# Supplementary material for: Supramolecular dynamics-enhanced synergistic antifouling mechanisms for enhanced membrane antifouling and permeability
Source: Nat Commun. 2025 Jul 30;16:6956. doi: 10.1038/s41467-025-62231-w (PMC12311053; doi:10.1038/s41467-025-62231-w)
Supplement: Supplementary file 4 — Supplementary Data 1 [file 41467_2025_62231_MOESM4_ESM.zip]

Archive with 19 entries (18 files):
- Supplementary date-Molecular simulation/
- Supplementary date-Molecular simulation/Assembled α-CD PDMS in DMF.xsd
- Supplementary date-Molecular simulation/Assembled α-CD PDMS in Ethanol.xsd
- Supplementary date-Molecular simulation/Assembled α-CD PDMS in Water.xsd
- Supplementary date-Molecular simulation/Assembled β-CD_PDMS in DMF.xsd
- Supplementary date-Molecular simulation/Assembled β-CD_PDMS in Ethanol.xsd
- Supplementary date-Molecular simulation/Assembled β-CD_PDMS in water.xsd
- Supplementary date-Molecular simulation/Assembled γ-CD_PDMS in DMF.xsd
- Supplementary date-Molecular simulation/Assembled γ-CD_PDMS in Ethanol.xsd
- Supplementary date-Molecular simulation/Assembled γ-CD_PDMS in Water.xsd
- Supplementary date-Molecular simulation/Unassembled α-CD PDMS in DMF.xsd
- Supplementary date-Molecular simulation/Unassembled α-CD PDMS in Ethanol.xsd
- Supplementary date-Molecular simulation/Unassembled α-CD PDMS in Water.xsd
- Supplementary date-Molecular simulation/Unassembled β-CD_PDMS in DMF.xsd
- Supplementary date-Molecular simulation/Unassembled β-CD_PDMS in Ethanol.xsd
- Supplementary date-Molecular simulation/Unassembled β-CD_PDMS in Water.xsd
- Supplementary date-Molecular simulation/Unassembled γ-CD_PDMS in DMF.xsd
- Supplementary date-Molecular simulation/Unassembled γ-CD_PDMS in Ethanol.xsd
- Supplementary date-Molecular simulation/Unassembled γ-CD_PDMS in Water.xsd
