# Supplementary material for: Supramolecular dynamics-enhanced synergistic antifouling mechanisms for enhanced membrane antifouling and permeability
Source: Nat Commun. 2025 Jul 30;16:6956. doi: 10.1038/s41467-025-62231-w (PMC12311053; doi:10.1038/s41467-025-62231-w)
Supplement: Supplementary file 4 — Supplementary Data 1 [file 41467_2025_62231_MOESM4_ESM.zip › Supplementary date-Molecular simulation/Assembled α-CD PDMS in DMF.xsd]

<?xml version="1.0" encoding="latin1"?>
<!DOCTYPE XSD []>
<XSD Version="20.1" WrittenBy="Materials Studio 20.1">
	<AtomisticTreeRoot ID="1" NumProperties="62" HasProperties="1" NumChildren="1">
		<Property Name="AngleAxisType" DefinedOn="AngleBetweenPlanesBender" Type="Enumerated"/>
		<Property Name="AngleEnergy" DefinedOn="ClassicalEnergyHolder" Type="Double"/>
		<Property Name="BeadDocumentID" DefinedOn="MesoMoleculeSet" Type="String"/>
		<Property Name="BendBendEnergy" DefinedOn="ClassicalEnergyHolder" Type="Double"/>
		<Property Name="BendTorsionBendEnergy" DefinedOn="ClassicalEnergyHolder" Type="Double"/>
		<Property Name="BondEnergy" DefinedOn="ClassicalEnergyHolder" Type="Double"/>
		<Property Name="EFGAsymmetry" DefinedOn="Atom" Type="Double"/>
		<Property Name="EFGQuadrupolarCoupling" DefinedOn="Atom" Type="Double"/>
		<Property Name="ElectrostaticEnergy" DefinedOn="ClassicalEnergyHolder" Type="Double"/>
		<Property Name="FaceMillerIndex" DefinedOn="GrowthFace" Type="MillerIndex"/>
		<Property Name="FacetTransparency" DefinedOn="GrowthFace" Type="Float"/>
		<Property Name="FermiLevel" DefinedOn="ScalarFieldBase" Type="Double"/>
		<Property Name="Force" DefinedOn="Matter" Type="CoDirection"/>
		<Property Name="FrameFilter" DefinedOn="Trajectory" Type="String"/>
		<Property Name="HarmonicForceConstant" DefinedOn="HarmonicRestraint" Type="Double"/>
		<Property Name="HarmonicMinimum" DefinedOn="HarmonicRestraint" Type="Double"/>
		<Property Name="HydrogenBondEnergy" DefinedOn="ClassicalEnergyHolder" Type="Double"/>
		<Property Name="ImportOrder" DefinedOn="Bondable" Type="UnsignedInteger"/>
		<Property Name="InversionEnergy" DefinedOn="ClassicalEnergyHolder" Type="Double"/>
		<Property Name="IsBackboneAtom" DefinedOn="Atom" Type="Boolean"/>
		<Property Name="IsChiralCenter" DefinedOn="Atom" Type="Boolean"/>
		<Property Name="IsOutOfPlane" DefinedOn="Atom" Type="Boolean"/>
		<Property Name="IsRepeatArrowVisible" DefinedOn="ElectrodeWire" Type="Boolean"/>
		<Property Name="KineticEnergy" DefinedOn="ClassicalEnergyHolder" Type="Double"/>
		<Property Name="LineExtentPadding" DefinedOn="BestFitLineMonitor" Type="Double"/>
		<Property Name="LinkageGroupName" DefinedOn="Linkage" Type="String"/>
		<Property Name="ListIdentifier" DefinedOn="PropertyList" Type="String"/>
		<Property Name="NMRShielding" DefinedOn="Atom" Type="Double"/>
		<Property Name="NonBondEnergy" DefinedOn="ClassicalEnergyHolder" Type="Double"/>
		<Property Name="NormalMode" DefinedOn="Bondable" Type="Direction"/>
		<Property Name="NormalModeFrequency" DefinedOn="Bondable" Type="Double"/>
		<Property Name="NumScanSteps" DefinedOn="LinearScan" Type="UnsignedInteger"/>
		<Property Name="OrbitalCutoffRadius" DefinedOn="Bondable" Type="Double"/>
		<Property Name="PlaneExtentPadding" DefinedOn="BestFitPlaneMonitor" Type="Double"/>
		<Property Name="PotentialEnergy" DefinedOn="ClassicalEnergyHolder" Type="Double"/>
		<Property Name="QuantizationValue" DefinedOn="ScalarFieldBase" Type="Double"/>
		<Property Name="RelativeVelocity" DefinedOn="Matter" Type="Direction"/>
		<Property Name="RepeatArrowScale" DefinedOn="ElectrodeWire" Type="Float"/>
		<Property Name="RestraintEnergy" DefinedOn="ClassicalEnergyHolder" Type="Double"/>
		<Property Name="ScanEnd" DefinedOn="LinearScan" Type="Double"/>
		<Property Name="ScanStart" DefinedOn="LinearScan" Type="Double"/>
		<Property Name="SeparatedStretchStretchEnergy" DefinedOn="ClassicalEnergyHolder" Type="Double"/>
		<Property Name="ServerDipoleMoment" DefinedOn="MatterGroupProperties" Type="Direction"/>
		<Property Name="SimulationStep" DefinedOn="Trajectory" Type="Integer"/>
		<Property Name="SpinQuantizationDirection" DefinedOn="Atom" Type="Direction"/>
		<Property Name="Stiffness" DefinedOn="SymmetryMatterHessian" Type="Matrix6x6"/>
		<Property Name="StretchBendStretchEnergy" DefinedOn="ClassicalEnergyHolder" Type="Double"/>
		<Property Name="StretchStretchEnergy" DefinedOn="ClassicalEnergyHolder" Type="Double"/>
		<Property Name="StretchTorsionStretchEnergy" DefinedOn="ClassicalEnergyHolder" Type="Double"/>
		<Property Name="Temperature" DefinedOn="ClassicalEnergyHolder" Type="Double"/>
		<Property Name="ThreeBodyNonBondEnergy" DefinedOn="ClassicalEnergyHolder" Type="Double"/>
		<Property Name="TorsionBendBendEnergy" DefinedOn="ClassicalEnergyHolder" Type="Double"/>
		<Property Name="TorsionEnergy" DefinedOn="ClassicalEnergyHolder" Type="Double"/>
		<Property Name="TorsionStretchEnergy" DefinedOn="ClassicalEnergyHolder" Type="Double"/>
		<Property Name="TotalEnergy" DefinedOn="ClassicalEnergyHolder" Type="Double"/>
		<Property Name="Units" DefinedOn="ScalarFieldBase" Type="String"/>
		<Property Name="ValenceCrossTermEnergy" DefinedOn="ClassicalEnergyHolder" Type="Double"/>
		<Property Name="ValenceDiagonalEnergy" DefinedOn="ClassicalEnergyHolder" Type="Double"/>
		<Property Name="VanDerWaalsEnergy" DefinedOn="ClassicalEnergyHolder" Type="Double"/>
		<Property Name="_ServerAtomNames" DefinedOn="IndexProvider" Type="String"/>
		<Property Name="_Stress" DefinedOn="MatterSymmetrySystem" Type="Matrix"/>
		<Property Name="_TrajectoryStress" DefinedOn="MatterSymmetrySystem" Type="Matrix"/>
		<Properties TotalEnergy="3144.60025962554" KineticEnergy="2410.07421317295" PotentialEnergy="734.649983709975" ValenceDiagonalEnergy="3100.22886622926" BondEnergy="961.120912648145" AngleEnergy="1823.14528233951" TorsionEnergy="254.742130413092" InversionEnergy="61.2205408285153" ValenceCrossTermEnergy="-128.656636201297" StretchStretchEnergy="-4.26680128534476" StretchBendStretchEnergy="-103.073106422661" StretchTorsionStretchEnergy="-0.338524003222898" SeparatedStretchStretchEnergy="0" TorsionStretchEnergy="-271.000594775269" BendBendEnergy="-24.0001911583133" TorsionBendBendEnergy="-11.7337060257692" BendTorsionBendEnergy="285.756287469283" NonBondEnergy="-2236.92224631799" HydrogenBondEnergy="0" VanDerWaalsEnergy="-959.666269287806" ElectrostaticEnergy="-1214.18097574763" RestraintEnergy="0" ThreeBodyNonBondEnergy="0" Temperature="302.028761100439"/>
		<SymmetrySystem ID="2" HasProperties="1" Mapping="3" Children="ci(404):404+4" Normalized="1" OverspecificationTolerance="0.01" HasSymmetryHistory="1">
			<Properties _Stress="-9.07596712344896e-005,-1.57050593890656e-005,1.494859290149e-005,-1.57050593890656e-005,-5.56704737927902e-005,1.43522059923746e-005,1.494859290149e-005,1.43522059923746e-005,-7.47730927608838e-005" _TrajectoryStress="0.000220624404646824,0.000106357262068262,-0.000112983627141936,0.000106357262068262,-3.07866474087313e-005,-9.58110901178087e-005,-0.000112983627141936,-9.58110901178087e-005,8.57362986957949e-005"/>
			<MappingSet ID="408" SymmetryDefinition="4" ActiveSystem="2" NumFamilies="1" OwnsTotalConstraintMapping="1" TotalConstraintMapping="3">
				<MappingFamily ID="409" NumImageMappings="74">
					<IdentityMapping ID="410" Element="1,0,0,0,0,1,0,0,0,0,1,0" Constraint="1,0,0,0,0,1,0,0,0,0,1,0" MappedObjects="ci(5378):23+411,5,23+434,7,23+457,9,23+480,11,23+503,13,23+526,15,23+549,17,23+572,19,23+595,21,23+618,23,23+641,25,23+664,27,23+687,29,23+710,31,23+733,33,23+756,35,23+779,37,23+802,39,23+825,41,23+848,43,23+871,45,23+894,47,23+917,49,23+940,51,23+963,53,23+986,55,23+1009,57,23+1032,59,23+1055,61,23+1078,63,23+1101,65,23+1124,67,23+1147,69,23+1170,71,23+1193,73,23+1216,75,23+1239,77,23+1262,79,23+1285,81,23+1308,83,23+1331,85,23+1354,87,23+1377,89,23+1400,91,23+1423,93,23+1446,95,23+1469,97,23+1492,99,23+1515,101,23+1538,103,23+1561,105,23+1584,107,23+1607,109,23+1630,111,23+1653,113,23+1676,115,23+1699,117,23+1722,119,23+1745,121,23+1768,123,23+1791,125,23+1814,127,23+1837,129,23+1860,131,23+1883,133,23+1906,135,23+1929,137,23+1952,139,23+1975,141,23+1998,143,23+2021,145,23+2044,147,23+2067,149,23+2090,151,23+2113,153,23+2136,155,23+2159,157,23+2182,159,23+2205,161,23+2228,163,23+2251,165,23+2274,167,23+2297,169,23+2320,171,23+2343,173,23+2366,175,23+2389,177,23+2412,179,23+2435,181,23+2458,183,23+2481,185,23+2504,187,23+2527,189,23+2550,191,23+2573,193,23+2596,195,23+2619,197,23+2642,199,23+2665,201,23+2688,203,23+2711,205,23+2734,207,23+2757,209,23+2780,211,23+2803,213,23+2826,215,23+2849,217,23+2872,219,23+2895,221,23+2918,223,23+2941,225,23+2964,227,23+2987,229,23+3010,231,23+3033,233,23+3056,235,23+3079,237,23+3102,239,23+3125,241,23+3148,243,23+3171,245,23+3194,247,23+3217,249,23+3240,251,23+3263,253,23+3286,255,23+3309,257,23+3332,259,23+3355,261,23+3378,263,23+3401,265,23+3424,267,23+3447,269,23+3470,271,23+3493,273,23+3516,275,23+3539,277,23+3562,279,23+3585,281,23+3608,283,23+3631,285,23+3654,287,23+3677,289,23+3700,291,23+3723,293,23+3746,295,23+3769,297,23+3792,299,23+3815,301,23+3838,303,23+3861,305,23+3884,307,23+3907,309,23+3930,311,23+3953,313,23+3976,315,23+3999,317,23+4022,319,23+4045,321,23+4068,323,23+4091,325,23+4114,327,23+4137,329,23+4160,331,23+4183,333,23+4206,335,23+4229,337,23+4252,339,23+4275,341,23+4298,343,23+4321,345,23+4344,347,23+4367,349,23+4390,351,23+4413,353,23+4436,355,23+4459,357,23+4482,359,23+4505,361,23+4528,363,23+4551,365,23+4574,367,23+4597,369,23+4620,371,23+4643,373,23+4666,375,23+4689,377,23+4712,379,23+4735,381,23+4758,383,23+4781,385,23+4804,387,23+4827,389,23+4850,391,23+4873,393,23+4896,395,23+4919,397,23+4942,399,23+4965,401,23+4988,403,258+5011,406,318+5269,407" DefectObjects="ci(380):4,379+5587" NumImages="5378" NumDefects="380">
						<Atom3d ID="411" HasProperties="1" Mapping="410" Parent="5" UserID="1" DisplayStyle="Line" XYZ="0.235170330836571,0.382095525382833,0.0316350481764558" Connections="413,419,421" ForcefieldType="c3&apos;" Charge="0.374" Components="C">
							<Properties Force="608.323064894612,551.035179038272,344.42131500718" RelativeVelocity="-0.0774595809630828,0.24314785546939,0.178226798380563"/>
						</Atom3d>
						<Atom3d ID="412" HasProperties="1" Mapping="410" Parent="5" UserID="2" DisplayStyle="Line" XYZ="0.271139276224956,0.394984108839157,0.00781056710929474" Connections="413,415,417" ForcefieldType="n3m" Charge="-0.446" Components="N">
							<Properties Force="-191.089452398635,-598.244659110369,354.45136958559" RelativeVelocity="-0.0595546353894964,0.0939486290110423,-0.182629682314049"/>
						</Atom3d>
						<Bond ID="413" Mapping="410" Parent="5" Connects="411,412"/>
						<Atom3d ID="414" HasProperties="1" Mapping="410" Parent="5" UserID="3" DisplayStyle="Line" XYZ="0.281127989825142,0.369797378158237,-0.0330981973453633" Connections="415,423,425,427" ForcefieldType="c4" Charge="0.064" Components="C">
							<Properties Force="772.949988292501,446.024283109277,1186.31949814032" RelativeVelocity="0.169770894398146,-0.215204811372341,-0.209632457395943"/>
						</Atom3d>
						<Bond ID="415" Mapping="410" Parent="5" Connects="412,414"/>
						<Atom3d ID="416" HasProperties="1" Mapping="410" Parent="5" UserID="4" DisplayStyle="Line" XYZ="0.307900879550148,0.419117091048539,0.0271167496813137" Connections="417,429,431,433" ForcefieldType="c4" Charge="0.064" Components="C">
							<Properties Force="233.053485577187,-406.352836381217,1340.88356649869" RelativeVelocity="-0.0540360057464347,0.129459399955658,0.061003148164837"/>
						</Atom3d>
						<Bond ID="417" Mapping="410" Parent="5" Connects="412,416"/>
						<Atom3d ID="418" HasProperties="1" Mapping="410" Parent="5" UserID="5" DisplayStyle="Line" XYZ="0.20744762588603,0.356672374657586,0.0197426333074508" Connections="419" ForcefieldType="o1=" Charge="-0.45" Components="O">
							<Properties Force="-257.592002627125,-503.977302230981,-467.935390725898" RelativeVelocity="0.0517204972829399,0.269425764631917,0.0209349364640086"/>
						</Atom3d>
						<Bond ID="419" Mapping="410" Parent="5" Connects="411,418" Type="Double"/>
						<Atom3d ID="420" HasProperties="1" Mapping="410" Parent="5" UserID="6" DisplayStyle="Line" Hidden="1" XYZ="0.230932285726306,0.397686418272778,0.0645748935730127" Connections="421" ForcefieldType="h1" Charge="0.076" Components="H">
							<Properties Force="449.351310222941,147.649458750081,-193.464262345566" RelativeVelocity="-0.43420644066437,-0.160268997811525,-0.186267751008836"/>
						</Atom3d>
						<Bond ID="421" Mapping="410" Parent="5" Hidden="1" Connects="411,420"/>
						<Atom3d ID="422" HasProperties="1" Mapping="410" Parent="5" UserID="7" DisplayStyle="Line" Hidden="1" XYZ="0.251716216406894,0.353915394917988,-0.0417515858919882" Connections="423" ForcefieldType="h1" Charge="0.053" Components="H">
							<Properties Force="-648.25078754824,-307.435571009458,-697.672202813621" RelativeVelocity="0.209026457967258,0.530344400377409,-0.160782516775962"/>
						</Atom3d>
						<Bond ID="423" Mapping="410" Parent="5" Hidden="1" Connects="414,422"/>
						<Atom3d ID="424" HasProperties="1" Mapping="410" Parent="5" UserID="8" DisplayStyle="Line" Hidden="1" XYZ="0.30775293665367,0.344813062205374,-0.0313692760685493" Connections="425" ForcefieldType="h1" Charge="0.053" Components="H">
							<Properties Force="-268.087434162988,119.637985592334,458.224316071984" RelativeVelocity="-0.582844367957233,0.27127149154916,-0.0280370758684916"/>
						</Atom3d>
						<Bond ID="425" Mapping="410" Parent="5" Hidden="1" Connects="414,424"/>
						<Atom3d ID="426" HasProperties="1" Mapping="410" Parent="5" UserID="9" DisplayStyle="Line" Hidden="1" XYZ="0.293906021693002,0.393760875510154,-0.0552537042011976" Connections="427" ForcefieldType="h1" Charge="0.053" Components="H">
							<Properties Force="-81.0311133031625,339.499967855502,-794.378025699819" RelativeVelocity="-0.131226582344159,-0.247357435207581,0.246993216294515"/>
						</Atom3d>
						<Bond ID="427" Mapping="410" Parent="5" Hidden="1" Connects="414,426"/>
						<Atom3d ID="428" HasProperties="1" Mapping="410" Parent="5" UserID="10" DisplayStyle="Line" Hidden="1" XYZ="0.317422144643908,0.447094691710528,0.00796347434751175" Connections="429" ForcefieldType="h1" Charge="0.053" Components="H">
							<Properties Force="186.270054368638,281.75192604883,-612.203158976248" RelativeVelocity="0.668550243677285,0.27378791428663,-0.0908665398980489"/>
						</Atom3d>
						<Bond ID="429" Mapping="410" Parent="5" Hidden="1" Connects="416,428"/>
						<Atom3d ID="430" HasProperties="1" Mapping="410" Parent="5" UserID="11" DisplayStyle="Line" Hidden="1" XYZ="0.336673251486151,0.397138244899633,0.0339282807091117" Connections="431" ForcefieldType="h1" Charge="0.053" Components="H">
							<Properties Force="-272.505734554118,231.488969976076,-324.582763942519" RelativeVelocity="-0.0219629520780299,-0.826711066473683,-0.0312360728888854"/>
						</Atom3d>
						<Bond ID="431" Mapping="410" Parent="5" Hidden="1" Connects="416,430"/>
						<Atom3d ID="432" HasProperties="1" Mapping="410" Parent="5" UserID="12" DisplayStyle="Line" Hidden="1" XYZ="0.301407365652501,0.433801731408521,0.0605704509331338" Connections="433" ForcefieldType="h1" Charge="0.053" Components="H">
							<Properties Force="-368.06837685674,-479.203211121899,-545.011959818862" RelativeVelocity="-0.357671911414756,-0.964240548010789,-0.0039373447657278"/>
						</Atom3d>
						<Bond ID="433" Mapping="410" Parent="5" Hidden="1" Connects="416,432"/>
						<Molecule ID="5" Mapping="410" Parent="2" Children="ci(24):23+411,5588" Name="Sketch 25" XYZ="0.159569746121162,0.35769777520912,-0.140876830927231"/>
						<Atom3d ID="434" HasProperties="1" Mapping="410" Parent="7" UserID="13" DisplayStyle="Line" XYZ="1.7774952711029,0.628207089057872,0.790660557660228" Connections="436,442,444" ForcefieldType="c3&apos;" Charge="0.374" Components="C" Visible="0">
							<Properties Force="-1176.62445918085,254.489565180197,449.226450869455" RelativeVelocity="0.033389774036232,0.0491303972514249,0.0409691662246485"/>
						</Atom3d>
						<Atom3d ID="435" HasProperties="1" Mapping="410" Parent="7" UserID="14" DisplayStyle="Line" XYZ="1.81781392164895,0.620894574259346,0.777641973273663" Connections="436,438,440" ForcefieldType="n3m" Charge="-0.446" Components="N" Visible="0">
							<Properties Force="977.942934291135,554.50525962371,-350.020327700278" RelativeVelocity="-0.0895941446518133,0.0606172897931672,-0.0335617927379227"/>
						</Atom3d>
						<Bond ID="436" Mapping="410" Parent="7" Connects="434,435" Visible="0"/>
						<Atom3d ID="437" HasProperties="1" Mapping="410" Parent="7" UserID="15" DisplayStyle="Line" XYZ="1.8318220576756,0.576396181505715,0.768403705668099" Connections="438,446,448,450" ForcefieldType="c4" Charge="0.064" Components="C" Visible="0">
							<Properties Force="1078.37991878235,840.841839488342,1136.40423437231" RelativeVelocity="0.0417903392082741,-0.167856589916659,-0.146318156950615"/>
						</Atom3d>
						<Bond ID="438" Mapping="410" Parent="7" Connects="435,437" Visible="0"/>
						<Atom3d ID="439" HasProperties="1" Mapping="410" Parent="7" UserID="16" DisplayStyle="Line" XYZ="1.84870606527493,0.659126788022606,0.772731123882649" Connections="440,452,454,456" ForcefieldType="c4" Charge="0.064" Components="C" Visible="0">
							<Properties Force="766.764028865145,-1423.18240616143,803.603125681472" RelativeVelocity="-0.159990875652322,-0.0923194345040469,-0.0267569745824819"/>
						</Atom3d>
						<Bond ID="440" Mapping="410" Parent="7" Connects="435,439" Visible="0"/>
						<Atom3d ID="441" HasProperties="1" Mapping="410" Parent="7" UserID="17" DisplayStyle="Line" XYZ="1.75012462519248,0.600186076164689,0.800021659840983" Connections="442" ForcefieldType="o1=" Charge="-0.45" Components="O" Visible="0">
							<Properties Force="314.704402060459,388.020683561475,-228.336026554774" RelativeVelocity="-0.237340673392876,0.0880195607272636,0.0789387586719409"/>
						</Atom3d>
						<Bond ID="442" Mapping="410" Parent="7" Connects="434,441" Type="Double" Visible="0"/>
						<Atom3d ID="443" HasProperties="1" Mapping="410" Parent="7" UserID="18" DisplayStyle="Line" Hidden="1" XYZ="1.76970416235989,0.664479719448142,0.792066688408738" Connections="444" ForcefieldType="h1" Charge="0.076" Components="H" Visible="0">
							<Properties Force="41.9293082012411,-327.05225872059,121.484781316828" RelativeVelocity="-0.316217774400811,-0.141988855043467,-0.244480397331448"/>
						</Atom3d>
						<Bond ID="444" Mapping="410" Parent="7" Hidden="1" Connects="434,443" Visible="0"/>
						<Atom3d ID="445" HasProperties="1" Mapping="410" Parent="7" UserID="19" DisplayStyle="Line" Hidden="1" XYZ="1.83973788088463,0.570666862801451,0.735723841562971" Connections="446" ForcefieldType="h1" Charge="0.053" Components="H" Visible="0">
							<Properties Force="336.782597224716,34.6871488919594,-1559.40942880786" RelativeVelocity="-0.522152629957717,-0.671922267434636,-0.171317142526622"/>
						</Atom3d>
						<Bond ID="446" Mapping="410" Parent="7" Hidden="1" Connects="437,445" Visible="0"/>
						<Atom3d ID="447" HasProperties="1" Mapping="410" Parent="7" UserID="20" DisplayStyle="Line" Hidden="1" XYZ="1.80614837018507,0.555537501317785,0.775718349698399" Connections="448" ForcefieldType="h1" Charge="0.053" Components="H" Visible="0">
							<Properties Force="-1014.72809794125,-1036.41777028591,408.23923959508" RelativeVelocity="-0.454131363093044,-0.124098440318403,0.0779803660775259"/>
						</Atom3d>
						<Bond ID="448" Mapping="410" Parent="7" Hidden="1" Connects="437,447" Visible="0"/>
						<Atom3d ID="449" HasProperties="1" Mapping="410" Parent="7" UserID="21" DisplayStyle="Line" Hidden="1" XYZ="1.86099176748726,0.567242987788998,0.787824326476021" Connections="450" ForcefieldType="h1" Charge="0.053" Components="H" Visible="0">
							<Properties Force="-91.2919619484992,43.8876993935667,52.1472360117198" RelativeVelocity="-0.141190056484103,-0.670072340722322,0.0770756640211783"/>
						</Atom3d>
						<Bond ID="450" Mapping="410" Parent="7" Hidden="1" Connects="437,449" Visible="0"/>
						<Atom3d ID="451" HasProperties="1" Mapping="410" Parent="7" UserID="22" DisplayStyle="Line" Hidden="1" XYZ="1.82877318900957,0.687255634473396,0.765461769263697" Connections="452" ForcefieldType="h1" Charge="0.053" Components="H" Visible="0">
							<Properties Force="154.167600182989,481.694620420186,-147.590346577463" RelativeVelocity="-0.367324283746631,-0.49794100353693,1.00830839659181"/>
						</Atom3d>
						<Bond ID="452" Mapping="410" Parent="7" Hidden="1" Connects="439,451" Visible="0"/>
						<Atom3d ID="453" HasProperties="1" Mapping="410" Parent="7" UserID="23" DisplayStyle="Line" Hidden="1" XYZ="1.87384019733852,0.650532431093246,0.747807573368001" Connections="454" ForcefieldType="h1" Charge="0.053" Components="H" Visible="0">
							<Properties Force="-453.259249277885,250.928645566748,-165.811505199019" RelativeVelocity="-0.38094607834548,-0.578431401647401,-0.819561281317596"/>
						</Atom3d>
						<Bond ID="454" Mapping="410" Parent="7" Hidden="1" Connects="439,453" Visible="0"/>
						<Atom3d ID="455" HasProperties="1" Mapping="410" Parent="7" UserID="24" DisplayStyle="Line" Hidden="1" XYZ="1.87042464218485,0.663404038001327,0.80346134887534" Connections="456" ForcefieldType="h1" Charge="0.053" Components="H" Visible="0">
							<Properties Force="-835.9087028444,67.3317146773561,-580.591318786544" RelativeVelocity="0.65296531554095,0.661667478769228,0.0795938460537013"/>
						</Atom3d>
						<Bond ID="456" Mapping="410" Parent="7" Hidden="1" Connects="439,455" Visible="0"/>
						<Molecule ID="7" Mapping="410" Parent="2" Children="ci(25):23+434,5589,5789" Name="Sketch 25" XYZ="0.422630492798934,0.422630492781687,-0.140876830927231" Visible="0"/>
						<Atom3d ID="457" HasProperties="1" Mapping="410" Parent="9" UserID="25" DisplayStyle="Line" XYZ="1.07163134500392,0.999147066473587,0.520096892736807" Connections="459,465,467" ForcefieldType="c3&apos;" Charge="0.374" Components="C" Visible="0">
							<Properties Force="-1051.45990796865,-200.570743893987,-664.780871268365" RelativeVelocity="0.257440592711608,-0.0407907267238505,-0.153160076525917"/>
						</Atom3d>
						<Atom3d ID="458" HasProperties="1" Mapping="410" Parent="9" UserID="26" DisplayStyle="Line" XYZ="1.09145517380215,1.0234922559255,0.55032512912304" Connections="459,461,463" ForcefieldType="n3m" Charge="-0.446" Components="N" Visible="0">
							<Properties Force="1545.54526730955,-226.677909537333,-757.858247988342" RelativeVelocity="-0.00259663156676729,-0.0937105375353256,0.09796141278171"/>
						</Atom3d>
						<Bond ID="459" Mapping="410" Parent="9" Connects="457,458" Visible="0"/>
						<Atom3d ID="460" HasProperties="1" Mapping="410" Parent="9" UserID="27" DisplayStyle="Line" XYZ="1.13861639618902,1.03538265345736,0.542960072399907" Connections="461,469,471,473" ForcefieldType="c4" Charge="0.064" Components="C" Visible="0">
							<Properties Force="-355.919558214102,-691.848408484276,1358.88447007229" RelativeVelocity="-0.463792496076248,0.106416698620679,-0.268455806812552"/>
						</Atom3d>
						<Bond ID="461" Mapping="410" Parent="9" Connects="458,460" Visible="0"/>
						<Atom3d ID="462" HasProperties="1" Mapping="410" Parent="9" UserID="28" DisplayStyle="Line" XYZ="1.07277287254789,1.03600285838113,0.591719802819161" Connections="463,475,477,479" ForcefieldType="c4" Charge="0.064" Components="C" Visible="0">
							<Properties Force="1263.94224860247,-80.3034674229494,1103.126135096" RelativeVelocity="-0.049046769142306,0.234063487497155,-0.0111767397231614"/>
						</Atom3d>
						<Bond ID="463" Mapping="410" Parent="9" Connects="458,462" Visible="0"/>
						<Atom3d ID="464" HasProperties="1" Mapping="410" Parent="9" UserID="29" DisplayStyle="Line" XYZ="1.08388599066282,0.988093977040256,0.483491477322171" Connections="465" ForcefieldType="o1=" Charge="-0.45" Components="O" Visible="0">
							<Properties Force="657.987892213385,325.419025325612,640.132517855303" RelativeVelocity="0.153602005128017,0.157008216913385,-0.182973963795053"/>
						</Atom3d>
						<Bond ID="465" Mapping="410" Parent="9" Connects="457,464" Type="Double" Visible="0"/>
						<Atom3d ID="466" HasProperties="1" Mapping="410" Parent="9" UserID="30" DisplayStyle="Line" Hidden="1" XYZ="1.03709924808663,0.991129453197525,0.527579153735427" Connections="467" ForcefieldType="h1" Charge="0.076" Components="H" Visible="0">
							<Properties Force="-149.779558735973,63.6403282098966,606.837123923896" RelativeVelocity="-0.383818000554073,-0.058105593239242,-0.79083873998595"/>
						</Atom3d>
						<Bond ID="467" Mapping="410" Parent="9" Hidden="1" Connects="457,466" Visible="0"/>
						<Atom3d ID="468" HasProperties="1" Mapping="410" Parent="9" UserID="31" DisplayStyle="Line" Hidden="1" XYZ="1.15996649990689,1.00806157644176,0.55766448412228" Connections="469" ForcefieldType="h1" Charge="0.053" Components="H" Visible="0">
							<Properties Force="-336.095310670622,751.243155498992,-376.148256383881" RelativeVelocity="-0.0234351551672891,-0.224988571288285,-0.0887043885377669"/>
						</Atom3d>
						<Bond ID="469" Mapping="410" Parent="9" Hidden="1" Connects="460,468" Visible="0"/>
						<Atom3d ID="470" HasProperties="1" Mapping="410" Parent="9" UserID="32" DisplayStyle="Line" Hidden="1" XYZ="1.14443798503795,1.06654287038262,0.561181161400133" Connections="471" ForcefieldType="h1" Charge="0.053" Components="H" Visible="0">
							<Properties Force="147.139650231564,-316.671930608476,-334.77676580392" RelativeVelocity="1.26702369268111,-0.18541309256512,-0.140259836501249"/>
						</Atom3d>
						<Bond ID="471" Mapping="410" Parent="9" Hidden="1" Connects="460,470" Visible="0"/>
						<Atom3d ID="472" HasProperties="1" Mapping="410" Parent="9" UserID="33" DisplayStyle="Line" Hidden="1" XYZ="1.14616843088723,1.0389697494695,0.508720807912248" Connections="473" ForcefieldType="h1" Charge="0.053" Components="H" Visible="0">
							<Properties Force="18.80636663171,67.41425810748,-443.863499775165" RelativeVelocity="-0.142866311407683,0.868455779643885,-0.682639892215272"/>
						</Atom3d>
						<Bond ID="473" Mapping="410" Parent="9" Hidden="1" Connects="460,472" Visible="0"/>
						<Atom3d ID="474" HasProperties="1" Mapping="410" Parent="9" UserID="34" DisplayStyle="Line" Hidden="1" XYZ="1.09863324454257,1.03704134037652,0.621384205304607" Connections="475" ForcefieldType="h1" Charge="0.053" Components="H" Visible="0">
							<Properties Force="-729.682176848662,256.420766488812,-1506.32757230439" RelativeVelocity="0.95351857081527,0.658234276531461,0.33095703058373"/>
						</Atom3d>
						<Bond ID="475" Mapping="410" Parent="9" Hidden="1" Connects="462,474" Visible="0"/>
						<Atom3d ID="476" HasProperties="1" Mapping="410" Parent="9" UserID="35" DisplayStyle="Line" Hidden="1" XYZ="1.05095323084719,1.0115694257802,0.604395966916025" Connections="477" ForcefieldType="h1" Charge="0.053" Components="H" Visible="0">
							<Properties Force="-740.586095086246,-278.911680189107,-150.684349891298" RelativeVelocity="-0.685553384245459,-1.2643779348008,-0.320510560456568"/>
						</Atom3d>
						<Bond ID="477" Mapping="410" Parent="9" Hidden="1" Connects="462,476" Visible="0"/>
						<Atom3d ID="478" HasProperties="1" Mapping="410" Parent="9" UserID="36" DisplayStyle="Line" Hidden="1" XYZ="1.05796392521883,1.06750954581458,0.585205545674861" Connections="479" ForcefieldType="h1" Charge="0.053" Components="H" Visible="0">
							<Properties Force="-329.479265477819,379.982687255437,566.563107420844" RelativeVelocity="-0.0648052605797063,0.34234745601337,-0.482141545458973"/>
						</Atom3d>
						<Bond ID="479" Mapping="410" Parent="9" Hidden="1" Connects="462,478" Visible="0"/>
						<Molecule ID="9" Mapping="410" Parent="2" Children="ci(24):23+457,5590" Name="Sketch 25" XYZ="0.422630492798934,0.422630492781687,-0.140876830927231" Visible="0"/>
						<Atom3d ID="480" HasProperties="1" Mapping="410" Parent="11" UserID="37" DisplayStyle="Line" XYZ="2.12171052599696,0.440523447054547,-0.293076755186337" Connections="482,488,490" ForcefieldType="c3&apos;" Charge="0.374" Components="C" Visible="0">
							<Properties Force="-621.656323362993,795.236167577063,1030.76860067108" RelativeVelocity="-0.0833299951978811,-0.0793094512046276,-0.0319496939437722"/>
						</Atom3d>
						<Atom3d ID="481" HasProperties="1" Mapping="410" Parent="11" UserID="38" DisplayStyle="Line" XYZ="2.14306600050123,0.477684137194526,-0.294762491728727" Connections="482,484,486" ForcefieldType="n3m" Charge="-0.446" Components="N" Visible="0">
							<Properties Force="-462.203304051696,1412.46095512483,-71.4437892639204" RelativeVelocity="0.0807029468360917,-0.0851491772912854,0.0656740229514644"/>
						</Atom3d>
						<Bond ID="482" Mapping="410" Parent="11" Connects="480,481" Visible="0"/>
						<Atom3d ID="483" HasProperties="1" Mapping="410" Parent="11" UserID="39" DisplayStyle="Line" XYZ="2.18886069402192,0.485366378561147,-0.297306708207098" Connections="484,492,494,496" ForcefieldType="c4" Charge="0.064" Components="C" Visible="0">
							<Properties Force="720.672784272245,425.28727428429,217.853086458021" RelativeVelocity="0.236236077278246,-0.348872635129451,0.102184342166516"/>
						</Atom3d>
						<Bond ID="484" Mapping="410" Parent="11" Connects="481,483" Visible="0"/>
						<Atom3d ID="485" HasProperties="1" Mapping="410" Parent="11" UserID="40" DisplayStyle="Line" XYZ="2.11995219065726,0.519224591588426,-0.295514659780607" Connections="486,498,500,502" ForcefieldType="c4" Charge="0.064" Components="C" Visible="0">
							<Properties Force="-1062.08576276331,246.39843694012,-1202.46484176021" RelativeVelocity="-0.0621791438741662,0.031354306518314,-0.0514915888756291"/>
						</Atom3d>
						<Bond ID="486" Mapping="410" Parent="11" Connects="481,485" Visible="0"/>
						<Atom3d ID="487" HasProperties="1" Mapping="410" Parent="11" UserID="41" DisplayStyle="Line" XYZ="2.14000015036854,0.406291469469933,-0.293369676698787" Connections="488" ForcefieldType="o1=" Charge="-0.45" Components="O" Visible="0">
							<Properties Force="525.043998493176,-1776.98593943151,-249.259942651996" RelativeVelocity="0.0531504511160577,-0.0928482601530143,0.074066735642626"/>
						</Atom3d>
						<Bond ID="488" Mapping="410" Parent="11" Connects="480,487" Type="Double" Visible="0"/>
						<Atom3d ID="489" HasProperties="1" Mapping="410" Parent="11" UserID="42" DisplayStyle="Line" Hidden="1" XYZ="2.08672519075416,0.44554970954092,-0.281683739448969" Connections="490" ForcefieldType="h1" Charge="0.076" Components="H" Visible="0">
							<Properties Force="63.9328392084191,-119.796407861661,-512.705432179652" RelativeVelocity="0.0267449820878772,0.318478705337108,-0.702909685179563"/>
						</Atom3d>
						<Bond ID="490" Mapping="410" Parent="11" Hidden="1" Connects="480,489" Visible="0"/>
						<Atom3d ID="491" HasProperties="1" Mapping="410" Parent="11" UserID="43" DisplayStyle="Line" Hidden="1" XYZ="2.19664378606047,0.507521607540659,-0.32484580086474" Connections="492" ForcefieldType="h1" Charge="0.053" Components="H" Visible="0">
							<Properties Force="-69.1634710926258,110.239862643492,84.081769130364" RelativeVelocity="0.786914531809289,-1.4910019084718,0.282435199753333"/>
						</Atom3d>
						<Bond ID="492" Mapping="410" Parent="11" Hidden="1" Connects="483,491" Visible="0"/>
						<Atom3d ID="493" HasProperties="1" Mapping="410" Parent="11" UserID="44" DisplayStyle="Line" Hidden="1" XYZ="2.20831528294145,0.456966119100795,-0.303986695390897" Connections="494" ForcefieldType="h1" Charge="0.053" Components="H" Visible="0">
							<Properties Force="77.0978943145911,-739.089440798144,74.7585155337056" RelativeVelocity="-0.411543707443582,0.133295065414613,0.566726199134234"/>
						</Atom3d>
						<Bond ID="494" Mapping="410" Parent="11" Hidden="1" Connects="483,493" Visible="0"/>
						<Atom3d ID="495" HasProperties="1" Mapping="410" Parent="11" UserID="45" DisplayStyle="Line" Hidden="1" XYZ="2.20041506167863,0.500074200581767,-0.265740724442664" Connections="496" ForcefieldType="h1" Charge="0.053" Components="H" Visible="0">
							<Properties Force="36.8392811982218,-70.8300985570546,-342.040029016891" RelativeVelocity="0.291850557975294,-0.650597178552519,0.145360394592404"/>
						</Atom3d>
						<Bond ID="496" Mapping="410" Parent="11" Hidden="1" Connects="483,495" Visible="0"/>
						<Atom3d ID="497" HasProperties="1" Mapping="410" Parent="11" UserID="46" DisplayStyle="Line" Hidden="1" XYZ="2.13321072760185,0.540098007203261,-0.323544102131052" Connections="498" ForcefieldType="h1" Charge="0.053" Components="H" Visible="0">
							<Properties Force="-434.148614632466,-388.246623572437,383.983424918365" RelativeVelocity="0.551527916090453,-0.455961384458127,0.032840605947012"/>
						</Atom3d>
						<Bond ID="498" Mapping="410" Parent="11" Hidden="1" Connects="485,497" Visible="0"/>
						<Atom3d ID="499" HasProperties="1" Mapping="410" Parent="11" UserID="47" DisplayStyle="Line" Hidden="1" XYZ="2.12333855903799,0.539566099960459,-0.266660187078988" Connections="500" ForcefieldType="h1" Charge="0.053" Components="H" Visible="0">
							<Properties Force="260.076034033879,-201.107867525238,522.197699683709" RelativeVelocity="-0.315204110128287,0.420860914151653,-1.16247027467526"/>
						</Atom3d>
						<Bond ID="500" Mapping="410" Parent="11" Hidden="1" Connects="485,499" Visible="0"/>
						<Atom3d ID="501" HasProperties="1" Mapping="410" Parent="11" UserID="48" DisplayStyle="Line" Hidden="1" XYZ="2.08301568050375,0.514247098232827,-0.300723630085346" Connections="502" ForcefieldType="h1" Charge="0.053" Components="H" Visible="0">
							<Properties Force="942.800116304609,99.1659965689438,34.69295024359" RelativeVelocity="0.0396550599128829,-0.263328699058121,-0.0745418509371962"/>
						</Atom3d>
						<Bond ID="502" Mapping="410" Parent="11" Hidden="1" Connects="485,501" Visible="0"/>
						<Molecule ID="11" Mapping="410" Parent="2" Children="ci(25):23+480,5591,5790" Name="Sketch 25" XYZ="0.422630492798934,0.422630492781687,-0.140876830927231" Visible="0"/>
						<Atom3d ID="503" HasProperties="1" Mapping="410" Parent="13" UserID="49" DisplayStyle="Line" XYZ="0.4766314206562,-0.481892623360355,0.145380650146682" Connections="505,511,513" ForcefieldType="c3&apos;" Charge="0.374" Components="C" Visible="0">
							<Properties Force="-788.112660529529,696.525716382952,809.700840506832" RelativeVelocity="-0.228394478376913,-0.085683934146254,0.152131457625063"/>
						</Atom3d>
						<Atom3d ID="504" HasProperties="1" Mapping="410" Parent="13" UserID="50" DisplayStyle="Line" XYZ="0.436761114476904,-0.464562247067351,0.157671325166799" Connections="505,507,509" ForcefieldType="n3m" Charge="-0.446" Components="N" Visible="0">
							<Properties Force="494.720169098933,294.025197225013,169.588751278153" RelativeVelocity="0.00655893435530992,0.00999340097912742,-0.0498219082171396"/>
						</Atom3d>
						<Bond ID="505" Mapping="410" Parent="13" Connects="503,504" Visible="0"/>
						<Atom3d ID="506" HasProperties="1" Mapping="410" Parent="13" UserID="51" DisplayStyle="Line" XYZ="0.401508528375641,-0.484716874169137,0.135788013970057" Connections="507,515,517,519" ForcefieldType="c4" Charge="0.064" Components="C" Visible="0">
							<Properties Force="-1506.70254042692,-31.2829105727362,-108.392202064485" RelativeVelocity="0.0147498793831342,-0.183212750293528,-0.133319723074526"/>
						</Atom3d>
						<Bond ID="507" Mapping="410" Parent="13" Connects="504,506" Visible="0"/>
						<Atom3d ID="508" HasProperties="1" Mapping="410" Parent="13" UserID="52" DisplayStyle="Line" XYZ="0.425628633451336,-0.421758438190827,0.178391052170372" Connections="509,521,523,525" ForcefieldType="c4" Charge="0.064" Components="C" Visible="0">
							<Properties Force="2537.55159460343,-585.215892892739,395.336123331603" RelativeVelocity="0.144505437204434,0.147076591558157,0.00751213856208569"/>
						</Atom3d>
						<Bond ID="509" Mapping="410" Parent="13" Connects="504,508" Visible="0"/>
						<Atom3d ID="510" HasProperties="1" Mapping="410" Parent="13" UserID="53" DisplayStyle="Line" XYZ="0.479718494145015,-0.51516298922459,0.123853956788723" Connections="511" ForcefieldType="o1=" Charge="-0.45" Components="O" Visible="0">
							<Properties Force="426.625890438242,32.1305690821473,-101.767771810694" RelativeVelocity="-0.0140589978835701,0.0665035544099692,0.0778526104444254"/>
						</Atom3d>
						<Bond ID="511" Mapping="410" Parent="13" Connects="503,510" Type="Double" Visible="0"/>
						<Atom3d ID="512" HasProperties="1" Mapping="410" Parent="13" UserID="54" DisplayStyle="Line" Hidden="1" XYZ="0.50433719375735,-0.462933261046761,0.160332340880209" Connections="513" ForcefieldType="h1" Charge="0.076" Components="H" Visible="0">
							<Properties Force="20.2168866671333,-141.802013946547,-203.49639772288" RelativeVelocity="0.088065105903367,-0.00382140286522108,0.0767806629963368"/>
						</Atom3d>
						<Bond ID="513" Mapping="410" Parent="13" Hidden="1" Connects="503,512" Visible="0"/>
						<Atom3d ID="514" HasProperties="1" Mapping="410" Parent="13" UserID="55" DisplayStyle="Line" Hidden="1" XYZ="0.402210321539174,-0.475780884268344,0.101376736925523" Connections="515" ForcefieldType="h1" Charge="0.053" Components="H" Visible="0">
							<Properties Force="-275.483896097699,201.062621170506,-394.517949789317" RelativeVelocity="-0.0601609437982365,-0.0408355597372727,-0.0819556548970943"/>
						</Atom3d>
						<Bond ID="515" Mapping="410" Parent="13" Hidden="1" Connects="506,514" Visible="0"/>
						<Atom3d ID="516" HasProperties="1" Mapping="410" Parent="13" UserID="56" DisplayStyle="Line" Hidden="1" XYZ="0.369096145789591,-0.474506340480561,0.151123309081765" Connections="517" ForcefieldType="h1" Charge="0.053" Components="H" Visible="0">
							<Properties Force="577.847416985525,-210.446746060391,-331.612531616885" RelativeVelocity="-0.688065931921246,0.332579410384188,-0.505239671307404"/>
						</Atom3d>
						<Bond ID="517" Mapping="410" Parent="13" Hidden="1" Connects="506,516" Visible="0"/>
						<Atom3d ID="518" HasProperties="1" Mapping="410" Parent="13" UserID="57" DisplayStyle="Line" Hidden="1" XYZ="0.402923858370417,-0.52016074812987,0.136070687561916" Connections="519" ForcefieldType="h1" Charge="0.053" Components="H" Visible="0">
							<Properties Force="12.7134947814634,-421.154378161626,253.832876444131" RelativeVelocity="-1.27093597141874,0.73335777067809,-0.762968225263899"/>
						</Atom3d>
						<Bond ID="519" Mapping="410" Parent="13" Hidden="1" Connects="506,518" Visible="0"/>
						<Atom3d ID="520" HasProperties="1" Mapping="410" Parent="13" UserID="58" DisplayStyle="Line" Hidden="1" XYZ="0.400710603019423,-0.403715442261705,0.162470010862859" Connections="521" ForcefieldType="h1" Charge="0.053" Components="H" Visible="0">
							<Properties Force="-575.874806953746,408.034324693032,-804.660958523047" RelativeVelocity="0.524717775590151,-0.730929275180998,0.546859754097395"/>
						</Atom3d>
						<Bond ID="521" Mapping="410" Parent="13" Hidden="1" Connects="508,520" Visible="0"/>
						<Atom3d ID="522" HasProperties="1" Mapping="410" Parent="13" UserID="59" DisplayStyle="Line" Hidden="1" XYZ="0.45824324185027,-0.403578117880509,0.178690663189526" Connections="523" ForcefieldType="h1" Charge="0.053" Components="H" Visible="0">
							<Properties Force="-883.923777824424,-52.5637393311002,32.9052039962966" RelativeVelocity="0.23953631938348,-0.768730340205193,0.358037716344483"/>
						</Atom3d>
						<Bond ID="523" Mapping="410" Parent="13" Hidden="1" Connects="508,522" Visible="0"/>
						<Atom3d ID="524" HasProperties="1" Mapping="410" Parent="13" UserID="60" DisplayStyle="Line" Hidden="1" XYZ="0.415543344904832,-0.425591559457854,0.212402366463129" Connections="525" ForcefieldType="h1" Charge="0.053" Components="H" Visible="0">
							<Properties Force="-69.00573503258,-218.767969163451,252.949509951043" RelativeVelocity="0.0927171323077056,-0.390146369869973,-0.151095693818065"/>
						</Atom3d>
						<Bond ID="525" Mapping="410" Parent="13" Hidden="1" Connects="508,524" Visible="0"/>
						<Molecule ID="13" Mapping="410" Parent="2" Children="ci(25):23+503,5592,5791" Name="Sketch 25" XYZ="0.422630492798934,0.422630492781687,-0.140876830927231" Visible="0"/>
						<Atom3d ID="526" HasProperties="1" Mapping="410" Parent="15" UserID="61" DisplayStyle="Line" XYZ="0.773698804971275,1.60549705806035,0.509416927879315" Connections="528,534,536" ForcefieldType="c3&apos;" Charge="0.374" Components="C" Visible="0">
							<Properties Force="58.6036081244163,337.845730800536,889.541072936625" RelativeVelocity="0.0854012785714085,0.120906154492939,0.225446558678509"/>
						</Atom3d>
						<Atom3d ID="527" HasProperties="1" Mapping="410" Parent="15" UserID="62" DisplayStyle="Line" XYZ="0.787305670265121,1.58963495706,0.471649488791767" Connections="528,530,532" ForcefieldType="n3m" Charge="-0.446" Components="N" Visible="0">
							<Properties Force="-861.405054588548,74.0887453164819,-750.31113417041" RelativeVelocity="0.0165343072024301,0.074343232754613,0.124632088014786"/>
						</Atom3d>
						<Bond ID="528" Mapping="410" Parent="15" Connects="526,527" Visible="0"/>
						<Atom3d ID="529" HasProperties="1" Mapping="410" Parent="15" UserID="63" DisplayStyle="Line" XYZ="0.827606962972762,1.56484508739351,0.464609242443838" Connections="530,538,540,542" ForcefieldType="c4" Charge="0.064" Components="C" Visible="0">
							<Properties Force="166.808351866279,-176.161161945111,960.712182959356" RelativeVelocity="0.030326551964487,0.0157789093461773,0.17180227257433"/>
						</Atom3d>
						<Bond ID="530" Mapping="410" Parent="15" Connects="527,529" Visible="0"/>
						<Atom3d ID="531" HasProperties="1" Mapping="410" Parent="15" UserID="64" DisplayStyle="Line" XYZ="0.761188848785936,1.6065863519814,0.434674272228178" Connections="532,544,546,548" ForcefieldType="c4" Charge="0.064" Components="C" Visible="0">
							<Properties Force="286.966334570506,-233.850372961251,-505.41578114052" RelativeVelocity="-0.000827588699267013,0.0851313042926001,-0.155816980601875"/>
						</Atom3d>
						<Bond ID="532" Mapping="410" Parent="15" Connects="527,531" Visible="0"/>
						<Atom3d ID="533" HasProperties="1" Mapping="410" Parent="15" UserID="65" DisplayStyle="Line" XYZ="0.792093552840007,1.59863541279059,0.544246429060824" Connections="534" ForcefieldType="o1=" Charge="-0.45" Components="O" Visible="0">
							<Properties Force="-243.091280767487,118.022874084825,-24.8187873157463" RelativeVelocity="-0.0786246479732157,0.11866407352274,-0.101248718610754"/>
						</Atom3d>
						<Bond ID="534" Mapping="410" Parent="15" Connects="526,533" Type="Double" Visible="0"/>
						<Atom3d ID="535" HasProperties="1" Mapping="410" Parent="15" UserID="66" DisplayStyle="Line" Hidden="1" XYZ="0.7432281790684,1.62748883132337,0.506517572141342" Connections="536" ForcefieldType="h1" Charge="0.076" Components="H" Visible="0">
							<Properties Force="477.776540405822,-429.179662112375,57.0929345369955" RelativeVelocity="-0.487660677485153,-0.441236817207954,0.536734523995457"/>
						</Atom3d>
						<Bond ID="536" Mapping="410" Parent="15" Hidden="1" Connects="526,535" Visible="0"/>
						<Atom3d ID="537" HasProperties="1" Mapping="410" Parent="15" UserID="67" DisplayStyle="Line" Hidden="1" XYZ="0.850893793614368,1.58684175221855,0.450331465700868" Connections="538" ForcefieldType="h1" Charge="0.053" Components="H" Visible="0">
							<Properties Force="651.506510924024,194.805645464971,-484.161667780231" RelativeVelocity="0.0864084286911981,-0.59549382315613,0.0268882856700303"/>
						</Atom3d>
						<Bond ID="538" Mapping="410" Parent="15" Hidden="1" Connects="529,537" Visible="0"/>
						<Atom3d ID="539" HasProperties="1" Mapping="410" Parent="15" UserID="68" DisplayStyle="Line" Hidden="1" XYZ="0.825901480280658,1.53340610047741,0.447214624851454" Connections="540" ForcefieldType="h1" Charge="0.053" Components="H" Visible="0">
							<Properties Force="-474.354160511087,224.862156554256,-411.87729221046" RelativeVelocity="-0.607640062912374,0.337025262901885,1.22792036416977"/>
						</Atom3d>
						<Bond ID="540" Mapping="410" Parent="15" Hidden="1" Connects="529,539" Visible="0"/>
						<Atom3d ID="541" HasProperties="1" Mapping="410" Parent="15" UserID="69" DisplayStyle="Line" Hidden="1" XYZ="0.841528794185191,1.55364851011488,0.496207923555343" Connections="542" ForcefieldType="h1" Charge="0.053" Components="H" Visible="0">
							<Properties Force="-144.967611771626,331.276179083195,46.9100186947084" RelativeVelocity="-0.760689198133111,0.792489440805629,0.319275161798551"/>
						</Atom3d>
						<Bond ID="542" Mapping="410" Parent="15" Hidden="1" Connects="529,541" Visible="0"/>
						<Atom3d ID="543" HasProperties="1" Mapping="410" Parent="15" UserID="70" DisplayStyle="Line" Hidden="1" XYZ="0.725577000363269,1.59831869912706,0.437803529077568" Connections="544" ForcefieldType="h1" Charge="0.053" Components="H" Visible="0">
							<Properties Force="437.931784195918,229.645845746533,123.361013151985" RelativeVelocity="-0.0919334605930273,0.592041044261107,0.0156702764909195"/>
						</Atom3d>
						<Bond ID="544" Mapping="410" Parent="15" Hidden="1" Connects="531,543" Visible="0"/>
						<Atom3d ID="545" HasProperties="1" Mapping="410" Parent="15" UserID="71" DisplayStyle="Line" Hidden="1" XYZ="0.772755090581665,1.58882651045021,0.40556767783956" Connections="546" ForcefieldType="h1" Charge="0.053" Components="H" Visible="0">
							<Properties Force="-87.8710203388201,77.1047573427052,-131.814796833547" RelativeVelocity="0.350381658400652,-0.0650016659697044,-0.468927129264574"/>
						</Atom3d>
						<Bond ID="546" Mapping="410" Parent="15" Hidden="1" Connects="531,545" Visible="0"/>
						<Atom3d ID="547" HasProperties="1" Mapping="410" Parent="15" UserID="72" DisplayStyle="Line" Hidden="1" XYZ="0.766689943698144,1.64244556202385,0.427596436355246" Connections="548" ForcefieldType="h1" Charge="0.053" Components="H" Visible="0">
							<Properties Force="-166.244119592665,-506.046386264147,273.445562580204" RelativeVelocity="-0.562051222363175,-0.205645363735558,0.42761612090521"/>
						</Atom3d>
						<Bond ID="548" Mapping="410" Parent="15" Hidden="1" Connects="531,547" Visible="0"/>
						<Molecule ID="15" Mapping="410" Parent="2" Children="ci(25):23+526,5593,5792" Name="Sketch 25" XYZ="0.422630492798934,0.422630492781687,-0.140876830927231" Visible="0"/>
						<Atom3d ID="549" HasProperties="1" Mapping="410" Parent="17" UserID="73" DisplayStyle="Line" XYZ="1.34458377002105,0.137840099143744,-0.234743915633171" Connections="551,557,559" ForcefieldType="c3&apos;" Charge="0.374" Components="C" Visible="0">
							<Properties Force="314.362466612469,705.793548315417,270.622282539878" RelativeVelocity="-0.0691828651270547,-0.293039069803027,-0.258098128683587"/>
						</Atom3d>
						<Atom3d ID="550" HasProperties="1" Mapping="410" Parent="17" UserID="74" DisplayStyle="Line" XYZ="1.31818808728115,0.107659699132896,-0.251757987295397" Connections="551,553,555" ForcefieldType="n3m" Charge="-0.446" Components="N" Visible="0">
							<Properties Force="-458.771926843439,323.341112715258,3.67690581409166" RelativeVelocity="0.04963388375163,0.060365115026353,0.081518344323721"/>
						</Atom3d>
						<Bond ID="551" Mapping="410" Parent="17" Connects="549,550" Visible="0"/>
						<Atom3d ID="552" HasProperties="1" Mapping="410" Parent="17" UserID="75" DisplayStyle="Line" XYZ="1.33258631268271,0.0607994151040918,-0.257768770595936" Connections="553,561,563,565" ForcefieldType="c4" Charge="0.064" Components="C" Visible="0">
							<Properties Force="-846.365913824969,1293.65918757491,24.70459389901" RelativeVelocity="-0.356657262332433,-0.045553263165533,0.118224378975015"/>
						</Atom3d>
						<Bond ID="553" Mapping="410" Parent="17" Connects="550,552" Visible="0"/>
						<Atom3d ID="554" HasProperties="1" Mapping="410" Parent="17" UserID="76" DisplayStyle="Line" XYZ="1.26992954824545,0.120448457198278,-0.25378146739328" Connections="555,567,569,571" ForcefieldType="c4" Charge="0.064" Components="C" Visible="0">
							<Properties Force="202.444928558754,-1150.71783848991,-380.393517005189" RelativeVelocity="-0.0959850411976579,0.114765769742082,-0.082144376560799"/>
						</Atom3d>
						<Bond ID="555" Mapping="410" Parent="17" Connects="550,554" Visible="0"/>
						<Atom3d ID="556" HasProperties="1" Mapping="410" Parent="17" UserID="77" DisplayStyle="Line" XYZ="1.38195921581135,0.13273891186861,-0.222058172939724" Connections="557" ForcefieldType="o1=" Charge="-0.45" Components="O" Visible="0">
							<Properties Force="239.002751911188,-457.34720899279,-137.649921881108" RelativeVelocity="-0.126097407350316,-0.0100195682526235,0.148567343947024"/>
						</Atom3d>
						<Bond ID="557" Mapping="410" Parent="17" Connects="549,556" Type="Double" Visible="0"/>
						<Atom3d ID="558" HasProperties="1" Mapping="410" Parent="17" UserID="78" DisplayStyle="Line" Hidden="1" XYZ="1.33064421749806,0.17193483819725,-0.232981009033929" Connections="559" ForcefieldType="h1" Charge="0.076" Components="H" Visible="0">
							<Properties Force="-348.681910386073,-291.762888271847,-128.626911703715" RelativeVelocity="-0.84379344187903,-0.492840873926328,0.221414448599055"/>
						</Atom3d>
						<Bond ID="559" Mapping="410" Parent="17" Hidden="1" Connects="549,558" Visible="0"/>
						<Atom3d ID="560" HasProperties="1" Mapping="410" Parent="17" UserID="79" DisplayStyle="Line" Hidden="1" XYZ="1.30224011124926,0.0449637651289637,-0.266051036493118" Connections="561" ForcefieldType="h1" Charge="0.053" Components="H" Visible="0">
							<Properties Force="-217.760677043939,-556.224456796827,-365.431955182774" RelativeVelocity="0.633827785992789,0.0950522140235653,-0.154462607233787"/>
						</Atom3d>
						<Bond ID="561" Mapping="410" Parent="17" Hidden="1" Connects="552,560" Visible="0"/>
						<Atom3d ID="562" HasProperties="1" Mapping="410" Parent="17" UserID="80" DisplayStyle="Line" Hidden="1" XYZ="1.34363727383213,0.0461722488354168,-0.227918497592929" Connections="563" ForcefieldType="h1" Charge="0.053" Components="H" Visible="0">
							<Properties Force="380.765158974046,-143.313019563485,600.588656282119" RelativeVelocity="0.227140487054554,0.354160624993709,-0.407865827986255"/>
						</Atom3d>
						<Bond ID="563" Mapping="410" Parent="17" Hidden="1" Connects="552,562" Visible="0"/>
						<Atom3d ID="564" HasProperties="1" Mapping="410" Parent="17" UserID="81" DisplayStyle="Line" Hidden="1" XYZ="1.35676463719193,0.0578787503642277,-0.283768957542844" Connections="565" ForcefieldType="h1" Charge="0.053" Components="H" Visible="0">
							<Properties Force="-2.6475736617396,-10.5235158644061,-71.1906590563366" RelativeVelocity="0.189988841385995,-0.231402897786887,0.247493723955932"/>
						</Atom3d>
						<Bond ID="565" Mapping="410" Parent="17" Hidden="1" Connects="552,564" Visible="0"/>
						<Atom3d ID="566" HasProperties="1" Mapping="410" Parent="17" UserID="82" DisplayStyle="Line" Hidden="1" XYZ="1.26208927650276,0.149868028018673,-0.272028153218179" Connections="567" ForcefieldType="h1" Charge="0.053" Components="H" Visible="0">
							<Properties Force="498.401105945098,446.832104220691,-230.003001251388" RelativeVelocity="0.579811810086269,0.231995210500226,-0.411484362459751"/>
						</Atom3d>
						<Bond ID="567" Mapping="410" Parent="17" Hidden="1" Connects="554,566" Visible="0"/>
						<Atom3d ID="568" HasProperties="1" Mapping="410" Parent="17" UserID="83" DisplayStyle="Line" Hidden="1" XYZ="1.25361743798253,0.124620142547454,-0.221598611375758" Connections="569" ForcefieldType="h1" Charge="0.053" Components="H" Visible="0">
							<Properties Force="239.30550356901,-310.060897860231,-82.9165554272955" RelativeVelocity="-0.269933478749957,-0.654585628376548,-0.0249243315516791"/>
						</Atom3d>
						<Bond ID="569" Mapping="410" Parent="17" Hidden="1" Connects="554,568" Visible="0"/>
						<Atom3d ID="570" HasProperties="1" Mapping="410" Parent="17" UserID="84" DisplayStyle="Line" Hidden="1" XYZ="1.25408272127767,0.0940145659934777,-0.273785336927925" Connections="571" ForcefieldType="h1" Charge="0.053" Components="H" Visible="0">
							<Properties Force="-17.3664670578458,256.560425495382,483.098398236512" RelativeVelocity="0.0769258461741934,-0.565262491748041,-0.410491351781662"/>
						</Atom3d>
						<Bond ID="571" Mapping="410" Parent="17" Hidden="1" Connects="554,570" Visible="0"/>
						<Molecule ID="17" Mapping="410" Parent="2" Children="ci(25):23+549,5594,5793" Name="Sketch 25" XYZ="0.422630492798934,0.422630492781687,-0.140876830927231" Visible="0"/>
						<Atom3d ID="572" HasProperties="1" Mapping="410" Parent="19" UserID="85" DisplayStyle="Line" XYZ="1.2215138985418,0.877486328072712,0.892479595170109" Connections="574,580,582" ForcefieldType="c3&apos;" Charge="0.374" Components="C" Visible="0">
							<Properties Force="-7.21590701499469,-74.1654024795618,56.9169539286605" RelativeVelocity="0.346690075063824,-0.295461160933338,0.122974631203277"/>
						</Atom3d>
						<Atom3d ID="573" HasProperties="1" Mapping="410" Parent="19" UserID="86" DisplayStyle="Line" XYZ="1.19254829201947,0.843813064597328,0.898790699047209" Connections="574,576,578" ForcefieldType="n3m" Charge="-0.446" Components="N" Visible="0">
							<Properties Force="894.56750049849,243.663542016559,-614.496261331925" RelativeVelocity="0.0783536271151431,-0.147023432585532,-0.181303668877322"/>
						</Atom3d>
						<Bond ID="574" Mapping="410" Parent="19" Connects="572,573" Visible="0"/>
						<Atom3d ID="575" HasProperties="1" Mapping="410" Parent="19" UserID="87" DisplayStyle="Line" XYZ="1.19476949376057,0.804344902037408,0.872653618102698" Connections="576,584,586,588" ForcefieldType="c4" Charge="0.064" Components="C" Visible="0">
							<Properties Force="-1828.98077210529,-26.3245310543045,425.24645989818" RelativeVelocity="-0.035285139237449,0.21621089104858,0.0750425146004335"/>
						</Atom3d>
						<Bond ID="576" Mapping="410" Parent="19" Connects="573,575" Visible="0"/>
						<Atom3d ID="577" HasProperties="1" Mapping="410" Parent="19" UserID="88" DisplayStyle="Line" XYZ="1.15922299545765,0.842614391377667,0.931992164258268" Connections="578,590,592,594" ForcefieldType="c4" Charge="0.064" Components="C" Visible="0">
							<Properties Force="-279.056654276414,-45.5267769647646,405.634075251734" RelativeVelocity="0.0967091633305645,0.144108725941295,-0.185038577926117"/>
						</Atom3d>
						<Bond ID="578" Mapping="410" Parent="19" Connects="573,577" Visible="0"/>
						<Atom3d ID="579" HasProperties="1" Mapping="410" Parent="19" UserID="89" DisplayStyle="Line" XYZ="1.25362273314457,0.876865988162943,0.868478155133318" Connections="580" ForcefieldType="o1=" Charge="-0.45" Components="O" Visible="0">
							<Properties Force="-660.887914859237,-189.30350414909,29.0778792517187" RelativeVelocity="-0.219606998177869,-0.229438862860674,-0.0874686620842499"/>
						</Atom3d>
						<Bond ID="580" Mapping="410" Parent="19" Connects="572,579" Type="Double" Visible="0"/>
						<Atom3d ID="581" HasProperties="1" Mapping="410" Parent="19" UserID="90" DisplayStyle="Line" Hidden="1" XYZ="1.21399410523685,0.90814017120477,0.911227454397229" Connections="582" ForcefieldType="h1" Charge="0.076" Components="H" Visible="0">
							<Properties Force="-233.402797707327,-275.860011649206,154.931524657682" RelativeVelocity="-0.398341905157341,-0.708979190100229,0.0252520358686672"/>
						</Atom3d>
						<Bond ID="582" Mapping="410" Parent="19" Hidden="1" Connects="572,581" Visible="0"/>
						<Atom3d ID="583" HasProperties="1" Mapping="410" Parent="19" UserID="91" DisplayStyle="Line" Hidden="1" XYZ="1.225064881346,0.799501949908647,0.858184868149698" Connections="584" ForcefieldType="h1" Charge="0.053" Components="H" Visible="0">
							<Properties Force="1497.30272546515,-77.7823226252923,-610.109483997444" RelativeVelocity="0.134082300491673,-0.477226360752791,0.0778530591593602"/>
						</Atom3d>
						<Bond ID="584" Mapping="410" Parent="19" Hidden="1" Connects="575,583" Visible="0"/>
						<Atom3d ID="585" HasProperties="1" Mapping="410" Parent="19" UserID="92" DisplayStyle="Line" Hidden="1" XYZ="1.16938238140733,0.806756005804237,0.845594849258911" Connections="586" ForcefieldType="h1" Charge="0.053" Components="H" Visible="0">
							<Properties Force="356.584689581349,-298.567777967201,475.316382000115" RelativeVelocity="0.0938584475804344,0.598768220916527,0.434761520198958"/>
						</Atom3d>
						<Bond ID="586" Mapping="410" Parent="19" Hidden="1" Connects="575,585" Visible="0"/>
						<Atom3d ID="587" HasProperties="1" Mapping="410" Parent="19" UserID="93" DisplayStyle="Line" Hidden="1" XYZ="1.18812030555987,0.776196241995013,0.895348835329788" Connections="588" ForcefieldType="h1" Charge="0.053" Components="H" Visible="0">
							<Properties Force="6.04194115979269,152.430597709829,-482.864948445559" RelativeVelocity="0.141742284521705,0.42530165395567,-0.0635046970707367"/>
						</Atom3d>
						<Bond ID="588" Mapping="410" Parent="19" Hidden="1" Connects="575,587" Visible="0"/>
						<Atom3d ID="589" HasProperties="1" Mapping="410" Parent="19" UserID="94" DisplayStyle="Line" Hidden="1" XYZ="1.15806003756524,0.876321399203441,0.943896456668379" Connections="590" ForcefieldType="h1" Charge="0.053" Components="H" Visible="0">
							<Properties Force="-96.111942337357,-95.3146747062144,642.418514476187" RelativeVelocity="-0.0146798968474238,-0.532307730273522,0.0373554475880262"/>
						</Atom3d>
						<Bond ID="590" Mapping="410" Parent="19" Hidden="1" Connects="577,589" Visible="0"/>
						<Atom3d ID="591" HasProperties="1" Mapping="410" Parent="19" UserID="95" DisplayStyle="Line" Hidden="1" XYZ="1.16736846934437,0.816012176328017,0.957833671106739" Connections="592" ForcefieldType="h1" Charge="0.053" Components="H" Visible="0">
							<Properties Force="-266.821429461683,966.094502361051,-504.593752012805" RelativeVelocity="0.200046914914053,0.804469600224766,0.24268199557741"/>
						</Atom3d>
						<Bond ID="592" Mapping="410" Parent="19" Hidden="1" Connects="577,591" Visible="0"/>
						<Atom3d ID="593" HasProperties="1" Mapping="410" Parent="19" UserID="96" DisplayStyle="Line" Hidden="1" XYZ="1.12552753924422,0.836505441881599,0.918582819424548" Connections="594" ForcefieldType="h1" Charge="0.053" Components="H" Visible="0">
							<Properties Force="418.370533910359,-95.362252988846,1.41663071298846" RelativeVelocity="0.130963632744398,0.188842770365395,-0.0237579164696681"/>
						</Atom3d>
						<Bond ID="594" Mapping="410" Parent="19" Hidden="1" Connects="577,593" Visible="0"/>
						<Molecule ID="19" Mapping="410" Parent="2" Children="ci(25):23+572,5595,5794" Name="Sketch 25" XYZ="0.159569746121162,0.35769777520912,-0.140876830927231" Visible="0"/>
						<Atom3d ID="595" HasProperties="1" Mapping="410" Parent="21" UserID="97" DisplayStyle="Line" XYZ="-0.110044956795012,1.32937328126752,0.501601081879387" Connections="597,603,605" ForcefieldType="c3&apos;" Charge="0.374" Components="C" Visible="0">
							<Properties Force="1480.62984272838,208.345930121894,710.217808927934" RelativeVelocity="0.000342928870490643,-0.319543257423591,0.137828018786748"/>
						</Atom3d>
						<Atom3d ID="596" HasProperties="1" Mapping="410" Parent="21" UserID="98" DisplayStyle="Line" XYZ="-0.066094483820053,1.33896032764035,0.502300596825996" Connections="597,599,601" ForcefieldType="n3m" Charge="-0.446" Components="N" Visible="0">
							<Properties Force="-1091.69482149186,-687.302110962181,1265.86789905408" RelativeVelocity="0.155716905428693,-0.0880669301158435,-0.101732583613681"/>
						</Atom3d>
						<Bond ID="597" Mapping="410" Parent="21" Connects="595,596" Visible="0"/>
						<Atom3d ID="598" HasProperties="1" Mapping="410" Parent="21" UserID="99" DisplayStyle="Line" XYZ="-0.044630962962128,1.34548066953311,0.461794786619532" Connections="599,607,609,611" ForcefieldType="c4" Charge="0.064" Components="C" Visible="0">
							<Properties Force="917.623507879674,953.499670100879,-904.024237929276" RelativeVelocity="-0.217755640180578,-0.115131162368311,0.0337934073159632"/>
						</Atom3d>
						<Bond ID="599" Mapping="410" Parent="21" Connects="596,598" Visible="0"/>
						<Atom3d ID="600" HasProperties="1" Mapping="410" Parent="21" UserID="100" DisplayStyle="Line" XYZ="-0.041607518198036,1.31692726928125,0.537044255278591" Connections="601,613,615,617" ForcefieldType="c4" Charge="0.064" Components="C" Visible="0">
							<Properties Force="576.540197492576,1361.73406376103,560.494969876685" RelativeVelocity="-0.0404313672512451,-0.287086869909698,0.220328231365606"/>
						</Atom3d>
						<Bond ID="601" Mapping="410" Parent="21" Connects="596,600" Visible="0"/>
						<Atom3d ID="602" HasProperties="1" Mapping="410" Parent="21" UserID="101" DisplayStyle="Line" XYZ="-0.132040723569647,1.33718147251071,0.470589949952179" Connections="603" ForcefieldType="o1=" Charge="-0.45" Components="O" Visible="0">
							<Properties Force="-1282.60991623096,126.189525034512,-1091.24467732236" RelativeVelocity="0.129214231959903,-0.0535615529099194,0.00337552250197381"/>
						</Atom3d>
						<Bond ID="603" Mapping="410" Parent="21" Connects="595,602" Type="Double" Visible="0"/>
						<Atom3d ID="604" HasProperties="1" Mapping="410" Parent="21" UserID="102" DisplayStyle="Line" Hidden="1" XYZ="-0.121986014639898,1.31519752864491,0.533211886089697" Connections="605" ForcefieldType="h1" Charge="0.076" Components="H" Visible="0">
							<Properties Force="-163.708814987683,24.6056523562048,-30.7328399429939" RelativeVelocity="0.0591795589674201,-0.648185647135728,-0.17759359772859"/>
						</Atom3d>
						<Bond ID="605" Mapping="410" Parent="21" Hidden="1" Connects="595,604" Visible="0"/>
						<Atom3d ID="606" HasProperties="1" Mapping="410" Parent="21" UserID="103" DisplayStyle="Line" Hidden="1" XYZ="-0.065600404559947,1.3641833153712,0.437677104294379" Connections="607" ForcefieldType="h1" Charge="0.053" Components="H" Visible="0">
							<Properties Force="390.568198156564,-321.314685226717,405.025294155916" RelativeVelocity="-0.507033487152157,-0.0392710386947062,-0.308247086523332"/>
						</Atom3d>
						<Bond ID="607" Mapping="410" Parent="21" Hidden="1" Connects="598,606" Visible="0"/>
						<Atom3d ID="608" HasProperties="1" Mapping="410" Parent="21" UserID="104" DisplayStyle="Line" Hidden="1" XYZ="-0.033676534588693,1.3149127774668,0.44788613088789" Connections="609" ForcefieldType="h1" Charge="0.053" Components="H" Visible="0">
							<Properties Force="-150.783517417146,-515.908695193941,-435.812195338" RelativeVelocity="-0.555857484884703,-0.0857208827362184,-1.56041644540808"/>
						</Atom3d>
						<Bond ID="609" Mapping="410" Parent="21" Hidden="1" Connects="598,608" Visible="0"/>
						<Atom3d ID="610" HasProperties="1" Mapping="410" Parent="21" UserID="105" DisplayStyle="Line" Hidden="1" XYZ="-0.012195718710575,1.36301533174918,0.466026587472741" Connections="611" ForcefieldType="h1" Charge="0.053" Components="H" Visible="0">
							<Properties Force="-685.49579064101,73.8963806319144,93.6332566125569" RelativeVelocity="-0.615606293964531,-0.359035736888089,0.42217943788445"/>
						</Atom3d>
						<Bond ID="611" Mapping="410" Parent="21" Hidden="1" Connects="598,610" Visible="0"/>
						<Atom3d ID="612" HasProperties="1" Mapping="410" Parent="21" UserID="106" DisplayStyle="Line" Hidden="1" XYZ="-0.0643681237601361,1.30825417142837,0.56470447496482" Connections="613" ForcefieldType="h1" Charge="0.053" Components="H" Visible="0">
							<Properties Force="443.960271196328,21.1053973169186,-377.289768542933" RelativeVelocity="0.314244726752661,0.100836368708776,0.168298707660037"/>
						</Atom3d>
						<Bond ID="613" Mapping="410" Parent="21" Hidden="1" Connects="600,612" Visible="0"/>
						<Atom3d ID="614" HasProperties="1" Mapping="410" Parent="21" UserID="107" DisplayStyle="Line" Hidden="1" XYZ="-0.01749569792924,1.34536615243325,0.551062511390064" Connections="615" ForcefieldType="h1" Charge="0.053" Components="H" Visible="0">
							<Properties Force="-732.472383306769,-1585.18481327037,-545.474305494547" RelativeVelocity="0.237417573445173,-0.134705998424344,0.169522295351356"/>
						</Atom3d>
						<Bond ID="615" Mapping="410" Parent="21" Hidden="1" Connects="600,614" Visible="0"/>
						<Atom3d ID="616" HasProperties="1" Mapping="410" Parent="21" UserID="108" DisplayStyle="Line" Hidden="1" XYZ="-0.025542468149843,1.28680199445725,0.523587103428656" Connections="617" ForcefieldType="h1" Charge="0.053" Components="H" Visible="0">
							<Properties Force="102.683658535138,401.02027953676,438.093910868513" RelativeVelocity="-0.339233431919487,-0.524553888041887,-0.0998734415840459"/>
						</Atom3d>
						<Bond ID="617" Mapping="410" Parent="21" Hidden="1" Connects="600,616" Visible="0"/>
						<Molecule ID="21" Mapping="410" Parent="2" Children="ci(25):23+595,5596,5795" Name="Sketch 25" XYZ="0.422630492798934,0.422630492781687,-0.140876830927231" Visible="0"/>
						<Atom3d ID="618" HasProperties="1" Mapping="410" Parent="23" UserID="109" DisplayStyle="Line" XYZ="1.41646264365806,2.85572264032054,-0.109411997580285" Connections="620,626,628" ForcefieldType="c3&apos;" Charge="0.374" Components="C" Visible="0">
							<Properties Force="399.312874360763,-342.754717691213,799.933053879475" RelativeVelocity="-0.0321592825835753,-0.290922323350109,0.00950541842858122"/>
						</Atom3d>
						<Atom3d ID="619" HasProperties="1" Mapping="410" Parent="23" UserID="110" DisplayStyle="Line" XYZ="1.3828675820512,2.82758603771742,-0.110340055854396" Connections="620,622,624" ForcefieldType="n3m" Charge="-0.446" Components="N" Visible="0">
							<Properties Force="271.377321338589,-492.844385183336,-379.17064401932" RelativeVelocity="-0.0456560752467484,0.016996928520519,0.0931779205497392"/>
						</Atom3d>
						<Bond ID="620" Mapping="410" Parent="23" Connects="618,619" Visible="0"/>
						<Atom3d ID="621" HasProperties="1" Mapping="410" Parent="23" UserID="111" DisplayStyle="Line" XYZ="1.39227030196998,2.78012925156675,-0.102474156169032" Connections="622,630,632,634" ForcefieldType="c4" Charge="0.064" Components="C" Visible="0">
							<Properties Force="-1529.39547255367,423.891514681264,54.2559859105579" RelativeVelocity="0.139588504077435,-0.0822420994347363,0.055941128038276"/>
						</Atom3d>
						<Bond ID="622" Mapping="410" Parent="23" Connects="619,621" Visible="0"/>
						<Atom3d ID="623" HasProperties="1" Mapping="410" Parent="23" UserID="112" DisplayStyle="Line" XYZ="1.33709570842553,2.84193025304435,-0.120261895451437" Connections="624,636,638,640" ForcefieldType="c4" Charge="0.064" Components="C" Visible="0">
							<Properties Force="17.4977151476644,-704.835893462178,-12.2859949609109" RelativeVelocity="0.0627000834771362,-0.181991949662762,-0.162123188599947"/>
						</Atom3d>
						<Bond ID="624" Mapping="410" Parent="23" Connects="619,623" Visible="0"/>
						<Atom3d ID="625" HasProperties="1" Mapping="410" Parent="23" UserID="113" DisplayStyle="Line" XYZ="1.45435648508637,2.84771028396733,-0.0979592383095463" Connections="626" ForcefieldType="o1=" Charge="-0.45" Components="O" Visible="0">
							<Properties Force="-739.214402138255,-9.90514879011813,-477.85438686216" RelativeVelocity="0.115329060781066,-0.0497821655512529,-0.00324106451418683"/>
						</Atom3d>
						<Bond ID="626" Mapping="410" Parent="23" Connects="618,625" Type="Double" Visible="0"/>
						<Atom3d ID="627" HasProperties="1" Mapping="410" Parent="23" UserID="114" DisplayStyle="Line" Hidden="1" XYZ="1.40521162255384,2.88864462540108,-0.116347077991328" Connections="628" ForcefieldType="h1" Charge="0.076" Components="H" Visible="0">
							<Properties Force="-110.486767172196,711.075158565012,-259.43211262343" RelativeVelocity="-0.686266554367572,-0.0628374916106766,0.510560431494095"/>
						</Atom3d>
						<Bond ID="628" Mapping="410" Parent="23" Hidden="1" Connects="618,627" Visible="0"/>
						<Atom3d ID="629" HasProperties="1" Mapping="410" Parent="23" UserID="115" DisplayStyle="Line" Hidden="1" XYZ="1.38722271454052,2.77549983145078,-0.0667545537802599" Connections="630" ForcefieldType="h1" Charge="0.053" Components="H" Visible="0">
							<Properties Force="-107.375831621756,-401.849874173662,-250.412946128877" RelativeVelocity="0.76218092204101,0.131533526521245,0.502665738614603"/>
						</Atom3d>
						<Bond ID="630" Mapping="410" Parent="23" Hidden="1" Connects="621,629" Visible="0"/>
						<Atom3d ID="631" HasProperties="1" Mapping="410" Parent="23" UserID="116" DisplayStyle="Line" Hidden="1" XYZ="1.4251987072053,2.76953408201616,-0.109953262326491" Connections="632" ForcefieldType="h1" Charge="0.053" Components="H" Visible="0">
							<Properties Force="331.607406158386,285.936161971513,-246.981847675215" RelativeVelocity="0.179679737882861,0.171916575401559,1.00947618522191"/>
						</Atom3d>
						<Bond ID="632" Mapping="410" Parent="23" Hidden="1" Connects="621,631" Visible="0"/>
						<Atom3d ID="633" HasProperties="1" Mapping="410" Parent="23" UserID="117" DisplayStyle="Line" Hidden="1" XYZ="1.36820175040305,2.76046189585503,-0.1235273744646" Connections="634" ForcefieldType="h1" Charge="0.053" Components="H" Visible="0">
							<Properties Force="560.74385463865,298.939611476287,663.774476251757" RelativeVelocity="-0.397349542593502,-1.24291291338313,-0.05768805628188"/>
						</Atom3d>
						<Bond ID="634" Mapping="410" Parent="23" Hidden="1" Connects="621,633" Visible="0"/>
						<Atom3d ID="635" HasProperties="1" Mapping="410" Parent="23" UserID="118" DisplayStyle="Line" Hidden="1" XYZ="1.33233595175391,2.87631438137437,-0.114582418020911" Connections="636" ForcefieldType="h1" Charge="0.053" Components="H" Visible="0">
							<Properties Force="427.640182051677,634.058034130202,-349.14144924166" RelativeVelocity="0.41181390359432,0.656334589236651,-0.430026859254424"/>
						</Atom3d>
						<Bond ID="636" Mapping="410" Parent="23" Hidden="1" Connects="623,635" Visible="0"/>
						<Atom3d ID="637" HasProperties="1" Mapping="410" Parent="23" UserID="119" DisplayStyle="Line" Hidden="1" XYZ="1.31295656176306,2.83016782079485,-0.096389423870222" Connections="638" ForcefieldType="h1" Charge="0.053" Components="H" Visible="0">
							<Properties Force="181.881127147058,-558.708459603129,145.250193447651" RelativeVelocity="-0.515039119202661,0.537874696304174,0.251132827445609"/>
						</Atom3d>
						<Bond ID="638" Mapping="410" Parent="23" Hidden="1" Connects="623,637" Visible="0"/>
						<Atom3d ID="639" HasProperties="1" Mapping="410" Parent="23" UserID="120" DisplayStyle="Line" Hidden="1" XYZ="1.32455905054173,2.83107608732952,-0.153160675571261" Connections="640" ForcefieldType="h1" Charge="0.053" Components="H" Visible="0">
							<Properties Force="364.31202312251,182.949745899323,335.823631440042" RelativeVelocity="-0.155054504481394,1.11861105049657,0.051071825974406"/>
						</Atom3d>
						<Bond ID="640" Mapping="410" Parent="23" Hidden="1" Connects="623,639" Visible="0"/>
						<Molecule ID="23" Mapping="410" Parent="2" Children="ci(25):23+618,5597,5796" Name="Sketch 25" XYZ="0.0476750205734501,0.550577383936573,-0.140876830927231" Visible="0"/>
						<Atom3d ID="641" HasProperties="1" Mapping="410" Parent="25" UserID="121" DisplayStyle="Line" XYZ="1.72382211041829,1.19416227925237,0.977498989507759" Connections="643,649,651" ForcefieldType="c3&apos;" Charge="0.374" Components="C" Visible="0">
							<Properties Force="169.105503142512,454.233281981398,280.498581714221" RelativeVelocity="0.135040127217207,-0.0452961155675426,0.364934171154888"/>
						</Atom3d>
						<Atom3d ID="642" HasProperties="1" Mapping="410" Parent="25" UserID="122" DisplayStyle="Line" XYZ="1.71323349328405,1.15357537280323,0.966452319232878" Connections="643,645,647" ForcefieldType="n3m" Charge="-0.446" Components="N" Visible="0">
							<Properties Force="-743.404072403779,920.376131608829,-640.992017022059" RelativeVelocity="-0.0146474508604751,-0.0931084766070481,0.0290205206608522"/>
						</Atom3d>
						<Bond ID="643" Mapping="410" Parent="25" Connects="641,642" Visible="0"/>
						<Atom3d ID="644" HasProperties="1" Mapping="410" Parent="25" UserID="123" DisplayStyle="Line" XYZ="1.67726026354952,1.1480206243145,0.935938259740799" Connections="645,653,655,657" ForcefieldType="c4" Charge="0.064" Components="C" Visible="0">
							<Properties Force="-221.050252981571,434.767508655157,241.155840581457" RelativeVelocity="0.131463594447398,-0.00696632518116642,-0.0476859455496177"/>
						</Atom3d>
						<Bond ID="645" Mapping="410" Parent="25" Connects="642,644" Visible="0"/>
						<Atom3d ID="646" HasProperties="1" Mapping="410" Parent="25" UserID="124" DisplayStyle="Line" XYZ="1.73448175468666,1.11679413645548,0.984056855008599" Connections="647,659,661,663" ForcefieldType="c4" Charge="0.064" Components="C" Visible="0">
							<Properties Force="451.94786249486,-1654.14430184017,-327.751548425455" RelativeVelocity="-0.406578392600083,0.111638128211883,-0.145252104076531"/>
						</Atom3d>
						<Bond ID="647" Mapping="410" Parent="25" Connects="642,646" Visible="0"/>
						<Atom3d ID="648" HasProperties="1" Mapping="410" Parent="25" UserID="125" DisplayStyle="Line" XYZ="1.70905571747318,1.22742287334664,0.961355017948849" Connections="649" ForcefieldType="o1=" Charge="-0.45" Components="O" Visible="0">
							<Properties Force="-112.098358729342,-92.6352531017147,-267.889987355486" RelativeVelocity="-0.240195311052355,-0.0869757878753699,-0.0654863341089144"/>
						</Atom3d>
						<Bond ID="649" Mapping="410" Parent="25" Connects="641,648" Type="Double" Visible="0"/>
						<Atom3d ID="650" HasProperties="1" Mapping="410" Parent="25" UserID="126" DisplayStyle="Line" Hidden="1" XYZ="1.74749327464136,1.19608075490743,1.00473536532054" Connections="651" ForcefieldType="h1" Charge="0.076" Components="H" Visible="0">
							<Properties Force="301.642865164926,-105.877087250528,175.613893978214" RelativeVelocity="-0.0519571240893624,-0.164106362841393,0.0409759050330194"/>
						</Atom3d>
						<Bond ID="651" Mapping="410" Parent="25" Hidden="1" Connects="641,650" Visible="0"/>
						<Atom3d ID="652" HasProperties="1" Mapping="410" Parent="25" UserID="127" DisplayStyle="Line" Hidden="1" XYZ="1.66499574818054,1.1153678238593,0.939357022973869" Connections="653" ForcefieldType="h1" Charge="0.053" Components="H" Visible="0">
							<Properties Force="-287.935483405802,-586.977611814998,-74.2123091725427" RelativeVelocity="0.0917482079305348,-0.489924244364254,0.575025871200556"/>
						</Atom3d>
						<Bond ID="653" Mapping="410" Parent="25" Hidden="1" Connects="644,652" Visible="0"/>
						<Atom3d ID="654" HasProperties="1" Mapping="410" Parent="25" UserID="128" DisplayStyle="Line" Hidden="1" XYZ="1.68491815280871,1.15509789063764,0.902221341109098" Connections="655" ForcefieldType="h1" Charge="0.053" Components="H" Visible="0">
							<Properties Force="499.404107066274,-73.0074742329942,-477.448175323544" RelativeVelocity="-0.189695007042521,0.152380707762295,-0.209359362766221"/>
						</Atom3d>
						<Bond ID="655" Mapping="410" Parent="25" Hidden="1" Connects="644,654" Visible="0"/>
						<Atom3d ID="656" HasProperties="1" Mapping="410" Parent="25" UserID="129" DisplayStyle="Line" Hidden="1" XYZ="1.65055227728315,1.17105667571523,0.942907288587538" Connections="657" ForcefieldType="h1" Charge="0.053" Components="H" Visible="0">
							<Properties Force="-91.6543605209007,-29.7893462424699,279.69758220304" RelativeVelocity="-0.598729679718271,-0.188601876605797,0.845372094470625"/>
						</Atom3d>
						<Bond ID="657" Mapping="410" Parent="25" Hidden="1" Connects="644,656" Visible="0"/>
						<Atom3d ID="658" HasProperties="1" Mapping="410" Parent="25" UserID="130" DisplayStyle="Line" Hidden="1" XYZ="1.75924159017647,1.12849362348619,1.00729441372215" Connections="659" ForcefieldType="h1" Charge="0.053" Components="H" Visible="0">
							<Properties Force="-154.757507575475,-406.011725407318,349.470381948704" RelativeVelocity="-0.887522804050413,0.364684259352346,0.120935328662349"/>
						</Atom3d>
						<Bond ID="659" Mapping="410" Parent="25" Hidden="1" Connects="646,658" Visible="0"/>
						<Atom3d ID="660" HasProperties="1" Mapping="410" Parent="25" UserID="131" DisplayStyle="Line" Hidden="1" XYZ="1.75306545014632,1.0981691324857,0.958242032617439" Connections="661" ForcefieldType="h1" Charge="0.053" Components="H" Visible="0">
							<Properties Force="-94.6052598787141,377.737700015477,140.746755717701" RelativeVelocity="-0.142676511593154,0.489744203648523,0.0160081684228409"/>
						</Atom3d>
						<Bond ID="661" Mapping="410" Parent="25" Hidden="1" Connects="646,660" Visible="0"/>
						<Atom3d ID="662" HasProperties="1" Mapping="410" Parent="25" UserID="132" DisplayStyle="Line" Hidden="1" XYZ="1.7102753116862,1.09063468449105,0.994884012940868" Connections="663" ForcefieldType="h1" Charge="0.053" Components="H" Visible="0">
							<Properties Force="458.783652109042,672.605269434409,348.487989184151" RelativeVelocity="1.35583102489378,-0.0556574630734318,0.242868161660741"/>
						</Atom3d>
						<Bond ID="663" Mapping="410" Parent="25" Hidden="1" Connects="646,662" Visible="0"/>
						<Molecule ID="25" Mapping="410" Parent="2" Children="ci(25):23+641,5598,5797" Name="Sketch 25" XYZ="0.422630492798934,0.422630492781687,-0.140876830927231" Visible="0"/>
						<Atom3d ID="664" HasProperties="1" Mapping="410" Parent="27" UserID="133" DisplayStyle="Line" XYZ="0.707639292127252,-0.205742901640535,0.736286352390035" Connections="666,672,674" ForcefieldType="c3&apos;" Charge="0.374" Components="C" Visible="0">
							<Properties Force="76.8806686569379,1287.11760447405,1716.39887372824" RelativeVelocity="-0.0857852547785281,-0.172180459152079,-0.248734981049993"/>
						</Atom3d>
						<Atom3d ID="665" HasProperties="1" Mapping="410" Parent="27" UserID="134" DisplayStyle="Line" XYZ="0.746525557188924,-0.210191181657226,0.757305300455793" Connections="666,668,670" ForcefieldType="n3m" Charge="-0.446" Components="N" Visible="0">
							<Properties Force="-1107.31923082499,743.540299116858,843.834081065421" RelativeVelocity="-0.147866644114287,0.150016724097992,-0.158327121547636"/>
						</Atom3d>
						<Bond ID="666" Mapping="410" Parent="27" Connects="664,665" Visible="0"/>
						<Atom3d ID="667" HasProperties="1" Mapping="410" Parent="27" UserID="135" DisplayStyle="Line" XYZ="0.781610036728176,-0.233416556812081,0.73719178890669" Connections="668,676,678,680" ForcefieldType="c4" Charge="0.064" Components="C" Visible="0">
							<Properties Force="143.666564318602,166.203958094784,-368.412872858875" RelativeVelocity="-0.051419931271668,0.0991879734635632,0.0661868812622544"/>
						</Atom3d>
						<Bond ID="668" Mapping="410" Parent="27" Connects="665,667" Visible="0"/>
						<Atom3d ID="669" HasProperties="1" Mapping="410" Parent="27" UserID="136" DisplayStyle="Line" XYZ="0.753046004247447,-0.188975028611499,0.801067094073538" Connections="670,682,684,686" ForcefieldType="c4" Charge="0.064" Components="C" Visible="0">
							<Properties Force="1399.30547927374,-568.235267222619,-140.637466504643" RelativeVelocity="0.201553540247787,0.180816141386119,0.237317686981218"/>
						</Atom3d>
						<Bond ID="670" Mapping="410" Parent="27" Connects="665,669" Visible="0"/>
						<Atom3d ID="671" HasProperties="1" Mapping="410" Parent="27" UserID="137" DisplayStyle="Line" XYZ="0.698996479256195,-0.220969975451527,0.701623075684665" Connections="672" ForcefieldType="o1=" Charge="-0.45" Components="O" Visible="0">
							<Properties Force="-303.528904752651,-750.750662155636,-1437.18930195706" RelativeVelocity="-0.0191101569522192,-0.0955966270197863,-0.050246723314262"/>
						</Atom3d>
						<Bond ID="672" Mapping="410" Parent="27" Connects="664,671" Type="Double" Visible="0"/>
						<Atom3d ID="673" HasProperties="1" Mapping="410" Parent="27" UserID="138" DisplayStyle="Line" Hidden="1" XYZ="0.683513722982173,-0.182711493359662,0.754515303991716" Connections="674" ForcefieldType="h1" Charge="0.076" Components="H" Visible="0">
							<Properties Force="511.745468760469,-495.440451119243,-128.358453180841" RelativeVelocity="0.981504111345581,0.380793091373241,-0.902976551909098"/>
						</Atom3d>
						<Bond ID="674" Mapping="410" Parent="27" Hidden="1" Connects="664,673" Visible="0"/>
						<Atom3d ID="675" HasProperties="1" Mapping="410" Parent="27" UserID="139" DisplayStyle="Line" Hidden="1" XYZ="0.804085717723568,-0.245357874366931,0.761076650022905" Connections="676" ForcefieldType="h1" Charge="0.053" Components="H" Visible="0">
							<Properties Force="140.416885405854,-786.034528578094,626.422459423752" RelativeVelocity="0.206156318699578,0.440998268975229,-0.238028521205821"/>
						</Atom3d>
						<Bond ID="676" Mapping="410" Parent="27" Hidden="1" Connects="667,675" Visible="0"/>
						<Atom3d ID="677" HasProperties="1" Mapping="410" Parent="27" UserID="140" DisplayStyle="Line" Hidden="1" XYZ="0.803130395397526,-0.211126699610519,0.720565225552268" Connections="678" ForcefieldType="h1" Charge="0.053" Components="H" Visible="0">
							<Properties Force="202.041821982609,478.08731060549,-745.32953466511" RelativeVelocity="-0.285899576643966,-1.19142965122279,0.52774412970719"/>
						</Atom3d>
						<Bond ID="678" Mapping="410" Parent="27" Hidden="1" Connects="667,677" Visible="0"/>
						<Atom3d ID="679" HasProperties="1" Mapping="410" Parent="27" UserID="141" DisplayStyle="Line" Hidden="1" XYZ="0.768781936742146,-0.257948822612398,0.714556970593367" Connections="680" ForcefieldType="h1" Charge="0.053" Components="H" Visible="0">
							<Properties Force="160.760806368775,-171.470246543346,10.7068410778238" RelativeVelocity="-0.0259674988513099,-0.535059479380236,0.107261174474932"/>
						</Atom3d>
						<Bond ID="680" Mapping="410" Parent="27" Hidden="1" Connects="667,679" Visible="0"/>
						<Atom3d ID="681" HasProperties="1" Mapping="410" Parent="27" UserID="142" DisplayStyle="Line" Hidden="1" XYZ="0.789574656062898,-0.198277684425966,0.811415365485674" Connections="682" ForcefieldType="h1" Charge="0.053" Components="H" Visible="0">
							<Properties Force="-1440.92401795058,656.76711080239,-228.813208136421" RelativeVelocity="-0.115418844060717,-0.886989896472801,0.232060274758979"/>
						</Atom3d>
						<Bond ID="682" Mapping="410" Parent="27" Hidden="1" Connects="669,681" Visible="0"/>
						<Atom3d ID="683" HasProperties="1" Mapping="410" Parent="27" UserID="143" DisplayStyle="Line" Hidden="1" XYZ="0.731474839098666,-0.203632895560796,0.82603212547602" Connections="684" ForcefieldType="h1" Charge="0.053" Components="H" Visible="0">
							<Properties Force="-18.2643888765932,90.7123100773796,-167.192996138655" RelativeVelocity="-0.443851503454249,0.0337033160277676,-0.177800832107366"/>
						</Atom3d>
						<Bond ID="684" Mapping="410" Parent="27" Hidden="1" Connects="669,683" Visible="0"/>
						<Atom3d ID="685" HasProperties="1" Mapping="410" Parent="27" UserID="144" DisplayStyle="Line" Hidden="1" XYZ="0.748487922079778,-0.152492786470736,0.800418137004258" Connections="686" ForcefieldType="h1" Charge="0.053" Components="H" Visible="0">
							<Properties Force="121.640428944839,-507.943624129318,-89.2989585010855" RelativeVelocity="0.389961961321505,0.565512170821211,0.739509758096631"/>
						</Atom3d>
						<Bond ID="686" Mapping="410" Parent="27" Hidden="1" Connects="669,685" Visible="0"/>
						<Molecule ID="27" Mapping="410" Parent="2" Children="ci(25):23+664,5599,5798" Name="Sketch 25" XYZ="0.422630492798934,0.422630492781687,-0.140876830927231" Visible="0"/>
						<Atom3d ID="687" HasProperties="1" Mapping="410" Parent="29" UserID="145" DisplayStyle="Line" XYZ="-0.447996497089415,0.467215252903874,1.03395741346911" Connections="689,695,697" ForcefieldType="c3&apos;" Charge="0.374" Components="C" Visible="0">
							<Properties Force="-18.7189671495415,-343.383474230409,-1437.79064168487" RelativeVelocity="-0.00841962560829525,0.430621873652217,-0.0505788035337264"/>
						</Atom3d>
						<Atom3d ID="688" HasProperties="1" Mapping="410" Parent="29" UserID="146" DisplayStyle="Line" XYZ="-0.451371836580444,0.494533777407537,0.998278340642509" Connections="689,691,693" ForcefieldType="n3m" Charge="-0.446" Components="N" Visible="0">
							<Properties Force="727.82587745925,-728.980258178906,504.100965273267" RelativeVelocity="0.055024910530975,0.132196534824329,-0.156878881001688"/>
						</Atom3d>
						<Bond ID="689" Mapping="410" Parent="29" Connects="687,688" Visible="0"/>
						<Atom3d ID="690" HasProperties="1" Mapping="410" Parent="29" UserID="147" DisplayStyle="Line" XYZ="-0.433908173391973,0.482401022224995,0.953612383861349" Connections="691,699,701,703" ForcefieldType="c4" Charge="0.064" Components="C" Visible="0">
							<Properties Force="839.893427551066,-795.970619282535,1425.21870111656" RelativeVelocity="-0.259535892899909,0.0115827687664224,-0.180168307585941"/>
						</Atom3d>
						<Bond ID="691" Mapping="410" Parent="29" Connects="688,690" Visible="0"/>
						<Atom3d ID="692" HasProperties="1" Mapping="410" Parent="29" UserID="148" DisplayStyle="Line" XYZ="-0.472973508595579,0.536395289342182,1.00137243560028" Connections="693,705,707,709" ForcefieldType="c4" Charge="0.064" Components="C" Visible="0">
							<Properties Force="-663.979733935801,131.046186365291,174.964564733591" RelativeVelocity="-0.149923016952754,-0.179111401057333,-0.062683059713471"/>
						</Atom3d>
						<Bond ID="693" Mapping="410" Parent="29" Connects="688,692" Visible="0"/>
						<Atom3d ID="694" HasProperties="1" Mapping="410" Parent="29" UserID="149" DisplayStyle="Line" XYZ="-0.433991810937196,0.429637357902678,1.02963706754559" Connections="695" ForcefieldType="o1=" Charge="-0.45" Components="O" Visible="0">
							<Properties Force="-230.69293158108,804.306440185457,619.410782957691" RelativeVelocity="-0.024827624515115,0.148995701006008,-0.183581781384171"/>
						</Atom3d>
						<Bond ID="695" Mapping="410" Parent="29" Connects="687,694" Type="Double" Visible="0"/>
						<Atom3d ID="696" HasProperties="1" Mapping="410" Parent="29" UserID="150" DisplayStyle="Line" Hidden="1" XYZ="-0.462323255992786,0.482542803128698,1.06431129735926" Connections="697" ForcefieldType="h1" Charge="0.076" Components="H" Visible="0">
							<Properties Force="231.946685794066,-262.80933076802,-75.3899324775025" RelativeVelocity="0.372626931916507,0.0840338605881174,0.865152998432463"/>
						</Atom3d>
						<Bond ID="697" Mapping="410" Parent="29" Hidden="1" Connects="687,696" Visible="0"/>
						<Atom3d ID="698" HasProperties="1" Mapping="410" Parent="29" UserID="151" DisplayStyle="Line" Hidden="1" XYZ="-0.413619602085045,0.510467385298305,0.941961332689998" Connections="699" ForcefieldType="h1" Charge="0.053" Components="H" Visible="0">
							<Properties Force="-414.3942857258,-304.662952053626,-233.622061060332" RelativeVelocity="-0.453088674657888,0.719433266749341,0.0734555472905298"/>
						</Atom3d>
						<Bond ID="699" Mapping="410" Parent="29" Hidden="1" Connects="690,698" Visible="0"/>
						<Atom3d ID="700" HasProperties="1" Mapping="410" Parent="29" UserID="152" DisplayStyle="Line" Hidden="1" XYZ="-0.461475503472492,0.472091399023402,0.933789566328399" Connections="701" ForcefieldType="h1" Charge="0.053" Components="H" Visible="0">
							<Properties Force="-126.914503277336,212.379512512341,-511.973511430779" RelativeVelocity="-0.530384248669609,0.268393862810415,-0.046568594203202"/>
						</Atom3d>
						<Bond ID="701" Mapping="410" Parent="29" Hidden="1" Connects="690,700" Visible="0"/>
						<Atom3d ID="702" HasProperties="1" Mapping="410" Parent="29" UserID="153" DisplayStyle="Line" Hidden="1" XYZ="-0.410701578245985,0.451755522914955,0.955796626244078" Connections="703" ForcefieldType="h1" Charge="0.053" Components="H" Visible="0">
							<Properties Force="-759.48973645528,1087.25043168136,65.9483965740283" RelativeVelocity="0.486075025095595,-0.314571236830083,0.138064181062125"/>
						</Atom3d>
						<Bond ID="703" Mapping="410" Parent="29" Hidden="1" Connects="690,702" Visible="0"/>
						<Atom3d ID="704" HasProperties="1" Mapping="410" Parent="29" UserID="154" DisplayStyle="Line" Hidden="1" XYZ="-0.483039757661061,0.546083101371939,1.03587692304149" Connections="705" ForcefieldType="h1" Charge="0.053" Components="H" Visible="0">
							<Properties Force="468.165266193988,-436.784864748977,-682.189068373716" RelativeVelocity="-0.305098967962884,0.146794555477145,0.633099631997172"/>
						</Atom3d>
						<Bond ID="705" Mapping="410" Parent="29" Hidden="1" Connects="692,704" Visible="0"/>
						<Atom3d ID="706" HasProperties="1" Mapping="410" Parent="29" UserID="155" DisplayStyle="Line" Hidden="1" XYZ="-0.50364618091896,0.532879455797437,0.982147691197609" Connections="707" ForcefieldType="h1" Charge="0.053" Components="H" Visible="0">
							<Properties Force="89.4820870516815,364.836618805279,86.3349473537952" RelativeVelocity="-0.713163805676271,0.143257578722148,0.984040459266331"/>
						</Atom3d>
						<Bond ID="707" Mapping="410" Parent="29" Hidden="1" Connects="692,706" Visible="0"/>
						<Atom3d ID="708" HasProperties="1" Mapping="410" Parent="29" UserID="156" DisplayStyle="Line" Hidden="1" XYZ="-0.452142353279303,0.56189954939255,0.986808572426628" Connections="709" ForcefieldType="h1" Charge="0.053" Components="H" Visible="0">
							<Properties Force="-48.2599725688958,99.7444896846824,73.0998568631028" RelativeVelocity="0.000739254128472481,-0.165145261268234,-0.146255981327028"/>
						</Atom3d>
						<Bond ID="709" Mapping="410" Parent="29" Hidden="1" Connects="692,708" Visible="0"/>
						<Molecule ID="29" Mapping="410" Parent="2" Children="ci(25):23+687,5600,5799" Name="Sketch 25" XYZ="0.422630492798934,0.422630492781687,-0.140876830927231" Visible="0"/>
						<Atom3d ID="710" HasProperties="1" Mapping="410" Parent="31" UserID="157" DisplayStyle="Line" XYZ="2.11353425935526,0.592874346968034,1.38110447175134" Connections="712,718,720" ForcefieldType="c3&apos;" Charge="0.374" Components="C" Visible="0">
							<Properties Force="-167.386459857458,1159.15636898619,499.766383670835" RelativeVelocity="0.255097724916216,-0.00249240148836444,-0.178957268436075"/>
						</Atom3d>
						<Atom3d ID="711" HasProperties="1" Mapping="410" Parent="31" UserID="158" DisplayStyle="Line" XYZ="2.13292441505164,0.630249690917071,1.39631822081907" Connections="712,714,716" ForcefieldType="n3m" Charge="-0.446" Components="N" Visible="0">
							<Properties Force="-741.673768496436,-1742.56360694427,-565.662112627757" RelativeVelocity="0.0111467643023845,0.155366137358467,-0.267701828083159"/>
						</Atom3d>
						<Bond ID="712" Mapping="410" Parent="31" Connects="710,711" Visible="0"/>
						<Atom3d ID="713" HasProperties="1" Mapping="410" Parent="31" UserID="159" DisplayStyle="Line" XYZ="2.17957976176698,0.633786556016935,1.3968557482615" Connections="714,722,724,726" ForcefieldType="c4" Charge="0.064" Components="C" Visible="0">
							<Properties Force="1036.41677909869,680.232945939842,-599.112985394288" RelativeVelocity="-0.258329221829494,0.125979759823241,0.069472336035921"/>
						</Atom3d>
						<Bond ID="714" Mapping="410" Parent="31" Connects="711,713" Visible="0"/>
						<Atom3d ID="715" HasProperties="1" Mapping="410" Parent="31" UserID="160" DisplayStyle="Line" XYZ="2.10516176000667,0.662107555365913,1.41586033368205" Connections="716,728,730,732" ForcefieldType="c4" Charge="0.064" Components="C" Visible="0">
							<Properties Force="137.27818488365,1123.6976386484,822.512449708763" RelativeVelocity="-0.0137738980226968,0.0458036453435351,-0.0252618768562142"/>
						</Atom3d>
						<Bond ID="716" Mapping="410" Parent="31" Connects="711,715" Visible="0"/>
						<Atom3d ID="717" HasProperties="1" Mapping="410" Parent="31" UserID="161" DisplayStyle="Line" XYZ="2.1303529208993,0.564147113115704,1.36051780772544" Connections="718" ForcefieldType="o1=" Charge="-0.45" Components="O" Visible="0">
							<Properties Force="779.979265836158,-699.115168475238,-402.721368491132" RelativeVelocity="0.0395170382050551,0.0212155824148684,0.240712250836432"/>
						</Atom3d>
						<Bond ID="718" Mapping="410" Parent="31" Connects="710,717" Type="Double" Visible="0"/>
						<Atom3d ID="719" HasProperties="1" Mapping="410" Parent="31" UserID="162" DisplayStyle="Line" Hidden="1" XYZ="2.07855505164824,0.592203759062363,1.38970036513729" Connections="720" ForcefieldType="h1" Charge="0.076" Components="H" Visible="0">
							<Properties Force="-473.166376770718,-7.91850411808065,30.2884203504802" RelativeVelocity="0.279165219155179,-0.117190064882371,1.20223906309632"/>
						</Atom3d>
						<Bond ID="720" Mapping="410" Parent="31" Hidden="1" Connects="710,719" Visible="0"/>
						<Atom3d ID="721" HasProperties="1" Mapping="410" Parent="31" UserID="163" DisplayStyle="Line" Hidden="1" XYZ="2.19522737835704,0.616862216887391,1.42468970907239" Connections="722" ForcefieldType="h1" Charge="0.053" Components="H" Visible="0">
							<Properties Force="-42.465714088807,77.4367450209477,20.4636112564826" RelativeVelocity="0.81165171138572,0.265739796582416,-0.016875056684014"/>
						</Atom3d>
						<Bond ID="722" Mapping="410" Parent="31" Hidden="1" Connects="713,721" Visible="0"/>
						<Atom3d ID="723" HasProperties="1" Mapping="410" Parent="31" UserID="164" DisplayStyle="Line" Hidden="1" XYZ="2.18927625863457,0.669195889084216,1.39647083520206" Connections="724" ForcefieldType="h1" Charge="0.053" Components="H" Visible="0">
							<Properties Force="-95.7872732011297,-307.110390462637,263.950471866697" RelativeVelocity="0.217865581034675,0.0992486845339376,0.355085963781255"/>
						</Atom3d>
						<Bond ID="724" Mapping="410" Parent="31" Hidden="1" Connects="713,723" Visible="0"/>
						<Atom3d ID="725" HasProperties="1" Mapping="410" Parent="31" UserID="165" DisplayStyle="Line" Hidden="1" XYZ="2.19498199187231,0.62174251445441,1.3656350151534" Connections="726" ForcefieldType="h1" Charge="0.053" Components="H" Visible="0">
							<Properties Force="-382.151393069055,-81.2378399611849,408.020034986341" RelativeVelocity="0.0655896618294213,0.977619605457755,0.980695910296123"/>
						</Atom3d>
						<Bond ID="726" Mapping="410" Parent="31" Hidden="1" Connects="713,725" Visible="0"/>
						<Atom3d ID="727" HasProperties="1" Mapping="410" Parent="31" UserID="166" DisplayStyle="Line" Hidden="1" XYZ="2.07075325834294,0.659374332111973,1.40840268488656" Connections="728" ForcefieldType="h1" Charge="0.053" Components="H" Visible="0">
							<Properties Force="-407.629393649879,-346.874442013653,-567.869371984119" RelativeVelocity="0.625196702290007,0.586826544294358,-0.0317216280715054"/>
						</Atom3d>
						<Bond ID="728" Mapping="410" Parent="31" Hidden="1" Connects="715,727" Visible="0"/>
						<Atom3d ID="729" HasProperties="1" Mapping="410" Parent="31" UserID="167" DisplayStyle="Line" Hidden="1" XYZ="2.11575202984112,0.694026642334274,1.402995494546" Connections="730" ForcefieldType="h1" Charge="0.053" Components="H" Visible="0">
							<Properties Force="-78.7102744079631,242.014667376183,240.705685737457" RelativeVelocity="0.574840014802417,-0.295852856931265,-0.222800416529431"/>
						</Atom3d>
						<Bond ID="730" Mapping="410" Parent="31" Hidden="1" Connects="715,729" Visible="0"/>
						<Atom3d ID="731" HasProperties="1" Mapping="410" Parent="31" UserID="168" DisplayStyle="Line" Hidden="1" XYZ="2.10444367386487,0.662506904145802,1.45225342572641" Connections="732" ForcefieldType="h1" Charge="0.053" Components="H" Visible="0">
							<Properties Force="442.0221234875,-6.25595829939601,-131.064443299021" RelativeVelocity="0.0350103824803134,0.618590511936956,0.11357312371208"/>
						</Atom3d>
						<Bond ID="732" Mapping="410" Parent="31" Hidden="1" Connects="715,731" Visible="0"/>
						<Molecule ID="31" Mapping="410" Parent="2" Children="ci(25):23+710,5601,5800" Name="Sketch 25" XYZ="0.422630492798934,0.422630492781687,-0.140876830927231" Visible="0"/>
						<Atom3d ID="733" HasProperties="1" Mapping="410" Parent="33" UserID="169" DisplayStyle="Line" XYZ="1.52260770345364,1.3711225918742,1.92978606998827" Connections="735,741,743" ForcefieldType="c3&apos;" Charge="0.374" Components="C" Visible="0">
							<Properties Force="-27.723250501872,-1079.70514878073,784.487439855764" RelativeVelocity="0.071289416881383,0.130094739757883,0.0515384751708775"/>
						</Atom3d>
						<Atom3d ID="734" HasProperties="1" Mapping="410" Parent="33" UserID="170" DisplayStyle="Line" XYZ="1.50986756066577,1.32839463049894,1.92897685732416" Connections="735,737,739" ForcefieldType="n3m" Charge="-0.446" Components="N" Visible="0">
							<Properties Force="-18.7157084343012,-870.050796976269,-968.361575533585" RelativeVelocity="0.160081395021766,-0.26629781660837,-0.0802764726633324"/>
						</Atom3d>
						<Bond ID="735" Mapping="410" Parent="33" Connects="733,734" Visible="0"/>
						<Atom3d ID="736" HasProperties="1" Mapping="410" Parent="33" UserID="171" DisplayStyle="Line" XYZ="1.50004649720193,1.30607652168071,1.88490434021049" Connections="737,745,747,749" ForcefieldType="c4" Charge="0.064" Components="C" Visible="0">
							<Properties Force="-283.823358960865,1324.41937820899,1304.66091751703" RelativeVelocity="0.119518200579433,-0.0347049503540878,0.231398664441896"/>
						</Atom3d>
						<Bond ID="737" Mapping="410" Parent="33" Connects="734,736" Visible="0"/>
						<Atom3d ID="738" HasProperties="1" Mapping="410" Parent="33" UserID="172" DisplayStyle="Line" XYZ="1.50466382888309,1.30080075000548,1.96861502313892" Connections="739,751,753,755" ForcefieldType="c4" Charge="0.064" Components="C" Visible="0">
							<Properties Force="113.88762404666,-116.972367248482,105.594862888006" RelativeVelocity="0.00991255749157192,-0.349025863352207,0.0861604373202599"/>
						</Atom3d>
						<Bond ID="739" Mapping="410" Parent="33" Connects="734,738" Visible="0"/>
						<Atom3d ID="740" HasProperties="1" Mapping="410" Parent="33" UserID="173" DisplayStyle="Line" XYZ="1.53256643078379,1.39292775696393,1.89856519695786" Connections="741" ForcefieldType="o1=" Charge="-0.45" Components="O" Visible="0">
							<Properties Force="15.503281585059,282.660566115669,-573.145936520336" RelativeVelocity="0.162286260003793,-0.109807029121934,-0.00747977180292518"/>
						</Atom3d>
						<Bond ID="741" Mapping="410" Parent="33" Connects="733,740" Type="Double" Visible="0"/>
						<Atom3d ID="742" HasProperties="1" Mapping="410" Parent="33" UserID="174" DisplayStyle="Line" Hidden="1" XYZ="1.52459860602284,1.38272857200804,1.96422615280563" Connections="743" ForcefieldType="h1" Charge="0.076" Components="H" Visible="0">
							<Properties Force="45.9357712966308,196.98977080542,117.949157081769" RelativeVelocity="-0.0442557918435722,0.627769989629596,-0.208239472218666"/>
						</Atom3d>
						<Bond ID="743" Mapping="410" Parent="33" Hidden="1" Connects="733,742" Visible="0"/>
						<Atom3d ID="744" HasProperties="1" Mapping="410" Parent="33" UserID="175" DisplayStyle="Line" Hidden="1" XYZ="1.47587002834008,1.3277717716741,1.86955086451846" Connections="745" ForcefieldType="h1" Charge="0.053" Components="H" Visible="0">
							<Properties Force="144.112585177912,-326.134683034151,-118.871249907282" RelativeVelocity="-0.330891386149608,-0.0276928492910752,-0.123627659339743"/>
						</Atom3d>
						<Bond ID="745" Mapping="410" Parent="33" Hidden="1" Connects="736,744" Visible="0"/>
						<Atom3d ID="746" HasProperties="1" Mapping="410" Parent="33" UserID="176" DisplayStyle="Line" Hidden="1" XYZ="1.48429525768883,1.27483955898135,1.89134531634814" Connections="747" ForcefieldType="h1" Charge="0.053" Components="H" Visible="0">
							<Properties Force="115.223342331617,-252.85264869249,-20.3614397583234" RelativeVelocity="0.713325317398637,0.536957475628298,0.514781268920267"/>
						</Atom3d>
						<Bond ID="747" Mapping="410" Parent="33" Hidden="1" Connects="736,746" Visible="0"/>
						<Atom3d ID="748" HasProperties="1" Mapping="410" Parent="33" UserID="177" DisplayStyle="Line" Hidden="1" XYZ="1.52855208788034,1.30402018748802,1.86399580066036" Connections="749" ForcefieldType="h1" Charge="0.053" Components="H" Visible="0">
							<Properties Force="290.236785907847,-136.338686200161,-94.6027345410467" RelativeVelocity="0.69892864015213,0.522886557624391,0.232815989777383"/>
						</Atom3d>
						<Bond ID="749" Mapping="410" Parent="33" Hidden="1" Connects="736,748" Visible="0"/>
						<Atom3d ID="750" HasProperties="1" Mapping="410" Parent="33" UserID="178" DisplayStyle="Line" Hidden="1" XYZ="1.46959438832897,1.29108879002834,1.97404810831229" Connections="751" ForcefieldType="h1" Charge="0.053" Components="H" Visible="0">
							<Properties Force="471.147041231345,-113.705680753567,-255.859119396786" RelativeVelocity="0.662198458319313,-0.332715012226366,0.568435780659029"/>
						</Atom3d>
						<Bond ID="751" Mapping="410" Parent="33" Hidden="1" Connects="738,750" Visible="0"/>
						<Atom3d ID="752" HasProperties="1" Mapping="410" Parent="33" UserID="179" DisplayStyle="Line" Hidden="1" XYZ="1.51207066063892,1.32177990554351,1.99642575524099" Connections="753" ForcefieldType="h1" Charge="0.053" Components="H" Visible="0">
							<Properties Force="246.346361373609,-11.4594489451301,263.014715091474" RelativeVelocity="0.46957108412552,-0.329806251301682,-0.274278705531173"/>
						</Atom3d>
						<Bond ID="753" Mapping="410" Parent="33" Hidden="1" Connects="738,752" Visible="0"/>
						<Atom3d ID="754" HasProperties="1" Mapping="410" Parent="33" UserID="180" DisplayStyle="Line" Hidden="1" XYZ="1.52792284167475,1.27070322616727,1.97080199811478" Connections="755" ForcefieldType="h1" Charge="0.053" Components="H" Visible="0">
							<Properties Force="-687.910108976895,883.520210678232,-330.061837172061" RelativeVelocity="0.215244846404158,0.827831785664309,-0.228211595926302"/>
						</Atom3d>
						<Bond ID="755" Mapping="410" Parent="33" Hidden="1" Connects="738,754" Visible="0"/>
						<Molecule ID="33" Mapping="410" Parent="2" Children="ci(25):23+733,5602,5801" Name="Sketch 25" XYZ="0.422630492798934,0.422630492781687,-0.140876830927231" Visible="0"/>
						<Atom3d ID="756" HasProperties="1" Mapping="410" Parent="35" UserID="181" DisplayStyle="Line" XYZ="-0.145242282011738,3.12015848677579,1.41414923508598" Connections="758,764,766" ForcefieldType="c3&apos;" Charge="0.374" Components="C" Visible="0">
							<Properties Force="-956.214773512613,276.869988321971,-280.452675304184" RelativeVelocity="0.189777074226034,-0.213065970408386,-0.105456211097164"/>
						</Atom3d>
						<Atom3d ID="757" HasProperties="1" Mapping="410" Parent="35" UserID="182" DisplayStyle="Line" XYZ="-0.151804743923999,3.12580479962414,1.45754267588598" Connections="758,760,762" ForcefieldType="n3m" Charge="-0.446" Components="N" Visible="0">
							<Properties Force="-803.163797825015,-298.576757286075,-1302.89241382194" RelativeVelocity="0.217975950298591,-0.0564770983907902,0.0651715127738031"/>
						</Atom3d>
						<Bond ID="758" Mapping="410" Parent="35" Connects="756,757" Visible="0"/>
						<Atom3d ID="759" HasProperties="1" Mapping="410" Parent="35" UserID="183" DisplayStyle="Line" XYZ="-0.195742094456977,3.1309125166091,1.47499196501558" Connections="760,768,770,772" ForcefieldType="c4" Charge="0.064" Components="C" Visible="0">
							<Properties Force="-65.0921618926921,917.627296548947,-4.45577612247482" RelativeVelocity="0.0431480826608667,-0.081869146817493,-0.173664816897838"/>
						</Atom3d>
						<Bond ID="760" Mapping="410" Parent="35" Connects="757,759" Visible="0"/>
						<Atom3d ID="761" HasProperties="1" Mapping="410" Parent="35" UserID="184" DisplayStyle="Line" XYZ="-0.116313574117587,3.13052903571938,1.4868989988105" Connections="762,774,776,778" ForcefieldType="c4" Charge="0.064" Components="C" Visible="0">
							<Properties Force="460.781357387438,1745.75118579504,495.937904040162" RelativeVelocity="-0.330386431677346,0.154151902263453,-0.292073724569942"/>
						</Atom3d>
						<Bond ID="762" Mapping="410" Parent="35" Connects="757,761" Visible="0"/>
						<Atom3d ID="763" HasProperties="1" Mapping="410" Parent="35" UserID="185" DisplayStyle="Line" XYZ="-0.172187948435128,3.12437712174332,1.38427571610998" Connections="764" ForcefieldType="o1=" Charge="-0.45" Components="O" Visible="0">
							<Properties Force="144.655661874258,-111.938693358213,894.286572003084" RelativeVelocity="0.0589011004574412,0.136105711302113,0.312128577413679"/>
						</Atom3d>
						<Bond ID="764" Mapping="410" Parent="35" Connects="756,763" Type="Double" Visible="0"/>
						<Atom3d ID="765" HasProperties="1" Mapping="410" Parent="35" UserID="186" DisplayStyle="Line" Hidden="1" XYZ="-0.112205853552163,3.11051469652262,1.4069496207999" Connections="766" ForcefieldType="h1" Charge="0.076" Components="H" Visible="0">
							<Properties Force="661.180430917494,-293.335270508193,-106.134322842928" RelativeVelocity="0.147838065053095,-0.0908799454985479,0.0108621730226932"/>
						</Atom3d>
						<Bond ID="766" Mapping="410" Parent="35" Hidden="1" Connects="756,765" Visible="0"/>
						<Atom3d ID="767" HasProperties="1" Mapping="410" Parent="35" UserID="187" DisplayStyle="Line" Hidden="1" XYZ="-0.203045485018796,3.16755720025335,1.47792299723585" Connections="768" ForcefieldType="h1" Charge="0.053" Components="H" Visible="0">
							<Properties Force="-107.178652350342,-825.054793998006,1.21322767549807" RelativeVelocity="-0.362267844856146,-1.2615395377841,-0.119345905382588"/>
						</Atom3d>
						<Bond ID="768" Mapping="410" Parent="35" Hidden="1" Connects="759,767" Visible="0"/>
						<Atom3d ID="769" HasProperties="1" Mapping="410" Parent="35" UserID="188" DisplayStyle="Line" Hidden="1" XYZ="-0.198340929049747,3.11531264843289,1.50731062143266" Connections="770" ForcefieldType="h1" Charge="0.053" Components="H" Visible="0">
							<Properties Force="81.8309939727571,117.919141134115,16.6567993589203" RelativeVelocity="1.00646407865819,0.316647132961151,0.260958128127082"/>
						</Atom3d>
						<Bond ID="770" Mapping="410" Parent="35" Hidden="1" Connects="759,769" Visible="0"/>
						<Atom3d ID="771" HasProperties="1" Mapping="410" Parent="35" UserID="189" DisplayStyle="Line" Hidden="1" XYZ="-0.219803792841375,3.11437346953494,1.45406756786005" Connections="772" ForcefieldType="h1" Charge="0.053" Components="H" Visible="0">
							<Properties Force="-19.7261286180483,136.259787736367,-123.918744688401" RelativeVelocity="-0.101183613181387,0.599813904511417,0.344281680359572"/>
						</Atom3d>
						<Bond ID="772" Mapping="410" Parent="35" Hidden="1" Connects="759,771" Visible="0"/>
						<Atom3d ID="773" HasProperties="1" Mapping="410" Parent="35" UserID="190" DisplayStyle="Line" Hidden="1" XYZ="-0.115513211039575,3.16644913410009,1.50133545335955" Connections="774" ForcefieldType="h1" Charge="0.053" Components="H" Visible="0">
							<Properties Force="-133.935949965365,-1477.66682996277,-436.247417851722" RelativeVelocity="-0.519142372500264,0.161636339658188,-0.154676541222563"/>
						</Atom3d>
						<Bond ID="774" Mapping="410" Parent="35" Hidden="1" Connects="761,773" Visible="0"/>
						<Atom3d ID="775" HasProperties="1" Mapping="410" Parent="35" UserID="191" DisplayStyle="Line" Hidden="1" XYZ="-0.0848893778766371,3.12787356105421,1.4703067297355" Connections="776" ForcefieldType="h1" Charge="0.053" Components="H" Visible="0">
							<Properties Force="118.337277634918,-241.991448627098,-118.76366719556" RelativeVelocity="0.182353191267947,0.184664134315249,-0.0446623609844905"/>
						</Atom3d>
						<Bond ID="776" Mapping="410" Parent="35" Hidden="1" Connects="761,775" Visible="0"/>
						<Atom3d ID="777" HasProperties="1" Mapping="410" Parent="35" UserID="192" DisplayStyle="Line" Hidden="1" XYZ="-0.119334402245481,3.10568741790893,1.51150772072813" Connections="778" ForcefieldType="h1" Charge="0.053" Components="H" Visible="0">
							<Properties Force="174.312880849621,-295.98095969884,708.418015089635" RelativeVelocity="-0.352316979012322,-0.792225145390487,0.258957378004689"/>
						</Atom3d>
						<Bond ID="778" Mapping="410" Parent="35" Hidden="1" Connects="761,777" Visible="0"/>
						<Molecule ID="35" Mapping="410" Parent="2" Children="ci(25):23+756,5603,5802" Name="Sketch 25" XYZ="0.422630492798934,0.422630492781687,-0.140876830927231" Visible="0"/>
						<Atom3d ID="779" HasProperties="1" Mapping="410" Parent="37" UserID="193" DisplayStyle="Line" XYZ="2.26930437961596,0.566816738592369,1.70392725295292" Connections="781,787,789" ForcefieldType="c3&apos;" Charge="0.374" Components="C" Visible="0">
							<Properties Force="-628.945427672989,714.311449557949,-153.328769803984" RelativeVelocity="-0.151564052217194,-0.0976523765394164,-0.0980883341169691"/>
						</Atom3d>
						<Atom3d ID="780" HasProperties="1" Mapping="410" Parent="37" UserID="194" DisplayStyle="Line" XYZ="2.2323412962998,0.589571747987492,1.69062179355453" Connections="781,783,785" ForcefieldType="n3m" Charge="-0.446" Components="N" Visible="0">
							<Properties Force="1489.87097488598,-671.00940254876,-795.447118056945" RelativeVelocity="0.250194717445376,0.0736107921199797,0.0352526485764704"/>
						</Atom3d>
						<Bond ID="781" Mapping="410" Parent="37" Connects="779,780" Visible="0"/>
						<Atom3d ID="782" HasProperties="1" Mapping="410" Parent="37" UserID="195" DisplayStyle="Line" XYZ="2.20133825004545,0.608502301701999,1.72129959621464" Connections="783,791,793,795" ForcefieldType="c4" Charge="0.064" Components="C" Visible="0">
							<Properties Force="-295.294937985772,-900.888308380847,-23.5174691636889" RelativeVelocity="0.00492536694498625,0.133319331465212,0.265753008695319"/>
						</Atom3d>
						<Bond ID="783" Mapping="410" Parent="37" Connects="780,782" Visible="0"/>
						<Atom3d ID="784" HasProperties="1" Mapping="410" Parent="37" UserID="196" DisplayStyle="Line" XYZ="2.22708339621945,0.593600759950441,1.64235855521519" Connections="785,797,799,801" ForcefieldType="c4" Charge="0.064" Components="C" Visible="0">
							<Properties Force="0.0744044752563177,570.197195308248,-400.999365030669" RelativeVelocity="0.203854231273968,0.0014853149281889,-0.073780443354316"/>
						</Atom3d>
						<Bond ID="785" Mapping="410" Parent="37" Connects="780,784" Visible="0"/>
						<Atom3d ID="786" HasProperties="1" Mapping="410" Parent="37" UserID="197" DisplayStyle="Line" XYZ="2.27881246236338,0.55815882761527,1.74129837780358" Connections="787" ForcefieldType="o1=" Charge="-0.45" Components="O" Visible="0">
							<Properties Force="-225.607007951061,-4.27213113166938,496.534955501915" RelativeVelocity="-0.0537333724808159,0.0604723092284603,-0.1096741585056"/>
						</Atom3d>
						<Bond ID="787" Mapping="410" Parent="37" Connects="779,786" Type="Double" Visible="0"/>
						<Atom3d ID="788" HasProperties="1" Mapping="410" Parent="37" UserID="198" DisplayStyle="Line" Hidden="1" XYZ="2.29259840372064,0.558740281394559,1.67734943950694" Connections="789" ForcefieldType="h1" Charge="0.076" Components="H" Visible="0">
							<Properties Force="-129.370711570837,-68.4682359855285,-412.280010653395" RelativeVelocity="0.208584667905644,-0.251430958988174,-0.189762038586004"/>
						</Atom3d>
						<Bond ID="789" Mapping="410" Parent="37" Hidden="1" Connects="779,788" Visible="0"/>
						<Atom3d ID="790" HasProperties="1" Mapping="410" Parent="37" UserID="199" DisplayStyle="Line" Hidden="1" XYZ="2.18780619885006,0.639449609612085,1.70943257903817" Connections="791" ForcefieldType="h1" Charge="0.053" Components="H" Visible="0">
							<Properties Force="-43.6404874254989,60.2312570834614,-23.335997636807" RelativeVelocity="-0.897841431123875,-0.267687517021584,-0.0964428692795426"/>
						</Atom3d>
						<Bond ID="791" Mapping="410" Parent="37" Hidden="1" Connects="782,790" Visible="0"/>
						<Atom3d ID="792" HasProperties="1" Mapping="410" Parent="37" UserID="200" DisplayStyle="Line" Hidden="1" XYZ="2.21766983832781,0.61239992718971,1.75217188126105" Connections="793" ForcefieldType="h1" Charge="0.053" Components="H" Visible="0">
							<Properties Force="312.313259217463,384.841446632442,492.048557586927" RelativeVelocity="-0.870533916281584,-0.251300455370445,-0.138994131561401"/>
						</Atom3d>
						<Bond ID="793" Mapping="410" Parent="37" Hidden="1" Connects="782,792" Visible="0"/>
						<Atom3d ID="794" HasProperties="1" Mapping="410" Parent="37" UserID="201" DisplayStyle="Line" Hidden="1" XYZ="2.17552094839011,0.58410561056791,1.72940940403774" Connections="795" ForcefieldType="h1" Charge="0.053" Components="H" Visible="0">
							<Properties Force="-65.3760788233216,366.308653703317,-274.555384682391" RelativeVelocity="-0.277372146099847,0.24213186289132,-0.0929003275882337"/>
						</Atom3d>
						<Bond ID="795" Mapping="410" Parent="37" Hidden="1" Connects="782,794" Visible="0"/>
						<Atom3d ID="796" HasProperties="1" Mapping="410" Parent="37" UserID="202" DisplayStyle="Line" Hidden="1" XYZ="2.19582298147501,0.579992970387291,1.63157595099741" Connections="797" ForcefieldType="h1" Charge="0.053" Components="H" Visible="0">
							<Properties Force="-252.39290236649,-179.152103086934,30.4140793073384" RelativeVelocity="0.956674408531247,-0.335331619020724,-0.223301990225817"/>
						</Atom3d>
						<Bond ID="797" Mapping="410" Parent="37" Hidden="1" Connects="784,796" Visible="0"/>
						<Atom3d ID="798" HasProperties="1" Mapping="410" Parent="37" UserID="203" DisplayStyle="Line" Hidden="1" XYZ="2.25311832253705,0.57619495749594,1.62264657624556" Connections="799" ForcefieldType="h1" Charge="0.053" Components="H" Visible="0">
							<Properties Force="-275.389692513422,196.608289526799,620.009056051496" RelativeVelocity="-0.519409077505229,0.112233569474498,0.666281099059811"/>
						</Atom3d>
						<Bond ID="799" Mapping="410" Parent="37" Hidden="1" Connects="784,798" Visible="0"/>
						<Atom3d ID="800" HasProperties="1" Mapping="410" Parent="37" UserID="204" DisplayStyle="Line" Hidden="1" XYZ="2.22658274872966,0.628679221972238,1.6301866400653" Connections="801" ForcefieldType="h1" Charge="0.053" Components="H" Visible="0">
							<Properties Force="129.708485055731,-460.158029795193,407.349321434042" RelativeVelocity="0.0201903690207816,-0.107379038946775,-0.288525213336993"/>
						</Atom3d>
						<Bond ID="801" Mapping="410" Parent="37" Hidden="1" Connects="784,800" Visible="0"/>
						<Molecule ID="37" Mapping="410" Parent="2" Children="ci(25):23+779,5604,5803" Name="Sketch 25" XYZ="0.422630492798934,0.422630492781687,-0.140876830927231" Visible="0"/>
						<Atom3d ID="802" HasProperties="1" Mapping="410" Parent="39" UserID="205" DisplayStyle="Line" XYZ="0.6245488982504,-0.738206840372633,-1.32865591813281" Connections="804,810,812" ForcefieldType="c3&apos;" Charge="0.374" Components="C" Visible="0">
							<Properties Force="-518.868422738579,-632.462960873417,698.828620706683" RelativeVelocity="-0.0588863642743901,-0.0422993421919136,0.289503811005006"/>
						</Atom3d>
						<Atom3d ID="803" HasProperties="1" Mapping="410" Parent="39" UserID="206" DisplayStyle="Line" XYZ="0.625663148652384,-0.753025543388443,-1.28615399329505" Connections="804,806,808" ForcefieldType="n3m" Charge="-0.446" Components="N" Visible="0">
							<Properties Force="-162.58976836568,-746.823656916643,-105.590482147405" RelativeVelocity="-0.12354631730681,-0.208785825927294,0.12567953391497"/>
						</Atom3d>
						<Bond ID="804" Mapping="410" Parent="39" Connects="802,803" Visible="0"/>
						<Atom3d ID="805" HasProperties="1" Mapping="410" Parent="39" UserID="207" DisplayStyle="Line" XYZ="0.664621825659214,-0.767916887749353,-1.26351686698275" Connections="806,814,816,818" ForcefieldType="c4" Charge="0.064" Components="C" Visible="0">
							<Properties Force="365.217181643409,741.245302621057,204.77094145171" RelativeVelocity="-0.141889334149263,0.0339139986509352,0.17848352679623"/>
						</Atom3d>
						<Bond ID="806" Mapping="410" Parent="39" Connects="803,805" Visible="0"/>
						<Atom3d ID="807" HasProperties="1" Mapping="410" Parent="39" UserID="208" DisplayStyle="Line" XYZ="0.586123273690356,-0.769825589888533,-1.26664673692007" Connections="808,820,822,824" ForcefieldType="c4" Charge="0.064" Components="C" Visible="0">
							<Properties Force="-1678.5394152096,970.440362171838,381.193263022189" RelativeVelocity="2.84402444060105e-005,-0.122074122006233,-0.0463125570769588"/>
						</Atom3d>
						<Bond ID="808" Mapping="410" Parent="39" Connects="803,807" Visible="0"/>
						<Atom3d ID="809" HasProperties="1" Mapping="410" Parent="39" UserID="209" DisplayStyle="Line" XYZ="0.656047974854273,-0.738131212345963,-1.35244143251216" Connections="810" ForcefieldType="o1=" Charge="-0.45" Components="O" Visible="0">
							<Properties Force="236.585532651238,243.403580444445,-225.766723410583" RelativeVelocity="0.223167327695733,-0.0451353786739836,-0.0817140906978062"/>
						</Atom3d>
						<Bond ID="810" Mapping="410" Parent="39" Connects="802,809" Type="Double" Visible="0"/>
						<Atom3d ID="811" HasProperties="1" Mapping="410" Parent="39" UserID="210" DisplayStyle="Line" Hidden="1" XYZ="0.589858807258216,-0.728150546536303,-1.33875648175858" Connections="812" ForcefieldType="h1" Charge="0.076" Components="H" Visible="0">
							<Properties Force="541.437177553559,-90.1670621925737,99.2294762952588" RelativeVelocity="0.252299834648553,0.223739206812048,-0.617446113590974"/>
						</Atom3d>
						<Bond ID="812" Mapping="410" Parent="39" Hidden="1" Connects="802,811" Visible="0"/>
						<Atom3d ID="813" HasProperties="1" Mapping="410" Parent="39" UserID="211" DisplayStyle="Line" Hidden="1" XYZ="0.671455884361715,-0.803003490545613,-1.2630185686433" Connections="814" ForcefieldType="h1" Charge="0.053" Components="H" Visible="0">
							<Properties Force="-372.646410570993,-282.904847763662,-28.0519234792719" RelativeVelocity="-0.505492776816678,0.513884792363659,0.335328398370032"/>
						</Atom3d>
						<Bond ID="814" Mapping="410" Parent="39" Hidden="1" Connects="805,813" Visible="0"/>
						<Atom3d ID="815" HasProperties="1" Mapping="410" Parent="39" UserID="212" DisplayStyle="Line" Hidden="1" XYZ="0.665023990895844,-0.755348309729403,-1.22926598530245" Connections="816" ForcefieldType="h1" Charge="0.053" Components="H" Visible="0">
							<Properties Force="-114.203593922898,-125.622857618082,-168.432820362626" RelativeVelocity="1.23464832997772,0.584213103983289,-0.190932117716926"/>
						</Atom3d>
						<Bond ID="816" Mapping="410" Parent="39" Hidden="1" Connects="805,815" Visible="0"/>
						<Atom3d ID="817" HasProperties="1" Mapping="410" Parent="39" UserID="213" DisplayStyle="Line" Hidden="1" XYZ="0.692126367457384,-0.752711579968613,-1.27964479564163" Connections="818" ForcefieldType="h1" Charge="0.053" Components="H" Visible="0">
							<Properties Force="487.638261608026,145.436632205174,-138.443074207153" RelativeVelocity="0.23102758959161,0.497554176335281,1.32042443394597"/>
						</Atom3d>
						<Bond ID="818" Mapping="410" Parent="39" Hidden="1" Connects="805,817" Visible="0"/>
						<Atom3d ID="819" HasProperties="1" Mapping="410" Parent="39" UserID="214" DisplayStyle="Line" Hidden="1" XYZ="0.571749215764034,-0.741387111149353,-1.24458674903362" Connections="820" ForcefieldType="h1" Charge="0.053" Components="H" Visible="0">
							<Properties Force="250.659326033607,-1144.81726516223,-716.626505498899" RelativeVelocity="-1.0759097668585,0.336103305657056,0.411835102455789"/>
						</Atom3d>
						<Bond ID="820" Mapping="410" Parent="39" Hidden="1" Connects="807,819" Visible="0"/>
						<Atom3d ID="821" HasProperties="1" Mapping="410" Parent="39" UserID="215" DisplayStyle="Line" Hidden="1" XYZ="0.587254759163839,-0.800643347556403,-1.24650318008091" Connections="822" ForcefieldType="h1" Charge="0.053" Components="H" Visible="0">
							<Properties Force="630.405378256208,426.21452000159,-202.275295451427" RelativeVelocity="0.159744335873847,0.579036227105721,-0.744333373031208"/>
						</Atom3d>
						<Bond ID="822" Mapping="410" Parent="39" Hidden="1" Connects="807,821" Visible="0"/>
						<Atom3d ID="823" HasProperties="1" Mapping="410" Parent="39" UserID="216" DisplayStyle="Line" Hidden="1" XYZ="0.562112671801493,-0.779265341692923,-1.29312674505303" Connections="824" ForcefieldType="h1" Charge="0.053" Components="H" Visible="0">
							<Properties Force="325.009181212963,421.426731936448,477.488472792026" RelativeVelocity="0.0378580202028421,0.678906104363916,-0.305699648407114"/>
						</Atom3d>
						<Bond ID="824" Mapping="410" Parent="39" Hidden="1" Connects="807,823" Visible="0"/>
						<Molecule ID="39" Mapping="410" Parent="2" Children="ci(25):23+802,5605,5804" Name="Sketch 25" XYZ="0.422630492798934,0.422630492781687,-0.140876830927231" Visible="0"/>
						<Atom3d ID="825" HasProperties="1" Mapping="410" Parent="41" UserID="217" DisplayStyle="Line" XYZ="2.15353552586269,1.81106965273233,1.24884485636073" Connections="827,833,835" ForcefieldType="c3&apos;" Charge="0.374" Components="C" Visible="0">
							<Properties Force="377.578759219497,767.700562850205,-822.621150775742" RelativeVelocity="0.160384819980462,0.207361274445716,-0.0194846888361335"/>
						</Atom3d>
						<Atom3d ID="826" HasProperties="1" Mapping="410" Parent="41" UserID="218" DisplayStyle="Line" XYZ="2.15293009679163,1.85415467523963,1.25892135417679" Connections="827,829,831" ForcefieldType="n3m" Charge="-0.446" Components="N" Visible="0">
							<Properties Force="356.439278137092,-430.809386935858,-1488.92281487592" RelativeVelocity="0.0595900425941558,-0.0973198011755662,-0.166909726874784"/>
						</Atom3d>
						<Bond ID="827" Mapping="410" Parent="41" Connects="825,826" Visible="0"/>
						<Atom3d ID="828" HasProperties="1" Mapping="410" Parent="41" UserID="219" DisplayStyle="Line" XYZ="2.14456905009779,1.86537029286774,1.3032956912672" Connections="829,837,839,841" ForcefieldType="c4" Charge="0.064" Components="C" Visible="0">
							<Properties Force="189.041829603602,690.057129130911,316.133347453846" RelativeVelocity="0.0125221345316006,0.103973251090686,-0.091813115042025"/>
						</Atom3d>
						<Bond ID="829" Mapping="410" Parent="41" Connects="826,828" Visible="0"/>
						<Atom3d ID="830" HasProperties="1" Mapping="410" Parent="41" UserID="220" DisplayStyle="Line" XYZ="2.17242531310669,1.88692769612085,1.22939529332174" Connections="831,843,845,847" ForcefieldType="c4" Charge="0.064" Components="C" Visible="0">
							<Properties Force="-450.753768847229,-119.036737468325,233.522376640408" RelativeVelocity="-0.0725447118808427,-0.244632957446611,-0.0259817850208703"/>
						</Atom3d>
						<Bond ID="831" Mapping="410" Parent="41" Connects="826,830" Visible="0"/>
						<Atom3d ID="832" HasProperties="1" Mapping="410" Parent="41" UserID="221" DisplayStyle="Line" XYZ="2.14551933920995,1.78298946693143,1.27468906441984" Connections="833" ForcefieldType="o1=" Charge="-0.45" Components="O" Visible="0">
							<Properties Force="-273.167814777917,-1117.32365138291,864.042052039386" RelativeVelocity="0.0878753697699265,0.00731891165216633,-0.101539738190746"/>
						</Atom3d>
						<Bond ID="833" Mapping="410" Parent="41" Connects="825,832" Type="Double" Visible="0"/>
						<Atom3d ID="834" HasProperties="1" Mapping="410" Parent="41" UserID="222" DisplayStyle="Line" Hidden="1" XYZ="2.1620708537622,1.80248461912519,1.21411826076423" Connections="835" ForcefieldType="h1" Charge="0.076" Components="H" Visible="0">
							<Properties Force="49.9484537672958,444.020238335229,8.3113253440665" RelativeVelocity="0.985715445032255,-0.0185127587376741,0.540783975180992"/>
						</Atom3d>
						<Bond ID="835" Mapping="410" Parent="41" Hidden="1" Connects="825,834" Visible="0"/>
						<Atom3d ID="836" HasProperties="1" Mapping="410" Parent="41" UserID="223" DisplayStyle="Line" Hidden="1" XYZ="2.13320332320693,1.89992773834338,1.30546870054324" Connections="837" ForcefieldType="h1" Charge="0.053" Components="H" Visible="0">
							<Properties Force="173.108402634302,-191.739755146359,103.962226438138" RelativeVelocity="0.280689245760615,0.026075363677481,-0.425381965683439"/>
						</Atom3d>
						<Bond ID="837" Mapping="410" Parent="41" Hidden="1" Connects="828,836" Visible="0"/>
						<Atom3d ID="838" HasProperties="1" Mapping="410" Parent="41" UserID="224" DisplayStyle="Line" Hidden="1" XYZ="2.17402498128578,1.86016794314948,1.32432081163863" Connections="839" ForcefieldType="h1" Charge="0.053" Components="H" Visible="0">
							<Properties Force="-384.011097779993,20.000989088471,-4.82591972133862" RelativeVelocity="-0.570237884310941,0.214645483176269,0.434135362749903"/>
						</Atom3d>
						<Bond ID="839" Mapping="410" Parent="41" Hidden="1" Connects="828,838" Visible="0"/>
						<Atom3d ID="840" HasProperties="1" Mapping="410" Parent="41" UserID="225" DisplayStyle="Line" Hidden="1" XYZ="2.11692637276009,1.84536752971829,1.31127111614538" Connections="841" ForcefieldType="h1" Charge="0.053" Components="H" Visible="0">
							<Properties Force="-423.617919797414,-314.637049196138,813.224722113781" RelativeVelocity="-0.549023971384651,-0.205053589555249,-0.759957341744105"/>
						</Atom3d>
						<Bond ID="841" Mapping="410" Parent="41" Hidden="1" Connects="828,840" Visible="0"/>
						<Atom3d ID="842" HasProperties="1" Mapping="410" Parent="41" UserID="226" DisplayStyle="Line" Hidden="1" XYZ="2.15889651308147,1.91792895307899,1.24397703759514" Connections="843" ForcefieldType="h1" Charge="0.053" Components="H" Visible="0">
							<Properties Force="676.672713148381,-63.3877656104011,-554.835063238344" RelativeVelocity="-0.47863619706674,-0.126530488619978,-0.348431317578838"/>
						</Atom3d>
						<Bond ID="843" Mapping="410" Parent="41" Hidden="1" Connects="830,842" Visible="0"/>
						<Atom3d ID="844" HasProperties="1" Mapping="410" Parent="41" UserID="227" DisplayStyle="Line" Hidden="1" XYZ="2.15885637204489,1.88371840186821,1.1946983234566" Connections="845" ForcefieldType="h1" Charge="0.053" Components="H" Visible="0">
							<Properties Force="459.831345257464,-77.4886943451024,788.386259386711" RelativeVelocity="0.732944118972651,0.0077192825577403,0.17485149335815"/>
						</Atom3d>
						<Bond ID="845" Mapping="410" Parent="41" Hidden="1" Connects="830,844" Visible="0"/>
						<Atom3d ID="846" HasProperties="1" Mapping="410" Parent="41" UserID="228" DisplayStyle="Line" Hidden="1" XYZ="2.20917271473272,1.88261949311459,1.23142911630983" Connections="847" ForcefieldType="h1" Charge="0.053" Components="H" Visible="0">
							<Properties Force="-633.729977498662,494.121849223903,-292.240647188147" RelativeVelocity="0.381222236588103,-0.632803015061626,0.0905160159486736"/>
						</Atom3d>
						<Bond ID="847" Mapping="410" Parent="41" Hidden="1" Connects="830,846" Visible="0"/>
						<Molecule ID="41" Mapping="410" Parent="2" Children="ci(25):23+825,5606,5805" Name="Sketch 25" XYZ="0.422630492798934,0.422630492781687,-0.140876830927231" Visible="0"/>
						<Atom3d ID="848" HasProperties="1" Mapping="410" Parent="43" UserID="229" DisplayStyle="Line" XYZ="1.30672681632383,2.0500287820174,0.547359464146151" Connections="850,856,858" ForcefieldType="c3&apos;" Charge="0.374" Components="C" Visible="0">
							<Properties Force="-95.9800591745182,-1135.51309113061,1382.96034706395" RelativeVelocity="-0.0157015457409663,-0.194585864067041,-0.279986929396956"/>
						</Atom3d>
						<Atom3d ID="849" HasProperties="1" Mapping="410" Parent="43" UserID="230" DisplayStyle="Line" XYZ="1.29255134550127,2.03356180327543,0.588032130913712" Connections="850,852,854" ForcefieldType="n3m" Charge="-0.446" Components="N" Visible="0">
							<Properties Force="1727.58843187535,512.593790658413,-524.825352872176" RelativeVelocity="0.0293452428545958,-0.223485084748121,0.129318947249555"/>
						</Atom3d>
						<Bond ID="850" Mapping="410" Parent="43" Connects="848,849" Visible="0"/>
						<Atom3d ID="851" HasProperties="1" Mapping="410" Parent="43" UserID="231" DisplayStyle="Line" XYZ="1.32486614574182,2.0255165167268,0.624391263663752" Connections="852,860,862,864" ForcefieldType="c4" Charge="0.064" Components="C" Visible="0">
							<Properties Force="471.949131403041,-124.980130858644,-1171.03983408909" RelativeVelocity="0.325123024404745,0.23106835235552,0.0798417449905954"/>
						</Atom3d>
						<Bond ID="852" Mapping="410" Parent="43" Connects="849,851" Visible="0"/>
						<Atom3d ID="853" HasProperties="1" Mapping="410" Parent="43" UserID="232" DisplayStyle="Line" XYZ="1.24939821607623,2.0380297312601,0.604591868431492" Connections="854,866,868,870" ForcefieldType="c4" Charge="0.064" Components="C" Visible="0">
							<Properties Force="-412.284525556415,513.750129918457,-1725.8953414561" RelativeVelocity="-0.0264980244284658,-0.0727832297902401,-0.0742658265872264"/>
						</Atom3d>
						<Bond ID="854" Mapping="410" Parent="43" Connects="849,853" Visible="0"/>
						<Atom3d ID="855" HasProperties="1" Mapping="410" Parent="43" UserID="233" DisplayStyle="Line" XYZ="1.34324634069082,2.04429808861875,0.533220890366545" Connections="856" ForcefieldType="o1=" Charge="-0.45" Components="O" Visible="0">
							<Properties Force="420.970035230008,186.748555728855,152.839834291669" RelativeVelocity="0.0251552277463856,0.17453447949677,0.112018841429417"/>
						</Atom3d>
						<Bond ID="856" Mapping="410" Parent="43" Connects="848,855" Type="Double" Visible="0"/>
						<Atom3d ID="857" HasProperties="1" Mapping="410" Parent="43" UserID="234" DisplayStyle="Line" Hidden="1" XYZ="1.28182022936287,2.0655358381293,0.527384395132355" Connections="858" ForcefieldType="h1" Charge="0.076" Components="H" Visible="0">
							<Properties Force="-765.858957075656,268.821460348395,-145.134534265882" RelativeVelocity="-0.353736019598014,-0.0430936096298816,-0.0532628528512248"/>
						</Atom3d>
						<Bond ID="858" Mapping="410" Parent="43" Hidden="1" Connects="848,857" Visible="0"/>
						<Atom3d ID="859" HasProperties="1" Mapping="410" Parent="43" UserID="235" DisplayStyle="Line" Hidden="1" XYZ="1.31116178488796,1.99982392141845,0.645029319541484" Connections="860" ForcefieldType="h1" Charge="0.053" Components="H" Visible="0">
							<Properties Force="145.677327022244,-303.179702805552,103.008724280376" RelativeVelocity="-0.50784358175478,-0.198451510489013,0.119209117872597"/>
						</Atom3d>
						<Bond ID="860" Mapping="410" Parent="43" Hidden="1" Connects="851,859" Visible="0"/>
						<Atom3d ID="861" HasProperties="1" Mapping="410" Parent="43" UserID="236" DisplayStyle="Line" Hidden="1" XYZ="1.32968157998304,2.05418385741132,0.645012141398759" Connections="862" ForcefieldType="h1" Charge="0.053" Components="H" Visible="0">
							<Properties Force="-61.3328280688038,347.851720164609,108.454968639789" RelativeVelocity="-1.0783981211692,-0.40646547067387,0.238451999382565"/>
						</Atom3d>
						<Bond ID="862" Mapping="410" Parent="43" Hidden="1" Connects="851,861" Visible="0"/>
						<Atom3d ID="863" HasProperties="1" Mapping="410" Parent="43" UserID="237" DisplayStyle="Line" Hidden="1" XYZ="1.35874801025487,2.01677604495265,0.611130763588146" Connections="864" ForcefieldType="h1" Charge="0.053" Components="H" Visible="0">
							<Properties Force="-926.333841825496,84.2705336859669,217.241365057144" RelativeVelocity="0.0120033571833229,-0.633355033480278,-0.73336379024746"/>
						</Atom3d>
						<Bond ID="864" Mapping="410" Parent="43" Hidden="1" Connects="851,863" Visible="0"/>
						<Atom3d ID="865" HasProperties="1" Mapping="410" Parent="43" UserID="238" DisplayStyle="Line" Hidden="1" XYZ="1.22875535164091,2.05369158867551,0.579312409189123" Connections="866" ForcefieldType="h1" Charge="0.053" Components="H" Visible="0">
							<Properties Force="24.7050718057289,98.8251685954933,216.856964868785" RelativeVelocity="-0.157005121685712,0.7836765891843,-1.04020006789521"/>
						</Atom3d>
						<Bond ID="866" Mapping="410" Parent="43" Hidden="1" Connects="853,865" Visible="0"/>
						<Atom3d ID="867" HasProperties="1" Mapping="410" Parent="43" UserID="239" DisplayStyle="Line" Hidden="1" XYZ="1.24995592181615,2.056140447828,0.633490466475792" Connections="868" ForcefieldType="h1" Charge="0.053" Components="H" Visible="0">
							<Properties Force="-167.397476232915,936.281673786787,1227.00610408903" RelativeVelocity="-0.244542636160856,0.874853479983878,-0.611650300955173"/>
						</Atom3d>
						<Bond ID="868" Mapping="410" Parent="43" Hidden="1" Connects="853,867" Visible="0"/>
						<Atom3d ID="869" HasProperties="1" Mapping="410" Parent="43" UserID="240" DisplayStyle="Line" Hidden="1" XYZ="1.23490747633778,2.00742439489639,0.610937423258985" Connections="870" ForcefieldType="h1" Charge="0.053" Components="H" Visible="0">
							<Properties Force="-410.266025074177,-1185.49507279709,256.352606232997" RelativeVelocity="-0.471376885740464,-0.0315929581595969,-0.749826115337349"/>
						</Atom3d>
						<Bond ID="870" Mapping="410" Parent="43" Hidden="1" Connects="853,869" Visible="0"/>
						<Molecule ID="43" Mapping="410" Parent="2" Children="ci(25):23+848,5607,5806" Name="Sketch 25" XYZ="0.422630492798934,0.422630492781687,-0.140876830927231" Visible="0"/>
						<Atom3d ID="871" HasProperties="1" Mapping="410" Parent="45" UserID="241" DisplayStyle="Line" XYZ="0.285075220586235,0.523426318798489,-0.943617798429656" Connections="873,879,881" ForcefieldType="c3&apos;" Charge="0.374" Components="C" Visible="0">
							<Properties Force="-110.454462852779,119.774848217976,142.479189765966" RelativeVelocity="-0.127987651048785,-0.119960968228321,0.119568457333864"/>
						</Atom3d>
						<Atom3d ID="872" HasProperties="1" Mapping="410" Parent="45" UserID="242" DisplayStyle="Line" XYZ="0.278467469179809,0.559140518775783,-0.968816140014555" Connections="873,875,877" ForcefieldType="n3m" Charge="-0.446" Components="N" Visible="0">
							<Properties Force="-1004.61148641475,-545.481386509114,-1258.64612038224" RelativeVelocity="-0.223010481438106,0.0909743898453769,-0.0995873430439752"/>
						</Atom3d>
						<Bond ID="873" Mapping="410" Parent="45" Connects="871,872" Visible="0"/>
						<Atom3d ID="874" HasProperties="1" Mapping="410" Parent="45" UserID="243" DisplayStyle="Line" XYZ="0.291091169257199,0.600516388027464,-0.951024606211121" Connections="875,883,885,887" ForcefieldType="c4" Charge="0.064" Components="C" Visible="0">
							<Properties Force="97.9050857575074,-700.150135274772,-508.005620946342" RelativeVelocity="0.143541309592177,-0.174839502174264,0.0744134301831517"/>
						</Atom3d>
						<Bond ID="875" Mapping="410" Parent="45" Connects="872,874" Visible="0"/>
						<Atom3d ID="876" HasProperties="1" Mapping="410" Parent="45" UserID="244" DisplayStyle="Line" XYZ="0.240436469320197,0.556889602316874,-1.00118718934684" Connections="877,889,891,893" ForcefieldType="c4" Charge="0.064" Components="C" Visible="0">
							<Properties Force="-1038.4420459634,1146.03579448371,2016.51268473251" RelativeVelocity="0.359616356824577,-0.205634178570495,-0.17339722040396"/>
						</Atom3d>
						<Bond ID="877" Mapping="410" Parent="45" Connects="872,876" Visible="0"/>
						<Atom3d ID="878" HasProperties="1" Mapping="410" Parent="45" UserID="245" DisplayStyle="Line" XYZ="0.308421703250289,0.523799353596808,-0.911404457915438" Connections="879" ForcefieldType="o1=" Charge="-0.45" Components="O" Visible="0">
							<Properties Force="156.395714885313,-309.150309280241,28.0917001118735" RelativeVelocity="-0.166820824430269,0.111649610707253,0.0869367540653748"/>
						</Atom3d>
						<Bond ID="879" Mapping="410" Parent="45" Connects="871,878" Type="Double" Visible="0"/>
						<Atom3d ID="880" HasProperties="1" Mapping="410" Parent="45" UserID="246" DisplayStyle="Line" Hidden="1" XYZ="0.265924350495074,0.493577504006638,-0.954076910185514" Connections="881" ForcefieldType="h1" Charge="0.076" Components="H" Visible="0">
							<Properties Force="190.058669974363,304.874755850908,-140.06433303067" RelativeVelocity="0.296201427304635,0.656783442843391,0.253969741629915"/>
						</Atom3d>
						<Bond ID="881" Mapping="410" Parent="45" Hidden="1" Connects="871,880" Visible="0"/>
						<Atom3d ID="882" HasProperties="1" Mapping="410" Parent="45" UserID="247" DisplayStyle="Line" Hidden="1" XYZ="0.267201243442998,0.623683414492806,-0.959089913038772" Connections="883" ForcefieldType="h1" Charge="0.053" Components="H" Visible="0">
							<Properties Force="-814.187208657737,965.99665890678,-245.482692033146" RelativeVelocity="0.828833353663106,-0.886809813933055,-0.284716913809641"/>
						</Atom3d>
						<Bond ID="883" Mapping="410" Parent="45" Hidden="1" Connects="874,882" Visible="0"/>
						<Atom3d ID="884" HasProperties="1" Mapping="410" Parent="45" UserID="248" DisplayStyle="Line" Hidden="1" XYZ="0.321488023712189,0.610157827857192,-0.965407537284116" Connections="885" ForcefieldType="h1" Charge="0.053" Components="H" Visible="0">
							<Properties Force="732.875051731129,260.597725774434,-48.5119993337723" RelativeVelocity="-0.577111406390099,-0.0101299892626488,1.08795937254925"/>
						</Atom3d>
						<Bond ID="885" Mapping="410" Parent="45" Hidden="1" Connects="874,884" Visible="0"/>
						<Atom3d ID="886" HasProperties="1" Mapping="410" Parent="45" UserID="249" DisplayStyle="Line" Hidden="1" XYZ="0.291633866940969,0.597072865357179,-0.916754561168378" Connections="887" ForcefieldType="h1" Charge="0.053" Components="H" Visible="0">
							<Properties Force="312.365342946661,306.618409119017,1169.94446467847" RelativeVelocity="-0.23069821673511,0.0946381070544553,-0.802704472829747"/>
						</Atom3d>
						<Bond ID="887" Mapping="410" Parent="45" Hidden="1" Connects="874,886" Visible="0"/>
						<Atom3d ID="888" HasProperties="1" Mapping="410" Parent="45" UserID="250" DisplayStyle="Line" Hidden="1" XYZ="0.240527479258248,0.525802191265762,-1.01531709378659" Connections="889" ForcefieldType="h1" Charge="0.053" Components="H" Visible="0">
							<Properties Force="3.37201749297089,-1158.99792906751,-746.205098660173" RelativeVelocity="0.522058905734363,-0.510133782956066,-0.314126355162685"/>
						</Atom3d>
						<Bond ID="889" Mapping="410" Parent="45" Hidden="1" Connects="876,888" Visible="0"/>
						<Atom3d ID="890" HasProperties="1" Mapping="410" Parent="45" UserID="251" DisplayStyle="Line" Hidden="1" XYZ="0.236871337155751,0.583332270828302,-1.0261226320547" Connections="891" ForcefieldType="h1" Charge="0.053" Components="H" Visible="0">
							<Properties Force="665.290578947234,-183.009319729328,391.480000235561" RelativeVelocity="-0.348770599401623,0.281499616355544,-0.120871782210866"/>
						</Atom3d>
						<Bond ID="891" Mapping="410" Parent="45" Hidden="1" Connects="876,890" Visible="0"/>
						<Atom3d ID="892" HasProperties="1" Mapping="410" Parent="45" UserID="252" DisplayStyle="Line" Hidden="1" XYZ="0.207782887513007,0.5599320877799,-0.980784439819473" Connections="893" ForcefieldType="h1" Charge="0.053" Components="H" Visible="0">
							<Properties Force="982.741506255434,-167.478939591712,-692.034127092013" RelativeVelocity="-0.0479795835735546,0.531790573957276,0.533641437024914"/>
						</Atom3d>
						<Bond ID="893" Mapping="410" Parent="45" Hidden="1" Connects="876,892" Visible="0"/>
						<Molecule ID="45" Mapping="410" Parent="2" Children="ci(25):23+871,5608,5807" Name="Sketch 25" XYZ="0.422630492798934,0.422630492781687,-0.140876830927231" Visible="0"/>
						<Atom3d ID="894" HasProperties="1" Mapping="410" Parent="47" UserID="253" DisplayStyle="Line" XYZ="2.5738167043022,0.748811153735068,-0.0406560194918763" Connections="896,902,904" ForcefieldType="c3&apos;" Charge="0.374" Components="C" Visible="0">
							<Properties Force="631.332206397949,-49.3101225856735,410.157098104135" RelativeVelocity="0.0466474269635017,0.073972340547793,0.0610175841737575"/>
						</Atom3d>
						<Atom3d ID="895" HasProperties="1" Mapping="410" Parent="47" UserID="254" DisplayStyle="Line" XYZ="2.56254331957143,0.759189116258758,-0.0819023499749901" Connections="896,898,900" ForcefieldType="n3m" Charge="-0.446" Components="N" Visible="0">
							<Properties Force="823.054559128034,-1247.48400553934,-121.841860289551" RelativeVelocity="-0.0490860701056117,0.160535181949827,0.337578360284634"/>
						</Atom3d>
						<Bond ID="896" Mapping="410" Parent="47" Connects="894,895" Visible="0"/>
						<Atom3d ID="897" HasProperties="1" Mapping="410" Parent="47" UserID="255" DisplayStyle="Line" XYZ="2.52548482844733,0.786207661650588,-0.093192043215951" Connections="898,906,908,910" ForcefieldType="c4" Charge="0.064" Components="C" Visible="0">
							<Properties Force="839.521989018078,746.585705389903,1234.80056628513" RelativeVelocity="0.0397924555529804,-0.18324676050636,-0.25734146174631"/>
						</Atom3d>
						<Bond ID="898" Mapping="410" Parent="47" Connects="895,897" Visible="0"/>
						<Atom3d ID="899" HasProperties="1" Mapping="410" Parent="47" UserID="256" DisplayStyle="Line" XYZ="2.57850274483065,0.730029018842911,-0.116787236450719" Connections="900,912,914,916" ForcefieldType="c4" Charge="0.064" Components="C" Visible="0">
							<Properties Force="-1075.9081353398,124.893025478835,-439.392069469289" RelativeVelocity="-0.0154710799347336,-0.192958601383275,0.0499888962184662"/>
						</Atom3d>
						<Bond ID="900" Mapping="410" Parent="47" Connects="895,899" Visible="0"/>
						<Atom3d ID="901" HasProperties="1" Mapping="410" Parent="47" UserID="257" DisplayStyle="Line" XYZ="2.56314544548284,0.769210166235022,-0.00820322536263426" Connections="902" ForcefieldType="o1=" Charge="-0.45" Components="O" Visible="0">
							<Properties Force="-186.081627386375,-103.669288254532,12.6467609157377" RelativeVelocity="0.0103093788198383,-0.22363614989901,-0.271009877609463"/>
						</Atom3d>
						<Bond ID="902" Mapping="410" Parent="47" Connects="894,901" Type="Double" Visible="0"/>
						<Atom3d ID="903" HasProperties="1" Mapping="410" Parent="47" UserID="258" DisplayStyle="Line" Hidden="1" XYZ="2.59831415994789,0.720208379837416,-0.0375078761382683" Connections="904" ForcefieldType="h1" Charge="0.076" Components="H" Visible="0">
							<Properties Force="-437.253160799652,462.550680604528,-337.951607222436" RelativeVelocity="0.20733043188527,-0.16628362808992,0.384326915584835"/>
						</Atom3d>
						<Bond ID="904" Mapping="410" Parent="47" Hidden="1" Connects="894,903" Visible="0"/>
						<Atom3d ID="905" HasProperties="1" Mapping="410" Parent="47" UserID="259" DisplayStyle="Line" Hidden="1" XYZ="2.52061270714542,0.805156752974079,-0.0623029388005852" Connections="906" ForcefieldType="h1" Charge="0.053" Components="H" Visible="0">
							<Properties Force="-264.114051286201,290.080548306709,-627.866826541418" RelativeVelocity="0.0196058501024353,-0.640946270608425,1.31096096692619"/>
						</Atom3d>
						<Bond ID="906" Mapping="410" Parent="47" Hidden="1" Connects="897,905" Visible="0"/>
						<Atom3d ID="907" HasProperties="1" Mapping="410" Parent="47" UserID="260" DisplayStyle="Line" Hidden="1" XYZ="2.49526870095366,0.769276930653471,-0.0993216731150219" Connections="908" ForcefieldType="h1" Charge="0.053" Components="H" Visible="0">
							<Properties Force="-368.030152524818,-435.717704112369,-305.465697131237" RelativeVelocity="0.420088570623745,-0.992190008549649,0.620311306791403"/>
						</Atom3d>
						<Bond ID="908" Mapping="410" Parent="47" Hidden="1" Connects="897,907" Visible="0"/>
						<Atom3d ID="909" HasProperties="1" Mapping="410" Parent="47" UserID="261" DisplayStyle="Line" Hidden="1" XYZ="2.53710626372649,0.806093587984551,-0.120702760211824" Connections="910" ForcefieldType="h1" Charge="0.053" Components="H" Visible="0">
							<Properties Force="-426.382115270594,304.477307847859,-65.9816307220485" RelativeVelocity="-0.964376030236389,-0.906407137690584,0.322929749191527"/>
						</Atom3d>
						<Bond ID="910" Mapping="410" Parent="47" Hidden="1" Connects="897,909" Visible="0"/>
						<Atom3d ID="911" HasProperties="1" Mapping="410" Parent="47" UserID="262" DisplayStyle="Line" Hidden="1" XYZ="2.57447306494828,0.748938553149884,-0.148294649187738" Connections="912" ForcefieldType="h1" Charge="0.053" Components="H" Visible="0">
							<Properties Force="363.469823441037,-381.651945231277,357.795454474733" RelativeVelocity="0.762260833087934,-0.0320229903157239,-0.633600980095352"/>
						</Atom3d>
						<Bond ID="912" Mapping="410" Parent="47" Hidden="1" Connects="899,911" Visible="0"/>
						<Atom3d ID="913" HasProperties="1" Mapping="410" Parent="47" UserID="263" DisplayStyle="Line" Hidden="1" XYZ="2.55351420911345,0.702982986600975,-0.118454462230244" Connections="914" ForcefieldType="h1" Charge="0.053" Components="H" Visible="0">
							<Properties Force="699.691825357589,-30.8658666178509,-172.533536920689" RelativeVelocity="0.0215553664102422,1.486096883087,0.488419432979247"/>
						</Atom3d>
						<Bond ID="914" Mapping="410" Parent="47" Hidden="1" Connects="899,913" Visible="0"/>
						<Atom3d ID="915" HasProperties="1" Mapping="410" Parent="47" UserID="264" DisplayStyle="Line" Hidden="1" XYZ="2.6128099146972,0.718072122269144,-0.112643423632332" Connections="916" ForcefieldType="h1" Charge="0.053" Components="H" Visible="0">
							<Properties Force="-438.342547444992,193.38391545242,90.4898314739956" RelativeVelocity="-0.684906172375604,-0.161090348250591,0.140185879462892"/>
						</Atom3d>
						<Bond ID="916" Mapping="410" Parent="47" Hidden="1" Connects="899,915" Visible="0"/>
						<Molecule ID="47" Mapping="410" Parent="2" Children="ci(25):23+894,5609,5808" Name="Sketch 25" XYZ="0.422630492798934,0.422630492781687,-0.140876830927231" Visible="0"/>
						<Atom3d ID="917" HasProperties="1" Mapping="410" Parent="49" UserID="265" DisplayStyle="Line" XYZ="0.601716196657215,0.3367511109291,-0.799132553405767" Connections="919,925,927" ForcefieldType="c3&apos;" Charge="0.374" Components="C" Visible="0">
							<Properties Force="-874.980325541774,1875.26018831953,-2532.01236344131" RelativeVelocity="0.24988334277498,-0.174494321974072,-0.177199214675484"/>
						</Atom3d>
						<Atom3d ID="918" HasProperties="1" Mapping="410" Parent="49" UserID="266" DisplayStyle="Line" XYZ="0.566684300997123,0.357878302414377,-0.820695309226489" Connections="919,921,923" ForcefieldType="n3m" Charge="-0.446" Components="N" Visible="0">
							<Properties Force="608.378650208665,-623.37803914111,352.372094481763" RelativeVelocity="0.0372579426869165,-0.0761426898228812,-0.337688499460018"/>
						</Atom3d>
						<Bond ID="919" Mapping="410" Parent="49" Connects="917,918" Visible="0"/>
						<Atom3d ID="920" HasProperties="1" Mapping="410" Parent="49" UserID="267" DisplayStyle="Line" XYZ="0.521307489225262,0.351162120727392,-0.805099197094" Connections="921,929,931,933" ForcefieldType="c4" Charge="0.064" Components="C" Visible="0">
							<Properties Force="697.453869236474,243.960747062702,1346.25523371453" RelativeVelocity="-0.0465541561307188,-0.0789323871682022,0.0786911835342573"/>
						</Atom3d>
						<Bond ID="921" Mapping="410" Parent="49" Connects="918,920" Visible="0"/>
						<Atom3d ID="922" HasProperties="1" Mapping="410" Parent="49" UserID="268" DisplayStyle="Line" XYZ="0.574027415466745,0.38671432025467,-0.858525622853969" Connections="923,935,937,939" ForcefieldType="c4" Charge="0.064" Components="C" Visible="0">
							<Properties Force="-722.920546755738,-791.479963872978,978.833192524866" RelativeVelocity="-0.115502993988005,-0.328182056901968,-0.11550270871184"/>
						</Atom3d>
						<Bond ID="923" Mapping="410" Parent="49" Connects="918,922" Visible="0"/>
						<Atom3d ID="924" HasProperties="1" Mapping="410" Parent="49" UserID="269" DisplayStyle="Line" XYZ="0.597415570479631,0.3107956692015,-0.770958339789405" Connections="925" ForcefieldType="o1=" Charge="-0.45" Components="O" Visible="0">
							<Properties Force="-18.7024238457473,-1055.16347075157,1393.09105815637" RelativeVelocity="-0.03641403521442,0.0601095045233191,0.0611494855721146"/>
						</Atom3d>
						<Bond ID="925" Mapping="410" Parent="49" Connects="917,924" Type="Double" Visible="0"/>
						<Atom3d ID="926" HasProperties="1" Mapping="410" Parent="49" UserID="270" DisplayStyle="Line" Hidden="1" XYZ="0.633354865420468,0.347219582741996,-0.815274474232868" Connections="927" ForcefieldType="h1" Charge="0.076" Components="H" Visible="0">
							<Properties Force="-7.97008921534957,-182.287984035662,283.587356514351" RelativeVelocity="-0.205787733459221,-0.241615122573623,-0.140215290559779"/>
						</Atom3d>
						<Bond ID="927" Mapping="410" Parent="49" Hidden="1" Connects="917,926" Visible="0"/>
						<Atom3d ID="928" HasProperties="1" Mapping="410" Parent="49" UserID="271" DisplayStyle="Line" Hidden="1" XYZ="0.503420926756219,0.382278207519676,-0.799748668275094" Connections="929" ForcefieldType="h1" Charge="0.053" Components="H" Visible="0">
							<Properties Force="203.774569532342,39.9144711954078,-123.696105693401" RelativeVelocity="0.332597774788056,0.503311846528566,-0.245207986922905"/>
						</Atom3d>
						<Bond ID="929" Mapping="410" Parent="49" Hidden="1" Connects="920,928" Visible="0"/>
						<Atom3d ID="930" HasProperties="1" Mapping="410" Parent="49" UserID="272" DisplayStyle="Line" Hidden="1" XYZ="0.526420954691865,0.337073440403825,-0.771270215540681" Connections="931" ForcefieldType="h1" Charge="0.053" Components="H" Visible="0">
							<Properties Force="-597.278826527255,79.0391373947399,-555.75414463666" RelativeVelocity="0.189488268210779,0.15100869082446,-1.26137443175208"/>
						</Atom3d>
						<Bond ID="931" Mapping="410" Parent="49" Hidden="1" Connects="920,930" Visible="0"/>
						<Atom3d ID="932" HasProperties="1" Mapping="410" Parent="49" UserID="273" DisplayStyle="Line" Hidden="1" XYZ="0.499861061126503,0.330328018274147,-0.824337916595081" Connections="933" ForcefieldType="h1" Charge="0.053" Components="H" Visible="0">
							<Properties Force="136.440934869576,-354.276358683047,-337.366674269657" RelativeVelocity="-0.191399509761727,-0.0674074493108804,-0.309225938583708"/>
						</Atom3d>
						<Bond ID="933" Mapping="410" Parent="49" Hidden="1" Connects="920,932" Visible="0"/>
						<Atom3d ID="934" HasProperties="1" Mapping="410" Parent="49" UserID="274" DisplayStyle="Line" Hidden="1" XYZ="0.560952942467085,0.417810670490258,-0.850843759974504" Connections="935" ForcefieldType="h1" Charge="0.053" Components="H" Visible="0">
							<Properties Force="-303.191285887515,1091.93895596754,115.484160351453" RelativeVelocity="-0.224389157784464,-0.105147329688665,-0.548920531603007"/>
						</Atom3d>
						<Bond ID="935" Mapping="410" Parent="49" Hidden="1" Connects="922,934" Visible="0"/>
						<Atom3d ID="936" HasProperties="1" Mapping="410" Parent="49" UserID="275" DisplayStyle="Line" Hidden="1" XYZ="0.557763737363087,0.374532458495239,-0.886600632528804" Connections="937" ForcefieldType="h1" Charge="0.053" Components="H" Visible="0">
							<Properties Force="-573.621500161855,-400.852543632191,-837.690024565303" RelativeVelocity="-0.717603926864307,-0.0890812756056162,0.12524246561172"/>
						</Atom3d>
						<Bond ID="937" Mapping="410" Parent="49" Hidden="1" Connects="922,936" Visible="0"/>
						<Atom3d ID="938" HasProperties="1" Mapping="410" Parent="49" UserID="276" DisplayStyle="Line" Hidden="1" XYZ="0.607066074571672,0.388611771781684,-0.866660124030851" Connections="939" ForcefieldType="h1" Charge="0.053" Components="H" Visible="0">
							<Properties Force="1416.31647915263,123.005581127848,-142.594829541978" RelativeVelocity="-0.558261017376598,0.0377312113016907,0.00340382647480597"/>
						</Atom3d>
						<Bond ID="939" Mapping="410" Parent="49" Hidden="1" Connects="922,938" Visible="0"/>
						<Molecule ID="49" Mapping="410" Parent="2" Children="ci(25):23+917,5610,5809" Name="Sketch 25" XYZ="0.422630492798934,0.422630492781687,-0.140876830927231" Visible="0"/>
						<Atom3d ID="940" HasProperties="1" Mapping="410" Parent="51" UserID="277" DisplayStyle="Line" XYZ="1.38487447310217,1.34065239310926,1.10426685149565" Connections="942,948,950" ForcefieldType="c3&apos;" Charge="0.374" Components="C" Visible="0">
							<Properties Force="530.317920019447,812.005022012217,1163.51818626743" RelativeVelocity="0.0577962986932239,-0.0870660938541817,-0.113813964884742"/>
						</Atom3d>
						<Atom3d ID="941" HasProperties="1" Mapping="410" Parent="51" UserID="278" DisplayStyle="Line" XYZ="1.41955227519829,1.35447351280317,1.08025497798876" Connections="942,944,946" ForcefieldType="n3m" Charge="-0.446" Components="N" Visible="0">
							<Properties Force="529.217943472132,950.284317628582,-468.244610935454" RelativeVelocity="0.0721015781222905,0.0571546282117262,-0.0752904995748569"/>
						</Atom3d>
						<Bond ID="942" Mapping="410" Parent="51" Connects="940,941" Visible="0"/>
						<Atom3d ID="943" HasProperties="1" Mapping="410" Parent="51" UserID="279" DisplayStyle="Line" XYZ="1.4569063101526,1.38280349875578,1.09668490531905" Connections="944,952,954,956" ForcefieldType="c4" Charge="0.064" Components="C" Visible="0">
							<Properties Force="-264.008950202641,-1579.87089761051,773.48358548901" RelativeVelocity="0.0881008846078332,0.115123364915739,0.124889287323528"/>
						</Atom3d>
						<Bond ID="944" Mapping="410" Parent="51" Connects="941,943" Visible="0"/>
						<Atom3d ID="945" HasProperties="1" Mapping="410" Parent="51" UserID="280" DisplayStyle="Line" XYZ="1.42045952309391,1.35107448702829,1.03280518144883" Connections="946,958,960,962" ForcefieldType="c4" Charge="0.064" Components="C" Visible="0">
							<Properties Force="1280.6054886651,327.192250524902,-185.310655214436" RelativeVelocity="-0.140879230312714,0.0569709719946095,0.153969012211985"/>
						</Atom3d>
						<Bond ID="946" Mapping="410" Parent="51" Connects="941,945" Visible="0"/>
						<Atom3d ID="947" HasProperties="1" Mapping="410" Parent="51" UserID="281" DisplayStyle="Line" XYZ="1.38472906881922,1.34615385995018,1.14452470449161" Connections="948" ForcefieldType="o1=" Charge="-0.45" Components="O" Visible="0">
							<Properties Force="-405.154651481328,-407.628943143421,-1236.12153397666" RelativeVelocity="0.150513712307343,0.118580041623848,-0.1910006689728"/>
						</Atom3d>
						<Bond ID="948" Mapping="410" Parent="51" Connects="940,947" Type="Double" Visible="0"/>
						<Atom3d ID="949" HasProperties="1" Mapping="410" Parent="51" UserID="282" DisplayStyle="Line" Hidden="1" XYZ="1.35608105092885,1.32756241260989,1.08447008502211" Connections="950" ForcefieldType="h1" Charge="0.076" Components="H" Visible="0">
							<Properties Force="506.350133236788,-9.63294333385208,255.610441965516" RelativeVelocity="0.143968731220646,-0.325270367689294,-0.0136168017023284"/>
						</Atom3d>
						<Bond ID="950" Mapping="410" Parent="51" Hidden="1" Connects="940,949" Visible="0"/>
						<Atom3d ID="951" HasProperties="1" Mapping="410" Parent="51" UserID="283" DisplayStyle="Line" Hidden="1" XYZ="1.46490497772851,1.41081086697068,1.07736994936253" Connections="952" ForcefieldType="h1" Charge="0.053" Components="H" Visible="0">
							<Properties Force="79.2006901346087,292.316427508253,-936.642613178084" RelativeVelocity="-0.0446119802366719,-0.121642033455775,0.13483444668963"/>
						</Atom3d>
						<Bond ID="952" Mapping="410" Parent="51" Hidden="1" Connects="943,951" Visible="0"/>
						<Atom3d ID="953" HasProperties="1" Mapping="410" Parent="51" UserID="284" DisplayStyle="Line" Hidden="1" XYZ="1.48644005867302,1.36293858690742,1.10580269165714" Connections="954" ForcefieldType="h1" Charge="0.053" Components="H" Visible="0">
							<Properties Force="-316.581634327643,123.307399036204,-487.281288083376" RelativeVelocity="-1.04032760571675,-0.718051425331815,1.33450231337025"/>
						</Atom3d>
						<Bond ID="954" Mapping="410" Parent="51" Hidden="1" Connects="943,953" Visible="0"/>
						<Atom3d ID="955" HasProperties="1" Mapping="410" Parent="51" UserID="285" DisplayStyle="Line" Hidden="1" XYZ="1.44877434966073,1.39802049845146,1.12678625084204" Connections="956" ForcefieldType="h1" Charge="0.053" Components="H" Visible="0">
							<Properties Force="-576.665079467222,209.853566287689,936.915729372398" RelativeVelocity="0.24654693798506,-0.222717814972367,-0.105206720327926"/>
						</Atom3d>
						<Bond ID="956" Mapping="410" Parent="51" Hidden="1" Connects="943,955" Visible="0"/>
						<Atom3d ID="957" HasProperties="1" Mapping="410" Parent="51" UserID="286" DisplayStyle="Line" Hidden="1" XYZ="1.45618926895731,1.34990646715937,1.02209403703631" Connections="958" ForcefieldType="h1" Charge="0.053" Components="H" Visible="0">
							<Properties Force="-626.347330081824,-171.962698541637,337.426455060356" RelativeVelocity="-0.211181280180675,0.142588309952018,-0.0302321827923928"/>
						</Atom3d>
						<Bond ID="958" Mapping="410" Parent="51" Hidden="1" Connects="945,957" Visible="0"/>
						<Atom3d ID="959" HasProperties="1" Mapping="410" Parent="51" UserID="287" DisplayStyle="Line" Hidden="1" XYZ="1.40984612870786,1.3810783088546,1.01519423434516" Connections="960" ForcefieldType="h1" Charge="0.053" Components="H" Visible="0">
							<Properties Force="-455.421670560917,-311.146952086162,154.430548464836" RelativeVelocity="0.0222228162875115,-0.478912612038349,0.817851175939251"/>
						</Atom3d>
						<Bond ID="960" Mapping="410" Parent="51" Hidden="1" Connects="945,959" Visible="0"/>
						<Atom3d ID="961" HasProperties="1" Mapping="410" Parent="51" UserID="288" DisplayStyle="Line" Hidden="1" XYZ="1.40622072487604,1.3204979763688,1.02271090538107" Connections="962" ForcefieldType="h1" Charge="0.053" Components="H" Visible="0">
							<Properties Force="-379.794903713863,-78.4354448520504,-218.841576819827" RelativeVelocity="0.0402675143242066,0.258507773957072,0.370685044227186"/>
						</Atom3d>
						<Bond ID="962" Mapping="410" Parent="51" Hidden="1" Connects="945,961" Visible="0"/>
						<Molecule ID="51" Mapping="410" Parent="2" Children="ci(25):23+940,5611,5810" Name="Sketch 25" XYZ="0.851260911353275,0.467109939228661,-0.140876830927234" Visible="0"/>
						<Atom3d ID="963" HasProperties="1" Mapping="410" Parent="53" UserID="289" DisplayStyle="Line" XYZ="0.795699322949819,-0.729217819698323,-0.896934375301723" Connections="965,971,973" ForcefieldType="c3&apos;" Charge="0.374" Components="C" Visible="0">
							<Properties Force="-486.949767159969,1786.83194705174,1285.43899228652" RelativeVelocity="-0.0675816534507833,0.100304179285995,0.00714542819094752"/>
						</Atom3d>
						<Atom3d ID="964" HasProperties="1" Mapping="410" Parent="53" UserID="290" DisplayStyle="Line" XYZ="0.832827572445847,-0.704222871534263,-0.893098968725309" Connections="965,967,969" ForcefieldType="n3m" Charge="-0.446" Components="N" Visible="0">
							<Properties Force="-1028.23392317877,606.374151342177,1355.93686968204" RelativeVelocity="-0.0648743134598808,0.120994843430442,-0.0712331812490552"/>
						</Atom3d>
						<Bond ID="965" Mapping="410" Parent="53" Connects="963,964" Visible="0"/>
						<Atom3d ID="966" HasProperties="1" Mapping="410" Parent="53" UserID="291" DisplayStyle="Line" XYZ="0.873543402021621,-0.718817773450493,-0.910713476002696" Connections="967,975,977,979" ForcefieldType="c4" Charge="0.064" Components="C" Visible="0">
							<Properties Force="477.985460361629,145.089526232414,-257.734312570871" RelativeVelocity="-0.26734204867621,-0.12293833388934,0.17266069009926"/>
						</Atom3d>
						<Bond ID="967" Mapping="410" Parent="53" Connects="964,966" Visible="0"/>
						<Atom3d ID="968" HasProperties="1" Mapping="410" Parent="53" UserID="292" DisplayStyle="Line" XYZ="0.833969596595796,-0.671716147603883,-0.855647557394827" Connections="969,981,983,985" ForcefieldType="c4" Charge="0.064" Components="C" Visible="0">
							<Properties Force="103.89176433185,-497.374968273673,-1.20627682222282" RelativeVelocity="0.126232812151463,0.124361594956214,0.29544630713093"/>
						</Atom3d>
						<Bond ID="969" Mapping="410" Parent="53" Connects="964,968" Visible="0"/>
						<Atom3d ID="970" HasProperties="1" Mapping="410" Parent="53" UserID="293" DisplayStyle="Line" XYZ="0.792007773638304,-0.762910213863703,-0.915828035270373" Connections="971" ForcefieldType="o1=" Charge="-0.45" Components="O" Visible="0">
							<Properties Force="207.359240916696,-1281.78154011914,-985.368781685178" RelativeVelocity="-0.0527905497148327,-0.108706504709207,-0.246178890220408"/>
						</Atom3d>
						<Bond ID="971" Mapping="410" Parent="53" Connects="963,970" Type="Double" Visible="0"/>
						<Atom3d ID="972" HasProperties="1" Mapping="410" Parent="53" UserID="294" DisplayStyle="Line" Hidden="1" XYZ="0.765122884439665,-0.713689670007323,-0.879620738927752" Connections="973" ForcefieldType="h1" Charge="0.076" Components="H" Visible="0">
							<Properties Force="924.924024743961,-138.742844312965,-386.45508765877" RelativeVelocity="-0.207329517229751,1.05413553777233,-0.504908030691816"/>
						</Atom3d>
						<Bond ID="973" Mapping="410" Parent="53" Hidden="1" Connects="963,972" Visible="0"/>
						<Atom3d ID="974" HasProperties="1" Mapping="410" Parent="53" UserID="295" DisplayStyle="Line" Hidden="1" XYZ="0.883622924893009,-0.750243472153373,-0.895953135138193" Connections="975" ForcefieldType="h1" Charge="0.053" Components="H" Visible="0">
							<Properties Force="40.2825525738715,95.3581168406293,-192.271351387495" RelativeVelocity="-1.62130263340365,0.241968530233355,-0.689078120002804"/>
						</Atom3d>
						<Bond ID="975" Mapping="410" Parent="53" Hidden="1" Connects="966,974" Visible="0"/>
						<Atom3d ID="976" HasProperties="1" Mapping="410" Parent="53" UserID="296" DisplayStyle="Line" Hidden="1" XYZ="0.899498212053094,-0.693659665211743,-0.903402899272013" Connections="977" ForcefieldType="h1" Charge="0.053" Components="H" Visible="0">
							<Properties Force="-335.71351227864,-374.896201781986,-233.638009736233" RelativeVelocity="1.52302066650738,-0.0712683142695354,0.382734745297869"/>
						</Atom3d>
						<Bond ID="977" Mapping="410" Parent="53" Hidden="1" Connects="966,976" Visible="0"/>
						<Atom3d ID="978" HasProperties="1" Mapping="410" Parent="53" UserID="297" DisplayStyle="Line" Hidden="1" XYZ="0.868088087350937,-0.721530555682613,-0.946386608905496" Connections="979" ForcefieldType="h1" Charge="0.053" Components="H" Visible="0">
							<Properties Force="431.397720927876,-169.021459274548,142.110512559744" RelativeVelocity="-0.176104467713096,-0.261873507813503,-0.158665112779157"/>
						</Atom3d>
						<Bond ID="979" Mapping="410" Parent="53" Hidden="1" Connects="966,978" Visible="0"/>
						<Atom3d ID="980" HasProperties="1" Mapping="410" Parent="53" UserID="298" DisplayStyle="Line" Hidden="1" XYZ="0.807882254667893,-0.680487500134753,-0.831552726008685" Connections="981" ForcefieldType="h1" Charge="0.053" Components="H" Visible="0">
							<Properties Force="-15.0076527500021,436.47874354602,-471.931265477866" RelativeVelocity="-0.608111888913505,0.278266307782968,0.103648422314425"/>
						</Atom3d>
						<Bond ID="981" Mapping="410" Parent="53" Hidden="1" Connects="968,980" Visible="0"/>
						<Atom3d ID="982" HasProperties="1" Mapping="410" Parent="53" UserID="299" DisplayStyle="Line" Hidden="1" XYZ="0.834493517638549,-0.637202611262633,-0.867485569359382" Connections="983" ForcefieldType="h1" Charge="0.053" Components="H" Visible="0">
							<Properties Force="-331.550963797999,-307.136911304514,59.9548905331709" RelativeVelocity="-0.101190152644488,0.677851068492274,0.661626219002732"/>
						</Atom3d>
						<Bond ID="983" Mapping="410" Parent="53" Hidden="1" Connects="968,982" Visible="0"/>
						<Atom3d ID="984" HasProperties="1" Mapping="410" Parent="53" UserID="300" DisplayStyle="Line" Hidden="1" XYZ="0.863601425231888,-0.674368980085573,-0.834486664943205" Connections="985" ForcefieldType="h1" Charge="0.053" Components="H" Visible="0">
							<Properties Force="7.23813801594472,-232.454177613137,-432.694832957298" RelativeVelocity="0.513874290603679,0.363530690929048,-0.624251309280747"/>
						</Atom3d>
						<Bond ID="985" Mapping="410" Parent="53" Hidden="1" Connects="968,984" Visible="0"/>
						<Molecule ID="53" Mapping="410" Parent="2" Children="ci(25):23+963,5612,5811" Name="Sketch 25" XYZ="0.422630492798934,0.422630492781687,-0.140876830927231" Visible="0"/>
						<Atom3d ID="986" HasProperties="1" Mapping="410" Parent="55" UserID="301" DisplayStyle="Line" XYZ="0.083786547769161,1.24004842108029,-0.770507685026724" Connections="988,994,996" ForcefieldType="c3&apos;" Charge="0.374" Components="C" Visible="0">
							<Properties Force="417.069118631695,-445.094395881131,-374.73617496784" RelativeVelocity="-0.0278932840811557,0.384554777083359,-0.154952379438189"/>
						</Atom3d>
						<Atom3d ID="987" HasProperties="1" Mapping="410" Parent="55" UserID="302" DisplayStyle="Line" XYZ="0.118764406309544,1.23947270940444,-0.744287006609664" Connections="988,990,992" ForcefieldType="n3m" Charge="-0.446" Components="N" Visible="0">
							<Properties Force="-203.807529407376,-658.056420772374,-553.570751600223" RelativeVelocity="0.0190435072047772,0.0591860109591075,-0.370330619743523"/>
						</Atom3d>
						<Bond ID="988" Mapping="410" Parent="55" Connects="986,987" Visible="0"/>
						<Atom3d ID="989" HasProperties="1" Mapping="410" Parent="55" UserID="303" DisplayStyle="Line" XYZ="0.118264453129332,1.26281592551953,-0.704106027635131" Connections="990,998,1000,1002" ForcefieldType="c4" Charge="0.064" Components="C" Visible="0">
							<Properties Force="-338.603603462677,1269.58449122772,-161.332116442619" RelativeVelocity="0.0512576756138182,-0.10367616496552,0.0747584001295314"/>
						</Atom3d>
						<Bond ID="990" Mapping="410" Parent="55" Connects="987,989" Visible="0"/>
						<Atom3d ID="991" HasProperties="1" Mapping="410" Parent="55" UserID="304" DisplayStyle="Line" XYZ="0.160017568781724,1.22184222091202,-0.759954533096683" Connections="992,1004,1006,1008" ForcefieldType="c4" Charge="0.064" Components="C" Visible="0">
							<Properties Force="-498.07963237867,-737.163843288696,731.159231194231" RelativeVelocity="-0.00587754438936646,-0.162027137811784,0.0510687510418146"/>
						</Atom3d>
						<Bond ID="992" Mapping="410" Parent="55" Connects="987,991" Visible="0"/>
						<Atom3d ID="993" HasProperties="1" Mapping="410" Parent="55" UserID="305" DisplayStyle="Line" XYZ="0.0483367693766191,1.25512951613391,-0.761821588941459" Connections="994" ForcefieldType="o1=" Charge="-0.45" Components="O" Visible="0">
							<Properties Force="-445.733294032624,240.626531469765,205.285768240966" RelativeVelocity="-0.271792847232721,-0.103376612438386,0.0555850787647008"/>
						</Atom3d>
						<Bond ID="994" Mapping="410" Parent="55" Connects="986,993" Type="Double" Visible="0"/>
						<Atom3d ID="995" HasProperties="1" Mapping="410" Parent="55" UserID="306" DisplayStyle="Line" Hidden="1" XYZ="0.091493338549704,1.22313385538082,-0.802098921101227" Connections="996" ForcefieldType="h1" Charge="0.076" Components="H" Visible="0">
							<Properties Force="-205.869519301383,21.6275249274851,-96.4218408753198" RelativeVelocity="0.144479132683498,0.474429929769574,-0.82785274754563"/>
						</Atom3d>
						<Bond ID="996" Mapping="410" Parent="55" Hidden="1" Connects="986,995" Visible="0"/>
						<Atom3d ID="997" HasProperties="1" Mapping="410" Parent="55" UserID="307" DisplayStyle="Line" Hidden="1" XYZ="0.142655755944421,1.25127626037759,-0.681897730794403" Connections="998" ForcefieldType="h1" Charge="0.053" Components="H" Visible="0">
							<Properties Force="489.5390573418,-362.311446459707,451.141414978163" RelativeVelocity="0.686619079915713,0.399318307686853,-1.05788793054972"/>
						</Atom3d>
						<Bond ID="998" Mapping="410" Parent="55" Hidden="1" Connects="989,997" Visible="0"/>
						<Atom3d ID="999" HasProperties="1" Mapping="410" Parent="55" UserID="308" DisplayStyle="Line" Hidden="1" XYZ="0.08601412913808,1.259623797164,-0.69020466989754" Connections="1000" ForcefieldType="h1" Charge="0.053" Components="H" Visible="0">
							<Properties Force="-381.761431041975,-27.5860545124287,424.310007063172" RelativeVelocity="0.454277643313748,0.294799294483797,0.204820709729615"/>
						</Atom3d>
						<Bond ID="1000" Mapping="410" Parent="55" Hidden="1" Connects="989,999" Visible="0"/>
						<Atom3d ID="1001" HasProperties="1" Mapping="410" Parent="55" UserID="309" DisplayStyle="Line" Hidden="1" XYZ="0.123723215472674,1.29879454786914,-0.709630196434336" Connections="1002" ForcefieldType="h1" Charge="0.053" Components="H" Visible="0">
							<Properties Force="9.96684198945329,-376.020171071264,74.3545458008253" RelativeVelocity="1.00796574953854,0.216873767701994,1.52263678061584"/>
						</Atom3d>
						<Bond ID="1002" Mapping="410" Parent="55" Hidden="1" Connects="989,1001" Visible="0"/>
						<Atom3d ID="1003" HasProperties="1" Mapping="410" Parent="55" UserID="310" DisplayStyle="Line" Hidden="1" XYZ="0.156221653963441,1.20943297701633,-0.792943063973584" Connections="1004" ForcefieldType="h1" Charge="0.053" Components="H" Visible="0">
							<Properties Force="137.929037197915,-2.70512059201199,-326.490140562871" RelativeVelocity="-0.436357671292866,-0.40180042714598,1.34300110818213"/>
						</Atom3d>
						<Bond ID="1004" Mapping="410" Parent="55" Hidden="1" Connects="991,1003" Visible="0"/>
						<Atom3d ID="1005" HasProperties="1" Mapping="410" Parent="55" UserID="311" DisplayStyle="Line" Hidden="1" XYZ="0.173187252274573,1.19489238153735,-0.738568011076753" Connections="1006" ForcefieldType="h1" Charge="0.053" Components="H" Visible="0">
							<Properties Force="-269.803091735727,280.516255648921,-201.633590311075" RelativeVelocity="-0.235643840207146,0.470427332119355,-0.171321426786074"/>
						</Atom3d>
						<Bond ID="1006" Mapping="410" Parent="55" Hidden="1" Connects="991,1005" Visible="0"/>
						<Atom3d ID="1007" HasProperties="1" Mapping="410" Parent="55" UserID="312" DisplayStyle="Line" Hidden="1" XYZ="0.180654398719211,1.24913712668134,-0.756933012996049" Connections="1008" ForcefieldType="h1" Charge="0.053" Components="H" Visible="0">
							<Properties Force="1273.8678719107,731.564066580843,-306.653810299697" RelativeVelocity="-0.505015276412004,-0.195457411173151,-1.01556939799706"/>
						</Atom3d>
						<Bond ID="1008" Mapping="410" Parent="55" Hidden="1" Connects="991,1007" Visible="0"/>
						<Molecule ID="55" Mapping="410" Parent="2" Children="ci(25):23+986,5613,5812" Name="Sketch 25" XYZ="0.422630492798934,0.422630492781687,-0.140876830927231" Visible="0"/>
						<Atom3d ID="1009" HasProperties="1" Mapping="410" Parent="57" UserID="313" DisplayStyle="Line" XYZ="1.5480860234999,-0.0418862353812442,0.54404742202271" Connections="1011,1017,1019" ForcefieldType="c3&apos;" Charge="0.374" Components="C" Visible="0">
							<Properties Force="550.057515712895,251.944734741149,-88.9890597520563" RelativeVelocity="-0.0379561722618929,-0.0844990031325171,-0.0254465229668527"/>
						</Atom3d>
						<Atom3d ID="1010" HasProperties="1" Mapping="410" Parent="57" UserID="314" DisplayStyle="Line" XYZ="1.53666320769699,0.000703856200298773,0.545907722565098" Connections="1011,1013,1015" ForcefieldType="n3m" Charge="-0.446" Components="N" Visible="0">
							<Properties Force="999.1178324688,599.250838282223,1173.2203468834" RelativeVelocity="0.120124316247775,-0.222776692865647,-0.0701550179229093"/>
						</Atom3d>
						<Bond ID="1011" Mapping="410" Parent="57" Connects="1009,1010" Visible="0"/>
						<Atom3d ID="1012" HasProperties="1" Mapping="410" Parent="57" UserID="315" DisplayStyle="Line" XYZ="1.56935758887491,0.0336951449289478,0.562994245926212" Connections="1013,1021,1023,1025" ForcefieldType="c4" Charge="0.064" Components="C" Visible="0">
							<Properties Force="51.7188817156913,-1141.74306532989,724.244968245863" RelativeVelocity="-0.153502869537595,0.237173170136991,-0.0782458846973012"/>
						</Atom3d>
						<Bond ID="1013" Mapping="410" Parent="57" Connects="1010,1012" Visible="0"/>
						<Atom3d ID="1014" HasProperties="1" Mapping="410" Parent="57" UserID="316" DisplayStyle="Line" XYZ="1.50728788824301,0.0158538616050628,0.513527322141245" Connections="1015,1027,1029,1031" ForcefieldType="c4" Charge="0.064" Components="C" Visible="0">
							<Properties Force="-526.011642979142,-545.019454555324,-1487.90069972879" RelativeVelocity="0.0901402244107786,-0.0938092265164903,0.104972267052183"/>
						</Atom3d>
						<Bond ID="1015" Mapping="410" Parent="57" Connects="1010,1014" Visible="0"/>
						<Atom3d ID="1016" HasProperties="1" Mapping="410" Parent="57" UserID="317" DisplayStyle="Line" XYZ="1.58090427846487,-0.0571139581409142,0.561440653979112" Connections="1017" ForcefieldType="o1=" Charge="-0.45" Components="O" Visible="0">
							<Properties Force="-743.283625547776,70.7533585447189,-595.024142713025" RelativeVelocity="-0.163778333687576,-0.230954939235965,0.316391401541547"/>
						</Atom3d>
						<Bond ID="1017" Mapping="410" Parent="57" Connects="1009,1016" Type="Double" Visible="0"/>
						<Atom3d ID="1018" HasProperties="1" Mapping="410" Parent="57" UserID="318" DisplayStyle="Line" Hidden="1" XYZ="1.5245465063299,-0.0596138019625372,0.522257038305234" Connections="1019" ForcefieldType="h1" Charge="0.076" Components="H" Visible="0">
							<Properties Force="120.187403280761,-419.614886223203,205.051416589321" RelativeVelocity="-0.80616723687021,-0.159165542160132,0.00401270589157655"/>
						</Atom3d>
						<Bond ID="1019" Mapping="410" Parent="57" Hidden="1" Connects="1009,1018" Visible="0"/>
						<Atom3d ID="1020" HasProperties="1" Mapping="410" Parent="57" UserID="319" DisplayStyle="Line" Hidden="1" XYZ="1.55479547299253,0.0659519094957318,0.563305216820135" Connections="1021" ForcefieldType="h1" Charge="0.053" Components="H" Visible="0">
							<Properties Force="-119.182232734784,354.043643330302,-52.3158124780101" RelativeVelocity="0.725540265166026,0.129482471386148,0.853587866080861"/>
						</Atom3d>
						<Bond ID="1021" Mapping="410" Parent="57" Hidden="1" Connects="1012,1020" Visible="0"/>
						<Atom3d ID="1022" HasProperties="1" Mapping="410" Parent="57" UserID="320" DisplayStyle="Line" Hidden="1" XYZ="1.60005042821727,0.0329714483863367,0.544838308626956" Connections="1023" ForcefieldType="h1" Charge="0.053" Components="H" Visible="0">
							<Properties Force="96.567552960923,142.545883501919,-420.197198423515" RelativeVelocity="-0.216554043290267,-0.0925554774331666,-0.540227371141776"/>
						</Atom3d>
						<Bond ID="1023" Mapping="410" Parent="57" Hidden="1" Connects="1012,1022" Visible="0"/>
						<Atom3d ID="1024" HasProperties="1" Mapping="410" Parent="57" UserID="321" DisplayStyle="Line" Hidden="1" XYZ="1.58051527244237,0.0256596537834728,0.597433481656836" Connections="1025" ForcefieldType="h1" Charge="0.053" Components="H" Visible="0">
							<Properties Force="-476.259208900444,8.61974725895759,-488.987843435234" RelativeVelocity="0.210650509898759,-0.205469512206558,0.43295454069519"/>
						</Atom3d>
						<Bond ID="1025" Mapping="410" Parent="57" Hidden="1" Connects="1012,1024" Visible="0"/>
						<Atom3d ID="1026" HasProperties="1" Mapping="410" Parent="57" UserID="322" DisplayStyle="Line" Hidden="1" XYZ="1.50171282154791,0.0502128919102617,0.512537582301803" Connections="1027" ForcefieldType="h1" Charge="0.053" Components="H" Visible="0">
							<Properties Force="91.6038607583563,958.584674308061,423.520596355778" RelativeVelocity="0.143048619071946,-0.78580864194126,0.0747095908335783"/>
						</Atom3d>
						<Bond ID="1027" Mapping="410" Parent="57" Hidden="1" Connects="1014,1026" Visible="0"/>
						<Atom3d ID="1028" HasProperties="1" Mapping="410" Parent="57" UserID="323" DisplayStyle="Line" Hidden="1" XYZ="1.47486239581235,0.000974217161907813,0.514851537234696" Connections="1029" ForcefieldType="h1" Charge="0.053" Components="H" Visible="0">
							<Properties Force="-153.30074994106,-272.085116086165,287.274453009541" RelativeVelocity="0.791561308872748,-0.691413735979183,0.616372183812324"/>
						</Atom3d>
						<Bond ID="1029" Mapping="410" Parent="57" Hidden="1" Connects="1014,1028" Visible="0"/>
						<Atom3d ID="1030" HasProperties="1" Mapping="410" Parent="57" UserID="324" DisplayStyle="Line" Hidden="1" XYZ="1.52004829877193,0.00827658495137578,0.480597154047228" Connections="1031" ForcefieldType="h1" Charge="0.053" Components="H" Visible="0">
							<Properties Force="26.9296566827635,-53.1659002552412,-116.194009187195" RelativeVelocity="-0.0658860371505659,0.365677093353368,0.56756168959597"/>
						</Atom3d>
						<Bond ID="1031" Mapping="410" Parent="57" Hidden="1" Connects="1014,1030" Visible="0"/>
						<Molecule ID="57" Mapping="410" Parent="2" Children="ci(25):23+1009,5614,5813" Name="Sketch 25" XYZ="0.422630492798934,0.422630492781687,-0.140876830927231" Visible="0"/>
						<Atom3d ID="1032" HasProperties="1" Mapping="410" Parent="59" UserID="325" DisplayStyle="Line" XYZ="1.62813999903582,0.117784977029233,0.838668390009087" Connections="1034,1040,1042" ForcefieldType="c3&apos;" Charge="0.374" Components="C" Visible="0">
							<Properties Force="-61.9485142467305,-710.427960015778,280.56567440034" RelativeVelocity="0.0802392664933129,-0.122988412601855,-0.180490445934458"/>
						</Atom3d>
						<Atom3d ID="1033" HasProperties="1" Mapping="410" Parent="59" UserID="326" DisplayStyle="Line" XYZ="1.626321950856,0.0843113078106487,0.810905716850075" Connections="1034,1036,1038" ForcefieldType="n3m" Charge="-0.446" Components="N" Visible="0">
							<Properties Force="-51.1670265525026,-110.86517263987,11.9146227692928" RelativeVelocity="0.0182712146208792,0.134206172520537,-0.188876686703589"/>
						</Atom3d>
						<Bond ID="1034" Mapping="410" Parent="59" Connects="1032,1033" Visible="0"/>
						<Atom3d ID="1035" HasProperties="1" Mapping="410" Parent="59" UserID="327" DisplayStyle="Line" XYZ="1.61834318991298,0.0919085506775367,0.765412532850135" Connections="1036,1044,1046,1048" ForcefieldType="c4" Charge="0.064" Components="C" Visible="0">
							<Properties Force="-1175.60616378876,-90.5028256334121,-873.9320792597" RelativeVelocity="-0.0208438868212938,0.172649754346356,0.106760484656685"/>
						</Atom3d>
						<Bond ID="1036" Mapping="410" Parent="59" Connects="1033,1035" Visible="0"/>
						<Atom3d ID="1037" HasProperties="1" Mapping="410" Parent="59" UserID="328" DisplayStyle="Line" XYZ="1.64365337865141,0.0425447823185278,0.823472857739446" Connections="1038,1050,1052,1054" ForcefieldType="c4" Charge="0.064" Components="C" Visible="0">
							<Properties Force="1220.37955388498,-189.884633057236,534.070630933078" RelativeVelocity="-0.00975895770684657,-0.157357448829413,-0.224210291630047"/>
						</Atom3d>
						<Bond ID="1038" Mapping="410" Parent="59" Connects="1033,1037" Visible="0"/>
						<Atom3d ID="1039" HasProperties="1" Mapping="410" Parent="59" UserID="329" DisplayStyle="Line" XYZ="1.61758432556173,0.154705594712642,0.829767199612726" Connections="1040" ForcefieldType="o1=" Charge="-0.45" Components="O" Visible="0">
							<Properties Force="4.54075610184158,676.093859422178,45.7422998411792" RelativeVelocity="0.439447984974081,-0.225473306023746,-0.032162038111831"/>
						</Atom3d>
						<Bond ID="1040" Mapping="410" Parent="59" Connects="1032,1039" Type="Double" Visible="0"/>
						<Atom3d ID="1041" HasProperties="1" Mapping="410" Parent="59" UserID="330" DisplayStyle="Line" Hidden="1" XYZ="1.63825629637104,0.105399566976644,0.871812074025688" Connections="1042" ForcefieldType="h1" Charge="0.076" Components="H" Visible="0">
							<Properties Force="-54.7278296095706,351.494582671856,-0.226666545112181" RelativeVelocity="0.258768968703853,-0.102971196816751,0.318411040924136"/>
						</Atom3d>
						<Bond ID="1042" Mapping="410" Parent="59" Hidden="1" Connects="1032,1041" Visible="0"/>
						<Atom3d ID="1043" HasProperties="1" Mapping="410" Parent="59" UserID="331" DisplayStyle="Line" Hidden="1" XYZ="1.62881575097609,0.0629064119461777,0.744637674235465" Connections="1044" ForcefieldType="h1" Charge="0.053" Components="H" Visible="0">
							<Properties Force="-166.260462998931,580.38738051938,383.493101490703" RelativeVelocity="0.315848399306683,0.740279730794944,0.23955177324324"/>
						</Atom3d>
						<Bond ID="1044" Mapping="410" Parent="59" Hidden="1" Connects="1035,1043" Visible="0"/>
						<Atom3d ID="1045" HasProperties="1" Mapping="410" Parent="59" UserID="332" DisplayStyle="Line" Hidden="1" XYZ="1.63360637187865,0.122161150026621,0.754018600002646" Connections="1046" ForcefieldType="h1" Charge="0.053" Components="H" Visible="0">
							<Properties Force="320.827439262779,20.1212204401718,-90.4995446011351" RelativeVelocity="0.784800261224482,0.00730084331034616,-0.0551685137508158"/>
						</Atom3d>
						<Bond ID="1046" Mapping="410" Parent="59" Hidden="1" Connects="1035,1045" Visible="0"/>
						<Atom3d ID="1047" HasProperties="1" Mapping="410" Parent="59" UserID="333" DisplayStyle="Line" Hidden="1" XYZ="1.58184705240087,0.0982825904008318,0.760037384319091" Connections="1048" ForcefieldType="h1" Charge="0.053" Components="H" Visible="0">
							<Properties Force="712.572579817272,-342.714915457937,72.0158940096212" RelativeVelocity="0.747395203461912,0.6751996286103,0.515239467312649"/>
						</Atom3d>
						<Bond ID="1048" Mapping="410" Parent="59" Hidden="1" Connects="1035,1047" Visible="0"/>
						<Atom3d ID="1049" HasProperties="1" Mapping="410" Parent="59" UserID="334" DisplayStyle="Line" Hidden="1" XYZ="1.64674913865205,0.0397103434454797,0.859644919330679" Connections="1050" ForcefieldType="h1" Charge="0.053" Components="H" Visible="0">
							<Properties Force="89.8303783200246,90.3131889812987,-254.147198395233" RelativeVelocity="-0.361180491936598,-0.523038202748738,0.560698717759363"/>
						</Atom3d>
						<Bond ID="1050" Mapping="410" Parent="59" Hidden="1" Connects="1037,1049" Visible="0"/>
						<Atom3d ID="1051" HasProperties="1" Mapping="410" Parent="59" UserID="335" DisplayStyle="Line" Hidden="1" XYZ="1.67587078066098,0.0366643696050427,0.80767001781722" Connections="1052" ForcefieldType="h1" Charge="0.053" Components="H" Visible="0">
							<Properties Force="81.5517348255647,140.288670096231,248.694256392273" RelativeVelocity="-0.528667834881471,-0.103497684470746,0.514863840419537"/>
						</Atom3d>
						<Bond ID="1052" Mapping="410" Parent="59" Hidden="1" Connects="1037,1051" Visible="0"/>
						<Atom3d ID="1053" HasProperties="1" Mapping="410" Parent="59" UserID="336" DisplayStyle="Line" Hidden="1" XYZ="1.62547053223458,0.0146856235659378,0.813280177587457" Connections="1054" ForcefieldType="h1" Charge="0.053" Components="H" Visible="0">
							<Properties Force="-942.894003412901,-499.383592571108,-382.479433426813" RelativeVelocity="0.276453748226339,-0.149754372015173,1.04339568560771"/>
						</Atom3d>
						<Bond ID="1054" Mapping="410" Parent="59" Hidden="1" Connects="1037,1053" Visible="0"/>
						<Molecule ID="59" Mapping="410" Parent="2" Children="ci(25):23+1032,5615,5814" Name="Sketch 25" XYZ="0.422630492798934,0.422630492781687,-0.140876830927231" Visible="0"/>
						<Atom3d ID="1055" HasProperties="1" Mapping="410" Parent="61" UserID="337" DisplayStyle="Line" XYZ="1.38166128563835,-0.471056263987951,-0.0225164058353313" Connections="1057,1063,1065" ForcefieldType="c3&apos;" Charge="0.374" Components="C" Visible="0">
							<Properties Force="445.817065451035,670.051456018542,550.845675834565" RelativeVelocity="-0.0235079766453462,-0.262961054114969,0.0219890637466501"/>
						</Atom3d>
						<Atom3d ID="1056" HasProperties="1" Mapping="410" Parent="61" UserID="338" DisplayStyle="Line" XYZ="1.40322948634828,-0.50867072042424,-0.0227608286636053" Connections="1057,1059,1061" ForcefieldType="n3m" Charge="-0.446" Components="N" Visible="0">
							<Properties Force="448.84743838187,-1012.87835609199,-575.199710074142" RelativeVelocity="-0.170228775918723,-0.169325222624137,0.00569731024373416"/>
						</Atom3d>
						<Bond ID="1057" Mapping="410" Parent="61" Connects="1055,1056" Visible="0"/>
						<Atom3d ID="1058" HasProperties="1" Mapping="410" Parent="61" UserID="339" DisplayStyle="Line" XYZ="1.39646633645673,-0.54111455987662,-0.0587525085741105" Connections="1059,1067,1069,1071" ForcefieldType="c4" Charge="0.064" Components="C" Visible="0">
							<Properties Force="-984.464379687009,-619.497023938088,15.7419099199927" RelativeVelocity="0.191484734169888,-0.00815372515024766,0.111890789482163"/>
						</Atom3d>
						<Bond ID="1059" Mapping="410" Parent="61" Connects="1056,1058" Visible="0"/>
						<Atom3d ID="1060" HasProperties="1" Mapping="410" Parent="61" UserID="340" DisplayStyle="Line" XYZ="1.43053833519584,-0.525250359559239,0.0131548790394557" Connections="1061,1073,1075,1077" ForcefieldType="c4" Charge="0.064" Components="C" Visible="0">
							<Properties Force="-316.040252346114,-95.4633420309634,601.188228508437" RelativeVelocity="-0.26255635669538,0.23514684660281,-0.00922499115032347"/>
						</Atom3d>
						<Bond ID="1061" Mapping="410" Parent="61" Connects="1056,1060" Visible="0"/>
						<Atom3d ID="1062" HasProperties="1" Mapping="410" Parent="61" UserID="341" DisplayStyle="Line" XYZ="1.36000659890339,-0.457449733655257,-0.0524104922044485" Connections="1063" ForcefieldType="o1=" Charge="-0.45" Components="O" Visible="0">
							<Properties Force="-684.848099772976,48.8530849059762,-802.087730327164" RelativeVelocity="0.141417490991435,0.00440447624637223,0.267238369262235"/>
						</Atom3d>
						<Bond ID="1063" Mapping="410" Parent="61" Connects="1055,1062" Type="Double" Visible="0"/>
						<Atom3d ID="1064" HasProperties="1" Mapping="410" Parent="61" UserID="342" DisplayStyle="Line" Hidden="1" XYZ="1.38742513513225,-0.449341607066643,0.00657637189280273" Connections="1065" ForcefieldType="h1" Charge="0.076" Components="H" Visible="0">
							<Properties Force="138.872695164755,-379.532246733292,156.939656760249" RelativeVelocity="-0.0853047180411673,-0.642583881279866,0.713867385626241"/>
						</Atom3d>
						<Bond ID="1065" Mapping="410" Parent="61" Hidden="1" Connects="1055,1064" Visible="0"/>
						<Atom3d ID="1066" HasProperties="1" Mapping="410" Parent="61" UserID="343" DisplayStyle="Line" Hidden="1" XYZ="1.377918470539,-0.572411195163016,-0.0472647381180042" Connections="1067" ForcefieldType="h1" Charge="0.053" Components="H" Visible="0">
							<Properties Force="639.119242864487,853.264011002982,-121.709124170942" RelativeVelocity="-0.275221645778437,-0.0970559010180524,-0.303179406053601"/>
						</Atom3d>
						<Bond ID="1067" Mapping="410" Parent="61" Hidden="1" Connects="1058,1066" Visible="0"/>
						<Atom3d ID="1068" HasProperties="1" Mapping="410" Parent="61" UserID="344" DisplayStyle="Line" Hidden="1" XYZ="1.42637173271465,-0.550919845311737,-0.0758470679081277" Connections="1069" ForcefieldType="h1" Charge="0.053" Components="H" Visible="0">
							<Properties Force="403.863260723741,-6.07947426765649,341.052428870502" RelativeVelocity="0.788884808410506,0.575538176598012,-0.478029804642065"/>
						</Atom3d>
						<Bond ID="1069" Mapping="410" Parent="61" Hidden="1" Connects="1058,1068" Visible="0"/>
						<Atom3d ID="1070" HasProperties="1" Mapping="410" Parent="61" UserID="345" DisplayStyle="Line" Hidden="1" XYZ="1.37624577243771,-0.529244891794168,-0.0865837678545096" Connections="1071" ForcefieldType="h1" Charge="0.053" Components="H" Visible="0">
							<Properties Force="-12.2188243025834,380.141407282458,462.771157377169" RelativeVelocity="-0.680523763087367,0.316850055222286,-0.21203155768987"/>
						</Atom3d>
						<Bond ID="1071" Mapping="410" Parent="61" Hidden="1" Connects="1058,1070" Visible="0"/>
						<Atom3d ID="1072" HasProperties="1" Mapping="410" Parent="61" UserID="346" DisplayStyle="Line" Hidden="1" XYZ="1.40983741713501,-0.546652072112247,0.0346165663427818" Connections="1073" ForcefieldType="h1" Charge="0.053" Components="H" Visible="0">
							<Properties Force="255.2234619428,343.369622483225,33.204568271862" RelativeVelocity="-0.506631764894164,-0.68531668448703,-0.0606444824687387"/>
						</Atom3d>
						<Bond ID="1073" Mapping="410" Parent="61" Hidden="1" Connects="1060,1072" Visible="0"/>
						<Atom3d ID="1074" HasProperties="1" Mapping="410" Parent="61" UserID="347" DisplayStyle="Line" Hidden="1" XYZ="1.44745111716597,-0.49935694172196,0.0330459247753907" Connections="1075" ForcefieldType="h1" Charge="0.053" Components="H" Visible="0">
							<Properties Force="-487.540339006589,-187.232589364491,-313.876635410281" RelativeVelocity="0.352484561542219,1.15145086081569,0.516299958194924"/>
						</Atom3d>
						<Bond ID="1075" Mapping="410" Parent="61" Hidden="1" Connects="1060,1074" Visible="0"/>
						<Atom3d ID="1076" HasProperties="1" Mapping="410" Parent="61" UserID="348" DisplayStyle="Line" Hidden="1" XYZ="1.45635193668352,-0.547000451979356,0.000882693585671737" Connections="1077" ForcefieldType="h1" Charge="0.053" Components="H" Visible="0">
							<Properties Force="101.418840623677,31.3854020427385,-254.83706594316" RelativeVelocity="0.485848515139524,-0.348504738750337,0.574563172170866"/>
						</Atom3d>
						<Bond ID="1077" Mapping="410" Parent="61" Hidden="1" Connects="1060,1076" Visible="0"/>
						<Molecule ID="61" Mapping="410" Parent="2" Children="ci(25):23+1055,5616,5815" Name="Sketch 25" XYZ="0.422630492798934,0.422630492781687,-0.140876830927231" Visible="0"/>
						<Atom3d ID="1078" HasProperties="1" Mapping="410" Parent="63" UserID="349" DisplayStyle="Line" XYZ="1.48345089171653,0.951666708558797,-1.82191601913886" Connections="1080,1086,1088" ForcefieldType="c3&apos;" Charge="0.374" Components="C" Visible="0">
							<Properties Force="704.159993519893,351.834071941181,225.186516146659" RelativeVelocity="0.0186395524851076,-0.298806022604802,-0.0870550301326049"/>
						</Atom3d>
						<Atom3d ID="1079" HasProperties="1" Mapping="410" Parent="63" UserID="350" DisplayStyle="Line" XYZ="1.47072044432678,0.924012406074073,-1.79123780854016" Connections="1080,1082,1084" ForcefieldType="n3m" Charge="-0.446" Components="N" Visible="0">
							<Properties Force="-482.667913235588,-646.983581157168,77.5669920580704" RelativeVelocity="0.0322468883038479,-0.016141575839861,0.064718516134923"/>
						</Atom3d>
						<Bond ID="1080" Mapping="410" Parent="63" Connects="1078,1079" Visible="0"/>
						<Atom3d ID="1081" HasProperties="1" Mapping="410" Parent="63" UserID="351" DisplayStyle="Line" XYZ="1.45973999401894,0.878523233511863,-1.80199473102257" Connections="1082,1090,1092,1094" ForcefieldType="c4" Charge="0.064" Components="C" Visible="0">
							<Properties Force="927.866827693239,-234.016647351463,-1178.27688335743" RelativeVelocity="0.162349563834157,0.0313689979336227,-0.174720004131163"/>
						</Atom3d>
						<Bond ID="1082" Mapping="410" Parent="63" Connects="1079,1081" Visible="0"/>
						<Atom3d ID="1083" HasProperties="1" Mapping="410" Parent="63" UserID="352" DisplayStyle="Line" XYZ="1.4535836896947,0.939484498839171,-1.75014503558234" Connections="1084,1096,1098,1100" ForcefieldType="c4" Charge="0.064" Components="C" Visible="0">
							<Properties Force="871.391381373932,456.286544139854,457.175335341306" RelativeVelocity="0.242388630808209,-0.0307755278632411,-0.188078203851778"/>
						</Atom3d>
						<Bond ID="1084" Mapping="410" Parent="63" Connects="1079,1083" Visible="0"/>
						<Atom3d ID="1085" HasProperties="1" Mapping="410" Parent="63" UserID="353" DisplayStyle="Line" XYZ="1.49631878424378,0.939285262697213,-1.85730143873704" Connections="1086" ForcefieldType="o1=" Charge="-0.45" Components="O" Visible="0">
							<Properties Force="-91.3978287824712,306.981757410618,-628.088069589245" RelativeVelocity="0.241874910296416,-0.11966362777326,-0.152313203137621"/>
						</Atom3d>
						<Bond ID="1086" Mapping="410" Parent="63" Connects="1078,1085" Type="Double" Visible="0"/>
						<Atom3d ID="1087" HasProperties="1" Mapping="410" Parent="63" UserID="354" DisplayStyle="Line" Hidden="1" XYZ="1.48719756710949,0.986602246155067,-1.80888276729403" Connections="1088" ForcefieldType="h1" Charge="0.076" Components="H" Visible="0">
							<Properties Force="-237.117169869629,-391.735526667342,-372.947564388123" RelativeVelocity="0.317867774675589,0.618702546172,-0.305560833493394"/>
						</Atom3d>
						<Bond ID="1088" Mapping="410" Parent="63" Hidden="1" Connects="1078,1087" Visible="0"/>
						<Atom3d ID="1089" HasProperties="1" Mapping="410" Parent="63" UserID="355" DisplayStyle="Line" Hidden="1" XYZ="1.42485582540931,0.873716541625605,-1.80746130632553" Connections="1090" ForcefieldType="h1" Charge="0.053" Components="H" Visible="0">
							<Properties Force="-272.700768214077,-44.9039259676785,84.8412474579027" RelativeVelocity="-0.691448757563391,0.324645431623007,-0.381047716198632"/>
						</Atom3d>
						<Bond ID="1090" Mapping="410" Parent="63" Hidden="1" Connects="1081,1089" Visible="0"/>
						<Atom3d ID="1091" HasProperties="1" Mapping="410" Parent="63" UserID="356" DisplayStyle="Line" Hidden="1" XYZ="1.47016578420371,0.857316264548077,-1.77514781014605" Connections="1092" ForcefieldType="h1" Charge="0.053" Components="H" Visible="0">
							<Properties Force="74.9237314669781,-96.808949445261,95.4592482586162" RelativeVelocity="-0.603710680903458,-0.0449737743071904,-0.4495132287541"/>
						</Atom3d>
						<Bond ID="1092" Mapping="410" Parent="63" Hidden="1" Connects="1081,1091" Visible="0"/>
						<Atom3d ID="1093" HasProperties="1" Mapping="410" Parent="63" UserID="357" DisplayStyle="Line" Hidden="1" XYZ="1.47722352324422,0.86691925573196,-1.83441981531946" Connections="1094" ForcefieldType="h1" Charge="0.053" Components="H" Visible="0">
							<Properties Force="-465.414738556037,446.93383693286,1285.49212384865" RelativeVelocity="-0.564183934860597,-0.79356796451026,-0.169911419587122"/>
						</Atom3d>
						<Bond ID="1094" Mapping="410" Parent="63" Hidden="1" Connects="1081,1093" Visible="0"/>
						<Atom3d ID="1095" HasProperties="1" Mapping="410" Parent="63" UserID="358" DisplayStyle="Line" Hidden="1" XYZ="1.4659314785016,0.97408034838509,-1.74517889761328" Connections="1096" ForcefieldType="h1" Charge="0.053" Components="H" Visible="0">
							<Properties Force="-504.303444412695,-551.340509093067,97.4403527617451" RelativeVelocity="0.00706744947184298,0.165034698005532,-0.19294992469465"/>
						</Atom3d>
						<Bond ID="1096" Mapping="410" Parent="63" Hidden="1" Connects="1083,1095" Visible="0"/>
						<Atom3d ID="1097" HasProperties="1" Mapping="410" Parent="63" UserID="359" DisplayStyle="Line" Hidden="1" XYZ="1.46689264353695,0.919090337302364,-1.72242764421771" Connections="1098" ForcefieldType="h1" Charge="0.053" Components="H" Visible="0">
							<Properties Force="-223.337916427589,274.462955732314,-367.559661458728" RelativeVelocity="0.270823845351961,-1.12292090227131,0.188646084247483"/>
						</Atom3d>
						<Bond ID="1098" Mapping="410" Parent="63" Hidden="1" Connects="1083,1097" Visible="0"/>
						<Atom3d ID="1099" HasProperties="1" Mapping="410" Parent="63" UserID="360" DisplayStyle="Line" Hidden="1" XYZ="1.41824033092621,0.937080188280069,-1.75125299128826" Connections="1100" ForcefieldType="h1" Charge="0.053" Components="H" Visible="0">
							<Properties Force="-464.872817901049,206.845645345649,282.661698720684" RelativeVelocity="-0.377398003970511,-0.320503154524707,-0.728885497120474"/>
						</Atom3d>
						<Bond ID="1100" Mapping="410" Parent="63" Hidden="1" Connects="1083,1099" Visible="0"/>
						<Molecule ID="63" Mapping="410" Parent="2" Children="ci(25):23+1078,5617,5816" Name="Sketch 25" XYZ="0.422630492798934,0.422630492781687,-0.140876830927231" Visible="0"/>
						<Atom3d ID="1101" HasProperties="1" Mapping="410" Parent="65" UserID="361" DisplayStyle="Line" XYZ="0.191264206605905,1.13300712003472,-0.522638926628226" Connections="1103,1109,1111" ForcefieldType="c3&apos;" Charge="0.374" Components="C" Visible="0">
							<Properties Force="1035.15803312226,-696.32681801585,887.280978987868" RelativeVelocity="0.122273052589058,-0.180041539130326,-0.120510253742802"/>
						</Atom3d>
						<Atom3d ID="1102" HasProperties="1" Mapping="410" Parent="65" UserID="362" DisplayStyle="Line" XYZ="0.185791740689716,1.1140992951884,-0.562288570228758" Connections="1103,1105,1107" ForcefieldType="n3m" Charge="-0.446" Components="N" Visible="0">
							<Properties Force="-385.647331257227,389.600033697305,-51.5127225646201" RelativeVelocity="-0.119023537306471,-0.00638629053184544,-0.180270095501675"/>
						</Atom3d>
						<Bond ID="1103" Mapping="410" Parent="65" Connects="1101,1102" Visible="0"/>
						<Atom3d ID="1104" HasProperties="1" Mapping="410" Parent="65" UserID="363" DisplayStyle="Line" XYZ="0.204163072062835,1.07106715283236,-0.571543948354731" Connections="1105,1113,1115,1117" ForcefieldType="c4" Charge="0.064" Components="C" Visible="0">
							<Properties Force="298.671200072619,-460.391641654656,382.182054368554" RelativeVelocity="-0.26428193602015,-0.210583222022633,-0.259822767316693"/>
						</Atom3d>
						<Bond ID="1105" Mapping="410" Parent="65" Connects="1102,1104" Visible="0"/>
						<Atom3d ID="1106" HasProperties="1" Mapping="410" Parent="65" UserID="364" DisplayStyle="Line" XYZ="0.165575867345636,1.13849333937825,-0.599492830798042" Connections="1107,1119,1121,1123" ForcefieldType="c4" Charge="0.064" Components="C" Visible="0">
							<Properties Force="1294.52613053299,-372.010677568785,-229.259519296675" RelativeVelocity="-0.00149119202266912,0.0536984797967176,0.0492163659884663"/>
						</Atom3d>
						<Bond ID="1107" Mapping="410" Parent="65" Connects="1102,1106" Visible="0"/>
						<Atom3d ID="1108" HasProperties="1" Mapping="410" Parent="65" UserID="365" DisplayStyle="Line" XYZ="0.213493090716918,1.11804401879364,-0.492052639142913" Connections="1109" ForcefieldType="o1=" Charge="-0.45" Components="O" Visible="0">
							<Properties Force="-489.964867520413,-73.2866067174516,-905.23569821834" RelativeVelocity="0.15013152342739,-0.089689785320744,0.00538550047445798"/>
						</Atom3d>
						<Bond ID="1109" Mapping="410" Parent="65" Connects="1101,1108" Type="Double" Visible="0"/>
						<Atom3d ID="1110" HasProperties="1" Mapping="410" Parent="65" UserID="366" DisplayStyle="Line" Hidden="1" XYZ="0.176255365393379,1.16474716872292,-0.516860277064074" Connections="1111" ForcefieldType="h1" Charge="0.076" Components="H" Visible="0">
							<Properties Force="-546.693204209657,516.765127334426,-471.530727349613" RelativeVelocity="0.668451352824088,-0.486698863520372,0.091332124496173"/>
						</Atom3d>
						<Bond ID="1111" Mapping="410" Parent="65" Hidden="1" Connects="1101,1110" Visible="0"/>
						<Atom3d ID="1112" HasProperties="1" Mapping="410" Parent="65" UserID="367" DisplayStyle="Line" Hidden="1" XYZ="0.213887324499153,1.0535724959305,-0.5409238503527" Connections="1113" ForcefieldType="h1" Charge="0.053" Components="H" Visible="0">
							<Properties Force="-152.07979462155,292.122950169875,-206.00270958986" RelativeVelocity="-0.140895710799269,-0.311151432771909,-0.288811415046757"/>
						</Atom3d>
						<Bond ID="1113" Mapping="410" Parent="65" Hidden="1" Connects="1104,1112" Visible="0"/>
						<Atom3d ID="1114" HasProperties="1" Mapping="410" Parent="65" UserID="368" DisplayStyle="Line" Hidden="1" XYZ="0.233530458387523,1.07367036599207,-0.591732179660023" Connections="1115" ForcefieldType="h1" Charge="0.053" Components="H" Visible="0">
							<Properties Force="230.378355744169,51.3213228283881,-129.813630558539" RelativeVelocity="-1.27180985792173,0.441698984480522,0.291094667128684"/>
						</Atom3d>
						<Bond ID="1115" Mapping="410" Parent="65" Hidden="1" Connects="1104,1114" Visible="0"/>
						<Atom3d ID="1116" HasProperties="1" Mapping="410" Parent="65" UserID="369" DisplayStyle="Line" Hidden="1" XYZ="0.181979008940222,1.04870464690578,-0.589157390101807" Connections="1117" ForcefieldType="h1" Charge="0.053" Components="H" Visible="0">
							<Properties Force="-276.290825266536,217.157663101271,35.5715390891354" RelativeVelocity="0.488433257754143,0.444322189374945,-0.107739664946293"/>
						</Atom3d>
						<Bond ID="1117" Mapping="410" Parent="65" Hidden="1" Connects="1104,1116" Visible="0"/>
						<Atom3d ID="1118" HasProperties="1" Mapping="410" Parent="65" UserID="370" DisplayStyle="Line" Hidden="1" XYZ="0.135134282735796,1.12399177719117,-0.610120677024831" Connections="1119" ForcefieldType="h1" Charge="0.053" Components="H" Visible="0">
							<Properties Force="-649.279266108712,-13.2029018797487,222.122679950636" RelativeVelocity="0.289799004468166,1.1208019646667,-0.315415551791621"/>
						</Atom3d>
						<Bond ID="1119" Mapping="410" Parent="65" Hidden="1" Connects="1106,1118" Visible="0"/>
						<Atom3d ID="1120" HasProperties="1" Mapping="410" Parent="65" UserID="371" DisplayStyle="Line" Hidden="1" XYZ="0.186752961634346,1.13383644561261,-0.630073884774006" Connections="1121" ForcefieldType="h1" Charge="0.053" Components="H" Visible="0">
							<Properties Force="-205.826042282922,339.203241869509,702.236760682699" RelativeVelocity="-0.146916028980522,0.249793824589855,0.491008334237805"/>
						</Atom3d>
						<Bond ID="1121" Mapping="410" Parent="65" Hidden="1" Connects="1106,1120" Visible="0"/>
						<Atom3d ID="1122" HasProperties="1" Mapping="410" Parent="65" UserID="372" DisplayStyle="Line" Hidden="1" XYZ="0.163970330881491,1.17343223134671,-0.59053026315442" Connections="1123" ForcefieldType="h1" Charge="0.053" Components="H" Visible="0">
							<Properties Force="-207.038757816134,-154.219273859181,-197.509596931537" RelativeVelocity="0.58706378294632,0.498647570350795,-0.193329623943883"/>
						</Atom3d>
						<Bond ID="1123" Mapping="410" Parent="65" Hidden="1" Connects="1106,1122" Visible="0"/>
						<Molecule ID="65" Mapping="410" Parent="2" Children="ci(25):23+1101,5618,5817" Name="Sketch 25" XYZ="0.422630492798934,0.422630492781687,-0.140876830927231" Visible="0"/>
						<Atom3d ID="1124" HasProperties="1" Mapping="410" Parent="67" UserID="373" DisplayStyle="Line" XYZ="1.09629720985957,-0.0762785977358452,-0.171466982954609" Connections="1126,1132,1134" ForcefieldType="c3&apos;" Charge="0.374" Components="C" Visible="0">
							<Properties Force="683.609044687566,-546.736983883166,132.998539337987" RelativeVelocity="-0.124787835578378,0.103022169215893,-0.161552314753776"/>
						</Atom3d>
						<Atom3d ID="1125" HasProperties="1" Mapping="410" Parent="67" UserID="374" DisplayStyle="Line" XYZ="1.12628960335566,-0.0825032692316251,-0.205566820225129" Connections="1126,1128,1130" ForcefieldType="n3m" Charge="-0.446" Components="N" Visible="0">
							<Properties Force="-1068.82281810339,16.5203119736323,394.248444390051" RelativeVelocity="0.128929733838517,0.224362274509541,0.0651702265074665"/>
						</Atom3d>
						<Bond ID="1126" Mapping="410" Parent="67" Connects="1124,1125" Visible="0"/>
						<Atom3d ID="1127" HasProperties="1" Mapping="410" Parent="67" UserID="375" DisplayStyle="Line" XYZ="1.17277447059027,-0.0824315140567652,-0.196010985991485" Connections="1128,1136,1138,1140" ForcefieldType="c4" Charge="0.064" Components="C" Visible="0">
							<Properties Force="-47.1935456602089,-849.971762280167,-1480.85368554286" RelativeVelocity="-0.0696923617369362,-0.29120361593665,-0.184120323486824"/>
						</Atom3d>
						<Bond ID="1128" Mapping="410" Parent="67" Connects="1125,1127" Visible="0"/>
						<Atom3d ID="1129" HasProperties="1" Mapping="410" Parent="67" UserID="376" DisplayStyle="Line" XYZ="1.117138865362,-0.0924777524091561,-0.25130263119671" Connections="1130,1142,1144,1146" ForcefieldType="c4" Charge="0.064" Components="C" Visible="0">
							<Properties Force="-362.618272466147,-785.750589231247,-764.005322389552" RelativeVelocity="-0.038144879196249,0.39207450010878,-0.439283111583245"/>
						</Atom3d>
						<Bond ID="1130" Mapping="410" Parent="67" Connects="1125,1129" Visible="0"/>
						<Atom3d ID="1131" HasProperties="1" Mapping="410" Parent="67" UserID="377" DisplayStyle="Line" XYZ="1.10777768516948,-0.0649326961776532,-0.134677952021907" Connections="1132" ForcefieldType="o1=" Charge="-0.45" Components="O" Visible="0">
							<Properties Force="-46.7288504870582,-46.8959993070116,-546.877908836933" RelativeVelocity="0.0948272617363444,0.069070735139954,-0.0422671575545919"/>
						</Atom3d>
						<Bond ID="1132" Mapping="410" Parent="67" Connects="1124,1131" Type="Double" Visible="0"/>
						<Atom3d ID="1133" HasProperties="1" Mapping="410" Parent="67" UserID="378" DisplayStyle="Line" Hidden="1" XYZ="1.06107820274766,-0.0873453510169161,-0.176404115015744" Connections="1134" ForcefieldType="h1" Charge="0.076" Components="H" Visible="0">
							<Properties Force="519.886901852997,310.609435467909,-524.010091300531" RelativeVelocity="0.175504102284845,0.0279169323535225,0.273369287140339"/>
						</Atom3d>
						<Bond ID="1134" Mapping="410" Parent="67" Hidden="1" Connects="1124,1133" Visible="0"/>
						<Atom3d ID="1135" HasProperties="1" Mapping="410" Parent="67" UserID="379" DisplayStyle="Line" Hidden="1" XYZ="1.18448820042451,-0.117511448093182,-0.195200781997384" Connections="1136" ForcefieldType="h1" Charge="0.053" Components="H" Visible="0">
							<Properties Force="66.3301543240142,599.335417196247,248.093587246369" RelativeVelocity="0.190063065065307,0.281592237480503,-0.966188180097068"/>
						</Atom3d>
						<Bond ID="1136" Mapping="410" Parent="67" Hidden="1" Connects="1127,1135" Visible="0"/>
						<Atom3d ID="1137" HasProperties="1" Mapping="410" Parent="67" UserID="380" DisplayStyle="Line" Hidden="1" XYZ="1.17837781335848,-0.0638339406395922,-0.168135173710467" Connections="1138" ForcefieldType="h1" Charge="0.053" Components="H" Visible="0">
							<Properties Force="437.626740076295,495.474090903001,1426.38046010824" RelativeVelocity="-0.580260089589047,-0.621807007734593,0.869247617816793"/>
						</Atom3d>
						<Bond ID="1138" Mapping="410" Parent="67" Hidden="1" Connects="1127,1137" Visible="0"/>
						<Atom3d ID="1139" HasProperties="1" Mapping="410" Parent="67" UserID="381" DisplayStyle="Line" Hidden="1" XYZ="1.19108922974569,-0.0652579178236032,-0.222539368503383" Connections="1140" ForcefieldType="h1" Charge="0.053" Components="H" Visible="0">
							<Properties Force="-287.363508952034,-214.04204846092,140.671460588416" RelativeVelocity="-0.286330615634025,-0.189431812879526,0.558477165117276"/>
						</Atom3d>
						<Bond ID="1140" Mapping="410" Parent="67" Hidden="1" Connects="1127,1139" Visible="0"/>
						<Atom3d ID="1141" HasProperties="1" Mapping="410" Parent="67" UserID="382" DisplayStyle="Line" Hidden="1" XYZ="1.13198009445891,-0.0672713152207892,-0.272805101777829" Connections="1142" ForcefieldType="h1" Charge="0.053" Components="H" Visible="0">
							<Properties Force="117.901838107966,-218.081721011127,115.248033052993" RelativeVelocity="-0.133782140185891,0.0887949834769139,-0.252079783102414"/>
						</Atom3d>
						<Bond ID="1142" Mapping="410" Parent="67" Hidden="1" Connects="1129,1141" Visible="0"/>
						<Atom3d ID="1143" HasProperties="1" Mapping="410" Parent="67" UserID="383" DisplayStyle="Line" Hidden="1" XYZ="1.08155588546472,-0.0931143695023692,-0.258811759699416" Connections="1144" ForcefieldType="h1" Charge="0.053" Components="H" Visible="0">
							<Properties Force="172.604250309988,123.276105982119,313.501154996729" RelativeVelocity="-0.0783216367977762,-0.223780160661698,-0.169691661614136"/>
						</Atom3d>
						<Bond ID="1144" Mapping="410" Parent="67" Hidden="1" Connects="1129,1143" Visible="0"/>
						<Atom3d ID="1145" HasProperties="1" Mapping="410" Parent="67" UserID="384" DisplayStyle="Line" Hidden="1" XYZ="1.12924614920282,-0.126022435479153,-0.264275260401511" Connections="1146" ForcefieldType="h1" Charge="0.053" Components="H" Visible="0">
							<Properties Force="-88.5731996648163,755.71648412322,696.835729177567" RelativeVelocity="0.691623025581496,0.0277489870016492,0.410879547730655"/>
						</Atom3d>
						<Bond ID="1146" Mapping="410" Parent="67" Hidden="1" Connects="1129,1145" Visible="0"/>
						<Molecule ID="67" Mapping="410" Parent="2" Children="ci(25):23+1124,5619,5818" Name="Sketch 25" XYZ="0.309952228952499,0.0820113012210397,-0.139513854330777" Visible="0"/>
						<Atom3d ID="1147" HasProperties="1" Mapping="410" Parent="69" UserID="385" DisplayStyle="Line" XYZ="0.786076333400073,-0.538339438968637,1.54366252965002" Connections="1149,1155,1157" ForcefieldType="c3&apos;" Charge="0.374" Components="C" Visible="0">
							<Properties Force="28.631521946794,-684.76302927597,434.202309676783" RelativeVelocity="-0.158322020200787,-0.127221701822452,0.228497104312276"/>
						</Atom3d>
						<Atom3d ID="1148" HasProperties="1" Mapping="410" Parent="69" UserID="386" DisplayStyle="Line" XYZ="0.768104116328228,-0.538629443258045,1.50271173879505" Connections="1149,1151,1153" ForcefieldType="n3m" Charge="-0.446" Components="N" Visible="0">
							<Properties Force="387.531171301041,852.27712889606,152.503574042943" RelativeVelocity="-0.227224589808861,-0.104068409627575,-0.326435115435208"/>
						</Atom3d>
						<Bond ID="1149" Mapping="410" Parent="69" Connects="1147,1148" Visible="0"/>
						<Atom3d ID="1150" HasProperties="1" Mapping="410" Parent="69" UserID="387" DisplayStyle="Line" XYZ="0.794784503626524,-0.555575462314286,1.46571779748942" Connections="1151,1159,1161,1163" ForcefieldType="c4" Charge="0.064" Components="C" Visible="0">
							<Properties Force="715.747320526981,-576.030182234691,1282.25447144618" RelativeVelocity="-0.010545894011961,0.112672133839766,0.299054283558909"/>
						</Atom3d>
						<Bond ID="1151" Mapping="410" Parent="69" Connects="1148,1150" Visible="0"/>
						<Atom3d ID="1152" HasProperties="1" Mapping="410" Parent="69" UserID="388" DisplayStyle="Line" XYZ="0.735091371577741,-0.503541296359336,1.49534134817049" Connections="1153,1165,1167,1169" ForcefieldType="c4" Charge="0.064" Components="C" Visible="0">
							<Properties Force="-141.466312356619,-391.986964669972,321.629463336382" RelativeVelocity="0.0728398661663661,-0.0684260393708909,0.328898480360158"/>
						</Atom3d>
						<Bond ID="1153" Mapping="410" Parent="69" Connects="1148,1152" Visible="0"/>
						<Atom3d ID="1154" HasProperties="1" Mapping="410" Parent="69" UserID="389" DisplayStyle="Line" XYZ="0.821359596065935,-0.555827995126521,1.55327164730967" Connections="1155" ForcefieldType="o1=" Charge="-0.45" Components="O" Visible="0">
							<Properties Force="-1108.88469858157,699.407261360657,-119.837205173497" RelativeVelocity="0.122027078478353,-0.216918427312222,0.190812315063476"/>
						</Atom3d>
						<Bond ID="1155" Mapping="410" Parent="69" Connects="1147,1154" Type="Double" Visible="0"/>
						<Atom3d ID="1156" HasProperties="1" Mapping="410" Parent="69" UserID="390" DisplayStyle="Line" Hidden="1" XYZ="0.76133432171187,-0.524936240043489,1.570161522877" Connections="1157" ForcefieldType="h1" Charge="0.076" Components="H" Visible="0">
							<Properties Force="834.263180161128,-240.771986065056,-731.09587952556" RelativeVelocity="0.259955880397857,0.957024102732111,0.0955870602077707"/>
						</Atom3d>
						<Bond ID="1157" Mapping="410" Parent="69" Hidden="1" Connects="1147,1156" Visible="0"/>
						<Atom3d ID="1158" HasProperties="1" Mapping="410" Parent="69" UserID="391" DisplayStyle="Line" Hidden="1" XYZ="0.828852201369938,-0.564903874758763,1.4800302496076" Connections="1159" ForcefieldType="h1" Charge="0.053" Components="H" Visible="0">
							<Properties Force="-955.556818199113,194.744001103683,-704.769708754909" RelativeVelocity="-0.390431485828626,-0.0191061917971727,0.107739066549159"/>
						</Atom3d>
						<Bond ID="1159" Mapping="410" Parent="69" Hidden="1" Connects="1150,1158" Visible="0"/>
						<Atom3d ID="1160" HasProperties="1" Mapping="410" Parent="69" UserID="392" DisplayStyle="Line" Hidden="1" XYZ="0.799994455131857,-0.532064320124576,1.43967394584844" Connections="1161" ForcefieldType="h1" Charge="0.053" Components="H" Visible="0">
							<Properties Force="-64.370099305068,285.789961299529,-196.427436280526" RelativeVelocity="-0.502554677064913,0.727274711245909,-0.263028340806496"/>
						</Atom3d>
						<Bond ID="1161" Mapping="410" Parent="69" Hidden="1" Connects="1150,1160" Visible="0"/>
						<Atom3d ID="1162" HasProperties="1" Mapping="410" Parent="69" UserID="393" DisplayStyle="Line" Hidden="1" XYZ="0.7798174586742,-0.585682862162973,1.452553172929" Connections="1163" ForcefieldType="h1" Charge="0.053" Components="H" Visible="0">
							<Properties Force="-8.8857239253203,100.81531675929,-12.2294350645832" RelativeVelocity="-0.540860424911324,0.97536382717386,0.104788406234085"/>
						</Atom3d>
						<Bond ID="1163" Mapping="410" Parent="69" Hidden="1" Connects="1150,1162" Visible="0"/>
						<Atom3d ID="1164" HasProperties="1" Mapping="410" Parent="69" UserID="394" DisplayStyle="Line" Hidden="1" XYZ="0.745059482100617,-0.481515408518234,1.46830587827591" Connections="1165" ForcefieldType="h1" Charge="0.053" Components="H" Visible="0">
							<Properties Force="-258.221010917216,-440.072387564715,-175.221440554751" RelativeVelocity="-0.202344292049483,0.11615938040956,-0.270961350209344"/>
						</Atom3d>
						<Bond ID="1165" Mapping="410" Parent="69" Hidden="1" Connects="1152,1164" Visible="0"/>
						<Atom3d ID="1166" HasProperties="1" Mapping="410" Parent="69" UserID="395" DisplayStyle="Line" Hidden="1" XYZ="0.735668394094592,-0.47968196369688,1.5239983093959" Connections="1167" ForcefieldType="h1" Charge="0.053" Components="H" Visible="0">
							<Properties Force="-357.470135214302,-726.456348797143,-400.362486643126" RelativeVelocity="0.0468375272470097,-0.23895748527362,-0.378322911022096"/>
						</Atom3d>
						<Bond ID="1167" Mapping="410" Parent="69" Hidden="1" Connects="1152,1166" Visible="0"/>
						<Atom3d ID="1168" HasProperties="1" Mapping="410" Parent="69" UserID="396" DisplayStyle="Line" Hidden="1" XYZ="0.701498099899436,-0.520632922911733,1.48981302203446" Connections="1169" ForcefieldType="h1" Charge="0.053" Components="H" Visible="0">
							<Properties Force="1139.57021221851,751.287710066775,68.841895041745" RelativeVelocity="0.00828381999447839,-0.654079342052454,0.353718411476488"/>
						</Atom3d>
						<Bond ID="1169" Mapping="410" Parent="69" Hidden="1" Connects="1152,1168" Visible="0"/>
						<Molecule ID="69" Mapping="410" Parent="2" Children="ci(25):23+1147,5620,5819" Name="Sketch 25" XYZ="0.422630492798934,0.422630492781687,-0.140876830927231" Visible="0"/>
						<Atom3d ID="1170" HasProperties="1" Mapping="410" Parent="71" UserID="397" DisplayStyle="Line" XYZ="1.33686288427592,0.541039167112186,0.329494972565455" Connections="1172,1178,1180" ForcefieldType="c3&apos;" Charge="0.374" Components="C" Visible="0">
							<Properties Force="-103.609133768578,-6.16798462082847,-26.7483736895126" RelativeVelocity="0.0851515913188807,0.115776195170046,0.0655671679931342"/>
						</Atom3d>
						<Atom3d ID="1171" HasProperties="1" Mapping="410" Parent="71" UserID="398" DisplayStyle="Line" XYZ="1.29419237644674,0.535150689353708,0.327247826494659" Connections="1172,1174,1176" ForcefieldType="n3m" Charge="-0.446" Components="N" Visible="0">
							<Properties Force="-1497.92574453231,661.622020897728,449.275381996155" RelativeVelocity="0.0609535827141103,-0.0447246013411196,-0.13314152361101"/>
						</Atom3d>
						<Bond ID="1172" Mapping="410" Parent="71" Connects="1170,1171" Visible="0"/>
						<Atom3d ID="1173" HasProperties="1" Mapping="410" Parent="71" UserID="399" DisplayStyle="Line" XYZ="1.27515586695616,0.542709230158579,0.283639018451353" Connections="1174,1182,1184,1186" ForcefieldType="c4" Charge="0.064" Components="C" Visible="0">
							<Properties Force="-114.688724010804,-435.170584355799,-841.886696479716" RelativeVelocity="-0.208667502616701,0.0267534555627263,0.127465845294315"/>
						</Atom3d>
						<Bond ID="1174" Mapping="410" Parent="71" Connects="1171,1173" Visible="0"/>
						<Atom3d ID="1175" HasProperties="1" Mapping="410" Parent="71" UserID="400" DisplayStyle="Line" XYZ="1.26274958158772,0.542112519988724,0.364733087996582" Connections="1176,1188,1190,1192" ForcefieldType="c4" Charge="0.064" Components="C" Visible="0">
							<Properties Force="941.444368038724,506.044044262809,325.335168999953" RelativeVelocity="-0.008609934436435,0.260071498539567,0.285411819309379"/>
						</Atom3d>
						<Bond ID="1176" Mapping="410" Parent="71" Connects="1171,1175" Visible="0"/>
						<Atom3d ID="1177" HasProperties="1" Mapping="410" Parent="71" UserID="401" DisplayStyle="Line" XYZ="1.35936174921002,0.545284186717387,0.297638428243823" Connections="1178" ForcefieldType="o1=" Charge="-0.45" Components="O" Visible="0">
							<Properties Force="932.92831817664,182.839641986099,-1095.40028641229" RelativeVelocity="-0.127333093674566,0.218255129279289,-0.32259673796723"/>
						</Atom3d>
						<Bond ID="1178" Mapping="410" Parent="71" Connects="1170,1177" Type="Double" Visible="0"/>
						<Atom3d ID="1179" HasProperties="1" Mapping="410" Parent="71" UserID="402" DisplayStyle="Line" Hidden="1" XYZ="1.35170852059682,0.540453302300134,0.361224635609226" Connections="1180" ForcefieldType="h1" Charge="0.076" Components="H" Visible="0">
							<Properties Force="97.3720636319813,-86.1899662324879,1166.77919629901" RelativeVelocity="-0.552060751485358,0.987152203237223,0.00928531925787705"/>
						</Atom3d>
						<Bond ID="1180" Mapping="410" Parent="71" Hidden="1" Connects="1170,1179" Visible="0"/>
						<Atom3d ID="1181" HasProperties="1" Mapping="410" Parent="71" UserID="403" DisplayStyle="Line" Hidden="1" XYZ="1.27250735958827,0.576174739604352,0.269901185245192" Connections="1182" ForcefieldType="h1" Charge="0.053" Components="H" Visible="0">
							<Properties Force="33.5738640113468,255.009991426818,713.223853514699" RelativeVelocity="1.17571853877247,-0.636285209743924,-0.274976751971346"/>
						</Atom3d>
						<Bond ID="1182" Mapping="410" Parent="71" Hidden="1" Connects="1173,1181" Visible="0"/>
						<Atom3d ID="1183" HasProperties="1" Mapping="410" Parent="71" UserID="404" DisplayStyle="Line" Hidden="1" XYZ="1.24212174835909,0.528763574793109,0.283835782191877" Connections="1184" ForcefieldType="h1" Charge="0.053" Components="H" Visible="0">
							<Properties Force="-134.189837683476,-87.1439949833844,-110.549712629639" RelativeVelocity="0.248818487889325,0.164876563901152,-0.174855848139461"/>
						</Atom3d>
						<Bond ID="1184" Mapping="410" Parent="71" Hidden="1" Connects="1173,1183" Visible="0"/>
						<Atom3d ID="1185" HasProperties="1" Mapping="410" Parent="71" UserID="405" DisplayStyle="Line" Hidden="1" XYZ="1.29421221779033,0.526873189067939,0.256820560264104" Connections="1186" ForcefieldType="h1" Charge="0.053" Components="H" Visible="0">
							<Properties Force="-85.9732138388439,-275.565876740611,415.253486220935" RelativeVelocity="0.144465322572434,0.344263375349505,0.860735980935739"/>
						</Atom3d>
						<Bond ID="1186" Mapping="410" Parent="71" Hidden="1" Connects="1173,1185" Visible="0"/>
						<Atom3d ID="1187" HasProperties="1" Mapping="410" Parent="71" UserID="406" DisplayStyle="Line" Hidden="1" XYZ="1.24807084547494,0.511207483962449,0.376469558363205" Connections="1188" ForcefieldType="h1" Charge="0.053" Components="H" Visible="0">
							<Properties Force="-42.0416823588383,164.684758575143,-279.523441541069" RelativeVelocity="0.743480093582287,0.186057652291617,0.452792765045725"/>
						</Atom3d>
						<Bond ID="1188" Mapping="410" Parent="71" Hidden="1" Connects="1175,1187" Visible="0"/>
						<Atom3d ID="1189" HasProperties="1" Mapping="410" Parent="71" UserID="407" DisplayStyle="Line" Hidden="1" XYZ="1.23767755845091,0.567056863495466,0.356362754657791" Connections="1190" ForcefieldType="h1" Charge="0.053" Components="H" Visible="0">
							<Properties Force="18.7393560263107,-344.436005493892,-144.325954643367" RelativeVelocity="-0.1597643501289,-0.247063801800567,-0.908718255464255"/>
						</Atom3d>
						<Bond ID="1190" Mapping="410" Parent="71" Hidden="1" Connects="1175,1189" Visible="0"/>
						<Atom3d ID="1191" HasProperties="1" Mapping="410" Parent="71" UserID="408" DisplayStyle="Line" Hidden="1" XYZ="1.27969687953756,0.557219252447124,0.394133978196513" Connections="1192" ForcefieldType="h1" Charge="0.053" Components="H" Visible="0">
							<Properties Force="-47.5847912753238,-375.623573948181,-621.270806316473" RelativeVelocity="1.63544198741385,-0.530788240336806,-0.209701086753542"/>
						</Atom3d>
						<Bond ID="1192" Mapping="410" Parent="71" Hidden="1" Connects="1175,1191" Visible="0"/>
						<Molecule ID="71" Mapping="410" Parent="2" Children="ci(24):23+1170,5621" Name="Sketch 25" XYZ="0.422630492798934,0.422630492781687,-0.140876830927231" Visible="0"/>
						<Atom3d ID="1193" HasProperties="1" Mapping="410" Parent="73" UserID="409" DisplayStyle="Line" XYZ="0.770122631139941,2.54169429487445,-1.36250456604073" Connections="1195,1201,1203" ForcefieldType="c3&apos;" Charge="0.374" Components="C" Visible="0">
							<Properties Force="385.629972986526,-94.3329026674207,610.865267027933" RelativeVelocity="0.132329431701145,-0.029638041637392,0.0080262383004685"/>
						</Atom3d>
						<Atom3d ID="1194" HasProperties="1" Mapping="410" Parent="73" UserID="410" DisplayStyle="Line" XYZ="0.731049176536688,2.53559847004111,-1.34365400273771" Connections="1195,1197,1199" ForcefieldType="n3m" Charge="-0.446" Components="N" Visible="0">
							<Properties Force="-758.292953936827,-376.209311145678,-848.974254237076" RelativeVelocity="-0.0572030026796509,-0.114759082173328,0.243030927760019"/>
						</Atom3d>
						<Bond ID="1195" Mapping="410" Parent="73" Connects="1193,1194" Visible="0"/>
						<Atom3d ID="1196" HasProperties="1" Mapping="410" Parent="73" UserID="411" DisplayStyle="Line" XYZ="0.727969862836994,2.52452553649694,-1.2976003520728" Connections="1197,1205,1207,1209" ForcefieldType="c4" Charge="0.064" Components="C" Visible="0">
							<Properties Force="281.076220911222,887.982408544287,198.418418556452" RelativeVelocity="-0.069919007587181,0.190684062138656,0.320822467260787"/>
						</Atom3d>
						<Bond ID="1197" Mapping="410" Parent="73" Connects="1194,1196" Visible="0"/>
						<Atom3d ID="1198" HasProperties="1" Mapping="410" Parent="73" UserID="412" DisplayStyle="Line" XYZ="0.689912623157329,2.52701704654623,-1.37050510434094" Connections="1199,1211,1213,1215" ForcefieldType="c4" Charge="0.064" Components="C" Visible="0">
							<Properties Force="25.7505694662301,48.9020437838281,1227.33506630818" RelativeVelocity="-0.0382884258167127,-0.136418785655737,-0.153812399600942"/>
						</Atom3d>
						<Bond ID="1199" Mapping="410" Parent="73" Connects="1194,1198" Visible="0"/>
						<Atom3d ID="1200" HasProperties="1" Mapping="410" Parent="73" UserID="413" DisplayStyle="Line" XYZ="0.805172916903651,2.53946859033613,-1.34312241906895" Connections="1201" ForcefieldType="o1=" Charge="-0.45" Components="O" Visible="0">
							<Properties Force="-315.083545361727,46.8742633158346,-103.442436464685" RelativeVelocity="0.00838173000443512,0.0622421716162852,0.0777923361526822"/>
						</Atom3d>
						<Bond ID="1201" Mapping="410" Parent="73" Connects="1193,1200" Type="Double" Visible="0"/>
						<Atom3d ID="1202" HasProperties="1" Mapping="410" Parent="73" UserID="414" DisplayStyle="Line" Hidden="1" XYZ="0.768276518078934,2.55040005357116,-1.39712691672849" Connections="1203" ForcefieldType="h1" Charge="0.076" Components="H" Visible="0">
							<Properties Force="-153.985038494741,35.740893638032,-485.992290334491" RelativeVelocity="0.597053857117565,0.158093309557801,-0.989330586953613"/>
						</Atom3d>
						<Bond ID="1203" Mapping="410" Parent="73" Hidden="1" Connects="1193,1202" Visible="0"/>
						<Atom3d ID="1204" HasProperties="1" Mapping="410" Parent="73" UserID="415" DisplayStyle="Line" Hidden="1" XYZ="0.723426117174801,2.49080734827677,-1.29216180237482" Connections="1205" ForcefieldType="h1" Charge="0.053" Components="H" Visible="0">
							<Properties Force="273.235397373842,-1330.53375382701,68.8047944602703" RelativeVelocity="-0.217157688060339,-0.803319196180815,-0.231045616236125"/>
						</Atom3d>
						<Bond ID="1205" Mapping="410" Parent="73" Hidden="1" Connects="1196,1204" Visible="0"/>
						<Atom3d ID="1206" HasProperties="1" Mapping="410" Parent="73" UserID="416" DisplayStyle="Line" Hidden="1" XYZ="0.696350727524197,2.5363551428052,-1.28605568615182" Connections="1207" ForcefieldType="h1" Charge="0.053" Components="H" Visible="0">
							<Properties Force="-5.04149676276884,602.477436262565,358.418302306063" RelativeVelocity="-0.198783650349881,0.228031309858676,0.193534907842424"/>
						</Atom3d>
						<Bond ID="1207" Mapping="410" Parent="73" Hidden="1" Connects="1196,1206" Visible="0"/>
						<Atom3d ID="1208" HasProperties="1" Mapping="410" Parent="73" UserID="417" DisplayStyle="Line" Hidden="1" XYZ="0.757459664714454,2.53640682307422,-1.27843770297316" Connections="1209" ForcefieldType="h1" Charge="0.053" Components="H" Visible="0">
							<Properties Force="-745.561039530722,-88.7222920059474,-315.569740711379" RelativeVelocity="0.290169484232805,-0.170674631936606,0.610070731445774"/>
						</Atom3d>
						<Bond ID="1209" Mapping="410" Parent="73" Hidden="1" Connects="1196,1208" Visible="0"/>
						<Atom3d ID="1210" HasProperties="1" Mapping="410" Parent="73" UserID="418" DisplayStyle="Line" Hidden="1" XYZ="0.697641339548183,2.52553563444148,-1.40465494659286" Connections="1211" ForcefieldType="h1" Charge="0.053" Components="H" Visible="0">
							<Properties Force="275.1448425877,-220.964866457006,-537.876934646747" RelativeVelocity="0.385049354245575,-0.532126150681118,0.520403656641281"/>
						</Atom3d>
						<Bond ID="1211" Mapping="410" Parent="73" Hidden="1" Connects="1198,1210" Visible="0"/>
						<Atom3d ID="1212" HasProperties="1" Mapping="410" Parent="73" UserID="419" DisplayStyle="Line" Hidden="1" XYZ="0.666346572310695,2.55502461375708,-1.36753671719529" Connections="1213" ForcefieldType="h1" Charge="0.053" Components="H" Visible="0">
							<Properties Force="205.003875212883,-352.204092897194,234.412221239454" RelativeVelocity="-0.17551077150401,-0.940932481053944,0.0412996371212715"/>
						</Atom3d>
						<Bond ID="1213" Mapping="410" Parent="73" Hidden="1" Connects="1198,1212" Visible="0"/>
						<Atom3d ID="1214" HasProperties="1" Mapping="410" Parent="73" UserID="420" DisplayStyle="Line" Hidden="1" XYZ="0.673376629711867,2.49496659831002,-1.35902110278849" Connections="1215" ForcefieldType="h1" Charge="0.053" Components="H" Visible="0">
							<Properties Force="410.772989840417,955.139997776202,-389.358219566695" RelativeVelocity="-0.235235154810051,-0.136491328758646,-0.262364332178137"/>
						</Atom3d>
						<Bond ID="1215" Mapping="410" Parent="73" Hidden="1" Connects="1198,1214" Visible="0"/>
						<Molecule ID="73" Mapping="410" Parent="2" Children="ci(25):23+1193,5622,5820" Name="Sketch 25" XYZ="0.422630492798934,0.422630492781687,-0.140876830927231" Visible="0"/>
						<Atom3d ID="1216" HasProperties="1" Mapping="410" Parent="75" UserID="421" DisplayStyle="Line" XYZ="0.847302028734609,0.785341850182837,1.22869744802977" Connections="1218,1224,1226" ForcefieldType="c3&apos;" Charge="0.374" Components="C" Visible="0">
							<Properties Force="-1086.87097848035,236.962373367811,-1096.82139617818" RelativeVelocity="-0.123455429332415,0.100478469069721,0.0952280621586208"/>
						</Atom3d>
						<Atom3d ID="1217" HasProperties="1" Mapping="410" Parent="75" UserID="422" DisplayStyle="Line" XYZ="0.861588006271011,0.822690750350292,1.24278373990135" Connections="1218,1220,1222" ForcefieldType="n3m" Charge="-0.446" Components="N" Visible="0">
							<Properties Force="205.43972509887,1759.46650621758,105.946642148474" RelativeVelocity="0.215592304683462,-0.081558995180705,-0.163404654161021"/>
						</Atom3d>
						<Bond ID="1218" Mapping="410" Parent="75" Connects="1216,1217" Visible="0"/>
						<Atom3d ID="1219" HasProperties="1" Mapping="410" Parent="75" UserID="423" DisplayStyle="Line" XYZ="0.89823872813092,0.825143765377344,1.27253917138113" Connections="1220,1228,1230,1232" ForcefieldType="c4" Charge="0.064" Components="C" Visible="0">
							<Properties Force="485.335651688166,625.30497142109,1177.61477284857" RelativeVelocity="-0.0535360380556973,-0.158368169859887,-0.157078844073398"/>
						</Atom3d>
						<Bond ID="1220" Mapping="410" Parent="75" Connects="1217,1219" Visible="0"/>
						<Atom3d ID="1221" HasProperties="1" Mapping="410" Parent="75" UserID="424" DisplayStyle="Line" XYZ="0.844999898251425,0.861471969494255,1.21903622049441" Connections="1222,1234,1236,1238" ForcefieldType="c4" Charge="0.064" Components="C" Visible="0">
							<Properties Force="-1079.35047008662,556.212175613033,2044.15423030012" RelativeVelocity="-0.00296708867915871,-0.23075692992401,0.041308754597682"/>
						</Atom3d>
						<Bond ID="1222" Mapping="410" Parent="75" Connects="1217,1221" Visible="0"/>
						<Atom3d ID="1223" HasProperties="1" Mapping="410" Parent="75" UserID="425" DisplayStyle="Line" XYZ="0.859495270690671,0.751261776239929,1.24315737181532" Connections="1224" ForcefieldType="o1=" Charge="-0.45" Components="O" Visible="0">
							<Properties Force="231.424179122162,-1541.10002068423,229.558597186087" RelativeVelocity="-0.069882537378126,0.139129394739694,-0.0927886768160472"/>
						</Atom3d>
						<Bond ID="1224" Mapping="410" Parent="75" Connects="1216,1223" Type="Double" Visible="0"/>
						<Atom3d ID="1225" HasProperties="1" Mapping="410" Parent="75" UserID="426" DisplayStyle="Line" Hidden="1" XYZ="0.821376636708332,0.790920269686114,1.20130154121975" Connections="1226" ForcefieldType="h1" Charge="0.076" Components="H" Visible="0">
							<Properties Force="445.577222244396,-585.777717616208,536.089338310691" RelativeVelocity="-0.212570495986027,-0.0381867557411408,0.107595566326251"/>
						</Atom3d>
						<Bond ID="1226" Mapping="410" Parent="75" Hidden="1" Connects="1216,1225" Visible="0"/>
						<Atom3d ID="1227" HasProperties="1" Mapping="410" Parent="75" UserID="427" DisplayStyle="Line" Hidden="1" XYZ="0.92606647523674,0.804087598900473,1.2660912280707" Connections="1228" ForcefieldType="h1" Charge="0.053" Components="H" Visible="0">
							<Properties Force="-11.7732569699878,-518.939335653157,-571.193975984868" RelativeVelocity="0.404841055132383,-0.216116972723414,0.827678381991489"/>
						</Atom3d>
						<Bond ID="1228" Mapping="410" Parent="75" Hidden="1" Connects="1219,1227" Visible="0"/>
						<Atom3d ID="1229" HasProperties="1" Mapping="410" Parent="75" UserID="428" DisplayStyle="Line" Hidden="1" XYZ="0.88989609617052,0.817337288628777,1.30756945189551" Connections="1230" ForcefieldType="h1" Charge="0.053" Components="H" Visible="0">
							<Properties Force="-229.268456075694,210.084922465544,-463.398558286538" RelativeVelocity="-0.267704593045887,-0.339772627809916,-0.40359239401089"/>
						</Atom3d>
						<Bond ID="1230" Mapping="410" Parent="75" Hidden="1" Connects="1219,1229" Visible="0"/>
						<Atom3d ID="1231" HasProperties="1" Mapping="410" Parent="75" UserID="429" DisplayStyle="Line" Hidden="1" XYZ="0.913842140569291,0.858004303513567,1.27187772457017" Connections="1232" ForcefieldType="h1" Charge="0.053" Components="H" Visible="0">
							<Properties Force="-363.635077296807,-7.65220196197482,-8.36034574162042" RelativeVelocity="0.104516235523013,0.747042660791843,0.354948313824483"/>
						</Atom3d>
						<Bond ID="1232" Mapping="410" Parent="75" Hidden="1" Connects="1219,1231" Visible="0"/>
						<Atom3d ID="1233" HasProperties="1" Mapping="410" Parent="75" UserID="430" DisplayStyle="Line" Hidden="1" XYZ="0.812168399322155,0.855273028004911,1.2076675057729" Connections="1234" ForcefieldType="h1" Charge="0.053" Components="H" Visible="0">
							<Properties Force="-329.844272780338,-230.60124139216,-512.043114133278" RelativeVelocity="-0.182915107762426,0.0349164635088991,0.154220863094155"/>
						</Atom3d>
						<Bond ID="1234" Mapping="410" Parent="75" Hidden="1" Connects="1221,1233" Visible="0"/>
						<Atom3d ID="1235" HasProperties="1" Mapping="410" Parent="75" UserID="431" DisplayStyle="Line" Hidden="1" XYZ="0.866225058193594,0.872627087883277,1.19580684738311" Connections="1236" ForcefieldType="h1" Charge="0.053" Components="H" Visible="0">
							<Properties Force="1326.37665644921,408.47509985792,-1823.09346060052" RelativeVelocity="0.696304254422104,0.186001246949436,-0.540766142738448"/>
						</Atom3d>
						<Bond ID="1236" Mapping="410" Parent="75" Hidden="1" Connects="1221,1235" Visible="0"/>
						<Atom3d ID="1237" HasProperties="1" Mapping="410" Parent="75" UserID="432" DisplayStyle="Line" Hidden="1" XYZ="0.838767249084954,0.892946518443787,1.23821084350498" Connections="1238" ForcefieldType="h1" Charge="0.053" Components="H" Visible="0">
							<Properties Force="369.825164391012,-863.827213228651,347.048267223635" RelativeVelocity="0.41267810432673,0.968945761081203,-0.409821501737762"/>
						</Atom3d>
						<Bond ID="1238" Mapping="410" Parent="75" Hidden="1" Connects="1221,1237" Visible="0"/>
						<Molecule ID="75" Mapping="410" Parent="2" Children="ci(25):23+1216,5623,5821" Name="Sketch 25" XYZ="0.422630492798934,0.422630492781687,-0.140876830927231" Visible="0"/>
						<Atom3d ID="1239" HasProperties="1" Mapping="410" Parent="77" UserID="433" DisplayStyle="Line" XYZ="1.47537310213181,-0.208652469696861,1.35601229396749" Connections="1241,1247,1249" ForcefieldType="c3&apos;" Charge="0.374" Components="C" Visible="0">
							<Properties Force="257.357211219038,-295.793406380272,377.925941890481" RelativeVelocity="-0.0544040065885328,-0.0795183717660839,-0.132824237610795"/>
						</Atom3d>
						<Atom3d ID="1240" HasProperties="1" Mapping="410" Parent="77" UserID="434" DisplayStyle="Line" XYZ="1.4660342714121,-0.165181855611983,1.35147739506674" Connections="1241,1243,1245" ForcefieldType="n3m" Charge="-0.446" Components="N" Visible="0">
							<Properties Force="-619.481158985617,-1431.98384450367,156.489049147497" RelativeVelocity="-0.124752591654467,-0.152809140567535,-0.0511853863403239"/>
						</Atom3d>
						<Bond ID="1241" Mapping="410" Parent="77" Connects="1239,1240" Visible="0"/>
						<Atom3d ID="1242" HasProperties="1" Mapping="410" Parent="77" UserID="435" DisplayStyle="Line" XYZ="1.42246768553238,-0.154917522833391,1.33384905736529" Connections="1243,1251,1253,1255" ForcefieldType="c4" Charge="0.064" Components="C" Visible="0">
							<Properties Force="435.458977439693,986.70124089471,545.060630270088" RelativeVelocity="0.021553293350021,-0.118129555420599,-0.230344423441177"/>
						</Atom3d>
						<Bond ID="1243" Mapping="410" Parent="77" Connects="1240,1242" Visible="0"/>
						<Atom3d ID="1244" HasProperties="1" Mapping="410" Parent="77" UserID="436" DisplayStyle="Line" XYZ="1.50206225342601,-0.135368731665503,1.34435775122297" Connections="1245,1257,1259,1261" ForcefieldType="c4" Charge="0.064" Components="C" Visible="0">
							<Properties Force="-434.310934263785,1074.08528986934,-587.898166758562" RelativeVelocity="-0.0758310147814192,0.37401754015578,-0.0512828426010448"/>
						</Atom3d>
						<Bond ID="1245" Mapping="410" Parent="77" Connects="1240,1244" Visible="0"/>
						<Atom3d ID="1246" HasProperties="1" Mapping="410" Parent="77" UserID="437" DisplayStyle="Line" XYZ="1.44895730639294,-0.239132229499367,1.35576973701926" Connections="1247" ForcefieldType="o1=" Charge="-0.45" Components="O" Visible="0">
							<Properties Force="507.256150343368,768.432653333495,-60.4247941008318" RelativeVelocity="0.0360192291654165,-0.120058902520236,0.155444507707546"/>
						</Atom3d>
						<Bond ID="1247" Mapping="410" Parent="77" Connects="1239,1246" Type="Double" Visible="0"/>
						<Atom3d ID="1248" HasProperties="1" Mapping="410" Parent="77" UserID="438" DisplayStyle="Line" Hidden="1" XYZ="1.51170305539553,-0.214365646323224,1.36468116390736" Connections="1249" ForcefieldType="h1" Charge="0.076" Components="H" Visible="0">
							<Properties Force="-612.811139760554,106.659770890424,-295.253482022343" RelativeVelocity="0.901571691524772,-0.0553930592546747,-0.400120805648573"/>
						</Atom3d>
						<Bond ID="1249" Mapping="410" Parent="77" Hidden="1" Connects="1239,1248" Visible="0"/>
						<Atom3d ID="1250" HasProperties="1" Mapping="410" Parent="77" UserID="439" DisplayStyle="Line" Hidden="1" XYZ="1.40152508835988,-0.182439060590051,1.32969796995782" Connections="1251" ForcefieldType="h1" Charge="0.053" Components="H" Visible="0">
							<Properties Force="-211.361995597161,-835.27097336399,102.089477450021" RelativeVelocity="-0.0883942473307356,-0.134514080443584,0.495293915963058"/>
						</Atom3d>
						<Bond ID="1251" Mapping="410" Parent="77" Hidden="1" Connects="1242,1250" Visible="0"/>
						<Atom3d ID="1252" HasProperties="1" Mapping="410" Parent="77" UserID="440" DisplayStyle="Line" Hidden="1" XYZ="1.42475871518097,-0.13997250368216,1.30161830243928" Connections="1253" ForcefieldType="h1" Charge="0.053" Components="H" Visible="0">
							<Properties Force="32.9676255931284,288.171116655175,-220.020216803473" RelativeVelocity="-0.75656596498581,0.910805962735499,0.306245796064509"/>
						</Atom3d>
						<Bond ID="1253" Mapping="410" Parent="77" Hidden="1" Connects="1242,1252" Visible="0"/>
						<Atom3d ID="1254" HasProperties="1" Mapping="410" Parent="77" UserID="441" DisplayStyle="Line" Hidden="1" XYZ="1.40544032975537,-0.133091447444824,1.35741043431846" Connections="1255" ForcefieldType="h1" Charge="0.053" Components="H" Visible="0">
							<Properties Force="91.1080138530937,50.7413269725577,-241.535647188796" RelativeVelocity="0.902217429731072,0.178245537814668,-0.574948067759877"/>
						</Atom3d>
						<Bond ID="1255" Mapping="410" Parent="77" Hidden="1" Connects="1242,1254" Visible="0"/>
						<Atom3d ID="1256" HasProperties="1" Mapping="410" Parent="77" UserID="442" DisplayStyle="Line" Hidden="1" XYZ="1.51178410110062,-0.139391462966298,1.3107103377263" Connections="1257" ForcefieldType="h1" Charge="0.053" Components="H" Visible="0">
							<Properties Force="332.752748456152,128.422508775248,-675.246499687656" RelativeVelocity="-0.232100612141696,-0.223311249073513,-0.438412904325185"/>
						</Atom3d>
						<Bond ID="1257" Mapping="410" Parent="77" Hidden="1" Connects="1244,1256" Visible="0"/>
						<Atom3d ID="1258" HasProperties="1" Mapping="410" Parent="77" UserID="443" DisplayStyle="Line" Hidden="1" XYZ="1.53126717292864,-0.141435978993039,1.36316654586736" Connections="1259" ForcefieldType="h1" Charge="0.053" Components="H" Visible="0">
							<Properties Force="165.223406636568,-251.524072160458,577.703180691893" RelativeVelocity="-0.0728624493803201,0.0981316722877032,0.0835115981161051"/>
						</Atom3d>
						<Bond ID="1259" Mapping="410" Parent="77" Hidden="1" Connects="1244,1258" Visible="0"/>
						<Atom3d ID="1260" HasProperties="1" Mapping="410" Parent="77" UserID="444" DisplayStyle="Line" Hidden="1" XYZ="1.49200757720082,-0.0997875305941791,1.34778320827147" Connections="1261" ForcefieldType="h1" Charge="0.053" Components="H" Visible="0">
							<Properties Force="72.0690934190774,-640.498991826952,143.852148578861" RelativeVelocity="0.0482635419750389,0.76386319510052,-0.115979517306302"/>
						</Atom3d>
						<Bond ID="1261" Mapping="410" Parent="77" Hidden="1" Connects="1244,1260" Visible="0"/>
						<Molecule ID="77" Mapping="410" Parent="2" Children="ci(25):23+1239,5624,5822" Name="Sketch 25" XYZ="0.422630492798934,0.422630492781687,-0.140876830927231" Visible="0"/>
						<Atom3d ID="1262" HasProperties="1" Mapping="410" Parent="79" UserID="445" DisplayStyle="Line" XYZ="-0.354983377791508,0.607620561877478,0.952721831925599" Connections="1264,1270,1272" ForcefieldType="c3&apos;" Charge="0.374" Components="C" Visible="0">
							<Properties Force="-31.3450947659228,-584.896072629088,210.779448252303" RelativeVelocity="0.0633370216354172,0.138809122689476,-0.0602189135960515"/>
						</Atom3d>
						<Atom3d ID="1263" HasProperties="1" Mapping="410" Parent="79" UserID="446" DisplayStyle="Line" XYZ="-0.329493625364719,0.580006741828428,0.930147391187649" Connections="1264,1266,1268" ForcefieldType="n3m" Charge="-0.446" Components="N" Visible="0">
							<Properties Force="-343.289949717909,1501.69988464533,-504.103958615267" RelativeVelocity="0.0402914942255512,0.0146238726586403,0.159082421283713"/>
						</Atom3d>
						<Bond ID="1264" Mapping="410" Parent="79" Connects="1262,1263" Visible="0"/>
						<Atom3d ID="1265" HasProperties="1" Mapping="410" Parent="79" UserID="447" DisplayStyle="Line" XYZ="-0.325446445030451,0.535068649460968,0.943114798274339" Connections="1266,1274,1276,1278" ForcefieldType="c4" Charge="0.064" Components="C" Visible="0">
							<Properties Force="-627.834158597515,-458.139196333279,-503.766203498864" RelativeVelocity="0.205734668196119,0.201983887264584,0.118471069175235"/>
						</Atom3d>
						<Bond ID="1266" Mapping="410" Parent="79" Connects="1263,1265" Visible="0"/>
						<Atom3d ID="1267" HasProperties="1" Mapping="410" Parent="79" UserID="448" DisplayStyle="Line" XYZ="-0.307177398682564,0.596761155101782,0.889333904693248" Connections="1268,1280,1282,1284" ForcefieldType="c4" Charge="0.064" Components="C" Visible="0">
							<Properties Force="127.453458643299,-1094.133963689,751.455705305426" RelativeVelocity="-0.240340418485026,-0.225850017348873,-0.226659232030616"/>
						</Atom3d>
						<Bond ID="1268" Mapping="410" Parent="79" Connects="1263,1267" Visible="0"/>
						<Atom3d ID="1269" HasProperties="1" Mapping="410" Parent="79" UserID="449" DisplayStyle="Line" XYZ="-0.375160907531398,0.599293871838191,0.986168864359309" Connections="1270" ForcefieldType="o1=" Charge="-0.45" Components="O" Visible="0">
							<Properties Force="51.9106204731133,13.5343775496866,-130.201490322453" RelativeVelocity="-0.0964524227317728,0.20610329982327,0.262472299251529"/>
						</Atom3d>
						<Bond ID="1270" Mapping="410" Parent="79" Connects="1262,1269" Type="Double" Visible="0"/>
						<Atom3d ID="1271" HasProperties="1" Mapping="410" Parent="79" UserID="450" DisplayStyle="Line" Hidden="1" XYZ="-0.356341601084784,0.639144834698571,0.936462643101039" Connections="1272" ForcefieldType="h1" Charge="0.076" Components="H" Visible="0">
							<Properties Force="-83.5626475444471,745.337788763942,-197.285333576731" RelativeVelocity="-0.926476097481393,-0.522874523577687,0.000101088428243002"/>
						</Atom3d>
						<Bond ID="1272" Mapping="410" Parent="79" Hidden="1" Connects="1262,1271" Visible="0"/>
						<Atom3d ID="1273" HasProperties="1" Mapping="410" Parent="79" UserID="451" DisplayStyle="Line" Hidden="1" XYZ="-0.292866584997937,0.524304202279012,0.940615556691099" Connections="1274" ForcefieldType="h1" Charge="0.053" Components="H" Visible="0">
							<Properties Force="1356.99011244007,-181.567967581758,146.027636028208" RelativeVelocity="0.0429405445273466,0.327655660151376,0.0721531884442823"/>
						</Atom3d>
						<Bond ID="1274" Mapping="410" Parent="79" Hidden="1" Connects="1265,1273" Visible="0"/>
						<Atom3d ID="1275" HasProperties="1" Mapping="410" Parent="79" UserID="452" DisplayStyle="Line" Hidden="1" XYZ="-0.342502933314715,0.510732291082313,0.921920778358049" Connections="1276" ForcefieldType="h1" Charge="0.053" Components="H" Visible="0">
							<Properties Force="-249.491338085683,391.082659897951,64.0298276968178" RelativeVelocity="-0.226005562112712,-0.414231919254854,0.582841353666475"/>
						</Atom3d>
						<Bond ID="1276" Mapping="410" Parent="79" Hidden="1" Connects="1265,1275" Visible="0"/>
						<Atom3d ID="1277" HasProperties="1" Mapping="410" Parent="79" UserID="453" DisplayStyle="Line" Hidden="1" XYZ="-0.336816460267949,0.53220211820038,0.976213602265019" Connections="1278" ForcefieldType="h1" Charge="0.053" Components="H" Visible="0">
							<Properties Force="-135.119379132825,-299.90166915705,554.95787380902" RelativeVelocity="0.20230110331988,-0.238502878689843,0.715972990635254"/>
						</Atom3d>
						<Bond ID="1278" Mapping="410" Parent="79" Hidden="1" Connects="1265,1277" Visible="0"/>
						<Atom3d ID="1279" HasProperties="1" Mapping="410" Parent="79" UserID="454" DisplayStyle="Line" Hidden="1" XYZ="-0.271088072659447,0.598064621378631,0.898577485057819" Connections="1280" ForcefieldType="h1" Charge="0.053" Components="H" Visible="0">
							<Properties Force="-586.799650125272,-15.5472951768757,-620.425726380215" RelativeVelocity="0.155698388905595,0.15011600906644,-0.0434164732933763"/>
						</Atom3d>
						<Bond ID="1280" Mapping="410" Parent="79" Hidden="1" Connects="1267,1279" Visible="0"/>
						<Atom3d ID="1281" HasProperties="1" Mapping="410" Parent="79" UserID="455" DisplayStyle="Line" Hidden="1" XYZ="-0.318350895670955,0.629801479123365,0.876504241992339" Connections="1282" ForcefieldType="h1" Charge="0.053" Components="H" Visible="0">
							<Properties Force="-105.935290082561,-900.041116711794,458.039055762595" RelativeVelocity="0.0786904248475995,-0.657495554782331,0.676174229110009"/>
						</Atom3d>
						<Bond ID="1282" Mapping="410" Parent="79" Hidden="1" Connects="1267,1281" Visible="0"/>
						<Atom3d ID="1283" HasProperties="1" Mapping="410" Parent="79" UserID="456" DisplayStyle="Line" Hidden="1" XYZ="-0.316329250886279,0.568806913105203,0.867246867172269" Connections="1284" ForcefieldType="h1" Charge="0.053" Components="H" Visible="0">
							<Properties Force="605.313797274311,719.835772141765,-337.597128720581" RelativeVelocity="-0.0563921257526012,-0.537132349912535,-0.182787122317216"/>
						</Atom3d>
						<Bond ID="1284" Mapping="410" Parent="79" Hidden="1" Connects="1267,1283" Visible="0"/>
						<Molecule ID="79" Mapping="410" Parent="2" Children="ci(25):23+1262,5625,5823" Name="Sketch 25" XYZ="0.422630492798934,0.422630492781687,-0.140876830927231" Visible="0"/>
						<Atom3d ID="1285" HasProperties="1" Mapping="410" Parent="81" UserID="457" DisplayStyle="Line" XYZ="1.16589677025523,-0.248132181032346,-0.505379695468313" Connections="1287,1293,1295" ForcefieldType="c3&apos;" Charge="0.374" Components="C" Visible="0">
							<Properties Force="9.75977264023367,-463.816216539395,-405.264194722967" RelativeVelocity="-0.0503725954771799,0.0189213726362075,0.0628447511876216"/>
						</Atom3d>
						<Atom3d ID="1286" HasProperties="1" Mapping="410" Parent="81" UserID="458" DisplayStyle="Line" XYZ="1.19262452958118,-0.222124368107726,-0.528060127192629" Connections="1287,1289,1291" ForcefieldType="n3m" Charge="-0.446" Components="N" Visible="0">
							<Properties Force="404.969734716256,904.191530148209,-193.528119679521" RelativeVelocity="0.0678853770389384,-0.183073963814172,-0.169044599228902"/>
						</Atom3d>
						<Bond ID="1287" Mapping="410" Parent="81" Connects="1285,1286" Visible="0"/>
						<Atom3d ID="1288" HasProperties="1" Mapping="410" Parent="81" UserID="459" DisplayStyle="Line" XYZ="1.17828235896497,-0.180356705224978,-0.547666379986438" Connections="1289,1297,1299,1301" ForcefieldType="c4" Charge="0.064" Components="C" Visible="0">
							<Properties Force="87.1790829205015,-844.027687654127,135.585243003643" RelativeVelocity="0.0396202671976564,-0.0812391228478408,0.116779308675995"/>
						</Atom3d>
						<Bond ID="1289" Mapping="410" Parent="81" Connects="1286,1288" Visible="0"/>
						<Atom3d ID="1290" HasProperties="1" Mapping="410" Parent="81" UserID="460" DisplayStyle="Line" XYZ="1.23725215839873,-0.235809076077112,-0.536885218666258" Connections="1291,1303,1305,1307" ForcefieldType="c4" Charge="0.064" Components="C" Visible="0">
							<Properties Force="-6.06071874787878,624.821859152996,464.644495562423" RelativeVelocity="0.0617504155725331,0.0009815512540411,0.304692761191537"/>
						</Atom3d>
						<Bond ID="1291" Mapping="410" Parent="81" Connects="1286,1290" Visible="0"/>
						<Atom3d ID="1292" HasProperties="1" Mapping="410" Parent="81" UserID="461" DisplayStyle="Line" XYZ="1.12637629206121,-0.24341761322233,-0.503671002040405" Connections="1293" ForcefieldType="o1=" Charge="-0.45" Components="O" Visible="0">
							<Properties Force="65.1444045820753,-25.010259216818,420.466504169607" RelativeVelocity="0.353752426771139,0.0857910878426886,0.0411509363549319"/>
						</Atom3d>
						<Bond ID="1293" Mapping="410" Parent="81" Connects="1285,1292" Type="Double" Visible="0"/>
						<Atom3d ID="1294" HasProperties="1" Mapping="410" Parent="81" UserID="462" DisplayStyle="Line" Hidden="1" XYZ="1.18485667270013,-0.276454752875765,-0.490671784568378" Connections="1295" ForcefieldType="h1" Charge="0.076" Components="H" Visible="0">
							<Properties Force="-335.094894503169,137.062175631041,-9.46356582508043" RelativeVelocity="0.427528598509295,0.0641220779073031,-0.197268372117958"/>
						</Atom3d>
						<Bond ID="1295" Mapping="410" Parent="81" Hidden="1" Connects="1285,1294" Visible="0"/>
						<Atom3d ID="1296" HasProperties="1" Mapping="410" Parent="81" UserID="463" DisplayStyle="Line" Hidden="1" XYZ="1.17451015848172,-0.182458474900949,-0.583661116087519" Connections="1297" ForcefieldType="h1" Charge="0.053" Components="H" Visible="0">
							<Properties Force="23.2823365977889,-23.1436148376674,118.293171148725" RelativeVelocity="-0.741221743688712,0.113480579053095,-0.326857704153186"/>
						</Atom3d>
						<Bond ID="1297" Mapping="410" Parent="81" Hidden="1" Connects="1288,1296" Visible="0"/>
						<Atom3d ID="1298" HasProperties="1" Mapping="410" Parent="81" UserID="464" DisplayStyle="Line" Hidden="1" XYZ="1.20101992856754,-0.154136534787168,-0.538945686273282" Connections="1299" ForcefieldType="h1" Charge="0.053" Components="H" Visible="0">
							<Properties Force="146.500085036485,120.82144691088,-12.7768414132648" RelativeVelocity="0.601670253350169,-1.06192795952354,-0.428136371514741"/>
						</Atom3d>
						<Bond ID="1299" Mapping="410" Parent="81" Hidden="1" Connects="1288,1298" Visible="0"/>
						<Atom3d ID="1300" HasProperties="1" Mapping="410" Parent="81" UserID="465" DisplayStyle="Line" Hidden="1" XYZ="1.14736298318438,-0.174601537894489,-0.53203901512588" Connections="1301" ForcefieldType="h1" Charge="0.053" Components="H" Visible="0">
							<Properties Force="-581.156147829464,508.840464822248,-57.2316547587036" RelativeVelocity="0.744067003328065,-0.61740680605286,-0.46779223569869"/>
						</Atom3d>
						<Bond ID="1301" Mapping="410" Parent="81" Hidden="1" Connects="1288,1300" Visible="0"/>
						<Atom3d ID="1302" HasProperties="1" Mapping="410" Parent="81" UserID="466" DisplayStyle="Line" Hidden="1" XYZ="1.24959200875809,-0.25314153778341,-0.508597508244367" Connections="1303" ForcefieldType="h1" Charge="0.053" Components="H" Visible="0">
							<Properties Force="203.05983578883,-153.33508847796,244.464481214349" RelativeVelocity="-0.113451475539342,-0.366584841599404,0.321762050995473"/>
						</Atom3d>
						<Bond ID="1303" Mapping="410" Parent="81" Hidden="1" Connects="1290,1302" Visible="0"/>
						<Atom3d ID="1304" HasProperties="1" Mapping="410" Parent="81" UserID="467" DisplayStyle="Line" Hidden="1" XYZ="1.25940413299239,-0.207903719604033,-0.545027224537035" Connections="1305" ForcefieldType="h1" Charge="0.053" Components="H" Visible="0">
							<Properties Force="-365.748196335727,-147.775540646749,97.9152685789001" RelativeVelocity="0.037042109854096,0.333865788400134,-0.948148313029293"/>
						</Atom3d>
						<Bond ID="1305" Mapping="410" Parent="81" Hidden="1" Connects="1290,1304" Visible="0"/>
						<Atom3d ID="1306" HasProperties="1" Mapping="410" Parent="81" UserID="468" DisplayStyle="Line" Hidden="1" XYZ="1.23677096431872,-0.257600299886189,-0.56357570325578" Connections="1307" ForcefieldType="h1" Charge="0.053" Components="H" Visible="0">
							<Properties Force="195.113866085938,-775.359953116197,-997.223361169798" RelativeVelocity="-0.184413130202089,-0.954786354617994,-0.928723990453434"/>
						</Atom3d>
						<Bond ID="1307" Mapping="410" Parent="81" Hidden="1" Connects="1290,1306" Visible="0"/>
						<Molecule ID="81" Mapping="410" Parent="2" Children="ci(25):23+1285,5626,5824" Name="Sketch 25" XYZ="0.422630492798934,0.422630492781687,-0.140876830927231" Visible="0"/>
						<Atom3d ID="1308" HasProperties="1" Mapping="410" Parent="83" UserID="469" DisplayStyle="Line" XYZ="1.09292769520596,1.37024364744779,0.876694657943218" Connections="1310,1316,1318" ForcefieldType="c3&apos;" Charge="0.374" Components="C" Visible="0">
							<Properties Force="-261.267103739322,-483.062927320157,-692.030246950935" RelativeVelocity="0.229836026015767,-0.110940023350825,0.0888241795054711"/>
						</Atom3d>
						<Atom3d ID="1309" HasProperties="1" Mapping="410" Parent="83" UserID="470" DisplayStyle="Line" XYZ="1.11835242923536,1.34837761061769,0.849519832888882" Connections="1310,1312,1314" ForcefieldType="n3m" Charge="-0.446" Components="N" Visible="0">
							<Properties Force="834.407277888081,-473.848722289098,-272.954617326923" RelativeVelocity="0.150823631319009,-0.0620932482607004,-0.0515126468685854"/>
						</Atom3d>
						<Bond ID="1310" Mapping="410" Parent="83" Connects="1308,1309" Visible="0"/>
						<Atom3d ID="1311" HasProperties="1" Mapping="410" Parent="83" UserID="471" DisplayStyle="Line" XYZ="1.12683802816372,1.30161965778972,0.852410380339472" Connections="1312,1320,1322,1324" ForcefieldType="c4" Charge="0.064" Components="C" Visible="0">
							<Properties Force="370.148450702869,-257.439262444572,538.541282959649" RelativeVelocity="-0.0670030499730858,0.0594916006743589,-0.127990522556743"/>
						</Atom3d>
						<Bond ID="1312" Mapping="410" Parent="83" Connects="1309,1311" Visible="0"/>
						<Atom3d ID="1313" HasProperties="1" Mapping="410" Parent="83" UserID="472" DisplayStyle="Line" XYZ="1.1444683520583,1.37117084859996,0.817522687777792" Connections="1314,1326,1328,1330" ForcefieldType="c4" Charge="0.064" Components="C" Visible="0">
							<Properties Force="653.060211137532,-959.43022774103,24.9842706005088" RelativeVelocity="0.0492030879747624,-0.0155891173066319,-0.0356276601446213"/>
						</Atom3d>
						<Bond ID="1314" Mapping="410" Parent="83" Connects="1309,1313" Visible="0"/>
						<Atom3d ID="1315" HasProperties="1" Mapping="410" Parent="83" UserID="473" DisplayStyle="Line" XYZ="1.07181399249355,1.35156806502955,0.904308314357698" Connections="1316" ForcefieldType="o1=" Charge="-0.45" Components="O" Visible="0">
							<Properties Force="-368.235532420127,325.834930934044,777.403342688139" RelativeVelocity="0.0769826692722868,0.084900459674247,0.0427641788122352"/>
						</Atom3d>
						<Bond ID="1316" Mapping="410" Parent="83" Connects="1308,1315" Type="Double" Visible="0"/>
						<Atom3d ID="1317" HasProperties="1" Mapping="410" Parent="83" UserID="474" DisplayStyle="Line" Hidden="1" XYZ="1.08999555032591,1.40455045556986,0.864452416945348" Connections="1318" ForcefieldType="h1" Charge="0.076" Components="H" Visible="0">
							<Properties Force="-252.073490963627,119.524735574924,569.052574060876" RelativeVelocity="0.412987613345403,-0.577571947023496,-0.803458532546364"/>
						</Atom3d>
						<Bond ID="1318" Mapping="410" Parent="83" Hidden="1" Connects="1308,1317" Visible="0"/>
						<Atom3d ID="1319" HasProperties="1" Mapping="410" Parent="83" UserID="475" DisplayStyle="Line" Hidden="1" XYZ="1.16068451342405,1.29487078544477,0.838477995969628" Connections="1320" ForcefieldType="h1" Charge="0.053" Components="H" Visible="0">
							<Properties Force="-615.309046880211,-6.339038677643,439.565523194" RelativeVelocity="-0.329561240664574,0.253264674912047,-1.01095167362632"/>
						</Atom3d>
						<Bond ID="1320" Mapping="410" Parent="83" Hidden="1" Connects="1311,1319" Visible="0"/>
						<Atom3d ID="1321" HasProperties="1" Mapping="410" Parent="83" UserID="476" DisplayStyle="Line" Hidden="1" XYZ="1.10314415636884,1.28328191190217,0.832966981341702" Connections="1322" ForcefieldType="h1" Charge="0.053" Components="H" Visible="0">
							<Properties Force="-154.931910926824,-148.963598155638,-162.169149468276" RelativeVelocity="-0.64750118102318,-0.0589358971299528,-0.63255161530389"/>
						</Atom3d>
						<Bond ID="1322" Mapping="410" Parent="83" Hidden="1" Connects="1311,1321" Visible="0"/>
						<Atom3d ID="1323" HasProperties="1" Mapping="410" Parent="83" UserID="477" DisplayStyle="Line" Hidden="1" XYZ="1.12397656601883,1.2896304496217,0.887535009306869" Connections="1324" ForcefieldType="h1" Charge="0.053" Components="H" Visible="0">
							<Properties Force="179.626756671159,239.715221583071,-702.027877312407" RelativeVelocity="-0.341334331381098,-0.68049504349134,0.244644148288604"/>
						</Atom3d>
						<Bond ID="1324" Mapping="410" Parent="83" Hidden="1" Connects="1311,1323" Visible="0"/>
						<Atom3d ID="1325" HasProperties="1" Mapping="410" Parent="83" UserID="478" DisplayStyle="Line" Hidden="1" XYZ="1.13735448587794,1.35842540066544,0.785331564880835" Connections="1326" ForcefieldType="h1" Charge="0.053" Components="H" Visible="0">
							<Properties Force="-271.1535347359,49.7080840763112,-562.325752915734" RelativeVelocity="-0.790316563646803,0.159879277096407,0.185132020438876"/>
						</Atom3d>
						<Bond ID="1326" Mapping="410" Parent="83" Hidden="1" Connects="1313,1325" Visible="0"/>
						<Atom3d ID="1327" HasProperties="1" Mapping="410" Parent="83" UserID="479" DisplayStyle="Line" Hidden="1" XYZ="1.18023025087043,1.36552016816874,0.821669812858334" Connections="1328" ForcefieldType="h1" Charge="0.053" Components="H" Visible="0">
							<Properties Force="-184.124104502977,91.7459598181131,196.534717289776" RelativeVelocity="0.0117503740220138,0.219864775158099,0.376711703774335"/>
						</Atom3d>
						<Bond ID="1328" Mapping="410" Parent="83" Hidden="1" Connects="1313,1327" Visible="0"/>
						<Atom3d ID="1329" HasProperties="1" Mapping="410" Parent="83" UserID="480" DisplayStyle="Line" Hidden="1" XYZ="1.13783970187874,1.40459914688162,0.821004882034073" Connections="1330" ForcefieldType="h1" Charge="0.053" Components="H" Visible="0">
							<Properties Force="-67.7877113870444,1298.09215218867,-299.675493773967" RelativeVelocity="0.0484331148962472,0.397274948523651,0.979242729260189"/>
						</Atom3d>
						<Bond ID="1330" Mapping="410" Parent="83" Hidden="1" Connects="1313,1329" Visible="0"/>
						<Molecule ID="83" Mapping="410" Parent="2" Children="ci(24):23+1308,5627" Name="Sketch 25" XYZ="0.422630492798934,0.422630492781687,-0.140876830927231" Visible="0"/>
						<Atom3d ID="1331" HasProperties="1" Mapping="410" Parent="85" UserID="481" DisplayStyle="Line" XYZ="1.76860810638641,2.05631700990962,1.5540051189122" Connections="1333,1339,1341" ForcefieldType="c3&apos;" Charge="0.374" Components="C" Visible="0">
							<Properties Force="-361.933546042408,-1014.22228693931,-586.388857445685" RelativeVelocity="0.252890255680521,0.258344597517934,-0.0524706078225663"/>
						</Atom3d>
						<Atom3d ID="1332" HasProperties="1" Mapping="410" Parent="85" UserID="482" DisplayStyle="Line" XYZ="1.76048882126947,2.03304142248227,1.51627731434876" Connections="1333,1335,1337" ForcefieldType="n3m" Charge="-0.446" Components="N" Visible="0">
							<Properties Force="-1282.54857487941,753.344524591093,1160.78284141538" RelativeVelocity="0.137088886895036,0.0707186466045369,-0.0256251285683806"/>
						</Atom3d>
						<Bond ID="1333" Mapping="410" Parent="85" Connects="1331,1332" Visible="0"/>
						<Atom3d ID="1334" HasProperties="1" Mapping="410" Parent="85" UserID="483" DisplayStyle="Line" XYZ="1.79600493249235,2.01408169857533,1.49230165876728" Connections="1335,1343,1345,1347" ForcefieldType="c4" Charge="0.064" Components="C" Visible="0">
							<Properties Force="539.310362685666,-791.659131059629,-1290.0919176722" RelativeVelocity="-0.0914944125385939,0.176203168270542,0.00715738680911228"/>
						</Atom3d>
						<Bond ID="1335" Mapping="410" Parent="85" Connects="1332,1334" Visible="0"/>
						<Atom3d ID="1336" HasProperties="1" Mapping="410" Parent="85" UserID="484" DisplayStyle="Line" XYZ="1.71344929000225,2.03256871391542,1.50024237693176" Connections="1337,1349,1351,1353" ForcefieldType="c4" Charge="0.064" Components="C" Visible="0">
							<Properties Force="552.572923473823,-536.266047018595,539.386800966706" RelativeVelocity="0.302409717076124,0.182986898895223,-0.0974616529080187"/>
						</Atom3d>
						<Bond ID="1337" Mapping="410" Parent="85" Connects="1332,1336" Visible="0"/>
						<Atom3d ID="1338" HasProperties="1" Mapping="410" Parent="85" UserID="485" DisplayStyle="Line" XYZ="1.80370259351815,2.05589244534414,1.57198799137963" Connections="1339" ForcefieldType="o1=" Charge="-0.45" Components="O" Visible="0">
							<Properties Force="456.696484335297,305.056617902443,183.400888238124" RelativeVelocity="-0.168168517804429,0.000649149375114206,-0.150101745508569"/>
						</Atom3d>
						<Bond ID="1339" Mapping="410" Parent="85" Connects="1331,1338" Type="Double" Visible="0"/>
						<Atom3d ID="1340" HasProperties="1" Mapping="410" Parent="85" UserID="486" DisplayStyle="Line" Hidden="1" XYZ="1.73881094398828,2.0719642349302,1.56851915006139" Connections="1341" ForcefieldType="h1" Charge="0.076" Components="H" Visible="0">
							<Properties Force="-4.33733208930848,43.8252944909694,-196.901532003952" RelativeVelocity="-0.243730553932972,0.707790950435097,-1.09989204336971"/>
						</Atom3d>
						<Bond ID="1341" Mapping="410" Parent="85" Hidden="1" Connects="1331,1340" Visible="0"/>
						<Atom3d ID="1342" HasProperties="1" Mapping="410" Parent="85" UserID="487" DisplayStyle="Line" Hidden="1" XYZ="1.8032740669647,1.97824150856853,1.4978138179886" Connections="1343" ForcefieldType="h1" Charge="0.053" Components="H" Visible="0">
							<Properties Force="-478.247399544137,434.439472520294,97.3742114002477" RelativeVelocity="0.078944112634094,0.4640512009883,-1.04102519886164"/>
						</Atom3d>
						<Bond ID="1343" Mapping="410" Parent="85" Hidden="1" Connects="1334,1342" Visible="0"/>
						<Atom3d ID="1344" HasProperties="1" Mapping="410" Parent="85" UserID="488" DisplayStyle="Line" Hidden="1" XYZ="1.82799318024319,2.02972298119174,1.49805328732118" Connections="1345" ForcefieldType="h1" Charge="0.053" Components="H" Visible="0">
							<Properties Force="-211.666970938307,328.178578355245,132.40590748552" RelativeVelocity="-0.147686265104874,-0.0475920248448711,0.350816204261845"/>
						</Atom3d>
						<Bond ID="1345" Mapping="410" Parent="85" Hidden="1" Connects="1334,1344" Visible="0"/>
						<Atom3d ID="1346" HasProperties="1" Mapping="410" Parent="85" UserID="489" DisplayStyle="Line" Hidden="1" XYZ="1.78864951942689,2.01778944930486,1.45631790836018" Connections="1347" ForcefieldType="h1" Charge="0.053" Components="H" Visible="0">
							<Properties Force="201.095833549389,-74.9332832748,411.472898108181" RelativeVelocity="0.144123394174499,0.0850694455012336,0.683987422874566"/>
						</Atom3d>
						<Bond ID="1347" Mapping="410" Parent="85" Hidden="1" Connects="1334,1346" Visible="0"/>
						<Atom3d ID="1348" HasProperties="1" Mapping="410" Parent="85" UserID="490" DisplayStyle="Line" Hidden="1" XYZ="1.70854065897437,2.00787920616596,1.4750959309298" Connections="1349" ForcefieldType="h1" Charge="0.053" Components="H" Visible="0">
							<Properties Force="225.299706173603,-199.032556762894,-178.018225538278" RelativeVelocity="0.549389331255272,-0.158587146797958,0.318731847510481"/>
						</Atom3d>
						<Bond ID="1349" Mapping="410" Parent="85" Hidden="1" Connects="1336,1348" Visible="0"/>
						<Atom3d ID="1350" HasProperties="1" Mapping="410" Parent="85" UserID="491" DisplayStyle="Line" Hidden="1" XYZ="1.70494445579021,2.06369191607521,1.48730381596885" Connections="1351" ForcefieldType="h1" Charge="0.053" Components="H" Visible="0">
							<Properties Force="-123.924903378515,779.263171026171,-463.263748734161" RelativeVelocity="0.530043169655071,-0.375997489827501,0.0144891289774909"/>
						</Atom3d>
						<Bond ID="1351" Mapping="410" Parent="85" Hidden="1" Connects="1336,1350" Visible="0"/>
						<Atom3d ID="1352" HasProperties="1" Mapping="410" Parent="85" UserID="492" DisplayStyle="Line" Hidden="1" XYZ="1.68842242228341,2.02587572601632,1.52597065687876" Connections="1353" ForcefieldType="h1" Charge="0.053" Components="H" Visible="0">
							<Properties Force="555.532529512503,-41.7120590719129,90.0835503078682" RelativeVelocity="-0.233842528789145,-0.432793218736471,-0.188073251922093"/>
						</Atom3d>
						<Bond ID="1353" Mapping="410" Parent="85" Hidden="1" Connects="1336,1352" Visible="0"/>
						<Molecule ID="85" Mapping="410" Parent="2" Children="ci(25):23+1331,5628,5825" Name="Sketch 25" XYZ="0.422630492798934,0.422630492781687,-0.140876830927231" Visible="0"/>
						<Atom3d ID="1354" HasProperties="1" Mapping="410" Parent="87" UserID="493" DisplayStyle="Line" XYZ="0.688844935365026,1.39519491458459,0.00673930585756073" Connections="1356,1362,1364" ForcefieldType="c3&apos;" Charge="0.374" Components="C" Visible="0">
							<Properties Force="1611.34015476982,-537.027836727366,292.594617507011" RelativeVelocity="0.0124928600003976,0.166435900298098,-0.203965561859081"/>
						</Atom3d>
						<Atom3d ID="1355" HasProperties="1" Mapping="410" Parent="87" UserID="494" DisplayStyle="Line" XYZ="0.708149707221838,1.35750645409616,-0.00672603485688027" Connections="1356,1358,1360" ForcefieldType="n3m" Charge="-0.446" Components="N" Visible="0">
							<Properties Force="-742.602979393241,-1245.03003203228,-41.5121170539541" RelativeVelocity="-0.238407354543369,0.158221814776654,-0.0412962396350605"/>
						</Atom3d>
						<Bond ID="1356" Mapping="410" Parent="87" Connects="1354,1355" Visible="0"/>
						<Atom3d ID="1357" HasProperties="1" Mapping="410" Parent="87" UserID="495" DisplayStyle="Line" XYZ="0.741168526892232,1.33489678973526,0.0201239619716547" Connections="1358,1366,1368,1370" ForcefieldType="c4" Charge="0.064" Components="C" Visible="0">
							<Properties Force="437.301250996078,1150.9787018429,438.743272880056" RelativeVelocity="0.0779184163331806,0.158874977668603,0.310333941024884"/>
						</Atom3d>
						<Bond ID="1358" Mapping="410" Parent="87" Connects="1355,1357" Visible="0"/>
						<Atom3d ID="1359" HasProperties="1" Mapping="410" Parent="87" UserID="496" DisplayStyle="Line" XYZ="0.686284185560079,1.32618692405871,-0.0360206664623373" Connections="1360,1372,1374,1376" ForcefieldType="c4" Charge="0.064" Components="C" Visible="0">
							<Properties Force="-477.09508644961,385.716115323798,479.22631062692" RelativeVelocity="-0.0481638203011029,0.000105167804133584,-0.0686267319254632"/>
						</Atom3d>
						<Bond ID="1360" Mapping="410" Parent="87" Connects="1355,1359" Visible="0"/>
						<Atom3d ID="1361" HasProperties="1" Mapping="410" Parent="87" UserID="497" DisplayStyle="Line" XYZ="0.708256359712817,1.41682787127353,0.0341279650823598" Connections="1362" ForcefieldType="o1=" Charge="-0.45" Components="O" Visible="0">
							<Properties Force="-848.566906145524,534.551910785173,-111.764553888989" RelativeVelocity="0.0932394779910671,-0.0428208509385766,-0.132368506880862"/>
						</Atom3d>
						<Bond ID="1362" Mapping="410" Parent="87" Connects="1354,1361" Type="Double" Visible="0"/>
						<Atom3d ID="1363" HasProperties="1" Mapping="410" Parent="87" UserID="498" DisplayStyle="Line" Hidden="1" XYZ="0.658472808305771,1.40354429534208,-0.0112943602387103" Connections="1364" ForcefieldType="h1" Charge="0.076" Components="H" Visible="0">
							<Properties Force="-124.378414529793,195.230833518876,34.418820764861" RelativeVelocity="-1.00317848763112,-0.515237929148998,0.0964232032178877"/>
						</Atom3d>
						<Bond ID="1364" Mapping="410" Parent="87" Hidden="1" Connects="1354,1363" Visible="0"/>
						<Atom3d ID="1365" HasProperties="1" Mapping="410" Parent="87" UserID="499" DisplayStyle="Line" Hidden="1" XYZ="0.774685718030315,1.33962779615541,0.00689420751823273" Connections="1366" ForcefieldType="h1" Charge="0.053" Components="H" Visible="0">
							<Properties Force="-269.285815552593,-22.7274203650795,-56.7544205649916" RelativeVelocity="-0.489906525815435,-0.79423413415164,0.472801205979663"/>
						</Atom3d>
						<Bond ID="1366" Mapping="410" Parent="87" Hidden="1" Connects="1357,1365" Visible="0"/>
						<Atom3d ID="1367" HasProperties="1" Mapping="410" Parent="87" UserID="500" DisplayStyle="Line" Hidden="1" XYZ="0.734667875917735,1.29998231473416,0.0234624980054077" Connections="1368" ForcefieldType="h1" Charge="0.053" Components="H" Visible="0">
							<Properties Force="-113.86735953957,-228.74462966789,-24.8199013737466" RelativeVelocity="-1.23285018081644,-0.606998075829703,-0.867322292361864"/>
						</Atom3d>
						<Bond ID="1368" Mapping="410" Parent="87" Hidden="1" Connects="1357,1367" Visible="0"/>
						<Atom3d ID="1369" HasProperties="1" Mapping="410" Parent="87" UserID="501" DisplayStyle="Line" Hidden="1" XYZ="0.741693330426702,1.34934335393899,0.0537578030623138" Connections="1370" ForcefieldType="h1" Charge="0.053" Components="H" Visible="0">
							<Properties Force="-15.0096932443668,-235.996707927261,-310.633478621997" RelativeVelocity="-0.617975366009683,0.0444462722445051,0.918307453581137"/>
						</Atom3d>
						<Bond ID="1370" Mapping="410" Parent="87" Hidden="1" Connects="1357,1369" Visible="0"/>
						<Atom3d ID="1371" HasProperties="1" Mapping="410" Parent="87" UserID="502" DisplayStyle="Line" Hidden="1" XYZ="0.655367574727272,1.34037824472491,-0.0484473055700214" Connections="1372" ForcefieldType="h1" Charge="0.053" Components="H" Visible="0">
							<Properties Force="83.8500321981605,-212.210941557429,136.400568815846" RelativeVelocity="-0.146233625224188,-0.153549126456143,0.0794844919364492"/>
						</Atom3d>
						<Bond ID="1372" Mapping="410" Parent="87" Hidden="1" Connects="1359,1371" Visible="0"/>
						<Atom3d ID="1373" HasProperties="1" Mapping="410" Parent="87" UserID="503" DisplayStyle="Line" Hidden="1" XYZ="0.681116857806603,1.29318788541026,-0.0205087012147913" Connections="1374" ForcefieldType="h1" Charge="0.053" Components="H" Visible="0">
							<Properties Force="-232.036511886916,680.343580937419,-26.8651458926478" RelativeVelocity="-0.168222604030157,-0.0854421826572916,-0.247286101519145"/>
						</Atom3d>
						<Bond ID="1374" Mapping="410" Parent="87" Hidden="1" Connects="1359,1373" Visible="0"/>
						<Atom3d ID="1375" HasProperties="1" Mapping="410" Parent="87" UserID="504" DisplayStyle="Line" Hidden="1" XYZ="0.70739254095062,1.32103963590256,-0.0632068190288717" Connections="1376" ForcefieldType="h1" Charge="0.053" Components="H" Visible="0">
							<Properties Force="533.064253985458,-165.520925889886,-757.729115802557" RelativeVelocity="0.933656856670492,0.798954827872797,0.162453269294236"/>
						</Atom3d>
						<Bond ID="1376" Mapping="410" Parent="87" Hidden="1" Connects="1359,1375" Visible="0"/>
						<Molecule ID="87" Mapping="410" Parent="2" Children="ci(24):23+1354,5629" Name="Sketch 25" XYZ="0.411095794415334,0.951304172770946,-0.140876830927231" Visible="0"/>
						<Atom3d ID="1377" HasProperties="1" Mapping="410" Parent="89" UserID="505" DisplayStyle="Line" XYZ="0.517423394435924,1.22597173761393,1.63588735383631" Connections="1379,1385,1387" ForcefieldType="c3&apos;" Charge="0.374" Components="C" Visible="0">
							<Properties Force="210.874136739365,558.035369533916,-586.30673585611" RelativeVelocity="-0.207745096739571,0.179990269198961,-0.0949251421475109"/>
						</Atom3d>
						<Atom3d ID="1378" HasProperties="1" Mapping="410" Parent="89" UserID="506" DisplayStyle="Line" XYZ="0.542223239160616,1.20452732414314,1.60587077781426" Connections="1379,1381,1383" ForcefieldType="n3m" Charge="-0.446" Components="N" Visible="0">
							<Properties Force="-56.4717646199832,1234.54480427082,-770.513434103994" RelativeVelocity="-0.19146349541785,-0.0289606962375837,-0.102995125224362"/>
						</Atom3d>
						<Bond ID="1379" Mapping="410" Parent="89" Connects="1377,1378" Visible="0"/>
						<Atom3d ID="1380" HasProperties="1" Mapping="410" Parent="89" UserID="507" DisplayStyle="Line" XYZ="0.564821923280269,1.22995431894141,1.57092463383591" Connections="1381,1389,1391,1393" ForcefieldType="c4" Charge="0.064" Components="C" Visible="0">
							<Properties Force="-506.308382349173,1109.37239682318,394.997738330873" RelativeVelocity="-0.0236727394125613,-0.0535685335139492,-0.00768569155771537"/>
						</Atom3d>
						<Bond ID="1381" Mapping="410" Parent="89" Connects="1378,1380" Visible="0"/>
						<Atom3d ID="1382" HasProperties="1" Mapping="410" Parent="89" UserID="508" DisplayStyle="Line" XYZ="0.540498749576147,1.15739496488662,1.59929805269057" Connections="1383,1395,1397,1399" ForcefieldType="c4" Charge="0.064" Components="C" Visible="0">
							<Properties Force="-278.989411359864,41.8583461735397,1257.38516657848" RelativeVelocity="-0.233184739454683,0.365662262520125,0.00657896404231675"/>
						</Atom3d>
						<Bond ID="1383" Mapping="410" Parent="89" Connects="1378,1382" Visible="0"/>
						<Atom3d ID="1384" HasProperties="1" Mapping="410" Parent="89" UserID="509" DisplayStyle="Line" XYZ="0.50766815362356,1.26507360026645,1.63799128466472" Connections="1385" ForcefieldType="o1=" Charge="-0.45" Components="O" Visible="0">
							<Properties Force="538.08216630743,-698.021284550249,-447.741937178903" RelativeVelocity="0.0810931544802255,-0.10215390155809,-0.0226788076469709"/>
						</Atom3d>
						<Bond ID="1385" Mapping="410" Parent="89" Connects="1377,1384" Type="Double" Visible="0"/>
						<Atom3d ID="1386" HasProperties="1" Mapping="410" Parent="89" UserID="510" DisplayStyle="Line" Hidden="1" XYZ="0.507608931266976,1.20373425827525,1.6609432410104" Connections="1387" ForcefieldType="h1" Charge="0.076" Components="H" Visible="0">
							<Properties Force="-528.508431012994,-730.789890117832,786.216895316968" RelativeVelocity="-0.546585247967761,-0.497280915629496,-0.110958753281732"/>
						</Atom3d>
						<Bond ID="1387" Mapping="410" Parent="89" Hidden="1" Connects="1377,1386" Visible="0"/>
						<Atom3d ID="1388" HasProperties="1" Mapping="410" Parent="89" UserID="511" DisplayStyle="Line" Hidden="1" XYZ="0.596101864909258,1.24452650958968,1.58308600961435" Connections="1389" ForcefieldType="h1" Charge="0.053" Components="H" Visible="0">
							<Properties Force="-427.147959008505,67.5808688444352,68.4442299369357" RelativeVelocity="-0.22965932513422,-0.00861631404581628,-0.290414185655571"/>
						</Atom3d>
						<Bond ID="1389" Mapping="410" Parent="89" Hidden="1" Connects="1380,1388" Visible="0"/>
						<Atom3d ID="1390" HasProperties="1" Mapping="410" Parent="89" UserID="512" DisplayStyle="Line" Hidden="1" XYZ="0.542254926507686,1.25739303349579,1.55703429342575" Connections="1391" ForcefieldType="h1" Charge="0.053" Components="H" Visible="0">
							<Properties Force="756.443729011496,-835.459069956939,512.885839498501" RelativeVelocity="-0.167235102302136,0.0142705306296554,0.369686548900925"/>
						</Atom3d>
						<Bond ID="1391" Mapping="410" Parent="89" Hidden="1" Connects="1380,1390" Visible="0"/>
						<Atom3d ID="1392" HasProperties="1" Mapping="410" Parent="89" UserID="513" DisplayStyle="Line" Hidden="1" XYZ="0.576225650202995,1.20946448781448,1.54449375057307" Connections="1393" ForcefieldType="h1" Charge="0.053" Components="H" Visible="0">
							<Properties Force="-212.871242958839,-454.933461362938,-367.863540265793" RelativeVelocity="-0.561567049408959,0.588623130780139,-0.418270680193766"/>
						</Atom3d>
						<Bond ID="1393" Mapping="410" Parent="89" Hidden="1" Connects="1380,1392" Visible="0"/>
						<Atom3d ID="1394" HasProperties="1" Mapping="410" Parent="89" UserID="514" DisplayStyle="Line" Hidden="1" XYZ="0.527793377517957,1.14209829847691,1.62961468909915" Connections="1395" ForcefieldType="h1" Charge="0.053" Components="H" Visible="0">
							<Properties Force="69.2687029174946,68.7061117972422,-83.3654589661261" RelativeVelocity="0.472774308048486,-0.470106318443825,0.0527500078481504"/>
						</Atom3d>
						<Bond ID="1395" Mapping="410" Parent="89" Hidden="1" Connects="1382,1394" Visible="0"/>
						<Atom3d ID="1396" HasProperties="1" Mapping="410" Parent="89" UserID="515" DisplayStyle="Line" Hidden="1" XYZ="0.574418247557604,1.14659695586057,1.59715086991975" Connections="1397" ForcefieldType="h1" Charge="0.053" Components="H" Visible="0">
							<Properties Force="125.610108935983,-397.967111827371,-460.361361962669" RelativeVelocity="0.195545234320406,-0.256202794809067,-1.46365409038716"/>
						</Atom3d>
						<Bond ID="1397" Mapping="410" Parent="89" Hidden="1" Connects="1382,1396" Visible="0"/>
						<Atom3d ID="1398" HasProperties="1" Mapping="410" Parent="89" UserID="516" DisplayStyle="Line" Hidden="1" XYZ="0.517055385607823,1.14667260889245,1.57419709841096" Connections="1399" ForcefieldType="h1" Charge="0.053" Components="H" Visible="0">
							<Properties Force="313.094883955442,35.5224625383954,-343.371782930755" RelativeVelocity="-0.199699888311815,-0.467310945656107,0.0577792093825527"/>
						</Atom3d>
						<Bond ID="1399" Mapping="410" Parent="89" Hidden="1" Connects="1382,1398" Visible="0"/>
						<Molecule ID="89" Mapping="410" Parent="2" Children="ci(25):23+1377,5630,5826" Name="Sketch 25" XYZ="0.422630492798934,0.422630492781687,-0.140876830927231" Visible="0"/>
						<Atom3d ID="1400" HasProperties="1" Mapping="410" Parent="91" UserID="517" DisplayStyle="Line" XYZ="0.229281768367851,1.84584972589035,1.12964599443138" Connections="1402,1408,1410" ForcefieldType="c3&apos;" Charge="0.374" Components="C" Visible="0">
							<Properties Force="-94.7003582579655,143.765490391477,43.2431601507004" RelativeVelocity="0.128632035168792,0.011249958703733,-0.0965189350577732"/>
						</Atom3d>
						<Atom3d ID="1401" HasProperties="1" Mapping="410" Parent="91" UserID="518" DisplayStyle="Line" XYZ="0.206960905101987,1.81356032450385,1.11154466222105" Connections="1402,1404,1406" ForcefieldType="n3m" Charge="-0.446" Components="N" Visible="0">
							<Properties Force="-486.411799841903,-127.96377807085,-589.745507029983" RelativeVelocity="-0.0653020390066494,0.0492245754159146,0.00791218276515108"/>
						</Atom3d>
						<Bond ID="1402" Mapping="410" Parent="91" Connects="1400,1401" Visible="0"/>
						<Atom3d ID="1403" HasProperties="1" Mapping="410" Parent="91" UserID="519" DisplayStyle="Line" XYZ="0.214236506985754,1.7685153981485,1.12651053945372" Connections="1404,1412,1414,1416" ForcefieldType="c4" Charge="0.064" Components="C" Visible="0">
							<Properties Force="-843.331032910542,122.745909216006,-291.757301381597" RelativeVelocity="0.169640477341806,0.0610422110841749,0.318932388997881"/>
						</Atom3d>
						<Bond ID="1404" Mapping="410" Parent="91" Connects="1401,1403" Visible="0"/>
						<Atom3d ID="1405" HasProperties="1" Mapping="410" Parent="91" UserID="520" DisplayStyle="Line" XYZ="0.18073788723468,1.82347811793572,1.07098409942924" Connections="1406,1418,1420,1422" ForcefieldType="c4" Charge="0.064" Components="C" Visible="0">
							<Properties Force="-136.080489579104,-160.052801954203,303.954273756279" RelativeVelocity="0.105818207859492,0.0853143464378474,0.108461294468501"/>
						</Atom3d>
						<Bond ID="1406" Mapping="410" Parent="91" Connects="1401,1405" Visible="0"/>
						<Atom3d ID="1407" HasProperties="1" Mapping="410" Parent="91" UserID="521" DisplayStyle="Line" XYZ="0.254423303796062,1.84098769262947,1.15995909016743" Connections="1408" ForcefieldType="o1=" Charge="-0.45" Components="O" Visible="0">
							<Properties Force="273.374855924544,269.727199713687,275.347630731582" RelativeVelocity="-0.19864856149038,-0.411242605677334,0.0778642961107597"/>
						</Atom3d>
						<Bond ID="1408" Mapping="410" Parent="91" Connects="1400,1407" Type="Double" Visible="0"/>
						<Atom3d ID="1409" HasProperties="1" Mapping="410" Parent="91" UserID="522" DisplayStyle="Line" Hidden="1" XYZ="0.221346423800643,1.87775856186703,1.11364225396323" Connections="1410" ForcefieldType="h1" Charge="0.076" Components="H" Visible="0">
							<Properties Force="123.560277173203,121.921611955387,206.816671033008" RelativeVelocity="-0.76061016826121,0.435989233180229,-0.508933767625256"/>
						</Atom3d>
						<Bond ID="1410" Mapping="410" Parent="91" Hidden="1" Connects="1400,1409" Visible="0"/>
						<Atom3d ID="1411" HasProperties="1" Mapping="410" Parent="91" UserID="523" DisplayStyle="Line" Hidden="1" XYZ="0.228816766683296,1.76573271312071,1.15829345513044" Connections="1412" ForcefieldType="h1" Charge="0.053" Components="H" Visible="0">
							<Properties Force="470.275715207683,318.924940601869,516.768597692483" RelativeVelocity="-0.428529188222265,-0.635354636800267,-0.997054007782993"/>
						</Atom3d>
						<Bond ID="1412" Mapping="410" Parent="91" Hidden="1" Connects="1403,1411" Visible="0"/>
						<Atom3d ID="1413" HasProperties="1" Mapping="410" Parent="91" UserID="524" DisplayStyle="Line" Hidden="1" XYZ="0.232736625723199,1.75053471991561,1.10308046590701" Connections="1414" ForcefieldType="h1" Charge="0.053" Components="H" Visible="0">
							<Properties Force="583.617875624573,-477.222585884855,-553.807053249531" RelativeVelocity="1.13868841174083,-0.277844002103948,0.935395269344472"/>
						</Atom3d>
						<Bond ID="1414" Mapping="410" Parent="91" Hidden="1" Connects="1403,1413" Visible="0"/>
						<Atom3d ID="1415" HasProperties="1" Mapping="410" Parent="91" UserID="525" DisplayStyle="Line" Hidden="1" XYZ="0.183421159477691,1.75098129930654,1.13064518339124" Connections="1416" ForcefieldType="h1" Charge="0.053" Components="H" Visible="0">
							<Properties Force="-265.084988267324,18.1963852149392,-161.83828478507" RelativeVelocity="0.884849224674483,0.197647694033534,0.352543401068953"/>
						</Atom3d>
						<Bond ID="1416" Mapping="410" Parent="91" Hidden="1" Connects="1403,1415" Visible="0"/>
						<Atom3d ID="1417" HasProperties="1" Mapping="410" Parent="91" UserID="526" DisplayStyle="Line" Hidden="1" XYZ="0.15045635227146,1.80448621480825,1.07042871775187" Connections="1418" ForcefieldType="h1" Charge="0.053" Components="H" Visible="0">
							<Properties Force="-306.736479800884,-41.6138461183656,351.831309933067" RelativeVelocity="0.11393058509554,0.330747594989665,0.216243177889515"/>
						</Atom3d>
						<Bond ID="1418" Mapping="410" Parent="91" Hidden="1" Connects="1405,1417" Visible="0"/>
						<Atom3d ID="1419" HasProperties="1" Mapping="410" Parent="91" UserID="527" DisplayStyle="Line" Hidden="1" XYZ="0.195349105363977,1.8132233121681,1.03986642502763" Connections="1420" ForcefieldType="h1" Charge="0.053" Components="H" Visible="0">
							<Properties Force="500.750143221438,71.6445084419087,17.4251772851862" RelativeVelocity="-0.339863005458667,0.923990748518486,0.0610532075372151"/>
						</Atom3d>
						<Bond ID="1420" Mapping="410" Parent="91" Hidden="1" Connects="1405,1419" Visible="0"/>
						<Atom3d ID="1421" HasProperties="1" Mapping="410" Parent="91" UserID="528" DisplayStyle="Line" Hidden="1" XYZ="0.172146395562033,1.85883870135369,1.06927300568662" Connections="1422" ForcefieldType="h1" Charge="0.053" Components="H" Visible="0">
							<Properties Force="110.19088810018,-303.268126956826,57.7913000467973" RelativeVelocity="-0.440658365168202,-0.00606693315058017,-0.0366831446689022"/>
						</Atom3d>
						<Bond ID="1422" Mapping="410" Parent="91" Hidden="1" Connects="1405,1421" Visible="0"/>
						<Molecule ID="91" Mapping="410" Parent="2" Children="ci(25):23+1400,5631,5827" Name="Sketch 25" XYZ="0.422630492798934,0.422630492781687,-0.140876830927231" Visible="0"/>
						<Atom3d ID="1423" HasProperties="1" Mapping="410" Parent="93" UserID="529" DisplayStyle="Line" XYZ="0.712213977424796,1.70454160288913,-0.0676985146523063" Connections="1425,1431,1433" ForcefieldType="c3&apos;" Charge="0.374" Components="C" Visible="0">
							<Properties Force="457.126001662642,206.910316699139,-570.461195890462" RelativeVelocity="-0.161487829283357,0.039291714012819,0.076962932269618"/>
						</Atom3d>
						<Atom3d ID="1424" HasProperties="1" Mapping="410" Parent="93" UserID="530" DisplayStyle="Line" XYZ="0.718338657055858,1.74378331477614,-0.0518768823473761" Connections="1425,1427,1429" ForcefieldType="n3m" Charge="-0.446" Components="N" Visible="0">
							<Properties Force="-71.5530768571706,1098.26649271902,225.383114059692" RelativeVelocity="0.0416433204783047,-0.136932056565169,0.0682823198967219"/>
						</Atom3d>
						<Bond ID="1425" Mapping="410" Parent="93" Connects="1423,1424" Visible="0"/>
						<Atom3d ID="1426" HasProperties="1" Mapping="410" Parent="93" UserID="531" DisplayStyle="Line" XYZ="0.729869139517015,1.77940629693748,-0.0812321835421065" Connections="1427,1435,1437,1439" ForcefieldType="c4" Charge="0.064" Components="C" Visible="0">
							<Properties Force="558.551442380245,-152.336594491753,-1184.87373127566" RelativeVelocity="-0.0112839830156922,-0.144238663617815,0.0249950533743269"/>
						</Atom3d>
						<Bond ID="1427" Mapping="410" Parent="93" Connects="1424,1426" Visible="0"/>
						<Atom3d ID="1428" HasProperties="1" Mapping="410" Parent="93" UserID="532" DisplayStyle="Line" XYZ="0.726206075127505,1.75232828624375,-0.00608342645226227" Connections="1429,1441,1443,1445" ForcefieldType="c4" Charge="0.064" Components="C" Visible="0">
							<Properties Force="-524.157626035171,199.181972556529,464.675329356114" RelativeVelocity="-0.0144089324052574,-0.075293958817786,-0.112076214014496"/>
						</Atom3d>
						<Bond ID="1429" Mapping="410" Parent="93" Connects="1424,1428" Visible="0"/>
						<Atom3d ID="1430" HasProperties="1" Mapping="410" Parent="93" UserID="533" DisplayStyle="Line" XYZ="0.712406846602369,1.69663418106633,-0.106427414957877" Connections="1431" ForcefieldType="o1=" Charge="-0.45" Components="O" Visible="0">
							<Properties Force="-225.973330510074,-225.824985953226,-736.148950060411" RelativeVelocity="-0.133888890153555,-0.0028883140900371,-0.116896088085757"/>
						</Atom3d>
						<Bond ID="1431" Mapping="410" Parent="93" Connects="1423,1430" Type="Double" Visible="0"/>
						<Atom3d ID="1432" HasProperties="1" Mapping="410" Parent="93" UserID="534" DisplayStyle="Line" Hidden="1" XYZ="0.710238204077833,1.68026014520805,-0.0426836165554051" Connections="1433" ForcefieldType="h1" Charge="0.076" Components="H" Visible="0">
							<Properties Force="-267.672715787183,-900.921009056349,812.501316001932" RelativeVelocity="0.190998287110174,-0.56311164738488,-0.12273976728169"/>
						</Atom3d>
						<Bond ID="1433" Mapping="410" Parent="93" Hidden="1" Connects="1423,1432" Visible="0"/>
						<Atom3d ID="1434" HasProperties="1" Mapping="410" Parent="93" UserID="535" DisplayStyle="Line" Hidden="1" XYZ="0.709181089624355,1.78052027864096,-0.111504315494104" Connections="1435" ForcefieldType="h1" Charge="0.053" Components="H" Visible="0">
							<Properties Force="-18.7020088025415,-88.9852579414965,529.915558155274" RelativeVelocity="0.386131665790217,-0.167269817932935,-0.702795513983065"/>
						</Atom3d>
						<Bond ID="1435" Mapping="410" Parent="93" Hidden="1" Connects="1426,1434" Visible="0"/>
						<Atom3d ID="1436" HasProperties="1" Mapping="410" Parent="93" UserID="536" DisplayStyle="Line" Hidden="1" XYZ="0.764019505630027,1.77526185354869,-0.0940367955097946" Connections="1437" ForcefieldType="h1" Charge="0.053" Components="H" Visible="0">
							<Properties Force="-217.082641599914,25.3966388424302,189.209913078449" RelativeVelocity="-0.289215616379546,0.26465660068843,-0.505632443263859"/>
						</Atom3d>
						<Bond ID="1437" Mapping="410" Parent="93" Hidden="1" Connects="1426,1436" Visible="0"/>
						<Atom3d ID="1438" HasProperties="1" Mapping="410" Parent="93" UserID="537" DisplayStyle="Line" Hidden="1" XYZ="0.729174485321107,1.81137068783845,-0.0656370713411491" Connections="1439" ForcefieldType="h1" Charge="0.053" Components="H" Visible="0">
							<Properties Force="-190.101593475878,140.477781019772,303.240215647601" RelativeVelocity="-0.366380976114662,0.529673102969722,0.916519462503263"/>
						</Atom3d>
						<Bond ID="1439" Mapping="410" Parent="93" Hidden="1" Connects="1426,1438" Visible="0"/>
						<Atom3d ID="1440" HasProperties="1" Mapping="410" Parent="93" UserID="538" DisplayStyle="Line" Hidden="1" XYZ="0.713251272116695,1.72455686861701,0.0138831135866177" Connections="1441" ForcefieldType="h1" Charge="0.053" Components="H" Visible="0">
							<Properties Force="-21.7172286927523,434.611531421588,-116.601507293052" RelativeVelocity="-0.904184422893659,0.24283549668893,0.00356713669628692"/>
						</Atom3d>
						<Bond ID="1441" Mapping="410" Parent="93" Hidden="1" Connects="1428,1440" Visible="0"/>
						<Atom3d ID="1442" HasProperties="1" Mapping="410" Parent="93" UserID="539" DisplayStyle="Line" Hidden="1" XYZ="0.709068022803916,1.78482134557107,0.00212436296131273" Connections="1443" ForcefieldType="h1" Charge="0.053" Components="H" Visible="0">
							<Properties Force="448.662799467811,-897.461092185798,96.4971687305558" RelativeVelocity="-0.693390229887908,1.08514622555953,-0.839755997166481"/>
						</Atom3d>
						<Bond ID="1443" Mapping="410" Parent="93" Hidden="1" Connects="1428,1442" Visible="0"/>
						<Atom3d ID="1444" HasProperties="1" Mapping="410" Parent="93" UserID="540" DisplayStyle="Line" Hidden="1" XYZ="0.761462807581785,1.75407420800171,0.000783317548197729" Connections="1445" ForcefieldType="h1" Charge="0.053" Components="H" Visible="0">
							<Properties Force="91.5409778948244,204.927913847919,91.5886775854771" RelativeVelocity="0.0760888722535494,-1.16408758979615,-0.03789005215033"/>
						</Atom3d>
						<Bond ID="1445" Mapping="410" Parent="93" Hidden="1" Connects="1428,1444" Visible="0"/>
						<Molecule ID="93" Mapping="410" Parent="2" Children="ci(25):23+1423,5632,5828" Name="Sketch 25" XYZ="0.422630492798934,0.422630492781687,-0.140876830927231" Visible="0"/>
						<Atom3d ID="1446" HasProperties="1" Mapping="410" Parent="95" UserID="541" DisplayStyle="Line" XYZ="2.48197640292881,0.764551278836391,0.203541046926632" Connections="1448,1454,1456" ForcefieldType="c3&apos;" Charge="0.374" Components="C" Visible="0">
							<Properties Force="573.657369836591,227.460621330683,291.909254412403" RelativeVelocity="0.0904004828248789,-0.0637690907986209,-0.42717419343756"/>
						</Atom3d>
						<Atom3d ID="1447" HasProperties="1" Mapping="410" Parent="95" UserID="542" DisplayStyle="Line" XYZ="2.47568776212868,0.72119639279114,0.199105147511631" Connections="1448,1450,1452" ForcefieldType="n3m" Charge="-0.446" Components="N" Visible="0">
							<Properties Force="-248.820961302339,85.5981731344899,1659.06575040504" RelativeVelocity="-0.123711496781243,-0.205372493716077,-0.0952757387020291"/>
						</Atom3d>
						<Bond ID="1448" Mapping="410" Parent="95" Connects="1446,1447" Visible="0"/>
						<Atom3d ID="1449" HasProperties="1" Mapping="410" Parent="95" UserID="543" DisplayStyle="Line" XYZ="2.47772585407341,0.692983427247963,0.239730051606858" Connections="1450,1458,1460,1462" ForcefieldType="c4" Charge="0.064" Components="C" Visible="0">
							<Properties Force="257.011659888117,-111.987615572826,-920.036732619854" RelativeVelocity="0.061768093149014,-0.162518309378961,0.0601311970059606"/>
						</Atom3d>
						<Bond ID="1450" Mapping="410" Parent="95" Connects="1447,1449" Visible="0"/>
						<Atom3d ID="1451" HasProperties="1" Mapping="410" Parent="95" UserID="544" DisplayStyle="Line" XYZ="2.46074027462526,0.701474478814776,0.158723500096836" Connections="1452,1464,1466,1468" ForcefieldType="c4" Charge="0.064" Components="C" Visible="0">
							<Properties Force="461.513954051844,-344.688784140403,-430.173856172072" RelativeVelocity="0.0452726024488211,0.0407142940681275,-0.4318334733243"/>
						</Atom3d>
						<Bond ID="1452" Mapping="410" Parent="95" Connects="1447,1451" Visible="0"/>
						<Atom3d ID="1453" HasProperties="1" Mapping="410" Parent="95" UserID="545" DisplayStyle="Line" XYZ="2.49351033310954,0.782876387346858,0.238173461671525" Connections="1454" ForcefieldType="o1=" Charge="-0.45" Components="O" Visible="0">
							<Properties Force="-552.535381496893,-558.577203850038,-1381.84938298631" RelativeVelocity="0.0968616070057277,0.0621301732860627,0.13774043438424"/>
						</Atom3d>
						<Bond ID="1454" Mapping="410" Parent="95" Connects="1446,1453" Type="Double" Visible="0"/>
						<Atom3d ID="1455" HasProperties="1" Mapping="410" Parent="95" UserID="546" DisplayStyle="Line" Hidden="1" XYZ="2.47883293540597,0.780484405451006,0.16964601690483" Connections="1456" ForcefieldType="h1" Charge="0.076" Components="H" Visible="0">
							<Properties Force="85.8161341706538,170.793341362099,782.521752219535" RelativeVelocity="-0.0926036559640318,0.392258052501112,-0.155938655889886"/>
						</Atom3d>
						<Bond ID="1456" Mapping="410" Parent="95" Hidden="1" Connects="1446,1455" Visible="0"/>
						<Atom3d ID="1457" HasProperties="1" Mapping="410" Parent="95" UserID="547" DisplayStyle="Line" Hidden="1" XYZ="2.50348016580991,0.668006364418606,0.234055951414821" Connections="1458" ForcefieldType="h1" Charge="0.053" Components="H" Visible="0">
							<Properties Force="-17.050395378241,98.3193844487209,167.042756380537" RelativeVelocity="-0.89587687448961,-0.324535909756968,-1.07097303328917"/>
						</Atom3d>
						<Bond ID="1458" Mapping="410" Parent="95" Hidden="1" Connects="1449,1457" Visible="0"/>
						<Atom3d ID="1459" HasProperties="1" Mapping="410" Parent="95" UserID="548" DisplayStyle="Line" Hidden="1" XYZ="2.44704694686599,0.673748132051626,0.242596240453929" Connections="1460" ForcefieldType="h1" Charge="0.053" Components="H" Visible="0">
							<Properties Force="77.2785251753962,264.423046710934,216.069844770563" RelativeVelocity="-0.0243695307866191,0.155449022277876,-0.204984974058107"/>
						</Atom3d>
						<Bond ID="1460" Mapping="410" Parent="95" Hidden="1" Connects="1449,1459" Visible="0"/>
						<Atom3d ID="1461" HasProperties="1" Mapping="410" Parent="95" UserID="549" DisplayStyle="Line" Hidden="1" XYZ="2.48651454415494,0.711976849187184,0.269734658048174" Connections="1462" ForcefieldType="h1" Charge="0.053" Components="H" Visible="0">
							<Properties Force="-264.425178631376,-173.411776657699,-405.370605419242" RelativeVelocity="-0.203484924688521,0.268658958137173,-0.766058156429711"/>
						</Atom3d>
						<Bond ID="1462" Mapping="410" Parent="95" Hidden="1" Connects="1449,1461" Visible="0"/>
						<Atom3d ID="1463" HasProperties="1" Mapping="410" Parent="95" UserID="550" DisplayStyle="Line" Hidden="1" XYZ="2.48664284285211,0.676417727857134,0.14884198804937" Connections="1464" ForcefieldType="h1" Charge="0.053" Components="H" Visible="0">
							<Properties Force="-677.243335947303,423.238539744409,-50.7572927071703" RelativeVelocity="0.829549995503417,0.0876105336199183,0.144508395618236"/>
						</Atom3d>
						<Bond ID="1464" Mapping="410" Parent="95" Hidden="1" Connects="1451,1463" Visible="0"/>
						<Atom3d ID="1465" HasProperties="1" Mapping="410" Parent="95" UserID="551" DisplayStyle="Line" Hidden="1" XYZ="2.45879799207992,0.728065723613135,0.133950804562032" Connections="1466" ForcefieldType="h1" Charge="0.053" Components="H" Visible="0">
							<Properties Force="-30.1107551285772,-426.186193796278,-17.5132240081321" RelativeVelocity="-1.15085188919926,0.269867822876164,-0.648036883663607"/>
						</Atom3d>
						<Bond ID="1466" Mapping="410" Parent="95" Hidden="1" Connects="1451,1465" Visible="0"/>
						<Atom3d ID="1467" HasProperties="1" Mapping="410" Parent="95" UserID="552" DisplayStyle="Line" Hidden="1" XYZ="2.42793523072253,0.68510956577672,0.161366010728171" Connections="1468" ForcefieldType="h1" Charge="0.053" Components="H" Visible="0">
							<Properties Force="402.135175826528,187.232420000942,80.2347705479256" RelativeVelocity="0.395965327018062,0.543303826954262,-1.25203132870421"/>
						</Atom3d>
						<Bond ID="1468" Mapping="410" Parent="95" Hidden="1" Connects="1451,1467" Visible="0"/>
						<Molecule ID="95" Mapping="410" Parent="2" Children="ci(25):23+1446,5633,5829" Name="Sketch 25" XYZ="0.422630492798934,0.422630492781687,-0.140876830927231" Visible="0"/>
						<Atom3d ID="1469" HasProperties="1" Mapping="410" Parent="97" UserID="553" DisplayStyle="Line" XYZ="0.995079346499458,0.869312084038936,-0.212973981108218" Connections="1471,1477,1479" ForcefieldType="c3&apos;" Charge="0.374" Components="C" Visible="0">
							<Properties Force="-944.414625978474,541.92993076955,-88.0332874835178" RelativeVelocity="-0.00297923446808643,0.11296274713166,-0.0593316651441795"/>
						</Atom3d>
						<Atom3d ID="1470" HasProperties="1" Mapping="410" Parent="97" UserID="554" DisplayStyle="Line" XYZ="0.974888078716119,0.88816852614869,-0.24800401576295" Connections="1471,1473,1475" ForcefieldType="n3m" Charge="-0.446" Components="N" Visible="0">
							<Properties Force="-786.292058882239,-14.2045147048892,813.056945581" RelativeVelocity="-0.180475225590557,0.270876295972493,-0.159473755987538"/>
						</Atom3d>
						<Bond ID="1471" Mapping="410" Parent="97" Connects="1469,1470" Visible="0"/>
						<Atom3d ID="1472" HasProperties="1" Mapping="410" Parent="97" UserID="555" DisplayStyle="Line" XYZ="0.933860304714314,0.914879909497955,-0.241698877364436" Connections="1473,1481,1483,1485" ForcefieldType="c4" Charge="0.064" Components="C" Visible="0">
							<Properties Force="973.199139808975,-584.305579673136,-1074.55221604431" RelativeVelocity="-0.0420964234617476,-0.0260482707223073,-0.079443399926876"/>
						</Atom3d>
						<Bond ID="1473" Mapping="410" Parent="97" Connects="1470,1472" Visible="0"/>
						<Atom3d ID="1474" HasProperties="1" Mapping="410" Parent="97" UserID="556" DisplayStyle="Line" XYZ="0.990392995605534,0.878834547649323,-0.29149731765501" Connections="1475,1487,1489,1491" ForcefieldType="c4" Charge="0.064" Components="C" Visible="0">
							<Properties Force="1329.54837990426,684.07573046918,-360.04764496002" RelativeVelocity="-0.0149508095752556,-0.0414922440760542,-0.0969511858039182"/>
						</Atom3d>
						<Bond ID="1475" Mapping="410" Parent="97" Connects="1470,1474" Visible="0"/>
						<Atom3d ID="1476" HasProperties="1" Mapping="410" Parent="97" UserID="557" DisplayStyle="Line" XYZ="0.984088045020307,0.872716541735433,-0.175045403906705" Connections="1477" ForcefieldType="o1=" Charge="-0.45" Components="O" Visible="0">
							<Properties Force="-513.737955799787,344.758915106681,312.616678650745" RelativeVelocity="-0.0665552631752345,-0.0347498801394108,-0.0248086842850088"/>
						</Atom3d>
						<Bond ID="1477" Mapping="410" Parent="97" Connects="1469,1476" Type="Double" Visible="0"/>
						<Atom3d ID="1478" HasProperties="1" Mapping="410" Parent="97" UserID="558" DisplayStyle="Line" Hidden="1" XYZ="1.02318096110792,0.849978906185917,-0.219881255114518" Connections="1479" ForcefieldType="h1" Charge="0.076" Components="H" Visible="0">
							<Properties Force="1005.48002796507,-624.64188387348,-716.170794225036" RelativeVelocity="0.0780234888556678,0.454401987010649,0.0875642271668942"/>
						</Atom3d>
						<Bond ID="1479" Mapping="410" Parent="97" Hidden="1" Connects="1469,1478" Visible="0"/>
						<Atom3d ID="1480" HasProperties="1" Mapping="410" Parent="97" UserID="559" DisplayStyle="Line" Hidden="1" XYZ="0.942448028050092,0.943406850335315,-0.222305945057827" Connections="1481" ForcefieldType="h1" Charge="0.053" Components="H" Visible="0">
							<Properties Force="-58.5789658477052,385.290351385858,-32.3177077695065" RelativeVelocity="0.0033521344164544,-0.179789989823078,0.272464136204058"/>
						</Atom3d>
						<Bond ID="1481" Mapping="410" Parent="97" Hidden="1" Connects="1472,1480" Visible="0"/>
						<Atom3d ID="1482" HasProperties="1" Mapping="410" Parent="97" UserID="560" DisplayStyle="Line" Hidden="1" XYZ="0.909934385497308,0.895783212363202,-0.223091927146534" Connections="1483" ForcefieldType="h1" Charge="0.053" Components="H" Visible="0">
							<Properties Force="-194.807217906739,-48.2886071276967,-184.710606511619" RelativeVelocity="-0.546623318697699,-0.0319564053450293,0.270736026562215"/>
						</Atom3d>
						<Bond ID="1483" Mapping="410" Parent="97" Hidden="1" Connects="1472,1482" Visible="0"/>
						<Atom3d ID="1484" HasProperties="1" Mapping="410" Parent="97" UserID="561" DisplayStyle="Line" Hidden="1" XYZ="0.923880797518326,0.922826280997968,-0.277106772234773" Connections="1485" ForcefieldType="h1" Charge="0.053" Components="H" Visible="0">
							<Properties Force="-101.832059890766,66.3501329138737,1211.23664006297" RelativeVelocity="-0.351305080800071,0.400100050836978,0.87715432951201"/>
						</Atom3d>
						<Bond ID="1485" Mapping="410" Parent="97" Hidden="1" Connects="1472,1484" Visible="0"/>
						<Atom3d ID="1486" HasProperties="1" Mapping="410" Parent="97" UserID="562" DisplayStyle="Line" Hidden="1" XYZ="1.00987198155503,0.907159020478656,-0.30501180243864" Connections="1487" ForcefieldType="h1" Charge="0.053" Components="H" Visible="0">
							<Properties Force="-279.333992256161,-285.337910824393,215.034675329135" RelativeVelocity="1.14736604974369,0.0995299370571377,-0.501892350720562"/>
						</Atom3d>
						<Bond ID="1487" Mapping="410" Parent="97" Hidden="1" Connects="1474,1486" Visible="0"/>
						<Atom3d ID="1488" HasProperties="1" Mapping="410" Parent="97" UserID="563" DisplayStyle="Line" Hidden="1" XYZ="0.967893471609521,0.86962068539253,-0.317247379995406" Connections="1489" ForcefieldType="h1" Charge="0.053" Components="H" Visible="0">
							<Properties Force="-785.500424635055,-107.222462836811,128.645046426708" RelativeVelocity="-0.397738720461743,-0.929070251983955,0.0801755946749404"/>
						</Atom3d>
						<Bond ID="1489" Mapping="410" Parent="97" Hidden="1" Connects="1474,1488" Visible="0"/>
						<Atom3d ID="1490" HasProperties="1" Mapping="410" Parent="97" UserID="564" DisplayStyle="Line" Hidden="1" XYZ="1.0130031900106,0.851789721638031,-0.28857270075696" Connections="1491" ForcefieldType="h1" Charge="0.053" Components="H" Visible="0">
							<Properties Force="154.157901264299,-74.5297636053868,-169.178909236625" RelativeVelocity="-0.872970253461581,-0.302184159298545,0.265936633217742"/>
						</Atom3d>
						<Bond ID="1491" Mapping="410" Parent="97" Hidden="1" Connects="1474,1490" Visible="0"/>
						<Molecule ID="97" Mapping="410" Parent="2" Children="ci(25):23+1469,5634,5830" Name="Sketch 25" XYZ="0.422630492798934,0.422630492781687,-0.140876830927231" Visible="0"/>
						<Atom3d ID="1492" HasProperties="1" Mapping="410" Parent="99" UserID="565" DisplayStyle="Line" XYZ="0.14868877332545,0.408134244535306,-0.705368728269969" Connections="1494,1500,1502" ForcefieldType="c3&apos;" Charge="0.374" Components="C" Visible="0">
							<Properties Force="416.397397046419,-555.871576720241,-592.476009483689" RelativeVelocity="-0.09029285272052,0.139950801369433,-0.177630303394345"/>
						</Atom3d>
						<Atom3d ID="1493" HasProperties="1" Mapping="410" Parent="99" UserID="566" DisplayStyle="Line" XYZ="0.144349226173374,0.396235979346836,-0.664880022580308" Connections="1494,1496,1498" ForcefieldType="n3m" Charge="-0.446" Components="N" Visible="0">
							<Properties Force="10.8070228153801,40.3065318053811,1803.66435259038" RelativeVelocity="0.234107308646047,0.0936441519200405,0.202790775507949"/>
						</Atom3d>
						<Bond ID="1494" Mapping="410" Parent="99" Connects="1492,1493" Visible="0"/>
						<Atom3d ID="1495" HasProperties="1" Mapping="410" Parent="99" UserID="567" DisplayStyle="Line" XYZ="0.114502673996244,0.419581244177247,-0.634937620131165" Connections="1496,1504,1506,1508" ForcefieldType="c4" Charge="0.064" Components="C" Visible="0">
							<Properties Force="-85.1303629834691,-1186.12685568457,-333.667509697089" RelativeVelocity="0.206871386941613,0.0964570989085584,-0.44127135050031"/>
						</Atom3d>
						<Bond ID="1496" Mapping="410" Parent="99" Connects="1493,1495" Visible="0"/>
						<Atom3d ID="1497" HasProperties="1" Mapping="410" Parent="99" UserID="568" DisplayStyle="Line" XYZ="0.165511118658452,0.35628592581947,-0.646611781587308" Connections="1498,1510,1512,1514" ForcefieldType="c4" Charge="0.064" Components="C" Visible="0">
							<Properties Force="470.751690951215,1187.43414326494,-1364.14910395354" RelativeVelocity="0.314576145450735,-0.0939075440174043,-0.0299842884401341"/>
						</Atom3d>
						<Bond ID="1498" Mapping="410" Parent="99" Connects="1493,1497" Visible="0"/>
						<Atom3d ID="1499" HasProperties="1" Mapping="410" Parent="99" UserID="569" DisplayStyle="Line" XYZ="0.127305415414518,0.434926163045561,-0.72428594323903" Connections="1500" ForcefieldType="o1=" Charge="-0.45" Components="O" Visible="0">
							<Properties Force="-721.424857099041,1102.27579308119,-518.822244715422" RelativeVelocity="0.00427198494984221,-0.0189363302738635,-0.13686075914687"/>
						</Atom3d>
						<Bond ID="1500" Mapping="410" Parent="99" Connects="1492,1499" Type="Double" Visible="0"/>
						<Atom3d ID="1501" HasProperties="1" Mapping="410" Parent="99" UserID="570" DisplayStyle="Line" Hidden="1" XYZ="0.17395675427037,0.38922037551433,-0.721811286442926" Connections="1502" ForcefieldType="h1" Charge="0.076" Components="H" Visible="0">
							<Properties Force="484.187582062023,-376.293576651296,-367.199630961621" RelativeVelocity="-0.168423749427058,-0.649692859884732,0.777714203782073"/>
						</Atom3d>
						<Bond ID="1502" Mapping="410" Parent="99" Hidden="1" Connects="1492,1501" Visible="0"/>
						<Atom3d ID="1503" HasProperties="1" Mapping="410" Parent="99" UserID="571" DisplayStyle="Line" Hidden="1" XYZ="0.091115876188397,0.43950509786884,-0.653062424378024" Connections="1504" ForcefieldType="h1" Charge="0.053" Components="H" Visible="0">
							<Properties Force="162.982004239561,454.574504082448,7.804032916607" RelativeVelocity="0.459438134530492,-0.205258722914329,0.251299901653808"/>
						</Atom3d>
						<Bond ID="1504" Mapping="410" Parent="99" Hidden="1" Connects="1495,1503" Visible="0"/>
						<Atom3d ID="1505" HasProperties="1" Mapping="410" Parent="99" UserID="572" DisplayStyle="Line" Hidden="1" XYZ="0.132771163001309,0.436042659534809,-0.608305706668999" Connections="1506" ForcefieldType="h1" Charge="0.053" Components="H" Visible="0">
							<Properties Force="-254.719807668502,66.0756617219491,-157.870446264258" RelativeVelocity="-0.0610663600983314,-0.217537004526516,-0.127736634843662"/>
						</Atom3d>
						<Bond ID="1506" Mapping="410" Parent="99" Hidden="1" Connects="1495,1505" Visible="0"/>
						<Atom3d ID="1507" HasProperties="1" Mapping="410" Parent="99" UserID="573" DisplayStyle="Line" Hidden="1" XYZ="0.093984976826609,0.392485694722387,-0.622312616460565" Connections="1508" ForcefieldType="h1" Charge="0.053" Components="H" Visible="0">
							<Properties Force="-22.1753487005456,273.312497452536,485.237373024709" RelativeVelocity="0.261153164188126,-0.266397108661691,0.305887678778498"/>
						</Atom3d>
						<Bond ID="1508" Mapping="410" Parent="99" Hidden="1" Connects="1495,1507" Visible="0"/>
						<Atom3d ID="1509" HasProperties="1" Mapping="410" Parent="99" UserID="574" DisplayStyle="Line" Hidden="1" XYZ="0.192741527252533,0.347138188601139,-0.668464814328942" Connections="1510" ForcefieldType="h1" Charge="0.053" Components="H" Visible="0">
							<Properties Force="-57.8504101300205,-99.2939328525012,105.761395823083" RelativeVelocity="-0.327504061403133,1.04247298778334,-0.368038141283467"/>
						</Atom3d>
						<Bond ID="1510" Mapping="410" Parent="99" Hidden="1" Connects="1497,1509" Visible="0"/>
						<Atom3d ID="1511" HasProperties="1" Mapping="410" Parent="99" UserID="575" DisplayStyle="Line" Hidden="1" XYZ="0.141446084121733,0.331726606434506,-0.646909312350691" Connections="1512" ForcefieldType="h1" Charge="0.053" Components="H" Visible="0">
							<Properties Force="-663.294087695326,-1052.04294533318,194.905306809121" RelativeVelocity="0.630323446711556,1.50297652176428,1.14749850881769"/>
						</Atom3d>
						<Bond ID="1512" Mapping="410" Parent="99" Hidden="1" Connects="1497,1511" Visible="0"/>
						<Atom3d ID="1513" HasProperties="1" Mapping="410" Parent="99" UserID="576" DisplayStyle="Line" Hidden="1" XYZ="0.178408568733133,0.361813289346901,-0.61460769863488" Connections="1514" ForcefieldType="h1" Charge="0.053" Components="H" Visible="0">
							<Properties Force="180.234412223471,197.659830257498,740.196466616812" RelativeVelocity="-0.237411347220952,1.13837227542927,0.540530192252574"/>
						</Atom3d>
						<Bond ID="1514" Mapping="410" Parent="99" Hidden="1" Connects="1497,1513" Visible="0"/>
						<Molecule ID="99" Mapping="410" Parent="2" Children="ci(25):23+1492,5635,5831" Name="Sketch 25" XYZ="0.422630492798934,0.422630492781687,-0.140876830927231" Visible="0"/>
						<Atom3d ID="1515" HasProperties="1" Mapping="410" Parent="101" UserID="577" DisplayStyle="Line" XYZ="2.43896181970407,0.380259742784661,1.27462532525408" Connections="1517,1523,1525" ForcefieldType="c3&apos;" Charge="0.374" Components="C" Visible="0">
							<Properties Force="-1428.35911287355,520.35295997572,-498.129395615452" RelativeVelocity="0.287005029607492,-0.313810912850456,0.145334433564543"/>
						</Atom3d>
						<Atom3d ID="1516" HasProperties="1" Mapping="410" Parent="101" UserID="578" DisplayStyle="Line" XYZ="2.41329400979601,0.412294772307615,1.25852871398142" Connections="1517,1519,1521" ForcefieldType="n3m" Charge="-0.446" Components="N" Visible="0">
							<Properties Force="-122.538470523612,205.16543972913,-372.799218127497" RelativeVelocity="-0.191012031093921,-0.0747048776641939,-0.141955842825354"/>
						</Atom3d>
						<Bond ID="1517" Mapping="410" Parent="101" Connects="1515,1516" Visible="0"/>
						<Atom3d ID="1518" HasProperties="1" Mapping="410" Parent="101" UserID="579" DisplayStyle="Line" XYZ="2.3784244598174,0.405420722153718,1.22571754386757" Connections="1519,1527,1529,1531" ForcefieldType="c4" Charge="0.064" Components="C" Visible="0">
							<Properties Force="608.659059026629,253.565948187568,673.240232661588" RelativeVelocity="0.0420775332387413,-0.0440140432764501,0.0987438269312237"/>
						</Atom3d>
						<Bond ID="1519" Mapping="410" Parent="101" Connects="1516,1518" Visible="0"/>
						<Atom3d ID="1520" HasProperties="1" Mapping="410" Parent="101" UserID="580" DisplayStyle="Line" XYZ="2.4202138414019,0.458318704410479,1.26905300891168" Connections="1521,1533,1535,1537" ForcefieldType="c4" Charge="0.064" Components="C" Visible="0">
							<Properties Force="600.850683009624,578.468687940787,1171.69321703196" RelativeVelocity="-0.0813605093682225,-0.0102457328166412,-0.0139168549343176"/>
						</Atom3d>
						<Bond ID="1521" Mapping="410" Parent="101" Connects="1516,1520" Visible="0"/>
						<Atom3d ID="1522" HasProperties="1" Mapping="410" Parent="101" UserID="581" DisplayStyle="Line" XYZ="2.43435595214566,0.341990105573683,1.26559982377153" Connections="1523" ForcefieldType="o1=" Charge="-0.45" Components="O" Visible="0">
							<Properties Force="404.065421156342,-322.048332328362,98.5669064767753" RelativeVelocity="0.135708206223681,0.0632002758932394,0.0419855467479104"/>
						</Atom3d>
						<Bond ID="1523" Mapping="410" Parent="101" Connects="1515,1522" Type="Double" Visible="0"/>
						<Atom3d ID="1524" HasProperties="1" Mapping="410" Parent="101" UserID="582" DisplayStyle="Line" Hidden="1" XYZ="2.4587266945568,0.394981107263054,1.29997483086462" Connections="1525" ForcefieldType="h1" Charge="0.076" Components="H" Visible="0">
							<Properties Force="867.457082032675,-143.061201697619,597.615958458975" RelativeVelocity="-0.144412350829297,-0.752755325277943,-0.642373107426332"/>
						</Atom3d>
						<Bond ID="1525" Mapping="410" Parent="101" Hidden="1" Connects="1515,1524" Visible="0"/>
						<Atom3d ID="1526" HasProperties="1" Mapping="410" Parent="101" UserID="583" DisplayStyle="Line" Hidden="1" XYZ="2.39127137776403,0.413003352216337,1.1934782595204" Connections="1527" ForcefieldType="h1" Charge="0.053" Components="H" Visible="0">
							<Properties Force="-37.5958328264932,244.604392551781,-386.886058607999" RelativeVelocity="0.395478095149493,0.192204687330607,-0.00797172434395614"/>
						</Atom3d>
						<Bond ID="1527" Mapping="410" Parent="101" Hidden="1" Connects="1518,1526" Visible="0"/>
						<Atom3d ID="1528" HasProperties="1" Mapping="410" Parent="101" UserID="584" DisplayStyle="Line" Hidden="1" XYZ="2.35157398040961,0.427684111377776,1.23521758474137" Connections="1529" ForcefieldType="h1" Charge="0.053" Components="H" Visible="0">
							<Properties Force="-124.276541966075,-203.106830529983,-263.088778521313" RelativeVelocity="0.658939358217296,0.115213325605733,0.0647082519861029"/>
						</Atom3d>
						<Bond ID="1529" Mapping="410" Parent="101" Hidden="1" Connects="1518,1528" Visible="0"/>
						<Atom3d ID="1530" HasProperties="1" Mapping="410" Parent="101" UserID="585" DisplayStyle="Line" Hidden="1" XYZ="2.36875593169369,0.371526377907175,1.22530690668422" Connections="1531" ForcefieldType="h1" Charge="0.053" Components="H" Visible="0">
							<Properties Force="-294.9658025053,-405.004551351051,106.733554956659" RelativeVelocity="0.0487793259087135,0.0188847673817469,1.13956186011212"/>
						</Atom3d>
						<Bond ID="1531" Mapping="410" Parent="101" Hidden="1" Connects="1518,1530" Visible="0"/>
						<Atom3d ID="1532" HasProperties="1" Mapping="410" Parent="101" UserID="586" DisplayStyle="Line" Hidden="1" XYZ="2.3948570696734,0.47150511407886,1.2923281109878" Connections="1533" ForcefieldType="h1" Charge="0.053" Components="H" Visible="0">
							<Properties Force="61.1081568674218,-258.731646845572,-474.527241752072" RelativeVelocity="-0.785667466514831,-0.270873956899356,0.556453357557896"/>
						</Atom3d>
						<Bond ID="1533" Mapping="410" Parent="101" Hidden="1" Connects="1520,1532" Visible="0"/>
						<Atom3d ID="1534" HasProperties="1" Mapping="410" Parent="101" UserID="587" DisplayStyle="Line" Hidden="1" XYZ="2.42132032333181,0.480029063386557,1.23970383110732" Connections="1535" ForcefieldType="h1" Charge="0.053" Components="H" Visible="0">
							<Properties Force="36.0275574637826,-289.254139229216,140.215606286068" RelativeVelocity="1.55822000191734,0.372358178945875,-0.69036346019962"/>
						</Atom3d>
						<Bond ID="1535" Mapping="410" Parent="101" Hidden="1" Connects="1520,1534" Visible="0"/>
						<Atom3d ID="1536" HasProperties="1" Mapping="410" Parent="101" UserID="588" DisplayStyle="Line" Hidden="1" XYZ="2.45148448039501,0.463257071962575,1.28937305344005" Connections="1537" ForcefieldType="h1" Charge="0.053" Components="H" Visible="0">
							<Properties Force="-575.650915345717,-265.509823778558,-699.569172857599" RelativeVelocity="0.399068542786748,-0.230181995363534,0.361071281661784"/>
						</Atom3d>
						<Bond ID="1537" Mapping="410" Parent="101" Hidden="1" Connects="1520,1536" Visible="0"/>
						<Molecule ID="101" Mapping="410" Parent="2" Children="ci(25):23+1515,5636,5832" Name="Sketch 25" XYZ="0.422630492798934,0.422630492781687,-0.140876830927231" Visible="0"/>
						<Atom3d ID="1538" HasProperties="1" Mapping="410" Parent="103" UserID="589" DisplayStyle="Line" XYZ="-0.102241775292616,0.743509417238131,-0.108727898033961" Connections="1540,1546,1548" ForcefieldType="c3&apos;" Charge="0.374" Components="C" Visible="0">
							<Properties Force="-986.609956709467,407.518283163092,-226.106062158046" RelativeVelocity="0.0587552243663344,-0.194471242482643,-0.230516504117354"/>
						</Atom3d>
						<Atom3d ID="1539" HasProperties="1" Mapping="410" Parent="103" UserID="590" DisplayStyle="Line" XYZ="-0.0901462291504981,0.74598276041292,-0.150314102890532" Connections="1540,1542,1544" ForcefieldType="n3m" Charge="-0.446" Components="N" Visible="0">
							<Properties Force="-418.710704100812,598.394332853786,-1253.29354662852" RelativeVelocity="-0.109800925495478,-0.0920468378473018,0.036335090526812"/>
						</Atom3d>
						<Bond ID="1540" Mapping="410" Parent="103" Connects="1538,1539" Visible="0"/>
						<Atom3d ID="1541" HasProperties="1" Mapping="410" Parent="103" UserID="591" DisplayStyle="Line" XYZ="-0.119073672013912,0.770089009727653,-0.182292590311969" Connections="1542,1550,1552,1554" ForcefieldType="c4" Charge="0.064" Components="C" Visible="0">
							<Properties Force="-620.283267837959,-897.914112769737,-337.516045680029" RelativeVelocity="0.168848609008221,0.214279139351364,-0.0318087446175023"/>
						</Atom3d>
						<Bond ID="1542" Mapping="410" Parent="103" Connects="1539,1541" Visible="0"/>
						<Atom3d ID="1543" HasProperties="1" Mapping="410" Parent="103" UserID="592" DisplayStyle="Line" XYZ="-0.047503656429612,0.735589113273481,-0.167272080366793" Connections="1544,1556,1558,1560" ForcefieldType="c4" Charge="0.064" Components="C" Visible="0">
							<Properties Force="74.0424624292322,-1059.99886443072,28.8558165733699" RelativeVelocity="-0.0887032469649694,-0.135935765758874,-0.117778962983606"/>
						</Atom3d>
						<Bond ID="1544" Mapping="410" Parent="103" Connects="1539,1543" Visible="0"/>
						<Atom3d ID="1545" HasProperties="1" Mapping="410" Parent="103" UserID="593" DisplayStyle="Line" XYZ="-0.136475086537648,0.758924027296642,-0.0952845123030247" Connections="1546" ForcefieldType="o1=" Charge="-0.45" Components="O" Visible="0">
							<Properties Force="-218.416706038429,266.568562198453,0.39814601473674" RelativeVelocity="0.0593440540890323,0.0355155870124468,-0.00142336480964808"/>
						</Atom3d>
						<Bond ID="1546" Mapping="410" Parent="103" Connects="1538,1545" Type="Double" Visible="0"/>
						<Atom3d ID="1547" HasProperties="1" Mapping="410" Parent="103" UserID="594" DisplayStyle="Line" Hidden="1" XYZ="-0.081992687600373,0.724641963441049,-0.0873481905059122" Connections="1548" ForcefieldType="h1" Charge="0.076" Components="H" Visible="0">
							<Properties Force="958.243136726945,-521.006886868505,444.938066021894" RelativeVelocity="0.199001523562911,0.335705339124923,1.12172513039101"/>
						</Atom3d>
						<Bond ID="1548" Mapping="410" Parent="103" Hidden="1" Connects="1538,1547" Visible="0"/>
						<Atom3d ID="1549" HasProperties="1" Mapping="410" Parent="103" UserID="595" DisplayStyle="Line" Hidden="1" XYZ="-0.117200101627397,0.807678275159484,-0.181834728446689" Connections="1550" ForcefieldType="h1" Charge="0.053" Components="H" Visible="0">
							<Properties Force="-180.550154776343,-988.683552759133,362.033360257503" RelativeVelocity="-0.00810849483461189,-0.23034470865261,-0.339544078953967"/>
						</Atom3d>
						<Bond ID="1550" Mapping="410" Parent="103" Hidden="1" Connects="1541,1549" Visible="0"/>
						<Atom3d ID="1551" HasProperties="1" Mapping="410" Parent="103" UserID="596" DisplayStyle="Line" Hidden="1" XYZ="-0.153363823080356,0.753226961266669,-0.177529053451864" Connections="1552" ForcefieldType="h1" Charge="0.053" Components="H" Visible="0">
							<Properties Force="911.373217605688,1167.69866417222,-195.91779293615" RelativeVelocity="-0.18544707227969,-0.00483465422804103,0.382464162247199"/>
						</Atom3d>
						<Bond ID="1552" Mapping="410" Parent="103" Hidden="1" Connects="1541,1551" Visible="0"/>
						<Atom3d ID="1553" HasProperties="1" Mapping="410" Parent="103" UserID="597" DisplayStyle="Line" Hidden="1" XYZ="-0.110275376774598,0.761698324320163,-0.218007742699387" Connections="1554" ForcefieldType="h1" Charge="0.053" Components="H" Visible="0">
							<Properties Force="2.24597758503399,3.19190161429124,925.413367973181" RelativeVelocity="-0.292707975783328,0.0196450265559777,0.624484553216664"/>
						</Atom3d>
						<Bond ID="1554" Mapping="410" Parent="103" Hidden="1" Connects="1541,1553" Visible="0"/>
						<Atom3d ID="1555" HasProperties="1" Mapping="410" Parent="103" UserID="598" DisplayStyle="Line" Hidden="1" XYZ="-0.036313038909892,0.764661485753762,-0.182631541738826" Connections="1556" ForcefieldType="h1" Charge="0.053" Components="H" Visible="0">
							<Properties Force="672.390023957209,814.005301064768,-417.017390500895" RelativeVelocity="-0.0980082204360904,0.215145835092614,-0.786956048632502"/>
						</Atom3d>
						<Bond ID="1556" Mapping="410" Parent="103" Hidden="1" Connects="1543,1555" Visible="0"/>
						<Atom3d ID="1557" HasProperties="1" Mapping="410" Parent="103" UserID="599" DisplayStyle="Line" Hidden="1" XYZ="-0.04870965738855,0.709701583014783,-0.195301715454211" Connections="1558" ForcefieldType="h1" Charge="0.053" Components="H" Visible="0">
							<Properties Force="17.9728053218221,517.743446017502,1082.804281753" RelativeVelocity="0.00114704501337768,-0.0333228832968089,0.30585988531377"/>
						</Atom3d>
						<Bond ID="1558" Mapping="410" Parent="103" Hidden="1" Connects="1543,1557" Visible="0"/>
						<Atom3d ID="1559" HasProperties="1" Mapping="410" Parent="103" UserID="600" DisplayStyle="Line" Hidden="1" XYZ="-0.025634906776695,0.727595723962197,-0.139110605428481" Connections="1560" ForcefieldType="h1" Charge="0.053" Components="H" Visible="0">
							<Properties Force="-72.7581210663604,-177.711743935171,-530.871029854333" RelativeVelocity="0.215538688981909,1.16292572494081,1.0747357676815"/>
						</Atom3d>
						<Bond ID="1560" Mapping="410" Parent="103" Hidden="1" Connects="1543,1559" Visible="0"/>
						<Molecule ID="103" Mapping="410" Parent="2" Children="ci(25):23+1538,5637,5833" Name="Sketch 25" XYZ="0.422630492798934,0.422630492781687,-0.140876830927231" Visible="0"/>
						<Atom3d ID="1561" HasProperties="1" Mapping="410" Parent="105" UserID="601" DisplayStyle="Line" XYZ="0.634461358574985,-0.135649905702186,0.834946857352249" Connections="1563,1569,1571" ForcefieldType="c3&apos;" Charge="0.374" Components="C" Visible="0">
							<Properties Force="450.569247592013,879.717579008723,-453.207508436873" RelativeVelocity="-0.103212139341908,0.00539632273894653,-0.0489726539868907"/>
						</Atom3d>
						<Atom3d ID="1562" HasProperties="1" Mapping="410" Parent="105" UserID="602" DisplayStyle="Line" XYZ="0.638397500329984,-0.118669832225165,0.874815191469169" Connections="1563,1565,1567" ForcefieldType="n3m" Charge="-0.446" Components="N" Visible="0">
							<Properties Force="-233.516878734514,-162.501850596154,929.936488513871" RelativeVelocity="-0.139893332234355,-0.0948595551219421,0.129873458305879"/>
						</Atom3d>
						<Bond ID="1563" Mapping="410" Parent="105" Connects="1561,1562" Visible="0"/>
						<Atom3d ID="1564" HasProperties="1" Mapping="410" Parent="105" UserID="603" DisplayStyle="Line" XYZ="0.645718363535787,-0.0724519020578662,0.885106114914538" Connections="1565,1573,1575,1577" ForcefieldType="c4" Charge="0.064" Components="C" Visible="0">
							<Properties Force="-203.826452114477,-330.425289718688,-84.6506376406763" RelativeVelocity="-0.107691640506038,0.292313314908562,0.073034489311983"/>
						</Atom3d>
						<Bond ID="1565" Mapping="410" Parent="105" Connects="1562,1564" Visible="0"/>
						<Atom3d ID="1566" HasProperties="1" Mapping="410" Parent="105" UserID="604" DisplayStyle="Line" XYZ="0.624151201815683,-0.144569500698887,0.910540379888249" Connections="1567,1579,1581,1583" ForcefieldType="c4" Charge="0.064" Components="C" Visible="0">
							<Properties Force="-227.539054469041,242.656164528919,861.345098625035" RelativeVelocity="0.098712519044999,-0.00150224584383309,-0.0315998439445926"/>
						</Atom3d>
						<Bond ID="1567" Mapping="410" Parent="105" Connects="1562,1566" Visible="0"/>
						<Atom3d ID="1568" HasProperties="1" Mapping="410" Parent="105" UserID="605" DisplayStyle="Line" XYZ="0.644447790201473,-0.113357189049977,0.803605908225659" Connections="1569" ForcefieldType="o1=" Charge="-0.45" Components="O" Visible="0">
							<Properties Force="-113.577609821273,-231.701777643941,-619.605015628498" RelativeVelocity="-0.181359005789771,-0.0522979386754412,-0.0918012486954753"/>
						</Atom3d>
						<Bond ID="1569" Mapping="410" Parent="105" Connects="1561,1568" Type="Double" Visible="0"/>
						<Atom3d ID="1570" HasProperties="1" Mapping="410" Parent="105" UserID="606" DisplayStyle="Line" Hidden="1" XYZ="0.623106994510501,-0.170456764777101,0.832663719774908" Connections="1571" ForcefieldType="h1" Charge="0.076" Components="H" Visible="0">
							<Properties Force="66.1615322215189,73.0945687399436,93.6634943600033" RelativeVelocity="-0.502210027286226,-0.660492776912748,0.648041883954606"/>
						</Atom3d>
						<Bond ID="1571" Mapping="410" Parent="105" Hidden="1" Connects="1561,1570" Visible="0"/>
						<Atom3d ID="1572" HasProperties="1" Mapping="410" Parent="105" UserID="607" DisplayStyle="Line" Hidden="1" XYZ="0.624123366234713,-0.0556483375547982,0.863248103713739" Connections="1573" ForcefieldType="h1" Charge="0.053" Components="H" Visible="0">
							<Properties Force="-386.863305887962,712.77463724023,-276.199398505496" RelativeVelocity="-0.119846366520997,0.604177305448255,-0.373094233469797"/>
						</Atom3d>
						<Bond ID="1573" Mapping="410" Parent="105" Hidden="1" Connects="1564,1572" Visible="0"/>
						<Atom3d ID="1574" HasProperties="1" Mapping="410" Parent="105" UserID="608" DisplayStyle="Line" Hidden="1" XYZ="0.678788837417221,-0.0621817861923702,0.876535034799369" Connections="1575" ForcefieldType="h1" Charge="0.053" Components="H" Visible="0">
							<Properties Force="245.548727896525,36.6089233422127,192.574745533684" RelativeVelocity="0.454716241961351,-0.773794297254131,-1.15460121836416"/>
						</Atom3d>
						<Bond ID="1575" Mapping="410" Parent="105" Hidden="1" Connects="1564,1574" Visible="0"/>
						<Atom3d ID="1576" HasProperties="1" Mapping="410" Parent="105" UserID="609" DisplayStyle="Line" Hidden="1" XYZ="0.635890115371755,-0.0642388872593522,0.919830993582448" Connections="1577" ForcefieldType="h1" Charge="0.053" Components="H" Visible="0">
							<Properties Force="304.489818845467,-211.884561999215,-550.842457751304" RelativeVelocity="-0.344862485355617,0.24886598186664,1.04245349123929"/>
						</Atom3d>
						<Bond ID="1577" Mapping="410" Parent="105" Hidden="1" Connects="1564,1576" Visible="0"/>
						<Atom3d ID="1578" HasProperties="1" Mapping="410" Parent="105" UserID="610" DisplayStyle="Line" Hidden="1" XYZ="0.595212663559142,-0.132415893711003,0.928308241320918" Connections="1579" ForcefieldType="h1" Charge="0.053" Components="H" Visible="0">
							<Properties Force="-126.56927238816,212.163876442426,-159.75326258869" RelativeVelocity="-0.176771757523788,-0.770163406097615,1.19703877397661"/>
						</Atom3d>
						<Bond ID="1579" Mapping="410" Parent="105" Hidden="1" Connects="1566,1578" Visible="0"/>
						<Atom3d ID="1580" HasProperties="1" Mapping="410" Parent="105" UserID="611" DisplayStyle="Line" Hidden="1" XYZ="0.649401966590717,-0.148781362052141,0.934635871800009" Connections="1581" ForcefieldType="h1" Charge="0.053" Components="H" Visible="0">
							<Properties Force="596.575123506195,51.2173238622066,457.397494579674" RelativeVelocity="0.769566609921579,-0.270524331449386,-0.154948991982695"/>
						</Atom3d>
						<Bond ID="1581" Mapping="410" Parent="105" Hidden="1" Connects="1566,1580" Visible="0"/>
						<Atom3d ID="1582" HasProperties="1" Mapping="410" Parent="105" UserID="612" DisplayStyle="Line" Hidden="1" XYZ="0.61710197709082,-0.176251070839035,0.899676694396609" Connections="1583" ForcefieldType="h1" Charge="0.053" Components="H" Visible="0">
							<Properties Force="-366.755636548312,-1259.57878423001,-393.860569673782" RelativeVelocity="-0.989279475365411,-0.299784949298942,-0.25175913233594"/>
						</Atom3d>
						<Bond ID="1583" Mapping="410" Parent="105" Hidden="1" Connects="1566,1582" Visible="0"/>
						<Molecule ID="105" Mapping="410" Parent="2" Children="ci(25):23+1561,5638,5834" Name="Sketch 25" XYZ="0.422630492798934,0.422630492781687,-0.140876830927231" Visible="0"/>
						<Atom3d ID="1584" HasProperties="1" Mapping="410" Parent="107" UserID="613" DisplayStyle="Line" XYZ="0.55761049275909,-0.383751706421124,0.150494446821347" Connections="1586,1592,1594" ForcefieldType="c3&apos;" Charge="0.374" Components="C" Visible="0">
							<Properties Force="-499.644894598827,-306.229122468404,184.314960662363" RelativeVelocity="-0.0053466758936534,-0.297750705496203,-0.045708720564614"/>
						</Atom3d>
						<Atom3d ID="1585" HasProperties="1" Mapping="410" Parent="107" UserID="614" DisplayStyle="Line" XYZ="0.575511031378812,-0.345796208035951,0.139276210419252" Connections="1586,1588,1590" ForcefieldType="n3m" Charge="-0.446" Components="N" Visible="0">
							<Properties Force="-319.396759552544,-674.04293278317,992.352977588089" RelativeVelocity="-0.0831696749754376,0.0421689246019139,0.0266065254006958"/>
						</Atom3d>
						<Bond ID="1586" Mapping="410" Parent="107" Connects="1584,1585" Visible="0"/>
						<Atom3d ID="1587" HasProperties="1" Mapping="410" Parent="107" UserID="615" DisplayStyle="Line" XYZ="0.589210672644257,-0.317944826723157,0.174083565164158" Connections="1588,1596,1598,1600" ForcefieldType="c4" Charge="0.064" Components="C" Visible="0">
							<Properties Force="-279.743587764745,-431.880210236197,1395.8357713419" RelativeVelocity="0.0642137265600859,-0.180864317386449,-0.102997895340809"/>
						</Atom3d>
						<Bond ID="1588" Mapping="410" Parent="107" Connects="1585,1587" Visible="0"/>
						<Atom3d ID="1589" HasProperties="1" Mapping="410" Parent="107" UserID="616" DisplayStyle="Line" XYZ="0.588585023941589,-0.335834120745859,0.0968225978973538" Connections="1590,1602,1604,1606" ForcefieldType="c4" Charge="0.064" Components="C" Visible="0">
							<Properties Force="180.650002349845,-546.240134329355,-1141.26020356936" RelativeVelocity="-0.0343416780618094,0.0668531894391632,0.249165617233281"/>
						</Atom3d>
						<Bond ID="1590" Mapping="410" Parent="107" Connects="1585,1589" Visible="0"/>
						<Atom3d ID="1591" HasProperties="1" Mapping="410" Parent="107" UserID="617" DisplayStyle="Line" XYZ="0.553743877490732,-0.396767745097373,0.188293448600172" Connections="1592" ForcefieldType="o1=" Charge="-0.45" Components="O" Visible="0">
							<Properties Force="-43.1408394467089,16.3149453040903,-430.569667516811" RelativeVelocity="0.0455968570127404,-0.00408714196708344,-0.103173758480211"/>
						</Atom3d>
						<Bond ID="1592" Mapping="410" Parent="107" Connects="1584,1591" Type="Double" Visible="0"/>
						<Atom3d ID="1593" HasProperties="1" Mapping="410" Parent="107" UserID="618" DisplayStyle="Line" Hidden="1" XYZ="0.542259291434114,-0.400110288824051,0.12133809493717" Connections="1594" ForcefieldType="h1" Charge="0.076" Components="H" Visible="0">
							<Properties Force="335.081618189029,-224.914322640488,279.778822248628" RelativeVelocity="0.20199309475159,-0.890581990073457,-0.507857594389577"/>
						</Atom3d>
						<Bond ID="1594" Mapping="410" Parent="107" Hidden="1" Connects="1584,1593" Visible="0"/>
						<Atom3d ID="1595" HasProperties="1" Mapping="410" Parent="107" UserID="619" DisplayStyle="Line" Hidden="1" XYZ="0.610578368706903,-0.337886824239278,0.196591446645304" Connections="1596" ForcefieldType="h1" Charge="0.053" Components="H" Visible="0">
							<Properties Force="-22.4924528076449,549.174453987535,-256.145780910182" RelativeVelocity="0.761462892944764,1.14000491766863,0.497101640426053"/>
						</Atom3d>
						<Bond ID="1596" Mapping="410" Parent="107" Hidden="1" Connects="1587,1595" Visible="0"/>
						<Atom3d ID="1597" HasProperties="1" Mapping="410" Parent="107" UserID="620" DisplayStyle="Line" Hidden="1" XYZ="0.559291496196944,-0.309374270533894,0.194483516842672" Connections="1598" ForcefieldType="h1" Charge="0.053" Components="H" Visible="0">
							<Properties Force="675.587678508143,173.630558862528,-415.340377410639" RelativeVelocity="0.322128802299784,1.3448131398695,0.324433044006242"/>
						</Atom3d>
						<Bond ID="1598" Mapping="410" Parent="107" Hidden="1" Connects="1587,1597" Visible="0"/>
						<Atom3d ID="1599" HasProperties="1" Mapping="410" Parent="107" UserID="621" DisplayStyle="Line" Hidden="1" XYZ="0.606016825633574,-0.289208142010238,0.161504276139901" Connections="1600" ForcefieldType="h1" Charge="0.053" Components="H" Visible="0">
							<Properties Force="92.6869520357899,220.133500700116,78.159391246707" RelativeVelocity="-0.0151745554321457,0.297897025752296,-0.365698122563054"/>
						</Atom3d>
						<Bond ID="1600" Mapping="410" Parent="107" Hidden="1" Connects="1587,1599" Visible="0"/>
						<Atom3d ID="1601" HasProperties="1" Mapping="410" Parent="107" UserID="622" DisplayStyle="Line" Hidden="1" XYZ="0.578549039209204,-0.363869366276275,0.0737232036026748" Connections="1602" ForcefieldType="h1" Charge="0.053" Components="H" Visible="0">
							<Properties Force="614.316095877195,749.417084077082,453.837021274112" RelativeVelocity="-0.321204174709608,-0.434301613752863,1.20398637149197"/>
						</Atom3d>
						<Bond ID="1602" Mapping="410" Parent="107" Hidden="1" Connects="1589,1601" Visible="0"/>
						<Atom3d ID="1603" HasProperties="1" Mapping="410" Parent="107" UserID="623" DisplayStyle="Line" Hidden="1" XYZ="0.624007888965917,-0.327035144273328,0.0975725702849088" Connections="1604" ForcefieldType="h1" Charge="0.053" Components="H" Visible="0">
							<Properties Force="-212.165770864882,-266.8846814716,-446.864507941376" RelativeVelocity="-0.322108743086859,0.541617068311364,-0.293085721233498"/>
						</Atom3d>
						<Bond ID="1604" Mapping="410" Parent="107" Hidden="1" Connects="1589,1603" Visible="0"/>
						<Atom3d ID="1605" HasProperties="1" Mapping="410" Parent="107" UserID="624" DisplayStyle="Line" Hidden="1" XYZ="0.569564365389215,-0.307609148702812,0.0887311395190228" Connections="1606" ForcefieldType="h1" Charge="0.053" Components="H" Visible="0">
							<Properties Force="-240.906345503473,739.472478698728,-627.337901552984" RelativeVelocity="0.60451241899994,-0.565607977190873,-0.497111324337574"/>
						</Atom3d>
						<Bond ID="1606" Mapping="410" Parent="107" Hidden="1" Connects="1589,1605" Visible="0"/>
						<Molecule ID="107" Mapping="410" Parent="2" Children="ci(25):23+1584,5639,5835" Name="Sketch 25" XYZ="0.422630492798934,0.422630492781687,-0.140876830927231" Visible="0"/>
						<Atom3d ID="1607" HasProperties="1" Mapping="410" Parent="109" UserID="625" DisplayStyle="Line" XYZ="2.01274031058767,1.77007867574816,0.391495719450401" Connections="1609,1615,1617" ForcefieldType="c3&apos;" Charge="0.374" Components="C" Visible="0">
							<Properties Force="-3154.63142241026,1817.45002003726,-952.562296877179" RelativeVelocity="-0.149137595660827,0.426898500089332,0.169245782425998"/>
						</Atom3d>
						<Atom3d ID="1608" HasProperties="1" Mapping="410" Parent="109" UserID="626" DisplayStyle="Line" XYZ="2.0270164252292,1.77979892151486,0.351817357205287" Connections="1609,1611,1613" ForcefieldType="n3m" Charge="-0.446" Components="N" Visible="0">
							<Properties Force="465.740708449526,-389.70262176449,-109.533904992133" RelativeVelocity="0.390472748817742,0.0856382063137208,0.213071064770502"/>
						</Atom3d>
						<Bond ID="1609" Mapping="410" Parent="109" Connects="1607,1608" Visible="0"/>
						<Atom3d ID="1610" HasProperties="1" Mapping="410" Parent="109" UserID="627" DisplayStyle="Line" XYZ="2.06966022092023,1.76110086022592,0.340525399696311" Connections="1611,1619,1621,1623" ForcefieldType="c4" Charge="0.064" Components="C" Visible="0">
							<Properties Force="150.983062696292,-71.891259572109,300.911077189614" RelativeVelocity="-0.0275765822497303,0.0474057860881338,-0.0623760381404845"/>
						</Atom3d>
						<Bond ID="1611" Mapping="410" Parent="109" Connects="1608,1610" Visible="0"/>
						<Atom3d ID="1612" HasProperties="1" Mapping="410" Parent="109" UserID="628" DisplayStyle="Line" XYZ="2.00443602565977,1.80186644166785,0.316874227657715" Connections="1613,1625,1627,1629" ForcefieldType="c4" Charge="0.064" Components="C" Visible="0">
							<Properties Force="-297.470947984739,181.258862763392,-885.349657390076" RelativeVelocity="0.119286934439829,-0.094835882979244,0.183887070665694"/>
						</Atom3d>
						<Bond ID="1613" Mapping="410" Parent="109" Connects="1608,1612" Visible="0"/>
						<Atom3d ID="1614" HasProperties="1" Mapping="410" Parent="109" UserID="629" DisplayStyle="Line" XYZ="2.03280601280375,1.7520526592662,0.418478302349007" Connections="1615" ForcefieldType="o1=" Charge="-0.45" Components="O" Visible="0">
							<Properties Force="1708.86054220905,-1539.42649618714,2121.09994530434" RelativeVelocity="-0.0904871329632366,0.114690490587775,0.259691766037908"/>
						</Atom3d>
						<Bond ID="1615" Mapping="410" Parent="109" Connects="1607,1614" Type="Double" Visible="0"/>
						<Atom3d ID="1616" HasProperties="1" Mapping="410" Parent="109" UserID="630" DisplayStyle="Line" Hidden="1" XYZ="1.97658149295578,1.78236321296419,0.399038165317788" Connections="1617" ForcefieldType="h1" Charge="0.076" Components="H" Visible="0">
							<Properties Force="996.988339992563,-205.863275209751,-517.191087351449" RelativeVelocity="-0.608032426726169,0.507104803120513,-0.367094601180102"/>
						</Atom3d>
						<Bond ID="1617" Mapping="410" Parent="109" Hidden="1" Connects="1607,1616" Visible="0"/>
						<Atom3d ID="1618" HasProperties="1" Mapping="410" Parent="109" UserID="631" DisplayStyle="Line" Hidden="1" XYZ="2.07531511188815,1.7669415303998,0.306272473485085" Connections="1619" ForcefieldType="h1" Charge="0.053" Components="H" Visible="0">
							<Properties Force="-118.128673515509,-448.11700821785,-596.104799667664" RelativeVelocity="-0.320330953718067,0.0905454873313367,-0.571852687747806"/>
						</Atom3d>
						<Bond ID="1619" Mapping="410" Parent="109" Hidden="1" Connects="1610,1618" Visible="0"/>
						<Atom3d ID="1620" HasProperties="1" Mapping="410" Parent="109" UserID="632" DisplayStyle="Line" Hidden="1" XYZ="2.07308419731085,1.72585780168448,0.351013089294834" Connections="1621" ForcefieldType="h1" Charge="0.053" Components="H" Visible="0">
							<Properties Force="-122.531036061342,530.37092140938,-392.98695832609" RelativeVelocity="-0.153165208141051,0.0763771410756258,-0.188497064097947"/>
						</Atom3d>
						<Bond ID="1621" Mapping="410" Parent="109" Hidden="1" Connects="1610,1620" Visible="0"/>
						<Atom3d ID="1622" HasProperties="1" Mapping="410" Parent="109" UserID="633" DisplayStyle="Line" Hidden="1" XYZ="2.09698282615513,1.77974870090759,0.354003972076518" Connections="1623" ForcefieldType="h1" Charge="0.053" Components="H" Visible="0">
							<Properties Force="93.1354600031044,85.0058074156678,522.544450800653" RelativeVelocity="1.42466916662025,0.470592905326097,0.762270631582748"/>
						</Atom3d>
						<Bond ID="1623" Mapping="410" Parent="109" Hidden="1" Connects="1610,1622" Visible="0"/>
						<Atom3d ID="1624" HasProperties="1" Mapping="410" Parent="109" UserID="634" DisplayStyle="Line" Hidden="1" XYZ="1.975006728256,1.82028004187414,0.326483819445546" Connections="1625" ForcefieldType="h1" Charge="0.053" Components="H" Visible="0">
							<Properties Force="133.582884760739,-170.763328066934,357.621927807771" RelativeVelocity="0.170302460947007,0.124812879628449,0.297024945930368"/>
						</Atom3d>
						<Bond ID="1625" Mapping="410" Parent="109" Hidden="1" Connects="1612,1624" Visible="0"/>
						<Atom3d ID="1626" HasProperties="1" Mapping="410" Parent="109" UserID="635" DisplayStyle="Line" Hidden="1" XYZ="1.99262206390502,1.77855310655106,0.28999347142223" Connections="1627" ForcefieldType="h1" Charge="0.053" Components="H" Visible="0">
							<Properties Force="483.14265328257,452.575609371227,478.037540459493" RelativeVelocity="0.207797474765981,0.128673158813415,-0.053981568828925"/>
						</Atom3d>
						<Bond ID="1627" Mapping="410" Parent="109" Hidden="1" Connects="1612,1626" Visible="0"/>
						<Atom3d ID="1628" HasProperties="1" Mapping="410" Parent="109" UserID="636" DisplayStyle="Line" Hidden="1" XYZ="2.02785876452603,1.82680446770253,0.303953827748519" Connections="1629" ForcefieldType="h1" Charge="0.053" Components="H" Visible="0">
							<Properties Force="-284.241374049272,-218.604880783939,-227.013984493008" RelativeVelocity="-0.60235824896989,-1.15695196177336,-0.550808987049292"/>
						</Atom3d>
						<Bond ID="1629" Mapping="410" Parent="109" Hidden="1" Connects="1612,1628" Visible="0"/>
						<Molecule ID="109" Mapping="410" Parent="2" Children="ci(25):23+1607,5640,5836" Name="Sketch 25" XYZ="0.422630492798934,0.422630492781687,-0.140876830927231" Visible="0"/>
						<Atom3d ID="1630" HasProperties="1" Mapping="410" Parent="111" UserID="637" DisplayStyle="Line" XYZ="1.39926046850746,0.955862322582671,0.483078243917294" Connections="1632,1638,1640" ForcefieldType="c3&apos;" Charge="0.374" Components="C" Visible="0">
							<Properties Force="-1037.20220778536,1805.10454789513,1149.58534081672" RelativeVelocity="-0.0632415772905685,0.092923975497647,0.0114921128867412"/>
						</Atom3d>
						<Atom3d ID="1631" HasProperties="1" Mapping="410" Parent="111" UserID="638" DisplayStyle="Line" XYZ="1.40996526495711,0.977207845930181,0.446580558273919" Connections="1632,1634,1636" ForcefieldType="n3m" Charge="-0.446" Components="N" Visible="0">
							<Properties Force="-194.938052515734,-293.456806897219,-35.4691152641169" RelativeVelocity="-0.0682683908139803,0.0954066328828036,-0.0759153876189016"/>
						</Atom3d>
						<Bond ID="1632" Mapping="410" Parent="111" Connects="1630,1631" Visible="0"/>
						<Atom3d ID="1633" HasProperties="1" Mapping="410" Parent="111" UserID="639" DisplayStyle="Line" XYZ="1.43431739989858,0.952583798935642,0.415143838071316" Connections="1634,1642,1644,1646" ForcefieldType="c4" Charge="0.064" Components="C" Visible="0">
							<Properties Force="1129.24595736575,772.123265298432,-546.417159409862" RelativeVelocity="0.111638851905646,0.300383361576835,-0.329603398134726"/>
						</Atom3d>
						<Bond ID="1634" Mapping="410" Parent="111" Connects="1631,1633" Visible="0"/>
						<Atom3d ID="1635" HasProperties="1" Mapping="410" Parent="111" UserID="640" DisplayStyle="Line" XYZ="1.4058029618493,1.02376010431662,0.441698823533884" Connections="1636,1648,1650,1652" ForcefieldType="c4" Charge="0.064" Components="C" Visible="0">
							<Properties Force="-1298.96995317257,64.9754219955391,203.986586183696" RelativeVelocity="-0.00177350483832247,-0.0857759316160082,-0.248794570124683"/>
						</Atom3d>
						<Bond ID="1636" Mapping="410" Parent="111" Connects="1631,1635" Visible="0"/>
						<Atom3d ID="1637" HasProperties="1" Mapping="410" Parent="111" UserID="641" DisplayStyle="Line" XYZ="1.40882704956044,0.919720799111249,0.493509571626574" Connections="1638" ForcefieldType="o1=" Charge="-0.45" Components="O" Visible="0">
							<Properties Force="857.028838767874,-2043.48083776146,-172.82227854938" RelativeVelocity="-0.0923840792176317,0.00534464902786661,0.223838014820469"/>
						</Atom3d>
						<Bond ID="1638" Mapping="410" Parent="111" Connects="1630,1637" Type="Double" Visible="0"/>
						<Atom3d ID="1639" HasProperties="1" Mapping="410" Parent="111" UserID="642" DisplayStyle="Line" Hidden="1" XYZ="1.37879474743225,0.974702186846377,0.507863210949039" Connections="1640" ForcefieldType="h1" Charge="0.076" Components="H" Visible="0">
							<Properties Force="165.900454743232,309.787217064466,-583.061425197507" RelativeVelocity="0.0895921751077701,0.382082658005244,0.155130926846044"/>
						</Atom3d>
						<Bond ID="1640" Mapping="410" Parent="111" Hidden="1" Connects="1630,1639" Visible="0"/>
						<Atom3d ID="1641" HasProperties="1" Mapping="410" Parent="111" UserID="643" DisplayStyle="Line" Hidden="1" XYZ="1.44065060161683,0.970935860190473,0.383905030663576" Connections="1642" ForcefieldType="h1" Charge="0.053" Components="H" Visible="0">
							<Properties Force="-248.666756666621,6.47319779841733,411.2676182197" RelativeVelocity="-0.194346834197523,0.0716316195907689,-0.358395547686141"/>
						</Atom3d>
						<Bond ID="1642" Mapping="410" Parent="111" Hidden="1" Connects="1633,1641" Visible="0"/>
						<Atom3d ID="1643" HasProperties="1" Mapping="410" Parent="111" UserID="644" DisplayStyle="Line" Hidden="1" XYZ="1.41722844635516,0.923467458746514,0.405668007778462" Connections="1644" ForcefieldType="h1" Charge="0.053" Components="H" Visible="0">
							<Properties Force="-165.125284614464,-671.477514916854,4.58577346802322" RelativeVelocity="1.34289407248425,0.863101091830605,-0.0433875864389872"/>
						</Atom3d>
						<Bond ID="1644" Mapping="410" Parent="111" Hidden="1" Connects="1633,1643" Visible="0"/>
						<Atom3d ID="1645" HasProperties="1" Mapping="410" Parent="111" UserID="645" DisplayStyle="Line" Hidden="1" XYZ="1.46720123685901,0.947365825233719,0.429556983759866" Connections="1646" ForcefieldType="h1" Charge="0.053" Components="H" Visible="0">
							<Properties Force="-63.4592634112555,-370.58965482128,-280.609205897687" RelativeVelocity="0.689221652558461,-0.233468095034609,-0.0665225919892425"/>
						</Atom3d>
						<Bond ID="1646" Mapping="410" Parent="111" Hidden="1" Connects="1633,1645" Visible="0"/>
						<Atom3d ID="1647" HasProperties="1" Mapping="410" Parent="111" UserID="646" DisplayStyle="Line" Hidden="1" XYZ="1.38429006378246,1.03129160787984,0.412759326464543" Connections="1648" ForcefieldType="h1" Charge="0.053" Components="H" Visible="0">
							<Properties Force="360.026378818649,79.1285837570303,380.476298622392" RelativeVelocity="0.0543064610894795,-0.120144617310447,-1.38811128149551"/>
						</Atom3d>
						<Bond ID="1648" Mapping="410" Parent="111" Hidden="1" Connects="1635,1647" Visible="0"/>
						<Atom3d ID="1649" HasProperties="1" Mapping="410" Parent="111" UserID="647" DisplayStyle="Line" Hidden="1" XYZ="1.436540967515,1.04009467475028,0.440072914400553" Connections="1650" ForcefieldType="h1" Charge="0.053" Components="H" Visible="0">
							<Properties Force="826.845586195591,360.536987403824,-318.987164463605" RelativeVelocity="-0.381882626279332,0.0362726948601967,0.609031693876455"/>
						</Atom3d>
						<Bond ID="1650" Mapping="410" Parent="111" Hidden="1" Connects="1635,1649" Visible="0"/>
						<Atom3d ID="1651" HasProperties="1" Mapping="410" Parent="111" UserID="648" DisplayStyle="Line" Hidden="1" XYZ="1.39052957351853,1.03655486410921,0.471951107740513" Connections="1652" ForcefieldType="h1" Charge="0.053" Components="H" Visible="0">
							<Properties Force="-87.3066204966848,27.2591071047511,-292.243323872462" RelativeVelocity="-0.710418540908143,-0.191617281339582,-0.0289824032523762"/>
						</Atom3d>
						<Bond ID="1652" Mapping="410" Parent="111" Hidden="1" Connects="1635,1651" Visible="0"/>
						<Molecule ID="111" Mapping="410" Parent="2" Children="ci(24):23+1630,5641" Name="Sketch 25" XYZ="0.422630492798934,0.422630492781687,-0.140876830927231" Visible="0"/>
						<Atom3d ID="1653" HasProperties="1" Mapping="410" Parent="113" UserID="649" DisplayStyle="Line" XYZ="1.94972402206626,-0.836512114887533,0.371790387581888" Connections="1655,1661,1663" ForcefieldType="c3&apos;" Charge="0.374" Components="C" Visible="0">
							<Properties Force="369.682430905268,-48.0168496643396,-397.777863418736" RelativeVelocity="0.0247913520970478,0.125802234375198,-0.187372573104964"/>
						</Atom3d>
						<Atom3d ID="1654" HasProperties="1" Mapping="410" Parent="113" UserID="650" DisplayStyle="Line" XYZ="1.94530066335412,-0.791282417565053,0.375636514041712" Connections="1655,1657,1659" ForcefieldType="n3m" Charge="-0.446" Components="N" Visible="0">
							<Properties Force="-84.097637168726,-2320.43837126889,80.304727498644" RelativeVelocity="-0.227974277882971,0.165090079937024,0.10370153298897"/>
						</Atom3d>
						<Bond ID="1655" Mapping="410" Parent="113" Connects="1653,1654" Visible="0"/>
						<Atom3d ID="1656" HasProperties="1" Mapping="410" Parent="113" UserID="651" DisplayStyle="Line" XYZ="1.93477137605479,-0.776668967492803,0.418857980039035" Connections="1657,1665,1667,1669" ForcefieldType="c4" Charge="0.064" Components="C" Visible="0">
							<Properties Force="32.563129030786,1917.32367802948,-27.7859451206813" RelativeVelocity="0.0645998370739198,0.0997484377417325,0.187470315300684"/>
						</Atom3d>
						<Bond ID="1657" Mapping="410" Parent="113" Connects="1654,1656" Visible="0"/>
						<Atom3d ID="1658" HasProperties="1" Mapping="410" Parent="113" UserID="652" DisplayStyle="Line" XYZ="1.93769389401152,-0.764612762688723,0.337470813956545" Connections="1659,1671,1673,1675" ForcefieldType="c4" Charge="0.064" Components="C" Visible="0">
							<Properties Force="1411.33109437891,326.883261130849,-1032.18749045616" RelativeVelocity="-0.0220878707796916,0.0350456562438484,0.00934637765947289"/>
						</Atom3d>
						<Bond ID="1659" Mapping="410" Parent="113" Connects="1654,1658" Visible="0"/>
						<Atom3d ID="1660" HasProperties="1" Mapping="410" Parent="113" UserID="653" DisplayStyle="Line" XYZ="1.95382184788775,-0.864280441198243,0.401058114605948" Connections="1661" ForcefieldType="o1=" Charge="-0.45" Components="O" Visible="0">
							<Properties Force="63.75323027504,1455.03796509222,-611.606865034479" RelativeVelocity="0.189420640612326,-0.206851643689801,0.221592419575767"/>
						</Atom3d>
						<Bond ID="1661" Mapping="410" Parent="113" Connects="1653,1660" Type="Double" Visible="0"/>
						<Atom3d ID="1662" HasProperties="1" Mapping="410" Parent="113" UserID="654" DisplayStyle="Line" Hidden="1" XYZ="1.95273796155518,-0.847492714963473,0.336044802003671" Connections="1663" ForcefieldType="h1" Charge="0.076" Components="H" Visible="0">
							<Properties Force="-158.067583746351,378.500219888984,449.8953828489" RelativeVelocity="0.7941111958942,-0.404933663540396,-0.782248308206829"/>
						</Atom3d>
						<Bond ID="1663" Mapping="410" Parent="113" Hidden="1" Connects="1653,1662" Visible="0"/>
						<Atom3d ID="1664" HasProperties="1" Mapping="410" Parent="113" UserID="655" DisplayStyle="Line" Hidden="1" XYZ="1.93215276954736,-0.739583599779933,0.417848463248509" Connections="1665" ForcefieldType="h1" Charge="0.053" Components="H" Visible="0">
							<Properties Force="-226.624264714135,-620.135062562253,-16.0482945238744" RelativeVelocity="0.429847281336503,0.388361871934645,0.808121709582488"/>
						</Atom3d>
						<Bond ID="1665" Mapping="410" Parent="113" Hidden="1" Connects="1656,1664" Visible="0"/>
						<Atom3d ID="1666" HasProperties="1" Mapping="410" Parent="113" UserID="656" DisplayStyle="Line" Hidden="1" XYZ="1.96133151629108,-0.780995347208803,0.441304248246527" Connections="1667" ForcefieldType="h1" Charge="0.053" Components="H" Visible="0">
							<Properties Force="565.905875094066,-407.333392893377,367.08455462653" RelativeVelocity="0.60729089852509,0.273433088112925,-0.526513807163118"/>
						</Atom3d>
						<Bond ID="1667" Mapping="410" Parent="113" Hidden="1" Connects="1656,1666" Visible="0"/>
						<Atom3d ID="1668" HasProperties="1" Mapping="410" Parent="113" UserID="657" DisplayStyle="Line" Hidden="1" XYZ="1.90495973099433,-0.789441387045753,0.433037713245291" Connections="1669" ForcefieldType="h1" Charge="0.053" Components="H" Visible="0">
							<Properties Force="-432.911853023744,-241.950079038205,-25.4382198704208" RelativeVelocity="0.196698217299014,-0.379279046926915,0.199575707771796"/>
						</Atom3d>
						<Bond ID="1669" Mapping="410" Parent="113" Hidden="1" Connects="1656,1668" Visible="0"/>
						<Atom3d ID="1670" HasProperties="1" Mapping="410" Parent="113" UserID="658" DisplayStyle="Line" Hidden="1" XYZ="1.91018938964091,-0.743806610537863,0.336383042596814" Connections="1671" ForcefieldType="h1" Charge="0.053" Components="H" Visible="0">
							<Properties Force="-1350.9516429594,277.395299507969,460.640817009166" RelativeVelocity="-0.132181119768277,-0.13319996825842,0.510154032563655"/>
						</Atom3d>
						<Bond ID="1671" Mapping="410" Parent="113" Hidden="1" Connects="1658,1670" Visible="0"/>
						<Atom3d ID="1672" HasProperties="1" Mapping="410" Parent="113" UserID="659" DisplayStyle="Line" Hidden="1" XYZ="1.93840245897074,-0.783131191337163,0.306273933719566" Connections="1673" ForcefieldType="h1" Charge="0.053" Components="H" Visible="0">
							<Properties Force="-51.2728247456192,-234.156740615455,319.870060605827" RelativeVelocity="-0.0823762807129202,-0.515279195303708,0.292682962964367"/>
						</Atom3d>
						<Bond ID="1673" Mapping="410" Parent="113" Hidden="1" Connects="1658,1672" Visible="0"/>
						<Atom3d ID="1674" HasProperties="1" Mapping="410" Parent="113" UserID="660" DisplayStyle="Line" Hidden="1" XYZ="1.9641585775019,-0.739911345824503,0.333192922905701" Connections="1675" ForcefieldType="h1" Charge="0.053" Components="H" Visible="0">
							<Properties Force="160.660262242297,-319.247959723646,174.470751602651" RelativeVelocity="0.468010970959525,-0.590293982403073,0.0188476992697499"/>
						</Atom3d>
						<Bond ID="1675" Mapping="410" Parent="113" Hidden="1" Connects="1658,1674" Visible="0"/>
						<Molecule ID="113" Mapping="410" Parent="2" Children="ci(25):23+1653,5642,5837" Name="Sketch 25" XYZ="0.422630492798934,0.422630492781687,-0.140876830927231" Visible="0"/>
						<Atom3d ID="1676" HasProperties="1" Mapping="410" Parent="115" UserID="661" DisplayStyle="Line" XYZ="0.338428734931061,2.01567876384912,0.338035538484057" Connections="1678,1684,1686" ForcefieldType="c3&apos;" Charge="0.374" Components="C" Visible="0">
							<Properties Force="-1205.71009846022,595.412754402679,754.862902911733" RelativeVelocity="-0.00609643724950846,0.0964008278826472,0.329618567752489"/>
						</Atom3d>
						<Atom3d ID="1677" HasProperties="1" Mapping="410" Parent="115" UserID="662" DisplayStyle="Line" XYZ="0.334919547708609,2.05084031164938,0.311514780138534" Connections="1678,1680,1682" ForcefieldType="n3m" Charge="-0.446" Components="N" Visible="0">
							<Properties Force="-18.5073466795453,-496.802119802125,611.945896852007" RelativeVelocity="0.0227527798355489,-0.0580709355878058,-0.137627490559357"/>
						</Atom3d>
						<Bond ID="1678" Mapping="410" Parent="115" Connects="1676,1677" Visible="0"/>
						<Atom3d ID="1679" HasProperties="1" Mapping="410" Parent="115" UserID="663" DisplayStyle="Line" XYZ="0.367731828478779,2.05659410047258,0.276885299167748" Connections="1680,1688,1690,1692" ForcefieldType="c4" Charge="0.064" Components="C" Visible="0">
							<Properties Force="-289.403038483557,-116.52389018702,91.2385276854593" RelativeVelocity="-0.0663174395360981,0.0571742231299798,-0.19411711710636"/>
						</Atom3d>
						<Bond ID="1680" Mapping="410" Parent="115" Connects="1677,1679" Visible="0"/>
						<Atom3d ID="1681" HasProperties="1" Mapping="410" Parent="115" UserID="664" DisplayStyle="Line" XYZ="0.299748872096398,2.08242623994377,0.317600968211065" Connections="1682,1694,1696,1698" ForcefieldType="c4" Charge="0.064" Components="C" Visible="0">
							<Properties Force="626.023925400431,-9.33431552268969,2135.60801152271" RelativeVelocity="0.109037536034692,0.120827297118075,-0.291972517448473"/>
						</Atom3d>
						<Bond ID="1682" Mapping="410" Parent="115" Connects="1677,1681" Visible="0"/>
						<Atom3d ID="1683" HasProperties="1" Mapping="410" Parent="115" UserID="665" DisplayStyle="Line" XYZ="0.362344175981576,1.98514607566778,0.333164698429263" Connections="1684" ForcefieldType="o1=" Charge="-0.45" Components="O" Visible="0">
							<Properties Force="962.603662776586,-779.156982082055,-393.450136939062" RelativeVelocity="-0.0170211001269029,0.0625649686667161,0.247768015725507"/>
						</Atom3d>
						<Bond ID="1684" Mapping="410" Parent="115" Connects="1676,1683" Type="Double" Visible="0"/>
						<Atom3d ID="1685" HasProperties="1" Mapping="410" Parent="115" UserID="666" DisplayStyle="Line" Hidden="1" XYZ="0.315534236536546,2.01613744429591,0.367880350833493" Connections="1686" ForcefieldType="h1" Charge="0.076" Components="H" Visible="0">
							<Properties Force="134.889801250849,280.159749904351,-565.387977520845" RelativeVelocity="0.295600901415047,1.126995856791,0.78005260566661"/>
						</Atom3d>
						<Bond ID="1686" Mapping="410" Parent="115" Hidden="1" Connects="1676,1685" Visible="0"/>
						<Atom3d ID="1687" HasProperties="1" Mapping="410" Parent="115" UserID="667" DisplayStyle="Line" Hidden="1" XYZ="0.356816983662566,2.03496373051568,0.248968160392503" Connections="1688" ForcefieldType="h1" Charge="0.053" Components="H" Visible="0">
							<Properties Force="573.616891248223,417.977555072428,218.398370236505" RelativeVelocity="-0.437839687180287,1.06133607233583,0.876819565524124"/>
						</Atom3d>
						<Bond ID="1688" Mapping="410" Parent="115" Hidden="1" Connects="1679,1687" Visible="0"/>
						<Atom3d ID="1689" HasProperties="1" Mapping="410" Parent="115" UserID="668" DisplayStyle="Line" Hidden="1" XYZ="0.400732230898786,2.04840203314381,0.290784411550743" Connections="1690" ForcefieldType="h1" Charge="0.053" Components="H" Visible="0">
							<Properties Force="-378.738163631938,-110.203646688349,-405.030883217017" RelativeVelocity="0.336763324197517,0.735276524748008,-0.521429455710459"/>
						</Atom3d>
						<Bond ID="1690" Mapping="410" Parent="115" Hidden="1" Connects="1679,1689" Visible="0"/>
						<Atom3d ID="1691" HasProperties="1" Mapping="410" Parent="115" UserID="669" DisplayStyle="Line" Hidden="1" XYZ="0.369035240519523,2.09167656310199,0.267332808755709" Connections="1692" ForcefieldType="h1" Charge="0.053" Components="H" Visible="0">
							<Properties Force="-83.7580346671722,-266.63750713578,-88.279765393126" RelativeVelocity="-0.355116150342093,-0.522198934152706,0.543765311130656"/>
						</Atom3d>
						<Bond ID="1692" Mapping="410" Parent="115" Hidden="1" Connects="1679,1691" Visible="0"/>
						<Atom3d ID="1693" HasProperties="1" Mapping="410" Parent="115" UserID="670" DisplayStyle="Line" Hidden="1" XYZ="0.276870502229797,2.07621978949811,0.346762065559613" Connections="1694" ForcefieldType="h1" Charge="0.053" Components="H" Visible="0">
							<Properties Force="511.02962456006,-403.65948146459,-879.305811011312" RelativeVelocity="-0.37882623620827,0.0317932616416845,-0.48380958777862"/>
						</Atom3d>
						<Bond ID="1694" Mapping="410" Parent="115" Hidden="1" Connects="1681,1693" Visible="0"/>
						<Atom3d ID="1695" HasProperties="1" Mapping="410" Parent="115" UserID="671" DisplayStyle="Line" Hidden="1" XYZ="0.283525091330198,2.08824191142678,0.288573420669742" Connections="1696" ForcefieldType="h1" Charge="0.053" Components="H" Visible="0">
							<Properties Force="-1063.83442311303,213.113228868274,-1440.79771977522" RelativeVelocity="-0.439032968675819,-0.512665777122739,0.782007261424116"/>
						</Atom3d>
						<Bond ID="1696" Mapping="410" Parent="115" Hidden="1" Connects="1681,1695" Visible="0"/>
						<Atom3d ID="1697" HasProperties="1" Mapping="410" Parent="115" UserID="672" DisplayStyle="Line" Hidden="1" XYZ="0.314920857023139,2.11267257011112,0.328106618983673" Connections="1698" ForcefieldType="h1" Charge="0.053" Components="H" Visible="0">
							<Properties Force="216.981833056949,619.909647407438,-57.0277918176199" RelativeVelocity="-0.120803122421781,-0.0299738489769871,-0.362534429179254"/>
						</Atom3d>
						<Bond ID="1698" Mapping="410" Parent="115" Hidden="1" Connects="1681,1697" Visible="0"/>
						<Molecule ID="115" Mapping="410" Parent="2" Children="ci(25):23+1676,5643,5838" Name="Sketch 25" XYZ="0.422630492798934,0.422630492781687,-0.140876830927231" Visible="0"/>
						<Atom3d ID="1699" HasProperties="1" Mapping="410" Parent="117" UserID="673" DisplayStyle="Line" XYZ="-0.045470330920095,-0.649381882831113,1.33494316416668" Connections="1701,1707,1709" ForcefieldType="c3&apos;" Charge="0.374" Components="C" Visible="0">
							<Properties Force="-75.8798877402375,-921.63645171276,802.23468982076" RelativeVelocity="-0.0883755635866283,-0.232883159782512,-0.0704613538861184"/>
						</Atom3d>
						<Atom3d ID="1700" HasProperties="1" Mapping="410" Parent="117" UserID="674" DisplayStyle="Line" XYZ="-0.028270444527207,-0.632062776454093,1.29883394751357" Connections="1701,1703,1705" ForcefieldType="n3m" Charge="-0.446" Components="N" Visible="0">
							<Properties Force="440.938569664195,-43.4110683620844,99.0194675775599" RelativeVelocity="-0.0238220226681449,-0.236369571603331,0.0413096245114987"/>
						</Atom3d>
						<Bond ID="1701" Mapping="410" Parent="117" Connects="1699,1700" Visible="0"/>
						<Atom3d ID="1702" HasProperties="1" Mapping="410" Parent="117" UserID="675" DisplayStyle="Line" XYZ="0.019251956474024,-0.631427702379533,1.2946146825215" Connections="1703,1711,1713,1715" ForcefieldType="c4" Charge="0.064" Components="C" Visible="0">
							<Properties Force="-307.63133582515,908.096904871432,970.462562854373" RelativeVelocity="-0.115162010699435,0.0351386656039009,0.139493151818071"/>
						</Atom3d>
						<Bond ID="1703" Mapping="410" Parent="117" Connects="1700,1702" Visible="0"/>
						<Atom3d ID="1704" HasProperties="1" Mapping="410" Parent="117" UserID="676" DisplayStyle="Line" XYZ="-0.053376590495785,-0.604326987499903,1.2696398924837" Connections="1705,1717,1719,1721" ForcefieldType="c4" Charge="0.064" Components="C" Visible="0">
							<Properties Force="-308.232879169258,-149.638428267158,-1046.87770021229" RelativeVelocity="-0.146007908202522,-0.257923270703387,0.103617042535006"/>
						</Atom3d>
						<Bond ID="1705" Mapping="410" Parent="117" Connects="1700,1704" Visible="0"/>
						<Atom3d ID="1706" HasProperties="1" Mapping="410" Parent="117" UserID="677" DisplayStyle="Line" XYZ="-0.025189944661221,-0.667093935638503,1.36540051222609" Connections="1707" ForcefieldType="o1=" Charge="-0.45" Components="O" Visible="0">
							<Properties Force="-284.476990990957,545.635519662981,-909.685579944472" RelativeVelocity="0.191839916400461,-0.028925144511931,-0.0630404568212514"/>
						</Atom3d>
						<Bond ID="1707" Mapping="410" Parent="117" Connects="1699,1706" Type="Double" Visible="0"/>
						<Atom3d ID="1708" HasProperties="1" Mapping="410" Parent="117" UserID="678" DisplayStyle="Line" Hidden="1" XYZ="-0.0820723302735841,-0.649572197449073,1.33473411889578" Connections="1709" ForcefieldType="h1" Charge="0.076" Components="H" Visible="0">
							<Properties Force="57.9954863887531,165.020008268267,-57.1867193764465" RelativeVelocity="0.646397815665205,-0.320578743852402,0.51147318833547"/>
						</Atom3d>
						<Bond ID="1709" Mapping="410" Parent="117" Hidden="1" Connects="1699,1708" Visible="0"/>
						<Atom3d ID="1710" HasProperties="1" Mapping="410" Parent="117" UserID="679" DisplayStyle="Line" Hidden="1" XYZ="0.0318860664185481,-0.659035877002993,1.27775970175056" Connections="1711" ForcefieldType="h1" Charge="0.053" Components="H" Visible="0">
							<Properties Force="239.225120826065,-770.569697524104,-534.680106776174" RelativeVelocity="-0.0497550900834011,0.237166998943629,-0.312984090457608"/>
						</Atom3d>
						<Bond ID="1711" Mapping="410" Parent="117" Hidden="1" Connects="1702,1710" Visible="0"/>
						<Atom3d ID="1712" HasProperties="1" Mapping="410" Parent="117" UserID="680" DisplayStyle="Line" Hidden="1" XYZ="0.033652879583356,-0.631012193075003,1.32818706599387" Connections="1713" ForcefieldType="h1" Charge="0.053" Components="H" Visible="0">
							<Properties Force="58.1014877443405,77.5976751190532,-385.666409466858" RelativeVelocity="0.142655776742828,1.04077110018334,0.476575764299304"/>
						</Atom3d>
						<Bond ID="1713" Mapping="410" Parent="117" Hidden="1" Connects="1702,1712" Visible="0"/>
						<Atom3d ID="1714" HasProperties="1" Mapping="410" Parent="117" UserID="681" DisplayStyle="Line" Hidden="1" XYZ="0.0282585881180141,-0.601221563520003,1.27737151769053" Connections="1715" ForcefieldType="h1" Charge="0.053" Components="H" Visible="0">
							<Properties Force="233.020429767428,-31.2050045086877,33.7652629190628" RelativeVelocity="-1.20031449766084,-0.189165804269532,-0.174857763734829"/>
						</Atom3d>
						<Bond ID="1715" Mapping="410" Parent="117" Hidden="1" Connects="1702,1714" Visible="0"/>
						<Atom3d ID="1716" HasProperties="1" Mapping="410" Parent="117" UserID="682" DisplayStyle="Line" Hidden="1" XYZ="-0.086304677873102,-0.616579449559303,1.26594514826653" Connections="1717" ForcefieldType="h1" Charge="0.053" Components="H" Visible="0">
							<Properties Force="-506.737102541913,-409.513080490919,158.434262571029" RelativeVelocity="-0.65152414224925,-0.0130685969820584,0.241829602462874"/>
						</Atom3d>
						<Bond ID="1717" Mapping="410" Parent="117" Hidden="1" Connects="1704,1716" Visible="0"/>
						<Atom3d ID="1718" HasProperties="1" Mapping="410" Parent="117" UserID="683" DisplayStyle="Line" Hidden="1" XYZ="-0.041176978902242,-0.606618942514753,1.23455375245425" Connections="1719" ForcefieldType="h1" Charge="0.053" Components="H" Visible="0">
							<Properties Force="89.0854142513515,235.10753507608,686.813732341835" RelativeVelocity="0.243717089499589,-0.676625892834357,-0.365232390909507"/>
						</Atom3d>
						<Bond ID="1719" Mapping="410" Parent="117" Hidden="1" Connects="1704,1718" Visible="0"/>
						<Atom3d ID="1720" HasProperties="1" Mapping="410" Parent="117" UserID="684" DisplayStyle="Line" Hidden="1" XYZ="-0.0592627025741331,-0.570462637106797,1.28031554442745" Connections="1721" ForcefieldType="h1" Charge="0.053" Components="H" Visible="0">
							<Properties Force="464.565305319925,126.556233728547,73.349653354592" RelativeVelocity="0.396602856932919,0.26432582245313,0.0920423641576591"/>
						</Atom3d>
						<Bond ID="1721" Mapping="410" Parent="117" Hidden="1" Connects="1704,1720" Visible="0"/>
						<Molecule ID="117" Mapping="410" Parent="2" Children="ci(25):23+1699,5644,5839" Name="Sketch 25" XYZ="0.422630492798934,0.422630492781687,-0.140876830927231" Visible="0"/>
						<Atom3d ID="1722" HasProperties="1" Mapping="410" Parent="119" UserID="685" DisplayStyle="Line" XYZ="2.22674636198441,0.538752477373461,0.505389300931846" Connections="1724,1730,1732" ForcefieldType="c3&apos;" Charge="0.374" Components="C" Visible="0">
							<Properties Force="-957.938710292109,-762.082427196836,-468.758531200641" RelativeVelocity="0.132504833927497,0.0474610817957078,0.238056510754747"/>
						</Atom3d>
						<Atom3d ID="1723" HasProperties="1" Mapping="410" Parent="119" UserID="686" DisplayStyle="Line" XYZ="2.18979326844895,0.521221005102742,0.484324150800694" Connections="1724,1726,1728" ForcefieldType="n3m" Charge="-0.446" Components="N" Visible="0">
							<Properties Force="1610.64677179876,169.022453785036,546.553644761274" RelativeVelocity="-0.160278614462739,0.306107715352186,-0.254835393219959"/>
						</Atom3d>
						<Bond ID="1724" Mapping="410" Parent="119" Connects="1722,1723" Visible="0"/>
						<Atom3d ID="1725" HasProperties="1" Mapping="410" Parent="119" UserID="687" DisplayStyle="Line" XYZ="2.14723301986748,0.540047816729234,0.486811861438726" Connections="1726,1734,1736,1738" ForcefieldType="c4" Charge="0.064" Components="C" Visible="0">
							<Properties Force="-1257.33931443342,108.872495514879,332.379193098941" RelativeVelocity="-0.0912368159330858,0.00628207094204452,0.0786968008640569"/>
						</Atom3d>
						<Bond ID="1726" Mapping="410" Parent="119" Connects="1723,1725" Visible="0"/>
						<Atom3d ID="1727" HasProperties="1" Mapping="410" Parent="119" UserID="688" DisplayStyle="Line" XYZ="2.19731878125608,0.486531661215024,0.452081734773512" Connections="1728,1740,1742,1744" ForcefieldType="c4" Charge="0.064" Components="C" Visible="0">
							<Properties Force="-1206.36076757346,-487.109294010485,-427.171674315157" RelativeVelocity="-0.0593422539582263,0.229528260911151,-0.0636544128618716"/>
						</Atom3d>
						<Bond ID="1728" Mapping="410" Parent="119" Connects="1723,1727" Visible="0"/>
						<Atom3d ID="1729" HasProperties="1" Mapping="410" Parent="119" UserID="689" DisplayStyle="Line" XYZ="2.22965932602389,0.574522508705534,0.522305149775623" Connections="1730" ForcefieldType="o1=" Charge="-0.45" Components="O" Visible="0">
							<Properties Force="-398.067178481342,-222.133400041692,-77.3176312046024" RelativeVelocity="-0.0915907495151286,-0.003712694349187,-0.058700897629327"/>
						</Atom3d>
						<Bond ID="1730" Mapping="410" Parent="119" Connects="1722,1729" Type="Double" Visible="0"/>
						<Atom3d ID="1731" HasProperties="1" Mapping="410" Parent="119" UserID="690" DisplayStyle="Line" Hidden="1" XYZ="2.25338357883118,0.513022242225476,0.506336953433907" Connections="1732" ForcefieldType="h1" Charge="0.076" Components="H" Visible="0">
							<Properties Force="-30.2889307317759,500.611959505742,-209.583901448263" RelativeVelocity="0.0553849248616129,-0.636057146702595,0.473209497587406"/>
						</Atom3d>
						<Bond ID="1732" Mapping="410" Parent="119" Hidden="1" Connects="1722,1731" Visible="0"/>
						<Atom3d ID="1733" HasProperties="1" Mapping="410" Parent="119" UserID="691" DisplayStyle="Line" Hidden="1" XYZ="2.12371515630583,0.52322587903373,0.465810597946447" Connections="1734" ForcefieldType="h1" Charge="0.053" Components="H" Visible="0">
							<Properties Force="121.749190937538,-418.409094972422,-335.68300081228" RelativeVelocity="0.265645399585162,0.000196784566806731,0.0649889890291912"/>
						</Atom3d>
						<Bond ID="1734" Mapping="410" Parent="119" Hidden="1" Connects="1725,1733" Visible="0"/>
						<Atom3d ID="1735" HasProperties="1" Mapping="410" Parent="119" UserID="692" DisplayStyle="Line" Hidden="1" XYZ="2.14380573972632,0.573382318848245,0.475444474749799" Connections="1736" ForcefieldType="h1" Charge="0.053" Components="H" Visible="0">
							<Properties Force="395.567219204795,547.131559186302,-9.51778078792398" RelativeVelocity="0.428728370601065,0.550538081224514,-0.459919087572575"/>
						</Atom3d>
						<Bond ID="1736" Mapping="410" Parent="119" Hidden="1" Connects="1725,1735" Visible="0"/>
						<Atom3d ID="1737" HasProperties="1" Mapping="410" Parent="119" UserID="693" DisplayStyle="Line" Hidden="1" XYZ="2.13096247712645,0.536612925766616,0.519182805035398" Connections="1738" ForcefieldType="h1" Charge="0.053" Components="H" Visible="0">
							<Properties Force="418.995306636475,108.189924226122,50.0013463963794" RelativeVelocity="-0.551635085339221,-0.668061332337588,-0.636646849145512"/>
						</Atom3d>
						<Bond ID="1738" Mapping="410" Parent="119" Hidden="1" Connects="1725,1737" Visible="0"/>
						<Atom3d ID="1739" HasProperties="1" Mapping="410" Parent="119" UserID="694" DisplayStyle="Line" Hidden="1" XYZ="2.17269050099207,0.458508961643389,0.454778321023943" Connections="1740" ForcefieldType="h1" Charge="0.053" Components="H" Visible="0">
							<Properties Force="562.323188311031,442.313166664313,409.378770937353" RelativeVelocity="-0.471178634578855,0.593716368305698,0.304812010086417"/>
						</Atom3d>
						<Bond ID="1740" Mapping="410" Parent="119" Hidden="1" Connects="1727,1739" Visible="0"/>
						<Atom3d ID="1741" HasProperties="1" Mapping="410" Parent="119" UserID="695" DisplayStyle="Line" Hidden="1" XYZ="2.23062711603241,0.473714433110015,0.454058341775888" Connections="1742" ForcefieldType="h1" Charge="0.053" Components="H" Visible="0">
							<Properties Force="-50.1572798813428,-42.3746313692439,-27.514738251401" RelativeVelocity="0.340833534381567,-0.099812650944097,0.24924071995292"/>
						</Atom3d>
						<Bond ID="1742" Mapping="410" Parent="119" Hidden="1" Connects="1727,1741" Visible="0"/>
						<Atom3d ID="1743" HasProperties="1" Mapping="410" Parent="119" UserID="696" DisplayStyle="Line" Hidden="1" XYZ="2.18897504540288,0.498187399397837,0.418512444466509" Connections="1744" ForcefieldType="h1" Charge="0.053" Components="H" Visible="0">
							<Properties Force="396.402342060225,119.193202504081,124.976953764924" RelativeVelocity="-0.45822864492069,0.151065878096123,0.122908154400107"/>
						</Atom3d>
						<Bond ID="1744" Mapping="410" Parent="119" Hidden="1" Connects="1727,1743" Visible="0"/>
						<Molecule ID="119" Mapping="410" Parent="2" Children="ci(25):23+1722,5645,5840" Name="Sketch 25" XYZ="0.422630492798934,0.422630492781687,-0.140876830927231" Visible="0"/>
						<Atom3d ID="1745" HasProperties="1" Mapping="410" Parent="121" UserID="697" DisplayStyle="Line" XYZ="0.75396167420461,1.60072371997027,0.0275480536753997" Connections="1747,1753,1755" ForcefieldType="c3&apos;" Charge="0.374" Components="C" Visible="0">
							<Properties Force="-155.592779638485,326.206457154797,-622.773707734132" RelativeVelocity="-0.0857597609570945,-0.172539329235542,-0.142156941525895"/>
						</Atom3d>
						<Atom3d ID="1746" HasProperties="1" Mapping="410" Parent="121" UserID="698" DisplayStyle="Line" XYZ="0.78614996805289,1.57151488166564,0.0231511684735167" Connections="1747,1749,1751" ForcefieldType="n3m" Charge="-0.446" Components="N" Visible="0">
							<Properties Force="-952.309611667537,943.831674997175,-237.010600610955" RelativeVelocity="0.0396140455446465,-0.0612173149493471,-0.024173188976782"/>
						</Atom3d>
						<Bond ID="1747" Mapping="410" Parent="121" Connects="1745,1746" Visible="0"/>
						<Atom3d ID="1748" HasProperties="1" Mapping="410" Parent="121" UserID="699" DisplayStyle="Line" XYZ="0.829318732910182,1.58222126504949,0.0125667812649757" Connections="1749,1757,1759,1761" ForcefieldType="c4" Charge="0.064" Components="C" Visible="0">
							<Properties Force="2653.82578121973,-653.480608431038,102.484845645671" RelativeVelocity="0.14298121811121,0.0890569461022898,0.0925687862839294"/>
						</Atom3d>
						<Bond ID="1749" Mapping="410" Parent="121" Connects="1746,1748" Visible="0"/>
						<Atom3d ID="1750" HasProperties="1" Mapping="410" Parent="121" UserID="700" DisplayStyle="Line" XYZ="0.777675023511618,1.52666055747118,0.0219504885729217" Connections="1751,1763,1765,1767" ForcefieldType="c4" Charge="0.064" Components="C" Visible="0">
							<Properties Force="-107.616880906561,-2073.22793993981,-238.889119000401" RelativeVelocity="-0.120344375597991,-0.129828340342805,-0.0695910015325051"/>
						</Atom3d>
						<Bond ID="1751" Mapping="410" Parent="121" Connects="1746,1750" Visible="0"/>
						<Atom3d ID="1752" HasProperties="1" Mapping="410" Parent="121" UserID="701" DisplayStyle="Line" XYZ="0.755984329107141,1.63999518098978,0.0215524905403047" Connections="1753" ForcefieldType="o1=" Charge="-0.45" Components="O" Visible="0">
							<Properties Force="534.732058528512,313.796186162556,166.171959361795" RelativeVelocity="-0.00209453895465849,0.190589483956606,0.203199986392864"/>
						</Atom3d>
						<Bond ID="1753" Mapping="410" Parent="121" Connects="1745,1752" Type="Double" Visible="0"/>
						<Atom3d ID="1754" HasProperties="1" Mapping="410" Parent="121" UserID="702" DisplayStyle="Line" Hidden="1" XYZ="0.72209865974851,1.58627631737558,0.0333530297404727" Connections="1755" ForcefieldType="h1" Charge="0.076" Components="H" Visible="0">
							<Properties Force="-550.65019508795,-595.092656011154,321.810667238451" RelativeVelocity="0.701892501701301,0.94454467956475,0.0223180960137427"/>
						</Atom3d>
						<Bond ID="1755" Mapping="410" Parent="121" Hidden="1" Connects="1745,1754" Visible="0"/>
						<Atom3d ID="1756" HasProperties="1" Mapping="410" Parent="121" UserID="703" DisplayStyle="Line" Hidden="1" XYZ="0.851346529695394,1.56934773771901,0.0404143221942577" Connections="1757" ForcefieldType="h1" Charge="0.053" Components="H" Visible="0">
							<Properties Force="-385.065588012223,255.41734179702,-665.211115877279" RelativeVelocity="-0.928070738117081,0.870229699839424,-0.0180807936468601"/>
						</Atom3d>
						<Bond ID="1757" Mapping="410" Parent="121" Hidden="1" Connects="1748,1756" Visible="0"/>
						<Atom3d ID="1758" HasProperties="1" Mapping="410" Parent="121" UserID="704" DisplayStyle="Line" Hidden="1" XYZ="0.836587273016938,1.6166217884536,0.0106259938113707" Connections="1759" ForcefieldType="h1" Charge="0.053" Components="H" Visible="0">
							<Properties Force="-303.314492772644,641.17510785328,30.1031902476555" RelativeVelocity="-0.715651799279715,-0.561768581372411,-0.607870399503425"/>
						</Atom3d>
						<Bond ID="1759" Mapping="410" Parent="121" Hidden="1" Connects="1748,1758" Visible="0"/>
						<Atom3d ID="1760" HasProperties="1" Mapping="410" Parent="121" UserID="705" DisplayStyle="Line" Hidden="1" XYZ="0.844815418322056,1.56816594060642,-0.0190533943537143" Connections="1761" ForcefieldType="h1" Charge="0.053" Components="H" Visible="0">
							<Properties Force="-849.19241469411,81.6989243629714,672.554856105077" RelativeVelocity="0.00619765274919388,0.556402612022397,-0.263493170849566"/>
						</Atom3d>
						<Bond ID="1761" Mapping="410" Parent="121" Hidden="1" Connects="1748,1760" Visible="0"/>
						<Atom3d ID="1762" HasProperties="1" Mapping="410" Parent="121" UserID="706" DisplayStyle="Line" Hidden="1" XYZ="0.792365953945766,1.51081103561662,-0.00907925185842728" Connections="1763" ForcefieldType="h1" Charge="0.053" Components="H" Visible="0">
							<Properties Force="-268.570884401662,276.055859182156,811.505726513304" RelativeVelocity="0.4306863630818,0.240804918487609,0.918529298183839"/>
						</Atom3d>
						<Bond ID="1763" Mapping="410" Parent="121" Hidden="1" Connects="1750,1762" Visible="0"/>
						<Atom3d ID="1764" HasProperties="1" Mapping="410" Parent="121" UserID="707" DisplayStyle="Line" Hidden="1" XYZ="0.742679690301654,1.51630566008366,0.0223107824388497" Connections="1765" ForcefieldType="h1" Charge="0.053" Components="H" Visible="0">
							<Properties Force="101.601682254903,518.273325316138,-106.229264068579" RelativeVelocity="0.419871942591951,-0.208267348683107,0.163230559406333"/>
						</Atom3d>
						<Bond ID="1765" Mapping="410" Parent="121" Hidden="1" Connects="1750,1764" Visible="0"/>
						<Atom3d ID="1766" HasProperties="1" Mapping="410" Parent="121" UserID="708" DisplayStyle="Line" Hidden="1" XYZ="0.790553826664206,1.51136684213045,0.0523205733170967" Connections="1767" ForcefieldType="h1" Charge="0.053" Components="H" Visible="0">
							<Properties Force="197.285495997714,-140.50529697589,-256.170845570114" RelativeVelocity="0.0443606841853648,-0.0439332761580862,-0.324543565271863"/>
						</Atom3d>
						<Bond ID="1767" Mapping="410" Parent="121" Hidden="1" Connects="1750,1766" Visible="0"/>
						<Molecule ID="121" Mapping="410" Parent="2" Children="ci(25):23+1745,5646,5841" Name="Sketch 25" XYZ="0.422630492798934,0.422630492781687,-0.140876830927231" Visible="0"/>
						<Atom3d ID="1768" HasProperties="1" Mapping="410" Parent="123" UserID="709" DisplayStyle="Line" XYZ="0.27373773339517,0.716324832869864,-0.100209444098213" Connections="1770,1776,1778" ForcefieldType="c3&apos;" Charge="0.374" Components="C" Visible="0">
							<Properties Force="-121.355361095704,-53.2216322138126,137.963967173225" RelativeVelocity="-0.48018137613136,0.127631671737331,0.233904031470967"/>
						</Atom3d>
						<Atom3d ID="1769" HasProperties="1" Mapping="410" Parent="123" UserID="710" DisplayStyle="Line" XYZ="0.282536882613161,0.674933075089051,-0.0842398759415067" Connections="1770,1772,1774" ForcefieldType="n3m" Charge="-0.446" Components="N" Visible="0">
							<Properties Force="-877.864134986906,721.673715663461,-1847.88143098424" RelativeVelocity="-0.0653138016888386,-0.143307853967078,0.174269892364422"/>
						</Atom3d>
						<Bond ID="1770" Mapping="410" Parent="123" Connects="1768,1769" Visible="0"/>
						<Atom3d ID="1771" HasProperties="1" Mapping="410" Parent="123" UserID="711" DisplayStyle="Line" XYZ="0.306732347654575,0.669533193325622,-0.0454256143736729" Connections="1772,1780,1782,1784" ForcefieldType="c4" Charge="0.064" Components="C" Visible="0">
							<Properties Force="1145.10877417346,-796.565539317621,1415.84714293944" RelativeVelocity="0.0646351457441348,0.0572751691144584,0.10421023552184"/>
						</Atom3d>
						<Bond ID="1772" Mapping="410" Parent="123" Connects="1769,1771" Visible="0"/>
						<Atom3d ID="1773" HasProperties="1" Mapping="410" Parent="123" UserID="712" DisplayStyle="Line" XYZ="0.261560818447469,0.636088658179364,-0.10629328990112" Connections="1774,1786,1788,1790" ForcefieldType="c4" Charge="0.064" Components="C" Visible="0">
							<Properties Force="380.929098380084,1402.59966275499,-286.689264748862" RelativeVelocity="0.0553448627019439,0.0221293670542949,0.136227662531661"/>
						</Atom3d>
						<Bond ID="1774" Mapping="410" Parent="123" Connects="1769,1773" Visible="0"/>
						<Atom3d ID="1775" HasProperties="1" Mapping="410" Parent="123" UserID="713" DisplayStyle="Line" XYZ="0.285515382604629,0.751260917543885,-0.0841491526272053" Connections="1776" ForcefieldType="o1=" Charge="-0.45" Components="O" Visible="0">
							<Properties Force="-27.205478954297,-863.758221030021,-106.810957406202" RelativeVelocity="0.0173575067662735,-0.0319957155321222,0.206074938941429"/>
						</Atom3d>
						<Bond ID="1776" Mapping="410" Parent="123" Connects="1768,1775" Type="Double" Visible="0"/>
						<Atom3d ID="1777" HasProperties="1" Mapping="410" Parent="123" UserID="714" DisplayStyle="Line" Hidden="1" XYZ="0.252042198948668,0.716067974341746,-0.130648680154296" Connections="1778" ForcefieldType="h1" Charge="0.076" Components="H" Visible="0">
							<Properties Force="339.467010046263,-182.118870688337,365.833447625698" RelativeVelocity="0.138469141445528,0.557038071821331,0.436629848988708"/>
						</Atom3d>
						<Bond ID="1778" Mapping="410" Parent="123" Hidden="1" Connects="1768,1777" Visible="0"/>
						<Atom3d ID="1779" HasProperties="1" Mapping="410" Parent="123" UserID="715" DisplayStyle="Line" Hidden="1" XYZ="0.286348019194313,0.663328219488861,-0.0160882982663123" Connections="1780" ForcefieldType="h1" Charge="0.053" Components="H" Visible="0">
							<Properties Force="-139.870598541226,25.2014624087656,-165.279583106765" RelativeVelocity="-0.3171570429512,-0.204537256436103,1.0317759301067"/>
						</Atom3d>
						<Bond ID="1780" Mapping="410" Parent="123" Hidden="1" Connects="1771,1779" Visible="0"/>
						<Atom3d ID="1781" HasProperties="1" Mapping="410" Parent="123" UserID="716" DisplayStyle="Line" Hidden="1" XYZ="0.326538884034517,0.698198029823006,-0.0372748989846903" Connections="1782" ForcefieldType="h1" Charge="0.053" Components="H" Visible="0">
							<Properties Force="-7.14930606429728,317.725312154861,-157.125410258629" RelativeVelocity="-0.143978607968661,-0.0819963459097021,0.466821624786939"/>
						</Atom3d>
						<Bond ID="1782" Mapping="410" Parent="123" Hidden="1" Connects="1771,1781" Visible="0"/>
						<Atom3d ID="1783" HasProperties="1" Mapping="410" Parent="123" UserID="717" DisplayStyle="Line" Hidden="1" XYZ="0.331871948063717,0.641930594922361,-0.0459883167161977" Connections="1784" ForcefieldType="h1" Charge="0.053" Components="H" Visible="0">
							<Properties Force="-547.323840350204,346.289325985463,-340.248712789361" RelativeVelocity="0.483517218606561,0.821469307503185,-1.00114139331492"/>
						</Atom3d>
						<Bond ID="1784" Mapping="410" Parent="123" Hidden="1" Connects="1771,1783" Visible="0"/>
						<Atom3d ID="1785" HasProperties="1" Mapping="410" Parent="123" UserID="718" DisplayStyle="Line" Hidden="1" XYZ="0.236802721687768,0.648244042896309,-0.129803696489217" Connections="1786" ForcefieldType="h1" Charge="0.053" Components="H" Visible="0">
							<Properties Force="-66.8501597531338,11.8575799407612,299.095563999134" RelativeVelocity="-0.0409552992937998,-0.459497067691724,0.104856241052574"/>
						</Atom3d>
						<Bond ID="1786" Mapping="410" Parent="123" Hidden="1" Connects="1773,1785" Visible="0"/>
						<Atom3d ID="1787" HasProperties="1" Mapping="410" Parent="123" UserID="719" DisplayStyle="Line" Hidden="1" XYZ="0.245579922998644,0.618000622996991,-0.0806393457562714" Connections="1788" ForcefieldType="h1" Charge="0.053" Components="H" Visible="0">
							<Properties Force="-54.2703588745797,-525.230609787585,76.5788411687606" RelativeVelocity="0.0741762037256439,0.116145717950723,-0.0685563645129998"/>
						</Atom3d>
						<Bond ID="1788" Mapping="410" Parent="123" Hidden="1" Connects="1773,1787" Visible="0"/>
						<Atom3d ID="1789" HasProperties="1" Mapping="410" Parent="123" UserID="720" DisplayStyle="Line" Hidden="1" XYZ="0.28396594323707,0.618088046191105,-0.128334071071506" Connections="1790" ForcefieldType="h1" Charge="0.053" Components="H" Visible="0">
							<Properties Force="168.860609148986,-183.005102284738,513.428704614793" RelativeVelocity="-0.488635465707333,-0.24060787683776,-0.246805029251015"/>
						</Atom3d>
						<Bond ID="1790" Mapping="410" Parent="123" Hidden="1" Connects="1773,1789" Visible="0"/>
						<Molecule ID="123" Mapping="410" Parent="2" Children="ci(25):23+1768,5647,5842" Name="Sketch 25" XYZ="0.422630492798934,0.422630492781687,-0.140876830927231" Visible="0"/>
						<Atom3d ID="1791" HasProperties="1" Mapping="410" Parent="125" UserID="721" DisplayStyle="Line" XYZ="0.069716841381413,-0.384299569170302,1.59579081904033" Connections="1793,1799,1801" ForcefieldType="c3&apos;" Charge="0.374" Components="C" Visible="0">
							<Properties Force="1081.02493347609,1604.17618118139,-704.120926020774" RelativeVelocity="-0.0930473292426306,0.194177417064816,0.17486799113816"/>
						</Atom3d>
						<Atom3d ID="1792" HasProperties="1" Mapping="410" Parent="125" UserID="722" DisplayStyle="Line" XYZ="0.0921630319169601,-0.350836739092185,1.57520025764468" Connections="1793,1795,1797" ForcefieldType="n3m" Charge="-0.446" Components="N" Visible="0">
							<Properties Force="-1449.07825816422,-835.3456952858,981.005764125523" RelativeVelocity="-0.0448316217095768,-0.0300849704702432,0.0132989602946772"/>
						</Atom3d>
						<Bond ID="1793" Mapping="410" Parent="125" Connects="1791,1792" Visible="0"/>
						<Atom3d ID="1794" HasProperties="1" Mapping="410" Parent="125" UserID="723" DisplayStyle="Line" XYZ="0.134304246608871,-0.359395097945783,1.55634282499414" Connections="1795,1803,1805,1807" ForcefieldType="c4" Charge="0.064" Components="C" Visible="0">
							<Properties Force="-59.7937933961947,895.652704188361,-629.941345440447" RelativeVelocity="-0.113437820727112,0.138360399146606,-0.00800686462726635"/>
						</Atom3d>
						<Bond ID="1795" Mapping="410" Parent="125" Connects="1792,1794" Visible="0"/>
						<Atom3d ID="1796" HasProperties="1" Mapping="410" Parent="125" UserID="724" DisplayStyle="Line" XYZ="0.0672641905274141,-0.314326028422884,1.55914167147422" Connections="1797,1809,1811,1813" ForcefieldType="c4" Charge="0.064" Components="C" Visible="0">
							<Properties Force="1169.96887738421,1052.9080293272,-1355.11431881687" RelativeVelocity="0.00806361357838149,0.11972682353316,0.140650308034344"/>
						</Atom3d>
						<Bond ID="1797" Mapping="410" Parent="125" Connects="1792,1796" Visible="0"/>
						<Atom3d ID="1798" HasProperties="1" Mapping="410" Parent="125" UserID="725" DisplayStyle="Line" XYZ="0.0844409348932351,-0.420065593712819,1.60064752265859" Connections="1799" ForcefieldType="o1=" Charge="-0.45" Components="O" Visible="0">
							<Properties Force="223.638700561404,-1231.7177657302,289.139369191567" RelativeVelocity="-0.147403331743257,-0.00269989712435619,0.0278231018568432"/>
						</Atom3d>
						<Bond ID="1799" Mapping="410" Parent="125" Connects="1791,1798" Type="Double" Visible="0"/>
						<Atom3d ID="1800" HasProperties="1" Mapping="410" Parent="125" UserID="726" DisplayStyle="Line" Hidden="1" XYZ="0.0385858462962511,-0.372693997049978,1.60782972498831" Connections="1801" ForcefieldType="h1" Charge="0.076" Components="H" Visible="0">
							<Properties Force="-901.296393333232,85.3528793739607,344.814681293488" RelativeVelocity="-0.357547903545839,-0.72392894631908,-0.296803013133997"/>
						</Atom3d>
						<Bond ID="1801" Mapping="410" Parent="125" Hidden="1" Connects="1791,1800" Visible="0"/>
						<Atom3d ID="1802" HasProperties="1" Mapping="410" Parent="125" UserID="727" DisplayStyle="Line" Hidden="1" XYZ="0.147540968770365,-0.386637302105781,1.57365736525884" Connections="1803" ForcefieldType="h1" Charge="0.053" Components="H" Visible="0">
							<Properties Force="666.210781104499,-534.795296464289,115.919586954847" RelativeVelocity="-0.471778993301395,0.503409806157108,-0.737502018579885"/>
						</Atom3d>
						<Bond ID="1803" Mapping="410" Parent="125" Hidden="1" Connects="1794,1802" Visible="0"/>
						<Atom3d ID="1804" HasProperties="1" Mapping="410" Parent="125" UserID="728" DisplayStyle="Line" Hidden="1" XYZ="0.154501787796013,-0.329423674724653,1.56108696752695" Connections="1805" ForcefieldType="h1" Charge="0.053" Components="H" Visible="0">
							<Properties Force="79.6263286620229,-318.764719280295,-39.9534104713729" RelativeVelocity="-0.656040137278809,-0.295236100913649,-0.662725757555488"/>
						</Atom3d>
						<Bond ID="1805" Mapping="410" Parent="125" Hidden="1" Connects="1794,1804" Visible="0"/>
						<Atom3d ID="1806" HasProperties="1" Mapping="410" Parent="125" UserID="729" DisplayStyle="Line" Hidden="1" XYZ="0.131275151038497,-0.365713480144619,1.5204845398898" Connections="1807" ForcefieldType="h1" Charge="0.053" Components="H" Visible="0">
							<Properties Force="205.718280904333,-81.2458021951634,277.363158149196" RelativeVelocity="-0.120777572468567,0.412350242761403,-0.509743299916881"/>
						</Atom3d>
						<Bond ID="1807" Mapping="410" Parent="125" Hidden="1" Connects="1794,1806" Visible="0"/>
						<Atom3d ID="1808" HasProperties="1" Mapping="410" Parent="125" UserID="730" DisplayStyle="Line" Hidden="1" XYZ="0.0329256327415801,-0.313883385403852,1.56516547104108" Connections="1809" ForcefieldType="h1" Charge="0.053" Components="H" Visible="0">
							<Properties Force="-750.180305672226,-542.492142005476,160.468792575705" RelativeVelocity="-0.253212271572703,0.529105411520077,-0.241942102028986"/>
						</Atom3d>
						<Bond ID="1809" Mapping="410" Parent="125" Hidden="1" Connects="1796,1808" Visible="0"/>
						<Atom3d ID="1810" HasProperties="1" Mapping="410" Parent="125" UserID="731" DisplayStyle="Line" Hidden="1" XYZ="0.0751160495122121,-0.311037297153557,1.5234068265811" Connections="1811" ForcefieldType="h1" Charge="0.053" Components="H" Visible="0">
							<Properties Force="-518.306186724495,-135.081977871973,170.357128779192" RelativeVelocity="-0.125575662872759,-0.225479724747507,-0.0412904389816219"/>
						</Atom3d>
						<Bond ID="1811" Mapping="410" Parent="125" Hidden="1" Connects="1796,1810" Visible="0"/>
						<Atom3d ID="1812" HasProperties="1" Mapping="410" Parent="125" UserID="732" DisplayStyle="Line" Hidden="1" XYZ="0.078504984232622,-0.282299021107938,1.57039094813387" Connections="1813" ForcefieldType="h1" Charge="0.053" Components="H" Visible="0">
							<Properties Force="327.959952250202,97.6643593385015,518.845600052726" RelativeVelocity="-0.334462981170507,0.710277948124824,-0.893932382786606"/>
						</Atom3d>
						<Bond ID="1813" Mapping="410" Parent="125" Hidden="1" Connects="1796,1812" Visible="0"/>
						<Molecule ID="125" Mapping="410" Parent="2" Children="ci(25):23+1791,5648,5843" Name="Sketch 25" XYZ="0.422630492798934,0.422630492781687,-0.140876830927231" Visible="0"/>
						<Atom3d ID="1814" HasProperties="1" Mapping="410" Parent="127" UserID="733" DisplayStyle="Line" XYZ="0.0515648342596581,0.0840410903774738,2.26166934272066" Connections="1816,1822,1824" ForcefieldType="c3&apos;" Charge="0.374" Components="C" Visible="0">
							<Properties Force="256.422955891913,1076.83228602912,489.932953055857" RelativeVelocity="-0.0993952457952769,-0.0317090638527243,-0.105859505113965"/>
						</Atom3d>
						<Atom3d ID="1815" HasProperties="1" Mapping="410" Parent="127" UserID="734" DisplayStyle="Line" XYZ="0.047131832240215,0.105572849699403,2.30108349656638" Connections="1816,1818,1820" ForcefieldType="n3m" Charge="-0.446" Components="N" Visible="0">
							<Properties Force="50.8114151141508,-75.3791242558832,-1138.70592709253" RelativeVelocity="-0.146381643312308,-0.181172288993976,-0.140594896197935"/>
						</Atom3d>
						<Bond ID="1816" Mapping="410" Parent="127" Connects="1814,1815" Visible="0"/>
						<Atom3d ID="1817" HasProperties="1" Mapping="410" Parent="127" UserID="735" DisplayStyle="Line" XYZ="0.0208955184355211,0.0835746941375857,2.33379280501093" Connections="1818,1826,1828,1830" ForcefieldType="c4" Charge="0.064" Components="C" Visible="0">
							<Properties Force="1245.13221119091,398.291625108862,303.453270329078" RelativeVelocity="0.0644773044425859,-0.0662730859908538,0.0167003310290364"/>
						</Atom3d>
						<Bond ID="1818" Mapping="410" Parent="127" Connects="1815,1817" Visible="0"/>
						<Atom3d ID="1819" HasProperties="1" Mapping="410" Parent="127" UserID="736" DisplayStyle="Line" XYZ="0.067544807533317,0.150170185031965,2.30738080217604" Connections="1820,1832,1834,1836" ForcefieldType="c4" Charge="0.064" Components="C" Visible="0">
							<Properties Force="-1571.33017334714,-466.602247823243,267.346100370626" RelativeVelocity="-0.0748011751015502,0.0273196848749976,-0.00127401528467682"/>
						</Atom3d>
						<Bond ID="1820" Mapping="410" Parent="127" Connects="1815,1819" Visible="0"/>
						<Atom3d ID="1821" HasProperties="1" Mapping="410" Parent="127" UserID="737" DisplayStyle="Line" XYZ="0.0381265752034071,0.0474302485810967,2.25398810138734" Connections="1822" ForcefieldType="o1=" Charge="-0.45" Components="O" Visible="0">
							<Properties Force="92.912387511381,254.418817607987,-92.960440225062" RelativeVelocity="0.165237349246128,0.182379036877233,0.185911895965817"/>
						</Atom3d>
						<Bond ID="1822" Mapping="410" Parent="127" Connects="1814,1821" Type="Double" Visible="0"/>
						<Atom3d ID="1823" HasProperties="1" Mapping="410" Parent="127" UserID="738" DisplayStyle="Line" Hidden="1" XYZ="0.069208313314115,0.106978059828632,2.23786056410677" Connections="1824" ForcefieldType="h1" Charge="0.076" Components="H" Visible="0">
							<Properties Force="-168.280832944797,-557.214580720407,59.9665133104732" RelativeVelocity="0.546801287583256,0.112452564837787,0.614647397400649"/>
						</Atom3d>
						<Bond ID="1824" Mapping="410" Parent="127" Hidden="1" Connects="1814,1823" Visible="0"/>
						<Atom3d ID="1825" HasProperties="1" Mapping="410" Parent="127" UserID="739" DisplayStyle="Line" Hidden="1" XYZ="-0.014034167350966,0.0860090428077848,2.33033773916563" Connections="1826" ForcefieldType="h1" Charge="0.053" Components="H" Visible="0">
							<Properties Force="-509.017628455645,-15.9792931373687,-316.701967719111" RelativeVelocity="-0.419461282562966,-0.164166109144469,0.182176656081225"/>
						</Atom3d>
						<Bond ID="1826" Mapping="410" Parent="127" Hidden="1" Connects="1817,1825" Visible="0"/>
						<Atom3d ID="1827" HasProperties="1" Mapping="410" Parent="127" UserID="740" DisplayStyle="Line" Hidden="1" XYZ="0.0306800400120831,0.101092057928893,2.36314987330187" Connections="1828" ForcefieldType="h1" Charge="0.053" Components="H" Visible="0">
							<Properties Force="-207.354285051861,-207.049749697973,608.172598648448" RelativeVelocity="0.248924364398076,-0.0773114541951723,0.413363152373776"/>
						</Atom3d>
						<Bond ID="1828" Mapping="410" Parent="127" Hidden="1" Connects="1817,1827" Visible="0"/>
						<Atom3d ID="1829" HasProperties="1" Mapping="410" Parent="127" UserID="741" DisplayStyle="Line" Hidden="1" XYZ="0.033286456682271,0.0500830455083208,2.33447465227164" Connections="1830" ForcefieldType="h1" Charge="0.053" Components="H" Visible="0">
							<Properties Force="-311.297862609849,-293.373405828436,293.293130557569" RelativeVelocity="0.613312087858475,-0.356709029949521,-1.00790311277163"/>
						</Atom3d>
						<Bond ID="1830" Mapping="410" Parent="127" Hidden="1" Connects="1817,1829" Visible="0"/>
						<Atom3d ID="1831" HasProperties="1" Mapping="410" Parent="127" UserID="742" DisplayStyle="Line" Hidden="1" XYZ="0.0718675522503671,0.158063777049778,2.34217705449663" Connections="1832" ForcefieldType="h1" Charge="0.053" Components="H" Visible="0">
							<Properties Force="140.139444786495,-327.594522439403,126.303179121934" RelativeVelocity="-0.0400396868753174,-0.578763510829532,-0.383469448324863"/>
						</Atom3d>
						<Bond ID="1832" Mapping="410" Parent="127" Hidden="1" Connects="1819,1831" Visible="0"/>
						<Atom3d ID="1833" HasProperties="1" Mapping="410" Parent="127" UserID="743" DisplayStyle="Line" Hidden="1" XYZ="0.0420032811257591,0.175698309525017,2.29742067142222" Connections="1834" ForcefieldType="h1" Charge="0.053" Components="H" Visible="0">
							<Properties Force="962.324258397539,-368.863997480556,-313.315650490922" RelativeVelocity="-0.107641204197221,-0.36019835808803,-0.310913521055218"/>
						</Atom3d>
						<Bond ID="1834" Mapping="410" Parent="127" Hidden="1" Connects="1819,1833" Visible="0"/>
						<Atom3d ID="1835" HasProperties="1" Mapping="410" Parent="127" UserID="744" DisplayStyle="Line" Hidden="1" XYZ="0.099651311123457,0.147323348446809,2.29253132002194" Connections="1836" ForcefieldType="h1" Charge="0.053" Components="H" Visible="0">
							<Properties Force="115.907227861555,609.245368174957,-368.815967598744" RelativeVelocity="0.135635544422371,-0.0291267788137155,0.0561618202633067"/>
						</Atom3d>
						<Bond ID="1836" Mapping="410" Parent="127" Hidden="1" Connects="1819,1835" Visible="0"/>
						<Molecule ID="127" Mapping="410" Parent="2" Children="ci(25):23+1814,5649,5844" Name="Sketch 25" XYZ="0.422630492798934,0.422630492781687,-0.140876830927231" Visible="0"/>
						<Atom3d ID="1837" HasProperties="1" Mapping="410" Parent="129" UserID="745" DisplayStyle="Line" XYZ="1.35490868071144,-1.89844497764238,0.0837605512282737" Connections="1839,1845,1847" ForcefieldType="c3&apos;" Charge="0.374" Components="C" Visible="0">
							<Properties Force="50.2709195059646,335.080955250624,-595.731283985001" RelativeVelocity="0.0693358145216857,-0.115946447416818,-0.182436560592562"/>
						</Atom3d>
						<Atom3d ID="1838" HasProperties="1" Mapping="410" Parent="129" UserID="746" DisplayStyle="Line" XYZ="1.38723416634433,-1.8952321170397,0.0530032677963577" Connections="1839,1841,1843" ForcefieldType="n3m" Charge="-0.446" Components="N" Visible="0">
							<Properties Force="182.467702731973,-333.897267967096,738.825213241826" RelativeVelocity="-0.00979003105518242,0.152792241057508,0.00289528489992778"/>
						</Atom3d>
						<Bond ID="1839" Mapping="410" Parent="129" Connects="1837,1838" Visible="0"/>
						<Atom3d ID="1840" HasProperties="1" Mapping="410" Parent="129" UserID="747" DisplayStyle="Line" XYZ="1.38187459082065,-1.92262214763906,0.0138654684003417" Connections="1841,1849,1851,1853" ForcefieldType="c4" Charge="0.064" Components="C" Visible="0">
							<Properties Force="-119.403536102107,-9.53287500460256,394.786248972484" RelativeVelocity="0.0878822485901169,-0.0472970914626209,0.121162097584044"/>
						</Atom3d>
						<Bond ID="1841" Mapping="410" Parent="129" Connects="1838,1840" Visible="0"/>
						<Atom3d ID="1842" HasProperties="1" Mapping="410" Parent="129" UserID="748" DisplayStyle="Line" XYZ="1.43159312556012,-1.8897457602094,0.0697923295238408" Connections="1843,1855,1857,1859" ForcefieldType="c4" Charge="0.064" Components="C" Visible="0">
							<Properties Force="511.37396737495,41.0433606578406,-431.286345343179" RelativeVelocity="-0.0558382140276757,0.178591759485047,0.191306949697001"/>
						</Atom3d>
						<Bond ID="1843" Mapping="410" Parent="129" Connects="1838,1842" Visible="0"/>
						<Atom3d ID="1844" HasProperties="1" Mapping="410" Parent="129" UserID="749" DisplayStyle="Line" XYZ="1.31940717354444,-1.91381694643897,0.0760379031346617" Connections="1845" ForcefieldType="o1=" Charge="-0.45" Components="O" Visible="0">
[truncated: 1,460,332 more chars]
