# Supplementary material for: Supramolecular dynamics-enhanced synergistic antifouling mechanisms for enhanced membrane antifouling and permeability
Source: Nat Commun. 2025 Jul 30;16:6956. doi: 10.1038/s41467-025-62231-w (PMC12311053; doi:10.1038/s41467-025-62231-w)
Supplement: Supplementary file 4 — Supplementary Data 1 [file 41467_2025_62231_MOESM4_ESM.zip › Supplementary date-Molecular simulation/Assembled α-CD PDMS in Ethanol.xsd]

<?xml version="1.0" encoding="latin1"?>
<!DOCTYPE XSD []>
<XSD Version="20.1" WrittenBy="Materials Studio 20.1">
	<AtomisticTreeRoot ID="1" NumProperties="62" HasProperties="1" NumChildren="1">
		<Property Name="AngleAxisType" DefinedOn="AngleBetweenPlanesBender" Type="Enumerated"/>
		<Property Name="AngleEnergy" DefinedOn="ClassicalEnergyHolder" Type="Double"/>
		<Property Name="BeadDocumentID" DefinedOn="MesoMoleculeSet" Type="String"/>
		<Property Name="BendBendEnergy" DefinedOn="ClassicalEnergyHolder" Type="Double"/>
		<Property Name="BendTorsionBendEnergy" DefinedOn="ClassicalEnergyHolder" Type="Double"/>
		<Property Name="BondEnergy" DefinedOn="ClassicalEnergyHolder" Type="Double"/>
		<Property Name="EFGAsymmetry" DefinedOn="Atom" Type="Double"/>
		<Property Name="EFGQuadrupolarCoupling" DefinedOn="Atom" Type="Double"/>
		<Property Name="ElectrostaticEnergy" DefinedOn="ClassicalEnergyHolder" Type="Double"/>
		<Property Name="FaceMillerIndex" DefinedOn="GrowthFace" Type="MillerIndex"/>
		<Property Name="FacetTransparency" DefinedOn="GrowthFace" Type="Float"/>
		<Property Name="FermiLevel" DefinedOn="ScalarFieldBase" Type="Double"/>
		<Property Name="Force" DefinedOn="Matter" Type="CoDirection"/>
		<Property Name="FrameFilter" DefinedOn="Trajectory" Type="String"/>
		<Property Name="HarmonicForceConstant" DefinedOn="HarmonicRestraint" Type="Double"/>
		<Property Name="HarmonicMinimum" DefinedOn="HarmonicRestraint" Type="Double"/>
		<Property Name="HydrogenBondEnergy" DefinedOn="ClassicalEnergyHolder" Type="Double"/>
		<Property Name="ImportOrder" DefinedOn="Bondable" Type="UnsignedInteger"/>
		<Property Name="InversionEnergy" DefinedOn="ClassicalEnergyHolder" Type="Double"/>
		<Property Name="IsBackboneAtom" DefinedOn="Atom" Type="Boolean"/>
		<Property Name="IsChiralCenter" DefinedOn="Atom" Type="Boolean"/>
		<Property Name="IsOutOfPlane" DefinedOn="Atom" Type="Boolean"/>
		<Property Name="IsRepeatArrowVisible" DefinedOn="ElectrodeWire" Type="Boolean"/>
		<Property Name="KineticEnergy" DefinedOn="ClassicalEnergyHolder" Type="Double"/>
		<Property Name="LineExtentPadding" DefinedOn="BestFitLineMonitor" Type="Double"/>
		<Property Name="LinkageGroupName" DefinedOn="Linkage" Type="String"/>
		<Property Name="ListIdentifier" DefinedOn="PropertyList" Type="String"/>
		<Property Name="NMRShielding" DefinedOn="Atom" Type="Double"/>
		<Property Name="NonBondEnergy" DefinedOn="ClassicalEnergyHolder" Type="Double"/>
		<Property Name="NormalMode" DefinedOn="Bondable" Type="Direction"/>
		<Property Name="NormalModeFrequency" DefinedOn="Bondable" Type="Double"/>
		<Property Name="NumScanSteps" DefinedOn="LinearScan" Type="UnsignedInteger"/>
		<Property Name="OrbitalCutoffRadius" DefinedOn="Bondable" Type="Double"/>
		<Property Name="PlaneExtentPadding" DefinedOn="BestFitPlaneMonitor" Type="Double"/>
		<Property Name="PotentialEnergy" DefinedOn="ClassicalEnergyHolder" Type="Double"/>
		<Property Name="QuantizationValue" DefinedOn="ScalarFieldBase" Type="Double"/>
		<Property Name="RelativeVelocity" DefinedOn="Matter" Type="Direction"/>
		<Property Name="RepeatArrowScale" DefinedOn="ElectrodeWire" Type="Float"/>
		<Property Name="RestraintEnergy" DefinedOn="ClassicalEnergyHolder" Type="Double"/>
		<Property Name="ScanEnd" DefinedOn="LinearScan" Type="Double"/>
		<Property Name="ScanStart" DefinedOn="LinearScan" Type="Double"/>
		<Property Name="SeparatedStretchStretchEnergy" DefinedOn="ClassicalEnergyHolder" Type="Double"/>
		<Property Name="ServerDipoleMoment" DefinedOn="MatterGroupProperties" Type="Direction"/>
		<Property Name="SimulationStep" DefinedOn="Trajectory" Type="Integer"/>
		<Property Name="SpinQuantizationDirection" DefinedOn="Atom" Type="Direction"/>
		<Property Name="Stiffness" DefinedOn="SymmetryMatterHessian" Type="Matrix6x6"/>
		<Property Name="StretchBendStretchEnergy" DefinedOn="ClassicalEnergyHolder" Type="Double"/>
		<Property Name="StretchStretchEnergy" DefinedOn="ClassicalEnergyHolder" Type="Double"/>
		<Property Name="StretchTorsionStretchEnergy" DefinedOn="ClassicalEnergyHolder" Type="Double"/>
		<Property Name="Temperature" DefinedOn="ClassicalEnergyHolder" Type="Double"/>
		<Property Name="ThreeBodyNonBondEnergy" DefinedOn="ClassicalEnergyHolder" Type="Double"/>
		<Property Name="TorsionBendBendEnergy" DefinedOn="ClassicalEnergyHolder" Type="Double"/>
		<Property Name="TorsionEnergy" DefinedOn="ClassicalEnergyHolder" Type="Double"/>
		<Property Name="TorsionStretchEnergy" DefinedOn="ClassicalEnergyHolder" Type="Double"/>
		<Property Name="TotalEnergy" DefinedOn="ClassicalEnergyHolder" Type="Double"/>
		<Property Name="Units" DefinedOn="ScalarFieldBase" Type="String"/>
		<Property Name="ValenceCrossTermEnergy" DefinedOn="ClassicalEnergyHolder" Type="Double"/>
		<Property Name="ValenceDiagonalEnergy" DefinedOn="ClassicalEnergyHolder" Type="Double"/>
		<Property Name="VanDerWaalsEnergy" DefinedOn="ClassicalEnergyHolder" Type="Double"/>
		<Property Name="_ServerAtomNames" DefinedOn="IndexProvider" Type="String"/>
		<Property Name="_Stress" DefinedOn="MatterSymmetrySystem" Type="Matrix"/>
		<Property Name="_TrajectoryStress" DefinedOn="MatterSymmetrySystem" Type="Matrix"/>
		<Properties TotalEnergy="-1319.61831834331" KineticEnergy="1881.52671676542" PotentialEnergy="-3200.65798569461" ValenceDiagonalEnergy="482.434736097088" BondEnergy="675.428692775107" AngleEnergy="933.373388303505" TorsionEnergy="-1126.36734498152" InversionEnergy="0" ValenceCrossTermEnergy="-164.041010470064" StretchStretchEnergy="0.371161153347255" StretchBendStretchEnergy="-14.8009503007865" StretchTorsionStretchEnergy="-5.75418541828676" SeparatedStretchStretchEnergy="0" TorsionStretchEnergy="-3.14220243078217" BendBendEnergy="-4.76524873528482" TorsionBendBendEnergy="-31.1054702191237" BendTorsionBendEnergy="-104.844114519147" NonBondEnergy="-3519.05171132164" HydrogenBondEnergy="0" VanDerWaalsEnergy="-465.628220729502" ElectrostaticEnergy="-3021.30340419174" RestraintEnergy="0" ThreeBodyNonBondEnergy="0" Temperature="303.906612262475"/>
		<SymmetrySystem ID="2" HasProperties="1" Mapping="3" Children="ci(404):404+4" Normalized="1" OverspecificationTolerance="0.01" HasSymmetryHistory="1">
			<Properties _Stress="-7.67523118262838e-005,2.13214103380649e-005,-1.34634908004408e-005,2.13214103380649e-005,-8.03174577371667e-005,1.10752007226594e-005,-1.34634908004408e-005,1.10752007226594e-005,-8.29975834099213e-005" _TrajectoryStress="2.89425905001354e-005,-0.000152055363021945,0.000101343801932655,-0.000152055363021945,6.39795792500424e-005,-7.92380254080473e-005,0.000101343801932655,-7.92380254080473e-005,8.08433950257907e-005"/>
			<MappingSet ID="408" SymmetryDefinition="4" ActiveSystem="2" NumFamilies="1" OwnsTotalConstraintMapping="1" TotalConstraintMapping="3">
				<MappingFamily ID="409" NumImageMappings="75">
					<IdentityMapping ID="410" Element="1,0,0,0,0,1,0,0,0,0,1,0" Constraint="1,0,0,0,0,1,0,0,0,0,1,0" MappedObjects="ci(4178):17+411,5,17+428,7,17+445,9,17+462,11,17+479,13,17+496,15,17+513,17,17+530,19,17+547,21,17+564,23,17+581,25,17+598,27,17+615,29,17+632,31,17+649,33,17+666,35,17+683,37,17+700,39,17+717,41,17+734,43,17+751,45,17+768,47,17+785,49,17+802,51,17+819,53,17+836,55,17+853,57,17+870,59,17+887,61,17+904,63,17+921,65,17+938,67,17+955,69,17+972,71,17+989,73,17+1006,75,17+1023,77,17+1040,79,17+1057,81,17+1074,83,17+1091,85,17+1108,87,17+1125,89,17+1142,91,17+1159,93,17+1176,95,17+1193,97,17+1210,99,17+1227,101,17+1244,103,17+1261,105,17+1278,107,17+1295,109,17+1312,111,17+1329,113,17+1346,115,17+1363,117,17+1380,119,17+1397,121,17+1414,123,17+1431,125,17+1448,127,17+1465,129,17+1482,131,17+1499,133,17+1516,135,17+1533,137,17+1550,139,17+1567,141,17+1584,143,17+1601,145,17+1618,147,17+1635,149,17+1652,151,17+1669,153,17+1686,155,17+1703,157,17+1720,159,17+1737,161,17+1754,163,17+1771,165,17+1788,167,17+1805,169,17+1822,171,17+1839,173,17+1856,175,17+1873,177,17+1890,179,17+1907,181,17+1924,183,17+1941,185,17+1958,187,17+1975,189,17+1992,191,17+2009,193,17+2026,195,17+2043,197,17+2060,199,17+2077,201,17+2094,203,17+2111,205,17+2128,207,17+2145,209,17+2162,211,17+2179,213,17+2196,215,17+2213,217,17+2230,219,17+2247,221,17+2264,223,17+2281,225,17+2298,227,17+2315,229,17+2332,231,17+2349,233,17+2366,235,17+2383,237,17+2400,239,17+2417,241,17+2434,243,17+2451,245,17+2468,247,17+2485,249,17+2502,251,17+2519,253,17+2536,255,17+2553,257,17+2570,259,17+2587,261,17+2604,263,17+2621,265,17+2638,267,17+2655,269,17+2672,271,17+2689,273,17+2706,275,17+2723,277,17+2740,279,17+2757,281,17+2774,283,17+2791,285,17+2808,287,17+2825,289,17+2842,291,17+2859,293,17+2876,295,17+2893,297,17+2910,299,17+2927,301,17+2944,303,17+2961,305,17+2978,307,17+2995,309,17+3012,311,17+3029,313,17+3046,315,17+3063,317,17+3080,319,17+3097,321,17+3114,323,17+3131,325,17+3148,327,17+3165,329,17+3182,331,17+3199,333,17+3216,335,17+3233,337,17+3250,339,17+3267,341,17+3284,343,17+3301,345,17+3318,347,17+3335,349,17+3352,351,17+3369,353,17+3386,355,17+3403,357,17+3420,359,17+3437,361,17+3454,363,17+3471,365,17+3488,367,17+3505,369,17+3522,371,17+3539,373,17+3556,375,17+3573,377,17+3590,379,17+3607,381,17+3624,383,17+3641,385,17+3658,387,17+3675,389,17+3692,391,17+3709,393,17+3726,395,17+3743,397,17+3760,399,17+3777,401,17+3794,403,258+3811,406,318+4069,407" DefectObjects="ci(203):4,202+4387" NumImages="4178" NumDefects="203">
						<Atom3d ID="411" HasProperties="1" Mapping="410" Parent="5" UserID="1" DisplayStyle="Line" XYZ="-1.18908907544103,-1.96268318278781,0.353214592108928" Connections="413,417,419,421" ForcefieldType="c4" Charge="-0.159" Components="C" Visible="0">
							<Properties Force="-695.441184475077,-620.386444003018,1253.31963046856" RelativeVelocity="0.0801632718551791,-0.0683252368681452,0.280407684338121"/>
						</Atom3d>
						<Atom3d ID="412" HasProperties="1" Mapping="410" Parent="5" UserID="2" DisplayStyle="Line" XYZ="-1.1542225271943,-1.98276766000948,0.391066912814104" Connections="413,415,423,425" ForcefieldType="c4o" Charge="0.054" Components="C" Visible="0">
							<Properties Force="-350.696555129189,-1189.98260976411,-537.538205819188" RelativeVelocity="-0.03150424831393,-0.0416669984797534,0.121298021777722"/>
						</Atom3d>
						<Bond ID="413" Mapping="410" Parent="5" Connects="411,412" Visible="0"/>
						<Atom3d ID="414" HasProperties="1" Mapping="410" Parent="5" UserID="3" DisplayStyle="Line" XYZ="-1.16344877485168,-1.96211353758014,0.436397800294881" Connections="415,427" ForcefieldType="o2h" Charge="-0.57" Components="O" Visible="0">
							<Properties Force="172.626443384311,-97.3944439176442,-74.6783770076152" RelativeVelocity="-0.131482246263265,0.0134352776506001,-0.117724013691719"/>
						</Atom3d>
						<Bond ID="415" Mapping="410" Parent="5" Connects="412,414" Visible="0"/>
						<Atom3d ID="416" HasProperties="1" Mapping="410" Parent="5" UserID="4" DisplayStyle="Line" Hidden="1" XYZ="-1.1768312272254,-1.96958803173221,0.316938498884925" Connections="417" ForcefieldType="h1" Charge="0.053" Components="H" Visible="0">
							<Properties Force="-56.5142346452881,287.502200205867,-59.24884813466" RelativeVelocity="-0.582044934417678,0.293724638370085,0.323300116820875"/>
						</Atom3d>
						<Bond ID="417" Mapping="410" Parent="5" Hidden="1" Connects="411,416" Visible="0"/>
						<Atom3d ID="418" HasProperties="1" Mapping="410" Parent="5" UserID="5" DisplayStyle="Line" Hidden="1" XYZ="-1.19674574974705,-1.92594761560757,0.363624370581168" Connections="419" ForcefieldType="h1" Charge="0.053" Components="H" Visible="0">
							<Properties Force="228.956100383591,278.49098744341,-429.195123287368" RelativeVelocity="0.038258794015271,0.339977019731337,0.310508049232326"/>
						</Atom3d>
						<Bond ID="419" Mapping="410" Parent="5" Hidden="1" Connects="411,418" Visible="0"/>
						<Atom3d ID="420" HasProperties="1" Mapping="410" Parent="5" UserID="6" DisplayStyle="Line" Hidden="1" XYZ="-1.22487185573661,-1.98038299147143,0.359054737121427" Connections="421" ForcefieldType="h1" Charge="0.053" Components="H" Visible="0">
							<Properties Force="460.594137242432,108.376292595104,-269.281456137276" RelativeVelocity="0.373861703635961,1.16063715744438,0.216565349185534"/>
						</Atom3d>
						<Bond ID="421" Mapping="410" Parent="5" Hidden="1" Connects="411,420" Visible="0"/>
						<Atom3d ID="422" HasProperties="1" Mapping="410" Parent="5" UserID="7" DisplayStyle="Line" Hidden="1" XYZ="-1.11824551469571,-1.97698052158744,0.376588111737926" Connections="423" ForcefieldType="h1" Charge="0.053" Components="H" Visible="0">
							<Properties Force="208.702348922251,155.679829730394,342.691507444948" RelativeVelocity="0.493054308974639,-0.0986943573309999,-0.632316843610193"/>
						</Atom3d>
						<Bond ID="423" Mapping="410" Parent="5" Hidden="1" Connects="412,422" Visible="0"/>
						<Atom3d ID="424" HasProperties="1" Mapping="410" Parent="5" UserID="8" DisplayStyle="Line" Hidden="1" XYZ="-1.1584959726764,-2.02423859060027,0.392116973209175" Connections="425" ForcefieldType="h1" Charge="0.053" Components="H" Visible="0">
							<Properties Force="28.3485586747881,1093.1066174903,56.3921785910239" RelativeVelocity="0.801716916969443,-0.205957043422962,-1.28261779496247"/>
						</Atom3d>
						<Bond ID="425" Mapping="410" Parent="5" Hidden="1" Connects="412,424" Visible="0"/>
						<Atom3d ID="426" HasProperties="1" Mapping="410" Parent="5" UserID="9" DisplayStyle="Line" Hidden="1" XYZ="-1.14405874441256,-1.97785646204327,0.459820532743482" Connections="427" ForcefieldType="h1o" Charge="0.41" Components="H" Visible="0">
							<Properties Force="-103.228350998235,133.807101613047,-306.581153875964" RelativeVelocity="-0.0571014378005655,0.175555693497909,0.260404802594993"/>
						</Atom3d>
						<Bond ID="427" Mapping="410" Parent="5" Hidden="1" Connects="414,426" Visible="0"/>
						<Molecule ID="5" Mapping="410" Parent="2" Children="ci(18):17+411,4388" Name="Sketch 24" XYZ="0.143763265014932,0.359408162518415,-0.0718816325036852" Visible="0"/>
						<Atom3d ID="428" HasProperties="1" Mapping="410" Parent="7" UserID="10" DisplayStyle="Line" XYZ="0.772008074130665,0.859189310968224,-0.054117997043253" Connections="430,434,436,438" ForcefieldType="c4" Charge="-0.159" Components="C" Visible="0">
							<Properties Force="-461.463645291047,122.882735078728,460.278703609875" RelativeVelocity="-0.0615710714970745,-0.247076168114619,0.0764424854008186"/>
						</Atom3d>
						<Atom3d ID="429" HasProperties="1" Mapping="410" Parent="7" UserID="11" DisplayStyle="Line" XYZ="0.751200297173458,0.872284783988389,-0.103627320916995" Connections="430,432,440,442" ForcefieldType="c4o" Charge="0.054" Components="C" Visible="0">
							<Properties Force="-75.4255725463016,-106.49394779995,111.013163124305" RelativeVelocity="0.213935659631277,-0.263880964061873,-0.371080748394952"/>
						</Atom3d>
						<Bond ID="430" Mapping="410" Parent="7" Connects="428,429" Visible="0"/>
						<Atom3d ID="431" HasProperties="1" Mapping="410" Parent="7" UserID="12" DisplayStyle="Line" XYZ="0.785063226386938,0.875624382513481,-0.140352301722834" Connections="432,444" ForcefieldType="o2h" Charge="-0.57" Components="O" Visible="0">
							<Properties Force="466.351195487698,31.6762424279405,78.1200419704347" RelativeVelocity="-0.126771598711362,-0.104427113796752,0.0860333500499807"/>
						</Atom3d>
						<Bond ID="432" Mapping="410" Parent="7" Connects="429,431" Visible="0"/>
						<Atom3d ID="433" HasProperties="1" Mapping="410" Parent="7" UserID="13" DisplayStyle="Line" Hidden="1" XYZ="0.791448096564678,0.887562982071985,-0.0334297590456625" Connections="434" ForcefieldType="h1" Charge="0.053" Components="H" Visible="0">
							<Properties Force="-467.688815863991,-97.1988963135301,-366.309917621459" RelativeVelocity="-1.2358416185663,-0.0549227499116589,-0.153543559277996"/>
						</Atom3d>
						<Bond ID="434" Mapping="410" Parent="7" Hidden="1" Connects="428,433" Visible="0"/>
						<Atom3d ID="435" HasProperties="1" Mapping="410" Parent="7" UserID="14" DisplayStyle="Line" Hidden="1" XYZ="0.798675719090838,0.831318785120467,-0.0577108761993703" Connections="436" ForcefieldType="h1" Charge="0.053" Components="H" Visible="0">
							<Properties Force="19.2688701588834,-283.901295811252,-172.001946641283" RelativeVelocity="-0.41483372037337,-0.209601620521813,0.110170610122015"/>
						</Atom3d>
						<Bond ID="436" Mapping="410" Parent="7" Hidden="1" Connects="428,435" Visible="0"/>
						<Atom3d ID="437" HasProperties="1" Mapping="410" Parent="7" UserID="15" DisplayStyle="Line" Hidden="1" XYZ="0.742323496507012,0.843609760900406,-0.0308391688776136" Connections="438" ForcefieldType="h1" Charge="0.053" Components="H" Visible="0">
							<Properties Force="623.003157342581,477.927566572542,-347.05693332873" RelativeVelocity="0.881039898388861,-0.313731700082428,-0.01709538530906"/>
						</Atom3d>
						<Bond ID="438" Mapping="410" Parent="7" Hidden="1" Connects="428,437" Visible="0"/>
						<Atom3d ID="439" HasProperties="1" Mapping="410" Parent="7" UserID="16" DisplayStyle="Line" Hidden="1" XYZ="0.734193819947879,0.907032138416061,-0.106298085518085" Connections="440" ForcefieldType="h1" Charge="0.053" Components="H" Visible="0">
							<Properties Force="-332.194723656278,24.2652835971165,394.374697634094" RelativeVelocity="0.198563863333017,-0.703555635064657,0.501806047896514"/>
						</Atom3d>
						<Bond ID="440" Mapping="410" Parent="7" Hidden="1" Connects="429,439" Visible="0"/>
						<Atom3d ID="441" HasProperties="1" Mapping="410" Parent="7" UserID="17" DisplayStyle="Line" Hidden="1" XYZ="0.725556614845843,0.843725777350227,-0.114005280532668" Connections="442" ForcefieldType="h1" Charge="0.053" Components="H" Visible="0">
							<Properties Force="-26.4063887202841,246.249572194051,142.030570375565" RelativeVelocity="1.6989658330796,0.546279670442768,-0.513562292219976"/>
						</Atom3d>
						<Bond ID="442" Mapping="410" Parent="7" Hidden="1" Connects="429,441" Visible="0"/>
						<Atom3d ID="443" HasProperties="1" Mapping="410" Parent="7" UserID="18" DisplayStyle="Line" Hidden="1" XYZ="0.799025809344551,0.844711108780236,-0.138539443744464" Connections="444" ForcefieldType="h1o" Charge="0.41" Components="H" Visible="0">
							<Properties Force="311.30276626285,-251.675829856248,-376.20230461288" RelativeVelocity="1.07521846243873,-1.0783169042264,-0.156796122001176"/>
						</Atom3d>
						<Bond ID="444" Mapping="410" Parent="7" Hidden="1" Connects="431,443" Visible="0"/>
						<Molecule ID="7" Mapping="410" Parent="2" Children="ci(18):17+428,4389" Name="Sketch 24" XYZ="0.143763265014932,0.359408162518415,-0.0718816325036852" Visible="0"/>
						<Atom3d ID="445" HasProperties="1" Mapping="410" Parent="9" UserID="19" DisplayStyle="Line" XYZ="2.87488474071588,0.436483000188894,0.777586615068892" Connections="447,451,453,455" ForcefieldType="c4" Charge="-0.159" Components="C" Visible="0">
							<Properties Force="1155.71044565858,-1040.36022876076,471.521938142139" RelativeVelocity="0.0908888028534614,-0.359652499481298,0.155029557637834"/>
						</Atom3d>
						<Atom3d ID="446" HasProperties="1" Mapping="410" Parent="9" UserID="20" DisplayStyle="Line" XYZ="2.88951745521393,0.423653373200902,0.727004193277202" Connections="447,449,457,459" ForcefieldType="c4o" Charge="0.054" Components="C" Visible="0">
							<Properties Force="-803.305121968824,841.088820763731,-923.115657732598" RelativeVelocity="0.140620711863039,0.330782207183425,0.156543607235098"/>
						</Atom3d>
						<Bond ID="447" Mapping="410" Parent="9" Connects="445,446" Visible="0"/>
						<Atom3d ID="448" HasProperties="1" Mapping="410" Parent="9" UserID="21" DisplayStyle="Line" XYZ="2.92850964535783,0.454615000023546,0.71599799158329" Connections="449,461" ForcefieldType="o2h" Charge="-0.57" Components="O" Visible="0">
							<Properties Force="-30.264960324129,-84.2755764590419,-71.5076374862288" RelativeVelocity="-0.121356647306744,-0.0393540871129384,-0.123505019438558"/>
						</Atom3d>
						<Bond ID="449" Mapping="410" Parent="9" Connects="446,448" Visible="0"/>
						<Atom3d ID="450" HasProperties="1" Mapping="410" Parent="9" UserID="22" DisplayStyle="Line" Hidden="1" XYZ="2.8593874031459,0.405933772553067,0.796710237710937" Connections="451" ForcefieldType="h1" Charge="0.053" Components="H" Visible="0">
							<Properties Force="-463.821181503643,210.894206260457,-57.5266568088799" RelativeVelocity="-0.934466017004188,0.0896502443612717,0.938506365516923"/>
						</Atom3d>
						<Bond ID="451" Mapping="410" Parent="9" Hidden="1" Connects="445,450" Visible="0"/>
						<Atom3d ID="452" HasProperties="1" Mapping="410" Parent="9" UserID="23" DisplayStyle="Line" Hidden="1" XYZ="2.85837426005866,0.470587391585962,0.786011679781854" Connections="453" ForcefieldType="h1" Charge="0.053" Components="H" Visible="0">
							<Properties Force="-291.53871764461,52.0326690827722,-322.493259028996" RelativeVelocity="-0.0579773649212544,-0.579919334126025,0.183981475310681"/>
						</Atom3d>
						<Bond ID="453" Mapping="410" Parent="9" Hidden="1" Connects="445,452" Visible="0"/>
						<Atom3d ID="454" HasProperties="1" Mapping="410" Parent="9" UserID="24" DisplayStyle="Line" Hidden="1" XYZ="2.91032468337607,0.437229023325734,0.795456026388139" Connections="455" ForcefieldType="h1" Charge="0.053" Components="H" Visible="0">
							<Properties Force="-159.972445376201,233.233245990614,51.0819750454621" RelativeVelocity="0.156229119458885,1.25558442356477,-0.246163117038059"/>
						</Atom3d>
						<Bond ID="455" Mapping="410" Parent="9" Hidden="1" Connects="445,454" Visible="0"/>
						<Atom3d ID="456" HasProperties="1" Mapping="410" Parent="9" UserID="25" DisplayStyle="Line" Hidden="1" XYZ="2.85939992381686,0.427795603702577,0.699290813252848" Connections="457" ForcefieldType="h1" Charge="0.053" Components="H" Visible="0">
							<Properties Force="564.627421837501,-8.09874349061761,587.846838938899" RelativeVelocity="0.826021409300294,-0.0154141395425234,0.717338652204304"/>
						</Atom3d>
						<Bond ID="457" Mapping="410" Parent="9" Hidden="1" Connects="446,456" Visible="0"/>
						<Atom3d ID="458" HasProperties="1" Mapping="410" Parent="9" UserID="26" DisplayStyle="Line" Hidden="1" XYZ="2.90075480928851,0.386642330036051,0.723578112070023" Connections="459" ForcefieldType="h1" Charge="0.053" Components="H" Visible="0">
							<Properties Force="122.998090476034,-278.927521681993,210.120519431719" RelativeVelocity="-1.13206032682389,-0.648646641997649,-0.323099894829059"/>
						</Atom3d>
						<Bond ID="459" Mapping="410" Parent="9" Hidden="1" Connects="446,458" Visible="0"/>
						<Atom3d ID="460" HasProperties="1" Mapping="410" Parent="9" UserID="27" DisplayStyle="Line" Hidden="1" XYZ="2.94220185905617,0.443430568610383,0.686658378084203" Connections="461" ForcefieldType="h1o" Charge="0.41" Components="H" Visible="0">
							<Properties Force="-36.9075518054522,-81.914996201743,-80.8478993769103" RelativeVelocity="0.245406378674489,-1.01258612444589,0.329883211191212"/>
						</Atom3d>
						<Bond ID="461" Mapping="410" Parent="9" Hidden="1" Connects="448,460" Visible="0"/>
						<Molecule ID="9" Mapping="410" Parent="2" Children="ci(18):17+445,4390" Name="Sketch 24" XYZ="0.143763265014932,0.359408162518415,-0.0718816325036852" Visible="0"/>
						<Atom3d ID="462" HasProperties="1" Mapping="410" Parent="11" UserID="28" DisplayStyle="Line" XYZ="-0.968980504289908,0.746221607036763,-0.995527838164519" Connections="464,468,470,472" ForcefieldType="c4" Charge="-0.159" Components="C" Visible="0">
							<Properties Force="898.882222334124,-62.4869431197061,-753.548100081183" RelativeVelocity="-0.0543550029054256,-0.143052016896268,-0.184422701004866"/>
						</Atom3d>
						<Atom3d ID="463" HasProperties="1" Mapping="410" Parent="11" UserID="29" DisplayStyle="Line" XYZ="-0.956005776689048,0.776735651795111,-1.03840101029938" Connections="464,466,474,476" ForcefieldType="c4o" Charge="0.054" Components="C" Visible="0">
							<Properties Force="264.04323001989,663.984331175532,169.587683788763" RelativeVelocity="0.068901295237377,0.0342670651954058,0.0871417114249231"/>
						</Atom3d>
						<Bond ID="464" Mapping="410" Parent="11" Connects="462,463" Visible="0"/>
						<Atom3d ID="465" HasProperties="1" Mapping="410" Parent="11" UserID="30" DisplayStyle="Line" XYZ="-0.972868012746168,0.753845573334747,-1.08058485252662" Connections="466,478" ForcefieldType="o2h" Charge="-0.57" Components="O" Visible="0">
							<Properties Force="731.942681033026,661.151018080875,-440.057587966081" RelativeVelocity="0.0682072681418241,0.17457079264095,0.138687869428241"/>
						</Atom3d>
						<Bond ID="466" Mapping="410" Parent="11" Connects="463,465" Visible="0"/>
						<Atom3d ID="467" HasProperties="1" Mapping="410" Parent="11" UserID="31" DisplayStyle="Line" Hidden="1" XYZ="-1.00623211599571,0.74151544757113,-0.992199161767619" Connections="468" ForcefieldType="h1" Charge="0.053" Components="H" Visible="0">
							<Properties Force="-837.01829857988,-51.2687985096263,217.723976498598" RelativeVelocity="-0.318635539242397,0.181797712917452,-1.03466658292116"/>
						</Atom3d>
						<Bond ID="468" Mapping="410" Parent="11" Hidden="1" Connects="462,467" Visible="0"/>
						<Atom3d ID="469" HasProperties="1" Mapping="410" Parent="11" UserID="32" DisplayStyle="Line" Hidden="1" XYZ="-0.952299922323458,0.759996684536664,-0.963838643119926" Connections="470" ForcefieldType="h1" Charge="0.053" Components="H" Visible="0">
							<Properties Force="-0.767765412354557,151.671317019499,472.942102104956" RelativeVelocity="-0.628266048170301,-0.0231309102539912,0.181523774017121"/>
						</Atom3d>
						<Bond ID="470" Mapping="410" Parent="11" Hidden="1" Connects="462,469" Visible="0"/>
						<Atom3d ID="471" HasProperties="1" Mapping="410" Parent="11" UserID="33" DisplayStyle="Line" Hidden="1" XYZ="-0.952733025796378,0.711415549131906,-1.00302906659236" Connections="472" ForcefieldType="h1" Charge="0.053" Components="H" Visible="0">
							<Properties Force="-53.462406240227,-146.047998256348,118.891897004915" RelativeVelocity="-0.151135400495143,-0.0429970011613999,0.409228346477889"/>
						</Atom3d>
						<Bond ID="472" Mapping="410" Parent="11" Hidden="1" Connects="462,471" Visible="0"/>
						<Atom3d ID="473" HasProperties="1" Mapping="410" Parent="11" UserID="34" DisplayStyle="Line" Hidden="1" XYZ="-0.916078946862538,0.780224855020837,-1.03793002770893" Connections="474" ForcefieldType="h1" Charge="0.053" Components="H" Visible="0">
							<Properties Force="-305.835336917413,-174.977237914993,-194.367820635459" RelativeVelocity="-0.425582589653556,0.0761730200692069,0.170406125220033"/>
						</Atom3d>
						<Bond ID="474" Mapping="410" Parent="11" Hidden="1" Connects="463,473" Visible="0"/>
						<Atom3d ID="475" HasProperties="1" Mapping="410" Parent="11" UserID="35" DisplayStyle="Line" Hidden="1" XYZ="-0.968450769437238,0.815296821175907,-1.03517647282456" Connections="476" ForcefieldType="h1" Charge="0.053" Components="H" Visible="0">
							<Properties Force="-42.3231183362777,-640.223025989277,-111.794938229996" RelativeVelocity="0.441544010442233,-0.358317893742007,0.238204437956878"/>
						</Atom3d>
						<Bond ID="476" Mapping="410" Parent="11" Hidden="1" Connects="463,475" Visible="0"/>
						<Atom3d ID="477" HasProperties="1" Mapping="410" Parent="11" UserID="36" DisplayStyle="Line" Hidden="1" XYZ="-0.953303073981628,0.767918392669537,-1.10687834726854" Connections="478" ForcefieldType="h1o" Charge="0.41" Components="H" Visible="0">
							<Properties Force="-464.928652416535,-496.467768456187,531.113673118912" RelativeVelocity="-0.200328932336293,-0.888169533352446,-0.549053890112525"/>
						</Atom3d>
						<Bond ID="478" Mapping="410" Parent="11" Hidden="1" Connects="465,477" Visible="0"/>
						<Molecule ID="11" Mapping="410" Parent="2" Children="ci(18):17+462,4391" Name="Sketch 24" XYZ="0.143763265014932,0.359408162518415,-0.0718816325036852" Visible="0"/>
						<Atom3d ID="479" HasProperties="1" Mapping="410" Parent="13" UserID="37" DisplayStyle="Line" XYZ="0.107844830630604,-0.10891495967945,0.521475124312215" Connections="481,485,487,489" ForcefieldType="c4" Charge="-0.159" Components="C" Visible="0">
							<Properties Force="472.256464757814,479.98958939187,434.603472140043" RelativeVelocity="0.0552270599619895,-0.0301791275743817,-0.182587746841844"/>
						</Atom3d>
						<Atom3d ID="480" HasProperties="1" Mapping="410" Parent="13" UserID="38" DisplayStyle="Line" XYZ="0.0726685997907243,-0.14061659620627,0.494060088545028" Connections="481,483,491,493" ForcefieldType="c4o" Charge="0.054" Components="C" Visible="0">
							<Properties Force="972.793188588699,677.849612935543,-227.090945094454" RelativeVelocity="0.143176222486965,0.313468145071792,0.165987290681531"/>
						</Atom3d>
						<Bond ID="481" Mapping="410" Parent="13" Connects="479,480" Visible="0"/>
						<Atom3d ID="482" HasProperties="1" Mapping="410" Parent="13" UserID="39" DisplayStyle="Line" XYZ="0.0807043868908713,-0.136584828891753,0.443899375027705" Connections="483,495" ForcefieldType="o2h" Charge="-0.57" Components="O" Visible="0">
							<Properties Force="474.233890335539,224.845222237128,544.791729018158" RelativeVelocity="0.0444594711587766,-0.000560324539116093,-0.0352510181602582"/>
						</Atom3d>
						<Bond ID="483" Mapping="410" Parent="13" Connects="480,482" Visible="0"/>
						<Atom3d ID="484" HasProperties="1" Mapping="410" Parent="13" UserID="40" DisplayStyle="Line" Hidden="1" XYZ="0.118304660881356,-0.0722980124255942,0.507302956113815" Connections="485" ForcefieldType="h1" Charge="0.053" Components="H" Visible="0">
							<Properties Force="-612.18067975938,-641.822578261745,16.1025604891588" RelativeVelocity="-0.0365517022483385,0.406864210004009,0.408126024682636"/>
						</Atom3d>
						<Bond ID="485" Mapping="410" Parent="13" Hidden="1" Connects="479,484" Visible="0"/>
						<Atom3d ID="486" HasProperties="1" Mapping="410" Parent="13" UserID="41" DisplayStyle="Line" Hidden="1" XYZ="0.142283399612095,-0.128684323464727,0.520751415254143" Connections="487" ForcefieldType="h1" Charge="0.053" Components="H" Visible="0">
							<Properties Force="-128.029145358232,144.612432961078,167.485214155054" RelativeVelocity="0.0388163912958515,-0.791527425977599,-0.948607071221094"/>
						</Atom3d>
						<Bond ID="487" Mapping="410" Parent="13" Hidden="1" Connects="479,486" Visible="0"/>
						<Atom3d ID="488" HasProperties="1" Mapping="410" Parent="13" UserID="42" DisplayStyle="Line" Hidden="1" XYZ="0.0968381891816093,-0.104099337383939,0.560336721621901" Connections="489" ForcefieldType="h1" Charge="0.053" Components="H" Visible="0">
							<Properties Force="215.328742506622,-130.571223685504,-702.603088807508" RelativeVelocity="0.109850289996123,-0.7485824532964,-0.879698904828871"/>
						</Atom3d>
						<Bond ID="489" Mapping="410" Parent="13" Hidden="1" Connects="479,488" Visible="0"/>
						<Atom3d ID="490" HasProperties="1" Mapping="410" Parent="13" UserID="43" DisplayStyle="Line" Hidden="1" XYZ="0.0364137143992837,-0.130188575162905,0.50080074583404" Connections="491" ForcefieldType="h1" Charge="0.053" Components="H" Visible="0">
							<Properties Force="-518.751812110336,-149.205894039664,296.395647651826" RelativeVelocity="-0.112857229735101,-0.521152149987321,0.782808666827336"/>
						</Atom3d>
						<Bond ID="491" Mapping="410" Parent="13" Hidden="1" Connects="480,490" Visible="0"/>
						<Atom3d ID="492" HasProperties="1" Mapping="410" Parent="13" UserID="44" DisplayStyle="Line" Hidden="1" XYZ="0.0840567865748196,-0.175546120585585,0.507943763468612" Connections="493" ForcefieldType="h1" Charge="0.053" Components="H" Visible="0">
							<Properties Force="-551.170285790602,-259.619602057757,-166.253843171714" RelativeVelocity="-0.334163499884829,-0.569848808633263,-0.00596024732082028"/>
						</Atom3d>
						<Bond ID="493" Mapping="410" Parent="13" Hidden="1" Connects="480,492" Visible="0"/>
						<Atom3d ID="494" HasProperties="1" Mapping="410" Parent="13" UserID="45" DisplayStyle="Line" Hidden="1" XYZ="0.0705386606303658,-0.165778725867485,0.43093974964442" Connections="495" ForcefieldType="h1o" Charge="0.41" Components="H" Visible="0">
							<Properties Force="-303.687464564722,-578.826655986031,-409.777784266894" RelativeVelocity="-0.499196185669642,0.544353293026509,-0.842361350167828"/>
						</Atom3d>
						<Bond ID="495" Mapping="410" Parent="13" Hidden="1" Connects="482,494" Visible="0"/>
						<Molecule ID="13" Mapping="410" Parent="2" Children="ci(18):17+479,4392" Name="Sketch 24" XYZ="0.143763265014932,0.359408162518415,-0.0718816325036852" Visible="0"/>
						<Atom3d ID="496" HasProperties="1" Mapping="410" Parent="15" UserID="46" DisplayStyle="Line" XYZ="1.48904127546483,1.33295479815844,1.16436813360311" Connections="498,502,504,506" ForcefieldType="c4" Charge="-0.159" Components="C" Visible="0">
							<Properties Force="-342.356168428057,-1101.7282472344,-850.947972557615" RelativeVelocity="0.0981728356059078,-0.493730110740612,0.0207712673667909"/>
						</Atom3d>
						<Atom3d ID="497" HasProperties="1" Mapping="410" Parent="15" UserID="47" DisplayStyle="Line" XYZ="1.46065617396554,1.3226611685931,1.20697091490964" Connections="498,500,508,510" ForcefieldType="c4o" Charge="0.054" Components="C" Visible="0">
							<Properties Force="-593.995405915582,1665.25952332528,922.087233380102" RelativeVelocity="0.0673398755656274,-0.203508848133426,0.0157938682124738"/>
						</Atom3d>
						<Bond ID="498" Mapping="410" Parent="15" Connects="496,497" Visible="0"/>
						<Atom3d ID="499" HasProperties="1" Mapping="410" Parent="15" UserID="48" DisplayStyle="Line" XYZ="1.44545553972181,1.37148193946304,1.22120232415565" Connections="500,512" ForcefieldType="o2h" Charge="-0.57" Components="O" Visible="0">
							<Properties Force="-152.243864866597,-1403.00880630262,1311.40746155191" RelativeVelocity="0.10187819349696,0.0311983035761021,0.0597285742489227"/>
						</Atom3d>
						<Bond ID="500" Mapping="410" Parent="15" Connects="497,499" Visible="0"/>
						<Atom3d ID="501" HasProperties="1" Mapping="410" Parent="15" UserID="49" DisplayStyle="Line" Hidden="1" XYZ="1.49714457551186,1.29808487972353,1.14778372097642" Connections="502" ForcefieldType="h1" Charge="0.053" Components="H" Visible="0">
							<Properties Force="246.71665583919,341.457833388848,-204.935471788344" RelativeVelocity="-0.585647642855816,-0.997013043613887,-0.120612544788472"/>
						</Atom3d>
						<Bond ID="502" Mapping="410" Parent="15" Hidden="1" Connects="496,501" Visible="0"/>
						<Atom3d ID="503" HasProperties="1" Mapping="410" Parent="15" UserID="50" DisplayStyle="Line" Hidden="1" XYZ="1.51907458559883,1.35060511356641,1.17706060762984" Connections="504" ForcefieldType="h1" Charge="0.053" Components="H" Visible="0">
							<Properties Force="1303.58850056328,567.775162562827,167.902564520446" RelativeVelocity="0.0402980398228746,0.363146517500406,-0.343514596357603"/>
						</Atom3d>
						<Bond ID="504" Mapping="410" Parent="15" Hidden="1" Connects="496,503" Visible="0"/>
						<Atom3d ID="505" HasProperties="1" Mapping="410" Parent="15" UserID="51" DisplayStyle="Line" Hidden="1" XYZ="1.47139417920095,1.35654058642976,1.13845297818688" Connections="506" ForcefieldType="h1" Charge="0.053" Components="H" Visible="0">
							<Properties Force="-160.363955228117,-152.045683474563,97.0902191183758" RelativeVelocity="0.702582176749601,0.394626768296599,-0.00305080940882565"/>
						</Atom3d>
						<Bond ID="506" Mapping="410" Parent="15" Hidden="1" Connects="496,505" Visible="0"/>
						<Atom3d ID="507" HasProperties="1" Mapping="410" Parent="15" UserID="52" DisplayStyle="Line" Hidden="1" XYZ="1.48074376434165,1.30512067020504,1.23692017273219" Connections="508" ForcefieldType="h1" Charge="0.053" Components="H" Visible="0">
							<Properties Force="-161.317902307745,207.932727973882,-395.017669765263" RelativeVelocity="0.416074309174829,-0.263739427492985,0.683543179845551"/>
						</Atom3d>
						<Bond ID="508" Mapping="410" Parent="15" Hidden="1" Connects="497,507" Visible="0"/>
						<Atom3d ID="509" HasProperties="1" Mapping="410" Parent="15" UserID="53" DisplayStyle="Line" Hidden="1" XYZ="1.4287528701294,1.30356230606357,1.19876442098927" Connections="510" ForcefieldType="h1" Charge="0.053" Components="H" Visible="0">
							<Properties Force="-496.984646045991,-496.742170840631,-61.0852247277552" RelativeVelocity="-0.583453884056431,0.0231083405731998,1.06466471015916"/>
						</Atom3d>
						<Bond ID="510" Mapping="410" Parent="15" Hidden="1" Connects="497,509" Visible="0"/>
						<Atom3d ID="511" HasProperties="1" Mapping="410" Parent="15" UserID="54" DisplayStyle="Line" Hidden="1" XYZ="1.43133609867477,1.36397014894856,1.25360825350961" Connections="512" ForcefieldType="h1o" Charge="0.41" Components="H" Visible="0">
							<Properties Force="217.70508848741,500.089024544612,-994.799102724056" RelativeVelocity="0.326387732501469,-0.342417889187001,0.0491578205630918"/>
						</Atom3d>
						<Bond ID="512" Mapping="410" Parent="15" Hidden="1" Connects="499,511" Visible="0"/>
						<Molecule ID="15" Mapping="410" Parent="2" Children="ci(18):17+496,4393" Name="Sketch 24" XYZ="0.529066919173437,-0.176540548613855,-0.0718816325036852" Visible="0"/>
						<Atom3d ID="513" HasProperties="1" Mapping="410" Parent="17" UserID="55" DisplayStyle="Line" XYZ="0.95490718663162,1.65861437559052,1.16148965654498" Connections="515,519,521,523" ForcefieldType="c4" Charge="-0.159" Components="C" Visible="0">
							<Properties Force="999.353977185203,-1164.34639377553,175.5283217552" RelativeVelocity="-0.177456840345741,0.172640662845533,0.140753611314185"/>
						</Atom3d>
						<Atom3d ID="514" HasProperties="1" Mapping="410" Parent="17" UserID="56" DisplayStyle="Line" XYZ="0.943019382782633,1.69124299258411,1.1188205915382" Connections="515,517,525,527" ForcefieldType="c4o" Charge="0.054" Components="C" Visible="0">
							<Properties Force="-252.613286936706,-652.286857480544,411.813437409507" RelativeVelocity="0.246483394543884,-0.141762659316588,0.151673935264583"/>
						</Atom3d>
						<Bond ID="515" Mapping="410" Parent="17" Connects="513,514" Visible="0"/>
						<Atom3d ID="516" HasProperties="1" Mapping="410" Parent="17" UserID="57" DisplayStyle="Line" XYZ="0.892953934255699,1.70052611020188,1.11414583663728" Connections="517,529" ForcefieldType="o2h" Charge="-0.57" Components="O" Visible="0">
							<Properties Force="270.150072042691,292.054578868996,47.730903083718" RelativeVelocity="0.285744217198467,-0.0569023306880598,-0.0301381066728889"/>
						</Atom3d>
						<Bond ID="517" Mapping="410" Parent="17" Connects="514,516" Visible="0"/>
						<Atom3d ID="518" HasProperties="1" Mapping="410" Parent="17" UserID="58" DisplayStyle="Line" Hidden="1" XYZ="0.944502204251038,1.61802488426951,1.16000343833273" Connections="519" ForcefieldType="h1" Charge="0.053" Components="H" Visible="0">
							<Properties Force="-57.2340117901351,1263.99098295356,-191.159870758106" RelativeVelocity="-0.467465352198955,-0.096151810711335,-0.0930991132283353"/>
						</Atom3d>
						<Bond ID="519" Mapping="410" Parent="17" Hidden="1" Connects="513,518" Visible="0"/>
						<Atom3d ID="520" HasProperties="1" Mapping="410" Parent="17" UserID="59" DisplayStyle="Line" Hidden="1" XYZ="0.942284140501545,1.67346489892334,1.19554057404758" Connections="521" ForcefieldType="h1" Charge="0.053" Components="H" Visible="0">
							<Properties Force="-73.3533283404602,-6.20845941728098,-90.4840568369948" RelativeVelocity="0.0314068557230404,0.165246443924178,-0.822484023118271"/>
						</Atom3d>
						<Bond ID="521" Mapping="410" Parent="17" Hidden="1" Connects="513,520" Visible="0"/>
						<Atom3d ID="522" HasProperties="1" Mapping="410" Parent="17" UserID="60" DisplayStyle="Line" Hidden="1" XYZ="0.996600200659208,1.65528723336084,1.16514946406491" Connections="523" ForcefieldType="h1" Charge="0.053" Components="H" Visible="0">
							<Properties Force="-1097.46081500301,276.857940253339,-129.528592103035" RelativeVelocity="-0.49638373571187,0.291429106325168,0.44868968221642"/>
						</Atom3d>
						<Bond ID="523" Mapping="410" Parent="17" Hidden="1" Connects="513,522" Visible="0"/>
						<Atom3d ID="524" HasProperties="1" Mapping="410" Parent="17" UserID="61" DisplayStyle="Line" Hidden="1" XYZ="0.956198007580047,1.67431437137445,1.08699472365974" Connections="525" ForcefieldType="h1" Charge="0.053" Components="H" Visible="0">
							<Properties Force="123.818032692939,-222.963610809322,-499.963151268284" RelativeVelocity="-0.425010057719503,1.13422983622961,0.243640388242914"/>
						</Atom3d>
						<Bond ID="525" Mapping="410" Parent="17" Hidden="1" Connects="514,524" Visible="0"/>
						<Atom3d ID="526" HasProperties="1" Mapping="410" Parent="17" UserID="62" DisplayStyle="Line" Hidden="1" XYZ="0.965255591162179,1.72243411445758,1.12407543329889" Connections="527" ForcefieldType="h1" Charge="0.053" Components="H" Visible="0">
							<Properties Force="-143.670414597089,522.711070932079,-58.7719139250524" RelativeVelocity="-0.362146369862665,0.38676909539295,0.00979523611840322"/>
						</Atom3d>
						<Bond ID="527" Mapping="410" Parent="17" Hidden="1" Connects="514,526" Visible="0"/>
						<Atom3d ID="528" HasProperties="1" Mapping="410" Parent="17" UserID="63" DisplayStyle="Line" Hidden="1" XYZ="0.886560408568653,1.71677238220564,1.08375137858652" Connections="529" ForcefieldType="h1o" Charge="0.41" Components="H" Visible="0">
							<Properties Force="227.779970530594,-319.536774487468,328.307365996908" RelativeVelocity="0.338559898382872,-0.349001606380905,0.258377487807009"/>
						</Atom3d>
						<Bond ID="529" Mapping="410" Parent="17" Hidden="1" Connects="516,528" Visible="0"/>
						<Molecule ID="17" Mapping="410" Parent="2" Children="ci(18):17+513,4394" Name="Sketch 24" XYZ="0.143763265014932,0.359408162518415,-0.0718816325036852" Visible="0"/>
						<Atom3d ID="530" HasProperties="1" Mapping="410" Parent="19" UserID="64" DisplayStyle="Line" XYZ="0.415953736779277,3.12652253560397,-0.188193148836058" Connections="532,536,538,540" ForcefieldType="c4" Charge="-0.159" Components="C" Visible="0">
							<Properties Force="-126.291033641148,-968.295378266818,393.654765590898" RelativeVelocity="-0.350959690379587,0.096076696050768,0.189140804682799"/>
						</Atom3d>
						<Atom3d ID="531" HasProperties="1" Mapping="410" Parent="19" UserID="65" DisplayStyle="Line" XYZ="0.397223988333763,3.09308720479121,-0.149896811981329" Connections="532,534,542,544" ForcefieldType="c4o" Charge="0.054" Components="C" Visible="0">
							<Properties Force="-143.649750311113,729.822873511084,679.617326549497" RelativeVelocity="0.0191576226465099,-0.10588190795514,0.235081051053872"/>
						</Atom3d>
						<Bond ID="532" Mapping="410" Parent="19" Connects="530,531" Visible="0"/>
						<Atom3d ID="533" HasProperties="1" Mapping="410" Parent="19" UserID="66" DisplayStyle="Line" XYZ="0.36208012092385,3.05971279407768,-0.163340008067602" Connections="534,546" ForcefieldType="o2h" Charge="-0.57" Components="O" Visible="0">
							<Properties Force="-653.534142971301,260.586217454532,-19.8413785133866" RelativeVelocity="0.0087292969617754,0.133411152290461,-0.138704028958029"/>
						</Atom3d>
						<Bond ID="534" Mapping="410" Parent="19" Connects="531,533" Visible="0"/>
						<Atom3d ID="535" HasProperties="1" Mapping="410" Parent="19" UserID="67" DisplayStyle="Line" Hidden="1" XYZ="0.385825870237672,3.13590919681292,-0.209278596066902" Connections="536" ForcefieldType="h1" Charge="0.053" Components="H" Visible="0">
							<Properties Force="-414.849720901147,684.095540837843,-353.24503536754" RelativeVelocity="-0.0181153301156542,-0.305136382603033,-0.424237503339692"/>
						</Atom3d>
						<Bond ID="536" Mapping="410" Parent="19" Hidden="1" Connects="530,535" Visible="0"/>
						<Atom3d ID="537" HasProperties="1" Mapping="410" Parent="19" UserID="68" DisplayStyle="Line" Hidden="1" XYZ="0.436605888162219,3.10325647370939,-0.210045834391187" Connections="538" ForcefieldType="h1" Charge="0.053" Components="H" Visible="0">
							<Properties Force="610.924942575342,-186.616302027098,-597.73011255182" RelativeVelocity="0.110957514257563,0.206402919605315,0.335256057777953"/>
						</Atom3d>
						<Bond ID="538" Mapping="410" Parent="19" Hidden="1" Connects="530,537" Visible="0"/>
						<Atom3d ID="539" HasProperties="1" Mapping="410" Parent="19" UserID="69" DisplayStyle="Line" Hidden="1" XYZ="0.438673558693541,3.15507016058877,-0.174446373437975" Connections="540" ForcefieldType="h1" Charge="0.053" Components="H" Visible="0">
							<Properties Force="-464.559795315962,61.2297596324609,-80.8541523320963" RelativeVelocity="-0.208759857770494,0.315565634959038,-0.405413371757803"/>
						</Atom3d>
						<Bond ID="540" Mapping="410" Parent="19" Hidden="1" Connects="530,539" Visible="0"/>
						<Atom3d ID="541" HasProperties="1" Mapping="410" Parent="19" UserID="70" DisplayStyle="Line" Hidden="1" XYZ="0.378796919440457,3.11403581595307,-0.123168335838499" Connections="542" ForcefieldType="h1" Charge="0.053" Components="H" Visible="0">
							<Properties Force="-70.1269956292191,446.466638446456,288.143548447596" RelativeVelocity="0.745084026390153,-0.937188067604109,-0.918264977027745"/>
						</Atom3d>
						<Bond ID="542" Mapping="410" Parent="19" Hidden="1" Connects="531,541" Visible="0"/>
						<Atom3d ID="543" HasProperties="1" Mapping="410" Parent="19" UserID="71" DisplayStyle="Line" Hidden="1" XYZ="0.425853239700127,3.07813214753013,-0.128690603112991" Connections="544" ForcefieldType="h1" Charge="0.053" Components="H" Visible="0">
							<Properties Force="130.818546688965,-467.228696702065,-146.980674193742" RelativeVelocity="0.106794435947744,0.382130462465136,-0.776973004399894"/>
						</Atom3d>
						<Bond ID="544" Mapping="410" Parent="19" Hidden="1" Connects="531,543" Visible="0"/>
						<Atom3d ID="545" HasProperties="1" Mapping="410" Parent="19" UserID="72" DisplayStyle="Line" Hidden="1" XYZ="0.332317501176123,3.07916353915269,-0.158076349094284" Connections="546" ForcefieldType="h1o" Charge="0.41" Components="H" Visible="0">
							<Properties Force="631.553371373772,-648.100372153778,-369.680172624455" RelativeVelocity="0.57695414748561,-1.03714614755226,0.44788680962677"/>
						</Atom3d>
						<Bond ID="546" Mapping="410" Parent="19" Hidden="1" Connects="533,545" Visible="0"/>
						<Molecule ID="19" Mapping="410" Parent="2" Children="ci(18):17+530,4395" Name="Sketch 24" XYZ="0.143763265014932,0.359408162518415,-0.0718816325036852" Visible="0"/>
						<Atom3d ID="547" HasProperties="1" Mapping="410" Parent="21" UserID="73" DisplayStyle="Line" XYZ="-0.0569154578410113,-0.163791297868355,0.588945220159925" Connections="549,553,555,557" ForcefieldType="c4" Charge="-0.159" Components="C" Visible="0">
							<Properties Force="-264.808322515557,-283.699962132837,521.868196853733" RelativeVelocity="-0.116577892461511,-0.0142029504217254,0.115173916735023"/>
						</Atom3d>
						<Atom3d ID="548" HasProperties="1" Mapping="410" Parent="21" UserID="74" DisplayStyle="Line" XYZ="-0.0947004599991313,-0.144895315118245,0.62131397967356" Connections="549,551,559,561" ForcefieldType="c4o" Charge="0.054" Components="C" Visible="0">
							<Properties Force="-608.956109526135,805.501765117774,1215.60933023345" RelativeVelocity="-0.165196019228045,0.0162739403474361,0.0911509866716088"/>
						</Atom3d>
						<Bond ID="549" Mapping="410" Parent="21" Connects="547,548" Visible="0"/>
						<Atom3d ID="550" HasProperties="1" Mapping="410" Parent="21" UserID="75" DisplayStyle="Line" XYZ="-0.0958898685639483,-0.166353583441198,0.667441820932681" Connections="551,563" ForcefieldType="o2h" Charge="-0.57" Components="O" Visible="0">
							<Properties Force="-115.386240926836,-429.068708788703,-413.191705074138" RelativeVelocity="0.089396723867503,0.113409978103979,0.0362527771362699"/>
						</Atom3d>
						<Bond ID="551" Mapping="410" Parent="21" Connects="548,550" Visible="0"/>
						<Atom3d ID="552" HasProperties="1" Mapping="410" Parent="21" UserID="76" DisplayStyle="Line" Hidden="1" XYZ="-0.0214568998157813,-0.1622775921902,0.605765120818677" Connections="553" ForcefieldType="h1" Charge="0.053" Components="H" Visible="0">
							<Properties Force="-102.044862195329,-89.3674995925853,-32.3897589717706" RelativeVelocity="-0.328372298064482,-0.885389190110079,-0.682271766401693"/>
						</Atom3d>
						<Bond ID="553" Mapping="410" Parent="21" Hidden="1" Connects="547,552" Visible="0"/>
						<Atom3d ID="554" HasProperties="1" Mapping="410" Parent="21" UserID="77" DisplayStyle="Line" Hidden="1" XYZ="-0.0580533406215783,-0.141242748108454,0.558660426778024" Connections="555" ForcefieldType="h1" Charge="0.053" Components="H" Visible="0">
							<Properties Force="183.12158068893,257.157185579157,-876.120719748149" RelativeVelocity="0.624833415519603,-0.646995727804899,-0.0789975870796036"/>
						</Atom3d>
						<Bond ID="555" Mapping="410" Parent="21" Hidden="1" Connects="547,554" Visible="0"/>
						<Atom3d ID="556" HasProperties="1" Mapping="410" Parent="21" UserID="78" DisplayStyle="Line" Hidden="1" XYZ="-0.0682651157770413,-0.200168574490764,0.58119546818552" Connections="557" ForcefieldType="h1" Charge="0.053" Components="H" Visible="0">
							<Properties Force="312.906595683287,-156.941486295264,-271.128900260791" RelativeVelocity="-0.484168322256473,0.705572605090244,0.875095206373607"/>
						</Atom3d>
						<Bond ID="557" Mapping="410" Parent="21" Hidden="1" Connects="547,556" Visible="0"/>
						<Atom3d ID="558" HasProperties="1" Mapping="410" Parent="21" UserID="79" DisplayStyle="Line" Hidden="1" XYZ="-0.132145711705433,-0.146097406270576,0.606841278621191" Connections="559" ForcefieldType="h1" Charge="0.053" Components="H" Visible="0">
							<Properties Force="499.943753165742,27.8629270709761,-132.930777686594" RelativeVelocity="0.257452675592602,0.219150898422911,0.446598722517337"/>
						</Atom3d>
						<Bond ID="559" Mapping="410" Parent="21" Hidden="1" Connects="548,558" Visible="0"/>
						<Atom3d ID="560" HasProperties="1" Mapping="410" Parent="21" UserID="80" DisplayStyle="Line" Hidden="1" XYZ="-0.0872669047466313,-0.107964458560222,0.631996975330179" Connections="561" ForcefieldType="h1" Charge="0.053" Components="H" Visible="0">
							<Properties Force="-42.1747148113325,125.123966265002,-443.601466123915" RelativeVelocity="0.602710717275316,-0.778932729111351,0.220199077987854"/>
						</Atom3d>
						<Bond ID="561" Mapping="410" Parent="21" Hidden="1" Connects="548,560" Visible="0"/>
						<Atom3d ID="562" HasProperties="1" Mapping="410" Parent="21" UserID="81" DisplayStyle="Line" Hidden="1" XYZ="-0.10891884882662,-0.197221843771495,0.658754080819156" Connections="563" ForcefieldType="h1o" Charge="0.41" Components="H" Visible="0">
							<Properties Force="179.761862344865,-135.772370079236,376.657172875505" RelativeVelocity="-0.669856991407459,0.28447086025341,-0.319043533870896"/>
						</Atom3d>
						<Bond ID="563" Mapping="410" Parent="21" Hidden="1" Connects="550,562" Visible="0"/>
						<Molecule ID="21" Mapping="410" Parent="2" Children="ci(18):17+547,4396" Name="Sketch 24" XYZ="0.143763265014932,0.359408162518415,-0.0718816325036852" Visible="0"/>
						<Atom3d ID="564" HasProperties="1" Mapping="410" Parent="23" UserID="82" DisplayStyle="Line" XYZ="-0.0189465400226133,0.449215426463906,1.27837725532711" Connections="566,570,572,574" ForcefieldType="c4" Charge="-0.159" Components="C" Visible="0">
							<Properties Force="-1126.72062757807,-1572.05772570392,220.586943796677" RelativeVelocity="0.262245967415061,-0.0840715760238518,0.23769731486095"/>
						</Atom3d>
						<Atom3d ID="565" HasProperties="1" Mapping="410" Parent="23" UserID="83" DisplayStyle="Line" XYZ="-0.0170777357346273,0.467641743745134,1.32922596827303" Connections="566,568,576,578" ForcefieldType="c4o" Charge="0.054" Components="C" Visible="0">
							<Properties Force="-171.109616319714,-129.821355696614,-411.785260494465" RelativeVelocity="-0.0920047144559002,0.0523056640530253,0.23602166693363"/>
						</Atom3d>
						<Bond ID="566" Mapping="410" Parent="23" Connects="564,565" Visible="0"/>
						<Atom3d ID="567" HasProperties="1" Mapping="410" Parent="23" UserID="84" DisplayStyle="Line" XYZ="-0.0479251727648673,0.441413078726622,1.3594900235023" Connections="568,580" ForcefieldType="o2h" Charge="-0.57" Components="O" Visible="0">
							<Properties Force="139.131257244458,283.452638904292,908.012768881022" RelativeVelocity="-0.153483808057896,0.0529121218720364,0.232005397033272"/>
						</Atom3d>
						<Bond ID="568" Mapping="410" Parent="23" Connects="565,567" Visible="0"/>
						<Atom3d ID="569" HasProperties="1" Mapping="410" Parent="23" UserID="85" DisplayStyle="Line" Hidden="1" XYZ="-0.0086165316497653,0.410668792109854,1.27418198209807" Connections="570" ForcefieldType="h1" Charge="0.053" Components="H" Visible="0">
							<Properties Force="185.090486849075,504.576530913136,221.057898143744" RelativeVelocity="-0.263148159738372,0.610653467421744,0.305372528893864"/>
						</Atom3d>
						<Bond ID="570" Mapping="410" Parent="23" Hidden="1" Connects="564,569" Visible="0"/>
						<Atom3d ID="571" HasProperties="1" Mapping="410" Parent="23" UserID="86" DisplayStyle="Line" Hidden="1" XYZ="-0.0023011991311283,0.469831186246446,1.25175207586376" Connections="572" ForcefieldType="h1" Charge="0.053" Components="H" Visible="0">
							<Properties Force="670.490771776181,623.140096186986,-496.79434483545" RelativeVelocity="-0.968771723018279,0.639513278443183,-0.524141552360478"/>
						</Atom3d>
						<Bond ID="572" Mapping="410" Parent="23" Hidden="1" Connects="564,571" Visible="0"/>
						<Atom3d ID="573" HasProperties="1" Mapping="410" Parent="23" UserID="87" DisplayStyle="Line" Hidden="1" XYZ="-0.0570015343616533,0.447273835721724,1.26706293512331" Connections="574" ForcefieldType="h1" Charge="0.053" Components="H" Visible="0">
							<Properties Force="107.538165142782,204.416535592627,181.508460273291" RelativeVelocity="0.827811868068572,-0.162008478655662,-0.809581045439609"/>
						</Atom3d>
						<Bond ID="574" Mapping="410" Parent="23" Hidden="1" Connects="564,573" Visible="0"/>
						<Atom3d ID="575" HasProperties="1" Mapping="410" Parent="23" UserID="88" DisplayStyle="Line" Hidden="1" XYZ="-0.0272748876427683,0.505024400512755,1.32689654503597" Connections="576" ForcefieldType="h1" Charge="0.053" Components="H" Visible="0">
							<Properties Force="-101.053589283614,319.557909852799,263.305894776893" RelativeVelocity="0.0463349700765247,0.111586175057311,-1.08229280849608"/>
						</Atom3d>
						<Bond ID="576" Mapping="410" Parent="23" Hidden="1" Connects="565,575" Visible="0"/>
						<Atom3d ID="577" HasProperties="1" Mapping="410" Parent="23" UserID="89" DisplayStyle="Line" Hidden="1" XYZ="0.0176074375791847,0.464768084044851,1.34495876600528" Connections="578" ForcefieldType="h1" Charge="0.053" Components="H" Visible="0">
							<Properties Force="706.074828234515,116.560328107294,35.8621529851686" RelativeVelocity="-0.149867527254174,-0.213528525332911,-0.215801178541478"/>
						</Atom3d>
						<Bond ID="578" Mapping="410" Parent="23" Hidden="1" Connects="565,577" Visible="0"/>
						<Atom3d ID="579" HasProperties="1" Mapping="410" Parent="23" UserID="90" DisplayStyle="Line" Hidden="1" XYZ="-0.0407224089859973,0.455430175949239,1.39168448129681" Connections="580" ForcefieldType="h1o" Charge="0.41" Components="H" Visible="0">
							<Properties Force="-403.226175641369,-378.454679907955,-693.13342395354" RelativeVelocity="-0.633211976879025,-0.522155860161454,0.796319568681914"/>
						</Atom3d>
						<Bond ID="580" Mapping="410" Parent="23" Hidden="1" Connects="567,579" Visible="0"/>
						<Molecule ID="23" Mapping="410" Parent="2" Children="ci(18):17+564,4397" Name="Sketch 24" XYZ="0.143763265014932,0.359408162518415,-0.0718816325036852" Visible="0"/>
						<Atom3d ID="581" HasProperties="1" Mapping="410" Parent="25" UserID="91" DisplayStyle="Line" XYZ="0.152252887807579,1.02560083221485,0.0542023153099748" Connections="583,587,589,591" ForcefieldType="c4" Charge="-0.159" Components="C" Visible="0">
							<Properties Force="-18.189523625382,-619.920550056746,260.057250351301" RelativeVelocity="0.059600477850239,0.120400521410005,-0.0961523916339476"/>
						</Atom3d>
						<Atom3d ID="582" HasProperties="1" Mapping="410" Parent="25" UserID="92" DisplayStyle="Line" XYZ="0.114484266642806,1.05927523572876,0.0372855557769818" Connections="583,585,593,595" ForcefieldType="c4o" Charge="0.054" Components="C" Visible="0">
							<Properties Force="-208.745901031239,-561.014752547416,-734.621671745734" RelativeVelocity="-0.136908058868951,0.0122930574679889,0.229255184404342"/>
						</Atom3d>
						<Bond ID="583" Mapping="410" Parent="25" Connects="581,582" Visible="0"/>
						<Atom3d ID="584" HasProperties="1" Mapping="410" Parent="25" UserID="93" DisplayStyle="Line" XYZ="0.137315308596232,1.10456702220998,0.0350353868217808" Connections="585,597" ForcefieldType="o2h" Charge="-0.57" Components="O" Visible="0">
							<Properties Force="-49.9014949535313,-470.231711923158,-29.0054590088164" RelativeVelocity="-0.180036109667622,-0.0519551501404584,0.257931867786749"/>
						</Atom3d>
						<Bond ID="585" Mapping="410" Parent="25" Connects="582,584" Visible="0"/>
						<Atom3d ID="586" HasProperties="1" Mapping="410" Parent="25" UserID="94" DisplayStyle="Line" Hidden="1" XYZ="0.142374878896363,0.986577519465567,0.0581898904114338" Connections="587" ForcefieldType="h1" Charge="0.053" Components="H" Visible="0">
							<Properties Force="-21.7164731937412,718.314411913187,-96.7450314714176" RelativeVelocity="-0.336859376845952,-0.896965415814593,0.274407327302542"/>
						</Atom3d>
						<Bond ID="587" Mapping="410" Parent="25" Hidden="1" Connects="581,586" Visible="0"/>
						<Atom3d ID="588" HasProperties="1" Mapping="410" Parent="25" UserID="95" DisplayStyle="Line" Hidden="1" XYZ="0.164566966489864,1.03820443789038,0.0892824957206838" Connections="589" ForcefieldType="h1" Charge="0.053" Components="H" Visible="0">
							<Properties Force="247.996966894744,-69.2419745023075,-110.24750409007" RelativeVelocity="-0.939366847921761,-0.294509893903597,0.608622968115633"/>
						</Atom3d>
						<Bond ID="589" Mapping="410" Parent="25" Hidden="1" Connects="581,588" Visible="0"/>
						<Atom3d ID="590" HasProperties="1" Mapping="410" Parent="25" UserID="96" DisplayStyle="Line" Hidden="1" XYZ="0.179527975266925,1.02795116564642,0.0262448301388091" Connections="591" ForcefieldType="h1" Charge="0.053" Components="H" Visible="0">
							<Properties Force="287.547622038443,-99.6955100660952,248.011026240762" RelativeVelocity="0.0483577858650148,0.435228276152913,0.36912001149872"/>
						</Atom3d>
						<Bond ID="591" Mapping="410" Parent="25" Hidden="1" Connects="581,590" Visible="0"/>
						<Atom3d ID="592" HasProperties="1" Mapping="410" Parent="25" UserID="97" DisplayStyle="Line" Hidden="1" XYZ="0.0824885158932034,1.05933075052515,0.0589982649455148" Connections="593" ForcefieldType="h1" Charge="0.053" Components="H" Visible="0">
							<Properties Force="-175.688714777696,162.231616266921,412.564133062049" RelativeVelocity="0.101887379150028,0.17224883239328,0.743488608999825"/>
						</Atom3d>
						<Bond ID="593" Mapping="410" Parent="25" Hidden="1" Connects="582,592" Visible="0"/>
						<Atom3d ID="594" HasProperties="1" Mapping="410" Parent="25" UserID="98" DisplayStyle="Line" Hidden="1" XYZ="0.10196542894439,1.04400250650131,0.00196592116181588" Connections="595" ForcefieldType="h1" Charge="0.053" Components="H" Visible="0">
							<Properties Force="188.906687890917,606.633624202171,217.932989158105" RelativeVelocity="-0.436476166684271,0.167244172823453,0.256801518406094"/>
						</Atom3d>
						<Bond ID="595" Mapping="410" Parent="25" Hidden="1" Connects="582,594" Visible="0"/>
						<Atom3d ID="596" HasProperties="1" Mapping="410" Parent="25" UserID="99" DisplayStyle="Line" Hidden="1" XYZ="0.112466764506399,1.12740492830985,0.0302427050106328" Connections="597" ForcefieldType="h1o" Charge="0.41" Components="H" Visible="0">
							<Properties Force="-15.4023369316458,296.576747847626,-169.723396421095" RelativeVelocity="-0.0596374026869462,-0.248613345565653,-0.0813081035477992"/>
						</Atom3d>
						<Bond ID="597" Mapping="410" Parent="25" Hidden="1" Connects="584,596" Visible="0"/>
						<Molecule ID="25" Mapping="410" Parent="2" Children="ci(18):17+581,4398" Name="Sketch 24" XYZ="0.143763265014932,0.359408162518415,-0.0718816325036852" Visible="0"/>
						<Atom3d ID="598" HasProperties="1" Mapping="410" Parent="27" UserID="100" DisplayStyle="Line" XYZ="1.09479643409415,1.62740026788378,-0.073038919544205" Connections="600,604,606,608" ForcefieldType="c4" Charge="-0.159" Components="C" Visible="0">
							<Properties Force="235.634959779629,666.588770632865,154.327556039198" RelativeVelocity="-0.126755979239078,0.0725276292142575,0.177385431989105"/>
						</Atom3d>
						<Atom3d ID="599" HasProperties="1" Mapping="410" Parent="27" UserID="101" DisplayStyle="Line" XYZ="1.12781443795895,1.62663802978385,-0.0293236496917486" Connections="600,602,610,612" ForcefieldType="c4o" Charge="0.054" Components="C" Visible="0">
							<Properties Force="-370.928835511194,-135.081802978202,-737.965275322392" RelativeVelocity="0.143513692913032,-0.0523808673955433,-0.338446351831169"/>
						</Atom3d>
						<Bond ID="600" Mapping="410" Parent="27" Connects="598,599" Visible="0"/>
						<Atom3d ID="601" HasProperties="1" Mapping="410" Parent="27" UserID="102" DisplayStyle="Line" XYZ="1.16068038655105,1.66472170423244,-0.0351219978067571" Connections="602,614" ForcefieldType="o2h" Charge="-0.57" Components="O" Visible="0">
							<Properties Force="114.506616341033,30.5716938765315,1328.18702169702" RelativeVelocity="-0.104669198542498,0.248283410073567,-0.297014380968468"/>
						</Atom3d>
						<Bond ID="602" Mapping="410" Parent="27" Connects="599,601" Visible="0"/>
						<Atom3d ID="603" HasProperties="1" Mapping="410" Parent="27" UserID="103" DisplayStyle="Line" Hidden="1" XYZ="1.11178970417016,1.61882214144773,-0.106963395572424" Connections="604" ForcefieldType="h1" Charge="0.053" Components="H" Visible="0">
							<Properties Force="362.462859217298,141.151601287986,-20.9277766312267" RelativeVelocity="0.338169970273447,0.0604708757898707,-0.993588442962144"/>
						</Atom3d>
						<Bond ID="604" Mapping="410" Parent="27" Hidden="1" Connects="598,603" Visible="0"/>
						<Atom3d ID="605" HasProperties="1" Mapping="410" Parent="27" UserID="104" DisplayStyle="Line" Hidden="1" XYZ="1.07951878744452,1.66504252813891,-0.0765640293389154" Connections="606" ForcefieldType="h1" Charge="0.053" Components="H" Visible="0">
							<Properties Force="37.816891366862,-849.814188187145,74.1937774493414" RelativeVelocity="0.251848992535997,-0.306155917738775,0.383291862666032"/>
						</Atom3d>
						<Bond ID="606" Mapping="410" Parent="27" Hidden="1" Connects="598,605" Visible="0"/>
						<Atom3d ID="607" HasProperties="1" Mapping="410" Parent="27" UserID="105" DisplayStyle="Line" Hidden="1" XYZ="1.06944107687793,1.59869297577333,-0.0695608680651857" Connections="608" ForcefieldType="h1" Charge="0.053" Components="H" Visible="0">
							<Properties Force="-549.680440952567,17.8794005187975,49.034741890262" RelativeVelocity="-0.582349899107217,-0.257490469630511,0.0968482943473292"/>
						</Atom3d>
						<Bond ID="608" Mapping="410" Parent="27" Hidden="1" Connects="598,607" Visible="0"/>
						<Atom3d ID="609" HasProperties="1" Mapping="410" Parent="27" UserID="106" DisplayStyle="Line" Hidden="1" XYZ="1.14599330781289,1.5913185745451,-0.0283685184836203" Connections="610" ForcefieldType="h1" Charge="0.053" Components="H" Visible="0">
							<Properties Force="-96.3465149420595,295.132636514188,194.425963479625" RelativeVelocity="0.494112287192969,-0.493722739817253,0.145744460740125"/>
						</Atom3d>
						<Bond ID="610" Mapping="410" Parent="27" Hidden="1" Connects="599,609" Visible="0"/>
						<Atom3d ID="611" HasProperties="1" Mapping="410" Parent="27" UserID="107" DisplayStyle="Line" Hidden="1" XYZ="1.10427963011198,1.63158570339568,0.00273836130682888" Connections="612" ForcefieldType="h1" Charge="0.053" Components="H" Visible="0">
							<Properties Force="365.014972493485,-17.4190625646283,-300.837623087468" RelativeVelocity="-0.591941173783568,-0.143259746812056,-0.104723715103691"/>
						</Atom3d>
						<Bond ID="612" Mapping="410" Parent="27" Hidden="1" Connects="599,611" Visible="0"/>
						<Atom3d ID="613" HasProperties="1" Mapping="410" Parent="27" UserID="108" DisplayStyle="Line" Hidden="1" XYZ="1.16704857540411,1.67368324195685,-0.00123726749002851" Connections="614" ForcefieldType="h1o" Charge="0.41" Components="H" Visible="0">
							<Properties Force="-120.856544528089,-15.2735540597394,-959.99992872646" RelativeVelocity="-0.666465936605227,-0.553641839619567,1.12124415854719"/>
						</Atom3d>
						<Bond ID="614" Mapping="410" Parent="27" Hidden="1" Connects="601,613" Visible="0"/>
						<Molecule ID="27" Mapping="410" Parent="2" Children="ci(18):17+598,4399" Name="Sketch 24" XYZ="0.143763265014932,0.359408162518415,-0.0718816325036852" Visible="0"/>
						<Atom3d ID="615" HasProperties="1" Mapping="410" Parent="29" UserID="109" DisplayStyle="Line" XYZ="1.23413345026487,1.61870287451668,-0.469538544800477" Connections="617,621,623,625" ForcefieldType="c4" Charge="-0.159" Components="C" Visible="0">
							<Properties Force="-592.985695913098,-630.438829143653,-13.0345515723335" RelativeVelocity="0.0627835648644211,-0.175306797533595,-0.0471129080375884"/>
						</Atom3d>
						<Atom3d ID="616" HasProperties="1" Mapping="410" Parent="29" UserID="110" DisplayStyle="Line" XYZ="1.23759561062237,1.6463113421577,-0.515985343177764" Connections="617,619,627,629" ForcefieldType="c4o" Charge="0.054" Components="C" Visible="0">
							<Properties Force="169.006666533753,8.23443105699645,1355.51038464842" RelativeVelocity="-0.26950653635066,-0.0304331517222527,-0.250528575797684"/>
						</Atom3d>
						<Bond ID="617" Mapping="410" Parent="29" Connects="615,616" Visible="0"/>
						<Atom3d ID="618" HasProperties="1" Mapping="410" Parent="29" UserID="111" DisplayStyle="Line" XYZ="1.28440121032623,1.65407349599285,-0.530391054781822" Connections="619,631" ForcefieldType="o2h" Charge="-0.57" Components="O" Visible="0">
							<Properties Force="531.647376736513,645.829841044442,-839.198931221713" RelativeVelocity="0.0360487759290421,-0.148101031988465,-0.241509190115109"/>
						</Atom3d>
						<Bond ID="619" Mapping="410" Parent="29" Connects="616,618" Visible="0"/>
						<Atom3d ID="620" HasProperties="1" Mapping="410" Parent="29" UserID="112" DisplayStyle="Line" Hidden="1" XYZ="1.19867502992266,1.59935385691389,-0.465848502807363" Connections="621" ForcefieldType="h1" Charge="0.053" Components="H" Visible="0">
							<Properties Force="529.750851638949,354.67204185836,-107.310162981487" RelativeVelocity="-0.743093521385687,-0.457643690494844,-0.123119796925718"/>
						</Atom3d>
						<Bond ID="621" Mapping="410" Parent="29" Hidden="1" Connects="615,620" Visible="0"/>
						<Atom3d ID="622" HasProperties="1" Mapping="410" Parent="29" UserID="113" DisplayStyle="Line" Hidden="1" XYZ="1.24042324921011,1.63678558284021,-0.435359011672217" Connections="623" ForcefieldType="h1" Charge="0.053" Components="H" Visible="0">
							<Properties Force="38.0429906193477,322.604921211185,-186.581055640215" RelativeVelocity="-1.14448404226341,0.964483899184034,0.39093539536548"/>
						</Atom3d>
						<Bond ID="623" Mapping="410" Parent="29" Hidden="1" Connects="615,622" Visible="0"/>
						<Atom3d ID="624" HasProperties="1" Mapping="410" Parent="29" UserID="114" DisplayStyle="Line" Hidden="1" XYZ="1.26086754621369,1.59163362035228,-0.472495002708291" Connections="625" ForcefieldType="h1" Charge="0.053" Components="H" Visible="0">
							<Properties Force="383.697994358738,-570.405535574901,110.79588223412" RelativeVelocity="-0.648422878727003,-1.04279954775125,0.257872448283411"/>
						</Atom3d>
						<Bond ID="625" Mapping="410" Parent="29" Hidden="1" Connects="615,624" Visible="0"/>
						<Atom3d ID="626" HasProperties="1" Mapping="410" Parent="29" UserID="115" DisplayStyle="Line" Hidden="1" XYZ="1.21927743602772,1.67866233501656,-0.510128303348183" Connections="627" ForcefieldType="h1" Charge="0.053" Components="H" Visible="0">
							<Properties Force="-513.82805340711,974.082599630267,-111.946125603376" RelativeVelocity="0.0687016841684191,-0.919653071012335,0.262091511464869"/>
						</Atom3d>
						<Bond ID="627" Mapping="410" Parent="29" Hidden="1" Connects="616,626" Visible="0"/>
						<Atom3d ID="628" HasProperties="1" Mapping="410" Parent="29" UserID="116" DisplayStyle="Line" Hidden="1" XYZ="1.22183412221274,1.62725909573607,-0.543573626033207" Connections="629" ForcefieldType="h1" Charge="0.053" Components="H" Visible="0">
							<Properties Force="-921.005383047811,-789.661303444648,-938.040895107269" RelativeVelocity="-0.445542280427467,0.524025952725224,0.051452205459531"/>
						</Atom3d>
						<Bond ID="629" Mapping="410" Parent="29" Hidden="1" Connects="616,628" Visible="0"/>
						<Atom3d ID="630" HasProperties="1" Mapping="410" Parent="29" UserID="117" DisplayStyle="Line" Hidden="1" XYZ="1.27946414340907,1.67211242258341,-0.561087774419076" Connections="631" ForcefieldType="h1o" Charge="0.41" Components="H" Visible="0">
							<Properties Force="330.340706007398,-433.336292151569,828.430395465894" RelativeVelocity="-0.463211799142424,0.162505860151134,-0.10300996801741"/>
						</Atom3d>
						<Bond ID="631" Mapping="410" Parent="29" Hidden="1" Connects="618,630" Visible="0"/>
						<Molecule ID="29" Mapping="410" Parent="2" Children="ci(18):17+615,4400" Name="Sketch 24" XYZ="0.143763265014932,0.359408162518415,-0.0718816325036852" Visible="0"/>
						<Atom3d ID="632" HasProperties="1" Mapping="410" Parent="31" UserID="118" DisplayStyle="Line" XYZ="1.80400371898459,1.01828475875206,-0.313267828847946" Connections="634,638,640,642" ForcefieldType="c4" Charge="-0.159" Components="C" Visible="0">
							<Properties Force="634.657695191891,-146.546406749644,-422.226642224114" RelativeVelocity="0.0699480412425042,-0.239483364608306,-0.223233818052189"/>
						</Atom3d>
						<Atom3d ID="633" HasProperties="1" Mapping="410" Parent="31" UserID="119" DisplayStyle="Line" XYZ="1.83271693825467,0.99243680682668,-0.273691077846024" Connections="634,636,644,646" ForcefieldType="c4o" Charge="0.054" Components="C" Visible="0">
							<Properties Force="-42.1281632115862,1205.21611662229,-722.379141203327" RelativeVelocity="0.226191464742642,-0.117189820510713,0.42350326864511"/>
						</Atom3d>
						<Bond ID="634" Mapping="410" Parent="31" Connects="632,633" Visible="0"/>
						<Atom3d ID="635" HasProperties="1" Mapping="410" Parent="31" UserID="120" DisplayStyle="Line" XYZ="1.81203567129403,1.00633593336522,-0.229382998542976" Connections="636,648" ForcefieldType="o2h" Charge="-0.57" Components="O" Visible="0">
							<Properties Force="-127.000644305284,409.061564642057,-937.470311099577" RelativeVelocity="0.192039777194991,-0.0867688492406387,0.108259338172604"/>
						</Atom3d>
						<Bond ID="636" Mapping="410" Parent="31" Connects="633,635" Visible="0"/>
						<Atom3d ID="637" HasProperties="1" Mapping="410" Parent="31" UserID="121" DisplayStyle="Line" Hidden="1" XYZ="1.80532543176702,1.05835004429281,-0.312958829269103" Connections="638" ForcefieldType="h1" Charge="0.053" Components="H" Visible="0">
							<Properties Force="-29.1004421105959,-599.642600440065,407.715104126012" RelativeVelocity="-0.112419831676742,0.181349828018385,0.199543079200249"/>
						</Atom3d>
						<Bond ID="638" Mapping="410" Parent="31" Hidden="1" Connects="632,637" Visible="0"/>
						<Atom3d ID="639" HasProperties="1" Mapping="410" Parent="31" UserID="122" DisplayStyle="Line" Hidden="1" XYZ="1.76738907014421,1.00513579952286,-0.313662687710547" Connections="640" ForcefieldType="h1" Charge="0.053" Components="H" Visible="0">
							<Properties Force="-177.222189848703,122.502861609427,-2.00608882088509" RelativeVelocity="0.700947135737315,-0.66743890427517,0.584661926530213"/>
						</Atom3d>
						<Bond ID="640" Mapping="410" Parent="31" Hidden="1" Connects="632,639" Visible="0"/>
						<Atom3d ID="641" HasProperties="1" Mapping="410" Parent="31" UserID="123" DisplayStyle="Line" Hidden="1" XYZ="1.82097275093014,1.00863318007515,-0.348274906305791" Connections="642" ForcefieldType="h1" Charge="0.053" Components="H" Visible="0">
							<Properties Force="-294.143453084841,36.0255248516832,299.086492893571" RelativeVelocity="0.499626599725629,-0.267190916496318,0.134121720326751"/>
						</Atom3d>
						<Bond ID="642" Mapping="410" Parent="31" Hidden="1" Connects="632,641" Visible="0"/>
						<Atom3d ID="643" HasProperties="1" Mapping="410" Parent="31" UserID="124" DisplayStyle="Line" Hidden="1" XYZ="1.87116295767337,1.00441990468985,-0.28164153252367" Connections="644" ForcefieldType="h1" Charge="0.053" Components="H" Visible="0">
							<Properties Force="-595.580637141907,-334.732545270307,677.600874731458" RelativeVelocity="0.331906419898271,-0.252671164147325,-0.00229882638450652"/>
						</Atom3d>
						<Bond ID="644" Mapping="410" Parent="31" Hidden="1" Connects="633,643" Visible="0"/>
						<Atom3d ID="645" HasProperties="1" Mapping="410" Parent="31" UserID="125" DisplayStyle="Line" Hidden="1" XYZ="1.82843332563056,0.954500419587092,-0.280767579066016" Connections="646" ForcefieldType="h1" Charge="0.053" Components="H" Visible="0">
							<Properties Force="126.25821632972,-315.406201825239,117.071924201117" RelativeVelocity="-0.664407566234993,-0.0937140325026596,0.212165998397374"/>
						</Atom3d>
						<Bond ID="646" Mapping="410" Parent="31" Hidden="1" Connects="633,645" Visible="0"/>
						<Atom3d ID="647" HasProperties="1" Mapping="410" Parent="31" UserID="126" DisplayStyle="Line" Hidden="1" XYZ="1.82818987322291,0.990869837177263,-0.204679361568363" Connections="648" ForcefieldType="h1o" Charge="0.41" Components="H" Visible="0">
							<Properties Force="461.285620377176,-369.209929549696,504.392792607928" RelativeVelocity="0.120794195944398,-0.183611033097847,-0.267010165056242"/>
						</Atom3d>
						<Bond ID="648" Mapping="410" Parent="31" Hidden="1" Connects="635,647" Visible="0"/>
						<Molecule ID="31" Mapping="410" Parent="2" Children="ci(18):17+632,4401" Name="Sketch 24" XYZ="0.143763265014932,0.359408162518415,-0.0718816325036852" Visible="0"/>
						<Atom3d ID="649" HasProperties="1" Mapping="410" Parent="33" UserID="127" DisplayStyle="Line" XYZ="0.330335178505457,1.09168812298783,0.607656694292512" Connections="651,655,657,659" ForcefieldType="c4" Charge="-0.159" Components="C" Visible="0">
							<Properties Force="133.616126743714,203.483013266722,-185.815550009335" RelativeVelocity="-0.200966330759737,0.222598541482033,-0.051977244167031"/>
						</Atom3d>
						<Atom3d ID="650" HasProperties="1" Mapping="410" Parent="33" UserID="128" DisplayStyle="Line" XYZ="0.369652879101353,1.12793730247443,0.592395080515779" Connections="651,653,661,663" ForcefieldType="c4o" Charge="0.054" Components="C" Visible="0">
							<Properties Force="-1181.69775756991,-1081.83900688332,-575.746644288643" RelativeVelocity="-0.0146573951833575,0.0694291693501261,-0.00436313405718889"/>
						</Atom3d>
						<Bond ID="651" Mapping="410" Parent="33" Connects="649,650" Visible="0"/>
						<Atom3d ID="652" HasProperties="1" Mapping="410" Parent="33" UserID="129" DisplayStyle="Line" XYZ="0.348728776401113,1.16237470561209,0.560496887593998" Connections="653,665" ForcefieldType="o2h" Charge="-0.57" Components="O" Visible="0">
							<Properties Force="1209.00285135272,440.614726278189,673.489598408339" RelativeVelocity="-0.0503153790776858,0.0720870932143635,-0.163770216353215"/>
						</Atom3d>
						<Bond ID="653" Mapping="410" Parent="33" Connects="650,652" Visible="0"/>
						<Atom3d ID="654" HasProperties="1" Mapping="410" Parent="33" UserID="130" DisplayStyle="Line" Hidden="1" XYZ="0.306096518591323,1.0822338574216,0.577412679761706" Connections="655" ForcefieldType="h1" Charge="0.053" Components="H" Visible="0">
							<Properties Force="222.696036098482,356.438727857661,192.203151553796" RelativeVelocity="-0.545643272543665,0.305098905463198,-0.247397374442252"/>
						</Atom3d>
						<Bond ID="655" Mapping="410" Parent="33" Hidden="1" Connects="649,654" Visible="0"/>
						<Atom3d ID="656" HasProperties="1" Mapping="410" Parent="33" UserID="131" DisplayStyle="Line" Hidden="1" XYZ="0.310915207625514,1.1128841052661,0.634356145940502" Connections="657" ForcefieldType="h1" Charge="0.053" Components="H" Visible="0">
							<Properties Force="-356.896979198924,-448.526753631262,54.5785485478755" RelativeVelocity="1.1511620977839,0.470948302768704,0.781928137851299"/>
						</Atom3d>
						<Bond ID="657" Mapping="410" Parent="33" Hidden="1" Connects="649,656" Visible="0"/>
						<Atom3d ID="658" HasProperties="1" Mapping="410" Parent="33" UserID="132" DisplayStyle="Line" Hidden="1" XYZ="0.3416159997854,1.05579164988835,0.621670708817287" Connections="659" ForcefieldType="h1" Charge="0.053" Components="H" Visible="0">
							<Properties Force="70.4690590881987,668.367514492382,62.334282371687" RelativeVelocity="0.0525673630773329,-0.665800096778789,-0.133020829241045"/>
						</Atom3d>
						<Bond ID="659" Mapping="410" Parent="33" Hidden="1" Connects="649,658" Visible="0"/>
						<Atom3d ID="660" HasProperties="1" Mapping="410" Parent="33" UserID="133" DisplayStyle="Line" Hidden="1" XYZ="0.397357886021233,1.10896033275118,0.572822250124829" Connections="661" ForcefieldType="h1" Charge="0.053" Components="H" Visible="0">
							<Properties Force="379.678834151222,78.4588743309671,83.3357039308771" RelativeVelocity="0.401268235253131,-0.130374115340806,-0.651134567834852"/>
						</Atom3d>
						<Bond ID="661" Mapping="410" Parent="33" Hidden="1" Connects="650,660" Visible="0"/>
						<Atom3d ID="662" HasProperties="1" Mapping="410" Parent="33" UserID="134" DisplayStyle="Line" Hidden="1" XYZ="0.382210116272562,1.14723667608986,0.623570620821096" Connections="663" ForcefieldType="h1" Charge="0.053" Components="H" Visible="0">
							<Properties Force="309.817088092887,-75.6287465852507,236.275768423917" RelativeVelocity="0.624656991237247,-0.162050205455182,1.01081739330841"/>
						</Atom3d>
						<Bond ID="663" Mapping="410" Parent="33" Hidden="1" Connects="650,662" Visible="0"/>
						<Atom3d ID="664" HasProperties="1" Mapping="410" Parent="33" UserID="135" DisplayStyle="Line" Hidden="1" XYZ="0.376496649561096,1.1846885425927,0.565062242937046" Connections="665" ForcefieldType="h1o" Charge="0.41" Components="H" Visible="0">
							<Properties Force="-916.069946344361,-34.947235965445,-562.827264660304" RelativeVelocity="0.795564056207584,0.778290519788989,1.26871170803325"/>
						</Atom3d>
						<Bond ID="665" Mapping="410" Parent="33" Hidden="1" Connects="652,664" Visible="0"/>
						<Molecule ID="33" Mapping="410" Parent="2" Children="ci(18):17+649,4402" Name="Sketch 24" XYZ="0.143763265014932,0.359408162518415,-0.0718816325036852" Visible="0"/>
						<Atom3d ID="666" HasProperties="1" Mapping="410" Parent="35" UserID="136" DisplayStyle="Line" XYZ="1.12529567825937,-0.782797194169585,0.33570512958366" Connections="668,672,674,676" ForcefieldType="c4" Charge="-0.159" Components="C" Visible="0">
							<Properties Force="718.589642194179,-122.060461136698,-519.418607027613" RelativeVelocity="0.343803548784837,-0.208799142694599,0.0807427286594509"/>
						</Atom3d>
						<Atom3d ID="667" HasProperties="1" Mapping="410" Parent="35" UserID="137" DisplayStyle="Line" XYZ="1.10017704718419,-0.804651696545385,0.291431812133522" Connections="668,670,678,680" ForcefieldType="c4o" Charge="0.054" Components="C" Visible="0">
							<Properties Force="-118.72576356878,316.213410048262,12.5658870225794" RelativeVelocity="0.029520844948558,-0.0833472422106652,0.292896546632566"/>
						</Atom3d>
						<Bond ID="668" Mapping="410" Parent="35" Connects="666,667" Visible="0"/>
						<Atom3d ID="669" HasProperties="1" Mapping="410" Parent="35" UserID="138" DisplayStyle="Line" XYZ="1.10860227648421,-0.774480334566755,0.251056554416153" Connections="670,682" ForcefieldType="o2h" Charge="-0.57" Components="O" Visible="0">
							<Properties Force="-707.13117939014,-28.9016936447443,237.136767254972" RelativeVelocity="-0.171094455014141,-0.260625879722318,-0.0173561388836866"/>
						</Atom3d>
						<Bond ID="670" Mapping="410" Parent="35" Connects="667,669" Visible="0"/>
						<Atom3d ID="671" HasProperties="1" Mapping="410" Parent="35" UserID="139" DisplayStyle="Line" Hidden="1" XYZ="1.16571151756418,-0.785291401556075,0.329318186173774" Connections="672" ForcefieldType="h1" Charge="0.053" Components="H" Visible="0">
							<Properties Force="-779.33406867566,228.212140832225,110.968640735307" RelativeVelocity="-0.0461462054687921,0.307100062102729,-0.404779138567017"/>
						</Atom3d>
						<Bond ID="672" Mapping="410" Parent="35" Hidden="1" Connects="666,671" Visible="0"/>
						<Atom3d ID="673" HasProperties="1" Mapping="410" Parent="35" UserID="140" DisplayStyle="Line" Hidden="1" XYZ="1.1191127374126,-0.805524388007345,0.366977870271353" Connections="674" ForcefieldType="h1" Charge="0.053" Components="H" Visible="0">
							<Properties Force="-149.215989904156,284.062482871079,92.2717507058284" RelativeVelocity="-0.946211295939258,1.04545710317144,0.143675979629972"/>
						</Atom3d>
						<Bond ID="674" Mapping="410" Parent="35" Hidden="1" Connects="666,673" Visible="0"/>
						<Atom3d ID="675" HasProperties="1" Mapping="410" Parent="35" UserID="141" DisplayStyle="Line" Hidden="1" XYZ="1.1154838653954,-0.743505093105405,0.341160985154505" Connections="676" ForcefieldType="h1" Charge="0.053" Components="H" Visible="0">
							<Properties Force="110.423940984771,-880.586509041831,-39.5517178657642" RelativeVelocity="-0.642105977387738,-0.205199964939313,-0.236832912899846"/>
						</Atom3d>
						<Bond ID="676" Mapping="410" Parent="35" Hidden="1" Connects="666,675" Visible="0"/>
						<Atom3d ID="677" HasProperties="1" Mapping="410" Parent="35" UserID="142" DisplayStyle="Line" Hidden="1" XYZ="1.05999496391864,-0.801785495922785,0.295910572250636" Connections="678" ForcefieldType="h1" Charge="0.053" Components="H" Visible="0">
							<Properties Force="708.024996410248,-389.253337087116,21.9712778146207" RelativeVelocity="-0.885859138215021,0.753934716976277,0.326885260936386"/>
						</Atom3d>
						<Bond ID="678" Mapping="410" Parent="35" Hidden="1" Connects="667,677" Visible="0"/>
						<Atom3d ID="679" HasProperties="1" Mapping="410" Parent="35" UserID="143" DisplayStyle="Line" Hidden="1" XYZ="1.1120628406103,-0.843782898875795,0.284636103709446" Connections="680" ForcefieldType="h1" Charge="0.053" Components="H" Visible="0">
							<Properties Force="-388.311492317374,942.673011468813,127.645445343079" RelativeVelocity="0.414312956513402,0.547993465814943,0.555975864929649"/>
						</Atom3d>
						<Bond ID="680" Mapping="410" Parent="35" Hidden="1" Connects="667,679" Visible="0"/>
						<Atom3d ID="681" HasProperties="1" Mapping="410" Parent="35" UserID="144" DisplayStyle="Line" Hidden="1" XYZ="1.13962763493734,-0.779477190181405,0.239623058909864" Connections="682" ForcefieldType="h1o" Charge="0.41" Components="H" Visible="0">
							<Properties Force="660.616014454745,-365.451423642971,-167.602140610069" RelativeVelocity="0.632407458063816,0.237638569869944,-1.21304632043538"/>
						</Atom3d>
						<Bond ID="682" Mapping="410" Parent="35" Hidden="1" Connects="669,681" Visible="0"/>
						<Molecule ID="35" Mapping="410" Parent="2" Children="ci(18):17+666,4403" Name="Sketch 24" XYZ="-0.10834810035853,0.18913400395466,-0.0718816325036852" Visible="0"/>
						<Atom3d ID="683" HasProperties="1" Mapping="410" Parent="37" UserID="145" DisplayStyle="Line" XYZ="0.304313163270825,1.25956536956725,1.10138722383557" Connections="685,689,691,693" ForcefieldType="c4" Charge="-0.159" Components="C" Visible="0">
							<Properties Force="771.672430247621,-461.354677807478,23.7848176004953" RelativeVelocity="-0.22440411713617,0.0540478802401809,0.0851035618470175"/>
						</Atom3d>
						<Atom3d ID="684" HasProperties="1" Mapping="410" Parent="37" UserID="146" DisplayStyle="Line" XYZ="0.307339951380194,1.27923000065278,1.15194465559165" Connections="685,687,695,697" ForcefieldType="c4o" Charge="0.054" Components="C" Visible="0">
							<Properties Force="-789.691137081906,1.45431111123575,-106.666817338" RelativeVelocity="0.235665462115907,0.144385795674573,-0.178259156615693"/>
						</Atom3d>
						<Bond ID="685" Mapping="410" Parent="37" Connects="683,684" Visible="0"/>
						<Atom3d ID="686" HasProperties="1" Mapping="410" Parent="37" UserID="147" DisplayStyle="Line" XYZ="0.340653197214847,1.25211408691442,1.17650274415485" Connections="687,699" ForcefieldType="o2h" Charge="-0.57" Components="O" Visible="0">
							<Properties Force="773.477693357311,-563.594543236791,302.508764604009" RelativeVelocity="-0.166160573813496,-0.231975761681457,-0.131947010030205"/>
						</Atom3d>
						<Bond ID="687" Mapping="410" Parent="37" Connects="684,686" Visible="0"/>
						<Atom3d ID="688" HasProperties="1" Mapping="410" Parent="37" UserID="148" DisplayStyle="Line" Hidden="1" XYZ="0.272018653811037,1.27191920488303,1.08435363441834" Connections="689" ForcefieldType="h1" Charge="0.053" Components="H" Visible="0">
							<Properties Force="-268.45472484883,-244.382273725139,-90.597700254462" RelativeVelocity="-0.138663120750179,0.582863254662149,-0.111419723506131"/>
						</Atom3d>
						<Bond ID="689" Mapping="410" Parent="37" Hidden="1" Connects="683,688" Visible="0"/>
						<Atom3d ID="690" HasProperties="1" Mapping="410" Parent="37" UserID="149" DisplayStyle="Line" Hidden="1" XYZ="0.30698433627426,1.21952088160605,1.10677340469973" Connections="691" ForcefieldType="h1" Charge="0.053" Components="H" Visible="0">
							<Properties Force="-344.375004603056,581.593909361208,-399.359510141728" RelativeVelocity="0.153756734272673,0.757487362592806,-0.151005253671327"/>
						</Atom3d>
						<Bond ID="691" Mapping="410" Parent="37" Hidden="1" Connects="683,690" Visible="0"/>
						<Atom3d ID="692" HasProperties="1" Mapping="410" Parent="37" UserID="150" DisplayStyle="Line" Hidden="1" XYZ="0.333877802529544,1.26951651414104,1.07565881550375" Connections="693" ForcefieldType="h1" Charge="0.053" Components="H" Visible="0">
							<Properties Force="-275.759360687667,-47.3376906778972,606.148612477372" RelativeVelocity="0.412996982085849,0.368335947070502,-0.389287559654373"/>
						</Atom3d>
						<Bond ID="693" Mapping="410" Parent="37" Hidden="1" Connects="683,692" Visible="0"/>
						<Atom3d ID="694" HasProperties="1" Mapping="410" Parent="37" UserID="151" DisplayStyle="Line" Hidden="1" XYZ="0.271635459912134,1.27484074701358,1.17028050254108" Connections="695" ForcefieldType="h1" Charge="0.053" Components="H" Visible="0">
							<Properties Force="353.913925810622,71.8671622921783,-340.653251968318" RelativeVelocity="0.274355483645766,-0.604892093132824,1.04681570155685"/>
						</Atom3d>
						<Bond ID="695" Mapping="410" Parent="37" Hidden="1" Connects="684,694" Visible="0"/>
						<Atom3d ID="696" HasProperties="1" Mapping="410" Parent="37" UserID="152" DisplayStyle="Line" Hidden="1" XYZ="0.316606925049518,1.31660758212949,1.15375412743579" Connections="697" ForcefieldType="h1" Charge="0.053" Components="H" Visible="0">
							<Properties Force="53.9733553080284,454.831697144103,-62.8206356867981" RelativeVelocity="0.505399092847787,0.0853702095906224,0.329480981321602"/>
						</Atom3d>
						<Bond ID="697" Mapping="410" Parent="37" Hidden="1" Connects="684,696" Visible="0"/>
						<Atom3d ID="698" HasProperties="1" Mapping="410" Parent="37" UserID="153" DisplayStyle="Line" Hidden="1" XYZ="0.336288127847517,1.25923407994719,1.20951603589809" Connections="699" ForcefieldType="h1o" Charge="0.41" Components="H" Visible="0">
							<Properties Force="-116.320405894941,156.552599077847,138.625541234269" RelativeVelocity="0.669032541791636,-0.359622110313915,0.134864719840138"/>
						</Atom3d>
						<Bond ID="699" Mapping="410" Parent="37" Hidden="1" Connects="686,698" Visible="0"/>
						<Molecule ID="37" Mapping="410" Parent="2" Children="ci(18):17+683,4404" Name="Sketch 24" XYZ="0.143763265014932,0.359408162518415,-0.0718816325036852" Visible="0"/>
						<Atom3d ID="700" HasProperties="1" Mapping="410" Parent="39" UserID="154" DisplayStyle="Line" XYZ="-0.313311816429319,0.782802997163907,1.17069168182781" Connections="702,706,708,710" ForcefieldType="c4" Charge="-0.159" Components="C" Visible="0">
							<Properties Force="-1128.34154498846,80.9275433516167,-1138.85919833947" RelativeVelocity="0.0529538052743448,0.00460205301052354,0.128166969454801"/>
						</Atom3d>
						<Atom3d ID="701" HasProperties="1" Mapping="410" Parent="39" UserID="155" DisplayStyle="Line" XYZ="-0.279092382253528,0.763327528838346,1.13482241046294" Connections="702,704,712,714" ForcefieldType="c4o" Charge="0.054" Components="C" Visible="0">
							<Properties Force="446.611980023825,98.8410202436817,487.065085712919" RelativeVelocity="-0.243892597705961,-0.0941075869507815,0.137376626748601"/>
						</Atom3d>
						<Bond ID="702" Mapping="410" Parent="39" Connects="700,701" Visible="0"/>
						<Atom3d ID="703" HasProperties="1" Mapping="410" Parent="39" UserID="156" DisplayStyle="Line" XYZ="-0.236764399261262,0.789060433873681,1.12699613417475" Connections="704,716" ForcefieldType="o2h" Charge="-0.57" Components="O" Visible="0">
							<Properties Force="201.68611896124,-221.662308697858,356.490787420695" RelativeVelocity="0.139294941092302,0.0152940836503607,-0.010880793110405"/>
						</Atom3d>
						<Bond ID="704" Mapping="410" Parent="39" Connects="701,703" Visible="0"/>
						<Atom3d ID="705" HasProperties="1" Mapping="410" Parent="39" UserID="157" DisplayStyle="Line" Hidden="1" XYZ="-0.30051833318883,0.778017267903175,1.20522929337839" Connections="706" ForcefieldType="h1" Charge="0.053" Components="H" Visible="0">
							<Properties Force="326.750001815545,1.01474802646762,1252.96684082723" RelativeVelocity="0.857531724193792,-0.139999294029161,0.397192617610725"/>
						</Atom3d>
						<Bond ID="706" Mapping="410" Parent="39" Hidden="1" Connects="700,705" Visible="0"/>
						<Atom3d ID="707" HasProperties="1" Mapping="410" Parent="39" UserID="158" DisplayStyle="Line" Hidden="1" XYZ="-0.345966631856187,0.760369936022207,1.16478729221126" Connections="708" ForcefieldType="h1" Charge="0.053" Components="H" Visible="0">
							<Properties Force="205.904767622796,272.71788040275,356.779526382341" RelativeVelocity="0.313501444143136,0.160620599267826,0.796894589477685"/>
						</Atom3d>
						<Bond ID="708" Mapping="410" Parent="39" Hidden="1" Connects="700,707" Visible="0"/>
						<Atom3d ID="709" HasProperties="1" Mapping="410" Parent="39" UserID="159" DisplayStyle="Line" Hidden="1" XYZ="-0.324179647699542,0.820266150149899,1.16351440237524" Connections="710" ForcefieldType="h1" Charge="0.053" Components="H" Visible="0">
							<Properties Force="207.605838371923,-213.910908364536,93.7973316248365" RelativeVelocity="-0.930210982510081,-0.0528851022283499,1.3017702087059"/>
						</Atom3d>
						<Bond ID="710" Mapping="410" Parent="39" Hidden="1" Connects="700,709" Visible="0"/>
						<Atom3d ID="711" HasProperties="1" Mapping="410" Parent="39" UserID="160" DisplayStyle="Line" Hidden="1" XYZ="-0.297756830619786,0.76177159204261,1.10253396499726" Connections="712" ForcefieldType="h1" Charge="0.053" Components="H" Visible="0">
							<Properties Force="-406.143292745471,-124.565315443975,-1130.25404261092" RelativeVelocity="-0.244317499920832,0.346800203480493,0.38769631596182"/>
						</Atom3d>
						<Bond ID="712" Mapping="410" Parent="39" Hidden="1" Connects="701,711" Visible="0"/>
						<Atom3d ID="713" HasProperties="1" Mapping="410" Parent="39" UserID="161" DisplayStyle="Line" Hidden="1" XYZ="-0.269501391762229,0.727308895935902,1.14574464355748" Connections="714" ForcefieldType="h1" Charge="0.053" Components="H" Visible="0">
							<Properties Force="-24.2202828110732,-338.033705885192,-66.2489644532754" RelativeVelocity="1.10950329844656,0.0737745833115333,-1.05378618228451"/>
						</Atom3d>
						<Bond ID="714" Mapping="410" Parent="39" Hidden="1" Connects="701,713" Visible="0"/>
						<Atom3d ID="715" HasProperties="1" Mapping="410" Parent="39" UserID="162" DisplayStyle="Line" Hidden="1" XYZ="-0.21651468213734,0.775452022008485,1.15155683159894" Connections="716" ForcefieldType="h1o" Charge="0.41" Components="H" Visible="0">
							<Properties Force="73.6207701440555,153.188616278251,-286.751789012597" RelativeVelocity="0.455049656698537,0.262690033970596,-0.680538693626331"/>
						</Atom3d>
						<Bond ID="716" Mapping="410" Parent="39" Hidden="1" Connects="703,715" Visible="0"/>
						<Molecule ID="39" Mapping="410" Parent="2" Children="ci(18):17+700,4405" Name="Sketch 24" XYZ="0.143763265014932,0.359408162518415,-0.0718816325036852" Visible="0"/>
						<Atom3d ID="717" HasProperties="1" Mapping="410" Parent="41" UserID="163" DisplayStyle="Line" XYZ="1.47111172601433,0.899020401839544,1.19662199997381" Connections="719,723,725,727" ForcefieldType="c4" Charge="-0.159" Components="C" Visible="0">
							<Properties Force="394.837162401969,-122.488449609003,1106.26409711413" RelativeVelocity="0.0428084989964955,-0.226425579955677,0.00877799033670658"/>
						</Atom3d>
						<Atom3d ID="718" HasProperties="1" Mapping="410" Parent="41" UserID="164" DisplayStyle="Line" XYZ="1.47469354973942,0.873694673840809,1.14959063954843" Connections="719,721,729,731" ForcefieldType="c4o" Charge="0.054" Components="C" Visible="0">
							<Properties Force="-585.140008968115,594.068006467346,-995.956897069323" RelativeVelocity="-0.136681131450586,0.00890023805109771,-0.0433417485399058"/>
						</Atom3d>
						<Bond ID="719" Mapping="410" Parent="41" Connects="717,718" Visible="0"/>
						<Atom3d ID="720" HasProperties="1" Mapping="410" Parent="41" UserID="165" DisplayStyle="Line" XYZ="1.44906348682958,0.899544430001512,1.11251835574974" Connections="721,733" ForcefieldType="o2h" Charge="-0.57" Components="O" Visible="0">
							<Properties Force="231.685544356625,-158.065010235191,263.731021048213" RelativeVelocity="-0.0838322640713105,-0.101124847693949,0.131050589180686"/>
						</Atom3d>
						<Bond ID="721" Mapping="410" Parent="41" Connects="718,720" Visible="0"/>
						<Atom3d ID="722" HasProperties="1" Mapping="410" Parent="41" UserID="166" DisplayStyle="Line" Hidden="1" XYZ="1.48234905743986,0.874962718360939,1.22754247573562" Connections="723" ForcefieldType="h1" Charge="0.053" Components="H" Visible="0">
							<Properties Force="-317.268472725954,405.804675079318,-536.098507743159" RelativeVelocity="0.77038557028735,0.206634148797389,-0.185894392040852"/>
						</Atom3d>
						<Bond ID="723" Mapping="410" Parent="41" Hidden="1" Connects="717,722" Visible="0"/>
						<Atom3d ID="724" HasProperties="1" Mapping="410" Parent="41" UserID="167" DisplayStyle="Line" Hidden="1" XYZ="1.43608479607301,0.91393782546997,1.20345748655278" Connections="725" ForcefieldType="h1" Charge="0.053" Components="H" Visible="0">
							<Properties Force="-483.706205756014,-320.825303488633,-33.2267094175045" RelativeVelocity="0.160090668025178,0.168419490429754,0.574527834341072"/>
						</Atom3d>
						<Bond ID="725" Mapping="410" Parent="41" Hidden="1" Connects="717,724" Visible="0"/>
						<Atom3d ID="726" HasProperties="1" Mapping="410" Parent="41" UserID="168" DisplayStyle="Line" Hidden="1" XYZ="1.49260956183113,0.931331217836024,1.20085731162031" Connections="727" ForcefieldType="h1" Charge="0.053" Components="H" Visible="0">
							<Properties Force="395.578842822002,-22.0427722423143,-306.228110856076" RelativeVelocity="-0.250537735076568,0.508974653269536,-0.690863152096119"/>
						</Atom3d>
						<Bond ID="727" Mapping="410" Parent="41" Hidden="1" Connects="717,726" Visible="0"/>
						<Atom3d ID="728" HasProperties="1" Mapping="410" Parent="41" UserID="169" DisplayStyle="Line" Hidden="1" XYZ="1.45913103056523,0.838948114266099,1.1496531646173" Connections="729" ForcefieldType="h1" Charge="0.053" Components="H" Visible="0">
							<Properties Force="-378.145346004067,-637.097984129318,369.408149732252" RelativeVelocity="0.176903520174161,-0.594752152150269,0.250096747771255"/>
						</Atom3d>
						<Bond ID="729" Mapping="410" Parent="41" Hidden="1" Connects="718,728" Visible="0"/>
						<Atom3d ID="730" HasProperties="1" Mapping="410" Parent="41" UserID="170" DisplayStyle="Line" Hidden="1" XYZ="1.5107278442206,0.867201508506119,1.13815110605463" Connections="731" ForcefieldType="h1" Charge="0.053" Components="H" Visible="0">
							<Properties Force="587.935059977352,103.508192051213,-94.7896543004452" RelativeVelocity="-0.489552748028876,-0.439500761806721,-0.480791319504072"/>
						</Atom3d>
						<Bond ID="731" Mapping="410" Parent="41" Hidden="1" Connects="718,730" Visible="0"/>
						<Atom3d ID="732" HasProperties="1" Mapping="410" Parent="41" UserID="171" DisplayStyle="Line" Hidden="1" XYZ="1.43701948317666,0.875578535963829,1.09057488152772" Connections="733" ForcefieldType="h1o" Charge="0.41" Components="H" Visible="0">
							<Properties Force="156.162168064957,150.388879406804,103.694066043386" RelativeVelocity="-0.987148483291869,0.0830765990056486,0.552653210017104"/>
						</Atom3d>
						<Bond ID="733" Mapping="410" Parent="41" Hidden="1" Connects="720,732" Visible="0"/>
						<Molecule ID="41" Mapping="410" Parent="2" Children="ci(18):17+717,4406" Name="Sketch 24" XYZ="0.143763265014932,0.359408162518415,-0.0718816325036852" Visible="0"/>
						<Atom3d ID="734" HasProperties="1" Mapping="410" Parent="43" UserID="172" DisplayStyle="Line" XYZ="0.872809932028142,1.09664955220935,-0.880598245433658" Connections="736,740,742,744" ForcefieldType="c4" Charge="-0.159" Components="C" Visible="0">
							<Properties Force="-1329.90134009983,1850.75562343217,477.41566918989" RelativeVelocity="0.0675230411351736,0.2036701190259,0.140849762297968"/>
						</Atom3d>
						<Atom3d ID="735" HasProperties="1" Mapping="410" Parent="43" UserID="173" DisplayStyle="Line" XYZ="0.831796994915328,1.11018853750765,-0.914947939619024" Connections="736,738,746,748" ForcefieldType="c4o" Charge="0.054" Components="C" Visible="0">
							<Properties Force="-38.8177936598614,-645.801844736999,-133.120604496101" RelativeVelocity="0.117072289318205,-0.0246707176052007,-0.0935486972074447"/>
						</Atom3d>
						<Bond ID="736" Mapping="410" Parent="43" Connects="734,735" Visible="0"/>
						<Atom3d ID="737" HasProperties="1" Mapping="410" Parent="43" UserID="174" DisplayStyle="Line" XYZ="0.789411874915303,1.10001147315635,-0.889224859743502" Connections="738,750" ForcefieldType="o2h" Charge="-0.57" Components="O" Visible="0">
							<Properties Force="-237.452255639646,-331.721780353198,-345.136596676393" RelativeVelocity="-0.199714740177345,0.185369295187207,0.0563810936646563"/>
						</Atom3d>
						<Bond ID="738" Mapping="410" Parent="43" Connects="735,737" Visible="0"/>
						<Atom3d ID="739" HasProperties="1" Mapping="410" Parent="43" UserID="175" DisplayStyle="Line" Hidden="1" XYZ="0.866524973436336,1.06186957791125,-0.867819103342537" Connections="740" ForcefieldType="h1" Charge="0.053" Components="H" Visible="0">
							<Properties Force="-276.645043563907,-866.330304132366,377.5540222768" RelativeVelocity="-0.239525897467918,0.0752635577017961,-0.235260856610935"/>
						</Atom3d>
						<Bond ID="740" Mapping="410" Parent="43" Hidden="1" Connects="734,739" Visible="0"/>
						<Atom3d ID="741" HasProperties="1" Mapping="410" Parent="43" UserID="176" DisplayStyle="Line" Hidden="1" XYZ="0.871990066430243,1.1223603637624,-0.848544023345841" Connections="742" ForcefieldType="h1" Charge="0.053" Components="H" Visible="0">
							<Properties Force="134.511722766009,-599.505646790262,-743.417262364515" RelativeVelocity="1.02874237190402,-0.574014262043179,-0.0014886625170103"/>
						</Atom3d>
						<Bond ID="742" Mapping="410" Parent="43" Hidden="1" Connects="734,741" Visible="0"/>
						<Atom3d ID="743" HasProperties="1" Mapping="410" Parent="43" UserID="177" DisplayStyle="Line" Hidden="1" XYZ="0.906091711315409,1.09688730018353,-0.896441567025707" Connections="744" ForcefieldType="h1" Charge="0.053" Components="H" Visible="0">
							<Properties Force="1355.2896201891,156.041162413238,-591.756533433181" RelativeVelocity="0.613402146810015,-1.40515305361958,0.20347513233869"/>
						</Atom3d>
						<Bond ID="744" Mapping="410" Parent="43" Hidden="1" Connects="734,743" Visible="0"/>
						<Atom3d ID="745" HasProperties="1" Mapping="410" Parent="43" UserID="178" DisplayStyle="Line" Hidden="1" XYZ="0.831884668336349,1.0842462179896,-0.945832710058387" Connections="746" ForcefieldType="h1" Charge="0.053" Components="H" Visible="0">
							<Properties Force="-25.9091478603469,488.31342885348,413.923511344872" RelativeVelocity="1.26921077122149,0.582086770584409,0.559203549668521"/>
						</Atom3d>
						<Bond ID="746" Mapping="410" Parent="43" Hidden="1" Connects="735,745" Visible="0"/>
						<Atom3d ID="747" HasProperties="1" Mapping="410" Parent="43" UserID="179" DisplayStyle="Line" Hidden="1" XYZ="0.829543628168175,1.14707074647473,-0.930879050687189" Connections="748" ForcefieldType="h1" Charge="0.053" Components="H" Visible="0">
							<Properties Force="359.133802528378,-387.79218865588,345.803478067306" RelativeVelocity="0.158832573560346,0.0971484347278007,-0.505250451120203"/>
						</Atom3d>
						<Bond ID="748" Mapping="410" Parent="43" Hidden="1" Connects="735,747" Visible="0"/>
						<Atom3d ID="749" HasProperties="1" Mapping="410" Parent="43" UserID="180" DisplayStyle="Line" Hidden="1" XYZ="0.787397543840244,1.12322751221283,-0.864806988918197" Connections="750" ForcefieldType="h1o" Charge="0.41" Components="H" Visible="0">
							<Properties Force="63.901148025534,455.417125417222,193.648477463145" RelativeVelocity="0.0208260344725234,-0.631459383677104,-0.0920327793446932"/>
						</Atom3d>
						<Bond ID="750" Mapping="410" Parent="43" Hidden="1" Connects="737,749" Visible="0"/>
						<Molecule ID="43" Mapping="410" Parent="2" Children="ci(18):17+734,4407" Name="Sketch 24" XYZ="-0.260371018858087,0.328989451886583,-0.0718816325036853" Visible="0"/>
						<Atom3d ID="751" HasProperties="1" Mapping="410" Parent="45" UserID="181" DisplayStyle="Line" XYZ="1.31679553628894,0.627246654263448,0.742083371649275" Connections="753,757,759,761" ForcefieldType="c4" Charge="-0.159" Components="C" Visible="0">
							<Properties Force="1397.7566035068,-71.707435491936,-495.878868010244" RelativeVelocity="-0.0172606176438061,-0.176076229032107,-0.0723032958683191"/>
						</Atom3d>
						<Atom3d ID="752" HasProperties="1" Mapping="410" Parent="45" UserID="182" DisplayStyle="Line" XYZ="1.33773438691194,0.677160153343232,0.730058581721412" Connections="753,755,763,765" ForcefieldType="c4o" Charge="0.054" Components="C" Visible="0">
							<Properties Force="-184.622790334099,-454.778620038778,-1340.5770791609" RelativeVelocity="-0.252652918788996,-0.0395252819017298,-0.0488921920905485"/>
						</Atom3d>
						<Bond ID="753" Mapping="410" Parent="45" Connects="751,752" Visible="0"/>
						<Atom3d ID="754" HasProperties="1" Mapping="410" Parent="45" UserID="183" DisplayStyle="Line" XYZ="1.38847556674744,0.67816727372457,0.720142925888314" Connections="755,767" ForcefieldType="o2h" Charge="-0.57" Components="O" Visible="0">
							<Properties Force="-877.408668964539,-940.325711694081,302.644111160453" RelativeVelocity="0.19975740350789,-0.0432666328878462,-0.0590105842202241"/>
						</Atom3d>
						<Bond ID="755" Mapping="410" Parent="45" Connects="752,754" Visible="0"/>
						<Atom3d ID="756" HasProperties="1" Mapping="410" Parent="45" UserID="184" DisplayStyle="Line" Hidden="1" XYZ="1.32057919291983,0.599379705425249,0.712024211995264" Connections="757" ForcefieldType="h1" Charge="0.053" Components="H" Visible="0">
							<Properties Force="-250.989084494927,787.185442634988,598.046911172561" RelativeVelocity="0.82579443035009,-0.761150547517772,-0.384174187621845"/>
						</Atom3d>
						<Bond ID="757" Mapping="410" Parent="45" Hidden="1" Connects="751,756" Visible="0"/>
						<Atom3d ID="758" HasProperties="1" Mapping="410" Parent="45" UserID="185" DisplayStyle="Line" Hidden="1" XYZ="1.28119012867246,0.630088578909754,0.756066654904802" Connections="759" ForcefieldType="h1" Charge="0.053" Components="H" Visible="0">
							<Properties Force="-430.09126743068,-73.6463877076857,-22.4445628778345" RelativeVelocity="0.917022709633073,0.657325062844033,-0.305818061725524"/>
						</Atom3d>
						<Bond ID="759" Mapping="410" Parent="45" Hidden="1" Connects="751,758" Visible="0"/>
						<Atom3d ID="760" HasProperties="1" Mapping="410" Parent="45" UserID="186" DisplayStyle="Line" Hidden="1" XYZ="1.34040421011491,0.614710130577919,0.770618422167546" Connections="761" ForcefieldType="h1" Charge="0.053" Components="H" Visible="0">
							<Properties Force="-106.187627586714,-222.872475720914,139.585819392717" RelativeVelocity="-0.673718843293668,0.4312839401875,-0.203168103198013"/>
						</Atom3d>
						<Bond ID="761" Mapping="410" Parent="45" Hidden="1" Connects="751,760" Visible="0"/>
						<Atom3d ID="762" HasProperties="1" Mapping="410" Parent="45" UserID="187" DisplayStyle="Line" Hidden="1" XYZ="1.32938444997353,0.701631176717432,0.758627297690127" Connections="763" ForcefieldType="h1" Charge="0.053" Components="H" Visible="0">
							<Properties Force="-30.8898739841614,238.716049852913,331.460867718572" RelativeVelocity="-0.616039378923912,-0.27783977104212,0.264833570727324"/>
						</Atom3d>
						<Bond ID="763" Mapping="410" Parent="45" Hidden="1" Connects="752,762" Visible="0"/>
						<Atom3d ID="764" HasProperties="1" Mapping="410" Parent="45" UserID="188" DisplayStyle="Line" Hidden="1" XYZ="1.32002700207552,0.690592050596658,0.696579251728362" Connections="765" ForcefieldType="h1" Charge="0.053" Components="H" Visible="0">
							<Properties Force="69.3898742645686,-66.2480916917672,444.697821959675" RelativeVelocity="0.440207833438914,0.113992610065656,0.63492950273703"/>
						</Atom3d>
						<Bond ID="765" Mapping="410" Parent="45" Hidden="1" Connects="752,764" Visible="0"/>
						<Atom3d ID="766" HasProperties="1" Mapping="410" Parent="45" UserID="189" DisplayStyle="Line" Hidden="1" XYZ="1.39510021502731,0.710811955921784,0.723677552776834" Connections="767" ForcefieldType="h1o" Charge="0.41" Components="H" Visible="0">
							<Properties Force="510.271039249118,647.840325197378,-115.198419214405" RelativeVelocity="0.260722537856307,1.09578626642748,0.53220340270947"/>
						</Atom3d>
						<Bond ID="767" Mapping="410" Parent="45" Hidden="1" Connects="754,766" Visible="0"/>
						<Molecule ID="45" Mapping="410" Parent="2" Children="ci(18):17+751,4408" Name="Sketch 24" XYZ="-0.443421426121534,0.0352042923632458,-0.0718816325036852" Visible="0"/>
						<Atom3d ID="768" HasProperties="1" Mapping="410" Parent="47" UserID="190" DisplayStyle="Line" XYZ="-0.137816168308215,1.57078539974504,-0.351735166435494" Connections="770,774,776,778" ForcefieldType="c4" Charge="-0.159" Components="C" Visible="0">
							<Properties Force="-914.927176611768,-364.424728640739,1302.50204176044" RelativeVelocity="-0.166793233991212,0.0865401233719008,-0.0524675794447331"/>
						</Atom3d>
						<Atom3d ID="769" HasProperties="1" Mapping="410" Parent="47" UserID="191" DisplayStyle="Line" XYZ="-0.137674446078011,1.54354920992192,-0.302593316155364" Connections="770,772,780,782" ForcefieldType="c4o" Charge="0.054" Components="C" Visible="0">
							<Properties Force="528.810034434669,1304.3271530866,-162.929513862959" RelativeVelocity="-0.109892426351716,-0.388618845376416,-0.313231098252016"/>
						</Atom3d>
						<Bond ID="770" Mapping="410" Parent="47" Connects="768,769" Visible="0"/>
						<Atom3d ID="771" HasProperties="1" Mapping="410" Parent="47" UserID="192" DisplayStyle="Line" XYZ="-0.0901059090436773,1.54823767538584,-0.282093369877704" Connections="772,784" ForcefieldType="o2h" Charge="-0.57" Components="O" Visible="0">
							<Properties Force="-670.509994701887,-954.209066063253,-169.679648110484" RelativeVelocity="-0.243189089155678,0.0274170263710998,-0.0798397607392171"/>
						</Atom3d>
						<Bond ID="772" Mapping="410" Parent="47" Connects="769,771" Visible="0"/>
						<Atom3d ID="773" HasProperties="1" Mapping="410" Parent="47" UserID="193" DisplayStyle="Line" Hidden="1" XYZ="-0.17091982046628,1.55961824881532,-0.369202574436424" Connections="774" ForcefieldType="h1" Charge="0.053" Components="H" Visible="0">
							<Properties Force="279.544472892848,61.2508281165665,-314.066332228223" RelativeVelocity="-0.0656348358301294,-0.53739893578996,-0.11212564111559"/>
						</Atom3d>
						<Bond ID="774" Mapping="410" Parent="47" Hidden="1" Connects="768,773" Visible="0"/>
						<Atom3d ID="775" HasProperties="1" Mapping="410" Parent="47" UserID="194" DisplayStyle="Line" Hidden="1" XYZ="-0.105311137349696,1.56283097699927,-0.370328737176781" Connections="776" ForcefieldType="h1" Charge="0.053" Components="H" Visible="0">
							<Properties Force="243.212420351789,-109.262991143486,-403.205534334014" RelativeVelocity="-0.307527241640158,-0.119617477188906,0.785127518933736"/>
						</Atom3d>
						<Bond ID="776" Mapping="410" Parent="47" Hidden="1" Connects="768,775" Visible="0"/>
						<Atom3d ID="777" HasProperties="1" Mapping="410" Parent="47" UserID="195" DisplayStyle="Line" Hidden="1" XYZ="-0.142363597634933,1.60929387318937,-0.346703469541887" Connections="778" ForcefieldType="h1" Charge="0.053" Components="H" Visible="0">
							<Properties Force="252.637975984432,76.6728005100477,48.6325221713926" RelativeVelocity="0.872752436288816,0.324740434146216,-0.189829936405975"/>
						</Atom3d>
						<Bond ID="778" Mapping="410" Parent="47" Hidden="1" Connects="768,777" Visible="0"/>
						<Atom3d ID="779" HasProperties="1" Mapping="410" Parent="47" UserID="196" DisplayStyle="Line" Hidden="1" XYZ="-0.147185257219424,1.50613391109016,-0.30827594817221" Connections="780" ForcefieldType="h1" Charge="0.053" Components="H" Visible="0">
							<Properties Force="11.5090157738032,-48.4337549496059,66.9413176258043" RelativeVelocity="0.124592568678721,0.0796080515986411,-0.550481767624431"/>
						</Atom3d>
						<Bond ID="780" Mapping="410" Parent="47" Hidden="1" Connects="769,779" Visible="0"/>
						<Atom3d ID="781" HasProperties="1" Mapping="410" Parent="47" UserID="197" DisplayStyle="Line" Hidden="1" XYZ="-0.164477578742877,1.56084327106951,-0.277733919482603" Connections="782" ForcefieldType="h1" Charge="0.053" Components="H" Visible="0">
							<Properties Force="436.621105995386,-403.966039432895,-303.279152202672" RelativeVelocity="-0.738511087980456,0.896617226904219,-0.42559253958899"/>
						</Atom3d>
						<Bond ID="782" Mapping="410" Parent="47" Hidden="1" Connects="769,781" Visible="0"/>
						<Atom3d ID="783" HasProperties="1" Mapping="410" Parent="47" UserID="198" DisplayStyle="Line" Hidden="1" XYZ="-0.0789876136196423,1.51481250749984,-0.279255107238368" Connections="784" ForcefieldType="h1o" Charge="0.41" Components="H" Visible="0">
							<Properties Force="-230.069194634385,642.148777684828,34.9908007652575" RelativeVelocity="-0.108996564582864,-0.00694055275923906,-1.56856138085314"/>
						</Atom3d>
						<Bond ID="784" Mapping="410" Parent="47" Hidden="1" Connects="771,783" Visible="0"/>
						<Molecule ID="47" Mapping="410" Parent="2" Children="ci(18):17+768,4409" Name="Sketch 24" XYZ="0.143763265014932,0.359408162518415,-0.0718816325036852" Visible="0"/>
						<Atom3d ID="785" HasProperties="1" Mapping="410" Parent="49" UserID="199" DisplayStyle="Line" XYZ="0.597533864865767,0.292598911564398,2.20294616076206" Connections="787,791,793,795" ForcefieldType="c4" Charge="-0.159" Components="C" Visible="0">
							<Properties Force="968.825390990062,559.60135465572,651.265928159495" RelativeVelocity="0.227634620742284,-0.00210833436453544,-0.118158599835557"/>
						</Atom3d>
						<Atom3d ID="786" HasProperties="1" Mapping="410" Parent="49" UserID="200" DisplayStyle="Line" XYZ="0.634987613509374,0.254229175028709,2.20679852727833" Connections="787,789,797,799" ForcefieldType="c4o" Charge="0.054" Components="C" Visible="0">
							<Properties Force="-626.289305508965,-466.461111448923,2058.54618139686" RelativeVelocity="-0.03497826321159,0.158894494815143,0.0801032286882712"/>
						</Atom3d>
						<Bond ID="787" Mapping="410" Parent="49" Connects="785,786" Visible="0"/>
						<Atom3d ID="788" HasProperties="1" Mapping="410" Parent="49" UserID="201" DisplayStyle="Line" XYZ="0.616297361840961,0.208117556253816,2.21927345907996" Connections="789,801" ForcefieldType="o2h" Charge="-0.57" Components="O" Visible="0">
							<Properties Force="350.731494909482,568.095231354025,786.416695353067" RelativeVelocity="-0.123190596750035,0.0236686926425611,-0.0794388911307212"/>
						</Atom3d>
						<Bond ID="789" Mapping="410" Parent="49" Connects="786,788" Visible="0"/>
						<Atom3d ID="790" HasProperties="1" Mapping="410" Parent="49" UserID="202" DisplayStyle="Line" Hidden="1" XYZ="0.613798807072339,0.320158131728614,2.18195984676246" Connections="791" ForcefieldType="h1" Charge="0.053" Components="H" Visible="0">
							<Properties Force="-28.83840884387,282.551291251583,-548.224167643199" RelativeVelocity="-0.455580558184069,-0.857922231737232,-0.00410207714461828"/>
						</Atom3d>
						<Bond ID="791" Mapping="410" Parent="49" Hidden="1" Connects="785,790" Visible="0"/>
						<Atom3d ID="792" HasProperties="1" Mapping="410" Parent="49" UserID="203" DisplayStyle="Line" Hidden="1" XYZ="0.587361677267532,0.313316168022952,2.23392547329445" Connections="793" ForcefieldType="h1" Charge="0.053" Components="H" Visible="0">
							<Properties Force="-42.9500296491053,-325.116361711607,570.543010363246" RelativeVelocity="-0.432448390108786,0.357687754692128,-0.478114148999861"/>
						</Atom3d>
						<Bond ID="793" Mapping="410" Parent="49" Hidden="1" Connects="785,792" Visible="0"/>
						<Atom3d ID="794" HasProperties="1" Mapping="410" Parent="49" UserID="204" DisplayStyle="Line" Hidden="1" XYZ="0.566223951676486,0.279870727386826,2.18804822441115" Connections="795" ForcefieldType="h1" Charge="0.053" Components="H" Visible="0">
							<Properties Force="-1085.702680715,-534.896048746662,-762.483358059176" RelativeVelocity="-0.0979173508239085,-0.744922549326777,-0.651645538221056"/>
						</Atom3d>
						<Bond ID="795" Mapping="410" Parent="49" Hidden="1" Connects="785,794" Visible="0"/>
						<Atom3d ID="796" HasProperties="1" Mapping="410" Parent="49" UserID="205" DisplayStyle="Line" Hidden="1" XYZ="0.661907508213811,0.262169614367031,2.23546665925937" Connections="797" ForcefieldType="h1" Charge="0.053" Components="H" Visible="0">
							<Properties Force="-246.889181403256,3.81158610661136,-528.968278454905" RelativeVelocity="0.0062272976056255,-0.436165528018469,1.0979325901195"/>
						</Atom3d>
						<Bond ID="797" Mapping="410" Parent="49" Hidden="1" Connects="786,796" Visible="0"/>
						<Atom3d ID="798" HasProperties="1" Mapping="410" Parent="49" UserID="206" DisplayStyle="Line" Hidden="1" XYZ="0.650742156031413,0.25215327619327,2.17356249625251" Connections="799" ForcefieldType="h1" Charge="0.053" Components="H" Visible="0">
							<Properties Force="943.496552775386,-169.40862625905,-1347.42532177549" RelativeVelocity="0.155367223639951,0.286570400345378,-0.442517499689982"/>
						</Atom3d>
						<Bond ID="799" Mapping="410" Parent="49" Hidden="1" Connects="786,798" Visible="0"/>
						<Atom3d ID="800" HasProperties="1" Mapping="410" Parent="49" UserID="207" DisplayStyle="Line" Hidden="1" XYZ="0.603626689717067,0.19529461014971,2.19147835291075" Connections="801" ForcefieldType="h1o" Charge="0.41" Components="H" Visible="0">
							<Properties Force="-330.963765907469,-312.009379637367,-754.149131462892" RelativeVelocity="-0.200908225127377,-0.242748589708737,0.0766364000553553"/>
						</Atom3d>
						<Bond ID="801" Mapping="410" Parent="49" Hidden="1" Connects="788,800" Visible="0"/>
						<Molecule ID="49" Mapping="410" Parent="2" Children="ci(18):17+785,4410" Name="Sketch 24" XYZ="0.143763265014932,0.359408162518415,-0.0718816325036852" Visible="0"/>
						<Atom3d ID="802" HasProperties="1" Mapping="410" Parent="51" UserID="208" DisplayStyle="Line" XYZ="0.795684136916383,1.34244617149845,0.264177531878619" Connections="804,808,810,812" ForcefieldType="c4" Charge="-0.159" Components="C" Visible="0">
							<Properties Force="262.929944264272,-482.765875683124,123.494485017573" RelativeVelocity="-0.285352380500144,0.000713362336121294,-0.234817878532998"/>
						</Atom3d>
						<Atom3d ID="803" HasProperties="1" Mapping="410" Parent="51" UserID="209" DisplayStyle="Line" XYZ="0.841045463069829,1.3290560687589,0.292445578053721" Connections="804,806,814,816" ForcefieldType="c4o" Charge="0.054" Components="C" Visible="0">
							<Properties Force="-509.423101154434,318.626177747136,-583.252038074158" RelativeVelocity="-0.047830430012699,0.00223021888809438,-0.0094825324449368"/>
						</Atom3d>
						<Bond ID="804" Mapping="410" Parent="51" Connects="802,803" Visible="0"/>
						<Atom3d ID="805" HasProperties="1" Mapping="410" Parent="51" UserID="210" DisplayStyle="Line" XYZ="0.867027575115477,1.37248348496518,0.301018167243297" Connections="806,818" ForcefieldType="o2h" Charge="-0.57" Components="O" Visible="0">
							<Properties Force="-667.31643834013,-508.530423320482,-219.787535364995" RelativeVelocity="0.0177301061052239,0.0893944284953082,-0.0789993055191448"/>
						</Atom3d>
						<Bond ID="806" Mapping="410" Parent="51" Connects="803,805" Visible="0"/>
						<Atom3d ID="807" HasProperties="1" Mapping="410" Parent="51" UserID="211" DisplayStyle="Line" Hidden="1" XYZ="0.803956545507909,1.35344694730506,0.227127396775889" Connections="808" ForcefieldType="h1" Charge="0.053" Components="H" Visible="0">
							<Properties Force="-24.5290597156993,191.684024317056,275.974321875902" RelativeVelocity="0.108089908048563,-0.00756572901156422,0.133362841836917"/>
						</Atom3d>
						<Bond ID="808" Mapping="410" Parent="51" Hidden="1" Connects="802,807" Visible="0"/>
						<Atom3d ID="809" HasProperties="1" Mapping="410" Parent="51" UserID="212" DisplayStyle="Line" Hidden="1" XYZ="0.77697142230119,1.37005048150684,0.285033378618564" Connections="810" ForcefieldType="h1" Charge="0.053" Components="H" Visible="0">
							<Properties Force="-3.0057857161506,50.3810434939302,-298.583154466525" RelativeVelocity="0.485887896163181,0.728287746203783,-1.06284416722993"/>
						</Atom3d>
						<Bond ID="810" Mapping="410" Parent="51" Hidden="1" Connects="802,809" Visible="0"/>
						<Atom3d ID="811" HasProperties="1" Mapping="410" Parent="51" UserID="213" DisplayStyle="Line" Hidden="1" XYZ="0.772054735426477,1.3108556300469,0.260765616213814" Connections="812" ForcefieldType="h1" Charge="0.053" Components="H" Visible="0">
							<Properties Force="80.1366267995199,203.546727478854,72.7490004460809" RelativeVelocity="-0.227372871134312,-0.0529485139672199,0.936056552466241"/>
						</Atom3d>
						<Bond ID="812" Mapping="410" Parent="51" Hidden="1" Connects="802,811" Visible="0"/>
						<Atom3d ID="813" HasProperties="1" Mapping="410" Parent="51" UserID="214" DisplayStyle="Line" Hidden="1" XYZ="0.861917357435724,1.30254673495486,0.271783779050631" Connections="814" ForcefieldType="h1" Charge="0.053" Components="H" Visible="0">
							<Properties Force="76.0172700395306,197.717091384513,67.1702608529194" RelativeVelocity="-0.60215580068593,0.32594209065559,0.0364724684603864"/>
						</Atom3d>
						<Bond ID="814" Mapping="410" Parent="51" Hidden="1" Connects="803,813" Visible="0"/>
						<Atom3d ID="815" HasProperties="1" Mapping="410" Parent="51" UserID="215" DisplayStyle="Line" Hidden="1" XYZ="0.828705231527637,1.31102748298758,0.325089551699033" Connections="816" ForcefieldType="h1" Charge="0.053" Components="H" Visible="0">
							<Properties Force="233.165907008247,144.254012963808,199.892791925085" RelativeVelocity="-0.804866887380166,-1.45586307479576,-0.340741318129673"/>
						</Atom3d>
						<Bond ID="816" Mapping="410" Parent="51" Hidden="1" Connects="803,815" Visible="0"/>
						<Atom3d ID="817" HasProperties="1" Mapping="410" Parent="51" UserID="216" DisplayStyle="Line" Hidden="1" XYZ="0.897328744304813,1.36146993216837,0.310876631958127" Connections="818" ForcefieldType="h1o" Charge="0.41" Components="H" Visible="0">
							<Properties Force="504.554674881743,-49.2321527887919,328.139215990358" RelativeVelocity="0.0952396819248381,-0.315016503160188,-0.617786499174912"/>
						</Atom3d>
						<Bond ID="818" Mapping="410" Parent="51" Hidden="1" Connects="805,817" Visible="0"/>
						<Molecule ID="51" Mapping="410" Parent="2" Children="ci(18):17+802,4411" Name="Sketch 24" XYZ="0.143763265014932,0.359408162518415,-0.0718816325036852" Visible="0"/>
						<Atom3d ID="819" HasProperties="1" Mapping="410" Parent="53" UserID="217" DisplayStyle="Line" XYZ="-0.116149978343558,2.13364117171503,0.254349926263418" Connections="821,825,827,829" ForcefieldType="c4" Charge="-0.159" Components="C" Visible="0">
							<Properties Force="1099.0654598871,276.735243549214,-752.127145381786" RelativeVelocity="0.0501078366840276,0.0846191483534517,0.122628719664927"/>
						</Atom3d>
						<Atom3d ID="820" HasProperties="1" Mapping="410" Parent="53" UserID="218" DisplayStyle="Line" XYZ="-0.0828612359639863,2.16863245352741,0.226947366308131" Connections="821,823,831,833" ForcefieldType="c4o" Charge="0.054" Components="C" Visible="0">
							<Properties Force="-1122.54755646745,-743.786066204546,-780.195545592133" RelativeVelocity="0.0449488360828985,0.188863436460105,-0.0642868861923886"/>
						</Atom3d>
						<Bond ID="821" Mapping="410" Parent="53" Connects="819,820" Visible="0"/>
						<Atom3d ID="822" HasProperties="1" Mapping="410" Parent="53" UserID="219" DisplayStyle="Line" XYZ="-0.109963624345378,2.20349821218596,0.200580350841085" Connections="823,835" ForcefieldType="o2h" Charge="-0.57" Components="O" Visible="0">
							<Properties Force="353.579638953426,-294.39549720795,305.831379071623" RelativeVelocity="0.0999999485672063,0.0122998997634774,0.0784664596905517"/>
						</Atom3d>
						<Bond ID="823" Mapping="410" Parent="53" Connects="820,822" Visible="0"/>
						<Atom3d ID="824" HasProperties="1" Mapping="410" Parent="53" UserID="220" DisplayStyle="Line" Hidden="1" XYZ="-0.135897361722977,2.11426574889021,0.227362567752275" Connections="825" ForcefieldType="h1" Charge="0.053" Components="H" Visible="0">
							<Properties Force="-221.519992405806,-257.89463944645,-103.773725752579" RelativeVelocity="-0.246790658943441,0.0336812042936637,-0.240452271904249"/>
						</Atom3d>
						<Bond ID="825" Mapping="410" Parent="53" Hidden="1" Connects="819,824" Visible="0"/>
						<Atom3d ID="826" HasProperties="1" Mapping="410" Parent="53" UserID="221" DisplayStyle="Line" Hidden="1" XYZ="-0.14169421578015,2.15329789274749,0.275340510534134" Connections="827" ForcefieldType="h1" Charge="0.053" Components="H" Visible="0">
							<Properties Force="-46.7768944701536,37.9305789280711,498.033288714751" RelativeVelocity="0.597202885093633,0.413355250722204,0.413906999224339"/>
						</Atom3d>
						<Bond ID="827" Mapping="410" Parent="53" Hidden="1" Connects="819,826" Visible="0"/>
						<Atom3d ID="828" HasProperties="1" Mapping="410" Parent="53" UserID="222" DisplayStyle="Line" Hidden="1" XYZ="-0.0914904284952093,2.10832761564208,0.272686781864441" Connections="829" ForcefieldType="h1" Charge="0.053" Components="H" Visible="0">
							<Properties Force="-573.995786364669,207.616619037475,168.233770648098" RelativeVelocity="0.480889363805452,0.825505035765791,-0.216665171412098"/>
						</Atom3d>
						<Bond ID="829" Mapping="410" Parent="53" Hidden="1" Connects="819,828" Visible="0"/>
						<Atom3d ID="830" HasProperties="1" Mapping="410" Parent="53" UserID="223" DisplayStyle="Line" Hidden="1" XYZ="-0.0617095916232733,2.14640467333744,0.201783312891828" Connections="831" ForcefieldType="h1" Charge="0.053" Components="H" Visible="0">
							<Properties Force="-31.0441599569893,163.165775440545,57.3568974346502" RelativeVelocity="0.404436448226143,-0.0565252312477724,0.113636154189345"/>
						</Atom3d>
						<Bond ID="831" Mapping="410" Parent="53" Hidden="1" Connects="820,830" Visible="0"/>
						<Atom3d ID="832" HasProperties="1" Mapping="410" Parent="53" UserID="224" DisplayStyle="Line" Hidden="1" XYZ="-0.0586227361134533,2.1854431434806,0.25004044504393" Connections="833" ForcefieldType="h1" Charge="0.053" Components="H" Visible="0">
							<Properties Force="680.829332812495,572.162121317002,757.583933613932" RelativeVelocity="0.0385511941608328,-0.0187133723881788,0.109040292185259"/>
						</Atom3d>
						<Bond ID="833" Mapping="410" Parent="53" Hidden="1" Connects="820,832" Visible="0"/>
						<Atom3d ID="834" HasProperties="1" Mapping="410" Parent="53" UserID="225" DisplayStyle="Line" Hidden="1" XYZ="-0.0857557411366163,2.22131454260543,0.184034815847084" Connections="835" ForcefieldType="h1o" Charge="0.41" Components="H" Visible="0">
							<Properties Force="-72.2665607643606,-11.3668880265799,-106.448197240581" RelativeVelocity="-0.609305297997748,0.445404626155254,-0.0843827276325695"/>
						</Atom3d>
						<Bond ID="835" Mapping="410" Parent="53" Hidden="1" Connects="822,834" Visible="0"/>
						<Molecule ID="53" Mapping="410" Parent="2" Children="ci(18):17+819,4412" Name="Sketch 24" XYZ="0.143763265014932,0.359408162518415,-0.0718816325036852" Visible="0"/>
						<Atom3d ID="836" HasProperties="1" Mapping="410" Parent="55" UserID="226" DisplayStyle="Line" XYZ="1.00781068279884,1.73066723043862,-0.419689863382583" Connections="838,842,844,846" ForcefieldType="c4" Charge="-0.159" Components="C" Visible="0">
							<Properties Force="-942.692110239569,-17.9671549631364,1691.01452140195" RelativeVelocity="-0.0432721483956827,-0.0791176422665034,-0.0410021818220531"/>
						</Atom3d>
						<Atom3d ID="837" HasProperties="1" Mapping="410" Parent="55" UserID="227" DisplayStyle="Line" XYZ="1.000418786258,1.68362568771701,-0.392980096552483" Connections="838,840,848,850" ForcefieldType="c4o" Charge="0.054" Components="C" Visible="0">
							<Properties Force="1126.95163141644,-745.020577105998,-2176.56517361988" RelativeVelocity="0.301572325696862,-0.0557009187721787,0.201726518531836"/>
						</Atom3d>
						<Bond ID="838" Mapping="410" Parent="55" Connects="836,837" Visible="0"/>
						<Atom3d ID="839" HasProperties="1" Mapping="410" Parent="55" UserID="228" DisplayStyle="Line" XYZ="0.9721271519575,1.68965920854549,-0.354811050225175" Connections="840,852" ForcefieldType="o2h" Charge="-0.57" Components="O" Visible="0">
							<Properties Force="-1207.89890674252,235.282134278448,1798.16228834738" RelativeVelocity="0.09259924586966,-0.0908733222974242,0.0928067986572377"/>
						</Atom3d>
						<Bond ID="840" Mapping="410" Parent="55" Connects="837,839" Visible="0"/>
						<Atom3d ID="841" HasProperties="1" Mapping="410" Parent="55" UserID="229" DisplayStyle="Line" Hidden="1" XYZ="0.978685233692126,1.73678529951878,-0.445146185165619" Connections="842" ForcefieldType="h1" Charge="0.053" Components="H" Visible="0">
							<Properties Force="197.478849194526,245.428506456901,25.397394294693" RelativeVelocity="-0.0550087739148671,0.557586001959979,-0.203992488519055"/>
						</Atom3d>
						<Bond ID="842" Mapping="410" Parent="55" Hidden="1" Connects="836,841" Visible="0"/>
						<Atom3d ID="843" HasProperties="1" Mapping="410" Parent="55" UserID="230" DisplayStyle="Line" Hidden="1" XYZ="1.0423984422499,1.73320615475125,-0.433385310394231" Connections="844" ForcefieldType="h1" Charge="0.053" Components="H" Visible="0">
							<Properties Force="925.171309456532,38.8201881089513,-876.633176297825" RelativeVelocity="0.606586692624497,-0.42071998349362,0.431322668124959"/>
						</Atom3d>
						<Bond ID="844" Mapping="410" Parent="55" Hidden="1" Connects="836,843" Visible="0"/>
						<Atom3d ID="845" HasProperties="1" Mapping="410" Parent="55" UserID="231" DisplayStyle="Line" Hidden="1" XYZ="1.00816904736102,1.7572007755918,-0.389698349235179" Connections="846" ForcefieldType="h1" Charge="0.053" Components="H" Visible="0">
							<Properties Force="-242.298140575031,18.7210068639899,-523.244592691828" RelativeVelocity="0.593516472386222,-0.247821106372027,0.522228298496041"/>
						</Atom3d>
						<Bond ID="846" Mapping="410" Parent="55" Hidden="1" Connects="836,845" Visible="0"/>
						<Atom3d ID="847" HasProperties="1" Mapping="410" Parent="55" UserID="232" DisplayStyle="Line" Hidden="1" XYZ="1.03561405554754,1.66863156866274,-0.385222085852792" Connections="848" ForcefieldType="h1" Charge="0.053" Components="H" Visible="0">
							<Properties Force="133.283524146436,56.5950474127939,371.727345942793" RelativeVelocity="-0.153795387750101,-0.243623787060812,-0.323031768143"/>
						</Atom3d>
						<Bond ID="848" Mapping="410" Parent="55" Hidden="1" Connects="837,847" Visible="0"/>
						<Atom3d ID="849" HasProperties="1" Mapping="410" Parent="55" UserID="233" DisplayStyle="Line" Hidden="1" XYZ="0.985798165095706,1.6570120257235,-0.418223460850934" Connections="850" ForcefieldType="h1" Charge="0.053" Components="H" Visible="0">
							<Properties Force="-115.443064000606,-5.39100020795764,48.3468577986322" RelativeVelocity="0.261641200409723,-0.0653782408171976,0.796903211611256"/>
						</Atom3d>
						<Bond ID="850" Mapping="410" Parent="55" Hidden="1" Connects="837,849" Visible="0"/>
						<Atom3d ID="851" HasProperties="1" Mapping="410" Parent="55" UserID="234" DisplayStyle="Line" Hidden="1" XYZ="0.975680109365958,1.66320940309234,-0.332072911535615" Connections="852" ForcefieldType="h1o" Charge="0.41" Components="H" Visible="0">
							<Properties Force="11.5390875669158,302.091915549352,-463.769974940832" RelativeVelocity="-0.123639022170005,-0.472119993514598,0.342835009443457"/>
						</Atom3d>
						<Bond ID="852" Mapping="410" Parent="55" Hidden="1" Connects="839,851" Visible="0"/>
						<Molecule ID="55" Mapping="410" Parent="2" Children="ci(18):17+836,4413" Name="Sketch 24" XYZ="0.143763265014932,0.359408162518415,-0.0718816325036852" Visible="0"/>
						<Atom3d ID="853" HasProperties="1" Mapping="410" Parent="57" UserID="235" DisplayStyle="Line" XYZ="0.276247917983651,1.39813127795772,0.621939749288832" Connections="855,859,861,863" ForcefieldType="c4" Charge="-0.159" Components="C" Visible="0">
							<Properties Force="633.576680174014,2039.93676310529,15.6816484987752" RelativeVelocity="-0.0948805397632437,-0.0365372472180114,0.133638120142108"/>
						</Atom3d>
						<Atom3d ID="854" HasProperties="1" Mapping="410" Parent="57" UserID="236" DisplayStyle="Line" XYZ="0.320039171787764,1.40463928192622,0.655953126246945" Connections="855,857,865,867" ForcefieldType="c4o" Charge="0.054" Components="C" Visible="0">
							<Properties Force="-756.420521408737,-30.2472873081055,-680.101150949524" RelativeVelocity="0.0157649303929069,0.00313720272407527,0.184484833489587"/>
						</Atom3d>
						<Bond ID="855" Mapping="410" Parent="57" Connects="853,854" Visible="0"/>
						<Atom3d ID="856" HasProperties="1" Mapping="410" Parent="57" UserID="237" DisplayStyle="Line" XYZ="0.345779243262451,1.36258106525219,0.666342939524069" Connections="857,869" ForcefieldType="o2h" Charge="-0.57" Components="O" Visible="0">
							<Properties Force="207.35585914926,-72.6124912767226,147.514672992003" RelativeVelocity="-0.0124247991413298,-0.0100272992554547,-0.275622368300791"/>
						</Atom3d>
						<Bond ID="857" Mapping="410" Parent="57" Connects="854,856" Visible="0"/>
						<Atom3d ID="858" HasProperties="1" Mapping="410" Parent="57" UserID="238" DisplayStyle="Line" Hidden="1" XYZ="0.26436121834962,1.4349632695038,0.604399319947323" Connections="859" ForcefieldType="h1" Charge="0.053" Components="H" Visible="0">
							<Properties Force="524.428695056545,-1033.48905901328,609.242975102087" RelativeVelocity="0.157528036325053,0.332723311604506,-0.774351685407428"/>
						</Atom3d>
						<Bond ID="859" Mapping="410" Parent="57" Hidden="1" Connects="853,858" Visible="0"/>
						<Atom3d ID="860" HasProperties="1" Mapping="410" Parent="57" UserID="239" DisplayStyle="Line" Hidden="1" XYZ="0.24708472014296,1.38866289891229,0.643664238137246" Connections="861" ForcefieldType="h1" Charge="0.053" Components="H" Visible="0">
							<Properties Force="-881.615957543887,-617.117561814261,248.482780776654" RelativeVelocity="-0.12627048252152,-0.174982028067709,0.0119690533435264"/>
						</Atom3d>
						<Bond ID="861" Mapping="410" Parent="57" Hidden="1" Connects="853,860" Visible="0"/>
						<Atom3d ID="862" HasProperties="1" Mapping="410" Parent="57" UserID="240" DisplayStyle="Line" Hidden="1" XYZ="0.284072618672069,1.37523555757964,0.592419817089365" Connections="863" ForcefieldType="h1" Charge="0.053" Components="H" Visible="0">
							<Properties Force="5.38451926816541,-488.174860189778,-227.902949807944" RelativeVelocity="-0.300366301846231,0.528381217583892,-0.824245721537439"/>
						</Atom3d>
						<Bond ID="863" Mapping="410" Parent="57" Hidden="1" Connects="853,862" Visible="0"/>
						<Atom3d ID="864" HasProperties="1" Mapping="410" Parent="57" UserID="241" DisplayStyle="Line" Hidden="1" XYZ="0.30776928925625,1.42342941192536,0.688527923925265" Connections="865" ForcefieldType="h1" Charge="0.053" Components="H" Visible="0">
							<Properties Force="187.321883984718,-53.827097674236,-109.333183874045" RelativeVelocity="0.911911904938346,-0.232838604570281,-0.546260768065585"/>
						</Atom3d>
						<Bond ID="865" Mapping="410" Parent="57" Hidden="1" Connects="854,864" Visible="0"/>
						<Atom3d ID="866" HasProperties="1" Mapping="410" Parent="57" UserID="242" DisplayStyle="Line" Hidden="1" XYZ="0.34456657879521,1.42627050022092,0.635701988652301" Connections="867" ForcefieldType="h1" Charge="0.053" Components="H" Visible="0">
							<Properties Force="261.115879402776,397.435990801792,128.7769289146" RelativeVelocity="-0.0292753035543063,0.205233354999302,0.174112508305593"/>
						</Atom3d>
						<Bond ID="867" Mapping="410" Parent="57" Hidden="1" Connects="854,866" Visible="0"/>
						<Atom3d ID="868" HasProperties="1" Mapping="410" Parent="57" UserID="243" DisplayStyle="Line" Hidden="1" XYZ="0.322798692961091,1.33828839091247,0.674954175797606" Connections="869" ForcefieldType="h1o" Charge="0.41" Components="H" Visible="0">
							<Properties Force="-25.6045379579828,155.747694324814,-120.901427606116" RelativeVelocity="-0.0646647488349355,-0.660891076524747,0.233414901495691"/>
						</Atom3d>
						<Bond ID="869" Mapping="410" Parent="57" Hidden="1" Connects="856,868" Visible="0"/>
						<Molecule ID="57" Mapping="410" Parent="2" Children="ci(18):17+853,4414" Name="Sketch 24" XYZ="0.143763265014932,0.359408162518415,-0.0718816325036852" Visible="0"/>
						<Atom3d ID="870" HasProperties="1" Mapping="410" Parent="59" UserID="244" DisplayStyle="Line" XYZ="0.900284590785715,1.33938738694325,0.103383670964032" Connections="872,876,878,880" ForcefieldType="c4" Charge="-0.159" Components="C" Visible="0">
							<Properties Force="211.04640328082,137.169898205094,-219.99613399359" RelativeVelocity="0.158091026747795,0.294331978918335,0.0715720255224194"/>
						</Atom3d>
						<Atom3d ID="871" HasProperties="1" Mapping="410" Parent="59" UserID="245" DisplayStyle="Line" XYZ="0.857167832757232,1.37003228274717,0.115130437107683" Connections="872,874,882,884" ForcefieldType="c4o" Charge="0.054" Components="C" Visible="0">
							<Properties Force="-1298.50142248684,216.395886605374,558.330171212555" RelativeVelocity="-0.0644775036653688,0.188665759972748,-0.491981278891673"/>
						</Atom3d>
						<Bond ID="872" Mapping="410" Parent="59" Connects="870,871" Visible="0"/>
						<Atom3d ID="873" HasProperties="1" Mapping="410" Parent="59" UserID="246" DisplayStyle="Line" XYZ="0.858438915786703,1.41839315010517,0.0989993954094778" Connections="874,886" ForcefieldType="o2h" Charge="-0.57" Components="O" Visible="0">
							<Properties Force="465.733370546478,105.221174876592,25.8969927997997" RelativeVelocity="-0.0448983061340721,0.00554364818987641,-0.167431941304297"/>
						</Atom3d>
						<Bond ID="874" Mapping="410" Parent="59" Connects="871,873" Visible="0"/>
						<Atom3d ID="875" HasProperties="1" Mapping="410" Parent="59" UserID="247" DisplayStyle="Line" Hidden="1" XYZ="0.895205134384444,1.32734239209694,0.0671091164105528" Connections="876" ForcefieldType="h1" Charge="0.053" Components="H" Visible="0">
							<Properties Force="145.522704332099,-54.4525010206556,-471.061599649687" RelativeVelocity="-0.873913272716529,-0.839699670558635,0.326943491295307"/>
						</Atom3d>
						<Bond ID="876" Mapping="410" Parent="59" Hidden="1" Connects="870,875" Visible="0"/>
						<Atom3d ID="877" HasProperties="1" Mapping="410" Parent="59" UserID="248" DisplayStyle="Line" Hidden="1" XYZ="0.910446714432857,1.30536702355063,0.122957348928252" Connections="878" ForcefieldType="h1" Charge="0.053" Components="H" Visible="0">
							<Properties Force="-397.063012295976,808.158069995263,90.7338215411622" RelativeVelocity="-0.271802817028704,-0.534536335648589,-0.198301932435934"/>
						</Atom3d>
						<Bond ID="878" Mapping="410" Parent="59" Hidden="1" Connects="870,877" Visible="0"/>
						<Atom3d ID="879" HasProperties="1" Mapping="410" Parent="59" UserID="249" DisplayStyle="Line" Hidden="1" XYZ="0.929341561108551,1.36576670124955,0.103494152186515" Connections="880" ForcefieldType="h1" Charge="0.053" Components="H" Visible="0">
							<Properties Force="263.46287712007,-375.030076444009,73.3754483216514" RelativeVelocity="-0.0432798150945014,-0.621876846134022,-0.715751085637072"/>
						</Atom3d>
						<Bond ID="880" Mapping="410" Parent="59" Hidden="1" Connects="870,879" Visible="0"/>
						<Atom3d ID="881" HasProperties="1" Mapping="410" Parent="59" UserID="250" DisplayStyle="Line" Hidden="1" XYZ="0.849525762666178,1.37384616705957,0.153576626357633" Connections="882" ForcefieldType="h1" Charge="0.053" Components="H" Visible="0">
							<Properties Force="241.202319105525,-195.618669803317,-40.4624255974381" RelativeVelocity="0.296329459402601,-0.111194274367743,0.323671160177842"/>
						</Atom3d>
						<Bond ID="882" Mapping="410" Parent="59" Hidden="1" Connects="871,881" Visible="0"/>
						<Atom3d ID="883" HasProperties="1" Mapping="410" Parent="59" UserID="251" DisplayStyle="Line" Hidden="1" XYZ="0.822961884618002,1.3575115220352,0.100124921012393" Connections="884" ForcefieldType="h1" Charge="0.053" Components="H" Visible="0">
							<Properties Force="209.332732398986,-530.219605600303,82.6395309207013" RelativeVelocity="-0.660494623789696,-0.520270807688554,0.707820318329829"/>
						</Atom3d>
						<Bond ID="884" Mapping="410" Parent="59" Hidden="1" Connects="871,883" Visible="0"/>
						<Atom3d ID="885" HasProperties="1" Mapping="410" Parent="59" UserID="252" DisplayStyle="Line" Hidden="1" XYZ="0.84477188166182,1.41944173734949,0.0677013301730558" Connections="886" ForcefieldType="h1o" Charge="0.41" Components="H" Visible="0">
							<Properties Force="190.786683814893,-45.8820999529647,-57.8430539097209" RelativeVelocity="-0.0280417688180686,0.603033077369646,-0.0355267548967849"/>
						</Atom3d>
						<Bond ID="886" Mapping="410" Parent="59" Hidden="1" Connects="873,885" Visible="0"/>
						<Molecule ID="59" Mapping="410" Parent="2" Children="ci(18):17+870,4415" Name="Sketch 24" XYZ="0.143763265014932,0.359408162518415,-0.0718816325036852" Visible="0"/>
						<Atom3d ID="887" HasProperties="1" Mapping="410" Parent="61" UserID="253" DisplayStyle="Line" XYZ="-0.0213462656918193,1.09816389335618,0.0290468221684168" Connections="889,893,895,897" ForcefieldType="c4" Charge="-0.159" Components="C" Visible="0">
							<Properties Force="-107.279404234652,433.999682796443,-275.19888724207" RelativeVelocity="-0.244346855716234,0.0822297387935509,-0.108012690581994"/>
						</Atom3d>
						<Atom3d ID="888" HasProperties="1" Mapping="410" Parent="61" UserID="254" DisplayStyle="Line" XYZ="-0.0303243649827803,1.06824748908918,-0.0161249641888845" Connections="889,891,899,901" ForcefieldType="c4o" Charge="0.054" Components="C" Visible="0">
							<Properties Force="235.992550745056,1538.83886367896,-552.846507403077" RelativeVelocity="-0.200458502868885,-0.144400869700603,-0.205489398779793"/>
						</Atom3d>
						<Bond ID="889" Mapping="410" Parent="61" Connects="887,888" Visible="0"/>
						<Atom3d ID="890" HasProperties="1" Mapping="410" Parent="61" UserID="255" DisplayStyle="Line" XYZ="-0.00752756487297731,1.02469069170077,-0.0113279637835037" Connections="891,903" ForcefieldType="o2h" Charge="-0.57" Components="O" Visible="0">
							<Properties Force="87.9754467109956,-745.812047822063,607.943164051729" RelativeVelocity="0.132775289236325,0.0126093698497439,-0.0910146533041673"/>
						</Atom3d>
						<Bond ID="891" Mapping="410" Parent="61" Connects="888,890" Visible="0"/>
						<Atom3d ID="892" HasProperties="1" Mapping="410" Parent="61" UserID="256" DisplayStyle="Line" Hidden="1" XYZ="0.0167030889913087,1.10830416351768,0.0263296544222868" Connections="893" ForcefieldType="h1" Charge="0.053" Components="H" Visible="0">
							<Properties Force="-128.120269637192,10.5123953918743,385.710316235367" RelativeVelocity="-0.963076975496999,1.085337004592,0.350000685467611"/>
						</Atom3d>
						<Bond ID="893" Mapping="410" Parent="61" Hidden="1" Connects="887,892" Visible="0"/>
						<Atom3d ID="894" HasProperties="1" Mapping="410" Parent="61" UserID="257" DisplayStyle="Line" Hidden="1" XYZ="-0.0286171897070323,1.07595395888736,0.0601925381860538" Connections="895" ForcefieldType="h1" Charge="0.053" Components="H" Visible="0">
							<Properties Force="210.678906826918,-109.355681478465,119.636473094445" RelativeVelocity="-0.353870443114356,-0.382109699805624,-0.546932775228319"/>
						</Atom3d>
						<Bond ID="895" Mapping="410" Parent="61" Hidden="1" Connects="887,894" Visible="0"/>
						<Atom3d ID="896" HasProperties="1" Mapping="410" Parent="61" UserID="258" DisplayStyle="Line" Hidden="1" XYZ="-0.0430438643510863,1.13211396803069,0.0352520024683808" Connections="897" ForcefieldType="h1" Charge="0.053" Components="H" Visible="0">
							<Properties Force="336.011542022446,-631.490236898457,-446.228148424433" RelativeVelocity="-0.832121589428742,0.289379216094982,0.768945314924864"/>
						</Atom3d>
						<Bond ID="897" Mapping="410" Parent="61" Hidden="1" Connects="887,896" Visible="0"/>
						<Atom3d ID="898" HasProperties="1" Mapping="410" Parent="61" UserID="259" DisplayStyle="Line" Hidden="1" XYZ="-0.0158863590318613,1.0885361379218,-0.0492113230663401" Connections="899" ForcefieldType="h1" Charge="0.053" Components="H" Visible="0">
							<Properties Force="-399.165102977648,-434.129555908,723.343016022972" RelativeVelocity="-0.0241497641861351,0.0884228547893712,-0.462312618047095"/>
						</Atom3d>
						<Bond ID="899" Mapping="410" Parent="61" Hidden="1" Connects="888,898" Visible="0"/>
						<Atom3d ID="900" HasProperties="1" Mapping="410" Parent="61" UserID="260" DisplayStyle="Line" Hidden="1" XYZ="-0.0679335210481903,1.06239630552319,-0.0214061929107705" Connections="901" ForcefieldType="h1" Charge="0.053" Components="H" Visible="0">
							<Properties Force="-444.857161082265,-102.773054210008,-147.576272315926" RelativeVelocity="0.32061805735035,-0.186676807548222,-0.378945607468922"/>
						</Atom3d>
						<Bond ID="901" Mapping="410" Parent="61" Hidden="1" Connects="888,900" Visible="0"/>
						<Atom3d ID="902" HasProperties="1" Mapping="410" Parent="61" UserID="261" DisplayStyle="Line" Hidden="1" XYZ="0.0143886631465967,1.02050538437498,-0.0368393951525088" Connections="903" ForcefieldType="h1o" Charge="0.41" Components="H" Visible="0">
							<Properties Force="124.60606122734,-36.6813206486418,-332.092795236339" RelativeVelocity="-0.0721124603751746,-0.765123634866856,0.275065183980896"/>
						</Atom3d>
						<Bond ID="903" Mapping="410" Parent="61" Hidden="1" Connects="890,902" Visible="0"/>
						<Molecule ID="61" Mapping="410" Parent="2" Children="ci(18):17+887,4416" Name="Sketch 24" XYZ="0.143763265014932,0.359408162518415,-0.0718816325036852" Visible="0"/>
						<Atom3d ID="904" HasProperties="1" Mapping="410" Parent="63" UserID="262" DisplayStyle="Line" XYZ="-0.00686445830556031,1.99383040534172,0.606311687210064" Connections="906,910,912,914" ForcefieldType="c4" Charge="-0.159" Components="C" Visible="0">
							<Properties Force="681.955415597827,-148.8901712411,1069.78947319883" RelativeVelocity="-0.124204217739249,0.0500254426738576,0.296244800277404"/>
						</Atom3d>
						<Atom3d ID="905" HasProperties="1" Mapping="410" Parent="63" UserID="263" DisplayStyle="Line" XYZ="0.0240100879384257,1.95231629878916,0.626398134320124" Connections="906,908,916,918" ForcefieldType="c4o" Charge="0.054" Components="C" Visible="0">
							<Properties Force="-343.77836617348,537.605400826377,-267.812777224529" RelativeVelocity="-0.0341792882831555,-0.0308525298840006,-0.103165528363766"/>
						</Atom3d>
						<Bond ID="906" Mapping="410" Parent="63" Connects="904,905" Visible="0"/>
						<Atom3d ID="907" HasProperties="1" Mapping="410" Parent="63" UserID="264" DisplayStyle="Line" XYZ="0.0252568893606117,1.9563584973639,0.677168976883172" Connections="908,920" ForcefieldType="o2h" Charge="-0.57" Components="O" Visible="0">
							<Properties Force="443.843966705198,316.829337879574,-548.538039751934" RelativeVelocity="0.118699917195239,0.125663880248694,-0.059764396989479"/>
						</Atom3d>
						<Bond ID="908" Mapping="410" Parent="63" Connects="905,907" Visible="0"/>
						<Atom3d ID="909" HasProperties="1" Mapping="410" Parent="63" UserID="265" DisplayStyle="Line" Hidden="1" XYZ="0.0102747513265817,2.02602367119876,0.623157504922633" Connections="910" ForcefieldType="h1" Charge="0.053" Components="H" Visible="0">
							<Properties Force="-350.553646857296,-194.24765773672,-400.238404924468" RelativeVelocity="-0.597815623335465,-0.0945467644314555,0.107029332944224"/>
						</Atom3d>
						<Bond ID="910" Mapping="410" Parent="63" Hidden="1" Connects="904,909" Visible="0"/>
						<Atom3d ID="911" HasProperties="1" Mapping="410" Parent="63" UserID="266" DisplayStyle="Line" Hidden="1" XYZ="-0.0430088296824963,1.99117444918166,0.620976274872019" Connections="912" ForcefieldType="h1" Charge="0.053" Components="H" Visible="0">
							<Properties Force="-90.4170285652362,11.1755784842248,-117.420735219964" RelativeVelocity="0.665884653799604,-0.0867451458635006,-0.0380107823769821"/>
						</Atom3d>
						<Bond ID="912" Mapping="410" Parent="63" Hidden="1" Connects="904,911" Visible="0"/>
						<Atom3d ID="913" HasProperties="1" Mapping="410" Parent="63" UserID="267" DisplayStyle="Line" Hidden="1" XYZ="-0.0071180857767013,1.99675499790201,0.567822455282854" Connections="914" ForcefieldType="h1" Charge="0.053" Components="H" Visible="0">
							<Properties Force="-7.44020084519488,-13.1460493295787,-220.400242437032" RelativeVelocity="0.367447467478907,1.06180574088254,-0.460686851354156"/>
						</Atom3d>
						<Bond ID="914" Mapping="410" Parent="63" Hidden="1" Connects="904,913" Visible="0"/>
						<Atom3d ID="915" HasProperties="1" Mapping="410" Parent="63" UserID="268" DisplayStyle="Line" Hidden="1" XYZ="0.0602613268094524,1.95549284772916,0.611764804177599" Connections="916" ForcefieldType="h1" Charge="0.053" Components="H" Visible="0">
							<Properties Force="57.8176287560432,15.3062580087955,202.629442788346" RelativeVelocity="-0.265383778761675,1.60382360308981,0.132968266666146"/>
						</Atom3d>
						<Bond ID="916" Mapping="410" Parent="63" Hidden="1" Connects="905,915" Visible="0"/>
						<Atom3d ID="917" HasProperties="1" Mapping="410" Parent="63" UserID="269" DisplayStyle="Line" Hidden="1" XYZ="0.0112620606672707,1.91693834864533,0.615911098599908" Connections="918" ForcefieldType="h1" Charge="0.053" Components="H" Visible="0">
							<Properties Force="-94.0622709040229,-94.5014321107962,-22.5454830796645" RelativeVelocity="-0.116546258541695,-0.157996631526822,-0.0905036455279238"/>
						</Atom3d>
						<Bond ID="918" Mapping="410" Parent="63" Hidden="1" Connects="905,917" Visible="0"/>
						<Atom3d ID="919" HasProperties="1" Mapping="410" Parent="63" UserID="270" DisplayStyle="Line" Hidden="1" XYZ="0.0012506711304067,1.9351566207539,0.687409211078739" Connections="920" ForcefieldType="h1o" Charge="0.41" Components="H" Visible="0">
							<Properties Force="-420.81948594731,-495.669176143475,347.234209854537" RelativeVelocity="0.23650019683377,-0.00138127258583537,-0.829851424496493"/>
						</Atom3d>
						<Bond ID="920" Mapping="410" Parent="63" Hidden="1" Connects="907,919" Visible="0"/>
						<Molecule ID="63" Mapping="410" Parent="2" Children="ci(18):17+904,4417" Name="Sketch 24" XYZ="0.143763265014932,0.359408162518415,-0.0718816325036852" Visible="0"/>
						<Atom3d ID="921" HasProperties="1" Mapping="410" Parent="65" UserID="271" DisplayStyle="Line" XYZ="1.68213722166549,-0.269875026493092,0.935506791388115" Connections="923,927,929,931" ForcefieldType="c4" Charge="-0.159" Components="C" Visible="0">
							<Properties Force="868.156648698356,839.615868387809,1171.33596660186" RelativeVelocity="0.0141522688737892,0.0472135538720865,-0.250263352901939"/>
						</Atom3d>
						<Atom3d ID="922" HasProperties="1" Mapping="410" Parent="65" UserID="272" DisplayStyle="Line" XYZ="1.68651875946861,-0.237346857149223,0.980069331718545" Connections="923,925,933,935" ForcefieldType="c4o" Charge="0.054" Components="C" Visible="0">
							<Properties Force="-855.375789808587,-961.3260346175,-271.230768509021" RelativeVelocity="0.00282115855172986,-0.00490558213124267,0.00205854733809271"/>
						</Atom3d>
						<Bond ID="923" Mapping="410" Parent="65" Connects="921,922" Visible="0"/>
						<Atom3d ID="924" HasProperties="1" Mapping="410" Parent="65" UserID="273" DisplayStyle="Line" XYZ="1.66009740711539,-0.196043544775563,0.971363753512335" Connections="925,937" ForcefieldType="o2h" Charge="-0.57" Components="O" Visible="0">
							<Properties Force="-251.314731963387,503.914847098938,-241.307197028249" RelativeVelocity="0.226004962368344,-0.133699135628034,-0.105578279629462"/>
						</Atom3d>
						<Bond ID="925" Mapping="410" Parent="65" Connects="922,924" Visible="0"/>
						<Atom3d ID="926" HasProperties="1" Mapping="410" Parent="65" UserID="274" DisplayStyle="Line" Hidden="1" XYZ="1.65314208003496,-0.293913124929498,0.933386972952845" Connections="927" ForcefieldType="h1" Charge="0.053" Components="H" Visible="0">
							<Properties Force="-892.351955965791,-244.704231026704,-4.17113364365757" RelativeVelocity="0.238511776464038,-0.0278856465729255,-0.667596447925906"/>
						</Atom3d>
						<Bond ID="927" Mapping="410" Parent="65" Hidden="1" Connects="921,926" Visible="0"/>
						<Atom3d ID="928" HasProperties="1" Mapping="410" Parent="65" UserID="275" DisplayStyle="Line" Hidden="1" XYZ="1.71288552248665,-0.292379952775664,0.937372805645115" Connections="929" ForcefieldType="h1" Charge="0.053" Components="H" Visible="0">
							<Properties Force="544.349876986917,-444.198121908466,-247.177665079214" RelativeVelocity="-0.0567024740546121,0.232640886383984,-0.303652280389086"/>
						</Atom3d>
						<Bond ID="929" Mapping="410" Parent="65" Hidden="1" Connects="921,928" Visible="0"/>
						<Atom3d ID="930" HasProperties="1" Mapping="410" Parent="65" UserID="276" DisplayStyle="Line" Hidden="1" XYZ="1.6853765377235,-0.246034985949939,0.906090953761882" Connections="931" ForcefieldType="h1" Charge="0.053" Components="H" Visible="0">
							<Properties Force="-81.9592025956618,161.07299488319,-758.060559530762" RelativeVelocity="-0.434641953984457,0.0638029365019237,-1.03052024960191"/>
						</Atom3d>
						<Bond ID="931" Mapping="410" Parent="65" Hidden="1" Connects="921,930" Visible="0"/>
						<Atom3d ID="932" HasProperties="1" Mapping="410" Parent="65" UserID="277" DisplayStyle="Line" Hidden="1" XYZ="1.72320074094365,-0.229112332111416,0.985687832098605" Connections="933" ForcefieldType="h1" Charge="0.053" Components="H" Visible="0">
							<Properties Force="782.252492254139,165.184043924026,88.0232302707026" RelativeVelocity="-0.370412023628953,-0.249673556850392,0.0376453154105727"/>
						</Atom3d>
						<Bond ID="933" Mapping="410" Parent="65" Hidden="1" Connects="922,932" Visible="0"/>
						<Atom3d ID="934" HasProperties="1" Mapping="410" Parent="65" UserID="278" DisplayStyle="Line" Hidden="1" XYZ="1.67423719180762,-0.257168835057661,1.0116525446256" Connections="935" ForcefieldType="h1" Charge="0.053" Components="H" Visible="0">
							<Properties Force="-72.9514749191703,99.8838739382903,125.354379507919" RelativeVelocity="-0.254844292470647,0.709111806708035,-0.314904043645371"/>
						</Atom3d>
						<Bond ID="935" Mapping="410" Parent="65" Hidden="1" Connects="922,934" Visible="0"/>
						<Atom3d ID="936" HasProperties="1" Mapping="410" Parent="65" UserID="279" DisplayStyle="Line" Hidden="1" XYZ="1.66459975773173,-0.173990699566093,0.996929843055295" Connections="937" ForcefieldType="h1o" Charge="0.41" Components="H" Visible="0">
							<Properties Force="49.4821151102293,-93.3066888361197,309.385567704272" RelativeVelocity="0.180980801657479,1.28889533517744,-0.789093044584163"/>
						</Atom3d>
						<Bond ID="937" Mapping="410" Parent="65" Hidden="1" Connects="924,936" Visible="0"/>
						<Molecule ID="65" Mapping="410" Parent="2" Children="ci(18):17+921,4418" Name="Sketch 24" XYZ="0.143763265014932,0.359408162518415,-0.0718816325036852" Visible="0"/>
						<Atom3d ID="938" HasProperties="1" Mapping="410" Parent="67" UserID="280" DisplayStyle="Line" XYZ="1.3216050320281,1.65010995642416,0.0312726086989498" Connections="940,944,946,948" ForcefieldType="c4" Charge="-0.159" Components="C" Visible="0">
							<Properties Force="34.6659071958408,-1011.88736460433,1017.67880170128" RelativeVelocity="0.0478018873046605,0.0103242941071607,0.095641712719563"/>
						</Atom3d>
						<Atom3d ID="939" HasProperties="1" Mapping="410" Parent="67" UserID="281" DisplayStyle="Line" XYZ="1.27687573380191,1.67954825538953,0.0396823388665768" Connections="940,942,950,952" ForcefieldType="c4o" Charge="0.054" Components="C" Visible="0">
							<Properties Force="-1250.39126606243,551.621096827493,219.872979427756" RelativeVelocity="0.209115047502827,0.06375225694272,0.116024417737386"/>
						</Atom3d>
						<Bond ID="940" Mapping="410" Parent="67" Connects="938,939" Visible="0"/>
						<Atom3d ID="941" HasProperties="1" Mapping="410" Parent="67" UserID="282" DisplayStyle="Line" XYZ="1.2745806641721,1.72358415701522,0.0118539671890239" Connections="942,954" ForcefieldType="o2h" Charge="-0.57" Components="O" Visible="0">
							<Properties Force="289.728507733341,-441.784126300725,502.164699699189" RelativeVelocity="-0.187711333949099,-0.113990622733971,-0.140574795629429"/>
						</Atom3d>
						<Bond ID="942" Mapping="410" Parent="67" Connects="939,941" Visible="0"/>
						<Atom3d ID="943" HasProperties="1" Mapping="410" Parent="67" UserID="283" DisplayStyle="Line" Hidden="1" XYZ="1.32247706024235,1.61338540806853,0.0141717051364425" Connections="944" ForcefieldType="h1" Charge="0.053" Components="H" Visible="0">
							<Properties Force="-419.83928429909,758.262931568723,40.9668651518137" RelativeVelocity="0.122238359460642,-0.0735266538541818,-0.320049877923631"/>
						</Atom3d>
						<Bond ID="944" Mapping="410" Parent="67" Hidden="1" Connects="938,943" Visible="0"/>
						<Atom3d ID="945" HasProperties="1" Mapping="410" Parent="67" UserID="284" DisplayStyle="Line" Hidden="1" XYZ="1.33851845807341,1.64230788815738,0.0671309674629848" Connections="946" ForcefieldType="h1" Charge="0.053" Components="H" Visible="0">
							<Properties Force="-86.0577723193262,151.825318108538,-580.118594573094" RelativeVelocity="-0.639091167682135,0.140366959829297,0.554485971628153"/>
						</Atom3d>
						<Bond ID="946" Mapping="410" Parent="67" Hidden="1" Connects="938,945" Visible="0"/>
						<Atom3d ID="947" HasProperties="1" Mapping="410" Parent="67" UserID="285" DisplayStyle="Line" Hidden="1" XYZ="1.34402768951545,1.67297522317464,0.0118433109591173" Connections="948" ForcefieldType="h1" Charge="0.053" Components="H" Visible="0">
							<Properties Force="864.618181778218,450.463945197753,-515.873357476586" RelativeVelocity="0.699777442665865,0.339404888815686,-0.859831336364837"/>
						</Atom3d>
						<Bond ID="948" Mapping="410" Parent="67" Hidden="1" Connects="938,947" Visible="0"/>
						<Atom3d ID="949" HasProperties="1" Mapping="410" Parent="67" UserID="286" DisplayStyle="Line" Hidden="1" XYZ="1.27203469191997,1.68932427225655,0.0792684880427058" Connections="950" ForcefieldType="h1" Charge="0.053" Components="H" Visible="0">
							<Properties Force="414.214510447545,17.5351826268287,-859.569404236949" RelativeVelocity="-0.298342875228601,0.484204561329957,-0.684734535969506"/>
						</Atom3d>
						<Bond ID="950" Mapping="410" Parent="67" Hidden="1" Connects="939,949" Visible="0"/>
						<Atom3d ID="951" HasProperties="1" Mapping="410" Parent="67" UserID="287" DisplayStyle="Line" Hidden="1" XYZ="1.24253153954275,1.66110825629534,0.0343462868154518" Connections="952" ForcefieldType="h1" Charge="0.053" Components="H" Visible="0">
							<Properties Force="181.285100137232,-228.952953974464,-213.924235870172" RelativeVelocity="0.496102872179576,0.0811001923376805,0.262555424613952"/>
						</Atom3d>
						<Bond ID="952" Mapping="410" Parent="67" Hidden="1" Connects="939,951" Visible="0"/>
						<Atom3d ID="953" HasProperties="1" Mapping="410" Parent="67" UserID="288" DisplayStyle="Line" Hidden="1" XYZ="1.26462214928963,1.717210464952,-0.0205993984135801" Connections="954" ForcefieldType="h1o" Charge="0.41" Components="H" Visible="0">
							<Properties Force="-11.352037727785,-222.640494522776,218.728483592418" RelativeVelocity="-0.303132262574959,-0.0440238557239955,-0.57058262478736"/>
						</Atom3d>
						<Bond ID="954" Mapping="410" Parent="67" Hidden="1" Connects="941,953" Visible="0"/>
						<Molecule ID="67" Mapping="410" Parent="2" Children="ci(18):17+938,4419" Name="Sketch 24" XYZ="0.2667675494614,-0.0901936873854302,-0.0718816325036852" Visible="0"/>
						<Atom3d ID="955" HasProperties="1" Mapping="410" Parent="69" UserID="289" DisplayStyle="Line" XYZ="-0.25236974609354,0.222893294892227,0.0412445910050578" Connections="957,961,963,965" ForcefieldType="c4" Charge="-0.159" Components="C" Visible="0">
							<Properties Force="674.405211611758,1220.33779092431,359.790343597936" RelativeVelocity="0.190302518723707,0.106602714172587,0.124027594981749"/>
						</Atom3d>
						<Atom3d ID="956" HasProperties="1" Mapping="410" Parent="69" UserID="290" DisplayStyle="Line" XYZ="-0.228407979469158,0.270046567120842,0.0203488720109027" Connections="957,959,967,969" ForcefieldType="c4o" Charge="0.054" Components="C" Visible="0">
							<Properties Force="-841.888291178643,-1110.62662402634,163.197526162266" RelativeVelocity="-0.0128327865420662,-0.129796888371028,-0.207782114391415"/>
						</Atom3d>
						<Bond ID="957" Mapping="410" Parent="69" Connects="955,956" Visible="0"/>
						<Atom3d ID="958" HasProperties="1" Mapping="410" Parent="69" UserID="291" DisplayStyle="Line" XYZ="-0.262372760817523,0.30766211514398,0.00839814495115088" Connections="959,971" ForcefieldType="o2h" Charge="-0.57" Components="O" Visible="0">
							<Properties Force="826.431934172334,-583.27655103082,272.821866650242" RelativeVelocity="-0.167908251051879,-0.008578074416888,-0.14526439306489"/>
						</Atom3d>
						<Bond ID="959" Mapping="410" Parent="69" Connects="956,958" Visible="0"/>
						<Atom3d ID="960" HasProperties="1" Mapping="410" Parent="69" UserID="292" DisplayStyle="Line" Hidden="1" XYZ="-0.279450922315993,0.230760092488425,0.0675390860849968" Connections="961" ForcefieldType="h1" Charge="0.053" Components="H" Visible="0">
							<Properties Force="-295.190398249149,281.255031928875,176.01698674455" RelativeVelocity="-0.184362341298244,0.0912035588498902,-0.852656411117142"/>
						</Atom3d>
						<Bond ID="961" Mapping="410" Parent="69" Hidden="1" Connects="955,960" Visible="0"/>
						<Atom3d ID="962" HasProperties="1" Mapping="410" Parent="69" UserID="293" DisplayStyle="Line" Hidden="1" XYZ="-0.22632182249154,0.201461226247655,0.0609038630538438" Connections="963" ForcefieldType="h1" Charge="0.053" Components="H" Visible="0">
							<Properties Force="185.9834233246,-50.3827910919689,-132.873279605864" RelativeVelocity="0.0104306239889502,0.501319066963924,0.215352606166358"/>
						</Atom3d>
						<Bond ID="963" Mapping="410" Parent="69" Hidden="1" Connects="955,962" Visible="0"/>
						<Atom3d ID="964" HasProperties="1" Mapping="410" Parent="69" UserID="294" DisplayStyle="Line" Hidden="1" XYZ="-0.268360410694032,0.20179868628438,0.0145015819838646" Connections="965" ForcefieldType="h1" Charge="0.053" Components="H" Visible="0">
							<Properties Force="-359.176375378771,-518.875824479773,-743.344090955598" RelativeVelocity="-0.101936621959907,-0.390124148432343,0.702165403283825"/>
						</Atom3d>
						<Bond ID="965" Mapping="410" Parent="69" Hidden="1" Connects="955,964" Visible="0"/>
						<Atom3d ID="966" HasProperties="1" Mapping="410" Parent="69" UserID="295" DisplayStyle="Line" Hidden="1" XYZ="-0.205806987268916,0.255650106533651,-0.00993808322429101" Connections="967" ForcefieldType="h1" Charge="0.053" Components="H" Visible="0">
							<Properties Force="-265.376042964711,679.479550486969,196.65891981121" RelativeVelocity="-0.361226027578773,-0.501257149535054,0.075732304505983"/>
						</Atom3d>
						<Bond ID="967" Mapping="410" Parent="69" Hidden="1" Connects="956,966" Visible="0"/>
						<Atom3d ID="968" HasProperties="1" Mapping="410" Parent="69" UserID="296" DisplayStyle="Line" Hidden="1" XYZ="-0.205503493110799,0.28340619703078,0.0488676496647118" Connections="969" ForcefieldType="h1" Charge="0.053" Components="H" Visible="0">
							<Properties Force="104.380531553333,220.434418090521,-88.3761909293087" RelativeVelocity="0.158812019595167,0.251448902106405,0.436927816355724"/>
						</Atom3d>
						<Bond ID="969" Mapping="410" Parent="69" Hidden="1" Connects="956,968" Visible="0"/>
						<Atom3d ID="970" HasProperties="1" Mapping="410" Parent="69" UserID="297" DisplayStyle="Line" Hidden="1" XYZ="-0.281951693790037,0.294559443598312,-0.0166022111549993" Connections="971" ForcefieldType="h1o" Charge="0.41" Components="H" Visible="0">
							<Properties Force="91.5261600376376,-80.8861812339364,-215.397667709758" RelativeVelocity="-0.623398257693583,-0.144232769168005,-0.241768275871491"/>
						</Atom3d>
						<Bond ID="971" Mapping="410" Parent="69" Hidden="1" Connects="958,970" Visible="0"/>
						<Molecule ID="69" Mapping="410" Parent="2" Children="ci(18):17+955,4420" Name="Sketch 24" XYZ="0.143763265014932,0.359408162518415,-0.0718816325036852" Visible="0"/>
						<Atom3d ID="972" HasProperties="1" Mapping="410" Parent="71" UserID="298" DisplayStyle="Line" XYZ="0.873613382664608,0.388861978713617,-0.502833814643402" Connections="974,978,980,982" ForcefieldType="c4" Charge="-0.159" Components="C" Visible="0">
							<Properties Force="-650.611714799016,626.432113813405,810.023051686509" RelativeVelocity="0.262567313330772,0.160924930759013,-0.0403961125628912"/>
						</Atom3d>
						<Atom3d ID="973" HasProperties="1" Mapping="410" Parent="71" UserID="299" DisplayStyle="Line" XYZ="0.879235620284019,0.421638647874272,-0.456996574612537" Connections="974,976,984,986" ForcefieldType="c4o" Charge="0.054" Components="C" Visible="0">
							<Properties Force="1250.0790815153,-1868.832000139,-324.407767792878" RelativeVelocity="-0.179696840112103,0.0378020700342801,-0.29437559638609"/>
						</Atom3d>
						<Bond ID="974" Mapping="410" Parent="71" Connects="972,973" Visible="0"/>
						<Atom3d ID="975" HasProperties="1" Mapping="410" Parent="71" UserID="300" DisplayStyle="Line" XYZ="0.928928976807683,0.435978155261121,-0.453374938727108" Connections="976,988" ForcefieldType="o2h" Charge="-0.57" Components="O" Visible="0">
							<Properties Force="-1025.21043367483,221.529898000495,-910.246217246441" RelativeVelocity="-0.212972679101179,0.251074338457503,0.000150242639089944"/>
						</Atom3d>
						<Bond ID="976" Mapping="410" Parent="71" Connects="973,975" Visible="0"/>
						<Atom3d ID="977" HasProperties="1" Mapping="410" Parent="71" UserID="301" DisplayStyle="Line" Hidden="1" XYZ="0.835307832160032,0.377670804009538,-0.506822071755767" Connections="978" ForcefieldType="h1" Charge="0.053" Components="H" Visible="0">
							<Properties Force="547.931999257747,-74.1247438347229,167.402377881821" RelativeVelocity="0.228797322893673,0.63505368014085,0.166478350484935"/>
						</Atom3d>
						<Bond ID="978" Mapping="410" Parent="71" Hidden="1" Connects="972,977" Visible="0"/>
						<Atom3d ID="979" HasProperties="1" Mapping="410" Parent="71" UserID="302" DisplayStyle="Line" Hidden="1" XYZ="0.898904357429435,0.359037890825148,-0.502361110689863" Connections="980" ForcefieldType="h1" Charge="0.053" Components="H" Visible="0">
							<Properties Force="-137.375738483935,-98.2869506399877,267.085943620499" RelativeVelocity="-0.190271451516266,-0.200541008576035,0.253653784268064"/>
						</Atom3d>
						<Bond ID="980" Mapping="410" Parent="71" Hidden="1" Connects="972,979" Visible="0"/>
						<Atom3d ID="981" HasProperties="1" Mapping="410" Parent="71" UserID="303" DisplayStyle="Line" Hidden="1" XYZ="0.881349209274683,0.40726914927379,-0.535206722509123" Connections="982" ForcefieldType="h1" Charge="0.053" Components="H" Visible="0">
							<Properties Force="182.150723363523,536.413056472635,-518.64847201982" RelativeVelocity="0.889859717676291,-0.676023872187412,0.130548594863928"/>
						</Atom3d>
						<Bond ID="982" Mapping="410" Parent="71" Hidden="1" Connects="972,981" Visible="0"/>
						<Atom3d ID="983" HasProperties="1" Mapping="410" Parent="71" UserID="304" DisplayStyle="Line" Hidden="1" XYZ="0.872950577825705,0.395651447549982,-0.426825839514335" Connections="984" ForcefieldType="h1" Charge="0.053" Components="H" Visible="0">
							<Properties Force="-206.948088502197,569.001813331082,-229.343355344229" RelativeVelocity="-0.242903795390502,-0.0383402932515608,0.144799818674043"/>
						</Atom3d>
						<Bond ID="984" Mapping="410" Parent="71" Hidden="1" Connects="973,983" Visible="0"/>
						<Atom3d ID="985" HasProperties="1" Mapping="410" Parent="71" UserID="305" DisplayStyle="Line" Hidden="1" XYZ="0.854915348771723,0.451162380236647,-0.455652854156072" Connections="986" ForcefieldType="h1" Charge="0.053" Components="H" Visible="0">
							<Properties Force="-300.04247331994,411.609698173979,-12.3874760376977" RelativeVelocity="1.01144200235112,-0.0575610286371505,-0.526413040161948"/>
						</Atom3d>
						<Bond ID="986" Mapping="410" Parent="71" Hidden="1" Connects="973,985" Visible="0"/>
						<Atom3d ID="987" HasProperties="1" Mapping="410" Parent="71" UserID="306" DisplayStyle="Line" Hidden="1" XYZ="0.93270819778759,0.449290974305297,-0.422630166172934" Connections="988" ForcefieldType="h1o" Charge="0.41" Components="H" Visible="0">
							<Properties Force="94.1673316739866,-115.556511180899,407.140711726016" RelativeVelocity="0.0175782729751464,-0.30442166536674,-0.181329665209574"/>
						</Atom3d>
						<Bond ID="988" Mapping="410" Parent="71" Hidden="1" Connects="975,987" Visible="0"/>
						<Molecule ID="71" Mapping="410" Parent="2" Children="ci(18):17+972,4421" Name="Sketch 24" XYZ="0.143763265014932,0.359408162518415,-0.0718816325036852" Visible="0"/>
						<Atom3d ID="989" HasProperties="1" Mapping="410" Parent="73" UserID="307" DisplayStyle="Line" XYZ="-0.128217650746409,0.525322635027521,-0.808930087363176" Connections="991,995,997,999" ForcefieldType="c4" Charge="-0.159" Components="C" Visible="0">
							<Properties Force="537.363816118855,443.857348249501,-502.572822110809" RelativeVelocity="-0.111910798829394,0.191938431900632,-0.0571120057306194"/>
						</Atom3d>
						<Atom3d ID="990" HasProperties="1" Mapping="410" Parent="73" UserID="308" DisplayStyle="Line" XYZ="-0.0865238884034143,0.509512782962836,-0.839519340227927" Connections="991,993,1001,1003" ForcefieldType="c4o" Charge="0.054" Components="C" Visible="0">
							<Properties Force="-267.423563422987,-850.854478782766,608.39213746945" RelativeVelocity="-0.0966696996118492,0.0507695215227988,-0.0569964845679785"/>
						</Atom3d>
						<Bond ID="991" Mapping="410" Parent="73" Connects="989,990" Visible="0"/>
						<Atom3d ID="992" HasProperties="1" Mapping="410" Parent="73" UserID="309" DisplayStyle="Line" XYZ="-0.100178176533677,0.502052504837712,-0.88688230338423" Connections="993,1005" ForcefieldType="o2h" Charge="-0.57" Components="O" Visible="0">
							<Properties Force="-157.994557200387,-287.63989167372,-671.758867504451" RelativeVelocity="0.059317059189801,0.0525626102818136,0.153781254059916"/>
						</Atom3d>
						<Bond ID="993" Mapping="410" Parent="73" Connects="990,992" Visible="0"/>
						<Atom3d ID="994" HasProperties="1" Mapping="410" Parent="73" UserID="310" DisplayStyle="Line" Hidden="1" XYZ="-0.118723880593737,0.533269320563713,-0.772925436993347" Connections="995" ForcefieldType="h1" Charge="0.053" Components="H" Visible="0">
							<Properties Force="375.030623428617,355.783686838923,550.091369100153" RelativeVelocity="0.140917094192459,0.331703812315533,-0.922832341916084"/>
						</Atom3d>
						<Bond ID="995" Mapping="410" Parent="73" Hidden="1" Connects="989,994" Visible="0"/>
						<Atom3d ID="996" HasProperties="1" Mapping="410" Parent="73" UserID="311" DisplayStyle="Line" Hidden="1" XYZ="-0.152423735961913,0.496839670758208,-0.805207597781056" Connections="997" ForcefieldType="h1" Charge="0.053" Components="H" Visible="0">
							<Properties Force="-834.718653921868,-704.183487783908,-163.094928205793" RelativeVelocity="-0.125364444331885,-0.791084671355425,-0.886888808303407"/>
						</Atom3d>
						<Bond ID="997" Mapping="410" Parent="73" Hidden="1" Connects="989,996" Visible="0"/>
						<Atom3d ID="998" HasProperties="1" Mapping="410" Parent="73" UserID="312" DisplayStyle="Line" Hidden="1" XYZ="-0.144430097010334,0.556358037541826,-0.825905087773823" Connections="999" ForcefieldType="h1" Charge="0.053" Components="H" Visible="0">
							<Properties Force="-225.857535146568,75.7264764469699,61.1908682367133" RelativeVelocity="-1.72367745209579,0.224898872744955,-0.334077201792329"/>
						</Atom3d>
						<Bond ID="999" Mapping="410" Parent="73" Hidden="1" Connects="989,998" Visible="0"/>
						<Atom3d ID="1000" HasProperties="1" Mapping="410" Parent="73" UserID="313" DisplayStyle="Line" Hidden="1" XYZ="-0.0705640695689453,0.476655406727942,-0.822274349670989" Connections="1001" ForcefieldType="h1" Charge="0.053" Components="H" Visible="0">
							<Properties Force="-5.86607448273544,414.17597499079,-391.764556008251" RelativeVelocity="0.810867941069176,-0.321041242176502,-0.42267779309332"/>
						</Atom3d>
						<Bond ID="1001" Mapping="410" Parent="73" Hidden="1" Connects="990,1000" Visible="0"/>
						<Atom3d ID="1002" HasProperties="1" Mapping="410" Parent="73" UserID="314" DisplayStyle="Line" Hidden="1" XYZ="-0.0603199715311543,0.536584409948348,-0.843725728525521" Connections="1003" ForcefieldType="h1" Charge="0.053" Components="H" Visible="0">
							<Properties Force="590.097488987536,469.173803587292,323.074146592843" RelativeVelocity="0.861829687257328,0.847201953953904,0.502601433540754"/>
						</Atom3d>
						<Bond ID="1003" Mapping="410" Parent="73" Hidden="1" Connects="990,1002" Visible="0"/>
						<Atom3d ID="1004" HasProperties="1" Mapping="410" Parent="73" UserID="315" DisplayStyle="Line" Hidden="1" XYZ="-0.119049158105146,0.473205837600305,-0.889011339427451" Connections="1005" ForcefieldType="h1o" Charge="0.41" Components="H" Visible="0">
							<Properties Force="120.178927994962,62.5368500112289,152.676058642346" RelativeVelocity="0.302918477841917,0.386225976115439,0.295123972701035"/>
						</Atom3d>
						<Bond ID="1005" Mapping="410" Parent="73" Hidden="1" Connects="992,1004" Visible="0"/>
						<Molecule ID="73" Mapping="410" Parent="2" Children="ci(18):17+989,4422" Name="Sketch 24" XYZ="0.143763265014932,0.359408162518415,-0.0718816325036852" Visible="0"/>
						<Atom3d ID="1006" HasProperties="1" Mapping="410" Parent="75" UserID="316" DisplayStyle="Line" XYZ="0.423094998924435,-0.997703400645765,-0.411778212512272" Connections="1008,1012,1014,1016" ForcefieldType="c4" Charge="-0.159" Components="C" Visible="0">
							<Properties Force="-526.327224341519,745.329463203566,354.233384064231" RelativeVelocity="0.207975323372756,0.136601573026769,0.141920794644287"/>
						</Atom3d>
						<Atom3d ID="1007" HasProperties="1" Mapping="410" Parent="75" UserID="317" DisplayStyle="Line" XYZ="0.469823522816842,-1.01784366550591,-0.392794500045937" Connections="1008,1010,1018,1020" ForcefieldType="c4o" Charge="0.054" Components="C" Visible="0">
							<Properties Force="705.765708903978,-1535.07343955965,-1309.26772271297" RelativeVelocity="0.033784576470385,0.0650733487889744,0.127195642484691"/>
						</Atom3d>
						<Bond ID="1008" Mapping="410" Parent="75" Connects="1006,1007" Visible="0"/>
						<Atom3d ID="1009" HasProperties="1" Mapping="410" Parent="75" UserID="318" DisplayStyle="Line" XYZ="0.504333190431744,-0.985919279547415,-0.373889651219625" Connections="1010,1022" ForcefieldType="o2h" Charge="-0.57" Components="O" Visible="0">
							<Properties Force="62.3867974337497,-88.6047574510414,-189.916690677232" RelativeVelocity="0.386991364291556,0.0235880157513259,0.147855358965535"/>
						</Atom3d>
						<Bond ID="1010" Mapping="410" Parent="75" Connects="1007,1009" Visible="0"/>
						<Atom3d ID="1011" HasProperties="1" Mapping="410" Parent="75" UserID="319" DisplayStyle="Line" Hidden="1" XYZ="0.39276750839703,-1.02427200688781,-0.410084057365612" Connections="1012" ForcefieldType="h1" Charge="0.053" Components="H" Visible="0">
							<Properties Force="521.152137540546,287.072851250869,-415.326303343177" RelativeVelocity="-1.07516608431619,1.04737172417394,0.500558442140447"/>
						</Atom3d>
						<Bond ID="1012" Mapping="410" Parent="75" Hidden="1" Connects="1006,1011" Visible="0"/>
						<Atom3d ID="1013" HasProperties="1" Mapping="410" Parent="75" UserID="320" DisplayStyle="Line" Hidden="1" XYZ="0.422632163690804,-0.973808669876355,-0.446122724736636" Connections="1014" ForcefieldType="h1" Charge="0.053" Components="H" Visible="0">
							<Properties Force="195.367400425127,-918.430499223658,953.030064387486" RelativeVelocity="-0.255739773786281,0.962117980508679,-0.00819215885893464"/>
						</Atom3d>
						<Bond ID="1014" Mapping="410" Parent="75" Hidden="1" Connects="1006,1013" Visible="0"/>
						<Atom3d ID="1015" HasProperties="1" Mapping="410" Parent="75" UserID="321" DisplayStyle="Line" Hidden="1" XYZ="0.413674693703372,-0.973717808399575,-0.382522636349162" Connections="1016" ForcefieldType="h1" Charge="0.053" Components="H" Visible="0">
							<Properties Force="-209.149867993864,327.177482437965,-43.4643285207421" RelativeVelocity="-0.206074460936135,-0.156046677539606,0.329513637925883"/>
						</Atom3d>
						<Bond ID="1016" Mapping="410" Parent="75" Hidden="1" Connects="1006,1015" Visible="0"/>
						<Atom3d ID="1017" HasProperties="1" Mapping="410" Parent="75" UserID="322" DisplayStyle="Line" Hidden="1" XYZ="0.486879080308741,-1.03718901798266,-0.425185321306814" Connections="1018" ForcefieldType="h1" Charge="0.053" Components="H" Visible="0">
							<Properties Force="-257.132416217278,376.961047052099,729.979567096958" RelativeVelocity="-0.870689613419542,-0.230611891383718,0.476797426198304"/>
						</Atom3d>
						<Bond ID="1018" Mapping="410" Parent="75" Hidden="1" Connects="1007,1017" Visible="0"/>
						<Atom3d ID="1019" HasProperties="1" Mapping="410" Parent="75" UserID="323" DisplayStyle="Line" Hidden="1" XYZ="0.463245463377515,-1.04789460236663,-0.366928920710762" Connections="1020" ForcefieldType="h1" Charge="0.053" Components="H" Visible="0">
							<Properties Force="-72.1216123882665,402.977262664321,-162.682579590889" RelativeVelocity="-0.649167173200041,0.00244078756979164,0.245874336015861"/>
						</Atom3d>
						<Bond ID="1020" Mapping="410" Parent="75" Hidden="1" Connects="1007,1019" Visible="0"/>
						<Atom3d ID="1021" HasProperties="1" Mapping="410" Parent="75" UserID="324" DisplayStyle="Line" Hidden="1" XYZ="0.534388577174186,-1.00444623113191,-0.375960516050969" Connections="1022" ForcefieldType="h1o" Charge="0.41" Components="H" Visible="0">
							<Properties Force="-548.117664608263,365.986529679501,187.127390021591" RelativeVelocity="-1.04661757065774,0.364713283976614,-0.335120734574104"/>
						</Atom3d>
						<Bond ID="1022" Mapping="410" Parent="75" Hidden="1" Connects="1009,1021" Visible="0"/>
						<Molecule ID="75" Mapping="410" Parent="2" Children="ci(18):17+1006,4423" Name="Sketch 24" XYZ="0.143763265014932,0.359408162518415,-0.0718816325036852" Visible="0"/>
						<Atom3d ID="1023" HasProperties="1" Mapping="410" Parent="77" UserID="325" DisplayStyle="Line" XYZ="1.12554249450703,0.942271739762413,0.248276564141686" Connections="1025,1029,1031,1033" ForcefieldType="c4" Charge="-0.159" Components="C" Visible="0">
							<Properties Force="-349.480219637225,-270.737549017662,-449.406218379997" RelativeVelocity="0.121373126614026,-0.128832265607926,-0.108135256474797"/>
						</Atom3d>
						<Atom3d ID="1024" HasProperties="1" Mapping="410" Parent="77" UserID="326" DisplayStyle="Line" XYZ="1.14070690620739,0.995097227451504,0.244202734859226" Connections="1025,1027,1035,1037" ForcefieldType="c4o" Charge="0.054" Components="C" Visible="0">
							<Properties Force="377.601367641527,-139.213419354303,1025.00146328503" RelativeVelocity="-0.088246197396388,-0.115891693574306,0.153262826960935"/>
						</Atom3d>
						<Bond ID="1025" Mapping="410" Parent="77" Connects="1023,1024" Visible="0"/>
						<Atom3d ID="1026" HasProperties="1" Mapping="410" Parent="77" UserID="327" DisplayStyle="Line" XYZ="1.105661483274,1.02984949991626,0.255457282399061" Connections="1027,1039" ForcefieldType="o2h" Charge="-0.57" Components="O" Visible="0">
							<Properties Force="-791.029603616384,-496.814709061096,-366.557250042712" RelativeVelocity="0.160353919273594,0.304846845195796,0.139662229731111"/>
						</Atom3d>
						<Bond ID="1027" Mapping="410" Parent="77" Connects="1024,1026" Visible="0"/>
						<Atom3d ID="1028" HasProperties="1" Mapping="410" Parent="77" UserID="328" DisplayStyle="Line" Hidden="1" XYZ="1.10737692767832,0.923749210698757,0.215450201084137" Connections="1029" ForcefieldType="h1" Charge="0.053" Components="H" Visible="0">
							<Properties Force="543.212931718195,660.406819542095,861.33222148968" RelativeVelocity="1.35543552137286,-0.0901604309366443,0.10419007241883"/>
						</Atom3d>
						<Bond ID="1029" Mapping="410" Parent="77" Hidden="1" Connects="1023,1028" Visible="0"/>
						<Atom3d ID="1030" HasProperties="1" Mapping="410" Parent="77" UserID="329" DisplayStyle="Line" Hidden="1" XYZ="1.10013620807181,0.940744618499513,0.278403310400183" Connections="1031" ForcefieldType="h1" Charge="0.053" Components="H" Visible="0">
							<Properties Force="69.764797198777,-85.2020148334256,-167.94872429651" RelativeVelocity="0.969330196214377,-0.861107213029748,1.16917281831676"/>
						</Atom3d>
						<Bond ID="1031" Mapping="410" Parent="77" Hidden="1" Connects="1023,1030" Visible="0"/>
						<Atom3d ID="1032" HasProperties="1" Mapping="410" Parent="77" UserID="330" DisplayStyle="Line" Hidden="1" XYZ="1.157000866876,0.920364633091553,0.259319791227656" Connections="1033" ForcefieldType="h1" Charge="0.053" Components="H" Visible="0">
							<Properties Force="-276.623143849062,103.434685973238,-235.598078896349" RelativeVelocity="0.563474470431348,-0.639177206973616,-0.0700910078809545"/>
						</Atom3d>
						<Bond ID="1033" Mapping="410" Parent="77" Hidden="1" Connects="1023,1032" Visible="0"/>
						<Atom3d ID="1034" HasProperties="1" Mapping="410" Parent="77" UserID="331" DisplayStyle="Line" Hidden="1" XYZ="1.1599662427671,1.00558714371792,0.212912887580192" Connections="1035" ForcefieldType="h1" Charge="0.053" Components="H" Visible="0">
							<Properties Force="177.375824427441,-52.3308337935233,-707.812399474824" RelativeVelocity="0.71350758910095,1.2145429612382,-0.529508770902282"/>
						</Atom3d>
						<Bond ID="1035" Mapping="410" Parent="77" Hidden="1" Connects="1024,1034" Visible="0"/>
						<Atom3d ID="1036" HasProperties="1" Mapping="410" Parent="77" UserID="332" DisplayStyle="Line" Hidden="1" XYZ="1.16771761032609,0.99948433223203,0.273329481758317" Connections="1037" ForcefieldType="h1" Charge="0.053" Components="H" Visible="0">
							<Properties Force="-226.069842250766,-12.4480848082894,-250.028953807896" RelativeVelocity="-0.303897726425118,0.0574074090793631,0.341357763748532"/>
						</Atom3d>
						<Bond ID="1037" Mapping="410" Parent="77" Hidden="1" Connects="1024,1036" Visible="0"/>
						<Atom3d ID="1038" HasProperties="1" Mapping="410" Parent="77" UserID="333" DisplayStyle="Line" Hidden="1" XYZ="1.07706586481027,1.01963501360468,0.23738122464198" Connections="1039" ForcefieldType="h1o" Charge="0.41" Components="H" Visible="0">
							<Properties Force="428.76148430178,248.351239311071,272.376870449701" RelativeVelocity="-0.56770116110703,-0.767502253006239,0.479648721371014"/>
						</Atom3d>
						<Bond ID="1039" Mapping="410" Parent="77" Hidden="1" Connects="1026,1038" Visible="0"/>
						<Molecule ID="77" Mapping="410" Parent="2" Children="ci(18):17+1023,4424" Name="Sketch 24" XYZ="0.143763265014932,0.359408162518415,-0.0718816325036852" Visible="0"/>
						<Atom3d ID="1040" HasProperties="1" Mapping="410" Parent="79" UserID="334" DisplayStyle="Line" XYZ="-0.343902635953789,0.00798263199867474,0.658985997163564" Connections="1042,1046,1048,1050" ForcefieldType="c4" Charge="-0.159" Components="C" Visible="0">
							<Properties Force="443.09912937529,797.842600804349,-778.619097881776" RelativeVelocity="0.109705647737148,0.220609796606202,0.168243311900075"/>
						</Atom3d>
						<Atom3d ID="1041" HasProperties="1" Mapping="410" Parent="79" UserID="335" DisplayStyle="Line" XYZ="-0.379740809311944,-0.0102660614758392,0.619622042952938" Connections="1042,1044,1052,1054" ForcefieldType="c4o" Charge="0.054" Components="C" Visible="0">
							<Properties Force="877.504004402751,270.492852249818,538.518944266782" RelativeVelocity="-0.079835462069326,0.0995631356276162,0.0435290689671126"/>
						</Atom3d>
						<Bond ID="1042" Mapping="410" Parent="79" Connects="1040,1041" Visible="0"/>
						<Atom3d ID="1043" HasProperties="1" Mapping="410" Parent="79" UserID="336" DisplayStyle="Line" XYZ="-0.421729339254039,-0.0340762808068582,0.636627140618832" Connections="1044,1056" ForcefieldType="o2h" Charge="-0.57" Components="O" Visible="0">
							<Properties Force="492.969339109758,160.304787965643,-283.107617255354" RelativeVelocity="0.172589538760056,0.110590374386147,-0.129879204543445"/>
						</Atom3d>
						<Bond ID="1044" Mapping="410" Parent="79" Connects="1041,1043" Visible="0"/>
						<Atom3d ID="1045" HasProperties="1" Mapping="410" Parent="79" UserID="337" DisplayStyle="Line" Hidden="1" XYZ="-0.354948412286999,0.0405333841171418,0.677306319785326" Connections="1046" ForcefieldType="h1" Charge="0.053" Components="H" Visible="0">
							<Properties Force="-493.232942506842,44.9375534584644,92.2898331774032" RelativeVelocity="-0.401904301335671,0.449970852667103,-0.0344362650112952"/>
						</Atom3d>
						<Bond ID="1046" Mapping="410" Parent="79" Hidden="1" Connects="1040,1045" Visible="0"/>
						<Atom3d ID="1047" HasProperties="1" Mapping="410" Parent="79" UserID="338" DisplayStyle="Line" Hidden="1" XYZ="-0.308876759982874,0.0220434757064158,0.643374944585362" Connections="1048" ForcefieldType="h1" Charge="0.053" Components="H" Visible="0">
							<Properties Force="-620.183658654455,-532.036590241522,-66.5523988526157" RelativeVelocity="0.813910479639204,-0.116578394317451,-1.16532874662469"/>
						</Atom3d>
						<Bond ID="1048" Mapping="410" Parent="79" Hidden="1" Connects="1040,1047" Visible="0"/>
						<Atom3d ID="1049" HasProperties="1" Mapping="410" Parent="79" UserID="339" DisplayStyle="Line" Hidden="1" XYZ="-0.334104333005394,-0.0167875227883122,0.686534762286766" Connections="1050" ForcefieldType="h1" Charge="0.053" Components="H" Visible="0">
							<Properties Force="-54.041843793879,-570.498087800888,186.070701202589" RelativeVelocity="0.367148307395478,0.810712023307662,0.833841571832681"/>
						</Atom3d>
						<Bond ID="1050" Mapping="410" Parent="79" Hidden="1" Connects="1040,1049" Visible="0"/>
						<Atom3d ID="1051" HasProperties="1" Mapping="410" Parent="79" UserID="340" DisplayStyle="Line" Hidden="1" XYZ="-0.359283552863704,-0.0317695208151602,0.594201743413267" Connections="1052" ForcefieldType="h1" Charge="0.053" Components="H" Visible="0">
							<Properties Force="-18.9908031080671,-462.089360021567,52.7970293470397" RelativeVelocity="0.552144711518728,-1.10446114875553,-0.350476324139986"/>
						</Atom3d>
						<Bond ID="1052" Mapping="410" Parent="79" Hidden="1" Connects="1041,1051" Visible="0"/>
						<Atom3d ID="1053" HasProperties="1" Mapping="410" Parent="79" UserID="341" DisplayStyle="Line" Hidden="1" XYZ="-0.388031731515682,0.0203701047659797,0.596045798790664" Connections="1054" ForcefieldType="h1" Charge="0.053" Components="H" Visible="0">
							<Properties Force="-457.077934571357,-110.594114983221,314.347185024803" RelativeVelocity="0.192599831353931,0.319728148506695,-0.372566229546973"/>
						</Atom3d>
						<Bond ID="1054" Mapping="410" Parent="79" Hidden="1" Connects="1041,1053" Visible="0"/>
						<Atom3d ID="1055" HasProperties="1" Mapping="410" Parent="79" UserID="342" DisplayStyle="Line" Hidden="1" XYZ="-0.411844062504947,-0.0619764382187893,0.654401210943875" Connections="1056" ForcefieldType="h1o" Charge="0.41" Components="H" Visible="0">
							<Properties Force="99.6632859417905,180.907045366414,-18.2717499405796" RelativeVelocity="-0.252118496610017,-0.256720440644162,-0.0254751188533179"/>
						</Atom3d>
						<Bond ID="1056" Mapping="410" Parent="79" Hidden="1" Connects="1043,1055" Visible="0"/>
						<Molecule ID="79" Mapping="410" Parent="2" Children="ci(18):17+1040,4425" Name="Sketch 24" XYZ="0.143763265014932,0.359408162518415,-0.0718816325036852" Visible="0"/>
						<Atom3d ID="1057" HasProperties="1" Mapping="410" Parent="81" UserID="343" DisplayStyle="Line" XYZ="1.03146611983634,0.441478815785201,-0.365785537188385" Connections="1059,1063,1065,1067" ForcefieldType="c4" Charge="-0.159" Components="C" Visible="0">
							<Properties Force="-421.090865862107,449.237792378143,-673.414049420004" RelativeVelocity="-0.0218032641570932,0.343251039330317,-0.23596956134097"/>
						</Atom3d>
						<Atom3d ID="1058" HasProperties="1" Mapping="410" Parent="81" UserID="344" DisplayStyle="Line" XYZ="0.999414626920878,0.400836371173625,-0.382852998129183" Connections="1059,1061,1069,1071" ForcefieldType="c4o" Charge="0.054" Components="C" Visible="0">
							<Properties Force="453.705351187322,-512.720904630574,-54.7791780604329" RelativeVelocity="0.253507603055065,0.156101543721263,-0.354268396556942"/>
						</Atom3d>
						<Bond ID="1059" Mapping="410" Parent="81" Connects="1057,1058" Visible="0"/>
						<Atom3d ID="1060" HasProperties="1" Mapping="410" Parent="81" UserID="345" DisplayStyle="Line" XYZ="0.951133815332061,0.410624066835934,-0.372107545625338" Connections="1061,1073" ForcefieldType="o2h" Charge="-0.57" Components="O" Visible="0">
							<Properties Force="42.7890727302066,374.303417543527,727.209157235133" RelativeVelocity="0.148534125473814,0.0923182017584037,0.151870712815485"/>
						</Atom3d>
						<Bond ID="1061" Mapping="410" Parent="81" Connects="1058,1060" Visible="0"/>
						<Atom3d ID="1062" HasProperties="1" Mapping="410" Parent="81" UserID="346" DisplayStyle="Line" Hidden="1" XYZ="1.06788208996179,0.441567714276468,-0.380965474623437" Connections="1063" ForcefieldType="h1" Charge="0.053" Components="H" Visible="0">
							<Properties Force="-185.102591103674,-122.159092308345,-39.1545743872438" RelativeVelocity="-0.158943908679346,-0.411543678112482,0.550739451648341"/>
						</Atom3d>
						<Bond ID="1063" Mapping="410" Parent="81" Hidden="1" Connects="1057,1062" Visible="0"/>
						<Atom3d ID="1064" HasProperties="1" Mapping="410" Parent="81" UserID="347" DisplayStyle="Line" Hidden="1" XYZ="1.03614229923298,0.441922601602863,-0.326761786886566" Connections="1065" ForcefieldType="h1" Charge="0.053" Components="H" Visible="0">
							<Properties Force="-252.934096484671,161.201350745503,-87.9494523518577" RelativeVelocity="0.36951126125529,-0.0702337621543203,0.337501916316158"/>
						</Atom3d>
						<Bond ID="1065" Mapping="410" Parent="81" Hidden="1" Connects="1057,1064" Visible="0"/>
						<Atom3d ID="1066" HasProperties="1" Mapping="410" Parent="81" UserID="348" DisplayStyle="Line" Hidden="1" XYZ="1.01265220641085,0.47413868085219,-0.380915985194089" Connections="1067" ForcefieldType="h1" Charge="0.053" Components="H" Visible="0">
							<Properties Force="494.265762524369,-294.220974117712,591.502714646195" RelativeVelocity="-0.51062955608481,-0.687012619687088,-0.144883874181401"/>
						</Atom3d>
						<Bond ID="1067" Mapping="410" Parent="81" Hidden="1" Connects="1057,1066" Visible="0"/>
						<Atom3d ID="1068" HasProperties="1" Mapping="410" Parent="81" UserID="349" DisplayStyle="Line" Hidden="1" XYZ="1.00914680183406,0.367012839502437,-0.364697848391656" Connections="1069" ForcefieldType="h1" Charge="0.053" Components="H" Visible="0">
							<Properties Force="80.780023947888,121.485376736963,-147.52230967438" RelativeVelocity="-0.779049616984501,0.440604603557517,0.487883626587929"/>
						</Atom3d>
						<Bond ID="1069" Mapping="410" Parent="81" Hidden="1" Connects="1058,1068" Visible="0"/>
						<Atom3d ID="1070" HasProperties="1" Mapping="410" Parent="81" UserID="350" DisplayStyle="Line" Hidden="1" XYZ="1.00224070792603,0.394344714100349,-0.422112492960743" Connections="1071" ForcefieldType="h1" Charge="0.053" Components="H" Visible="0">
							<Properties Force="154.088917246226,69.6592345723634,344.520829772017" RelativeVelocity="-0.221588556081093,0.914352627027744,-0.0255702305296818"/>
						</Atom3d>
						<Bond ID="1071" Mapping="410" Parent="81" Hidden="1" Connects="1058,1070" Visible="0"/>
						<Atom3d ID="1072" HasProperties="1" Mapping="410" Parent="81" UserID="351" DisplayStyle="Line" Hidden="1" XYZ="0.937905427443467,0.379279657581931,-0.368154739683465" Connections="1073" ForcefieldType="h1o" Charge="0.41" Components="H" Visible="0">
							<Properties Force="-173.299929011819,-148.791501827619,-201.94444100021" RelativeVelocity="0.423192299835059,0.123143066458813,0.47858438684002"/>
						</Atom3d>
						<Bond ID="1073" Mapping="410" Parent="81" Hidden="1" Connects="1060,1072" Visible="0"/>
						<Molecule ID="81" Mapping="410" Parent="2" Children="ci(18):17+1057,4426" Name="Sketch 24" XYZ="0.143763265014932,0.359408162518415,-0.0718816325036852" Visible="0"/>
						<Atom3d ID="1074" HasProperties="1" Mapping="410" Parent="83" UserID="352" DisplayStyle="Line" XYZ="1.85658376599264,2.85719477557645,-0.863237274418702" Connections="1076,1080,1082,1084" ForcefieldType="c4" Charge="-0.159" Components="C" Visible="0">
							<Properties Force="-920.735546350749,-640.536969782247,-1642.48758017883" RelativeVelocity="-0.264380403865054,-0.00438495683964676,0.0735906851705632"/>
						</Atom3d>
						<Atom3d ID="1075" HasProperties="1" Mapping="410" Parent="83" UserID="353" DisplayStyle="Line" XYZ="1.81449196545038,2.8874863306603,-0.885927249041492" Connections="1076,1078,1086,1088" ForcefieldType="c4o" Charge="0.054" Components="C" Visible="0">
							<Properties Force="359.708234193688,-126.980107518173,1379.07692843963" RelativeVelocity="-0.167450140209626,-0.0764553617705854,0.103435355602457"/>
						</Atom3d>
						<Bond ID="1076" Mapping="410" Parent="83" Connects="1074,1075" Visible="0"/>
						<Atom3d ID="1077" HasProperties="1" Mapping="410" Parent="83" UserID="354" DisplayStyle="Line" XYZ="1.76746162081057,2.87770422683479,-0.867372602569639" Connections="1078,1090" ForcefieldType="o2h" Charge="-0.57" Components="O" Visible="0">
							<Properties Force="317.848273042654,632.844642542288,239.451144711627" RelativeVelocity="0.161500880641545,0.10366109952139,-0.0109487544642131"/>
						</Atom3d>
						<Bond ID="1078" Mapping="410" Parent="83" Connects="1075,1077" Visible="0"/>
						<Atom3d ID="1079" HasProperties="1" Mapping="410" Parent="83" UserID="355" DisplayStyle="Line" Hidden="1" XYZ="1.86382576702477,2.86504290731183,-0.827387103876231" Connections="1080" ForcefieldType="h1" Charge="0.053" Components="H" Visible="0">
							<Properties Force="-41.7517681025447,356.990588176558,954.56030291505" RelativeVelocity="-0.385586255528125,-1.27523152690277,-0.377503952423575"/>
						</Atom3d>
						<Bond ID="1080" Mapping="410" Parent="83" Hidden="1" Connects="1074,1079" Visible="0"/>
						<Atom3d ID="1081" HasProperties="1" Mapping="410" Parent="83" UserID="356" DisplayStyle="Line" Hidden="1" XYZ="1.88965679842325,2.86106381557487,-0.883892263282323" Connections="1082" ForcefieldType="h1" Charge="0.053" Components="H" Visible="0">
							<Properties Force="12.1039855342429,252.3219129738,-12.7262975342846" RelativeVelocity="-0.00837541608148873,-0.512327615002441,-0.579150659213074"/>
						</Atom3d>
						<Bond ID="1082" Mapping="410" Parent="83" Hidden="1" Connects="1074,1081" Visible="0"/>
						<Atom3d ID="1083" HasProperties="1" Mapping="410" Parent="83" UserID="357" DisplayStyle="Line" Hidden="1" XYZ="1.84867397184632,2.81783100185669,-0.867089641900595" Connections="1084" ForcefieldType="h1" Charge="0.053" Components="H" Visible="0">
							<Properties Force="-33.2103588639152,562.182313760629,173.04394168486" RelativeVelocity="-0.504248832915323,-0.879280796659942,-0.662578938646149"/>
						</Atom3d>
						<Bond ID="1084" Mapping="410" Parent="83" Hidden="1" Connects="1074,1083" Visible="0"/>
						<Atom3d ID="1085" HasProperties="1" Mapping="410" Parent="83" UserID="358" DisplayStyle="Line" Hidden="1" XYZ="1.81505668252033,2.88092219701003,-0.923680323967017" Connections="1086" ForcefieldType="h1" Charge="0.053" Components="H" Visible="0">
							<Properties Force="-23.2567798597591,165.728505553883,-558.171605194206" RelativeVelocity="0.65324942209629,0.442241450167274,-0.182920625474325"/>
						</Atom3d>
						<Bond ID="1086" Mapping="410" Parent="83" Hidden="1" Connects="1075,1085" Visible="0"/>
						<Atom3d ID="1087" HasProperties="1" Mapping="410" Parent="83" UserID="359" DisplayStyle="Line" Hidden="1" XYZ="1.82105459591041,2.926262729585,-0.876573989115011" Connections="1088" ForcefieldType="h1" Charge="0.053" Components="H" Visible="0">
							<Properties Force="-149.137739521549,-617.301839107374,-398.180492327344" RelativeVelocity="0.1425709003779,1.00973441126843,-0.28377693147158"/>
						</Atom3d>
						<Bond ID="1088" Mapping="410" Parent="83" Hidden="1" Connects="1075,1087" Visible="0"/>
						<Atom3d ID="1089" HasProperties="1" Mapping="410" Parent="83" UserID="360" DisplayStyle="Line" Hidden="1" XYZ="1.7546664610359,2.84924793371402,-0.881177950528318" Connections="1090" ForcefieldType="h1o" Charge="0.41" Components="H" Visible="0">
							<Properties Force="306.105666406829,-252.243257982028,-80.7417018498789" RelativeVelocity="-0.572237023647922,-0.152185567085952,0.500743622992405"/>
						</Atom3d>
						<Bond ID="1090" Mapping="410" Parent="83" Hidden="1" Connects="1077,1089" Visible="0"/>
						<Molecule ID="83" Mapping="410" Parent="2" Children="ci(18):17+1074,4427" Name="Sketch 24" XYZ="0.143763265014932,0.359408162518415,-0.0718816325036852" Visible="0"/>
						<Atom3d ID="1091" HasProperties="1" Mapping="410" Parent="85" UserID="361" DisplayStyle="Line" XYZ="-0.335410197819029,1.11441933670099,0.934587416553785" Connections="1093,1097,1099,1101" ForcefieldType="c4" Charge="-0.159" Components="C" Visible="0">
							<Properties Force="275.30945585956,796.229030421267,-1430.4093811043" RelativeVelocity="-0.243955364943945,-0.124897109366181,-0.0785826282080675"/>
						</Atom3d>
						<Atom3d ID="1092" HasProperties="1" Mapping="410" Parent="85" UserID="362" DisplayStyle="Line" XYZ="-0.30788728614943,1.06898289740219,0.942291150874425" Connections="1093,1095,1103,1105" ForcefieldType="c4o" Charge="0.054" Components="C" Visible="0">
							<Properties Force="-30.2887584290282,556.670687979896,66.8783198758712" RelativeVelocity="0.235276276883185,-0.0840570707824299,-0.162539488874902"/>
						</Atom3d>
						<Bond ID="1093" Mapping="410" Parent="85" Connects="1091,1092" Visible="0"/>
						<Atom3d ID="1094" HasProperties="1" Mapping="410" Parent="85" UserID="363" DisplayStyle="Line" XYZ="-0.269194584912361,1.06553407493197,0.910627794816088" Connections="1095,1107" ForcefieldType="o2h" Charge="-0.57" Components="O" Visible="0">
							<Properties Force="-190.701391048332,-372.248126506523,-204.436163496651" RelativeVelocity="-0.0919857581028451,0.0941089339880567,-0.219577619395633"/>
						</Atom3d>
						<Bond ID="1095" Mapping="410" Parent="85" Connects="1092,1094" Visible="0"/>
						<Atom3d ID="1096" HasProperties="1" Mapping="410" Parent="85" UserID="364" DisplayStyle="Line" Hidden="1" XYZ="-0.353454522765504,1.12737099355891,0.965343084138685" Connections="1097" ForcefieldType="h1" Charge="0.053" Components="H" Visible="0">
							<Properties Force="-567.649823335642,78.6260129832493,491.88277826678" RelativeVelocity="0.0523637135646801,-0.0817265744167284,0.104530967285205"/>
						</Atom3d>
						<Bond ID="1097" Mapping="410" Parent="85" Hidden="1" Connects="1091,1096" Visible="0"/>
						<Atom3d ID="1098" HasProperties="1" Mapping="410" Parent="85" UserID="365" DisplayStyle="Line" Hidden="1" XYZ="-0.357225317861946,1.11633156479961,0.901373512307328" Connections="1099" ForcefieldType="h1" Charge="0.053" Components="H" Visible="0">
							<Properties Force="-246.270303114903,-448.027506218226,426.192256680263" RelativeVelocity="-0.0919660043094605,-0.367152082065346,0.210380580893828"/>
						</Atom3d>
						<Bond ID="1099" Mapping="410" Parent="85" Hidden="1" Connects="1091,1098" Visible="0"/>
						<Atom3d ID="1100" HasProperties="1" Mapping="410" Parent="85" UserID="366" DisplayStyle="Line" Hidden="1" XYZ="-0.311049667369559,1.14413424325418,0.924179438309365" Connections="1101" ForcefieldType="h1" Charge="0.053" Components="H" Visible="0">
							<Properties Force="227.477685857378,-301.943652102135,399.026167678497" RelativeVelocity="0.46240543947961,-1.2848800013587,-0.529929087655764"/>
						</Atom3d>
						<Bond ID="1101" Mapping="410" Parent="85" Hidden="1" Connects="1091,1100" Visible="0"/>
						<Atom3d ID="1102" HasProperties="1" Mapping="410" Parent="85" UserID="367" DisplayStyle="Line" Hidden="1" XYZ="-0.329521554804505,1.03735478916968,0.948018114849415" Connections="1103" ForcefieldType="h1" Charge="0.053" Components="H" Visible="0">
							<Properties Force="-229.732605226505,-261.149797280898,-489.126116311632" RelativeVelocity="-0.107634733778751,0.806911186235382,-0.0228413314822147"/>
						</Atom3d>
						<Bond ID="1103" Mapping="410" Parent="85" Hidden="1" Connects="1092,1102" Visible="0"/>
						<Atom3d ID="1104" HasProperties="1" Mapping="410" Parent="85" UserID="368" DisplayStyle="Line" Hidden="1" XYZ="-0.292291857474076,1.07268071418423,0.976372264385575" Connections="1105" ForcefieldType="h1" Charge="0.053" Components="H" Visible="0">
							<Properties Force="557.909211665046,178.578497639905,839.749012477764" RelativeVelocity="-1.16913871849886,-0.576808705672509,0.389622646718674"/>
						</Atom3d>
						<Bond ID="1105" Mapping="410" Parent="85" Hidden="1" Connects="1092,1104" Visible="0"/>
						<Atom3d ID="1106" HasProperties="1" Mapping="410" Parent="85" UserID="369" DisplayStyle="Line" Hidden="1" XYZ="-0.285138676023011,1.05493709185473,0.881882531292792" Connections="1107" ForcefieldType="h1o" Charge="0.41" Components="H" Visible="0">
							<Properties Force="157.278777898761,41.1283392070174,-115.901235030415" RelativeVelocity="-0.12580129140817,0.674240564548331,-0.0465686356631695"/>
						</Atom3d>
						<Bond ID="1107" Mapping="410" Parent="85" Hidden="1" Connects="1094,1106" Visible="0"/>
						<Molecule ID="85" Mapping="410" Parent="2" Children="ci(18):17+1091,4428" Name="Sketch 24" XYZ="0.143763265014932,0.359408162518415,-0.0718816325036852" Visible="0"/>
						<Atom3d ID="1108" HasProperties="1" Mapping="410" Parent="87" UserID="370" DisplayStyle="Line" XYZ="1.41554421429879,-0.202446471411217,0.659445229611895" Connections="1110,1114,1116,1118" ForcefieldType="c4" Charge="-0.159" Components="C" Visible="0">
							<Properties Force="-39.4408244358278,-156.234720239523,-154.580593382025" RelativeVelocity="-0.134620278729253,-0.232718273453918,-0.157920445191501"/>
						</Atom3d>
						<Atom3d ID="1109" HasProperties="1" Mapping="410" Parent="87" UserID="371" DisplayStyle="Line" XYZ="1.39467956386988,-0.199949860871923,0.708850408735999" Connections="1110,1112,1120,1122" ForcefieldType="c4o" Charge="0.054" Components="C" Visible="0">
							<Properties Force="-473.86686074664,-548.469696455563,261.989069915122" RelativeVelocity="0.108568994864816,0.126310818823144,-0.0715477920081371"/>
						</Atom3d>
						<Bond ID="1110" Mapping="410" Parent="87" Connects="1108,1109" Visible="0"/>
						<Atom3d ID="1111" HasProperties="1" Mapping="410" Parent="87" UserID="372" DisplayStyle="Line" XYZ="1.41741253639401,-0.236553714554685,0.735715228911001" Connections="1112,1124" ForcefieldType="o2h" Charge="-0.57" Components="O" Visible="0">
							<Properties Force="-168.355178944809,-114.008234190201,953.360149584244" RelativeVelocity="0.035552881172741,-0.0876617757325818,-0.125214090364986"/>
						</Atom3d>
						<Bond ID="1112" Mapping="410" Parent="87" Connects="1109,1111" Visible="0"/>
						<Atom3d ID="1113" HasProperties="1" Mapping="410" Parent="87" UserID="373" DisplayStyle="Line" Hidden="1" XYZ="1.40486499982325,-0.171057688091215,0.638385787668154" Connections="1114" ForcefieldType="h1" Charge="0.053" Components="H" Visible="0">
							<Properties Force="14.2934714277411,-179.923082511497,-130.162153329087" RelativeVelocity="-0.00257265123140267,0.00275740176623441,-0.248830866627849"/>
						</Atom3d>
						<Bond ID="1114" Mapping="410" Parent="87" Hidden="1" Connects="1108,1113" Visible="0"/>
						<Atom3d ID="1115" HasProperties="1" Mapping="410" Parent="87" UserID="374" DisplayStyle="Line" Hidden="1" XYZ="1.4053445197744,-0.236387288082336,0.641509910379497" Connections="1116" ForcefieldType="h1" Charge="0.053" Components="H" Visible="0">
							<Properties Force="-6.43351087856867,323.458806309202,43.9074251513353" RelativeVelocity="0.539817291008289,-0.0267420540336303,0.553586687391468"/>
						</Atom3d>
						<Bond ID="1116" Mapping="410" Parent="87" Hidden="1" Connects="1108,1115" Visible="0"/>
						<Atom3d ID="1117" HasProperties="1" Mapping="410" Parent="87" UserID="375" DisplayStyle="Line" Hidden="1" XYZ="1.4547100686929,-0.202311816875276,0.662995867671174" Connections="1118" ForcefieldType="h1" Charge="0.053" Components="H" Visible="0">
							<Properties Force="-49.1627732708547,34.3293644611897,-55.9156007470088" RelativeVelocity="0.205428622692529,1.06080449089316,-0.3470532570355"/>
						</Atom3d>
						<Bond ID="1118" Mapping="410" Parent="87" Hidden="1" Connects="1108,1117" Visible="0"/>
						<Atom3d ID="1119" HasProperties="1" Mapping="410" Parent="87" UserID="376" DisplayStyle="Line" Hidden="1" XYZ="1.35398309335859,-0.205289830904294,0.70985353449148" Connections="1120" ForcefieldType="h1" Charge="0.053" Components="H" Visible="0">
							<Properties Force="834.499827540505,299.771559703463,-60.5595022944623" RelativeVelocity="0.864250254542012,-0.636818786039652,-0.983095520937939"/>
						</Atom3d>
						<Bond ID="1120" Mapping="410" Parent="87" Hidden="1" Connects="1109,1119" Visible="0"/>
						<Atom3d ID="1121" HasProperties="1" Mapping="410" Parent="87" UserID="377" DisplayStyle="Line" Hidden="1" XYZ="1.40573118712558,-0.166337804317621,0.72446427008842" Connections="1122" ForcefieldType="h1" Charge="0.053" Components="H" Visible="0">
							<Properties Force="-233.774116686571,415.344894757518,136.910494531904" RelativeVelocity="0.365170814438655,0.127794013605609,-0.361710748910944"/>
						</Atom3d>
						<Bond ID="1122" Mapping="410" Parent="87" Hidden="1" Connects="1109,1121" Visible="0"/>
						<Atom3d ID="1123" HasProperties="1" Mapping="410" Parent="87" UserID="378" DisplayStyle="Line" Hidden="1" XYZ="1.40863912900832,-0.231661703998381,0.770078736263543" Connections="1124" ForcefieldType="h1o" Charge="0.41" Components="H" Visible="0">
							<Properties Force="177.390264048983,197.025646639794,-886.966890248127" RelativeVelocity="0.519642231019236,-0.846425648310307,0.256579137163939"/>
						</Atom3d>
						<Bond ID="1124" Mapping="410" Parent="87" Hidden="1" Connects="1111,1123" Visible="0"/>
						<Molecule ID="87" Mapping="410" Parent="2" Children="ci(18):17+1108,4429" Name="Sketch 24" XYZ="0.143763265014932,0.359408162518415,-0.0718816325036852" Visible="0"/>
						<Atom3d ID="1125" HasProperties="1" Mapping="410" Parent="89" UserID="379" DisplayStyle="Line" XYZ="-0.893865416057248,1.46197163796246,0.920751325380124" Connections="1127,1131,1133,1135" ForcefieldType="c4" Charge="-0.159" Components="C" Visible="0">
							<Properties Force="-44.8247632990673,-744.634180734049,-275.375827821593" RelativeVelocity="0.163140035444429,-0.277432777757025,0.035912120840016"/>
						</Atom3d>
						<Atom3d ID="1126" HasProperties="1" Mapping="410" Parent="89" UserID="380" DisplayStyle="Line" XYZ="-0.877247271521548,1.45679913621757,0.971300295878785" Connections="1127,1129,1137,1139" ForcefieldType="c4o" Charge="0.054" Components="C" Visible="0">
							<Properties Force="-481.255280531574,799.220291466479,787.450960420688" RelativeVelocity="-0.149757533847521,0.0435917859806558,-0.0269884083882632"/>
						</Atom3d>
						<Bond ID="1127" Mapping="410" Parent="89" Connects="1125,1126" Visible="0"/>
						<Atom3d ID="1128" HasProperties="1" Mapping="410" Parent="89" UserID="381" DisplayStyle="Line" XYZ="-0.870950171032418,1.4082315188306,0.983715712747565" Connections="1129,1141" ForcefieldType="o2h" Charge="-0.57" Components="O" Visible="0">
							<Properties Force="164.432145835605,7.11365089123678,-477.625007205014" RelativeVelocity="-0.0129730127229069,0.157880747661432,0.0219309297376867"/>
						</Atom3d>
						<Bond ID="1129" Mapping="410" Parent="89" Connects="1126,1128" Visible="0"/>
						<Atom3d ID="1130" HasProperties="1" Mapping="410" Parent="89" UserID="382" DisplayStyle="Line" Hidden="1" XYZ="-0.903082530181018,1.49797087891933,0.909740550277278" Connections="1131" ForcefieldType="h1" Charge="0.053" Components="H" Visible="0">
							<Properties Force="248.602600814047,289.335844398468,-33.3121467035626" RelativeVelocity="-0.40124227703349,0.207863502082907,-0.332451465478696"/>
						</Atom3d>
						<Bond ID="1131" Mapping="410" Parent="89" Hidden="1" Connects="1125,1130" Visible="0"/>
						<Atom3d ID="1132" HasProperties="1" Mapping="410" Parent="89" UserID="383" DisplayStyle="Line" Hidden="1" XYZ="-0.927777688116168,1.44294135941445,0.919318114435714" Connections="1133" ForcefieldType="h1" Charge="0.053" Components="H" Visible="0">
							<Properties Force="-105.715325132852,-250.42656471021,-246.442540674353" RelativeVelocity="0.218667779582844,-0.721854709042174,0.202365018603955"/>
						</Atom3d>
						<Bond ID="1133" Mapping="410" Parent="89" Hidden="1" Connects="1125,1132" Visible="0"/>
						<Atom3d ID="1134" HasProperties="1" Mapping="410" Parent="89" UserID="384" DisplayStyle="Line" Hidden="1" XYZ="-0.867298532302538,1.44462170266925,0.89641582031541" Connections="1135" ForcefieldType="h1" Charge="0.053" Components="H" Visible="0">
							<Properties Force="-386.450264630056,305.287770182623,135.978580132605" RelativeVelocity="0.182866164316224,0.394441502174199,-0.692260150866064"/>
						</Atom3d>
						<Bond ID="1135" Mapping="410" Parent="89" Hidden="1" Connects="1125,1134" Visible="0"/>
						<Atom3d ID="1136" HasProperties="1" Mapping="410" Parent="89" UserID="385" DisplayStyle="Line" Hidden="1" XYZ="-0.905573156557878,1.47349711842335,0.995507473757355" Connections="1137" ForcefieldType="h1" Charge="0.053" Components="H" Visible="0">
							<Properties Force="546.742046648925,-248.899277024243,-322.132520531188" RelativeVelocity="-0.148291168781096,-0.333494143779417,-0.8614012352451"/>
						</Atom3d>
						<Bond ID="1137" Mapping="410" Parent="89" Hidden="1" Connects="1126,1136" Visible="0"/>
						<Atom3d ID="1138" HasProperties="1" Mapping="410" Parent="89" UserID="386" DisplayStyle="Line" Hidden="1" XYZ="-0.844556828564573,1.47805963025185,0.974870272285145" Connections="1139" ForcefieldType="h1" Charge="0.053" Components="H" Visible="0">
							<Properties Force="159.540371185396,-98.6789201329128,205.199494597663" RelativeVelocity="1.36645741241456,-0.152549003989993,-0.110497611686113"/>
						</Atom3d>
						<Bond ID="1139" Mapping="410" Parent="89" Hidden="1" Connects="1126,1138" Visible="0"/>
						<Atom3d ID="1140" HasProperties="1" Mapping="410" Parent="89" UserID="387" DisplayStyle="Line" Hidden="1" XYZ="-0.855112131925098,1.40682826362644,1.01359673140677" Connections="1141" ForcefieldType="h1o" Charge="0.41" Components="H" Visible="0">
							<Properties Force="62.786107012535,39.8789038627357,426.863428692698" RelativeVelocity="0.580522246346248,0.188109902264494,0.964177086208943"/>
						</Atom3d>
						<Bond ID="1141" Mapping="410" Parent="89" Hidden="1" Connects="1128,1140" Visible="0"/>
						<Molecule ID="89" Mapping="410" Parent="2" Children="ci(18):17+1125,4430" Name="Sketch 24" XYZ="0.143763265014932,0.359408162518415,-0.0718816325036852" Visible="0"/>
						<Atom3d ID="1142" HasProperties="1" Mapping="410" Parent="91" UserID="388" DisplayStyle="Line" XYZ="0.756281639375708,0.191209624794242,0.238600783751044" Connections="1144,1148,1150,1152" ForcefieldType="c4" Charge="-0.159" Components="C">
							<Properties Force="393.762559876518,-325.133177652145,-768.481851116995" RelativeVelocity="-0.118348920260276,-0.177437482516792,0.1673678472508"/>
						</Atom3d>
						<Atom3d ID="1143" HasProperties="1" Mapping="410" Parent="91" UserID="389" DisplayStyle="Line" XYZ="0.771970097841112,0.218186971546024,0.193978428336205" Connections="1144,1146,1154,1156" ForcefieldType="c4o" Charge="0.054" Components="C">
							<Properties Force="-647.462225793014,-213.321202480567,-325.671138954503" RelativeVelocity="0.461078218817375,0.132336870233138,0.0141291091879335"/>
						</Atom3d>
						<Bond ID="1144" Mapping="410" Parent="91" Connects="1142,1143"/>
						<Atom3d ID="1145" HasProperties="1" Mapping="410" Parent="91" UserID="390" DisplayStyle="Line" XYZ="0.80376262791822,0.187422056977448,0.169835511429457" Connections="1146,1158" ForcefieldType="o2h" Charge="-0.57" Components="O">
							<Properties Force="236.534097713468,207.546537699657,18.6265015994731" RelativeVelocity="-0.0914021754796338,-0.154847145194173,-0.0159463218242857"/>
						</Atom3d>
						<Bond ID="1146" Mapping="410" Parent="91" Connects="1143,1145"/>
						<Atom3d ID="1147" HasProperties="1" Mapping="410" Parent="91" UserID="391" DisplayStyle="Line" Hidden="1" XYZ="0.71882987398766,0.188004249178455,0.248966240284724" Connections="1148" ForcefieldType="h1" Charge="0.053" Components="H">
							<Properties Force="30.4161265459874,400.538517745423,181.22213341646" RelativeVelocity="0.4588142430591,0.502130159739028,0.227464368211747"/>
						</Atom3d>
						<Bond ID="1148" Mapping="410" Parent="91" Hidden="1" Connects="1142,1147"/>
						<Atom3d ID="1149" HasProperties="1" Mapping="410" Parent="91" UserID="392" DisplayStyle="Line" Hidden="1" XYZ="0.782331281606751,0.203025383353492,0.264077162316651" Connections="1150" ForcefieldType="h1" Charge="0.053" Components="H">
							<Properties Force="-161.995384828271,141.203200138893,929.189635838097" RelativeVelocity="-0.239124860117493,0.249789293513765,-0.818753873825304"/>
						</Atom3d>
						<Bond ID="1150" Mapping="410" Parent="91" Hidden="1" Connects="1142,1149"/>
						<Atom3d ID="1151" HasProperties="1" Mapping="410" Parent="91" UserID="393" DisplayStyle="Line" Hidden="1" XYZ="0.767407245224597,0.154105629553843,0.232812096925289" Connections="1152" ForcefieldType="h1" Charge="0.053" Components="H">
							<Properties Force="-138.032661004061,-166.388728869059,-37.8536350947993" RelativeVelocity="-0.273101645304152,0.977655270151334,-0.71276607691111"/>
						</Atom3d>
						<Bond ID="1152" Mapping="410" Parent="91" Hidden="1" Connects="1142,1151"/>
						<Atom3d ID="1153" HasProperties="1" Mapping="410" Parent="91" UserID="394" DisplayStyle="Line" Hidden="1" XYZ="0.785190390576907,0.253629771723728,0.203232013096764" Connections="1154" ForcefieldType="h1" Charge="0.053" Components="H">
							<Properties Force="504.825477972285,86.5450190183616,66.7802089698177" RelativeVelocity="-0.372710619646979,-0.419320298885764,0.647625486568165"/>
						</Atom3d>
						<Bond ID="1154" Mapping="410" Parent="91" Hidden="1" Connects="1143,1153"/>
						<Atom3d ID="1155" HasProperties="1" Mapping="410" Parent="91" UserID="395" DisplayStyle="Line" Hidden="1" XYZ="0.745385541099885,0.227755144050806,0.167266456735082" Connections="1156" ForcefieldType="h1" Charge="0.053" Components="H">
							<Properties Force="-341.675843825504,-270.907218384141,10.6766068036164" RelativeVelocity="-0.291168168729781,-0.11275562362753,0.500587448075981"/>
						</Atom3d>
						<Bond ID="1156" Mapping="410" Parent="91" Hidden="1" Connects="1143,1155"/>
						<Atom3d ID="1157" HasProperties="1" Mapping="410" Parent="91" UserID="396" DisplayStyle="Line" Hidden="1" XYZ="0.832032557244958,0.187596099126241,0.18951132825301" Connections="1158" ForcefieldType="h1o" Charge="0.41" Components="H">
							<Properties Force="87.3769677120904,72.7670121799514,-173.366375636996" RelativeVelocity="-0.0563022940699315,0.208450252601938,-0.0744338195474324"/>
						</Atom3d>
						<Bond ID="1158" Mapping="410" Parent="91" Hidden="1" Connects="1145,1157"/>
						<Molecule ID="91" Mapping="410" Parent="2" Children="ci(18):17+1142,4431" Name="Sketch 24" XYZ="0.143763265014932,0.359408162518415,-0.0718816325036852"/>
						<Atom3d ID="1159" HasProperties="1" Mapping="410" Parent="93" UserID="397" DisplayStyle="Line" XYZ="-0.200518938057093,0.695506119731085,2.24379269421843" Connections="1161,1165,1167,1169" ForcefieldType="c4" Charge="-0.159" Components="C" Visible="0">
							<Properties Force="-955.368539434588,1149.34770549029,1698.19040553791" RelativeVelocity="0.105743234070386,0.188899912919081,-0.0454849258281579"/>
						</Atom3d>
						<Atom3d ID="1160" HasProperties="1" Mapping="410" Parent="93" UserID="398" DisplayStyle="Line" XYZ="-0.186962833417711,0.679172502617685,2.19628483211619" Connections="1161,1163,1171,1173" ForcefieldType="c4o" Charge="0.054" Components="C" Visible="0">
							<Properties Force="1619.07296823258,108.827496510701,-241.572843118359" RelativeVelocity="-0.167533936703282,-0.293488314178615,0.0216970377146014"/>
						</Atom3d>
						<Bond ID="1161" Mapping="410" Parent="93" Connects="1159,1160" Visible="0"/>
						<Atom3d ID="1162" HasProperties="1" Mapping="410" Parent="93" UserID="399" DisplayStyle="Line" XYZ="-0.176983894793806,0.721054358684201,2.1701849508766" Connections="1163,1175" ForcefieldType="o2h" Charge="-0.57" Components="O" Visible="0">
							<Properties Force="-25.9094252497485,726.391361959499,-443.572493827722" RelativeVelocity="-0.195710367982867,0.12359066929419,0.174091066297229"/>
						</Atom3d>
						<Bond ID="1163" Mapping="410" Parent="93" Connects="1160,1162" Visible="0"/>
						<Atom3d ID="1164" HasProperties="1" Mapping="410" Parent="93" UserID="400" DisplayStyle="Line" Hidden="1" XYZ="-0.171477424439921,0.716828459902887,2.26047707665089" Connections="1165" ForcefieldType="h1" Charge="0.053" Components="H" Visible="0">
							<Properties Force="38.5821326376702,-182.470842880276,-289.83981180804" RelativeVelocity="-0.347237768308623,-0.966863505804757,0.0475861042639521"/>
						</Atom3d>
						<Bond ID="1165" Mapping="410" Parent="93" Hidden="1" Connects="1159,1164" Visible="0"/>
						<Atom3d ID="1166" HasProperties="1" Mapping="410" Parent="93" UserID="401" DisplayStyle="Line" Hidden="1" XYZ="-0.210222802232191,0.66977178202563,2.27171326985941" Connections="1167" ForcefieldType="h1" Charge="0.053" Components="H" Visible="0">
							<Properties Force="21.5299260826295,-292.830880033111,-243.378474785033" RelativeVelocity="-0.693264938052063,-0.0590042794371586,-0.163859263335558"/>
						</Atom3d>
						<Bond ID="1167" Mapping="410" Parent="93" Hidden="1" Connects="1159,1166" Visible="0"/>
						<Atom3d ID="1168" HasProperties="1" Mapping="410" Parent="93" UserID="402" DisplayStyle="Line" Hidden="1" XYZ="-0.230638661908557,0.721732406630179,2.24362196013361" Connections="1169" ForcefieldType="h1" Charge="0.053" Components="H" Visible="0">
							<Properties Force="127.901223605958,-309.741250282069,-240.484449937236" RelativeVelocity="-0.542752563577619,-0.140319459278482,-0.497156343372496"/>
						</Atom3d>
						<Bond ID="1169" Mapping="410" Parent="93" Hidden="1" Connects="1159,1168" Visible="0"/>
						<Atom3d ID="1170" HasProperties="1" Mapping="410" Parent="93" UserID="403" DisplayStyle="Line" Hidden="1" XYZ="-0.208038895163613,0.654005875921033,2.17757161174713" Connections="1171" ForcefieldType="h1" Charge="0.053" Components="H" Visible="0">
							<Properties Force="-818.861584967123,-376.23626603332,-421.662664075978" RelativeVelocity="-0.605741714952866,0.0198416009215651,0.1829279499423"/>
						</Atom3d>
						<Bond ID="1171" Mapping="410" Parent="93" Hidden="1" Connects="1160,1170" Visible="0"/>
						<Atom3d ID="1172" HasProperties="1" Mapping="410" Parent="93" UserID="404" DisplayStyle="Line" Hidden="1" XYZ="-0.153683403801514,0.660161886075731,2.20283083319556" Connections="1173" ForcefieldType="h1" Charge="0.053" Components="H" Visible="0">
							<Properties Force="302.771946173028,-207.070399630506,-148.927300409425" RelativeVelocity="-0.344094807907068,-0.749230225335617,-0.292372965836097"/>
						</Atom3d>
						<Bond ID="1173" Mapping="410" Parent="93" Hidden="1" Connects="1160,1172" Visible="0"/>
						<Atom3d ID="1174" HasProperties="1" Mapping="410" Parent="93" UserID="405" DisplayStyle="Line" Hidden="1" XYZ="-0.148735708154045,0.719241797057785,2.14959543474048" Connections="1175" ForcefieldType="h1o" Charge="0.41" Components="H" Visible="0">
							<Properties Force="-424.798558113068,-591.58833787812,410.322802476735" RelativeVelocity="-0.315622238467359,1.01895700873053,0.394361692387396"/>
						</Atom3d>
						<Bond ID="1175" Mapping="410" Parent="93" Hidden="1" Connects="1162,1174" Visible="0"/>
						<Molecule ID="93" Mapping="410" Parent="2" Children="ci(18):17+1159,4432" Name="Sketch 24" XYZ="0.143763265014932,0.359408162518415,-0.0718816325036852" Visible="0"/>
						<Atom3d ID="1176" HasProperties="1" Mapping="410" Parent="95" UserID="406" DisplayStyle="Line" XYZ="0.88994544408814,2.26329310711642,-0.542462919107394" Connections="1178,1182,1184,1186" ForcefieldType="c4" Charge="-0.159" Components="C" Visible="0">
							<Properties Force="715.853518054825,-622.692643814737,-433.860823721792" RelativeVelocity="0.106596673588678,0.264247806258851,0.0453350833277778"/>
						</Atom3d>
						<Atom3d ID="1177" HasProperties="1" Mapping="410" Parent="95" UserID="407" DisplayStyle="Line" XYZ="0.839617144285002,2.26197704465389,-0.561901763516595" Connections="1178,1180,1188,1190" ForcefieldType="c4o" Charge="0.054" Components="C" Visible="0">
							<Properties Force="285.402176132998,765.66006750004,564.332785230671" RelativeVelocity="0.142321063789832,0.0103971823176133,-0.177571384925325"/>
						</Atom3d>
						<Bond ID="1178" Mapping="410" Parent="95" Connects="1176,1177" Visible="0"/>
						<Atom3d ID="1179" HasProperties="1" Mapping="410" Parent="95" UserID="408" DisplayStyle="Line" XYZ="0.81635477612297,2.30047609512647,-0.538111782366899" Connections="1180,1192" ForcefieldType="o2h" Charge="-0.57" Components="O" Visible="0">
							<Properties Force="453.66162301342,-190.14065994282,240.768839711839" RelativeVelocity="0.151445546263074,0.100668268162416,-0.209685542590771"/>
						</Atom3d>
						<Bond ID="1180" Mapping="410" Parent="95" Connects="1177,1179" Visible="0"/>
						<Atom3d ID="1181" HasProperties="1" Mapping="410" Parent="95" UserID="409" DisplayStyle="Line" Hidden="1" XYZ="0.89359000677515,2.24659029354597,-0.507058201381665" Connections="1182" ForcefieldType="h1" Charge="0.053" Components="H" Visible="0">
							<Properties Force="-94.5863386228811,670.690476885788,197.369579685075" RelativeVelocity="-1.08485082949169,0.291497299886961,1.04314978054304"/>
						</Atom3d>
						<Bond ID="1182" Mapping="410" Parent="95" Hidden="1" Connects="1176,1181" Visible="0"/>
						<Atom3d ID="1183" HasProperties="1" Mapping="410" Parent="95" UserID="410" DisplayStyle="Line" Hidden="1" XYZ="0.910126115651489,2.29684253236065,-0.551203796754504" Connections="1184" ForcefieldType="h1" Charge="0.053" Components="H" Visible="0">
							<Properties Force="-505.956383851514,-168.402348206067,558.220591661383" RelativeVelocity="0.167385751243254,-0.0372044000891382,1.26798377024797"/>
						</Atom3d>
						<Bond ID="1184" Mapping="410" Parent="95" Hidden="1" Connects="1176,1183" Visible="0"/>
						<Atom3d ID="1185" HasProperties="1" Mapping="410" Parent="95" UserID="411" DisplayStyle="Line" Hidden="1" XYZ="0.913489546901473,2.2382136862454,-0.561093945735969" Connections="1186" ForcefieldType="h1" Charge="0.053" Components="H" Visible="0">
							<Properties Force="-129.569374421178,-212.91841481023,-355.301714251579" RelativeVelocity="-0.302781058652052,0.216388744410955,-0.354396936376603"/>
						</Atom3d>
						<Bond ID="1186" Mapping="410" Parent="95" Hidden="1" Connects="1176,1185" Visible="0"/>
						<Atom3d ID="1187" HasProperties="1" Mapping="410" Parent="95" UserID="412" DisplayStyle="Line" Hidden="1" XYZ="0.821091521038621,2.22914477311829,-0.552688090761211" Connections="1188" ForcefieldType="h1" Charge="0.053" Components="H" Visible="0">
							<Properties Force="-45.0026343461376,-288.05581534513,-194.146467238128" RelativeVelocity="-0.386452425261252,0.42032080524387,0.622047160187926"/>
						</Atom3d>
						<Bond ID="1188" Mapping="410" Parent="95" Hidden="1" Connects="1177,1187" Visible="0"/>
						<Atom3d ID="1189" HasProperties="1" Mapping="410" Parent="95" UserID="413" DisplayStyle="Line" Hidden="1" XYZ="0.841141763364133,2.2691841610008,-0.599968941685981" Connections="1190" ForcefieldType="h1" Charge="0.053" Components="H" Visible="0">
							<Properties Force="-157.164254910564,-138.736144639016,-291.099946990531" RelativeVelocity="0.28316630758184,1.31146627601874,-0.733915080401591"/>
						</Atom3d>
						<Bond ID="1190" Mapping="410" Parent="95" Hidden="1" Connects="1177,1189" Visible="0"/>
						<Atom3d ID="1191" HasProperties="1" Mapping="410" Parent="95" UserID="414" DisplayStyle="Line" Hidden="1" XYZ="0.790456232270529,2.30996854967485,-0.55706939255576" Connections="1192" ForcefieldType="h1o" Charge="0.41" Components="H" Visible="0">
							<Properties Force="-617.624018780847,132.324550826099,-327.63170519252" RelativeVelocity="0.221493522418121,-0.269877110406877,-1.20174714728776"/>
						</Atom3d>
						<Bond ID="1192" Mapping="410" Parent="95" Hidden="1" Connects="1179,1191" Visible="0"/>
						<Molecule ID="95" Mapping="410" Parent="2" Children="ci(18):17+1176,4433" Name="Sketch 24" XYZ="0.34703629079569,0.269387247429213,-0.0718816325036852" Visible="0"/>
						<Atom3d ID="1193" HasProperties="1" Mapping="410" Parent="97" UserID="415" DisplayStyle="Line" XYZ="0.826989272825323,2.39415222430687,-0.102762924220831" Connections="1195,1199,1201,1203" ForcefieldType="c4" Charge="-0.159" Components="C" Visible="0">
							<Properties Force="-66.1046475285086,1323.70159228066,-1025.42774674388" RelativeVelocity="-0.21426144569137,-0.161516457898725,-0.0371543206315596"/>
						</Atom3d>
						<Atom3d ID="1194" HasProperties="1" Mapping="410" Parent="97" UserID="416" DisplayStyle="Line" XYZ="0.792969686996034,2.37586951456024,-0.0671023435678968" Connections="1195,1197,1205,1207" ForcefieldType="c4o" Charge="0.054" Components="C" Visible="0">
							<Properties Force="-2140.04745599351,-802.833877455247,426.845359191671" RelativeVelocity="0.071691107101267,0.0788758526507876,-0.206386573077423"/>
						</Atom3d>
						<Bond ID="1195" Mapping="410" Parent="97" Connects="1193,1194" Visible="0"/>
						<Atom3d ID="1196" HasProperties="1" Mapping="410" Parent="97" UserID="417" DisplayStyle="Line" XYZ="0.809903429734087,2.37220841184104,-0.0190586974867224" Connections="1197,1209" ForcefieldType="o2h" Charge="-0.57" Components="O" Visible="0">
							<Properties Force="266.733114083405,197.90063629413,-392.445333795594" RelativeVelocity="-0.150346532460087,-0.0225185110555019,0.063960543144681"/>
						</Atom3d>
						<Bond ID="1197" Mapping="410" Parent="97" Connects="1194,1196" Visible="0"/>
						<Atom3d ID="1198" HasProperties="1" Mapping="410" Parent="97" UserID="418" DisplayStyle="Line" Hidden="1" XYZ="0.848588336846782,2.42750355808557,-0.0943418163259771" Connections="1199" ForcefieldType="h1" Charge="0.053" Components="H" Visible="0">
							<Properties Force="-342.158189696488,-741.34014524081,-12.5065315973787" RelativeVelocity="1.03378075900562,0.71885556438003,0.585606514945806"/>
						</Atom3d>
						<Bond ID="1199" Mapping="410" Parent="97" Hidden="1" Connects="1193,1198" Visible="0"/>
						<Atom3d ID="1200" HasProperties="1" Mapping="410" Parent="97" UserID="419" DisplayStyle="Line" Hidden="1" XYZ="0.804660318966771,2.40354161246511,-0.13489598275457" Connections="1201" ForcefieldType="h1" Charge="0.053" Components="H" Visible="0">
							<Properties Force="183.528658665279,166.294189358957,385.569148965727" RelativeVelocity="-0.0460620928647701,-0.0134091450217957,0.149146587474699"/>
						</Atom3d>
						<Bond ID="1201" Mapping="410" Parent="97" Hidden="1" Connects="1193,1200" Visible="0"/>
						<Atom3d ID="1202" HasProperties="1" Mapping="410" Parent="97" UserID="420" DisplayStyle="Line" Hidden="1" XYZ="0.846614139420356,2.36568065088171,-0.118511599869111" Connections="1203" ForcefieldType="h1" Charge="0.053" Components="H" Visible="0">
							<Properties Force="889.590916126886,-415.754103388696,35.8177268271471" RelativeVelocity="-0.10100604877676,0.751864374397809,0.433891107298777"/>
						</Atom3d>
						<Bond ID="1203" Mapping="410" Parent="97" Hidden="1" Connects="1193,1202" Visible="0"/>
						<Atom3d ID="1204" HasProperties="1" Mapping="410" Parent="97" UserID="421" DisplayStyle="Line" Hidden="1" XYZ="0.782858306661557,2.33820559488856,-0.0824538942313527" Connections="1205" ForcefieldType="h1" Charge="0.053" Components="H" Visible="0">
							<Properties Force="212.432075900402,882.236671634094,597.607797834652" RelativeVelocity="-1.03797521488815,0.607333779672602,0.24835255662856"/>
						</Atom3d>
						<Bond ID="1205" Mapping="410" Parent="97" Hidden="1" Connects="1194,1204" Visible="0"/>
						<Atom3d ID="1206" HasProperties="1" Mapping="410" Parent="97" UserID="422" DisplayStyle="Line" Hidden="1" XYZ="0.755978486026127,2.39705395075084,-0.0689137100338256" Connections="1207" ForcefieldType="h1" Charge="0.053" Components="H" Visible="0">
							<Properties Force="1194.1078030279,-544.425652277854,181.76608962883" RelativeVelocity="1.03675457277826,-0.251346943869404,0.0699699016640897"/>
						</Atom3d>
						<Bond ID="1207" Mapping="410" Parent="97" Hidden="1" Connects="1194,1206" Visible="0"/>
						<Atom3d ID="1208" HasProperties="1" Mapping="410" Parent="97" UserID="423" DisplayStyle="Line" Hidden="1" XYZ="0.790088172364296,2.3498331829933,-0.00250102351449761" Connections="1209" ForcefieldType="h1o" Charge="0.41" Components="H" Visible="0">
							<Properties Force="-192.066762966689,-27.3433390133156,-221.711221329922" RelativeVelocity="-0.134281271440932,-0.29669633433195,-0.378672228344223"/>
						</Atom3d>
						<Bond ID="1209" Mapping="410" Parent="97" Hidden="1" Connects="1196,1208" Visible="0"/>
						<Molecule ID="97" Mapping="410" Parent="2" Children="ci(18):17+1193,4434" Name="Sketch 24" XYZ="0.143763265014932,0.359408162518415,-0.0718816325036852" Visible="0"/>
						<Atom3d ID="1210" HasProperties="1" Mapping="410" Parent="99" UserID="424" DisplayStyle="Line" XYZ="-0.315428916817157,1.38379215070403,2.15750725233" Connections="1212,1216,1218,1220" ForcefieldType="c4" Charge="-0.159" Components="C" Visible="0">
							<Properties Force="-19.496655639285,-372.222539174508,2111.38324561796" RelativeVelocity="-0.0190975085394174,0.0680791175259103,0.194983929667329"/>
						</Atom3d>
						<Atom3d ID="1211" HasProperties="1" Mapping="410" Parent="99" UserID="425" DisplayStyle="Line" XYZ="-0.284719422325471,1.38305043162598,2.11528039942805" Connections="1212,1214,1222,1224" ForcefieldType="c4o" Charge="0.054" Components="C" Visible="0">
							<Properties Force="394.101356324889,-607.554188998827,-1778.5884631215" RelativeVelocity="0.323272570725539,-0.114876371463423,-0.0744622218730932"/>
						</Atom3d>
						<Bond ID="1212" Mapping="410" Parent="99" Connects="1210,1211" Visible="0"/>
						<Atom3d ID="1213" HasProperties="1" Mapping="410" Parent="99" UserID="426" DisplayStyle="Line" XYZ="-0.287693606837724,1.33585521161311,2.0944237163667" Connections="1214,1226" ForcefieldType="o2h" Charge="-0.57" Components="O" Visible="0">
							<Properties Force="-681.283547174733,-321.72398627596,698.357914070697" RelativeVelocity="0.0994846086151906,0.124843253855164,-0.0286367074663883"/>
						</Atom3d>
						<Bond ID="1214" Mapping="410" Parent="99" Connects="1211,1213" Visible="0"/>
						<Atom3d ID="1215" HasProperties="1" Mapping="410" Parent="99" UserID="427" DisplayStyle="Line" Hidden="1" XYZ="-0.352177924968136,1.37286528201677,2.15015901017493" Connections="1216" ForcefieldType="h1" Charge="0.053" Components="H" Visible="0">
							<Properties Force="-9.3695313825037,203.578888407033,-230.925002800418" RelativeVelocity="0.243596934652024,-0.220374204964142,-0.880632994312882"/>
						</Atom3d>
						<Bond ID="1216" Mapping="410" Parent="99" Hidden="1" Connects="1210,1215" Visible="0"/>
						<Atom3d ID="1217" HasProperties="1" Mapping="410" Parent="99" UserID="428" DisplayStyle="Line" Hidden="1" XYZ="-0.314803074388739,1.41633186551986,2.18010183720505" Connections="1218" ForcefieldType="h1" Charge="0.053" Components="H" Visible="0">
							<Properties Force="-128.590613589825,134.058516432554,-511.859072788863" RelativeVelocity="0.0199240967742221,0.361042988732118,-0.42612283139895"/>
						</Atom3d>
						<Bond ID="1218" Mapping="410" Parent="99" Hidden="1" Connects="1210,1217" Visible="0"/>
						<Atom3d ID="1219" HasProperties="1" Mapping="410" Parent="99" UserID="429" DisplayStyle="Line" Hidden="1" XYZ="-0.302271107365701,1.35847704158803,2.18545687901729" Connections="1220" ForcefieldType="h1" Charge="0.053" Components="H" Visible="0">
							<Properties Force="-45.493625240919,-104.825340622256,-425.398471470623" RelativeVelocity="0.152479581424966,-0.376576752521245,-0.199509799626254"/>
						</Atom3d>
						<Bond ID="1220" Mapping="410" Parent="99" Hidden="1" Connects="1210,1219" Visible="0"/>
						<Atom3d ID="1221" HasProperties="1" Mapping="410" Parent="99" UserID="430" DisplayStyle="Line" Hidden="1" XYZ="-0.246873759929693,1.39014535691631,2.12052041804169" Connections="1222" ForcefieldType="h1" Charge="0.053" Components="H" Visible="0">
							<Properties Force="83.2998319998422,310.332327807572,278.806550692607" RelativeVelocity="0.811424102854625,-0.0745884892531897,-0.683790757170143"/>
						</Atom3d>
						<Bond ID="1222" Mapping="410" Parent="99" Hidden="1" Connects="1211,1221" Visible="0"/>
						<Atom3d ID="1223" HasProperties="1" Mapping="410" Parent="99" UserID="431" DisplayStyle="Line" Hidden="1" XYZ="-0.299928562480908,1.40931330989204,2.09085557731348" Connections="1224" ForcefieldType="h1" Charge="0.053" Components="H" Visible="0">
							<Properties Force="157.467362300287,147.471384189807,-272.38124201716" RelativeVelocity="-0.75444373073183,-0.199676809103004,-0.507730417868898"/>
						</Atom3d>
						<Bond ID="1224" Mapping="410" Parent="99" Hidden="1" Connects="1211,1223" Visible="0"/>
						<Atom3d ID="1225" HasProperties="1" Mapping="410" Parent="99" UserID="432" DisplayStyle="Line" Hidden="1" XYZ="-0.276042066742567,1.32865038022261,2.06300846151111" Connections="1226" ForcefieldType="h1o" Charge="0.41" Components="H" Visible="0">
							<Properties Force="216.351460890556,698.659319934708,61.3559021067319" RelativeVelocity="0.560426091064166,-0.215467333084324,0.825797606590116"/>
						</Atom3d>
						<Bond ID="1226" Mapping="410" Parent="99" Hidden="1" Connects="1213,1225" Visible="0"/>
						<Molecule ID="99" Mapping="410" Parent="2" Children="ci(18):17+1210,4435" Name="Sketch 24" XYZ="0.143763265014932,0.359408162518415,-0.0718816325036852" Visible="0"/>
						<Atom3d ID="1227" HasProperties="1" Mapping="410" Parent="101" UserID="433" DisplayStyle="Line" XYZ="1.93703921210568,1.30289464441957,-0.128078569093847" Connections="1229,1233,1235,1237" ForcefieldType="c4" Charge="-0.159" Components="C" Visible="0">
							<Properties Force="393.047537213933,24.972871894851,-1144.10440549643" RelativeVelocity="-0.175074753199537,0.0485046861970454,0.209695019661248"/>
						</Atom3d>
						<Atom3d ID="1228" HasProperties="1" Mapping="410" Parent="101" UserID="434" DisplayStyle="Line" XYZ="1.92986211964257,1.25463695711914,-0.152740174705031" Connections="1229,1231,1239,1241" ForcefieldType="c4o" Charge="0.054" Components="C" Visible="0">
							<Properties Force="-379.658181435426,148.269389365401,275.371827252199" RelativeVelocity="-0.124603747742404,-0.0802866557529072,-0.245449776384836"/>
						</Atom3d>
						<Bond ID="1229" Mapping="410" Parent="101" Connects="1227,1228" Visible="0"/>
						<Atom3d ID="1230" HasProperties="1" Mapping="410" Parent="101" UserID="435" DisplayStyle="Line" XYZ="1.95021284766248,1.25483244257079,-0.199063937603756" Connections="1231,1243" ForcefieldType="o2h" Charge="-0.57" Components="O" Visible="0">
							<Properties Force="-626.395644946773,-10.5949177746242,-256.455619371405" RelativeVelocity="0.0668174439288029,0.0453860047944007,0.0523676949196521"/>
						</Atom3d>
						<Bond ID="1231" Mapping="410" Parent="101" Connects="1228,1230" Visible="0"/>
						<Atom3d ID="1232" HasProperties="1" Mapping="410" Parent="101" UserID="436" DisplayStyle="Line" Hidden="1" XYZ="1.92028324468655,1.32914132479293,-0.152438769133312" Connections="1233" ForcefieldType="h1" Charge="0.053" Components="H" Visible="0">
							<Properties Force="450.83532358373,96.457821338371,5.87760379445128" RelativeVelocity="-0.255800187696484,1.0507938079567,0.941977407805593"/>
						</Atom3d>
						<Bond ID="1233" Mapping="410" Parent="101" Hidden="1" Connects="1227,1232" Visible="0"/>
						<Atom3d ID="1234" HasProperties="1" Mapping="410" Parent="101" UserID="437" DisplayStyle="Line" Hidden="1" XYZ="1.97532542109103,1.31204021155607,-0.119276110883761" Connections="1235" ForcefieldType="h1" Charge="0.053" Components="H" Visible="0">
							<Properties Force="-622.684236654733,-115.571476174761,-204.493993513736" RelativeVelocity="-0.519776649343108,-1.38330570681568,-0.259953151579852"/>
						</Atom3d>
						<Bond ID="1235" Mapping="410" Parent="101" Hidden="1" Connects="1227,1234" Visible="0"/>
						<Atom3d ID="1236" HasProperties="1" Mapping="410" Parent="101" UserID="438" DisplayStyle="Line" Hidden="1" XYZ="1.91508529248161,1.30567990149966,-0.0979308389595503" Connections="1237" ForcefieldType="h1" Charge="0.053" Components="H" Visible="0">
							<Properties Force="-403.789806527746,-51.5944784881161,1154.70791741056" RelativeVelocity="0.371715676135811,-1.06720151673298,-0.144164511295203"/>
						</Atom3d>
						<Bond ID="1237" Mapping="410" Parent="101" Hidden="1" Connects="1227,1236" Visible="0"/>
						<Atom3d ID="1238" HasProperties="1" Mapping="410" Parent="101" UserID="439" DisplayStyle="Line" Hidden="1" XYZ="1.88962205122506,1.2486334158343,-0.155407945842375" Connections="1239" ForcefieldType="h1" Charge="0.053" Components="H" Visible="0">
							<Properties Force="704.152138531525,-18.3863015474492,41.2023038437716" RelativeVelocity="-0.201873010475751,-0.818299185522713,-0.27406180843732"/>
						</Atom3d>
						<Bond ID="1239" Mapping="410" Parent="101" Hidden="1" Connects="1228,1238" Visible="0"/>
						<Atom3d ID="1240" HasProperties="1" Mapping="410" Parent="101" UserID="440" DisplayStyle="Line" Hidden="1" XYZ="1.94562635597485,1.22550008234265,-0.131734222139631" Connections="1241" ForcefieldType="h1" Charge="0.053" Components="H" Visible="0">
							<Properties Force="-78.0635996434555,-61.1914605862119,-32.7666734594461" RelativeVelocity="0.327904961370289,0.887270591777371,0.353265382955253"/>
						</Atom3d>
						<Bond ID="1241" Mapping="410" Parent="101" Hidden="1" Connects="1228,1240" Visible="0"/>
						<Atom3d ID="1242" HasProperties="1" Mapping="410" Parent="101" UserID="441" DisplayStyle="Line" Hidden="1" XYZ="1.92293904847327,1.24654272007042,-0.219938149708703" Connections="1243" ForcefieldType="h1o" Charge="0.41" Components="H" Visible="0">
							<Properties Force="677.445655827345,-11.5830439886993,212.823964496337" RelativeVelocity="-0.327509805090543,-0.104344266933603,-0.444709832786675"/>
						</Atom3d>
						<Bond ID="1243" Mapping="410" Parent="101" Hidden="1" Connects="1230,1242" Visible="0"/>
						<Molecule ID="101" Mapping="410" Parent="2" Children="ci(18):17+1227,4436" Name="Sketch 24" XYZ="0.404897424144067,0.636033347370776,-0.0718816325036852" Visible="0"/>
						<Atom3d ID="1244" HasProperties="1" Mapping="410" Parent="103" UserID="442" DisplayStyle="Line" XYZ="1.75214701780595,1.29236285301518,1.58700750449047" Connections="1246,1250,1252,1254" ForcefieldType="c4" Charge="-0.159" Components="C" Visible="0">
							<Properties Force="992.086294016655,816.33373221795,-1297.23932311816" RelativeVelocity="-0.0609768423997161,-0.0615599787093787,0.164316477010213"/>
						</Atom3d>
						<Atom3d ID="1245" HasProperties="1" Mapping="410" Parent="103" UserID="443" DisplayStyle="Line" XYZ="1.79607367385171,1.26364346707873,1.56652622575162" Connections="1246,1248,1256,1258" ForcefieldType="c4o" Charge="0.054" Components="C" Visible="0">
							<Properties Force="-237.265473090426,651.100650861312,295.805234475124" RelativeVelocity="-0.0597019071318597,0.157159874630127,0.319063698233709"/>
						</Atom3d>
						<Bond ID="1246" Mapping="410" Parent="103" Connects="1244,1245" Visible="0"/>
						<Atom3d ID="1247" HasProperties="1" Mapping="410" Parent="103" UserID="444" DisplayStyle="Line" XYZ="1.83720482397001,1.2936739500262,1.55444461104251" Connections="1248,1260" ForcefieldType="o2h" Charge="-0.57" Components="O" Visible="0">
							<Properties Force="-808.769774885072,-263.154511644393,-14.6891769005702" RelativeVelocity="0.22046981107987,0.0148400075283511,-0.209258258827126"/>
						</Atom3d>
						<Bond ID="1248" Mapping="410" Parent="103" Connects="1245,1247" Visible="0"/>
						<Atom3d ID="1249" HasProperties="1" Mapping="410" Parent="103" UserID="445" DisplayStyle="Line" Hidden="1" XYZ="1.72304254374632,1.27090383009833,1.60065886898256" Connections="1250" ForcefieldType="h1" Charge="0.053" Components="H" Visible="0">
							<Properties Force="-3.8840279904182,-5.29729097356606,-354.423468350905" RelativeVelocity="-0.0783604407574802,0.677579461096374,-1.06309646797164"/>
						</Atom3d>
						<Bond ID="1250" Mapping="410" Parent="103" Hidden="1" Connects="1244,1249" Visible="0"/>
						<Atom3d ID="1251" HasProperties="1" Mapping="410" Parent="103" UserID="446" DisplayStyle="Line" Hidden="1" XYZ="1.73991114761235,1.3160678465846,1.55591181126437" Connections="1252" ForcefieldType="h1" Charge="0.053" Components="H" Visible="0">
							<Properties Force="-28.4770565581951,-492.695941953322,663.574844704304" RelativeVelocity="-1.20077222824539,0.102178698250964,-0.233984529849462"/>
						</Atom3d>
						<Bond ID="1252" Mapping="410" Parent="103" Hidden="1" Connects="1244,1251" Visible="0"/>
						<Atom3d ID="1253" HasProperties="1" Mapping="410" Parent="103" UserID="447" DisplayStyle="Line" Hidden="1" XYZ="1.76495497728768,1.31791363199287,1.61407801609486" Connections="1254" ForcefieldType="h1" Charge="0.053" Components="H" Visible="0">
							<Properties Force="-55.6797902505498,-215.362450072878,16.2291651786129" RelativeVelocity="0.240879470258501,-0.294854562077408,-0.265432898530584"/>
						</Atom3d>
						<Bond ID="1254" Mapping="410" Parent="103" Hidden="1" Connects="1244,1253" Visible="0"/>
						<Atom3d ID="1255" HasProperties="1" Mapping="410" Parent="103" UserID="448" DisplayStyle="Line" Hidden="1" XYZ="1.78437653187505,1.24280788812173,1.53529809069723" Connections="1256" ForcefieldType="h1" Charge="0.053" Components="H" Visible="0">
							<Properties Force="112.378425067323,1.82717808135683,-4.98953660040753" RelativeVelocity="0.810766122920012,0.246724667590981,-0.29224696078034"/>
						</Atom3d>
						<Bond ID="1256" Mapping="410" Parent="103" Hidden="1" Connects="1245,1255" Visible="0"/>
						<Atom3d ID="1257" HasProperties="1" Mapping="410" Parent="103" UserID="449" DisplayStyle="Line" Hidden="1" XYZ="1.80814984732221,1.2383073279313,1.59362860139973" Connections="1258" ForcefieldType="h1" Charge="0.053" Components="H" Visible="0">
							<Properties Force="139.975075668617,-11.5883048312217,-49.5633230026732" RelativeVelocity="-1.02711752756775,-0.290511762840578,0.479354808953467"/>
						</Atom3d>
						<Bond ID="1258" Mapping="410" Parent="103" Hidden="1" Connects="1245,1257" Visible="0"/>
						<Atom3d ID="1259" HasProperties="1" Mapping="410" Parent="103" UserID="450" DisplayStyle="Line" Hidden="1" XYZ="1.83115767963656,1.30596737856652,1.522257440441" Connections="1260" ForcefieldType="h1o" Charge="0.41" Components="H" Visible="0">
							<Properties Force="-22.5844671555345,-295.825390315403,349.850239104405" RelativeVelocity="-0.333593564918531,-0.0899956940824668,-0.647024794198231"/>
						</Atom3d>
						<Bond ID="1260" Mapping="410" Parent="103" Hidden="1" Connects="1247,1259" Visible="0"/>
						<Molecule ID="103" Mapping="410" Parent="2" Children="ci(18):17+1244,4437" Name="Sketch 24" XYZ="0.55224307882207,0.686771429318126,-0.0718816325036852" Visible="0"/>
						<Atom3d ID="1261" HasProperties="1" Mapping="410" Parent="105" UserID="451" DisplayStyle="Line" XYZ="0.275308191120422,-0.355581957770982,-0.101085895048591" Connections="1263,1267,1269,1271" ForcefieldType="c4" Charge="-0.159" Components="C" Visible="0">
							<Properties Force="-149.165988953723,852.944787403211,757.473919046607" RelativeVelocity="0.0658546239021388,0.220361954517084,-0.280524319712504"/>
						</Atom3d>
						<Atom3d ID="1262" HasProperties="1" Mapping="410" Parent="105" UserID="452" DisplayStyle="Line" XYZ="0.263741485176542,-0.301007886361647,-0.102896199920078" Connections="1263,1265,1273,1275" ForcefieldType="c4o" Charge="0.054" Components="C" Visible="0">
							<Properties Force="213.444621427568,-431.009082630933,-1528.39179930183" RelativeVelocity="0.221118775266189,-0.260494455456432,-0.0691899297268882"/>
						</Atom3d>
						<Bond ID="1263" Mapping="410" Parent="105" Connects="1261,1262" Visible="0"/>
						<Atom3d ID="1264" HasProperties="1" Mapping="410" Parent="105" UserID="453" DisplayStyle="Line" XYZ="0.229594302716308,-0.283556599129966,-0.0718977706870391" Connections="1265,1277" ForcefieldType="o2h" Charge="-0.57" Components="O" Visible="0">
							<Properties Force="-1206.53850137247,-630.217176238985,509.128084994088" RelativeVelocity="0.162616943808533,-0.113827227996135,0.0419564404656598"/>
						</Atom3d>
						<Bond ID="1265" Mapping="410" Parent="105" Connects="1262,1264" Visible="0"/>
						<Atom3d ID="1266" HasProperties="1" Mapping="410" Parent="105" UserID="454" DisplayStyle="Line" Hidden="1" XYZ="0.305622631668827,-0.362375318797626,-0.12499118544815" Connections="1267" ForcefieldType="h1" Charge="0.053" Components="H" Visible="0">
							<Properties Force="-107.65145168622,-198.976012018906,107.381085947674" RelativeVelocity="-0.985635478321971,0.475374448750531,0.844673834853865"/>
						</Atom3d>
						<Bond ID="1267" Mapping="410" Parent="105" Hidden="1" Connects="1261,1266" Visible="0"/>
						<Atom3d ID="1268" HasProperties="1" Mapping="410" Parent="105" UserID="455" DisplayStyle="Line" Hidden="1" XYZ="0.243646342788154,-0.374128791118918,-0.111097770133246" Connections="1269" ForcefieldType="h1" Charge="0.053" Components="H" Visible="0">
							<Properties Force="-437.251076696956,-429.135345964717,-513.081735530056" RelativeVelocity="0.306586459606704,0.31136645771952,0.369905195244423"/>
						</Atom3d>
						<Bond ID="1269" Mapping="410" Parent="105" Hidden="1" Connects="1261,1268" Visible="0"/>
						<Atom3d ID="1270" HasProperties="1" Mapping="410" Parent="105" UserID="456" DisplayStyle="Line" Hidden="1" XYZ="0.280508374962475,-0.369369365220387,-0.06368770306312" Connections="1271" ForcefieldType="h1" Charge="0.053" Components="H" Visible="0">
							<Properties Force="325.548411070762,377.32716377336,-462.15374378442" RelativeVelocity="0.354007354947538,0.108090053836574,-0.336967380674634"/>
						</Atom3d>
						<Bond ID="1271" Mapping="410" Parent="105" Hidden="1" Connects="1261,1270" Visible="0"/>
						<Atom3d ID="1272" HasProperties="1" Mapping="410" Parent="105" UserID="457" DisplayStyle="Line" Hidden="1" XYZ="0.254119839826029,-0.289316461452316,-0.141506088606276" Connections="1273" ForcefieldType="h1" Charge="0.053" Components="H" Visible="0">
							<Properties Force="176.02294508495,-468.175203986415,763.953807897794" RelativeVelocity="0.0212188724759377,-0.180492910903997,0.576160067239452"/>
						</Atom3d>
						<Bond ID="1273" Mapping="410" Parent="105" Hidden="1" Connects="1262,1272" Visible="0"/>
						<Atom3d ID="1274" HasProperties="1" Mapping="410" Parent="105" UserID="458" DisplayStyle="Line" Hidden="1" XYZ="0.295498333084632,-0.281032771268054,-0.095777018553011" Connections="1275" ForcefieldType="h1" Charge="0.053" Components="H" Visible="0">
							<Properties Force="542.864438624002,238.201093581169,220.24083048565" RelativeVelocity="0.194355988640396,-0.0848367995764705,0.224522644850035"/>
						</Atom3d>
						<Bond ID="1275" Mapping="410" Parent="105" Hidden="1" Connects="1262,1274" Visible="0"/>
						<Atom3d ID="1276" HasProperties="1" Mapping="410" Parent="105" UserID="459" DisplayStyle="Line" Hidden="1" XYZ="0.200991641160564,-0.304599896753025,-0.0758187956650793" Connections="1277" ForcefieldType="h1o" Charge="0.41" Components="H" Visible="0">
							<Properties Force="681.446243079998,594.419230115807,261.554836304392" RelativeVelocity="0.182357338895816,0.204275723422378,0.10483341878915"/>
						</Atom3d>
						<Bond ID="1277" Mapping="410" Parent="105" Hidden="1" Connects="1264,1276" Visible="0"/>
						<Molecule ID="105" Mapping="410" Parent="2" Children="ci(18):17+1261,4438" Name="Sketch 24" XYZ="0.143763265014932,0.359408162518415,-0.0718816325036852" Visible="0"/>
						<Atom3d ID="1278" HasProperties="1" Mapping="410" Parent="107" UserID="460" DisplayStyle="Line" XYZ="0.07364808834925,-0.0499488749001983,0.85220649568794" Connections="1280,1284,1286,1288" ForcefieldType="c4" Charge="-0.159" Components="C" Visible="0">
							<Properties Force="-165.968759195166,-606.426118082061,-571.206363571346" RelativeVelocity="0.00929798463771462,0.062407624996955,-0.0533285383443896"/>
						</Atom3d>
						<Atom3d ID="1279" HasProperties="1" Mapping="410" Parent="107" UserID="461" DisplayStyle="Line" XYZ="0.0658241327079186,-0.0414876266985202,0.903908340295765" Connections="1280,1282,1290,1292" ForcefieldType="c4o" Charge="0.054" Components="C" Visible="0">
							<Properties Force="534.847863378149,536.788223310026,298.877884077966" RelativeVelocity="-0.0799870810780441,-0.00803100370308763,-0.0511109579530653"/>
						</Atom3d>
						<Bond ID="1280" Mapping="410" Parent="107" Connects="1278,1279" Visible="0"/>
						<Atom3d ID="1281" HasProperties="1" Mapping="410" Parent="107" UserID="462" DisplayStyle="Line" XYZ="0.049042901391019,0.00345314148518774,0.917270812598954" Connections="1282,1294" ForcefieldType="o2h" Charge="-0.57" Components="O" Visible="0">
							<Properties Force="-244.046573250167,118.482052087973,-151.159831851076" RelativeVelocity="0.0461868415993689,-0.21066644016471,-0.248465849743137"/>
						</Atom3d>
						<Bond ID="1282" Mapping="410" Parent="107" Connects="1279,1281" Visible="0"/>
						<Atom3d ID="1283" HasProperties="1" Mapping="410" Parent="107" UserID="463" DisplayStyle="Line" Hidden="1" XYZ="0.0900250548474605,-0.0871309461554013,0.852316973538518" Connections="1284" ForcefieldType="h1" Charge="0.053" Components="H" Visible="0">
							<Properties Force="-345.811861618299,606.384732995597,-484.46380851789" RelativeVelocity="-0.868322360814633,0.41121766592389,-1.26164702805586"/>
						</Atom3d>
						<Bond ID="1284" Mapping="410" Parent="107" Hidden="1" Connects="1278,1283" Visible="0"/>
						<Atom3d ID="1285" HasProperties="1" Mapping="410" Parent="107" UserID="464" DisplayStyle="Line" Hidden="1" XYZ="0.0980793271636292,-0.0241823929854572,0.835689823602239" Connections="1286" ForcefieldType="h1" Charge="0.053" Components="H" Visible="0">
							<Properties Force="108.600509269151,-80.8984762849118,152.312766714974" RelativeVelocity="0.73216286665865,0.236786480352964,0.86438070736599"/>
						</Atom3d>
						<Bond ID="1286" Mapping="410" Parent="107" Hidden="1" Connects="1278,1285" Visible="0"/>
						<Atom3d ID="1287" HasProperties="1" Mapping="410" Parent="107" UserID="465" DisplayStyle="Line" Hidden="1" XYZ="0.0394307107837487,-0.0477494800611383,0.831783923471969" Connections="1288" ForcefieldType="h1" Charge="0.053" Components="H" Visible="0">
							<Properties Force="365.903419625978,-239.973998208261,179.946445747403" RelativeVelocity="0.040353354263145,0.556230069416319,-1.22474215958887"/>
						</Atom3d>
						<Bond ID="1288" Mapping="410" Parent="107" Hidden="1" Connects="1278,1287" Visible="0"/>
						<Atom3d ID="1289" HasProperties="1" Mapping="410" Parent="107" UserID="466" DisplayStyle="Line" Hidden="1" XYZ="0.101227704141619,-0.0443122350133093,0.920165457377256" Connections="1290" ForcefieldType="h1" Charge="0.053" Components="H" Visible="0">
							<Properties Force="22.8297469189335,-413.701787051265,298.51812761586" RelativeVelocity="0.10497304837286,0.464704531881212,0.179669571291067"/>
						</Atom3d>
						<Bond ID="1290" Mapping="410" Parent="107" Hidden="1" Connects="1279,1289" Visible="0"/>
						<Atom3d ID="1291" HasProperties="1" Mapping="410" Parent="107" UserID="467" DisplayStyle="Line" Hidden="1" XYZ="0.0405466247598097,-0.0658780870206082,0.917061989210256" Connections="1292" ForcefieldType="h1" Charge="0.053" Components="H" Visible="0">
							<Properties Force="-431.404885903747,-837.389726114658,461.207339468969" RelativeVelocity="-0.182672653475856,0.70652821545238,0.37105143246897"/>
						</Atom3d>
						<Bond ID="1292" Mapping="410" Parent="107" Hidden="1" Connects="1279,1291" Visible="0"/>
						<Atom3d ID="1293" HasProperties="1" Mapping="410" Parent="107" UserID="468" DisplayStyle="Line" Hidden="1" XYZ="0.0735138273922437,0.0200547673548077,0.90108490451824" Connections="1294" ForcefieldType="h1o" Charge="0.41" Components="H" Visible="0">
							<Properties Force="198.335944872576,982.824462638716,-82.1814801210109" RelativeVelocity="0.585394206937459,-1.16427316752641,-0.357214780036213"/>
						</Atom3d>
						<Bond ID="1294" Mapping="410" Parent="107" Hidden="1" Connects="1281,1293" Visible="0"/>
						<Molecule ID="107" Mapping="410" Parent="2" Children="ci(18):17+1278,4439" Name="Sketch 24" XYZ="-0.157641159975888,0.138868337610041,-0.0718816325036852" Visible="0"/>
						<Atom3d ID="1295" HasProperties="1" Mapping="410" Parent="109" UserID="469" DisplayStyle="Line" XYZ="1.43520024516943,0.0833652604289918,0.474506579945679" Connections="1297,1301,1303,1305" ForcefieldType="c4" Charge="-0.159" Components="C" Visible="0">
							<Properties Force="187.783180882076,890.452151343007,-782.904125670746" RelativeVelocity="-0.166744075461912,0.107043734456581,-0.116900747621939"/>
						</Atom3d>
						<Atom3d ID="1296" HasProperties="1" Mapping="410" Parent="109" UserID="470" DisplayStyle="Line" XYZ="1.44674332552163,0.0861407191227378,0.419918491872506" Connections="1297,1299,1307,1309" ForcefieldType="c4o" Charge="0.054" Components="C" Visible="0">
							<Properties Force="-1032.88593647864,-1081.58956634572,550.638981864958" RelativeVelocity="-0.134120285395786,-0.335451078510346,-0.23137225424342"/>
						</Atom3d>
						<Bond ID="1297" Mapping="410" Parent="109" Connects="1295,1296" Visible="0"/>
						<Atom3d ID="1298" HasProperties="1" Mapping="410" Parent="109" UserID="471" DisplayStyle="Line" XYZ="1.45801985278183,0.131280477043584,0.405935006678156" Connections="1299,1311" ForcefieldType="o2h" Charge="-0.57" Components="O" Visible="0">
							<Properties Force="755.161007480015,1626.75870283496,-676.364633488965" RelativeVelocity="-0.200469034967592,0.0869841228568421,-0.0482917608517948"/>
						</Atom3d>
						<Bond ID="1299" Mapping="410" Parent="109" Connects="1296,1298" Visible="0"/>
						<Atom3d ID="1300" HasProperties="1" Mapping="410" Parent="109" UserID="472" DisplayStyle="Line" Hidden="1" XYZ="1.41993669034579,0.0488084776293387,0.481099398578891" Connections="1301" ForcefieldType="h1" Charge="0.053" Components="H" Visible="0">
							<Properties Force="-338.958402076369,-251.318977555217,258.517750894863" RelativeVelocity="-0.085812285386427,-0.0228858705532535,0.260914151469863"/>
						</Atom3d>
						<Bond ID="1301" Mapping="410" Parent="109" Hidden="1" Connects="1295,1300" Visible="0"/>
						<Atom3d ID="1302" HasProperties="1" Mapping="410" Parent="109" UserID="473" DisplayStyle="Line" Hidden="1" XYZ="1.41101357755774,0.114026604486256,0.482992347274136" Connections="1303" ForcefieldType="h1" Charge="0.053" Components="H" Visible="0">
							<Properties Force="45.6579780693591,-495.479751961148,-36.7144550609824" RelativeVelocity="0.359789229545635,0.160264032814967,-0.0181691892255364"/>
						</Atom3d>
						<Bond ID="1303" Mapping="410" Parent="109" Hidden="1" Connects="1295,1302" Visible="0"/>
						<Atom3d ID="1304" HasProperties="1" Mapping="410" Parent="109" UserID="474" DisplayStyle="Line" Hidden="1" XYZ="1.46619783333526,0.0880570986387718,0.498187315058941" Connections="1305" ForcefieldType="h1" Charge="0.053" Components="H" Visible="0">
							<Properties Force="65.206945263327,-71.6609944161864,-208.689473595496" RelativeVelocity="0.0958319998743577,-0.303371264731007,-0.245329758915197"/>
						</Atom3d>
						<Bond ID="1305" Mapping="410" Parent="109" Hidden="1" Connects="1295,1304" Visible="0"/>
						<Atom3d ID="1306" HasProperties="1" Mapping="410" Parent="109" UserID="475" DisplayStyle="Line" Hidden="1" XYZ="1.41565082311974,0.0729752456980317,0.398974161814064" Connections="1307" ForcefieldType="h1" Charge="0.053" Components="H" Visible="0">
							<Properties Force="-104.887580490336,172.349708404844,219.057039124035" RelativeVelocity="-0.0571118751670006,-0.0979833939124695,-0.0614611453938464"/>
						</Atom3d>
						<Bond ID="1307" Mapping="410" Parent="109" Hidden="1" Connects="1296,1306" Visible="0"/>
						<Atom3d ID="1308" HasProperties="1" Mapping="410" Parent="109" UserID="476" DisplayStyle="Line" Hidden="1" XYZ="1.47266521557694,0.0603562007981677,0.409880351350006" Connections="1309" ForcefieldType="h1" Charge="0.053" Components="H" Visible="0">
							<Properties Force="863.036387825643,-467.566223409296,-26.0891918634685" RelativeVelocity="-0.214153924194456,-0.856398748994016,0.42267268323147"/>
						</Atom3d>
						<Bond ID="1309" Mapping="410" Parent="109" Hidden="1" Connects="1296,1308" Visible="0"/>
						<Atom3d ID="1310" HasProperties="1" Mapping="410" Parent="109" UserID="477" DisplayStyle="Line" Hidden="1" XYZ="1.4778121833032,0.132381284340476,0.376754945877483" Connections="1311" ForcefieldType="h1o" Charge="0.41" Components="H" Visible="0">
							<Properties Force="-549.647645358641,-146.035753227209,592.435076132042" RelativeVelocity="-0.159189521450653,-0.150316348479065,0.304319631785411"/>
						</Atom3d>
						<Bond ID="1311" Mapping="410" Parent="109" Hidden="1" Connects="1298,1310" Visible="0"/>
						<Molecule ID="109" Mapping="410" Parent="2" Children="ci(18):17+1295,4440" Name="Sketch 24" XYZ="0.143763265014932,0.359408162518415,-0.0718816325036852" Visible="0"/>
						<Atom3d ID="1312" HasProperties="1" Mapping="410" Parent="111" UserID="478" DisplayStyle="Line" XYZ="1.18019826698358,2.03622271181453,-0.10269323088055" Connections="1314,1318,1320,1322" ForcefieldType="c4" Charge="-0.159" Components="C" Visible="0">
							<Properties Force="-987.847741102692,-1153.31914506572,1331.69439912975" RelativeVelocity="0.203935778410942,-0.115578820398939,-0.319872653016906"/>
						</Atom3d>
						<Atom3d ID="1313" HasProperties="1" Mapping="410" Parent="111" UserID="479" DisplayStyle="Line" XYZ="1.15692003033586,2.07167436921405,-0.133844607215058" Connections="1314,1316,1324,1326" ForcefieldType="c4o" Charge="0.054" Components="C" Visible="0">
							<Properties Force="-1141.86839073852,1185.48355283651,-224.830726274341" RelativeVelocity="0.0487085289887818,-0.0373167696625111,0.00456534559271116"/>
						</Atom3d>
						<Bond ID="1314" Mapping="410" Parent="111" Connects="1312,1313" Visible="0"/>
						<Atom3d ID="1315" HasProperties="1" Mapping="410" Parent="111" UserID="480" DisplayStyle="Line" XYZ="1.10677406700914,2.0666240124128,-0.124999893234109" Connections="1316,1328" ForcefieldType="o2h" Charge="-0.57" Components="O" Visible="0">
							<Properties Force="573.519091808851,-536.795437016915,792.764677646182" RelativeVelocity="0.203839623214242,-0.0999013747205244,0.125137331204179"/>
						</Atom3d>
						<Bond ID="1316" Mapping="410" Parent="111" Connects="1313,1315" Visible="0"/>
						<Atom3d ID="1317" HasProperties="1" Mapping="410" Parent="111" UserID="481" DisplayStyle="Line" Hidden="1" XYZ="1.16446107691135,2.03778199594064,-0.0634919400170407" Connections="1318" ForcefieldType="h1" Charge="0.053" Components="H" Visible="0">
							<Properties Force="496.933333114032,63.4700312852547,-1195.20923382869" RelativeVelocity="0.45374326246165,-0.086066963862392,-0.120498642038247"/>
						</Atom3d>
						<Bond ID="1318" Mapping="410" Parent="111" Hidden="1" Connects="1312,1317" Visible="0"/>
						<Atom3d ID="1319" HasProperties="1" Mapping="410" Parent="111" UserID="482" DisplayStyle="Line" Hidden="1" XYZ="1.2169566439362,2.04345047949911,-0.101101565439468" Connections="1320" ForcefieldType="h1" Charge="0.053" Components="H" Visible="0">
							<Properties Force="1067.97627995194,-26.0277210008172,165.529055472738" RelativeVelocity="1.05076065084683,0.0796699425017793,0.420677389552558"/>
						</Atom3d>
						<Bond ID="1320" Mapping="410" Parent="111" Hidden="1" Connects="1312,1319" Visible="0"/>
						<Atom3d ID="1321" HasProperties="1" Mapping="410" Parent="111" UserID="483" DisplayStyle="Line" Hidden="1" XYZ="1.17434119980785,1.99776407489373,-0.115343483004202" Connections="1322" ForcefieldType="h1" Charge="0.053" Components="H" Visible="0">
							<Properties Force="129.033446784764,796.365680737847,160.08102372966" RelativeVelocity="0.97435877294454,0.279949710202946,-0.192518931500168"/>
						</Atom3d>
						<Bond ID="1322" Mapping="410" Parent="111" Hidden="1" Connects="1312,1321" Visible="0"/>
						<Atom3d ID="1323" HasProperties="1" Mapping="410" Parent="111" UserID="484" DisplayStyle="Line" Hidden="1" XYZ="1.16362374526987,2.06431434774499,-0.171938310594277" Connections="1324" ForcefieldType="h1" Charge="0.053" Components="H" Visible="0">
							<Properties Force="64.5064321741061,119.305867216344,232.973977874466" RelativeVelocity="-0.0341497071219687,0.14033305032272,0.617708516636927"/>
						</Atom3d>
						<Bond ID="1324" Mapping="410" Parent="111" Hidden="1" Connects="1313,1323" Visible="0"/>
						<Atom3d ID="1325" HasProperties="1" Mapping="410" Parent="111" UserID="485" DisplayStyle="Line" Hidden="1" XYZ="1.16590101410938,2.11092657579921,-0.124870733092433" Connections="1326" ForcefieldType="h1" Charge="0.053" Components="H" Visible="0">
							<Properties Force="73.5264930090644,-919.687563772182,-258.769279057449" RelativeVelocity="0.47914536971121,0.0801563802337975,0.26753183477022"/>
						</Atom3d>
						<Bond ID="1326" Mapping="410" Parent="111" Hidden="1" Connects="1313,1325" Visible="0"/>
						<Atom3d ID="1327" HasProperties="1" Mapping="410" Parent="111" UserID="486" DisplayStyle="Line" Hidden="1" XYZ="1.08992074636715,2.07703595672151,-0.151435346197406" Connections="1328" ForcefieldType="h1o" Charge="0.41" Components="H" Visible="0">
							<Properties Force="-507.060448747243,426.806080922031,-922.486989100151" RelativeVelocity="0.123566368295405,-0.335985328952673,0.399473886776754"/>
						</Atom3d>
						<Bond ID="1328" Mapping="410" Parent="111" Hidden="1" Connects="1315,1327" Visible="0"/>
						<Molecule ID="111" Mapping="410" Parent="2" Children="ci(18):17+1312,4441" Name="Sketch 24" XYZ="0.143763265014932,0.359408162518415,-0.0718816325036852" Visible="0"/>
						<Atom3d ID="1329" HasProperties="1" Mapping="410" Parent="113" UserID="487" DisplayStyle="Line" XYZ="1.49823180156488,0.527956548177115,0.318413643624337" Connections="1331,1335,1337,1339" ForcefieldType="c4" Charge="-0.159" Components="C" Visible="0">
							<Properties Force="439.486826078284,472.930130145646,293.37636516285" RelativeVelocity="0.0155733143015075,0.113072971803359,0.177677982916278"/>
						</Atom3d>
						<Atom3d ID="1330" HasProperties="1" Mapping="410" Parent="113" UserID="488" DisplayStyle="Line" XYZ="1.46158051115414,0.540774579282449,0.357608836415939" Connections="1331,1333,1341,1343" ForcefieldType="c4o" Charge="0.054" Components="C" Visible="0">
							<Properties Force="273.779711295892,103.100414874403,-872.01003486293" RelativeVelocity="0.0995190008137549,-0.0724203096984156,-0.130737377434787"/>
						</Atom3d>
						<Bond ID="1331" Mapping="410" Parent="113" Connects="1329,1330" Visible="0"/>
						<Atom3d ID="1332" HasProperties="1" Mapping="410" Parent="113" UserID="489" DisplayStyle="Line" XYZ="1.45761688199668,0.502030859268933,0.390051188466618" Connections="1333,1345" ForcefieldType="o2h" Charge="-0.57" Components="O" Visible="0">
							<Properties Force="-421.294282296279,620.20996897798,17.9555198661702" RelativeVelocity="-0.0188562636587518,-0.0918322961500965,-0.199654013382293"/>
						</Atom3d>
						<Bond ID="1333" Mapping="410" Parent="113" Connects="1330,1332" Visible="0"/>
						<Atom3d ID="1334" HasProperties="1" Mapping="410" Parent="113" UserID="490" DisplayStyle="Line" Hidden="1" XYZ="1.50955113016172,0.558809876371668,0.294921175719499" Connections="1335" ForcefieldType="h1" Charge="0.053" Components="H" Visible="0">
							<Properties Force="-332.247327807726,-424.569508062516,405.925628424786" RelativeVelocity="0.434642286371692,0.812714422606184,0.272396907784503"/>
						</Atom3d>
						<Bond ID="1335" Mapping="410" Parent="113" Hidden="1" Connects="1329,1334" Visible="0"/>
						<Atom3d ID="1336" HasProperties="1" Mapping="410" Parent="113" UserID="491" DisplayStyle="Line" Hidden="1" XYZ="1.48485859866735,0.49920459516929,0.296236971865508" Connections="1337" ForcefieldType="h1" Charge="0.053" Components="H" Visible="0">
							<Properties Force="-117.792182323698,-171.463858529707,-191.397569827629" RelativeVelocity="0.717270876150626,-0.713894851343415,-0.471169774296312"/>
						</Atom3d>
						<Bond ID="1337" Mapping="410" Parent="113" Hidden="1" Connects="1329,1336" Visible="0"/>
						<Atom3d ID="1338" HasProperties="1" Mapping="410" Parent="113" UserID="492" DisplayStyle="Line" Hidden="1" XYZ="1.53149609274789,0.515026905738056,0.335220614244108" Connections="1339" ForcefieldType="h1" Charge="0.053" Components="H" Visible="0">
							<Properties Force="-127.888923200272,15.3962425022826,5.54047291940382" RelativeVelocity="-0.0146634092658259,-0.15740140898228,-0.498324964273912"/>
						</Atom3d>
						<Bond ID="1339" Mapping="410" Parent="113" Hidden="1" Connects="1329,1338" Visible="0"/>
						<Atom3d ID="1340" HasProperties="1" Mapping="410" Parent="113" UserID="493" DisplayStyle="Line" Hidden="1" XYZ="1.42766160226646,0.547302087764275,0.338231456710888" Connections="1341" ForcefieldType="h1" Charge="0.053" Components="H" Visible="0">
							<Properties Force="27.4516140516251,-52.4300359310998,277.935989763665" RelativeVelocity="-0.785043737439399,1.06276497255553,-0.622698098926528"/>
						</Atom3d>
						<Bond ID="1341" Mapping="410" Parent="113" Hidden="1" Connects="1330,1340" Visible="0"/>
						<Atom3d ID="1342" HasProperties="1" Mapping="410" Parent="113" UserID="494" DisplayStyle="Line" Hidden="1" XYZ="1.4719852802332,0.574935361179888,0.374465995630154" Connections="1343" ForcefieldType="h1" Charge="0.053" Components="H" Visible="0">
							<Properties Force="-42.8355380464952,-177.597358508095,182.784179957417" RelativeVelocity="0.0213571127050361,0.851911304151341,-0.14319413359635"/>
						</Atom3d>
						<Bond ID="1343" Mapping="410" Parent="113" Hidden="1" Connects="1330,1342" Visible="0"/>
						<Atom3d ID="1344" HasProperties="1" Mapping="410" Parent="113" UserID="495" DisplayStyle="Line" Hidden="1" XYZ="1.42851918899663,0.508849438242705,0.407783934212791" Connections="1345" ForcefieldType="h1o" Charge="0.41" Components="H" Visible="0">
							<Properties Force="251.360572767122,-41.3993110324747,-46.37392253786" RelativeVelocity="0.772240506149024,-0.977511212454801,0.687747399885843"/>
						</Atom3d>
						<Bond ID="1345" Mapping="410" Parent="113" Hidden="1" Connects="1332,1344" Visible="0"/>
						<Molecule ID="113" Mapping="410" Parent="2" Children="ci(18):17+1329,4442" Name="Sketch 24" XYZ="0.143763265014932,0.359408162518415,-0.0718816325036852" Visible="0"/>
						<Atom3d ID="1346" HasProperties="1" Mapping="410" Parent="115" UserID="496" DisplayStyle="Line" XYZ="-0.0251153554144533,1.25866787063303,1.62713111718468" Connections="1348,1352,1354,1356" ForcefieldType="c4" Charge="-0.159" Components="C" Visible="0">
							<Properties Force="-1020.46704874037,822.346337087823,82.8901371417588" RelativeVelocity="0.167616238951338,-0.123113385627719,0.0287102222557582"/>
						</Atom3d>
						<Atom3d ID="1347" HasProperties="1" Mapping="410" Parent="115" UserID="497" DisplayStyle="Line" XYZ="-0.0683698737693913,1.28320309426905,1.60107054425221" Connections="1348,1350,1358,1360" ForcefieldType="c4o" Charge="0.054" Components="C" Visible="0">
							<Properties Force="730.456460314099,-675.401958875422,2.78476192791495" RelativeVelocity="-0.121885154718441,0.180566068834065,0.0255582685056045"/>
						</Atom3d>
						<Bond ID="1348" Mapping="410" Parent="115" Connects="1346,1347" Visible="0"/>
						<Atom3d ID="1349" HasProperties="1" Mapping="410" Parent="115" UserID="498" DisplayStyle="Line" XYZ="-0.0843730464689143,1.32684703946369,1.62166465434168" Connections="1350,1362" ForcefieldType="o2h" Charge="-0.57" Components="O" Visible="0">
							<Properties Force="209.147979722522,-555.012969941503,-206.868019720756" RelativeVelocity="0.180580551491508,-0.0850658875101441,0.050092132493719"/>
						</Atom3d>
						<Bond ID="1350" Mapping="410" Parent="115" Connects="1347,1349" Visible="0"/>
						<Atom3d ID="1351" HasProperties="1" Mapping="410" Parent="115" UserID="499" DisplayStyle="Line" Hidden="1" XYZ="0.00924983247071871,1.27809081421088,1.62365500683341" Connections="1352" ForcefieldType="h1" Charge="0.053" Components="H" Visible="0">
							<Properties Force="-299.453720964714,-58.1986223844538,88.3857319365765" RelativeVelocity="-0.346756315039422,-0.222709187608672,0.0647030525593683"/>
						</Atom3d>
						<Bond ID="1352" Mapping="410" Parent="115" Hidden="1" Connects="1346,1351" Visible="0"/>
						<Atom3d ID="1353" HasProperties="1" Mapping="410" Parent="115" UserID="500" DisplayStyle="Line" Hidden="1" XYZ="-0.0226675501805213,1.22493752297659,1.60777137422717" Connections="1354" ForcefieldType="h1" Charge="0.053" Components="H" Visible="0">
							<Properties Force="204.47423364441,-295.623649752653,362.802277544819" RelativeVelocity="0.507743318971254,0.120996811109586,-0.618143751725939"/>
						</Atom3d>
						<Bond ID="1354" Mapping="410" Parent="115" Hidden="1" Connects="1346,1353" Visible="0"/>
						<Atom3d ID="1355" HasProperties="1" Mapping="410" Parent="115" UserID="501" DisplayStyle="Line" Hidden="1" XYZ="-0.0372572648792603,1.25653149452777,1.66592784335374" Connections="1356" ForcefieldType="h1" Charge="0.053" Components="H" Visible="0">
							<Properties Force="514.970281930497,-239.905169159343,-695.728108911264" RelativeVelocity="0.867469653906682,-0.483002064355734,-0.800635426992402"/>
						</Atom3d>
						<Bond ID="1356" Mapping="410" Parent="115" Hidden="1" Connects="1346,1355" Visible="0"/>
						<Atom3d ID="1357" HasProperties="1" Mapping="410" Parent="115" UserID="502" DisplayStyle="Line" Hidden="1" XYZ="-0.0976883957189653,1.25643701977168,1.60316802240189" Connections="1358" ForcefieldType="h1" Charge="0.053" Components="H" Visible="0">
							<Properties Force="83.1802612999307,153.427006532801,153.845037731147" RelativeVelocity="0.260236934832133,0.509658665036547,0.655081986382642"/>
						</Atom3d>
						<Bond ID="1358" Mapping="410" Parent="115" Hidden="1" Connects="1347,1357" Visible="0"/>
						<Atom3d ID="1359" HasProperties="1" Mapping="410" Parent="115" UserID="503" DisplayStyle="Line" Hidden="1" XYZ="-0.0608696642175103,1.28420097306257,1.56176388750097" Connections="1360" ForcefieldType="h1" Charge="0.053" Components="H" Visible="0">
							<Properties Force="-51.7249097630512,416.355915166163,309.444732532101" RelativeVelocity="0.0957589737703541,1.45884894775894,-0.220993693230906"/>
						</Atom3d>
						<Bond ID="1360" Mapping="410" Parent="115" Hidden="1" Connects="1347,1359" Visible="0"/>
						<Atom3d ID="1361" HasProperties="1" Mapping="410" Parent="115" UserID="504" DisplayStyle="Line" Hidden="1" XYZ="-0.116871596544142,1.32419021598419,1.61257299073072" Connections="1362" ForcefieldType="h1o" Charge="0.41" Components="H" Visible="0">
							<Properties Force="-401.116121810943,284.160001813942,-88.4073989113795" RelativeVelocity="0.317569749641094,-0.433070562207489,0.307161220196695"/>
						</Atom3d>
						<Bond ID="1362" Mapping="410" Parent="115" Hidden="1" Connects="1349,1361" Visible="0"/>
						<Molecule ID="115" Mapping="410" Parent="2" Children="ci(18):17+1346,4443" Name="Sketch 24" XYZ="0.143763265014932,0.359408162518415,-0.0718816325036852" Visible="0"/>
						<Atom3d ID="1363" HasProperties="1" Mapping="410" Parent="117" UserID="505" DisplayStyle="Line" XYZ="2.05094785328515,-0.648859034901515,2.20471411570581" Connections="1365,1369,1371,1373" ForcefieldType="c4" Charge="-0.159" Components="C" Visible="0">
							<Properties Force="759.310040899622,648.618891149934,-1719.91945391999" RelativeVelocity="0.270049974473088,-0.0842362155072959,0.0798611284892639"/>
						</Atom3d>
						<Atom3d ID="1364" HasProperties="1" Mapping="410" Parent="117" UserID="506" DisplayStyle="Line" XYZ="2.04378626308394,-0.679254162079165,2.2460985898379" Connections="1365,1367,1375,1377" ForcefieldType="c4o" Charge="0.054" Components="C" Visible="0">
							<Properties Force="2225.816051847,-808.332235039965,948.353226272937" RelativeVelocity="-0.0941325935557206,-0.15478612151509,-0.169017663259727"/>
						</Atom3d>
						<Bond ID="1365" Mapping="410" Parent="117" Connects="1363,1364" Visible="0"/>
						<Atom3d ID="1366" HasProperties="1" Mapping="410" Parent="117" UserID="507" DisplayStyle="Line" XYZ="2.02971525656741,-0.725799014182685,2.23579366466553" Connections="1367,1379" ForcefieldType="o2h" Charge="-0.57" Components="O" Visible="0">
							<Properties Force="-291.731630052266,-979.851787169198,-576.985364719369" RelativeVelocity="-0.181188758978591,0.270578062469387,0.137358935973771"/>
						</Atom3d>
						<Bond ID="1367" Mapping="410" Parent="117" Connects="1364,1366" Visible="0"/>
						<Atom3d ID="1368" HasProperties="1" Mapping="410" Parent="117" UserID="508" DisplayStyle="Line" Hidden="1" XYZ="2.0171139207556,-0.646762500481595,2.18548830597807" Connections="1369" ForcefieldType="h1" Charge="0.053" Components="H" Visible="0">
							<Properties Force="-56.1594290720957,335.4879683796,-124.574644020468" RelativeVelocity="0.277669325928684,-0.885569481190279,0.926679596720816"/>
						</Atom3d>
						<Bond ID="1369" Mapping="410" Parent="117" Hidden="1" Connects="1363,1368" Visible="0"/>
						<Atom3d ID="1370" HasProperties="1" Mapping="410" Parent="117" UserID="509" DisplayStyle="Line" Hidden="1" XYZ="2.07667105600409,-0.666366836416205,2.17902801374821" Connections="1371" ForcefieldType="h1" Charge="0.053" Components="H" Visible="0">
							<Properties Force="-351.379910291208,85.0819832780604,356.10551049589" RelativeVelocity="0.730668361765764,0.689830659860815,0.423132907020421"/>
						</Atom3d>
						<Bond ID="1371" Mapping="410" Parent="117" Hidden="1" Connects="1363,1370" Visible="0"/>
						<Atom3d ID="1372" HasProperties="1" Mapping="410" Parent="117" UserID="510" DisplayStyle="Line" Hidden="1" XYZ="2.068050115385,-0.61267429560408,2.2104869923617" Connections="1373" ForcefieldType="h1" Charge="0.053" Components="H" Visible="0">
							<Properties Force="-537.974940472794,-488.602790436444,158.51082707037" RelativeVelocity="0.445732296349438,-1.15459145670899,-0.561988992194425"/>
						</Atom3d>
						<Bond ID="1373" Mapping="410" Parent="117" Hidden="1" Connects="1363,1372" Visible="0"/>
						<Atom3d ID="1374" HasProperties="1" Mapping="410" Parent="117" UserID="511" DisplayStyle="Line" Hidden="1" XYZ="2.02107141912881,-0.665619656316065,2.27167190354738" Connections="1375" ForcefieldType="h1" Charge="0.053" Components="H" Visible="0">
							<Properties Force="-1170.82891323057,646.463551692941,884.073631059368" RelativeVelocity="-0.237129257477554,0.0949228604920534,0.726993293488274"/>
						</Atom3d>
						<Bond ID="1375" Mapping="410" Parent="117" Hidden="1" Connects="1364,1374" Visible="0"/>
						<Atom3d ID="1376" HasProperties="1" Mapping="410" Parent="117" UserID="512" DisplayStyle="Line" Hidden="1" XYZ="2.07885686748063,-0.681603351750335,2.26615273685586" Connections="1377" ForcefieldType="h1" Charge="0.053" Components="H" Visible="0">
							<Properties Force="-391.231744715991,71.5871223192172,-245.353753484356" RelativeVelocity="0.903260706325076,0.631685236088648,-0.820469540821642"/>
						</Atom3d>
						<Bond ID="1377" Mapping="410" Parent="117" Hidden="1" Connects="1364,1376" Visible="0"/>
						<Atom3d ID="1378" HasProperties="1" Mapping="410" Parent="117" UserID="513" DisplayStyle="Line" Hidden="1" XYZ="2.05809143988318,-0.745963696059835,2.23232555590788" Connections="1379" ForcefieldType="h1o" Charge="0.41" Components="H" Visible="0">
							<Properties Force="-237.82055214041,460.791377358425,231.039004757738" RelativeVelocity="-0.259439490230432,0.210241973358296,0.537785034044467"/>
						</Atom3d>
						<Bond ID="1379" Mapping="410" Parent="117" Hidden="1" Connects="1366,1378" Visible="0"/>
						<Molecule ID="117" Mapping="410" Parent="2" Children="ci(18):17+1363,4444" Name="Sketch 24" XYZ="0.143763265014932,0.359408162518415,-0.0718816325036852" Visible="0"/>
						<Atom3d ID="1380" HasProperties="1" Mapping="410" Parent="119" UserID="514" DisplayStyle="Line" XYZ="1.21147231876335,0.302580883907161,0.0132936740106576" Connections="1382,1386,1388,1390" ForcefieldType="c4" Charge="-0.159" Components="C" Visible="0">
							<Properties Force="887.827663949858,-13.4796611848161,419.389762857155" RelativeVelocity="0.084254850634834,-0.0582383902329599,0.0554084620042507"/>
						</Atom3d>
						<Atom3d ID="1381" HasProperties="1" Mapping="410" Parent="119" UserID="515" DisplayStyle="Line" XYZ="1.18476920996448,0.273507567432779,-0.0231544444254463" Connections="1382,1384,1392,1394" ForcefieldType="c4o" Charge="0.054" Components="C" Visible="0">
							<Properties Force="-324.424522331298,170.55119106746,-857.711612687638" RelativeVelocity="0.01671905794754,0.0722183745472644,-0.288552609955592"/>
						</Atom3d>
						<Bond ID="1382" Mapping="410" Parent="119" Connects="1380,1381" Visible="0"/>
						<Atom3d ID="1383" HasProperties="1" Mapping="410" Parent="119" UserID="516" DisplayStyle="Line" XYZ="1.13427281073503,0.267206314975672,-0.0173741952182081" Connections="1384,1396" ForcefieldType="o2h" Charge="-0.57" Components="O" Visible="0">
							<Properties Force="415.343589922036,-253.242371116604,344.497303073984" RelativeVelocity="0.253769379534113,-0.0579435652456189,0.0534780609391506"/>
						</Atom3d>
						<Bond ID="1384" Mapping="410" Parent="119" Connects="1381,1383" Visible="0"/>
						<Atom3d ID="1385" HasProperties="1" Mapping="410" Parent="119" UserID="517" DisplayStyle="Line" Hidden="1" XYZ="1.20228420362381,0.340567121533545,0.0111994735806737" Connections="1386" ForcefieldType="h1" Charge="0.053" Components="H" Visible="0">
							<Properties Force="-455.454055530109,-65.6195280774521,304.768992196987" RelativeVelocity="0.00567771121880035,-0.278880442280468,0.449703951042244"/>
						</Atom3d>
						<Bond ID="1386" Mapping="410" Parent="119" Hidden="1" Connects="1380,1385" Visible="0"/>
						<Atom3d ID="1387" HasProperties="1" Mapping="410" Parent="119" UserID="518" DisplayStyle="Line" Hidden="1" XYZ="1.24930693791137,0.305532673371828,0.000976151895111389" Connections="1388" ForcefieldType="h1" Charge="0.053" Components="H" Visible="0">
							<Properties Force="-186.54313933552,-349.391912393395,161.563639699509" RelativeVelocity="1.26939104370268,0.223291639291058,-0.241301024042539"/>
						</Atom3d>
						<Bond ID="1388" Mapping="410" Parent="119" Hidden="1" Connects="1380,1387" Visible="0"/>
						<Atom3d ID="1389" HasProperties="1" Mapping="410" Parent="119" UserID="519" DisplayStyle="Line" Hidden="1" XYZ="1.21251685981193,0.288257831637484,0.0509051254225758" Connections="1390" ForcefieldType="h1" Charge="0.053" Components="H" Visible="0">
							<Properties Force="-254.200713653064,301.898906370913,-612.965897707654" RelativeVelocity="0.779332900223204,-0.774107533023308,-0.523978108017566"/>
						</Atom3d>
						<Bond ID="1390" Mapping="410" Parent="119" Hidden="1" Connects="1380,1389" Visible="0"/>
						<Atom3d ID="1391" HasProperties="1" Mapping="410" Parent="119" UserID="520" DisplayStyle="Line" Hidden="1" XYZ="1.20233795249938,0.238629750937109,-0.0335765351280982" Connections="1392" ForcefieldType="h1" Charge="0.053" Components="H" Visible="0">
							<Properties Force="-338.944614048851,518.208696166411,284.165118556315" RelativeVelocity="-0.319819757584366,-0.31261119619143,0.25774247373609"/>
						</Atom3d>
						<Bond ID="1392" Mapping="410" Parent="119" Hidden="1" Connects="1381,1391" Visible="0"/>
						<Atom3d ID="1393" HasProperties="1" Mapping="410" Parent="119" UserID="521" DisplayStyle="Line" Hidden="1" XYZ="1.18729849798271,0.297597989262049,-0.054694294519834" Connections="1394" ForcefieldType="h1" Charge="0.053" Components="H" Visible="0">
							<Properties Force="171.606923211133,-413.429993892467,-85.0096916699747" RelativeVelocity="-0.0223597294193944,-0.92634220623054,-0.515169218944282"/>
						</Atom3d>
						<Bond ID="1394" Mapping="410" Parent="119" Hidden="1" Connects="1381,1393" Visible="0"/>
						<Atom3d ID="1395" HasProperties="1" Mapping="410" Parent="119" UserID="522" DisplayStyle="Line" Hidden="1" XYZ="1.12041048393305,0.295729764950374,-0.0303921496557979" Connections="1396" ForcefieldType="h1o" Charge="0.41" Components="H" Visible="0">
							<Properties Force="-134.390974354903,-4.60450115776323,-43.2004875316705" RelativeVelocity="0.11653510072564,-0.974693986171873,-1.02868297301609"/>
						</Atom3d>
						<Bond ID="1396" Mapping="410" Parent="119" Hidden="1" Connects="1383,1395" Visible="0"/>
						<Molecule ID="119" Mapping="410" Parent="2" Children="ci(18):17+1380,4445" Name="Sketch 24" XYZ="0.143763265014932,0.359408162518415,-0.0718816325036852" Visible="0"/>
						<Atom3d ID="1397" HasProperties="1" Mapping="410" Parent="121" UserID="523" DisplayStyle="Line" XYZ="-0.300059676245964,-0.128150650556734,-0.408958902721166" Connections="1399,1403,1405,1407" ForcefieldType="c4" Charge="-0.159" Components="C" Visible="0">
							<Properties Force="-833.745426000437,790.587831803666,800.136427926731" RelativeVelocity="0.170222975397974,0.30569011611497,0.129476496708427"/>
						</Atom3d>
						<Atom3d ID="1398" HasProperties="1" Mapping="410" Parent="121" UserID="524" DisplayStyle="Line" XYZ="-0.350324294505754,-0.144262771041895,-0.420461306711567" Connections="1399,1401,1409,1411" ForcefieldType="c4o" Charge="0.054" Components="C" Visible="0">
							<Properties Force="-849.309875483624,-966.4127230704,729.71268952624" RelativeVelocity="-0.121515633611709,-0.0720441348641707,0.00920331832543318"/>
						</Atom3d>
						<Bond ID="1399" Mapping="410" Parent="121" Connects="1397,1398" Visible="0"/>
						<Atom3d ID="1400" HasProperties="1" Mapping="410" Parent="121" UserID="525" DisplayStyle="Line" XYZ="-0.362411147394764,-0.19398745008151,-0.408489554023433" Connections="1401,1413" ForcefieldType="o2h" Charge="-0.57" Components="O" Visible="0">
							<Properties Force="573.879039848056,945.016620355643,250.54462285141" RelativeVelocity="0.156056293045688,0.169943312307574,0.124236139720861"/>
						</Atom3d>
						<Bond ID="1401" Mapping="410" Parent="121" Connects="1398,1400" Visible="0"/>
						<Atom3d ID="1402" HasProperties="1" Mapping="410" Parent="121" UserID="526" DisplayStyle="Line" Hidden="1" XYZ="-0.294280521050447,-0.131336514941724,-0.369587126847804" Connections="1403" ForcefieldType="h1" Charge="0.053" Components="H" Visible="0">
							<Properties Force="189.380939835556,100.762620051274,-476.931541149887" RelativeVelocity="0.392778588784473,-0.94669438455708,-0.451148507319692"/>
						</Atom3d>
						<Bond ID="1403" Mapping="410" Parent="121" Hidden="1" Connects="1397,1402" Visible="0"/>
						<Atom3d ID="1404" HasProperties="1" Mapping="410" Parent="121" UserID="527" DisplayStyle="Line" Hidden="1" XYZ="-0.298911946862525,-0.0903405236216052,-0.42028525853907" Connections="1405" ForcefieldType="h1" Charge="0.053" Components="H" Visible="0">
							<Properties Force="84.9780411474706,-33.0205565512215,305.282849749346" RelativeVelocity="-0.544595184078318,-1.01809111640489,0.090327076724435"/>
						</Atom3d>
						<Bond ID="1405" Mapping="410" Parent="121" Hidden="1" Connects="1397,1404" Visible="0"/>
						<Atom3d ID="1406" HasProperties="1" Mapping="410" Parent="121" UserID="528" DisplayStyle="Line" Hidden="1" XYZ="-0.272943902668897,-0.144415685806424,-0.429702002997271" Connections="1407" ForcefieldType="h1" Charge="0.053" Components="H" Visible="0">
							<Properties Force="521.284583386028,-652.224707621163,-267.269738938105" RelativeVelocity="0.512047120691215,-2.1941949539962,-0.472083587473112"/>
						</Atom3d>
						<Bond ID="1407" Mapping="410" Parent="121" Hidden="1" Connects="1397,1406" Visible="0"/>
						<Atom3d ID="1408" HasProperties="1" Mapping="410" Parent="121" UserID="529" DisplayStyle="Line" Hidden="1" XYZ="-0.354158956953315,-0.142799026904051,-0.458649395842224" Connections="1409" ForcefieldType="h1" Charge="0.053" Components="H" Visible="0">
							<Properties Force="-290.736926542922,151.089372107541,-320.691008221628" RelativeVelocity="0.87437936532598,0.930592012175414,-0.715649589672236"/>
						</Atom3d>
						<Bond ID="1409" Mapping="410" Parent="121" Hidden="1" Connects="1398,1408" Visible="0"/>
						<Atom3d ID="1410" HasProperties="1" Mapping="410" Parent="121" UserID="530" DisplayStyle="Line" Hidden="1" XYZ="-0.37936222187477,-0.122306194307048,-0.401858535081581" Connections="1411" ForcefieldType="h1" Charge="0.053" Components="H" Visible="0">
							<Properties Force="706.210054868688,-107.736266746991,-512.821576186566" RelativeVelocity="-0.337288903900589,0.0112992251694733,-0.865091730227057"/>
						</Atom3d>
						<Bond ID="1411" Mapping="410" Parent="121" Hidden="1" Connects="1398,1410" Visible="0"/>
						<Atom3d ID="1412" HasProperties="1" Mapping="410" Parent="121" UserID="531" DisplayStyle="Line" Hidden="1" XYZ="-0.367798358626549,-0.194077382297384,-0.37381932116241" Connections="1413" ForcefieldType="h1o" Charge="0.41" Components="H" Visible="0">
							<Properties Force="20.0538443272004,8.11591946122941,-531.494302934078" RelativeVelocity="-0.0470776943492306,-0.595664921195742,0.712518580033662"/>
						</Atom3d>
						<Bond ID="1413" Mapping="410" Parent="121" Hidden="1" Connects="1400,1412" Visible="0"/>
						<Molecule ID="121" Mapping="410" Parent="2" Children="ci(18):17+1397,4446" Name="Sketch 24" XYZ="0.143763265014932,0.359408162518415,-0.0718816325036852" Visible="0"/>
						<Atom3d ID="1414" HasProperties="1" Mapping="410" Parent="123" UserID="532" DisplayStyle="Line" XYZ="1.48884486975452,1.16811852444026,0.998283779038595" Connections="1416,1420,1422,1424" ForcefieldType="c4" Charge="-0.159" Components="C" Visible="0">
							<Properties Force="-495.827720471686,949.578602578792,-825.000964277171" RelativeVelocity="-0.200788565938158,0.149629652272093,-0.0784421105291021"/>
						</Atom3d>
						<Atom3d ID="1415" HasProperties="1" Mapping="410" Parent="123" UserID="533" DisplayStyle="Line" XYZ="1.45191685839362,1.14440304025274,0.966436732415225" Connections="1416,1418,1426,1428" ForcefieldType="c4o" Charge="0.054" Components="C" Visible="0">
							<Properties Force="113.080739504261,-709.5497572254,-477.630119483503" RelativeVelocity="-0.155613665853844,-0.0272856795553962,-0.0634179400621774"/>
						</Atom3d>
						<Bond ID="1416" Mapping="410" Parent="123" Connects="1414,1415" Visible="0"/>
						<Atom3d ID="1417" HasProperties="1" Mapping="410" Parent="123" UserID="534" DisplayStyle="Line" XYZ="1.47334991049941,1.10775681734374,0.934660263484675" Connections="1418,1430" ForcefieldType="o2h" Charge="-0.57" Components="O" Visible="0">
							<Properties Force="-687.21898832269,1553.06864267978,980.184606009227" RelativeVelocity="-0.276470805274606,0.0472434058664364,-0.189134127765743"/>
						</Atom3d>
						<Bond ID="1418" Mapping="410" Parent="123" Connects="1415,1417" Visible="0"/>
						<Atom3d ID="1419" HasProperties="1" Mapping="410" Parent="123" UserID="535" DisplayStyle="Line" Hidden="1" XYZ="1.52135220214518,1.17479140557274,0.978450238367045" Connections="1420" ForcefieldType="h1" Charge="0.053" Components="H" Visible="0">
							<Properties Force="106.020124905064,414.840826543659,-307.290448426741" RelativeVelocity="-0.312753378955038,-0.471832587788624,0.0146412384166527"/>
						</Atom3d>
						<Bond ID="1420" Mapping="410" Parent="123" Hidden="1" Connects="1414,1419" Visible="0"/>
						<Atom3d ID="1421" HasProperties="1" Mapping="410" Parent="123" UserID="536" DisplayStyle="Line" Hidden="1" XYZ="1.50078379100913,1.14427150951482,1.0238276814445" Connections="1422" ForcefieldType="h1" Charge="0.053" Components="H" Visible="0">
							<Properties Force="246.244423785909,-1008.01203218607,1199.7742202649" RelativeVelocity="0.822744615740756,-1.03980125135061,0.421788966791591"/>
						</Atom3d>
						<Bond ID="1422" Mapping="410" Parent="123" Hidden="1" Connects="1414,1421" Visible="0"/>
						<Atom3d ID="1423" HasProperties="1" Mapping="410" Parent="123" UserID="537" DisplayStyle="Line" Hidden="1" XYZ="1.4750048094755,1.2007779338117,1.01645468699263" Connections="1424" ForcefieldType="h1" Charge="0.053" Components="H" Visible="0">
							<Properties Force="213.751488373277,-259.133166851644,-227.864441694724" RelativeVelocity="-0.0592303460255981,-0.241546672702893,0.096185205103936"/>
						</Atom3d>
						<Bond ID="1424" Mapping="410" Parent="123" Hidden="1" Connects="1414,1423" Visible="0"/>
						<Atom3d ID="1425" HasProperties="1" Mapping="410" Parent="123" UserID="538" DisplayStyle="Line" Hidden="1" XYZ="1.4312549861844,1.16797695440248,0.943409203291575" Connections="1426" ForcefieldType="h1" Charge="0.053" Components="H" Visible="0">
							<Properties Force="268.482586075142,236.397957150494,-177.145422484496" RelativeVelocity="-0.0130813661476693,0.0130096467080068,0.496137277352985"/>
						</Atom3d>
						<Bond ID="1426" Mapping="410" Parent="123" Hidden="1" Connects="1415,1425" Visible="0"/>
						<Atom3d ID="1427" HasProperties="1" Mapping="410" Parent="123" UserID="539" DisplayStyle="Line" Hidden="1" XYZ="1.42360949785719,1.12988759353958,0.989743911726485" Connections="1428" ForcefieldType="h1" Charge="0.053" Components="H" Visible="0">
							<Properties Force="119.447962026078,-348.942971641045,-100.633076616732" RelativeVelocity="-1.12376633051867,0.429197883485461,0.891827557301391"/>
						</Atom3d>
						<Bond ID="1428" Mapping="410" Parent="123" Hidden="1" Connects="1415,1427" Visible="0"/>
						<Atom3d ID="1429" HasProperties="1" Mapping="410" Parent="123" UserID="540" DisplayStyle="Line" Hidden="1" XYZ="1.48579017864364,1.08611721397827,0.957440524050975" Connections="1430" ForcefieldType="h1o" Charge="0.41" Components="H" Visible="0">
							<Properties Force="190.866308344133,-551.361525928246,111.488539100926" RelativeVelocity="-0.294196752904081,0.231161154991213,-0.529876484137184"/>
						</Atom3d>
						<Bond ID="1430" Mapping="410" Parent="123" Hidden="1" Connects="1417,1429" Visible="0"/>
						<Molecule ID="123" Mapping="410" Parent="2" Children="ci(18):17+1414,4447" Name="Sketch 24" XYZ="0.143763265014932,0.359408162518415,-0.0718816325036852" Visible="0"/>
						<Atom3d ID="1431" HasProperties="1" Mapping="410" Parent="125" UserID="541" DisplayStyle="Line" XYZ="1.06172913386113,0.687569586103761,-0.736390476929087" Connections="1433,1437,1439,1441" ForcefieldType="c4" Charge="-0.159" Components="C" Visible="0">
							<Properties Force="605.395934409135,-196.504896936735,180.574214876307" RelativeVelocity="0.169646133616545,-0.0890538151366081,0.470099228564169"/>
						</Atom3d>
						<Atom3d ID="1432" HasProperties="1" Mapping="410" Parent="125" UserID="542" DisplayStyle="Line" XYZ="1.0952878701647,0.645352558930578,-0.747829691776897" Connections="1433,1435,1443,1445" ForcefieldType="c4o" Charge="0.054" Components="C" Visible="0">
							<Properties Force="216.622462848488,-758.570861350112,2159.51148327581" RelativeVelocity="-0.198949838655079,-0.159344956263807,-0.0388386728936335"/>
						</Atom3d>
						<Bond ID="1433" Mapping="410" Parent="125" Connects="1431,1432" Visible="0"/>
						<Atom3d ID="1434" HasProperties="1" Mapping="410" Parent="125" UserID="543" DisplayStyle="Line" XYZ="1.14321176566456,0.658019083547841,-0.752423710573738" Connections="1435,1447" ForcefieldType="o2h" Charge="-0.57" Components="O" Visible="0">
							<Properties Force="871.864433331582,911.954032217702,-290.753649240471" RelativeVelocity="-0.133898870237835,-0.143298811143127,-0.15900178675055"/>
						</Atom3d>
						<Bond ID="1435" Mapping="410" Parent="125" Connects="1432,1434" Visible="0"/>
						<Atom3d ID="1436" HasProperties="1" Mapping="410" Parent="125" UserID="544" DisplayStyle="Line" Hidden="1" XYZ="1.02599681601156,0.674568663738467,-0.732565689902419" Connections="1437" ForcefieldType="h1" Charge="0.053" Components="H" Visible="0">
							<Properties Force="-561.159453047025,-317.536672441151,180.291694132567" RelativeVelocity="0.186549371441214,0.0139112446682951,-0.484414827350784"/>
						</Atom3d>
						<Bond ID="1437" Mapping="410" Parent="125" Hidden="1" Connects="1431,1436" Visible="0"/>
						<Atom3d ID="1438" HasProperties="1" Mapping="410" Parent="125" UserID="545" DisplayStyle="Line" Hidden="1" XYZ="1.0594770462184,0.709432109953742,-0.768464245644193" Connections="1439" ForcefieldType="h1" Charge="0.053" Components="H" Visible="0">
							<Properties Force="201.306545787048,477.862932935828,112.957445757043" RelativeVelocity="-0.4090892478193,0.297959868025293,-0.28112889342524"/>
						</Atom3d>
						<Bond ID="1439" Mapping="410" Parent="125" Hidden="1" Connects="1431,1438" Visible="0"/>
						<Atom3d ID="1440" HasProperties="1" Mapping="410" Parent="125" UserID="546" DisplayStyle="Line" Hidden="1" XYZ="1.06987179776567,0.70748334567137,-0.701712415782886" Connections="1441" ForcefieldType="h1" Charge="0.053" Components="H" Visible="0">
							<Properties Force="28.2310950770192,-469.287604447303,-891.411107834039" RelativeVelocity="-0.198901581885106,0.439739092565502,1.18915472946404"/>
						</Atom3d>
						<Bond ID="1441" Mapping="410" Parent="125" Hidden="1" Connects="1431,1440" Visible="0"/>
						<Atom3d ID="1442" HasProperties="1" Mapping="410" Parent="125" UserID="547" DisplayStyle="Line" Hidden="1" XYZ="1.08456665940786,0.627189039677426,-0.779184984943648" Connections="1443" ForcefieldType="h1" Charge="0.053" Components="H" Visible="0">
							<Properties Force="-460.968125632248,-454.622202380126,-701.135738200312" RelativeVelocity="0.156284201951148,-0.265293628785422,-0.302861560228719"/>
						</Atom3d>
						<Bond ID="1443" Mapping="410" Parent="125" Hidden="1" Connects="1432,1442" Visible="0"/>
						<Atom3d ID="1444" HasProperties="1" Mapping="410" Parent="125" UserID="548" DisplayStyle="Line" Hidden="1" XYZ="1.0966627799275,0.618025243279235,-0.716305899078874" Connections="1445" ForcefieldType="h1" Charge="0.053" Components="H" Visible="0">
							<Properties Force="-542.624980600889,621.51444609589,-799.903409482396" RelativeVelocity="-0.536453805218323,0.176900695539938,0.449815490488989"/>
						</Atom3d>
						<Bond ID="1445" Mapping="410" Parent="125" Hidden="1" Connects="1432,1444" Visible="0"/>
						<Atom3d ID="1446" HasProperties="1" Mapping="410" Parent="125" UserID="549" DisplayStyle="Line" Hidden="1" XYZ="1.16406554911822,0.631222335261068,-0.747791978688115" Connections="1447" ForcefieldType="h1o" Charge="0.41" Components="H" Visible="0">
							<Properties Force="-306.55496820721,-173.964513852099,-86.3439060022329" RelativeVelocity="-0.0280369317418824,-0.0512424599321261,-0.481174958682674"/>
						</Atom3d>
						<Bond ID="1447" Mapping="410" Parent="125" Hidden="1" Connects="1434,1446" Visible="0"/>
						<Molecule ID="125" Mapping="410" Parent="2" Children="ci(18):17+1431,4448" Name="Sketch 24" XYZ="0.143763265014932,0.359408162518415,-0.0718816325036852" Visible="0"/>
						<Atom3d ID="1448" HasProperties="1" Mapping="410" Parent="127" UserID="550" DisplayStyle="Line" XYZ="2.31969401769741,2.14746934612368,0.409549860522548" Connections="1450,1454,1456,1458" ForcefieldType="c4" Charge="-0.159" Components="C" Visible="0">
							<Properties Force="935.982559131089,168.575093125891,240.083579809473" RelativeVelocity="-0.0733187539067817,-0.19876136358301,0.140555057745693"/>
						</Atom3d>
						<Atom3d ID="1449" HasProperties="1" Mapping="410" Parent="127" UserID="551" DisplayStyle="Line" XYZ="2.3395524486459,2.19836006072107,0.413235723726043" Connections="1450,1452,1460,1462" ForcefieldType="c4o" Charge="0.054" Components="C" Visible="0">
							<Properties Force="52.6165225221965,107.956755501312,-894.782876832622" RelativeVelocity="0.222980598449763,-0.0624912330109121,-0.20290758459879"/>
						</Atom3d>
						<Bond ID="1450" Mapping="410" Parent="127" Connects="1448,1449" Visible="0"/>
						<Atom3d ID="1451" HasProperties="1" Mapping="410" Parent="127" UserID="552" DisplayStyle="Line" XYZ="2.38488309816547,2.20594382703089,0.390298253853703" Connections="1452,1464" ForcefieldType="o2h" Charge="-0.57" Components="O" Visible="0">
							<Properties Force="35.8465871120986,-238.14332956741,272.010451117069" RelativeVelocity="-0.138836413355358,0.143989945337395,0.188440794463956"/>
						</Atom3d>
						<Bond ID="1452" Mapping="410" Parent="127" Connects="1449,1451" Visible="0"/>
						<Atom3d ID="1453" HasProperties="1" Mapping="410" Parent="127" UserID="553" DisplayStyle="Line" Hidden="1" XYZ="2.34114259547208,2.12052770178574,0.430051732100752" Connections="1454" ForcefieldType="h1" Charge="0.053" Components="H" Visible="0">
							<Properties Force="-301.121529925095,324.723517224393,-234.398692649442" RelativeVelocity="0.1735100424316,0.876710833774545,-1.15798169349846"/>
						</Atom3d>
						<Bond ID="1454" Mapping="410" Parent="127" Hidden="1" Connects="1448,1453" Visible="0"/>
						<Atom3d ID="1455" HasProperties="1" Mapping="410" Parent="127" UserID="554" DisplayStyle="Line" Hidden="1" XYZ="2.32142399314612,2.13943847601323,0.371870234027033" Connections="1456" ForcefieldType="h1" Charge="0.053" Components="H" Visible="0">
							<Properties Force="53.5857693150852,-299.732731695566,-333.768663381876" RelativeVelocity="-0.346771590280857,0.561739069927465,0.315685226821611"/>
						</Atom3d>
						<Bond ID="1456" Mapping="410" Parent="127" Hidden="1" Connects="1448,1455" Visible="0"/>
						<Atom3d ID="1457" HasProperties="1" Mapping="410" Parent="127" UserID="555" DisplayStyle="Line" Hidden="1" XYZ="2.28274759162644,2.14618357512275,0.419580093763801" Connections="1458" ForcefieldType="h1" Charge="0.053" Components="H" Visible="0">
							<Properties Force="-410.271583209122,-58.913419389649,242.260083510966" RelativeVelocity="-0.289423563545226,0.88414284722791,0.422744767987803"/>
						</Atom3d>
						<Bond ID="1458" Mapping="410" Parent="127" Hidden="1" Connects="1448,1457" Visible="0"/>
						<Atom3d ID="1459" HasProperties="1" Mapping="410" Parent="127" UserID="556" DisplayStyle="Line" Hidden="1" XYZ="2.34116467585581,2.21275284732865,0.449160957526663" Connections="1460" ForcefieldType="h1" Charge="0.053" Components="H" Visible="0">
							<Properties Force="-176.431017274031,81.4778975489275,266.664811932191" RelativeVelocity="-0.326410538425216,-1.09001077900857,-0.431772460918651"/>
						</Atom3d>
						<Bond ID="1460" Mapping="410" Parent="127" Hidden="1" Connects="1449,1459" Visible="0"/>
						<Atom3d ID="1461" HasProperties="1" Mapping="410" Parent="127" UserID="557" DisplayStyle="Line" Hidden="1" XYZ="2.31529612527241,2.22026073320191,0.389962007721001" Connections="1462" ForcefieldType="h1" Charge="0.053" Components="H" Visible="0">
							<Properties Force="204.478529871136,-104.659057802562,578.074753384023" RelativeVelocity="0.17052034422753,-1.36304935094995,0.388120138192885"/>
						</Atom3d>
						<Bond ID="1462" Mapping="410" Parent="127" Hidden="1" Connects="1449,1461" Visible="0"/>
						<Atom3d ID="1463" HasProperties="1" Mapping="410" Parent="127" UserID="558" DisplayStyle="Line" Hidden="1" XYZ="2.40988814159476,2.19006891308632,0.408602255689499" Connections="1464" ForcefieldType="h1o" Charge="0.41" Components="H" Visible="0">
							<Properties Force="-464.696990948477,-51.6283540845049,-191.594719783761" RelativeVelocity="1.1172899678887,0.16578694054341,-0.334657803381905"/>
						</Atom3d>
						<Bond ID="1464" Mapping="410" Parent="127" Hidden="1" Connects="1451,1463" Visible="0"/>
						<Molecule ID="127" Mapping="410" Parent="2" Children="ci(18):17+1448,4449" Name="Sketch 24" XYZ="0.404897424144067,0.636033347370776,-0.0718816325036852" Visible="0"/>
						<Atom3d ID="1465" HasProperties="1" Mapping="410" Parent="129" UserID="559" DisplayStyle="Line" XYZ="0.484433201603085,-0.139486880890673,1.47045783812325" Connections="1467,1471,1473,1475" ForcefieldType="c4" Charge="-0.159" Components="C" Visible="0">
							<Properties Force="185.930180514875,-1731.12589207882,967.047622456745" RelativeVelocity="-0.0924809712391113,0.150555164795452,-0.174598221449144"/>
						</Atom3d>
						<Atom3d ID="1466" HasProperties="1" Mapping="410" Parent="129" UserID="560" DisplayStyle="Line" XYZ="0.492018453525112,-0.183274223617058,1.43751917773803" Connections="1467,1469,1477,1479" ForcefieldType="c4o" Charge="0.054" Components="C" Visible="0">
							<Properties Force="1376.84881918124,838.272031122552,-235.516634307645" RelativeVelocity="-0.166876272553216,-0.271878122769459,-0.320160046755895"/>
						</Atom3d>
						<Bond ID="1467" Mapping="410" Parent="129" Connects="1465,1466" Visible="0"/>
						<Atom3d ID="1468" HasProperties="1" Mapping="410" Parent="129" UserID="561" DisplayStyle="Line" XYZ="0.466925066831416,-0.226842045625318,1.44225783225539" Connections="1469,1481" ForcefieldType="o2h" Charge="-0.57" Components="O" Visible="0">
							<Properties Force="-119.509897373628,88.8126517521813,732.117063291658" RelativeVelocity="-0.0802443733122097,-0.0677881746450394,0.190997956408903"/>
						</Atom3d>
						<Bond ID="1469" Mapping="410" Parent="129" Connects="1466,1468" Visible="0"/>
						<Atom3d ID="1470" HasProperties="1" Mapping="410" Parent="129" UserID="562" DisplayStyle="Line" Hidden="1" XYZ="0.506306270776111,-0.143146364341619,1.50389813382995" Connections="1471" ForcefieldType="h1" Charge="0.053" Components="H" Visible="0">
							<Properties Force="-331.290418380733,11.0125799345822,-296.628422532959" RelativeVelocity="0.0358495850897334,-0.368715082253147,0.623527500772782"/>
						</Atom3d>
						<Bond ID="1471" Mapping="410" Parent="129" Hidden="1" Connects="1465,1470" Visible="0"/>
						<Atom3d ID="1472" HasProperties="1" Mapping="410" Parent="129" UserID="563" DisplayStyle="Line" Hidden="1" XYZ="0.447993960241989,-0.137870876607013,1.48015983388269" Connections="1473" ForcefieldType="h1" Charge="0.053" Components="H" Visible="0">
							<Properties Force="-651.423189659107,152.603544406318,351.197136907711" RelativeVelocity="-0.473224186865711,0.20656543950515,-0.597836417119473"/>
						</Atom3d>
						<Bond ID="1473" Mapping="410" Parent="129" Hidden="1" Connects="1465,1472" Visible="0"/>
						<Atom3d ID="1474" HasProperties="1" Mapping="410" Parent="129" UserID="564" DisplayStyle="Line" Hidden="1" XYZ="0.494019462705358,-0.107108503086959,1.45471341550029" Connections="1475" ForcefieldType="h1" Charge="0.053" Components="H" Visible="0">
							<Properties Force="389.423200022265,949.056982571497,-707.50687966587" RelativeVelocity="0.414541644366358,-0.211954552680468,-0.610739023244976"/>
						</Atom3d>
						<Bond ID="1475" Mapping="410" Parent="129" Hidden="1" Connects="1465,1474" Visible="0"/>
						<Atom3d ID="1476" HasProperties="1" Mapping="410" Parent="129" UserID="565" DisplayStyle="Line" Hidden="1" XYZ="0.531498137213024,-0.190223520122758,1.44298293202942" Connections="1477" ForcefieldType="h1" Charge="0.053" Components="H" Visible="0">
							<Properties Force="-454.294412474346,-105.639540123084,-347.207998209992" RelativeVelocity="-0.618406288295006,-0.9947600150207,0.130689069621964"/>
						</Atom3d>
						<Bond ID="1477" Mapping="410" Parent="129" Hidden="1" Connects="1466,1476" Visible="0"/>
						<Atom3d ID="1478" HasProperties="1" Mapping="410" Parent="129" UserID="566" DisplayStyle="Line" Hidden="1" XYZ="0.48844863973616,-0.168462364859758,1.400335892157" Connections="1479" ForcefieldType="h1" Charge="0.053" Components="H" Visible="0">
							<Properties Force="-108.637893859489,-596.553506066192,324.816954755332" RelativeVelocity="0.275016559922219,-0.424788514049298,-0.525101946444724"/>
						</Atom3d>
						<Bond ID="1479" Mapping="410" Parent="129" Hidden="1" Connects="1466,1478" Visible="0"/>
						<Atom3d ID="1480" HasProperties="1" Mapping="410" Parent="129" UserID="567" DisplayStyle="Line" Hidden="1" XYZ="0.476467502187045,-0.241631710898617,1.47322743069774" Connections="1481" ForcefieldType="h1o" Charge="0.41" Components="H" Visible="0">
							<Properties Force="-109.107542448604,482.36074620946,-765.671071786259" RelativeVelocity="0.286286388833104,-0.983832364776558,0.0939525207924844"/>
						</Atom3d>
						<Bond ID="1481" Mapping="410" Parent="129" Hidden="1" Connects="1468,1480" Visible="0"/>
						<Molecule ID="129" Mapping="410" Parent="2" Children="ci(18):17+1465,4450" Name="Sketch 24" XYZ="0.143763265014932,0.359408162518415,-0.0718816325036852" Visible="0"/>
						<Atom3d ID="1482" HasProperties="1" Mapping="410" Parent="131" UserID="568" DisplayStyle="Line" XYZ="1.3723270519964,0.882349654209907,1.31606966738287" Connections="1484,1488,1490,1492" ForcefieldType="c4" Charge="-0.159" Components="C" Visible="0">
							<Properties Force="221.148017470559,-920.706833710982,352.401026699061" RelativeVelocity="0.00726777877073589,0.328749184982695,-0.311677411168334"/>
						</Atom3d>
						<Atom3d ID="1483" HasProperties="1" Mapping="410" Parent="131" UserID="569" DisplayStyle="Line" XYZ="1.32092474693063,0.872119817247965,1.32658249962091" Connections="1484,1486,1494,1496" ForcefieldType="c4o" Charge="0.054" Components="C" Visible="0">
							<Properties Force="-106.089846651465,-27.6500834795601,335.52890754201" RelativeVelocity="-0.126010688016655,0.10326562771746,-0.0978334739491649"/>
						</Atom3d>
						<Bond ID="1484" Mapping="410" Parent="131" Connects="1482,1483" Visible="0"/>
						<Atom3d ID="1485" HasProperties="1" Mapping="410" Parent="131" UserID="570" DisplayStyle="Line" XYZ="1.30351245146194,0.91072216945028,1.35582256841239" Connections="1486,1498" ForcefieldType="o2h" Charge="-0.57" Components="O" Visible="0">
							<Properties Force="-320.825366273188,-337.359922006733,-533.168522534232" RelativeVelocity="0.0273808529031567,0.277473536804306,0.15892107472143"/>
						</Atom3d>
						<Bond ID="1486" Mapping="410" Parent="131" Connects="1483,1485" Visible="0"/>
						<Atom3d ID="1487" HasProperties="1" Mapping="410" Parent="131" UserID="571" DisplayStyle="Line" Hidden="1" XYZ="1.37396448957259,0.91720363297491,1.30152546690216" Connections="1488" ForcefieldType="h1" Charge="0.053" Components="H" Visible="0">
							<Properties Force="218.766210765936,785.832103774532,-260.696382744723" RelativeVelocity="-0.389904436110321,-0.354527410201031,0.196878257811594"/>
						</Atom3d>
						<Bond ID="1488" Mapping="410" Parent="131" Hidden="1" Connects="1482,1487" Visible="0"/>
						<Atom3d ID="1489" HasProperties="1" Mapping="410" Parent="131" UserID="572" DisplayStyle="Line" Hidden="1" XYZ="1.38760134998765,0.857289828102307,1.28957698887438" Connections="1490" ForcefieldType="h1" Charge="0.053" Components="H" Visible="0">
							<Properties Force="5.48545025825834,65.7210152542683,265.424258286544" RelativeVelocity="0.811528246080874,-0.068668130560553,0.653335853042211"/>
						</Atom3d>
						<Bond ID="1490" Mapping="410" Parent="131" Hidden="1" Connects="1482,1489" Visible="0"/>
						<Atom3d ID="1491" HasProperties="1" Mapping="410" Parent="131" UserID="573" DisplayStyle="Line" Hidden="1" XYZ="1.39115202777266,0.880520068464727,1.35075274717622" Connections="1492" ForcefieldType="h1" Charge="0.053" Components="H" Visible="0">
							<Properties Force="189.862454572029,65.2828755663293,-330.569406021422" RelativeVelocity="-1.27463480872926,-0.157509963080814,0.716529207750853"/>
						</Atom3d>
						<Bond ID="1492" Mapping="410" Parent="131" Hidden="1" Connects="1482,1491" Visible="0"/>
						<Atom3d ID="1493" HasProperties="1" Mapping="410" Parent="131" UserID="574" DisplayStyle="Line" Hidden="1" XYZ="1.31716900950222,0.838209822985705,1.3478552558787" Connections="1494" ForcefieldType="h1" Charge="0.053" Components="H" Visible="0">
							<Properties Force="-61.0661181687024,470.825823725733,-357.039183921248" RelativeVelocity="0.212773731143955,-0.631164609722609,-0.572264333767949"/>
						</Atom3d>
						<Bond ID="1494" Mapping="410" Parent="131" Hidden="1" Connects="1483,1493" Visible="0"/>
						<Atom3d ID="1495" HasProperties="1" Mapping="410" Parent="131" UserID="575" DisplayStyle="Line" Hidden="1" XYZ="1.3030060191912,0.86827699332678,1.2914312673776" Connections="1496" ForcefieldType="h1" Charge="0.053" Components="H" Visible="0">
							<Properties Force="-312.241467626382,81.7880396993291,366.726381647357" RelativeVelocity="-0.171993506682986,-0.117813888863947,-0.226578330075963"/>
						</Atom3d>
						<Bond ID="1496" Mapping="410" Parent="131" Hidden="1" Connects="1483,1495" Visible="0"/>
						<Atom3d ID="1497" HasProperties="1" Mapping="410" Parent="131" UserID="576" DisplayStyle="Line" Hidden="1" XYZ="1.29643683062758,0.93662941443516,1.33405606502202" Connections="1498" ForcefieldType="h1o" Charge="0.41" Components="H" Visible="0">
							<Properties Force="226.158316261539,-122.806462214238,15.0426462272211" RelativeVelocity="0.118204694564583,0.862325198289152,-0.748270622286145"/>
						</Atom3d>
						<Bond ID="1498" Mapping="410" Parent="131" Hidden="1" Connects="1485,1497" Visible="0"/>
						<Molecule ID="131" Mapping="410" Parent="2" Children="ci(18):17+1482,4451" Name="Sketch 24" XYZ="0.143763265014932,0.359408162518415,-0.0718816325036852" Visible="0"/>
						<Atom3d ID="1499" HasProperties="1" Mapping="410" Parent="133" UserID="577" DisplayStyle="Line" XYZ="-0.298004042879327,0.81132677492814,1.71840601827381" Connections="1501,1505,1507,1509" ForcefieldType="c4" Charge="-0.159" Components="C" Visible="0">
							<Properties Force="1161.38372779255,448.133191092737,206.052748749166" RelativeVelocity="0.0568750215734294,0.127751510919352,-0.102967669718339"/>
						</Atom3d>
						<Atom3d ID="1500" HasProperties="1" Mapping="410" Parent="133" UserID="578" DisplayStyle="Line" XYZ="-0.341889009887984,0.780663423848829,1.72448355788898" Connections="1501,1503,1511,1513" ForcefieldType="c4o" Charge="0.054" Components="C" Visible="0">
							<Properties Force="-742.912720776188,-80.2747308096039,-1541.6105614353" RelativeVelocity="-0.0268779961758327,-0.268050988849357,-0.0475690507995992"/>
						</Atom3d>
						<Bond ID="1501" Mapping="410" Parent="133" Connects="1499,1500" Visible="0"/>
						<Atom3d ID="1502" HasProperties="1" Mapping="410" Parent="133" UserID="579" DisplayStyle="Line" XYZ="-0.383120881575886,0.798111878837478,1.69811581636773" Connections="1503,1515" ForcefieldType="o2h" Charge="-0.57" Components="O" Visible="0">
							<Properties Force="-266.215013800065,-828.692640310461,341.441832297124" RelativeVelocity="-0.061986397915806,0.0616619473795632,-0.146416357360449"/>
						</Atom3d>
						<Bond ID="1503" Mapping="410" Parent="133" Connects="1500,1502" Visible="0"/>
						<Atom3d ID="1504" HasProperties="1" Mapping="410" Parent="133" UserID="580" DisplayStyle="Line" Hidden="1" XYZ="-0.299680374007006,0.850389542611094,1.72453983128653" Connections="1505" ForcefieldType="h1" Charge="0.053" Components="H" Visible="0">
							<Properties Force="-577.533117481728,-236.509224745553,300.206211870451" RelativeVelocity="0.13802688741427,0.0771314443081367,-0.437217975014937"/>
						</Atom3d>
						<Bond ID="1505" Mapping="410" Parent="133" Hidden="1" Connects="1499,1504" Visible="0"/>
						<Atom3d ID="1506" HasProperties="1" Mapping="410" Parent="133" UserID="581" DisplayStyle="Line" Hidden="1" XYZ="-0.273532016673159,0.811366102936049,1.68623349925651" Connections="1507" ForcefieldType="h1" Charge="0.053" Components="H" Visible="0">
							<Properties Force="-676.098018476418,-639.346001014628,231.775453285132" RelativeVelocity="0.00819473230979424,0.115185754584457,-0.854242142747384"/>
						</Atom3d>
						<Bond ID="1507" Mapping="410" Parent="133" Hidden="1" Connects="1499,1506" Visible="0"/>
						<Atom3d ID="1508" HasProperties="1" Mapping="410" Parent="133" UserID="582" DisplayStyle="Line" Hidden="1" XYZ="-0.276223655227295,0.796674525675907,1.74813709044596" Connections="1509" ForcefieldType="h1" Charge="0.053" Components="H" Visible="0">
							<Properties Force="273.754075925961,290.53876485396,-239.967775581704" RelativeVelocity="-0.296583408229304,-0.21569601928482,-0.421079003268929"/>
						</Atom3d>
						<Bond ID="1509" Mapping="410" Parent="133" Hidden="1" Connects="1499,1508" Visible="0"/>
						<Atom3d ID="1510" HasProperties="1" Mapping="410" Parent="133" UserID="583" DisplayStyle="Line" Hidden="1" XYZ="-0.350774377445045,0.779580719496831,1.76231656742419" Connections="1511" ForcefieldType="h1" Charge="0.053" Components="H" Visible="0">
							<Properties Force="-17.495760909824,-178.9355156134,205.791226322197" RelativeVelocity="0.811729545167324,0.572645994670292,0.121267951786407"/>
						</Atom3d>
						<Bond ID="1511" Mapping="410" Parent="133" Hidden="1" Connects="1500,1510" Visible="0"/>
						<Atom3d ID="1512" HasProperties="1" Mapping="410" Parent="133" UserID="584" DisplayStyle="Line" Hidden="1" XYZ="-0.334262053240493,0.744293826059073,1.70891874315611" Connections="1513" ForcefieldType="h1" Charge="0.053" Components="H" Visible="0">
							<Properties Force="-6.87552007731939,324.414140799244,536.086652814391" RelativeVelocity="0.163675110539096,-0.886532350230619,-0.0980891751880286"/>
						</Atom3d>
						<Bond ID="1513" Mapping="410" Parent="133" Hidden="1" Connects="1500,1512" Visible="0"/>
						<Atom3d ID="1514" HasProperties="1" Mapping="410" Parent="133" UserID="585" DisplayStyle="Line" Hidden="1" XYZ="-0.410331881180183,0.775015885444521,1.70563721619136" Connections="1515" ForcefieldType="h1o" Charge="0.41" Components="H" Visible="0">
							<Properties Force="923.800553411142,710.429075665593,-172.30308543809" RelativeVelocity="-0.169274135234963,-1.06612657991673,-0.390031803520397"/>
						</Atom3d>
						<Bond ID="1515" Mapping="410" Parent="133" Hidden="1" Connects="1502,1514" Visible="0"/>
						<Molecule ID="133" Mapping="410" Parent="2" Children="ci(18):17+1499,4452" Name="Sketch 24" XYZ="0.143763265014932,0.359408162518415,-0.0718816325036852" Visible="0"/>
						<Atom3d ID="1516" HasProperties="1" Mapping="410" Parent="135" UserID="586" DisplayStyle="Line" XYZ="0.274440885751665,1.22156272685232,0.27618641367179" Connections="1518,1522,1524,1526" ForcefieldType="c4" Charge="-0.159" Components="C" Visible="0">
							<Properties Force="525.41975792646,750.367685352149,725.305252953779" RelativeVelocity="-0.322420210856793,0.0554292804545481,0.0696927766320948"/>
						</Atom3d>
						<Atom3d ID="1517" HasProperties="1" Mapping="410" Parent="135" UserID="587" DisplayStyle="Line" XYZ="0.282474396115666,1.27489782066419,0.29277541550409" Connections="1518,1520,1528,1530" ForcefieldType="c4o" Charge="0.054" Components="C" Visible="0">
							<Properties Force="875.666088029955,-1073.81689575006,52.2480832421549" RelativeVelocity="-0.0534054165486578,0.196330946069139,0.0147678496611351"/>
						</Atom3d>
						<Bond ID="1518" Mapping="410" Parent="135" Connects="1516,1517" Visible="0"/>
						<Atom3d ID="1519" HasProperties="1" Mapping="410" Parent="135" UserID="588" DisplayStyle="Line" XYZ="0.314755985576941,1.2933584133517,0.259096730805116" Connections="1520,1532" ForcefieldType="o2h" Charge="-0.57" Components="O" Visible="0">
							<Properties Force="716.508031163709,194.930123449797,-269.711593797723" RelativeVelocity="-0.339082545414597,0.0535089125198127,0.0162271951127184"/>
						</Atom3d>
						<Bond ID="1520" Mapping="410" Parent="135" Connects="1517,1519" Visible="0"/>
						<Atom3d ID="1521" HasProperties="1" Mapping="410" Parent="135" UserID="589" DisplayStyle="Line" Hidden="1" XYZ="0.258349168151068,1.21923441454501,0.2418704482543" Connections="1522" ForcefieldType="h1" Charge="0.053" Components="H" Visible="0">
							<Properties Force="-582.326728788605,214.864663501662,-590.587834045503" RelativeVelocity="-0.136149650369228,0.405895259316482,0.332118743874694"/>
						</Atom3d>
						<Bond ID="1522" Mapping="410" Parent="135" Hidden="1" Connects="1516,1521" Visible="0"/>
						<Atom3d ID="1523" HasProperties="1" Mapping="410" Parent="135" UserID="590" DisplayStyle="Line" Hidden="1" XYZ="0.252004671188025,1.20048468912527,0.301527922017865" Connections="1524" ForcefieldType="h1" Charge="0.053" Components="H" Visible="0">
							<Properties Force="497.365664684852,48.1993310765676,-233.455596391704" RelativeVelocity="-0.209414658623154,-0.160966049301204,-0.134819408496868"/>
						</Atom3d>
						<Bond ID="1524" Mapping="410" Parent="135" Hidden="1" Connects="1516,1523" Visible="0"/>
						<Atom3d ID="1525" HasProperties="1" Mapping="410" Parent="135" UserID="591" DisplayStyle="Line" Hidden="1" XYZ="0.311114441633658,1.20751897507796,0.267632371641478" Connections="1526" ForcefieldType="h1" Charge="0.053" Components="H" Visible="0">
							<Properties Force="-442.00279541998,-115.452276196188,589.719355477651" RelativeVelocity="-0.304126688511466,0.342047265126535,0.176437397076804"/>
						</Atom3d>
						<Bond ID="1526" Mapping="410" Parent="135" Hidden="1" Connects="1516,1525" Visible="0"/>
						<Atom3d ID="1527" HasProperties="1" Mapping="410" Parent="135" UserID="592" DisplayStyle="Line" Hidden="1" XYZ="0.299635146994684,1.2758548859585,0.329325688718694" Connections="1528" ForcefieldType="h1" Charge="0.053" Components="H" Visible="0">
							<Properties Force="-367.030255830101,-36.8337013673754,-434.864230834768" RelativeVelocity="0.342711399529387,0.0845492494391513,-0.829991434513834"/>
						</Atom3d>
						<Bond ID="1528" Mapping="410" Parent="135" Hidden="1" Connects="1517,1527" Visible="0"/>
						<Atom3d ID="1529" HasProperties="1" Mapping="410" Parent="135" UserID="593" DisplayStyle="Line" Hidden="1" XYZ="0.253217800764423,1.2987526767257,0.290690389905604" Connections="1530" ForcefieldType="h1" Charge="0.053" Components="H" Visible="0">
							<Properties Force="-976.109509884687,200.64306195069,273.709128449208" RelativeVelocity="0.000953582826579878,0.675594278750072,-0.639467001087676"/>
						</Atom3d>
						<Bond ID="1530" Mapping="410" Parent="135" Hidden="1" Connects="1517,1529" Visible="0"/>
						<Atom3d ID="1531" HasProperties="1" Mapping="410" Parent="135" UserID="594" DisplayStyle="Line" Hidden="1" XYZ="0.332703290272397,1.31885147905862,0.273665874337824" Connections="1532" ForcefieldType="h1o" Charge="0.41" Components="H" Visible="0">
							<Properties Force="-98.3503399340307,-134.407690250194,-30.9350928969002" RelativeVelocity="0.648971430376858,-0.564313225799174,-0.180033948375749"/>
						</Atom3d>
						<Bond ID="1532" Mapping="410" Parent="135" Hidden="1" Connects="1519,1531" Visible="0"/>
						<Molecule ID="135" Mapping="410" Parent="2" Children="ci(18):17+1516,4453" Name="Sketch 24" XYZ="0.143763265014932,0.359408162518415,-0.0718816325036852" Visible="0"/>
						<Atom3d ID="1533" HasProperties="1" Mapping="410" Parent="137" UserID="595" DisplayStyle="Line" XYZ="-0.0639439447501523,1.11740512864843,0.388651000290329" Connections="1535,1539,1541,1543" ForcefieldType="c4" Charge="-0.159" Components="C" Visible="0">
							<Properties Force="-1943.72791687871,1218.24743950951,-283.130435510019" RelativeVelocity="-0.0352395772808358,0.151105238771933,-0.154416878550298"/>
						</Atom3d>
						<Atom3d ID="1534" HasProperties="1" Mapping="410" Parent="137" UserID="596" DisplayStyle="Line" XYZ="-0.0253813862110163,1.09655636722302,0.360673016769304" Connections="1535,1537,1545,1547" ForcefieldType="c4o" Charge="0.054" Components="C" Visible="0">
							<Properties Force="1491.99091997609,-848.704862531506,-378.78956294924" RelativeVelocity="-0.113860983766286,-0.0839931440375347,-0.0634606214428507"/>
						</Atom3d>
						<Bond ID="1535" Mapping="410" Parent="137" Connects="1533,1534" Visible="0"/>
						<Atom3d ID="1536" HasProperties="1" Mapping="410" Parent="137" UserID="597" DisplayStyle="Line" XYZ="0.0163794764426497,1.12212204213183,0.375487399616134" Connections="1537,1549" ForcefieldType="o2h" Charge="-0.57" Components="O" Visible="0">
							<Properties Force="-199.446472683563,521.295952336112,446.896647910107" RelativeVelocity="0.231046431784886,-0.0418608483896289,0.0190371133993348"/>
						</Atom3d>
						<Bond ID="1537" Mapping="410" Parent="137" Connects="1534,1536" Visible="0"/>
						<Atom3d ID="1538" HasProperties="1" Mapping="410" Parent="137" UserID="598" DisplayStyle="Line" Hidden="1" XYZ="-0.0538048584167533,1.11758128239616,0.424729644767461" Connections="1539" ForcefieldType="h1" Charge="0.053" Components="H" Visible="0">
							<Properties Force="315.568368090087,77.9067455697247,1065.62857071645" RelativeVelocity="0.384064206729184,-0.0431722566620489,0.185013832220485"/>
						</Atom3d>
						<Bond ID="1539" Mapping="410" Parent="137" Hidden="1" Connects="1533,1538" Visible="0"/>
						<Atom3d ID="1540" HasProperties="1" Mapping="410" Parent="137" UserID="599" DisplayStyle="Line" Hidden="1" XYZ="-0.100420102304352,1.10026773319771,0.389195394732546" Connections="1541" ForcefieldType="h1" Charge="0.053" Components="H" Visible="0">
							<Properties Force="587.849955468799,73.2822132527296,-284.469751125885" RelativeVelocity="0.270411033233001,0.447065637389782,-0.0806686670371778"/>
						</Atom3d>
						<Bond ID="1541" Mapping="410" Parent="137" Hidden="1" Connects="1533,1540" Visible="0"/>
						<Atom3d ID="1542" HasProperties="1" Mapping="410" Parent="137" UserID="600" DisplayStyle="Line" Hidden="1" XYZ="-0.0710228259103943,1.1564877772935,0.377057147132956" Connections="1543" ForcefieldType="h1" Charge="0.053" Components="H" Visible="0">
							<Properties Force="248.694039653881,-872.571719299386,271.967117734549" RelativeVelocity="-0.447016223696906,0.391635308559671,-0.395352406383639"/>
						</Atom3d>
						<Bond ID="1543" Mapping="410" Parent="137" Hidden="1" Connects="1533,1542" Visible="0"/>
						<Atom3d ID="1544" HasProperties="1" Mapping="410" Parent="137" UserID="601" DisplayStyle="Line" Hidden="1" XYZ="-0.0301586629788853,1.10365928275316,0.322704549640673" Connections="1545" ForcefieldType="h1" Charge="0.053" Components="H" Visible="0">
							<Properties Force="-88.3953980235219,-310.940032523793,-210.10966687975" RelativeVelocity="0.875497839770398,-0.189684063585689,0.116746133911861"/>
						</Atom3d>
						<Bond ID="1545" Mapping="410" Parent="137" Hidden="1" Connects="1534,1544" Visible="0"/>
						<Atom3d ID="1546" HasProperties="1" Mapping="410" Parent="137" UserID="602" DisplayStyle="Line" Hidden="1" XYZ="-0.0187015623431853,1.0572443192376,0.368817170488574" Connections="1547" ForcefieldType="h1" Charge="0.053" Components="H" Visible="0">
							<Properties Force="-324.110608705954,644.060224173419,-334.824598779044" RelativeVelocity="0.291298337428747,0.743624116974879,-0.595782423729681"/>
						</Atom3d>
						<Bond ID="1547" Mapping="410" Parent="137" Hidden="1" Connects="1534,1546" Visible="0"/>
						<Atom3d ID="1548" HasProperties="1" Mapping="410" Parent="137" UserID="603" DisplayStyle="Line" Hidden="1" XYZ="0.044881037034393,1.11241844767082,0.35911497136163" Connections="1549" ForcefieldType="h1o" Charge="0.41" Components="H" Visible="0">
							<Properties Force="-174.317186788806,-424.592026444254,-212.774287658416" RelativeVelocity="0.0765104029570223,-0.197764241513715,1.26688302803404"/>
						</Atom3d>
						<Bond ID="1549" Mapping="410" Parent="137" Hidden="1" Connects="1536,1548" Visible="0"/>
						<Molecule ID="137" Mapping="410" Parent="2" Children="ci(18):17+1533,4454" Name="Sketch 24" XYZ="0.444911685556284,0.202471667740658,-0.0718816325036852" Visible="0"/>
						<Atom3d ID="1550" HasProperties="1" Mapping="410" Parent="139" UserID="604" DisplayStyle="Line" XYZ="0.0846089782722742,2.29496088218393,0.864184699436847" Connections="1552,1556,1558,1560" ForcefieldType="c4" Charge="-0.159" Components="C" Visible="0">
							<Properties Force="1228.14110591382,-259.124437405506,244.530283541399" RelativeVelocity="-0.178630724640209,-0.0824275308457037,-0.0103177556267305"/>
						</Atom3d>
						<Atom3d ID="1551" HasProperties="1" Mapping="410" Parent="139" UserID="605" DisplayStyle="Line" XYZ="0.0931895781007074,2.34518809511344,0.884485253487182" Connections="1552,1554,1562,1564" ForcefieldType="c4o" Charge="0.054" Components="C" Visible="0">
							<Properties Force="-498.49483303412,-867.450710441772,769.739574081828" RelativeVelocity="-0.177852571104142,0.0178670051119757,-0.156056210346128"/>
						</Atom3d>
						<Bond ID="1552" Mapping="410" Parent="139" Connects="1550,1551" Visible="0"/>
						<Atom3d ID="1553" HasProperties="1" Mapping="410" Parent="139" UserID="606" DisplayStyle="Line" XYZ="0.0921697284713076,2.34138626249065,0.936599355078545" Connections="1554,1566" ForcefieldType="o2h" Charge="-0.57" Components="O" Visible="0">
							<Properties Force="943.406930851192,446.215881228128,-615.881470134859" RelativeVelocity="0.346544563599726,0.193691424394693,-0.195053914011767"/>
						</Atom3d>
						<Bond ID="1554" Mapping="410" Parent="139" Connects="1551,1553" Visible="0"/>
						<Atom3d ID="1555" HasProperties="1" Mapping="410" Parent="139" UserID="607" DisplayStyle="Line" Hidden="1" XYZ="0.0490050426717125,2.28026860658589,0.869796429594623" Connections="1556" ForcefieldType="h1" Charge="0.053" Components="H" Visible="0">
							<Properties Force="-234.629644621092,263.755178195198,5.94804701294679" RelativeVelocity="0.43208655789592,0.714693393709519,0.118688393895955"/>
						</Atom3d>
						<Bond ID="1556" Mapping="410" Parent="139" Hidden="1" Connects="1550,1555" Visible="0"/>
						<Atom3d ID="1557" HasProperties="1" Mapping="410" Parent="139" UserID="608" DisplayStyle="Line" Hidden="1" XYZ="0.109209283804228,2.26891734146933,0.885176568114864" Connections="1558" ForcefieldType="h1" Charge="0.053" Components="H" Visible="0">
							<Properties Force="-395.867032471949,610.898650532985,-927.21420897878" RelativeVelocity="0.200202368580112,-0.0567337854367146,-0.538603822468479"/>
						</Atom3d>
						<Bond ID="1558" Mapping="410" Parent="139" Hidden="1" Connects="1550,1557" Visible="0"/>
						<Atom3d ID="1559" HasProperties="1" Mapping="410" Parent="139" UserID="609" DisplayStyle="Line" Hidden="1" XYZ="0.0910324154780316,2.29811858938992,0.824691097964227" Connections="1560" ForcefieldType="h1" Charge="0.053" Components="H" Visible="0">
							<Properties Force="58.2374208826726,-505.478060945078,529.598749237369" RelativeVelocity="-0.72652878406432,-0.180164968193379,-0.539153418954695"/>
						</Atom3d>
						<Bond ID="1560" Mapping="410" Parent="139" Hidden="1" Connects="1550,1559" Visible="0"/>
						<Atom3d ID="1561" HasProperties="1" Mapping="410" Parent="139" UserID="610" DisplayStyle="Line" Hidden="1" XYZ="0.0615038783459235,2.36352273966715,0.873231644508196" Connections="1562" ForcefieldType="h1" Charge="0.053" Components="H" Visible="0">
							<Properties Force="-296.992311340437,669.277724597363,70.1158080006982" RelativeVelocity="0.598687183195713,0.229685011932588,-0.253282618362485"/>
						</Atom3d>
						<Bond ID="1562" Mapping="410" Parent="139" Hidden="1" Connects="1551,1561" Visible="0"/>
						<Atom3d ID="1563" HasProperties="1" Mapping="410" Parent="139" UserID="611" DisplayStyle="Line" Hidden="1" XYZ="0.124709366096345,2.36263926531643,0.86754488040373" Connections="1564" ForcefieldType="h1" Charge="0.053" Components="H" Visible="0">
							<Properties Force="-65.0940245330195,-186.788196025226,495.016349257436" RelativeVelocity="0.654144255972881,-0.199812956196117,-0.238332427159001"/>
						</Atom3d>
						<Bond ID="1564" Mapping="410" Parent="139" Hidden="1" Connects="1551,1563" Visible="0"/>
						<Atom3d ID="1565" HasProperties="1" Mapping="410" Parent="139" UserID="612" DisplayStyle="Line" Hidden="1" XYZ="0.113263629641471,2.36622423818919,0.950805624611835" Connections="1566" ForcefieldType="h1o" Charge="0.41" Components="H" Visible="0">
							<Properties Force="-727.430873695536,-332.926514708487,-465.29452727846" RelativeVelocity="-0.289506134346424,-1.19723639487472,-0.54358322681104"/>
						</Atom3d>
						<Bond ID="1566" Mapping="410" Parent="139" Hidden="1" Connects="1553,1565" Visible="0"/>
						<Molecule ID="139" Mapping="410" Parent="2" Children="ci(18):17+1550,4455" Name="Sketch 24" XYZ="0.143763265014932,0.359408162518415,-0.0718816325036852" Visible="0"/>
						<Atom3d ID="1567" HasProperties="1" Mapping="410" Parent="141" UserID="613" DisplayStyle="Line" XYZ="1.06497175910408,0.13248328039932,0.570000150004163" Connections="1569,1573,1575,1577" ForcefieldType="c4" Charge="-0.159" Components="C" Visible="0">
							<Properties Force="138.288088185312,1027.06311874709,-205.716172024475" RelativeVelocity="-0.0134096710546877,0.133067620883596,-0.133149892186531"/>
						</Atom3d>
						<Atom3d ID="1568" HasProperties="1" Mapping="410" Parent="141" UserID="614" DisplayStyle="Line" XYZ="1.03810786767877,0.0986595913077088,0.539904876818462" Connections="1569,1571,1579,1581" ForcefieldType="c4o" Charge="0.054" Components="C" Visible="0">
							<Properties Force="-1254.5038545117,-98.2291795237056,67.6505064812094" RelativeVelocity="0.161278394767022,-0.183331378103745,-0.0874421224216598"/>
						</Atom3d>
						<Bond ID="1569" Mapping="410" Parent="141" Connects="1567,1568" Visible="0"/>
						<Atom3d ID="1570" HasProperties="1" Mapping="410" Parent="141" UserID="615" DisplayStyle="Line" XYZ="0.992439786732157,0.11534180921916,0.523546058862721" Connections="1571,1583" ForcefieldType="o2h" Charge="-0.57" Components="O" Visible="0">
							<Properties Force="431.662727161689,-79.2586077610889,213.807018846085" RelativeVelocity="0.0706001910014837,-0.0968591638757414,-0.257741359438198"/>
						</Atom3d>
						<Bond ID="1571" Mapping="410" Parent="141" Connects="1568,1570" Visible="0"/>
						<Atom3d ID="1572" HasProperties="1" Mapping="410" Parent="141" UserID="616" DisplayStyle="Line" Hidden="1" XYZ="1.07993345747112,0.160303218453002,0.546444539465547" Connections="1573" ForcefieldType="h1" Charge="0.053" Components="H" Visible="0">
							<Properties Force="159.381344014102,-119.772800105866,245.99789316318" RelativeVelocity="0.379817189998565,0.310147106346013,0.00904799608405882"/>
						</Atom3d>
						<Bond ID="1573" Mapping="410" Parent="141" Hidden="1" Connects="1567,1572" Visible="0"/>
						<Atom3d ID="1574" HasProperties="1" Mapping="410" Parent="141" UserID="617" DisplayStyle="Line" Hidden="1" XYZ="1.09150993513792,0.111879071132503,0.587436098960005" Connections="1575" ForcefieldType="h1" Charge="0.053" Components="H" Visible="0">
							<Properties Force="858.636335510635,-203.411189858554,281.57928190551" RelativeVelocity="-0.19492791239426,0.650627838033533,-0.477516788113738"/>
						</Atom3d>
						<Bond ID="1575" Mapping="410" Parent="141" Hidden="1" Connects="1567,1574" Visible="0"/>
						<Atom3d ID="1576" HasProperties="1" Mapping="410" Parent="141" UserID="618" DisplayStyle="Line" Hidden="1" XYZ="1.04655351966542,0.151726962378299,0.598498908729096" Connections="1577" ForcefieldType="h1" Charge="0.053" Components="H" Visible="0">
							<Properties Force="-490.275289662086,-234.207942430326,-139.591744119213" RelativeVelocity="-0.0776779810712918,-0.417379798255804,0.55927232220774"/>
						</Atom3d>
						<Bond ID="1577" Mapping="410" Parent="141" Hidden="1" Connects="1567,1576" Visible="0"/>
						<Atom3d ID="1578" HasProperties="1" Mapping="410" Parent="141" UserID="619" DisplayStyle="Line" Hidden="1" XYZ="1.0341909286039,0.0655906719071618,0.56051522784168" Connections="1579" ForcefieldType="h1" Charge="0.053" Components="H" Visible="0">
							<Properties Force="-325.530773756782,21.0900838551765,-197.598447482852" RelativeVelocity="-1.13423654522271,-0.611541878843468,0.0877216053152879"/>
						</Atom3d>
						<Bond ID="1579" Mapping="410" Parent="141" Hidden="1" Connects="1568,1578" Visible="0"/>
						<Atom3d ID="1580" HasProperties="1" Mapping="410" Parent="141" UserID="620" DisplayStyle="Line" Hidden="1" XYZ="1.05794258595079,0.0903171279011317,0.508598882069221" Connections="1581" ForcefieldType="h1" Charge="0.053" Components="H" Visible="0">
							<Properties Force="596.370803107132,-269.616786842017,-535.808276749851" RelativeVelocity="0.0366628836668549,-0.101699385056843,0.569463435515851"/>
						</Atom3d>
						<Bond ID="1581" Mapping="410" Parent="141" Hidden="1" Connects="1568,1580" Visible="0"/>
						<Atom3d ID="1582" HasProperties="1" Mapping="410" Parent="141" UserID="621" DisplayStyle="Line" Hidden="1" XYZ="0.99971110640238,0.143032100595352,0.502963529263911" Connections="1583" ForcefieldType="h1o" Charge="0.41" Components="H" Visible="0">
							<Properties Force="-49.5936557823031,-574.143169672048,441.913570445941" RelativeVelocity="1.68890753062426,-0.542830155203511,-0.428416144264738"/>
						</Atom3d>
						<Bond ID="1583" Mapping="410" Parent="141" Hidden="1" Connects="1570,1582" Visible="0"/>
						<Molecule ID="141" Mapping="410" Parent="2" Children="ci(18):17+1567,4456" Name="Sketch 24" XYZ="0.143763265014932,0.359408162518415,-0.0718816325036852" Visible="0"/>
						<Atom3d ID="1584" HasProperties="1" Mapping="410" Parent="143" UserID="622" DisplayStyle="Line" XYZ="-0.0736098748397373,-0.240596133118053,0.25284122044489" Connections="1586,1590,1592,1594" ForcefieldType="c4" Charge="-0.159" Components="C" Visible="0">
							<Properties Force="-946.819365978834,-751.096552244891,-763.315320401254" RelativeVelocity="0.333712694961172,-0.0732082389505064,0.0136937872232724"/>
						</Atom3d>
						<Atom3d ID="1585" HasProperties="1" Mapping="410" Parent="143" UserID="623" DisplayStyle="Line" XYZ="-0.0982706979621873,-0.207279981023382,0.217208587974389" Connections="1586,1588,1596,1598" ForcefieldType="c4o" Charge="0.054" Components="C" Visible="0">
							<Properties Force="923.471687233725,-452.869404873886,-562.909455086786" RelativeVelocity="-0.107220820497733,-0.27918954288291,-0.0084768017305081"/>
						</Atom3d>
						<Bond ID="1586" Mapping="410" Parent="143" Connects="1584,1585" Visible="0"/>
						<Atom3d ID="1587" HasProperties="1" Mapping="410" Parent="143" UserID="624" DisplayStyle="Line" XYZ="-0.0715440668187333,-0.164957214220508,0.21358694791273" Connections="1588,1600" ForcefieldType="o2h" Charge="-0.57" Components="O" Visible="0">
							<Properties Force="-194.529912010191,922.783067718811,755.851514848013" RelativeVelocity="0.339575411795896,0.0210326918284384,-0.171220247626353"/>
						</Atom3d>
						<Bond ID="1588" Mapping="410" Parent="143" Connects="1585,1587" Visible="0"/>
						<Atom3d ID="1589" HasProperties="1" Mapping="410" Parent="143" UserID="625" DisplayStyle="Line" Hidden="1" XYZ="-0.0366962871336053,-0.250103535387073,0.243173081392101" Connections="1590" ForcefieldType="h1" Charge="0.053" Components="H" Visible="0">
							<Properties Force="-87.0571526972099,222.384441279046,68.4820107067037" RelativeVelocity="1.81473781406643,0.446734954308016,0.982379979482046"/>
						</Atom3d>
						<Bond ID="1590" Mapping="410" Parent="143" Hidden="1" Connects="1584,1589" Visible="0"/>
						<Atom3d ID="1591" HasProperties="1" Mapping="410" Parent="143" UserID="626" DisplayStyle="Line" Hidden="1" XYZ="-0.0943078731455133,-0.27485689567163,0.256836527833809" Connections="1592" ForcefieldType="h1" Charge="0.053" Components="H" Visible="0">
							<Properties Force="326.543436680909,407.284189488822,-105.301762112033" RelativeVelocity="-0.154893418285502,0.480242353358685,-0.549928262491321"/>
						</Atom3d>
						<Bond ID="1592" Mapping="410" Parent="143" Hidden="1" Connects="1584,1591" Visible="0"/>
						<Atom3d ID="1593" HasProperties="1" Mapping="410" Parent="143" UserID="627" DisplayStyle="Line" Hidden="1" XYZ="-0.0772214043471633,-0.222155979069212,0.285548084158524" Connections="1594" ForcefieldType="h1" Charge="0.053" Components="H" Visible="0">
							<Properties Force="351.381682464728,274.726337360977,940.316292684264" RelativeVelocity="-0.283777895353552,0.186274064416489,0.211122757349725"/>
						</Atom3d>
						<Bond ID="1594" Mapping="410" Parent="143" Hidden="1" Connects="1584,1593" Visible="0"/>
						<Atom3d ID="1595" HasProperties="1" Mapping="410" Parent="143" UserID="628" DisplayStyle="Line" Hidden="1" XYZ="-0.13400678753771,-0.197251747393018,0.229575416743965" Connections="1596" ForcefieldType="h1" Charge="0.053" Components="H" Visible="0">
							<Properties Force="-26.4233586664275,-134.273824188425,-178.710536444702" RelativeVelocity="0.621264788735613,0.123686678462508,0.435492258607464"/>
						</Atom3d>
						<Bond ID="1596" Mapping="410" Parent="143" Hidden="1" Connects="1585,1595" Visible="0"/>
						<Atom3d ID="1597" HasProperties="1" Mapping="410" Parent="143" UserID="629" DisplayStyle="Line" Hidden="1" XYZ="-0.0967439325853683,-0.221273046251333,0.179777874146333" Connections="1598" ForcefieldType="h1" Charge="0.053" Components="H" Visible="0">
							<Properties Force="-520.202020395864,-211.13918679722,481.071179275104" RelativeVelocity="0.157291753095084,0.35461062712245,0.301289433243933"/>
						</Atom3d>
						<Bond ID="1598" Mapping="410" Parent="143" Hidden="1" Connects="1585,1597" Visible="0"/>
						<Atom3d ID="1599" HasProperties="1" Mapping="410" Parent="143" UserID="630" DisplayStyle="Line" Hidden="1" XYZ="-0.0427254504961383,-0.173908660399167,0.198779860967469" Connections="1600" ForcefieldType="h1o" Charge="0.41" Components="H" Visible="0">
							<Properties Force="351.390393145096,-282.824464789806,-409.031833320595" RelativeVelocity="-0.754901799675977,-0.556078127519123,-0.132668641111454"/>
						</Atom3d>
						<Bond ID="1600" Mapping="410" Parent="143" Hidden="1" Connects="1587,1599" Visible="0"/>
						<Molecule ID="143" Mapping="410" Parent="2" Children="ci(18):17+1584,4457" Name="Sketch 24" XYZ="0.143763265014932,0.359408162518415,-0.0718816325036852" Visible="0"/>
						<Atom3d ID="1601" HasProperties="1" Mapping="410" Parent="145" UserID="631" DisplayStyle="Line" XYZ="0.99085908071188,0.660588295020328,-0.149007578265323" Connections="1603,1607,1609,1611" ForcefieldType="c4" Charge="-0.159" Components="C" Visible="0">
							<Properties Force="-1082.61610868285,823.253988267677,217.156632979259" RelativeVelocity="0.152154495270868,0.181790943420711,-0.176851100371608"/>
						</Atom3d>
						<Atom3d ID="1602" HasProperties="1" Mapping="410" Parent="145" UserID="632" DisplayStyle="Line" XYZ="0.974950990101181,0.651890824054538,-0.097982495180517" Connections="1603,1605,1613,1615" ForcefieldType="c4o" Charge="0.054" Components="C" Visible="0">
							<Properties Force="195.900408997512,498.620014106767,-374.191535519029" RelativeVelocity="0.0839476204924101,0.168695768367207,-0.22993591355434"/>
						</Atom3d>
						<Bond ID="1603" Mapping="410" Parent="145" Connects="1601,1602" Visible="0"/>
						<Atom3d ID="1604" HasProperties="1" Mapping="410" Parent="145" UserID="633" DisplayStyle="Line" XYZ="0.955671843325665,0.696016668870568,-0.0823166029642684" Connections="1605,1617" ForcefieldType="o2h" Charge="-0.57" Components="O" Visible="0">
							<Properties Force="-45.1611167790452,-507.911603402281,414.903715966265" RelativeVelocity="-0.264381518625761,-0.393086413657125,-0.105276914698261"/>
						</Atom3d>
						<Bond ID="1605" Mapping="410" Parent="145" Connects="1602,1604" Visible="0"/>
						<Atom3d ID="1606" HasProperties="1" Mapping="410" Parent="145" UserID="634" DisplayStyle="Line" Hidden="1" XYZ="1.02688134835411,0.675201188868205,-0.152310423301341" Connections="1607" ForcefieldType="h1" Charge="0.053" Components="H" Visible="0">
							<Properties Force="-82.7841685592438,123.717918206848,-51.1186611190903" RelativeVelocity="-0.417833992928469,0.368588985222418,-0.0733909452112743"/>
						</Atom3d>
						<Bond ID="1607" Mapping="410" Parent="145" Hidden="1" Connects="1601,1606" Visible="0"/>
						<Atom3d ID="1608" HasProperties="1" Mapping="410" Parent="145" UserID="635" DisplayStyle="Line" Hidden="1" XYZ="0.96107592744835,0.68636344992678,-0.162569540457924" Connections="1609" ForcefieldType="h1" Charge="0.053" Components="H" Visible="0">
							<Properties Force="1037.35569504644,-481.401404712542,38.8748404312985" RelativeVelocity="-0.465195395405799,0.0734330495671337,1.0464933988237"/>
						</Atom3d>
						<Bond ID="1609" Mapping="410" Parent="145" Hidden="1" Connects="1601,1608" Visible="0"/>
						<Atom3d ID="1610" HasProperties="1" Mapping="410" Parent="145" UserID="636" DisplayStyle="Line" Hidden="1" XYZ="0.987088142905112,0.629222495676572,-0.170046347131906" Connections="1611" ForcefieldType="h1" Charge="0.053" Components="H" Visible="0">
							<Properties Force="162.231662688407,-598.652910114461,-479.42410643496" RelativeVelocity="-0.245402214210248,0.0644294183735896,0.137594734832368"/>
						</Atom3d>
						<Bond ID="1611" Mapping="410" Parent="145" Hidden="1" Connects="1601,1610" Visible="0"/>
						<Atom3d ID="1612" HasProperties="1" Mapping="410" Parent="145" UserID="637" DisplayStyle="Line" Hidden="1" XYZ="1.00240362513257,0.636657187293797,-0.0742767635525625" Connections="1613" ForcefieldType="h1" Charge="0.053" Components="H" Visible="0">
							<Properties Force="-120.283473674361,203.199449391865,-29.4631158411662" RelativeVelocity="0.235344175530722,0.792789544468982,0.472162546571813"/>
						</Atom3d>
						<Bond ID="1613" Mapping="410" Parent="145" Hidden="1" Connects="1602,1612" Visible="0"/>
						<Atom3d ID="1614" HasProperties="1" Mapping="410" Parent="145" UserID="638" DisplayStyle="Line" Hidden="1" XYZ="0.945667119312785,0.627846913512246,-0.0994247366972181" Connections="1615" ForcefieldType="h1" Charge="0.053" Components="H" Visible="0">
							<Properties Force="-545.264880021823,-477.005880645499,119.252187827861" RelativeVelocity="0.352020237157108,0.00393539137664365,-0.752762174810634"/>
						</Atom3d>
						<Bond ID="1615" Mapping="410" Parent="145" Hidden="1" Connects="1602,1614" Visible="0"/>
						<Atom3d ID="1616" HasProperties="1" Mapping="410" Parent="145" UserID="639" DisplayStyle="Line" Hidden="1" XYZ="0.984539063130724,0.712700150677084,-0.0762982865757197" Connections="1617" ForcefieldType="h1o" Charge="0.41" Components="H" Visible="0">
							<Properties Force="287.293492598706,580.940921629969,58.5868680192997" RelativeVelocity="0.287512857605312,0.192027811933476,0.0620521030746277"/>
						</Atom3d>
						<Bond ID="1617" Mapping="410" Parent="145" Hidden="1" Connects="1604,1616" Visible="0"/>
						<Molecule ID="145" Mapping="410" Parent="2" Children="ci(18):17+1601,4458" Name="Sketch 24" XYZ="0.143763265014932,0.359408162518415,-0.0718816325036852" Visible="0"/>
						<Atom3d ID="1618" HasProperties="1" Mapping="410" Parent="147" UserID="640" DisplayStyle="Line" XYZ="0.470970112686118,1.00549571518871,-0.0875040937400216" Connections="1620,1624,1626,1628" ForcefieldType="c4" Charge="-0.159" Components="C" Visible="0">
							<Properties Force="726.587104840362,-994.924195674282,-240.695837706378" RelativeVelocity="0.17808012287615,0.276378643906299,0.140743299285057"/>
						</Atom3d>
						<Atom3d ID="1619" HasProperties="1" Mapping="410" Parent="147" UserID="641" DisplayStyle="Line" XYZ="0.49260689164997,0.987174712006186,-0.0405676952558952" Connections="1620,1622,1630,1632" ForcefieldType="c4o" Charge="0.054" Components="C" Visible="0">
							<Properties Force="-1236.06494962533,553.592464754456,462.611015220149" RelativeVelocity="0.0562453596638577,0.129908165759754,-0.109685664095505"/>
						</Atom3d>
						<Bond ID="1620" Mapping="410" Parent="147" Connects="1618,1619" Visible="0"/>
						<Atom3d ID="1621" HasProperties="1" Mapping="410" Parent="147" UserID="642" DisplayStyle="Line" XYZ="0.497737676446187,1.02540823192629,-0.00795555417822231" Connections="1622,1634" ForcefieldType="o2h" Charge="-0.57" Components="O" Visible="0">
							<Properties Force="304.001385268172,788.834435366661,-749.831918395977" RelativeVelocity="-0.221182137906997,0.120193038032122,0.189272782260267"/>
						</Atom3d>
						<Bond ID="1622" Mapping="410" Parent="147" Connects="1619,1621" Visible="0"/>
						<Atom3d ID="1623" HasProperties="1" Mapping="410" Parent="147" UserID="643" DisplayStyle="Line" Hidden="1" XYZ="0.481903270054638,1.0402423620589,-0.101430221661045" Connections="1624" ForcefieldType="h1" Charge="0.053" Components="H" Visible="0">
							<Properties Force="174.319768600112,-110.937306015314,268.316879327035" RelativeVelocity="0.869179941269976,0.228452289000681,0.0378332941894597"/>
						</Atom3d>
						<Bond ID="1624" Mapping="410" Parent="147" Hidden="1" Connects="1618,1623" Visible="0"/>
						<Atom3d ID="1625" HasProperties="1" Mapping="410" Parent="147" UserID="644" DisplayStyle="Line" Hidden="1" XYZ="0.432774779705768,1.00202799728803,-0.0863201126609944" Connections="1626" ForcefieldType="h1" Charge="0.053" Components="H" Visible="0">
							<Properties Force="-495.162475918121,171.744128038374,-110.015250672135" RelativeVelocity="0.749971181630057,-0.68369445879004,-0.966868917962695"/>
						</Atom3d>
						<Bond ID="1626" Mapping="410" Parent="147" Hidden="1" Connects="1618,1625" Visible="0"/>
						<Atom3d ID="1627" HasProperties="1" Mapping="410" Parent="147" UserID="645" DisplayStyle="Line" Hidden="1" XYZ="0.484158624052317,0.98020511952513,-0.115198962230688" Connections="1628" ForcefieldType="h1" Charge="0.053" Components="H" Visible="0">
							<Properties Force="-299.8739421787,135.845973173338,23.9563144551804" RelativeVelocity="-1.08238407940919,-0.0542006917551778,0.400726434967647"/>
						</Atom3d>
						<Bond ID="1628" Mapping="410" Parent="147" Hidden="1" Connects="1618,1627" Visible="0"/>
						<Atom3d ID="1629" HasProperties="1" Mapping="410" Parent="147" UserID="646" DisplayStyle="Line" Hidden="1" XYZ="0.523599557877186,0.965621687792798,-0.0474774504158732" Connections="1630" ForcefieldType="h1" Charge="0.053" Components="H" Visible="0">
							<Properties Force="633.397360898663,-88.9064935867204,141.862078039971" RelativeVelocity="0.167395983041655,-0.424729792769939,1.01768986021697"/>
						</Atom3d>
						<Bond ID="1630" Mapping="410" Parent="147" Hidden="1" Connects="1619,1629" Visible="0"/>
						<Atom3d ID="1631" HasProperties="1" Mapping="410" Parent="147" UserID="647" DisplayStyle="Line" Hidden="1" XYZ="0.465438629062158,0.964134492885194,-0.023020142368264" Connections="1632" ForcefieldType="h1" Charge="0.053" Components="H" Visible="0">
							<Properties Force="196.798434607536,-198.947852890676,-344.24280766527" RelativeVelocity="-0.460873774478525,0.0230403488214232,0.0348791524321335"/>
						</Atom3d>
						<Bond ID="1632" Mapping="410" Parent="147" Hidden="1" Connects="1619,1631" Visible="0"/>
						<Atom3d ID="1633" HasProperties="1" Mapping="410" Parent="147" UserID="648" DisplayStyle="Line" Hidden="1" XYZ="0.499219166132268,1.01402023237096,0.0236690248321763" Connections="1634" ForcefieldType="h1o" Charge="0.41" Components="H" Visible="0">
							<Properties Force="53.3711471439947,-576.330398657099,397.156216493111" RelativeVelocity="-0.118792505406101,-0.00434069245967914,-0.357812333199248"/>
						</Atom3d>
						<Bond ID="1634" Mapping="410" Parent="147" Hidden="1" Connects="1621,1633" Visible="0"/>
						<Molecule ID="147" Mapping="410" Parent="2" Children="ci(18):17+1618,4459" Name="Sketch 24" XYZ="0.143763265014932,0.359408162518415,-0.0718816325036852" Visible="0"/>
						<Atom3d ID="1635" HasProperties="1" Mapping="410" Parent="149" UserID="649" DisplayStyle="Line" XYZ="-0.367238274820212,-0.838935740032395,-0.928337725053473" Connections="1637,1641,1643,1645" ForcefieldType="c4" Charge="-0.159" Components="C" Visible="0">
							<Properties Force="-217.452327090416,-459.46600980074,424.278033275235" RelativeVelocity="-0.0615276479466392,0.291956238451229,-0.0318208090856422"/>
						</Atom3d>
						<Atom3d ID="1636" HasProperties="1" Mapping="410" Parent="149" UserID="650" DisplayStyle="Line" XYZ="-0.395119897366541,-0.885272776386895,-0.915184186880475" Connections="1637,1639,1647,1649" ForcefieldType="c4o" Charge="0.054" Components="C" Visible="0">
							<Properties Force="962.614288381634,-81.1752319465641,-1241.41901624718" RelativeVelocity="0.125996269650683,0.153219531833086,0.174127621015972"/>
						</Atom3d>
						<Bond ID="1637" Mapping="410" Parent="149" Connects="1635,1636" Visible="0"/>
						<Atom3d ID="1638" HasProperties="1" Mapping="410" Parent="149" UserID="651" DisplayStyle="Line" XYZ="-0.408992794032947,-0.884368015693495,-0.86795520942267" Connections="1639,1651" ForcefieldType="o2h" Charge="-0.57" Components="O" Visible="0">
							<Properties Force="-795.165735752237,808.199090501075,303.871806795609" RelativeVelocity="-0.0527128573967061,0.165711902981056,0.0754220266029162"/>
						</Atom3d>
						<Bond ID="1639" Mapping="410" Parent="149" Connects="1636,1638" Visible="0"/>
						<Atom3d ID="1640" HasProperties="1" Mapping="410" Parent="149" UserID="652" DisplayStyle="Line" Hidden="1" XYZ="-0.391465341831729,-0.808468728100255,-0.920188896595967" Connections="1641" ForcefieldType="h1" Charge="0.053" Components="H" Visible="0">
							<Properties Force="468.170718042678,-404.030986653289,208.029952751971" RelativeVelocity="0.680829074616508,-0.643231522002337,-0.513824933797932"/>
						</Atom3d>
						<Bond ID="1641" Mapping="410" Parent="149" Hidden="1" Connects="1635,1640" Visible="0"/>
						<Atom3d ID="1642" HasProperties="1" Mapping="410" Parent="149" UserID="653" DisplayStyle="Line" Hidden="1" XYZ="-0.357203833963883,-0.834316795209805,-0.965493323857797" Connections="1643" ForcefieldType="h1" Charge="0.053" Components="H" Visible="0">
							<Properties Force="-91.7979711296207,-237.339097449697,-290.133099687461" RelativeVelocity="0.70704900188873,-0.0670761631898995,0.0767401262822572"/>
						</Atom3d>
						<Bond ID="1643" Mapping="410" Parent="149" Hidden="1" Connects="1635,1642" Visible="0"/>
						<Atom3d ID="1644" HasProperties="1" Mapping="410" Parent="149" UserID="654" DisplayStyle="Line" Hidden="1" XYZ="-0.332739133908982,-0.839429598790345,-0.908643482196111" Connections="1645" ForcefieldType="h1" Charge="0.053" Components="H" Visible="0">
							<Properties Force="-379.572739262142,302.337587855877,75.2520693129752" RelativeVelocity="0.488434200579424,0.325919754073823,0.850585444901515"/>
						</Atom3d>
						<Bond ID="1645" Mapping="410" Parent="149" Hidden="1" Connects="1635,1644" Visible="0"/>
						<Atom3d ID="1646" HasProperties="1" Mapping="410" Parent="149" UserID="655" DisplayStyle="Line" Hidden="1" XYZ="-0.373843751183087,-0.919087579722825,-0.921561675538158" Connections="1647" ForcefieldType="h1" Charge="0.053" Components="H" Visible="0">
							<Properties Force="-92.579714163737,603.181590596379,-17.3934325221053" RelativeVelocity="-0.165591337647665,0.513165105364979,-0.489590323845701"/>
						</Atom3d>
						<Bond ID="1647" Mapping="410" Parent="149" Hidden="1" Connects="1636,1646" Visible="0"/>
						<Atom3d ID="1648" HasProperties="1" Mapping="410" Parent="149" UserID="656" DisplayStyle="Line" Hidden="1" XYZ="-0.426170137365975,-0.889144145359385,-0.938375565669339" Connections="1649" ForcefieldType="h1" Charge="0.053" Components="H" Visible="0">
							<Properties Force="-229.723748636214,91.3624408802143,-6.30390193973898" RelativeVelocity="0.557015532091969,-0.623517841759579,1.02081715132745"/>
						</Atom3d>
						<Bond ID="1649" Mapping="410" Parent="149" Hidden="1" Connects="1636,1648" Visible="0"/>
						<Atom3d ID="1650" HasProperties="1" Mapping="410" Parent="149" UserID="657" DisplayStyle="Line" Hidden="1" XYZ="-0.390641132278958,-0.907708618351865,-0.853382394612649" Connections="1651" ForcefieldType="h1o" Charge="0.41" Components="H" Visible="0">
							<Properties Force="476.217140872754,-698.280406954824,667.682741105085" RelativeVelocity="0.902017197547935,-0.515987201323453,-0.0545157888041467"/>
						</Atom3d>
						<Bond ID="1651" Mapping="410" Parent="149" Hidden="1" Connects="1638,1650" Visible="0"/>
						<Molecule ID="149" Mapping="410" Parent="2" Children="ci(18):17+1635,4460" Name="Sketch 24" XYZ="0.143763265014932,0.359408162518415,-0.0718816325036852" Visible="0"/>
						<Atom3d ID="1652" HasProperties="1" Mapping="410" Parent="151" UserID="658" DisplayStyle="Line" XYZ="1.78107479318336,2.01265124654007,1.20129567537023" Connections="1654,1658,1660,1662" ForcefieldType="c4" Charge="-0.159" Components="C" Visible="0">
							<Properties Force="-109.096063568542,1885.69511421898,-309.21266147233" RelativeVelocity="0.0591275998053475,-0.0403357742696064,-0.0891655367618157"/>
						</Atom3d>
						<Atom3d ID="1653" HasProperties="1" Mapping="410" Parent="151" UserID="659" DisplayStyle="Line" XYZ="1.73351538722914,2.01763301374111,1.17429941101057" Connections="1654,1656,1664,1666" ForcefieldType="c4o" Charge="0.054" Components="C" Visible="0">
							<Properties Force="1380.00252442496,768.159047009538,518.354346483979" RelativeVelocity="0.200681570703642,-0.26659195029223,-0.102922294181"/>
						</Atom3d>
						<Bond ID="1654" Mapping="410" Parent="151" Connects="1652,1653" Visible="0"/>
						<Atom3d ID="1655" HasProperties="1" Mapping="410" Parent="151" UserID="660" DisplayStyle="Line" XYZ="1.74230996265788,2.01808771867511,1.12496254893346" Connections="1656,1668" ForcefieldType="o2h" Charge="-0.57" Components="O" Visible="0">
							<Properties Force="327.990869744517,299.482139642617,-779.540769461496" RelativeVelocity="0.094407845758556,-0.0144101470315277,-0.256179151612961"/>
						</Atom3d>
						<Bond ID="1656" Mapping="410" Parent="151" Connects="1653,1655" Visible="0"/>
						<Atom3d ID="1657" HasProperties="1" Mapping="410" Parent="151" UserID="661" DisplayStyle="Line" Hidden="1" XYZ="1.77850772061938,2.02565330122715,1.23891425587698" Connections="1658" ForcefieldType="h1" Charge="0.053" Components="H" Visible="0">
							<Properties Force="-20.5532483845068,-371.659528198569,-285.517693085161" RelativeVelocity="-0.842894035856932,-0.516551821037215,0.142134020965419"/>
						</Atom3d>
						<Bond ID="1658" Mapping="410" Parent="151" Hidden="1" Connects="1652,1657" Visible="0"/>
						<Atom3d ID="1659" HasProperties="1" Mapping="410" Parent="151" UserID="662" DisplayStyle="Line" Hidden="1" XYZ="1.80651838598394,2.03869002855495,1.18315919469436" Connections="1660" ForcefieldType="h1" Charge="0.053" Components="H" Visible="0">
							<Properties Force="-337.999051993388,-486.902685424177,358.706586180509" RelativeVelocity="-1.07423945789592,0.00919242372363982,-0.105744910652627"/>
						</Atom3d>
						<Bond ID="1660" Mapping="410" Parent="151" Hidden="1" Connects="1652,1659" Visible="0"/>
						<Atom3d ID="1661" HasProperties="1" Mapping="410" Parent="151" UserID="663" DisplayStyle="Line" Hidden="1" XYZ="1.79582624693996,1.97846594744848,1.19797914347408" Connections="1662" ForcefieldType="h1" Charge="0.053" Components="H" Visible="0">
							<Properties Force="376.166877113646,-997.294218459125,52.4933863102567" RelativeVelocity="0.961305768297345,-0.676003221854209,0.119706261561083"/>
						</Atom3d>
						<Bond ID="1662" Mapping="410" Parent="151" Hidden="1" Connects="1652,1661" Visible="0"/>
						<Atom3d ID="1663" HasProperties="1" Mapping="410" Parent="151" UserID="664" DisplayStyle="Line" Hidden="1" XYZ="1.7193515097625,2.05215000717865,1.18766639024358" Connections="1664" ForcefieldType="h1" Charge="0.053" Components="H" Visible="0">
							<Properties Force="-338.726715083237,-247.807237168092,-240.829218258025" RelativeVelocity="0.163650711258284,0.258007935061173,1.10032233945084"/>
						</Atom3d>
						<Bond ID="1664" Mapping="410" Parent="151" Hidden="1" Connects="1653,1663" Visible="0"/>
						<Atom3d ID="1665" HasProperties="1" Mapping="410" Parent="151" UserID="665" DisplayStyle="Line" Hidden="1" XYZ="1.71244344656613,1.98723000955082,1.18243828458069" Connections="1666" ForcefieldType="h1" Charge="0.053" Components="H" Visible="0">
							<Properties Force="-638.987343806559,-338.214136299333,51.7059774592209" RelativeVelocity="-0.335735831988332,-0.0413637261342571,0.194300298370355"/>
						</Atom3d>
						<Bond ID="1666" Mapping="410" Parent="151" Hidden="1" Connects="1653,1665" Visible="0"/>
						<Atom3d ID="1667" HasProperties="1" Mapping="410" Parent="151" UserID="666" DisplayStyle="Line" Hidden="1" XYZ="1.76617363853403,2.04340637347954,1.11733302635475" Connections="1668" ForcefieldType="h1o" Charge="0.41" Components="H" Visible="0">
							<Properties Force="-703.312873381036,-463.0748136318,436.82050615476" RelativeVelocity="-0.105674615563003,0.30713954764611,-0.049129547099916"/>
						</Atom3d>
						<Bond ID="1668" Mapping="410" Parent="151" Hidden="1" Connects="1655,1667" Visible="0"/>
						<Molecule ID="151" Mapping="410" Parent="2" Children="ci(18):17+1652,4461" Name="Sketch 24" XYZ="0.143763265014932,0.359408162518415,-0.0718816325036852" Visible="0"/>
						<Atom3d ID="1669" HasProperties="1" Mapping="410" Parent="153" UserID="667" DisplayStyle="Line" XYZ="-0.133922186958845,0.11916379877915,-0.480457048640882" Connections="1671,1675,1677,1679" ForcefieldType="c4" Charge="-0.159" Components="C" Visible="0">
							<Properties Force="-1186.07680782932,-725.02734813569,373.535068418832" RelativeVelocity="-0.113769089378219,-0.285851857816952,0.161732217173766"/>
						</Atom3d>
						<Atom3d ID="1670" HasProperties="1" Mapping="410" Parent="153" UserID="668" DisplayStyle="Line" XYZ="-0.104501807667954,0.153608990760523,-0.452868512073173" Connections="1671,1673,1681,1683" ForcefieldType="c4o" Charge="0.054" Components="C" Visible="0">
							<Properties Force="245.084678662113,759.521141222468,606.841051192047" RelativeVelocity="-0.170984174479822,-0.146184373882531,-0.303876816316045"/>
						</Atom3d>
						<Bond ID="1671" Mapping="410" Parent="153" Connects="1669,1670" Visible="0"/>
						<Atom3d ID="1672" HasProperties="1" Mapping="410" Parent="153" UserID="669" DisplayStyle="Line" XYZ="-0.0751322257858013,0.12716765306749,-0.421036047599189" Connections="1673,1685" ForcefieldType="o2h" Charge="-0.57" Components="O" Visible="0">
							<Properties Force="-82.6202581319379,54.6526840611283,783.447587843325" RelativeVelocity="-0.146452776005897,0.381245753057685,0.0172345659004826"/>
						</Atom3d>
						<Bond ID="1673" Mapping="410" Parent="153" Connects="1670,1672" Visible="0"/>
						<Atom3d ID="1674" HasProperties="1" Mapping="410" Parent="153" UserID="670" DisplayStyle="Line" Hidden="1" XYZ="-0.108734956385462,0.0983200521272808,-0.499431268693236" Connections="1675" ForcefieldType="h1" Charge="0.053" Components="H" Visible="0">
							<Properties Force="325.245156677772,-542.500349122198,-704.90263763309" RelativeVelocity="-0.812896745848618,0.163810699742418,0.48164361783355"/>
						</Atom3d>
						<Bond ID="1675" Mapping="410" Parent="153" Hidden="1" Connects="1669,1674" Visible="0"/>
						<Atom3d ID="1676" HasProperties="1" Mapping="410" Parent="153" UserID="671" DisplayStyle="Line" Hidden="1" XYZ="-0.161845007395803,0.133764423449349,-0.50357991369136" Connections="1677" ForcefieldType="h1" Charge="0.053" Components="H" Visible="0">
							<Properties Force="291.15118147404,220.085980784548,-199.763804306882" RelativeVelocity="0.549024678012833,0.0472068690726666,0.126435812912885"/>
						</Atom3d>
						<Bond ID="1677" Mapping="410" Parent="153" Hidden="1" Connects="1669,1676" Visible="0"/>
						<Atom3d ID="1678" HasProperties="1" Mapping="410" Parent="153" UserID="672" DisplayStyle="Line" Hidden="1" XYZ="-0.155531505963053,0.0924129403197428,-0.457507283262761" Connections="1679" ForcefieldType="h1" Charge="0.053" Components="H" Visible="0">
							<Properties Force="761.434740101891,651.880192024654,-231.095572874821" RelativeVelocity="0.549149395332747,-0.371719117637041,0.196407378688517"/>
						</Atom3d>
						<Bond ID="1679" Mapping="410" Parent="153" Hidden="1" Connects="1669,1678" Visible="0"/>
						<Atom3d ID="1680" HasProperties="1" Mapping="410" Parent="153" UserID="673" DisplayStyle="Line" Hidden="1" XYZ="-0.1277984096591,0.175004118659454,-0.428143671182747" Connections="1681" ForcefieldType="h1" Charge="0.053" Components="H" Visible="0">
							<Properties Force="343.671980739981,-104.375214031806,-438.579952694189" RelativeVelocity="-0.768954216522736,-1.18724026673744,-0.535562638652099"/>
						</Atom3d>
						<Bond ID="1681" Mapping="410" Parent="153" Hidden="1" Connects="1670,1680" Visible="0"/>
						<Atom3d ID="1682" HasProperties="1" Mapping="410" Parent="153" UserID="674" DisplayStyle="Line" Hidden="1" XYZ="-0.0825749935533103,0.179802670383022,-0.475838203342707" Connections="1683" ForcefieldType="h1" Charge="0.053" Components="H" Visible="0">
							<Properties Force="-496.306143048116,-598.052853099469,440.411306448387" RelativeVelocity="-0.0524142622986743,0.420576883684248,-1.12980650996698"/>
						</Atom3d>
						<Bond ID="1683" Mapping="410" Parent="153" Hidden="1" Connects="1670,1682" Visible="0"/>
						<Atom3d ID="1684" HasProperties="1" Mapping="410" Parent="153" UserID="675" DisplayStyle="Line" Hidden="1" XYZ="-0.0475850188798903,0.112564055680453,-0.435434329107016" Connections="1685" ForcefieldType="h1o" Charge="0.41" Components="H" Visible="0">
							<Properties Force="-182.355294176432,311.548726234918,-574.409490763621" RelativeVelocity="-0.511882436034114,0.0423023266221547,-0.449890389842471"/>
						</Atom3d>
						<Bond ID="1685" Mapping="410" Parent="153" Hidden="1" Connects="1672,1684" Visible="0"/>
						<Molecule ID="153" Mapping="410" Parent="2" Children="ci(18):17+1669,4462" Name="Sketch 24" XYZ="0.132175185190616,-0.0201014653644362,-0.0718816325036852" Visible="0"/>
						<Atom3d ID="1686" HasProperties="1" Mapping="410" Parent="155" UserID="676" DisplayStyle="Line" XYZ="-0.867967043040858,-1.12838272357012,-0.290786940749912" Connections="1688,1692,1694,1696" ForcefieldType="c4" Charge="-0.159" Components="C" Visible="0">
							<Properties Force="-811.610053188404,-123.98342572477,942.319047767691" RelativeVelocity="-0.150647268643947,-0.449965720375962,-0.14214830321517"/>
						</Atom3d>
						<Atom3d ID="1687" HasProperties="1" Mapping="410" Parent="155" UserID="677" DisplayStyle="Line" XYZ="-0.848286341299794,-1.10269392253538,-0.33280144352875" Connections="1688,1690,1698,1700" ForcefieldType="c4o" Charge="0.054" Components="C" Visible="0">
							<Properties Force="-594.532340117444,1021.14746877239,-842.807309959914" RelativeVelocity="0.211757354908691,0.255118958131279,-0.213848556397797"/>
						</Atom3d>
						<Bond ID="1688" Mapping="410" Parent="155" Connects="1686,1687" Visible="0"/>
						<Atom3d ID="1689" HasProperties="1" Mapping="410" Parent="155" UserID="678" DisplayStyle="Line" XYZ="-0.808543811982288,-1.1248867969365,-0.352760363355002" Connections="1690,1702" ForcefieldType="o2h" Charge="-0.57" Components="O" Visible="0">
							<Properties Force="1085.52374712213,-50.3469387424689,-181.501660455078" RelativeVelocity="-0.0387170934499082,0.0117143003787194,0.0212328805312148"/>
						</Atom3d>
						<Bond ID="1690" Mapping="410" Parent="155" Connects="1687,1689" Visible="0"/>
						<Atom3d ID="1691" HasProperties="1" Mapping="410" Parent="155" UserID="679" DisplayStyle="Line" Hidden="1" XYZ="-0.905787097125988,-1.11420388470472,-0.283588137116547" Connections="1692" ForcefieldType="h1" Charge="0.053" Components="H" Visible="0">
							<Properties Force="883.497976917371,-150.339427762409,182.054389202219" RelativeVelocity="-0.19208883045627,0.432883707697333,-0.136622288604832"/>
						</Atom3d>
						<Bond ID="1692" Mapping="410" Parent="155" Hidden="1" Connects="1686,1691" Visible="0"/>
						<Atom3d ID="1693" HasProperties="1" Mapping="410" Parent="155" UserID="680" DisplayStyle="Line" Hidden="1" XYZ="-0.844947693144304,-1.12981837934557,-0.257308829497719" Connections="1694" ForcefieldType="h1" Charge="0.053" Components="H" Visible="0">
							<Properties Force="-437.788807266468,294.499387777561,-613.945572490233" RelativeVelocity="0.146211712530479,0.521793333703759,-0.29188391085013"/>
						</Atom3d>
						<Bond ID="1694" Mapping="410" Parent="155" Hidden="1" Connects="1686,1693" Visible="0"/>
						<Atom3d ID="1695" HasProperties="1" Mapping="410" Parent="155" UserID="681" DisplayStyle="Line" Hidden="1" XYZ="-0.874560668335548,-1.16520025298623,-0.300294530994655" Connections="1696" ForcefieldType="h1" Charge="0.053" Components="H" Visible="0">
							<Properties Force="55.0195725735058,-383.054214411306,-134.834307530326" RelativeVelocity="-0.244669985038634,-0.0771110503552061,-0.483844617623922"/>
						</Atom3d>
						<Bond ID="1696" Mapping="410" Parent="155" Hidden="1" Connects="1686,1695" Visible="0"/>
						<Atom3d ID="1697" HasProperties="1" Mapping="410" Parent="155" UserID="682" DisplayStyle="Line" Hidden="1" XYZ="-0.842369101261062,-1.0639165041921,-0.325022555327492" Connections="1698" ForcefieldType="h1" Charge="0.053" Components="H" Visible="0">
							<Properties Force="188.338764692051,-404.826936247865,10.4955505047802" RelativeVelocity="0.00707071811796371,-0.0299680476591642,0.0809802820291686"/>
						</Atom3d>
						<Bond ID="1698" Mapping="410" Parent="155" Hidden="1" Connects="1687,1697" Visible="0"/>
						<Atom3d ID="1699" HasProperties="1" Mapping="410" Parent="155" UserID="683" DisplayStyle="Line" Hidden="1" XYZ="-0.876200031058718,-1.10198945624072,-0.361772113024065" Connections="1700" ForcefieldType="h1" Charge="0.053" Components="H" Visible="0">
							<Properties Force="156.396011866747,-12.962405028881,398.959501916828" RelativeVelocity="-0.666683696766658,-0.0956571593172976,0.0575918619881355"/>
						</Atom3d>
						<Bond ID="1700" Mapping="410" Parent="155" Hidden="1" Connects="1687,1699" Visible="0"/>
						<Atom3d ID="1701" HasProperties="1" Mapping="410" Parent="155" UserID="684" DisplayStyle="Line" Hidden="1" XYZ="-0.788230259518291,-1.09982465167721,-0.366459599115282" Connections="1702" ForcefieldType="h1o" Charge="0.41" Components="H" Visible="0">
							<Properties Force="-561.417847536657,-294.863633849339,103.283080186185" RelativeVelocity="0.645929761883216,-0.201382057725919,0.38222573058416"/>
						</Atom3d>
						<Bond ID="1702" Mapping="410" Parent="155" Hidden="1" Connects="1689,1701" Visible="0"/>
						<Molecule ID="155" Mapping="410" Parent="2" Children="ci(18):17+1686,4463" Name="Sketch 24" XYZ="0.143763265014932,0.359408162518415,-0.0718816325036852" Visible="0"/>
						<Atom3d ID="1703" HasProperties="1" Mapping="410" Parent="157" UserID="685" DisplayStyle="Line" XYZ="0.285777346703546,0.124211241998338,-1.79444654783491" Connections="1705,1709,1711,1713" ForcefieldType="c4" Charge="-0.159" Components="C" Visible="0">
							<Properties Force="150.439820361293,-885.053540601379,-224.139021545082" RelativeVelocity="-0.0831414514451678,-0.15687340263004,0.260700278851767"/>
						</Atom3d>
						<Atom3d ID="1704" HasProperties="1" Mapping="410" Parent="157" UserID="686" DisplayStyle="Line" XYZ="0.265117745965738,0.100049764179006,-1.83796738532118" Connections="1705,1707,1715,1717" ForcefieldType="c4o" Charge="0.054" Components="C" Visible="0">
							<Properties Force="713.009781136359,277.119213308929,-633.935921738489" RelativeVelocity="-0.0417652690189675,-0.211092077429857,-0.00967043619571884"/>
						</Atom3d>
						<Bond ID="1705" Mapping="410" Parent="157" Connects="1703,1704" Visible="0"/>
						<Atom3d ID="1706" HasProperties="1" Mapping="410" Parent="157" UserID="687" DisplayStyle="Line" XYZ="0.238875795882655,0.133028590210483,-1.86531662065675" Connections="1707,1719" ForcefieldType="o2h" Charge="-0.57" Components="O" Visible="0">
							<Properties Force="-91.6879115438508,-13.7945220875568,-453.034458679052" RelativeVelocity="-0.166266465232666,0.0908615765654591,0.195527911447025"/>
						</Atom3d>
						<Bond ID="1707" Mapping="410" Parent="157" Connects="1704,1706" Visible="0"/>
						<Atom3d ID="1708" HasProperties="1" Mapping="410" Parent="157" UserID="688" DisplayStyle="Line" Hidden="1" XYZ="0.314337274017013,0.0999071654899698,-1.78331774203185" Connections="1709" ForcefieldType="h1" Charge="0.053" Components="H" Visible="0">
							<Properties Force="434.927289500786,385.197415190708,-4.94526196203001" RelativeVelocity="-0.284721078298285,-0.213386797110404,-0.206195860325322"/>
						</Atom3d>
						<Bond ID="1709" Mapping="410" Parent="157" Hidden="1" Connects="1703,1708" Visible="0"/>
						<Atom3d ID="1710" HasProperties="1" Mapping="410" Parent="157" UserID="689" DisplayStyle="Line" Hidden="1" XYZ="0.262168882578274,0.119886732509088,-1.76476128215322" Connections="1711" ForcefieldType="h1" Charge="0.053" Components="H" Visible="0">
							<Properties Force="-547.225135874788,490.129112065622,461.516479462162" RelativeVelocity="1.24827196147233,0.112076379031249,0.251221063736184"/>
						</Atom3d>
						<Bond ID="1711" Mapping="410" Parent="157" Hidden="1" Connects="1703,1710" Visible="0"/>
						<Atom3d ID="1712" HasProperties="1" Mapping="410" Parent="157" UserID="690" DisplayStyle="Line" Hidden="1" XYZ="0.29705787136486,0.160883809678664,-1.80174180223042" Connections="1713" ForcefieldType="h1" Charge="0.053" Components="H" Visible="0">
							<Properties Force="83.8036339470378,-103.298773401413,97.7188630985765" RelativeVelocity="-0.440052298488936,-0.523390052077953,-0.547549805370452"/>
						</Atom3d>
						<Bond ID="1713" Mapping="410" Parent="157" Hidden="1" Connects="1703,1712" Visible="0"/>
						<Atom3d ID="1714" HasProperties="1" Mapping="410" Parent="157" UserID="691" DisplayStyle="Line" Hidden="1" XYZ="0.244734092906281,0.0689821845515758,-1.82702889875477" Connections="1715" ForcefieldType="h1" Charge="0.053" Components="H" Visible="0">
							<Properties Force="-276.06909575015,-266.157203703802,-60.38512942828" RelativeVelocity="-0.181356762031305,-0.727977927241689,0.111960860142296"/>
						</Atom3d>
						<Bond ID="1715" Mapping="410" Parent="157" Hidden="1" Connects="1704,1714" Visible="0"/>
						<Atom3d ID="1716" HasProperties="1" Mapping="410" Parent="157" UserID="692" DisplayStyle="Line" Hidden="1" XYZ="0.295612685245316,0.0876047035435908,-1.86070602114359" Connections="1717" ForcefieldType="h1" Charge="0.053" Components="H" Visible="0">
							<Properties Force="-256.439670029979,-14.1679644529299,259.861151883372" RelativeVelocity="-0.670089189239458,0.559462281380984,-0.103877339159404"/>
						</Atom3d>
						<Bond ID="1717" Mapping="410" Parent="157" Hidden="1" Connects="1704,1716" Visible="0"/>
						<Atom3d ID="1718" HasProperties="1" Mapping="410" Parent="157" UserID="693" DisplayStyle="Line" Hidden="1" XYZ="0.239436072032196,0.121402139763069,-1.89793366766825" Connections="1719" ForcefieldType="h1o" Charge="0.41" Components="H" Visible="0">
							<Properties Force="-88.7631164126454,111.398834856918,515.228995410752" RelativeVelocity="0.317676265832996,0.150280187389748,-0.598215241596323"/>
						</Atom3d>
						<Bond ID="1719" Mapping="410" Parent="157" Hidden="1" Connects="1706,1718" Visible="0"/>
						<Molecule ID="157" Mapping="410" Parent="2" Children="ci(18):17+1703,4464" Name="Sketch 24" XYZ="0.143763265014932,0.359408162518415,-0.0718816325036852" Visible="0"/>
						<Atom3d ID="1720" HasProperties="1" Mapping="410" Parent="159" UserID="694" DisplayStyle="Line" XYZ="1.68199694044643,0.954374482982549,-0.02084817417231" Connections="1722,1726,1728,1730" ForcefieldType="c4" Charge="-0.159" Components="C" Visible="0">
							<Properties Force="-37.8829609590891,-64.0050599219949,23.1564275709185" RelativeVelocity="-0.0239355723923206,-0.128029428114887,0.024309198434882"/>
						</Atom3d>
						<Atom3d ID="1721" HasProperties="1" Mapping="410" Parent="159" UserID="695" DisplayStyle="Line" XYZ="1.70457479714841,0.972826298045013,0.0237702908912748" Connections="1722,1724,1732,1734" ForcefieldType="c4o" Charge="0.054" Components="C" Visible="0">
							<Properties Force="-654.453545116119,326.421267016579,886.54744411125" RelativeVelocity="-0.0936249979224588,0.0181209700954714,-0.195414343376563"/>
						</Atom3d>
						<Bond ID="1722" Mapping="410" Parent="159" Connects="1720,1721" Visible="0"/>
						<Atom3d ID="1723" HasProperties="1" Mapping="410" Parent="159" UserID="696" DisplayStyle="Line" XYZ="1.67709346834172,0.958389199672853,0.0649911330905368" Connections="1724,1736" ForcefieldType="o2h" Charge="-0.57" Components="O" Visible="0">
							<Properties Force="565.593453446528,514.450629871282,103.468177146389" RelativeVelocity="-0.0384283729212747,-0.190336099141246,-0.0154947983162746"/>
						</Atom3d>
						<Bond ID="1724" Mapping="410" Parent="159" Connects="1721,1723" Visible="0"/>
						<Atom3d ID="1725" HasProperties="1" Mapping="410" Parent="159" UserID="697" DisplayStyle="Line" Hidden="1" XYZ="1.70069707943037,0.965538277931746,-0.0525642160861286" Connections="1726" ForcefieldType="h1" Charge="0.053" Components="H" Visible="0">
							<Properties Force="455.126961365809,-224.16097848523,-301.424680473899" RelativeVelocity="1.2838656146161,-0.653715751405711,0.168314866838025"/>
						</Atom3d>
						<Bond ID="1726" Mapping="410" Parent="159" Hidden="1" Connects="1720,1725" Visible="0"/>
						<Atom3d ID="1727" HasProperties="1" Mapping="410" Parent="159" UserID="698" DisplayStyle="Line" Hidden="1" XYZ="1.64682433581606,0.968095290594255,-0.0271527374362766" Connections="1728" ForcefieldType="h1" Charge="0.053" Components="H" Visible="0">
							<Properties Force="-594.16868352401,314.459435865795,241.426776933577" RelativeVelocity="-0.255192907393101,-0.384502334660116,-0.906408450269026"/>
						</Atom3d>
						<Bond ID="1728" Mapping="410" Parent="159" Hidden="1" Connects="1720,1727" Visible="0"/>
						<Atom3d ID="1729" HasProperties="1" Mapping="410" Parent="159" UserID="699" DisplayStyle="Line" Hidden="1" XYZ="1.6770985389819,0.916421266207122,-0.0175670211079232" Connections="1730" ForcefieldType="h1" Charge="0.053" Components="H" Visible="0">
							<Properties Force="180.485567981641,-447.53554245847,-237.536440861778" RelativeVelocity="0.274212548511689,0.0762595608804056,-0.493162069596934"/>
						</Atom3d>
						<Bond ID="1730" Mapping="410" Parent="159" Hidden="1" Connects="1720,1729" Visible="0"/>
						<Atom3d ID="1731" HasProperties="1" Mapping="410" Parent="159" UserID="700" DisplayStyle="Line" Hidden="1" XYZ="1.70774677925126,1.01193130349567,0.0236197348370395" Connections="1732" ForcefieldType="h1" Charge="0.053" Components="H" Visible="0">
							<Properties Force="-34.5052562754431,10.6150945391591,-12.9558033325223" RelativeVelocity="1.52537181312277,0.408776098496468,0.549205931666313"/>
						</Atom3d>
						<Bond ID="1732" Mapping="410" Parent="159" Hidden="1" Connects="1721,1731" Visible="0"/>
						<Atom3d ID="1733" HasProperties="1" Mapping="410" Parent="159" UserID="701" DisplayStyle="Line" Hidden="1" XYZ="1.73899917273878,0.958753323450824,0.0316634533886788" Connections="1734" ForcefieldType="h1" Charge="0.053" Components="H" Visible="0">
							<Properties Force="817.633358405216,-275.766975767528,-325.8927266035" RelativeVelocity="0.873691662818059,-0.372219862652158,-1.43744391353606"/>
						</Atom3d>
						<Bond ID="1734" Mapping="410" Parent="159" Hidden="1" Connects="1721,1733" Visible="0"/>
						<Atom3d ID="1735" HasProperties="1" Mapping="410" Parent="159" UserID="702" DisplayStyle="Line" Hidden="1" XYZ="1.69567221522145,0.973785371520914,0.0908642988922338" Connections="1736" ForcefieldType="h1o" Charge="0.41" Components="H" Visible="0">
							<Properties Force="-455.692799114814,-336.719462086077,-341.648779430285" RelativeVelocity="-0.960257670983519,-0.856163128017133,0.844545803144346"/>
						</Atom3d>
						<Bond ID="1736" Mapping="410" Parent="159" Hidden="1" Connects="1723,1735" Visible="0"/>
						<Molecule ID="159" Mapping="410" Parent="2" Children="ci(18):17+1720,4465" Name="Sketch 24" XYZ="0.143763265014932,0.359408162518415,-0.0718816325036852" Visible="0"/>
						<Atom3d ID="1737" HasProperties="1" Mapping="410" Parent="161" UserID="703" DisplayStyle="Line" XYZ="0.79221743084553,2.13100436812414,-1.36405700244311" Connections="1739,1743,1745,1747" ForcefieldType="c4" Charge="-0.159" Components="C" Visible="0">
							<Properties Force="-180.134518825249,1302.53867655411,515.034584104667" RelativeVelocity="-0.0525830052042579,0.0293077295112866,0.0290320640588855"/>
						</Atom3d>
						<Atom3d ID="1738" HasProperties="1" Mapping="410" Parent="161" UserID="704" DisplayStyle="Line" XYZ="0.764510124586702,2.12150095730446,-1.40925340180682" Connections="1739,1741,1749,1751" ForcefieldType="c4o" Charge="0.054" Components="C" Visible="0">
							<Properties Force="-305.918964226872,-974.461628237854,233.65425582815" RelativeVelocity="0.0831103562794706,0.0296759482346548,-0.310589723024041"/>
						</Atom3d>
						<Bond ID="1739" Mapping="410" Parent="161" Connects="1737,1738" Visible="0"/>
						<Atom3d ID="1740" HasProperties="1" Mapping="410" Parent="161" UserID="705" DisplayStyle="Line" XYZ="0.716372292442072,2.14090245635031,-1.40975647598173" Connections="1741,1753" ForcefieldType="o2h" Charge="-0.57" Components="O" Visible="0">
							<Properties Force="955.289364387995,120.147147031069,552.301439727654" RelativeVelocity="-0.137002746745438,0.0321549102334423,0.0600680064534271"/>
						</Atom3d>
						<Bond ID="1741" Mapping="410" Parent="161" Connects="1738,1740" Visible="0"/>
						<Atom3d ID="1742" HasProperties="1" Mapping="410" Parent="161" UserID="706" DisplayStyle="Line" Hidden="1" XYZ="0.826654453131423,2.11224644993978,-1.36374159788921" Connections="1743" ForcefieldType="h1" Charge="0.053" Components="H" Visible="0">
							<Properties Force="-155.369126448755,-116.223823170012,-14.3981998472478" RelativeVelocity="-0.104497631814011,-0.75562923013296,-0.438693764856959"/>
						</Atom3d>
						<Bond ID="1743" Mapping="410" Parent="161" Hidden="1" Connects="1737,1742" Visible="0"/>
						<Atom3d ID="1744" HasProperties="1" Mapping="410" Parent="161" UserID="707" DisplayStyle="Line" Hidden="1" XYZ="0.770588581578032,2.12279973683232,-1.33186687096239" Connections="1745" ForcefieldType="h1" Charge="0.053" Components="H" Visible="0">
							<Properties Force="186.98827406738,-98.5352463237824,-221.161291724824" RelativeVelocity="-0.39245284434061,0.371306412622347,0.03201448822465"/>
						</Atom3d>
						<Bond ID="1745" Mapping="410" Parent="161" Hidden="1" Connects="1737,1744" Visible="0"/>
						<Atom3d ID="1746" HasProperties="1" Mapping="410" Parent="161" UserID="708" DisplayStyle="Line" Hidden="1" XYZ="0.801170765369849,2.17028054248871,-1.36080552926151" Connections="1747" ForcefieldType="h1" Charge="0.053" Components="H" Visible="0">
							<Properties Force="-141.577605769952,-544.015904926998,-62.4161894536117" RelativeVelocity="-1.14763159355675,0.486772306345634,-0.325740847417586"/>
						</Atom3d>
						<Bond ID="1747" Mapping="410" Parent="161" Hidden="1" Connects="1737,1746" Visible="0"/>
						<Atom3d ID="1748" HasProperties="1" Mapping="410" Parent="161" UserID="709" DisplayStyle="Line" Hidden="1" XYZ="0.763165170130925,2.08037535398732,-1.40928502357683" Connections="1749" ForcefieldType="h1" Charge="0.053" Components="H" Visible="0">
							<Properties Force="-145.119341807832,854.072996830366,-455.81110634223" RelativeVelocity="-0.418908387657645,-0.00543138098719191,0.365889780973146"/>
						</Atom3d>
						<Bond ID="1749" Mapping="410" Parent="161" Hidden="1" Connects="1738,1748" Visible="0"/>
						<Atom3d ID="1750" HasProperties="1" Mapping="410" Parent="161" UserID="710" DisplayStyle="Line" Hidden="1" XYZ="0.786739153048636,2.13551613478863,-1.43856535027574" Connections="1751" ForcefieldType="h1" Charge="0.053" Components="H" Visible="0">
							<Properties Force="-350.367963557458,-100.032792291738,-64.3078742622563" RelativeVelocity="-0.881284180308127,0.298513246803737,-0.282369308999432"/>
						</Atom3d>
						<Bond ID="1751" Mapping="410" Parent="161" Hidden="1" Connects="1738,1750" Visible="0"/>
						<Atom3d ID="1752" HasProperties="1" Mapping="410" Parent="161" UserID="711" DisplayStyle="Line" Hidden="1" XYZ="0.70949058576537,2.14711457333717,-1.44244100525456" Connections="1753" ForcefieldType="h1o" Charge="0.41" Components="H" Visible="0">
							<Properties Force="-163.556734850644,-298.663391487561,-273.087499743788" RelativeVelocity="-0.635798917473324,-0.420322231940168,-0.242061532260144"/>
						</Atom3d>
						<Bond ID="1753" Mapping="410" Parent="161" Hidden="1" Connects="1740,1752" Visible="0"/>
						<Molecule ID="161" Mapping="410" Parent="2" Children="ci(18):17+1737,4466" Name="Sketch 24" XYZ="0.565795206477813,0.263973807585995,-0.0718816325036852" Visible="0"/>
						<Atom3d ID="1754" HasProperties="1" Mapping="410" Parent="163" UserID="712" DisplayStyle="Line" XYZ="0.842754139113886,0.842837187067377,1.38010511399111" Connections="1756,1760,1762,1764" ForcefieldType="c4" Charge="-0.159" Components="C" Visible="0">
							<Properties Force="-670.773958995955,691.266710425594,-209.922586777238" RelativeVelocity="0.0447195188944798,-0.175775792973507,-0.0859738278784687"/>
						</Atom3d>
						<Atom3d ID="1755" HasProperties="1" Mapping="410" Parent="163" UserID="713" DisplayStyle="Line" XYZ="0.869533983809807,0.878260792240841,1.41100542393264" Connections="1756,1758,1766,1768" ForcefieldType="c4o" Charge="0.054" Components="C" Visible="0">
							<Properties Force="-1030.340132956,54.594070274172,5.12262845408359" RelativeVelocity="0.0378834780287711,0.238202726812653,0.0190009768203777"/>
						</Atom3d>
						<Bond ID="1756" Mapping="410" Parent="163" Connects="1754,1755" Visible="0"/>
						<Atom3d ID="1757" HasProperties="1" Mapping="410" Parent="163" UserID="714" DisplayStyle="Line" XYZ="0.91239722307894,0.857666995017823,1.42109388693887" Connections="1758,1770" ForcefieldType="o2h" Charge="-0.57" Components="O" Visible="0">
							<Properties Force="1638.09419850344,-312.691877338376,245.769487590535" RelativeVelocity="0.01036193188388,0.24956681715735,0.0914410353054996"/>
						</Atom3d>
						<Bond ID="1758" Mapping="410" Parent="163" Connects="1755,1757" Visible="0"/>
						<Atom3d ID="1759" HasProperties="1" Mapping="410" Parent="163" UserID="715" DisplayStyle="Line" Hidden="1" XYZ="0.854165059398314,0.852880443038839,1.34376144298556" Connections="1760" ForcefieldType="h1" Charge="0.053" Components="H" Visible="0">
							<Properties Force="-165.059045023673,-461.492327424735,-98.9769606870073" RelativeVelocity="0.78538405643486,0.349144454187796,-0.418231338028234"/>
						</Atom3d>
						<Bond ID="1760" Mapping="410" Parent="163" Hidden="1" Connects="1754,1759" Visible="0"/>
						<Atom3d ID="1761" HasProperties="1" Mapping="410" Parent="163" UserID="716" DisplayStyle="Line" Hidden="1" XYZ="0.802632774897289,0.846351270592857,1.38206548695243" Connections="1762" ForcefieldType="h1" Charge="0.053" Components="H" Visible="0">
							<Properties Force="571.996663969657,8.92785131969726,-38.2957208152048" RelativeVelocity="-0.143722544537322,0.073918375364176,0.411677206523145"/>
						</Atom3d>
						<Bond ID="1762" Mapping="410" Parent="163" Hidden="1" Connects="1754,1761" Visible="0"/>
						<Atom3d ID="1763" HasProperties="1" Mapping="410" Parent="163" UserID="717" DisplayStyle="Line" Hidden="1" XYZ="0.851412384492853,0.806102973766877,1.38829770041891" Connections="1764" ForcefieldType="h1" Charge="0.053" Components="H" Visible="0">
							<Properties Force="166.451276608909,-226.567462038009,35.9789112043135" RelativeVelocity="-0.0342969592437894,-0.424479878593349,-0.709700485862972"/>
						</Atom3d>
						<Bond ID="1764" Mapping="410" Parent="163" Hidden="1" Connects="1754,1763" Visible="0"/>
						<Atom3d ID="1765" HasProperties="1" Mapping="410" Parent="163" UserID="718" DisplayStyle="Line" Hidden="1" XYZ="0.85259063471381,0.88468185291013,1.44534492438814" Connections="1766" ForcefieldType="h1" Charge="0.053" Components="H" Visible="0">
							<Properties Force="-384.029322603823,236.467246806662,86.3035839987665" RelativeVelocity="-0.41349627882565,0.0877749389015267,1.16036641768036"/>
						</Atom3d>
						<Bond ID="1766" Mapping="410" Parent="163" Hidden="1" Connects="1755,1765" Visible="0"/>
						<Atom3d ID="1767" HasProperties="1" Mapping="410" Parent="163" UserID="719" DisplayStyle="Line" Hidden="1" XYZ="0.87290795122352,0.911334293041915,1.39026429323783" Connections="1768" ForcefieldType="h1" Charge="0.053" Components="H" Visible="0">
							<Properties Force="68.8262650271319,123.221386960215,131.818723799617" RelativeVelocity="-0.090171090360223,-0.218352074462779,0.015208909491075"/>
						</Atom3d>
						<Bond ID="1768" Mapping="410" Parent="163" Hidden="1" Connects="1755,1767" Visible="0"/>
						<Atom3d ID="1769" HasProperties="1" Mapping="410" Parent="163" UserID="720" DisplayStyle="Line" Hidden="1" XYZ="0.931805667043934,0.881731232073078,1.43664751069455" Connections="1770" ForcefieldType="h1o" Charge="0.41" Components="H" Visible="0">
							<Properties Force="-128.983749017465,-81.0974653518872,-170.104068595726" RelativeVelocity="-0.155981415664904,-0.151781315789401,0.24621637490316"/>
						</Atom3d>
						<Bond ID="1770" Mapping="410" Parent="163" Hidden="1" Connects="1757,1769" Visible="0"/>
						<Molecule ID="163" Mapping="410" Parent="2" Children="ci(18):17+1754,4467" Name="Sketch 24" XYZ="0.143763265014932,0.359408162518415,-0.0718816325036852" Visible="0"/>
						<Atom3d ID="1771" HasProperties="1" Mapping="410" Parent="165" UserID="721" DisplayStyle="Line" XYZ="0.0173462886968897,0.932193032748128,0.330858924498243" Connections="1773,1777,1779,1781" ForcefieldType="c4" Charge="-0.159" Components="C">
							<Properties Force="358.060109916803,1243.94731145479,97.988112715604" RelativeVelocity="-0.329529335924833,0.23639158551555,-0.0537074063042897"/>
						</Atom3d>
						<Atom3d ID="1772" HasProperties="1" Mapping="410" Parent="165" UserID="722" DisplayStyle="Line" XYZ="0.0427654474352527,0.95950938506175,0.371888405187114" Connections="1773,1775,1783,1785" ForcefieldType="c4o" Charge="0.054" Components="C">
							<Properties Force="-441.379483495252,425.258473785278,-2746.19667808912" RelativeVelocity="0.0819237575684456,-0.117095991311666,0.113713554420506"/>
						</Atom3d>
						<Bond ID="1773" Mapping="410" Parent="165" Connects="1771,1772"/>
						<Atom3d ID="1774" HasProperties="1" Mapping="410" Parent="165" UserID="723" DisplayStyle="Line" XYZ="0.0438500178336237,0.938931973897469,0.414664937863764" Connections="1775,1787" ForcefieldType="o2h" Charge="-0.57" Components="O">
							<Properties Force="-125.932314143163,-360.671037390123,2164.59801379021" RelativeVelocity="-0.0242732016006845,-0.119720814277333,-0.0509879335826727"/>
						</Atom3d>
						<Bond ID="1775" Mapping="410" Parent="165" Connects="1772,1774"/>
						<Atom3d ID="1776" HasProperties="1" Mapping="410" Parent="165" UserID="724" DisplayStyle="Line" Hidden="1" XYZ="0.0380394382743537,0.903336364265362,0.315856219726815" Connections="1777" ForcefieldType="h1" Charge="0.053" Components="H">
							<Properties Force="111.133716655562,-243.664729312406,-85.1145171385544" RelativeVelocity="0.12580175474834,0.177442185956504,0.774880163824608"/>
						</Atom3d>
						<Bond ID="1777" Mapping="410" Parent="165" Hidden="1" Connects="1771,1776"/>
						<Atom3d ID="1778" HasProperties="1" Mapping="410" Parent="165" UserID="725" DisplayStyle="Line" Hidden="1" XYZ="0.0105923707574007,0.960147319760067,0.30296571204689" Connections="1779" ForcefieldType="h1" Charge="0.053" Components="H">
							<Properties Force="186.326704880094,-417.135079908111,100.393932070833" RelativeVelocity="-0.704940182396791,0.851866363095033,1.17609050292879"/>
						</Atom3d>
						<Bond ID="1779" Mapping="410" Parent="165" Hidden="1" Connects="1771,1778"/>
						<Atom3d ID="1780" HasProperties="1" Mapping="410" Parent="165" UserID="726" DisplayStyle="Line" Hidden="1" XYZ="-0.0170722506861183,0.921164402673957,0.341975954060979" Connections="1781" ForcefieldType="h1" Charge="0.053" Components="H">
							<Properties Force="-675.255755818942,-475.346148523208,258.385143221988" RelativeVelocity="0.181066447010674,-0.171520688560898,0.263261401489545"/>
						</Atom3d>
						<Bond ID="1781" Mapping="410" Parent="165" Hidden="1" Connects="1771,1780"/>
						<Atom3d ID="1782" HasProperties="1" Mapping="410" Parent="165" UserID="727" DisplayStyle="Line" Hidden="1" XYZ="0.0203154852409437,0.991570811072989,0.376064366368369" Connections="1783" ForcefieldType="h1" Charge="0.053" Components="H">
							<Properties Force="319.627355570365,104.372501421663,22.2084982300197" RelativeVelocity="0.241585479115261,-0.586881142477201,-0.070324400375709"/>
						</Atom3d>
						<Bond ID="1783" Mapping="410" Parent="165" Hidden="1" Connects="1772,1782"/>
						<Atom3d ID="1784" HasProperties="1" Mapping="410" Parent="165" UserID="728" DisplayStyle="Line" Hidden="1" XYZ="0.0773732158408658,0.968730068938281,0.355846456187232" Connections="1785" ForcefieldType="h1" Charge="0.053" Components="H">
							<Properties Force="202.535374655967,254.034946413437,322.209218044154" RelativeVelocity="0.549316267655932,0.65902170852458,-0.0578404531539796"/>
						</Atom3d>
						<Bond ID="1785" Mapping="410" Parent="165" Hidden="1" Connects="1772,1784"/>
						<Atom3d ID="1786" HasProperties="1" Mapping="410" Parent="165" UserID="729" DisplayStyle="Line" Hidden="1" XYZ="0.06505855851772,0.912893463357393,0.418353958715469" Connections="1787" ForcefieldType="h1o" Charge="0.41" Components="H">
							<Properties Force="300.494937179189,-286.23536319133,-260.873277433082" RelativeVelocity="-0.185051455235721,-1.07964913692196,-0.551784879801766"/>
						</Atom3d>
						<Bond ID="1787" Mapping="410" Parent="165" Hidden="1" Connects="1774,1786"/>
						<Molecule ID="165" Mapping="410" Parent="2" Children="ci(18):17+1771,4468" Name="Sketch 24" XYZ="0.143763265014932,0.359408162518415,-0.0718816325036852"/>
						<Atom3d ID="1788" HasProperties="1" Mapping="410" Parent="167" UserID="730" DisplayStyle="Line" XYZ="-0.290381021406437,0.318518694213032,1.34833471426611" Connections="1790,1794,1796,1798" ForcefieldType="c4" Charge="-0.159" Components="C" Visible="0">
							<Properties Force="-817.059178185325,329.698189745108,239.123325763774" RelativeVelocity="0.141357556548392,0.117789900865035,0.281489659147118"/>
						</Atom3d>
						<Atom3d ID="1789" HasProperties="1" Mapping="410" Parent="167" UserID="731" DisplayStyle="Line" XYZ="-0.265230279174648,0.352987109034759,1.38118391287509" Connections="1790,1792,1800,1802" ForcefieldType="c4o" Charge="0.054" Components="C" Visible="0">
							<Properties Force="-155.635219819502,588.149797325074,-209.265601094664" RelativeVelocity="-0.00164400042078345,-0.314481397839945,0.218494234572313"/>
						</Atom3d>
						<Bond ID="1790" Mapping="410" Parent="167" Connects="1788,1789" Visible="0"/>
						<Atom3d ID="1791" HasProperties="1" Mapping="410" Parent="167" UserID="732" DisplayStyle="Line" XYZ="-0.264977849796075,0.340198932293042,1.43018507942646" Connections="1792,1804" ForcefieldType="o2h" Charge="-0.57" Components="O" Visible="0">
							<Properties Force="-240.843529066679,-729.022825777802,-312.788706747447" RelativeVelocity="0.0135692086797296,-0.0923832177323849,0.0130438516865465"/>
						</Atom3d>
						<Bond ID="1792" Mapping="410" Parent="167" Connects="1789,1791" Visible="0"/>
						<Atom3d ID="1793" HasProperties="1" Mapping="410" Parent="167" UserID="733" DisplayStyle="Line" Hidden="1" XYZ="-0.327120192333988,0.314537642349906,1.36081048547544" Connections="1794" ForcefieldType="h1" Charge="0.053" Components="H" Visible="0">
							<Properties Force="-230.365159327233,212.992502923785,-162.799172724044" RelativeVelocity="0.161522115913982,0.400796171484401,-0.589672581014308"/>
						</Atom3d>
						<Bond ID="1794" Mapping="410" Parent="167" Hidden="1" Connects="1788,1793" Visible="0"/>
						<Atom3d ID="1795" HasProperties="1" Mapping="410" Parent="167" UserID="734" DisplayStyle="Line" Hidden="1" XYZ="-0.277475263902294,0.28368777262982,1.35241212787715" Connections="1796" ForcefieldType="h1" Charge="0.053" Components="H" Visible="0">
							<Properties Force="690.373774620348,-1023.7117472821,26.0484328907998" RelativeVelocity="0.0515477144134962,0.122404166419851,0.561664429497078"/>
						</Atom3d>
						<Bond ID="1796" Mapping="410" Parent="167" Hidden="1" Connects="1788,1795" Visible="0"/>
						<Atom3d ID="1797" HasProperties="1" Mapping="410" Parent="167" UserID="735" DisplayStyle="Line" Hidden="1" XYZ="-0.289678109485938,0.328261690542926,1.31004827337444" Connections="1798" ForcefieldType="h1" Charge="0.053" Components="H" Visible="0">
							<Properties Force="-29.7973542444028,76.5879531710527,278.769525011258" RelativeVelocity="0.246605723767022,-0.670051647671352,0.546584453651631"/>
						</Atom3d>
						<Bond ID="1798" Mapping="410" Parent="167" Hidden="1" Connects="1788,1797" Visible="0"/>
						<Atom3d ID="1799" HasProperties="1" Mapping="410" Parent="167" UserID="736" DisplayStyle="Line" Hidden="1" XYZ="-0.281919116818674,0.389072045363664,1.37540153873742" Connections="1800" ForcefieldType="h1" Charge="0.053" Components="H" Visible="0">
							<Properties Force="307.998720734309,-316.677841386347,160.072865769182" RelativeVelocity="-0.535994574208508,-0.0333622704378062,-0.151069042420262"/>
						</Atom3d>
						<Bond ID="1800" Mapping="410" Parent="167" Hidden="1" Connects="1789,1799" Visible="0"/>
						<Atom3d ID="1801" HasProperties="1" Mapping="410" Parent="167" UserID="737" DisplayStyle="Line" Hidden="1" XYZ="-0.228548255625143,0.353195122034614,1.37026337718652" Connections="1802" ForcefieldType="h1" Charge="0.053" Components="H" Visible="0">
							<Properties Force="555.227601286967,345.885578049512,-226.873732316209" RelativeVelocity="-0.594821323006562,-0.554520385186181,0.0220246293458723"/>
						</Atom3d>
						<Bond ID="1802" Mapping="410" Parent="167" Hidden="1" Connects="1789,1801" Visible="0"/>
						<Atom3d ID="1803" HasProperties="1" Mapping="410" Parent="167" UserID="738" DisplayStyle="Line" Hidden="1" XYZ="-0.264593817913783,0.36866835197814,1.44770538955033" Connections="1804" ForcefieldType="h1o" Charge="0.41" Components="H" Visible="0">
							<Properties Force="-30.3686133393825,533.139497602664,313.376277257893" RelativeVelocity="-1.59895854595538,1.0756137114375,0.104489840317681"/>
						</Atom3d>
						<Bond ID="1804" Mapping="410" Parent="167" Hidden="1" Connects="1791,1803" Visible="0"/>
						<Molecule ID="167" Mapping="410" Parent="2" Children="ci(18):17+1788,4469" Name="Sketch 24" XYZ="0.143763265014932,0.359408162518415,-0.0718816325036852" Visible="0"/>
						<Atom3d ID="1805" HasProperties="1" Mapping="410" Parent="169" UserID="739" DisplayStyle="Line" XYZ="1.3094981388751,-0.109248883947614,0.119023834115345" Connections="1807,1811,1813,1815" ForcefieldType="c4" Charge="-0.159" Components="C" Visible="0">
							<Properties Force="-81.9310677439157,642.81001325446,322.395471747245" RelativeVelocity="0.209076587832434,0.146250019834999,0.115271170793801"/>
						</Atom3d>
						<Atom3d ID="1806" HasProperties="1" Mapping="410" Parent="169" UserID="740" DisplayStyle="Line" XYZ="1.27096003821593,-0.0700686331216882,0.125866957718557" Connections="1807,1809,1817,1819" ForcefieldType="c4o" Charge="0.054" Components="C" Visible="0">
							<Properties Force="-288.88830702266,472.006559225093,1365.23188716873" RelativeVelocity="-0.455658978767668,0.286826179578024,0.384004274251083"/>
						</Atom3d>
						<Bond ID="1807" Mapping="410" Parent="169" Connects="1805,1806" Visible="0"/>
						<Atom3d ID="1808" HasProperties="1" Mapping="410" Parent="169" UserID="741" DisplayStyle="Line" XYZ="1.28088922036957,-0.0192322705596193,0.123814871783879" Connections="1809,1821" ForcefieldType="o2h" Charge="-0.57" Components="O" Visible="0">
							<Properties Force="224.156223209167,-1183.52951524889,102.785409323745" RelativeVelocity="0.0235432306284753,0.0266012236038219,-0.139398157363258"/>
						</Atom3d>
						<Bond ID="1809" Mapping="410" Parent="169" Connects="1806,1808" Visible="0"/>
						<Atom3d ID="1810" HasProperties="1" Mapping="410" Parent="169" UserID="742" DisplayStyle="Line" Hidden="1" XYZ="1.29654254250975,-0.138564133191985,0.143008612879368" Connections="1811" ForcefieldType="h1" Charge="0.053" Components="H" Visible="0">
							<Properties Force="381.727631050444,15.5936497912519,-532.239405662228" RelativeVelocity="0.220236015710379,-0.335383912076557,0.0303203578990005"/>
						</Atom3d>
						<Bond ID="1811" Mapping="410" Parent="169" Hidden="1" Connects="1805,1810" Visible="0"/>
						<Atom3d ID="1812" HasProperties="1" Mapping="410" Parent="169" UserID="743" DisplayStyle="Line" Hidden="1" XYZ="1.34691766751579,-0.0991276846734252,0.12840307252886" Connections="1813" ForcefieldType="h1" Charge="0.053" Components="H" Visible="0">
							<Properties Force="-498.663467319534,19.9576307990256,151.048994981174" RelativeVelocity="-0.41246380127796,-0.419199530079509,0.0541407272210923"/>
						</Atom3d>
						<Bond ID="1813" Mapping="410" Parent="169" Hidden="1" Connects="1805,1812" Visible="0"/>
						<Atom3d ID="1814" HasProperties="1" Mapping="410" Parent="169" UserID="744" DisplayStyle="Line" Hidden="1" XYZ="1.31066925693758,-0.118415488900373,0.0815175184039608" Connections="1815" ForcefieldType="h1" Charge="0.053" Components="H" Visible="0">
							<Properties Force="-7.37468097118353,-397.765428005835,-213.679335239827" RelativeVelocity="-0.554756503507509,0.608318033653323,0.67633652557376"/>
						</Atom3d>
						<Bond ID="1815" Mapping="410" Parent="169" Hidden="1" Connects="1805,1814" Visible="0"/>
						<Atom3d ID="1816" HasProperties="1" Mapping="410" Parent="169" UserID="745" DisplayStyle="Line" Hidden="1" XYZ="1.25851395875932,-0.0759889709339452,0.16466848110663" Connections="1817" ForcefieldType="h1" Charge="0.053" Components="H" Visible="0">
							<Properties Force="66.2214788962474,221.878273790861,-939.720778995451" RelativeVelocity="-0.45674261993017,-0.397112650320995,0.379190762872373"/>
						</Atom3d>
						<Bond ID="1817" Mapping="410" Parent="169" Hidden="1" Connects="1806,1816" Visible="0"/>
[truncated: 1,002,877 more chars]
