# Supplementary material for: Supramolecular dynamics-enhanced synergistic antifouling mechanisms for enhanced membrane antifouling and permeability
Source: Nat Commun. 2025 Jul 30;16:6956. doi: 10.1038/s41467-025-62231-w (PMC12311053; doi:10.1038/s41467-025-62231-w)
Supplement: Supplementary file 4 — Supplementary Data 1 [file 41467_2025_62231_MOESM4_ESM.zip › Supplementary date-Molecular simulation/Assembled α-CD PDMS in Water.xsd]

<?xml version="1.0" encoding="latin1"?>
<!DOCTYPE XSD []>
<XSD Version="20.1" WrittenBy="Materials Studio 20.1">
	<AtomisticTreeRoot ID="1" NumProperties="62" HasProperties="1" NumChildren="1">
		<Property Name="AngleAxisType" DefinedOn="AngleBetweenPlanesBender" Type="Enumerated"/>
		<Property Name="AngleEnergy" DefinedOn="ClassicalEnergyHolder" Type="Double"/>
		<Property Name="BeadDocumentID" DefinedOn="MesoMoleculeSet" Type="String"/>
		<Property Name="BendBendEnergy" DefinedOn="ClassicalEnergyHolder" Type="Double"/>
		<Property Name="BendTorsionBendEnergy" DefinedOn="ClassicalEnergyHolder" Type="Double"/>
		<Property Name="BondEnergy" DefinedOn="ClassicalEnergyHolder" Type="Double"/>
		<Property Name="EFGAsymmetry" DefinedOn="Atom" Type="Double"/>
		<Property Name="EFGQuadrupolarCoupling" DefinedOn="Atom" Type="Double"/>
		<Property Name="ElectrostaticEnergy" DefinedOn="ClassicalEnergyHolder" Type="Double"/>
		<Property Name="FaceMillerIndex" DefinedOn="GrowthFace" Type="MillerIndex"/>
		<Property Name="FacetTransparency" DefinedOn="GrowthFace" Type="Float"/>
		<Property Name="FermiLevel" DefinedOn="ScalarFieldBase" Type="Double"/>
		<Property Name="Force" DefinedOn="Matter" Type="CoDirection"/>
		<Property Name="FrameFilter" DefinedOn="Trajectory" Type="String"/>
		<Property Name="HarmonicForceConstant" DefinedOn="HarmonicRestraint" Type="Double"/>
		<Property Name="HarmonicMinimum" DefinedOn="HarmonicRestraint" Type="Double"/>
		<Property Name="HydrogenBondEnergy" DefinedOn="ClassicalEnergyHolder" Type="Double"/>
		<Property Name="ImportOrder" DefinedOn="Bondable" Type="UnsignedInteger"/>
		<Property Name="InversionEnergy" DefinedOn="ClassicalEnergyHolder" Type="Double"/>
		<Property Name="IsBackboneAtom" DefinedOn="Atom" Type="Boolean"/>
		<Property Name="IsChiralCenter" DefinedOn="Atom" Type="Boolean"/>
		<Property Name="IsOutOfPlane" DefinedOn="Atom" Type="Boolean"/>
		<Property Name="IsRepeatArrowVisible" DefinedOn="ElectrodeWire" Type="Boolean"/>
		<Property Name="KineticEnergy" DefinedOn="ClassicalEnergyHolder" Type="Double"/>
		<Property Name="LineExtentPadding" DefinedOn="BestFitLineMonitor" Type="Double"/>
		<Property Name="LinkageGroupName" DefinedOn="Linkage" Type="String"/>
		<Property Name="ListIdentifier" DefinedOn="PropertyList" Type="String"/>
		<Property Name="NMRShielding" DefinedOn="Atom" Type="Double"/>
		<Property Name="NonBondEnergy" DefinedOn="ClassicalEnergyHolder" Type="Double"/>
		<Property Name="NormalMode" DefinedOn="Bondable" Type="Direction"/>
		<Property Name="NormalModeFrequency" DefinedOn="Bondable" Type="Double"/>
		<Property Name="NumScanSteps" DefinedOn="LinearScan" Type="UnsignedInteger"/>
		<Property Name="OrbitalCutoffRadius" DefinedOn="Bondable" Type="Double"/>
		<Property Name="PlaneExtentPadding" DefinedOn="BestFitPlaneMonitor" Type="Double"/>
		<Property Name="PotentialEnergy" DefinedOn="ClassicalEnergyHolder" Type="Double"/>
		<Property Name="QuantizationValue" DefinedOn="ScalarFieldBase" Type="Double"/>
		<Property Name="RelativeVelocity" DefinedOn="Matter" Type="Direction"/>
		<Property Name="RepeatArrowScale" DefinedOn="ElectrodeWire" Type="Float"/>
		<Property Name="RestraintEnergy" DefinedOn="ClassicalEnergyHolder" Type="Double"/>
		<Property Name="ScanEnd" DefinedOn="LinearScan" Type="Double"/>
		<Property Name="ScanStart" DefinedOn="LinearScan" Type="Double"/>
		<Property Name="SeparatedStretchStretchEnergy" DefinedOn="ClassicalEnergyHolder" Type="Double"/>
		<Property Name="ServerDipoleMoment" DefinedOn="MatterGroupProperties" Type="Direction"/>
		<Property Name="SimulationStep" DefinedOn="Trajectory" Type="Integer"/>
		<Property Name="SpinQuantizationDirection" DefinedOn="Atom" Type="Direction"/>
		<Property Name="Stiffness" DefinedOn="SymmetryMatterHessian" Type="Matrix6x6"/>
		<Property Name="StretchBendStretchEnergy" DefinedOn="ClassicalEnergyHolder" Type="Double"/>
		<Property Name="StretchStretchEnergy" DefinedOn="ClassicalEnergyHolder" Type="Double"/>
		<Property Name="StretchTorsionStretchEnergy" DefinedOn="ClassicalEnergyHolder" Type="Double"/>
		<Property Name="Temperature" DefinedOn="ClassicalEnergyHolder" Type="Double"/>
		<Property Name="ThreeBodyNonBondEnergy" DefinedOn="ClassicalEnergyHolder" Type="Double"/>
		<Property Name="TorsionBendBendEnergy" DefinedOn="ClassicalEnergyHolder" Type="Double"/>
		<Property Name="TorsionEnergy" DefinedOn="ClassicalEnergyHolder" Type="Double"/>
		<Property Name="TorsionStretchEnergy" DefinedOn="ClassicalEnergyHolder" Type="Double"/>
		<Property Name="TotalEnergy" DefinedOn="ClassicalEnergyHolder" Type="Double"/>
		<Property Name="Units" DefinedOn="ScalarFieldBase" Type="String"/>
		<Property Name="ValenceCrossTermEnergy" DefinedOn="ClassicalEnergyHolder" Type="Double"/>
		<Property Name="ValenceDiagonalEnergy" DefinedOn="ClassicalEnergyHolder" Type="Double"/>
		<Property Name="VanDerWaalsEnergy" DefinedOn="ClassicalEnergyHolder" Type="Double"/>
		<Property Name="_ServerAtomNames" DefinedOn="IndexProvider" Type="String"/>
		<Property Name="_Stress" DefinedOn="MatterSymmetrySystem" Type="Matrix"/>
		<Property Name="_TrajectoryStress" DefinedOn="MatterSymmetrySystem" Type="Matrix"/>
		<Properties TotalEnergy="-1761.1307091649" KineticEnergy="764.66355331833" PotentialEnergy="-2526.39420614668" ValenceDiagonalEnergy="555.481075350601" BondEnergy="311.899962756267" AngleEnergy="351.16107562326" TorsionEnergy="-107.579963028925" InversionEnergy="0" ValenceCrossTermEnergy="-58.8778709440217" StretchStretchEnergy="-0.963487674443468" StretchBendStretchEnergy="-20.9586203968475" StretchTorsionStretchEnergy="0.668371095339352" SeparatedStretchStretchEnergy="0" TorsionStretchEnergy="-1.12542328840715" BendBendEnergy="-0.850396430961544" TorsionBendBendEnergy="-16.2036603222149" BendTorsionBendEnergy="-19.4446539264865" NonBondEnergy="-3022.99741055326" HydrogenBondEnergy="0" VanDerWaalsEnergy="386.422961795582" ElectrostaticEnergy="-3398.08378257801" RestraintEnergy="0" ThreeBodyNonBondEnergy="0" Temperature="292.507532086816"/>
		<SymmetrySystem ID="2" HasProperties="1" Mapping="3" Children="ci(404):404+4" Normalized="1" OverspecificationTolerance="0.01" HasSymmetryHistory="1">
			<Properties _Stress="-9.48983384418303e-005,-2.79553099007349e-006,-6.1278576254976e-005,-2.79553099007349e-006,-0.000117984089422145,-5.80451622046996e-005,-6.1278576254976e-005,-5.80451622046996e-005,-0.00018233271752543" _TrajectoryStress="-0.000266316202514752,-8.9393168354779e-006,0.000475351172109666,-8.9393168354779e-006,-9.24463662065943e-005,0.000419171860134693,0.000475351172109666,0.000419171860134693,0.000415690360913781"/>
			<MappingSet ID="408" SymmetryDefinition="4" ActiveSystem="2" NumFamilies="1" OwnsTotalConstraintMapping="1" TotalConstraintMapping="3">
				<MappingFamily ID="409" NumImageMappings="214">
					<IdentityMapping ID="410" Element="1,0,0,0,0,1,0,0,0,0,1,0" Constraint="1,0,0,0,0,1,0,0,0,0,1,0" MappedObjects="ci(1778):5+411,5,5+416,7,5+421,9,5+426,11,5+431,13,5+436,15,5+441,17,5+446,19,5+451,21,5+456,23,5+461,25,5+466,27,5+471,29,5+476,31,5+481,33,5+486,35,5+491,37,5+496,39,5+501,41,5+506,43,5+511,45,5+516,47,5+521,49,5+526,51,5+531,53,5+536,55,5+541,57,5+546,59,5+551,61,5+556,63,5+561,65,5+566,67,5+571,69,5+576,71,5+581,73,5+586,75,5+591,77,5+596,79,5+601,81,5+606,83,5+611,85,5+616,87,5+621,89,5+626,91,5+631,93,5+636,95,5+641,97,5+646,99,5+651,101,5+656,103,5+661,105,5+666,107,5+671,109,5+676,111,5+681,113,5+686,115,5+691,117,5+696,119,5+701,121,5+706,123,5+711,125,5+716,127,5+721,129,5+726,131,5+731,133,5+736,135,5+741,137,5+746,139,5+751,141,5+756,143,5+761,145,5+766,147,5+771,149,5+776,151,5+781,153,5+786,155,5+791,157,5+796,159,5+801,161,5+806,163,5+811,165,5+816,167,5+821,169,5+826,171,5+831,173,5+836,175,5+841,177,5+846,179,5+851,181,5+856,183,5+861,185,5+866,187,5+871,189,5+876,191,5+881,193,5+886,195,5+891,197,5+896,199,5+901,201,5+906,203,5+911,205,5+916,207,5+921,209,5+926,211,5+931,213,5+936,215,5+941,217,5+946,219,5+951,221,5+956,223,5+961,225,5+966,227,5+971,229,5+976,231,5+981,233,5+986,235,5+991,237,5+996,239,5+1001,241,5+1006,243,5+1011,245,5+1016,247,5+1021,249,5+1026,251,5+1031,253,5+1036,255,5+1041,257,5+1046,259,5+1051,261,5+1056,263,5+1061,265,5+1066,267,5+1071,269,5+1076,271,5+1081,273,5+1086,275,5+1091,277,5+1096,279,5+1101,281,5+1106,283,5+1111,285,5+1116,287,5+1121,289,5+1126,291,5+1131,293,5+1136,295,5+1141,297,5+1146,299,5+1151,301,5+1156,303,5+1161,305,5+1166,307,5+1171,309,5+1176,311,5+1181,313,5+1186,315,5+1191,317,5+1196,319,5+1201,321,5+1206,323,5+1211,325,5+1216,327,5+1221,329,5+1226,331,5+1231,333,5+1236,335,5+1241,337,5+1246,339,5+1251,341,5+1256,343,5+1261,345,5+1266,347,5+1271,349,5+1276,351,5+1281,353,5+1286,355,5+1291,357,5+1296,359,5+1301,361,5+1306,363,5+1311,365,5+1316,367,5+1321,369,5+1326,371,5+1331,373,5+1336,375,5+1341,377,5+1346,379,5+1351,381,5+1356,383,5+1361,385,5+1366,387,5+1371,389,5+1376,391,5+1381,393,5+1386,395,5+1391,397,5+1396,399,5+1401,401,5+1406,403,258+1411,406,318+1669,407" DefectObjects="ci(203):4,202+1987" NumImages="1778" NumDefects="203">
						<Atom3d ID="411" HasProperties="1" Mapping="410" Parent="5" UserID="1" DisplayStyle="Line" XYZ="1.41487617050616,2.93846636105144,2.1567998267093" Connections="413,415" ForcefieldType="o2*" Charge="-0.82" Components="O" Visible="0">
							<Properties Force="506.925498939257,547.63186346767,726.65191442313" RelativeVelocity="-0.0900347054766747,0.0730348759788575,-0.119360034420272"/>
						</Atom3d>
						<Atom3d ID="412" HasProperties="1" Mapping="410" Parent="5" UserID="2" DisplayStyle="Line" Hidden="1" XYZ="1.41891595833475,2.95818982969227,2.20087446333502" Connections="413" ForcefieldType="h1o" Charge="0.41" Components="H" Visible="0">
							<Properties Force="-163.675923615081,-331.698792088404,-624.604230254823" RelativeVelocity="-0.704775352897501,-1.40552382913374,-0.457243692421745"/>
						</Atom3d>
						<Bond ID="413" Mapping="410" Parent="5" Hidden="1" Connects="411,412" Visible="0"/>
						<Atom3d ID="414" HasProperties="1" Mapping="410" Parent="5" UserID="3" DisplayStyle="Line" Hidden="1" XYZ="1.44676793438565,2.96693826052018,2.13665428256878" Connections="415" ForcefieldType="h1o" Charge="0.41" Components="H" Visible="0">
							<Properties Force="-214.432093657707,-267.859429955897,-55.3221988289382" RelativeVelocity="-0.780267021893681,-0.382137345829894,-0.397561388034951"/>
						</Atom3d>
						<Bond ID="415" Mapping="410" Parent="5" Hidden="1" Connects="411,414" Visible="0"/>
						<Molecule ID="5" Mapping="410" Parent="2" Children="411,412,413,414,415,1988" Name="Sketch 23" XYZ="0.0453237026984208,0.271942216184196,0.453237026973642" Visible="0"/>
						<Atom3d ID="416" HasProperties="1" Mapping="410" Parent="7" UserID="4" DisplayStyle="Line" XYZ="0.00475519666698809,3.91643599538428,2.11859019443622" Connections="418,420" ForcefieldType="o2*" Charge="-0.82" Components="O" Visible="0">
							<Properties Force="-767.78482566996,-715.269768288257,611.088370108774" RelativeVelocity="0.0385796209912956,0.293866582410788,0.135748554448035"/>
						</Atom3d>
						<Atom3d ID="417" HasProperties="1" Mapping="410" Parent="7" UserID="5" DisplayStyle="Line" Hidden="1" XYZ="-0.0105648245899792,3.95638969263199,2.10407639435793" Connections="418" ForcefieldType="h1o" Charge="0.41" Components="H" Visible="0">
							<Properties Force="-202.395942085244,639.313718992795,-159.269300650825" RelativeVelocity="-0.468353414875171,-0.198136362914552,0.74607795650317"/>
						</Atom3d>
						<Bond ID="418" Mapping="410" Parent="7" Hidden="1" Connects="416,417" Visible="0"/>
						<Atom3d ID="419" HasProperties="1" Mapping="410" Parent="7" UserID="6" DisplayStyle="Line" Hidden="1" XYZ="0.0468695929406363,3.91857652404023,2.10441735360299" Connections="420" ForcefieldType="h1o" Charge="0.41" Components="H" Visible="0">
							<Properties Force="998.781185452305,130.182547232476,-375.604243090911" RelativeVelocity="-0.610420192484483,0.158796669843163,-0.0450096167238613"/>
						</Atom3d>
						<Bond ID="420" Mapping="410" Parent="7" Hidden="1" Connects="416,419" Visible="0"/>
						<Molecule ID="7" Mapping="410" Parent="2" Children="416,417,418,419,420,1989" Name="Sketch 23" XYZ="0.0453237026984208,0.271942216184196,0.453237026973642" Visible="0"/>
						<Atom3d ID="421" HasProperties="1" Mapping="410" Parent="9" UserID="7" DisplayStyle="Line" XYZ="1.19566733959002,2.00737443024607,-1.09116592776946" Connections="423,425" ForcefieldType="o2*" Charge="-0.82" Components="O" Visible="0">
							<Properties Force="101.020443854752,385.189346208193,-742.19925443199" RelativeVelocity="-0.257167943287935,0.137489248631257,0.100046721416079"/>
						</Atom3d>
						<Atom3d ID="422" HasProperties="1" Mapping="410" Parent="9" UserID="8" DisplayStyle="Line" Hidden="1" XYZ="1.22199846211945,1.97806295490411,-1.11491221512396" Connections="423" ForcefieldType="h1o" Charge="0.41" Components="H" Visible="0">
							<Properties Force="171.502556650991,-392.859980807208,274.788383443792" RelativeVelocity="0.66085888853715,0.210289285375683,0.71837008782937"/>
						</Atom3d>
						<Bond ID="423" Mapping="410" Parent="9" Hidden="1" Connects="421,422" Visible="0"/>
						<Atom3d ID="424" HasProperties="1" Mapping="410" Parent="9" UserID="9" DisplayStyle="Line" Hidden="1" XYZ="1.19700548374919,2.03687399725431,-1.12860654892476" Connections="425" ForcefieldType="h1o" Charge="0.41" Components="H" Visible="0">
							<Properties Force="-320.730396541189,64.928433640711,410.202411209124" RelativeVelocity="-0.653232067828352,0.771176418513302,1.35662942578034"/>
						</Atom3d>
						<Bond ID="425" Mapping="410" Parent="9" Hidden="1" Connects="421,424" Visible="0"/>
						<Molecule ID="9" Mapping="410" Parent="2" Children="421,422,423,424,425,1990" Name="Sketch 23" XYZ="0.0453237026984208,0.271942216184196,0.453237026973642" Visible="0"/>
						<Atom3d ID="426" HasProperties="1" Mapping="410" Parent="11" UserID="10" DisplayStyle="Line" XYZ="0.712882731738331,-2.04891775617334,0.0308560472610469" Connections="428,430" ForcefieldType="o2*" Charge="-0.82" Components="O" Visible="0">
							<Properties Force="-420.109685563512,201.100557782415,797.374476428262" RelativeVelocity="-0.210069453172179,-0.191678446816103,0.218321727920201"/>
						</Atom3d>
						<Atom3d ID="427" HasProperties="1" Mapping="410" Parent="11" UserID="11" DisplayStyle="Line" Hidden="1" XYZ="0.705709120545801,-2.08711219458568,0.0577752195833079" Connections="428" ForcefieldType="h1o" Charge="0.41" Components="H" Visible="0">
							<Properties Force="-4.4990295826234,75.5466609975038,-149.319180287092" RelativeVelocity="-0.219338200880753,0.148585539052693,-0.796300746398593"/>
						</Atom3d>
						<Bond ID="428" Mapping="410" Parent="11" Hidden="1" Connects="426,427" Visible="0"/>
						<Atom3d ID="429" HasProperties="1" Mapping="410" Parent="11" UserID="12" DisplayStyle="Line" Hidden="1" XYZ="0.730178817361999,-2.06742914230482,-0.00598857274879409" Connections="430" ForcefieldType="h1o" Charge="0.41" Components="H" Visible="0">
							<Properties Force="338.00043161107,-336.589426308361,-602.63818594602" RelativeVelocity="-0.172973850151999,0.707551699226797,0.814416201902391"/>
						</Atom3d>
						<Bond ID="430" Mapping="410" Parent="11" Hidden="1" Connects="426,429" Visible="0"/>
						<Molecule ID="11" Mapping="410" Parent="2" Children="426,427,428,429,430,1991" Name="Sketch 23" XYZ="0.0453237026984208,0.271942216184196,0.453237026973642" Visible="0"/>
						<Atom3d ID="431" HasProperties="1" Mapping="410" Parent="13" UserID="13" DisplayStyle="Line" XYZ="1.8519002350185,-0.289298667893717,2.13380517338168" Connections="433,435" ForcefieldType="o2*" Charge="-0.82" Components="O" Visible="0">
							<Properties Force="-297.123282136264,-717.871217659173,392.038586494046" RelativeVelocity="-0.450905764757776,-0.169989899261141,0.297700813691049"/>
						</Atom3d>
						<Atom3d ID="432" HasProperties="1" Mapping="410" Parent="13" UserID="14" DisplayStyle="Line" Hidden="1" XYZ="1.8071332076385,-0.283216710459996,2.12221480983323" Connections="433" ForcefieldType="h1o" Charge="0.41" Components="H" Visible="0">
							<Properties Force="79.2347856904788,214.27324207705,-58.7477880650733" RelativeVelocity="1.26738019743799,-0.422652243078572,-0.059545454531427"/>
						</Atom3d>
						<Bond ID="433" Mapping="410" Parent="13" Hidden="1" Connects="431,432" Visible="0"/>
						<Atom3d ID="434" HasProperties="1" Mapping="410" Parent="13" UserID="15" DisplayStyle="Line" Hidden="1" XYZ="1.87467026030204,-0.256232627291885,2.11218421697765" Connections="435" ForcefieldType="h1o" Charge="0.41" Components="H" Visible="0">
							<Properties Force="235.211764737457,445.118143469062,-268.686280081672" RelativeVelocity="-0.0900116749364971,-0.089928957577891,-0.0383107391029957"/>
						</Atom3d>
						<Bond ID="435" Mapping="410" Parent="13" Hidden="1" Connects="431,434" Visible="0"/>
						<Molecule ID="13" Mapping="410" Parent="2" Children="431,432,433,434,435,1992" Name="Sketch 23" XYZ="0.0453237026984208,0.271942216184196,0.453237026973642" Visible="0"/>
						<Atom3d ID="436" HasProperties="1" Mapping="410" Parent="15" UserID="16" DisplayStyle="Line" XYZ="-2.35019055989829,-4.08291095397537,1.21248190762105" Connections="438,440" ForcefieldType="o2*" Charge="-0.82" Components="O" Visible="0">
							<Properties Force="800.459584725568,-952.047260460666,28.2374366339755" RelativeVelocity="-0.109754829889793,-0.229080726452326,-0.105954813690144"/>
						</Atom3d>
						<Atom3d ID="437" HasProperties="1" Mapping="410" Parent="15" UserID="17" DisplayStyle="Line" Hidden="1" XYZ="-2.30956472049192,-4.09062019086635,1.18663303809234" Connections="438" ForcefieldType="h1o" Charge="0.41" Components="H" Visible="0">
							<Properties Force="-493.722545705389,-167.163910806772,660.882503144428" RelativeVelocity="-0.117424680339278,2.40705999744155,-0.0739841184486763"/>
						</Atom3d>
						<Bond ID="438" Mapping="410" Parent="15" Hidden="1" Connects="436,437" Visible="0"/>
						<Atom3d ID="439" HasProperties="1" Mapping="410" Parent="15" UserID="18" DisplayStyle="Line" Hidden="1" XYZ="-2.35932487809752,-4.04541238504605,1.19108388137531" Connections="440" ForcefieldType="h1o" Charge="0.41" Components="H" Visible="0">
							<Properties Force="-443.338391222756,1145.69314740472,-461.804178540879" RelativeVelocity="-0.515748417572219,0.308313476718726,0.624865082553757"/>
						</Atom3d>
						<Bond ID="440" Mapping="410" Parent="15" Hidden="1" Connects="436,439" Visible="0"/>
						<Molecule ID="15" Mapping="410" Parent="2" Children="436,437,438,439,440,1993" Name="Sketch 23" XYZ="0.0453237026984208,0.271942216184196,0.453237026973642" Visible="0"/>
						<Atom3d ID="441" HasProperties="1" Mapping="410" Parent="17" UserID="19" DisplayStyle="Line" XYZ="3.04703644559922,0.181126957713004,1.77428719323325" Connections="443,445" ForcefieldType="o2*" Charge="-0.82" Components="O" Visible="0">
							<Properties Force="-87.1950172291437,620.978930198316,274.718247867822" RelativeVelocity="-0.135166103837179,-0.215663050647689,0.0481638566927997"/>
						</Atom3d>
						<Atom3d ID="442" HasProperties="1" Mapping="410" Parent="17" UserID="20" DisplayStyle="Line" Hidden="1" XYZ="3.04626473783428,0.138843555904709,1.75900043555881" Connections="443" ForcefieldType="h1o" Charge="0.41" Components="H" Visible="0">
							<Properties Force="-13.0118450656457,-627.96000741865,-252.20234746726" RelativeVelocity="-0.121690919154788,-0.741774752801696,-0.666053598318526"/>
						</Atom3d>
						<Bond ID="443" Mapping="410" Parent="17" Hidden="1" Connects="441,442" Visible="0"/>
						<Atom3d ID="444" HasProperties="1" Mapping="410" Parent="17" UserID="21" DisplayStyle="Line" Hidden="1" XYZ="3.08691842686116,0.196939821297887,1.75779785658979" Connections="445" ForcefieldType="h1o" Charge="0.41" Components="H" Visible="0">
							<Properties Force="56.68213134202,-19.1091557441317,-6.62683066430868" RelativeVelocity="0.212855101933364,0.128111700892482,1.12278763550086"/>
						</Atom3d>
						<Bond ID="445" Mapping="410" Parent="17" Hidden="1" Connects="441,444" Visible="0"/>
						<Molecule ID="17" Mapping="410" Parent="2" Children="441,442,443,444,445,1994" Name="Sketch 23" XYZ="0.0453237026984208,0.271942216184196,0.453237026973642" Visible="0"/>
						<Atom3d ID="446" HasProperties="1" Mapping="410" Parent="19" UserID="22" DisplayStyle="Line" XYZ="0.120744216812836,2.52861547936327,0.176543361417086" Connections="448,450" ForcefieldType="o2*" Charge="-0.82" Components="O" Visible="0">
							<Properties Force="2.23668920182847,4.22438967443146,-388.64010453514" RelativeVelocity="0.241293493312441,-0.139229254242431,-0.19344637676379"/>
						</Atom3d>
						<Atom3d ID="447" HasProperties="1" Mapping="410" Parent="19" UserID="23" DisplayStyle="Line" Hidden="1" XYZ="0.117001477572038,2.48735366391778,0.152454869128771" Connections="448" ForcefieldType="h1o" Charge="0.41" Components="H" Visible="0">
							<Properties Force="30.1977377697647,296.23473436941,572.989661288416" RelativeVelocity="-0.172923238952912,-0.0199480862273533,-0.24624155314218"/>
						</Atom3d>
						<Bond ID="448" Mapping="410" Parent="19" Hidden="1" Connects="446,447" Visible="0"/>
						<Atom3d ID="449" HasProperties="1" Mapping="410" Parent="19" UserID="24" DisplayStyle="Line" Hidden="1" XYZ="0.117479977854107,2.51840093032935,0.221836284062302" Connections="450" ForcefieldType="h1o" Charge="0.41" Components="H" Visible="0">
							<Properties Force="-26.67457836921,-416.346575410267,-75.0228163916243" RelativeVelocity="-1.67528211538257,-0.513238787777793,-0.038768772294334"/>
						</Atom3d>
						<Bond ID="450" Mapping="410" Parent="19" Hidden="1" Connects="446,449" Visible="0"/>
						<Molecule ID="19" Mapping="410" Parent="2" Children="446,447,448,449,450,1995" Name="Sketch 23" XYZ="0.0453237026984208,0.271942216184196,0.453237026973642" Visible="0"/>
						<Atom3d ID="451" HasProperties="1" Mapping="410" Parent="21" UserID="25" DisplayStyle="Line" XYZ="1.61766639538313,1.91141615851402,3.4215413121759" Connections="453,455" ForcefieldType="o2*" Charge="-0.82" Components="O" Visible="0">
							<Properties Force="-1006.78858269667,-385.29041114308,46.5998537026667" RelativeVelocity="0.139789082365923,-0.413747132245899,-0.169070928714118"/>
						</Atom3d>
						<Atom3d ID="452" HasProperties="1" Mapping="410" Parent="21" UserID="26" DisplayStyle="Line" Hidden="1" XYZ="1.58831593705625,1.88256287949468,3.39590986312374" Connections="453" ForcefieldType="h1o" Charge="0.41" Components="H" Visible="0">
							<Properties Force="482.202643072872,517.109175187497,126.960438544982" RelativeVelocity="-0.740046009334397,-0.703828098784253,0.0549835392322104"/>
						</Atom3d>
						<Bond ID="453" Mapping="410" Parent="21" Hidden="1" Connects="451,452" Visible="0"/>
						<Atom3d ID="454" HasProperties="1" Mapping="410" Parent="21" UserID="27" DisplayStyle="Line" Hidden="1" XYZ="1.65657386208224,1.90794288921841,3.39656080619779" Connections="455" ForcefieldType="h1o" Charge="0.41" Components="H" Visible="0">
							<Properties Force="217.683275842433,-22.5547775704119,-126.435304582252" RelativeVelocity="0.211728974575533,0.163604769002092,1.12016364942049"/>
						</Atom3d>
						<Bond ID="455" Mapping="410" Parent="21" Hidden="1" Connects="451,454" Visible="0"/>
						<Molecule ID="21" Mapping="410" Parent="2" Children="451,452,453,454,455,1996" Name="Sketch 23" XYZ="-0.232545412148835,0.0319643427684378,0.453237026973642" Visible="0"/>
						<Atom3d ID="456" HasProperties="1" Mapping="410" Parent="23" UserID="28" DisplayStyle="Line" XYZ="-0.335656487128086,1.96939835381104,2.86710474470805" Connections="458,460" ForcefieldType="o2*" Charge="-0.82" Components="O" Visible="0">
							<Properties Force="-137.844330309961,-611.636674751693,385.273449538672" RelativeVelocity="0.0349013959153988,-0.0888474971080722,0.152196313457357"/>
						</Atom3d>
						<Atom3d ID="457" HasProperties="1" Mapping="410" Parent="23" UserID="29" DisplayStyle="Line" Hidden="1" XYZ="-0.345198894180523,1.98974805428937,2.90702303906614" Connections="458" ForcefieldType="h1o" Charge="0.41" Components="H" Visible="0">
							<Properties Force="-21.732783474665,140.078065825242,130.377176865793" RelativeVelocity="0.206281066189156,0.765022530756783,-0.444820414324765"/>
						</Atom3d>
						<Bond ID="458" Mapping="410" Parent="23" Hidden="1" Connects="456,457" Visible="0"/>
						<Atom3d ID="459" HasProperties="1" Mapping="410" Parent="23" UserID="30" DisplayStyle="Line" Hidden="1" XYZ="-0.325878801038426,2.00412321203882,2.8399339402746" Connections="460" ForcefieldType="h1o" Charge="0.41" Components="H" Visible="0">
							<Properties Force="136.705545311178,534.584498500293,-484.85174563746" RelativeVelocity="-1.63607692900292,1.28848308698825,1.85612841430463"/>
						</Atom3d>
						<Bond ID="460" Mapping="410" Parent="23" Hidden="1" Connects="456,459" Visible="0"/>
						<Molecule ID="23" Mapping="410" Parent="2" Children="456,457,458,459,460,1997" Name="Sketch 23" XYZ="0.0453237026984208,0.271942216184196,0.453237026973642" Visible="0"/>
						<Atom3d ID="461" HasProperties="1" Mapping="410" Parent="25" UserID="31" DisplayStyle="Line" XYZ="1.75488283075075,4.23890326202345,2.65148983174125" Connections="463,465" ForcefieldType="o2*" Charge="-0.82" Components="O" Visible="0">
							<Properties Force="24.1365857598433,-51.7165790238429,264.39044055944" RelativeVelocity="-0.356429832894368,-0.254017193586609,-0.203040785222833"/>
						</Atom3d>
						<Atom3d ID="462" HasProperties="1" Mapping="410" Parent="25" UserID="32" DisplayStyle="Line" Hidden="1" XYZ="1.78412788516755,4.22339098663366,2.68437994854216" Connections="463" ForcefieldType="h1o" Charge="0.41" Components="H" Visible="0">
							<Properties Force="-143.577950146997,35.4470137558426,-70.1387217784043" RelativeVelocity="1.29437055846556,-0.713062085256646,0.230904286158051"/>
						</Atom3d>
						<Bond ID="463" Mapping="410" Parent="25" Hidden="1" Connects="461,462" Visible="0"/>
						<Atom3d ID="464" HasProperties="1" Mapping="410" Parent="25" UserID="33" DisplayStyle="Line" Hidden="1" XYZ="1.71375585066718,4.22938031157286,2.67239543504093" Connections="465" ForcefieldType="h1o" Charge="0.41" Components="H" Visible="0">
							<Properties Force="103.469235091956,42.8850817997857,-195.645278107109" RelativeVelocity="-0.216102693422692,-0.614069645946745,0.657330831499239"/>
						</Atom3d>
						<Bond ID="465" Mapping="410" Parent="25" Hidden="1" Connects="461,464" Visible="0"/>
						<Molecule ID="25" Mapping="410" Parent="2" Children="461,462,463,464,465,1998" Name="Sketch 23" XYZ="0.0453237026984208,0.271942216184196,0.453237026973642" Visible="0"/>
						<Atom3d ID="466" HasProperties="1" Mapping="410" Parent="27" UserID="34" DisplayStyle="Line" XYZ="3.88996614336046,2.25515780755901,-0.801993355911268" Connections="468,470" ForcefieldType="o2*" Charge="-0.82" Components="O" Visible="0">
							<Properties Force="-247.389929131678,-16.4483288714964,396.524364231535" RelativeVelocity="0.356110562897487,0.13844674679542,-0.0480941222359177"/>
						</Atom3d>
						<Atom3d ID="467" HasProperties="1" Mapping="410" Parent="27" UserID="35" DisplayStyle="Line" Hidden="1" XYZ="3.86715728930366,2.28731572972201,-0.775586702085158" Connections="468" ForcefieldType="h1o" Charge="0.41" Components="H" Visible="0">
							<Properties Force="206.663715722682,-289.873933722142,-205.411585537656" RelativeVelocity="-2.0923027428945,-0.573839483544706,-0.039409014176621"/>
						</Atom3d>
						<Bond ID="468" Mapping="410" Parent="27" Hidden="1" Connects="466,467" Visible="0"/>
						<Atom3d ID="469" HasProperties="1" Mapping="410" Parent="27" UserID="36" DisplayStyle="Line" Hidden="1" XYZ="3.87525975794223,2.21500688670375,-0.780120403059748" Connections="470" ForcefieldType="h1o" Charge="0.41" Components="H" Visible="0">
							<Properties Force="102.980494401623,322.207548046093,-74.4286791130532" RelativeVelocity="-0.313086006682328,0.587557103338403,-0.40697101567884"/>
						</Atom3d>
						<Bond ID="470" Mapping="410" Parent="27" Hidden="1" Connects="466,469" Visible="0"/>
						<Molecule ID="27" Mapping="410" Parent="2" Children="466,467,468,469,470,1999" Name="Sketch 23" XYZ="0.0453237026984208,0.271942216184196,0.453237026973642" Visible="0"/>
						<Atom3d ID="471" HasProperties="1" Mapping="410" Parent="29" UserID="37" DisplayStyle="Line" XYZ="0.103106170688743,-1.22639491484708,0.0805197270537119" Connections="473,475" ForcefieldType="o2*" Charge="-0.82" Components="O" Visible="0">
							<Properties Force="-207.977761980857,427.963601521387,-54.9190223071979" RelativeVelocity="0.016830085253683,-0.131032589670736,-0.105516273937026"/>
						</Atom3d>
						<Atom3d ID="472" HasProperties="1" Mapping="410" Parent="29" UserID="38" DisplayStyle="Line" Hidden="1" XYZ="0.102028270726607,-1.27198409933901,0.0820134035646609" Connections="473" ForcefieldType="h1o" Charge="0.41" Components="H" Visible="0">
							<Properties Force="64.7620205114893,-438.642901649825,12.8831974824337" RelativeVelocity="-0.328204549662702,0.715102817734435,-0.0360965661306731"/>
						</Atom3d>
						<Bond ID="473" Mapping="410" Parent="29" Hidden="1" Connects="471,472" Visible="0"/>
						<Atom3d ID="474" HasProperties="1" Mapping="410" Parent="29" UserID="39" DisplayStyle="Line" Hidden="1" XYZ="0.123144270772252,-1.21674076376976,0.121194525837367" Connections="475" ForcefieldType="h1o" Charge="0.41" Components="H" Visible="0">
							<Properties Force="62.3498411692768,21.5611041510332,53.1007282380818" RelativeVelocity="1.15546595646565,0.705852366501891,0.132797119052329"/>
						</Atom3d>
						<Bond ID="475" Mapping="410" Parent="29" Hidden="1" Connects="471,474" Visible="0"/>
						<Molecule ID="29" Mapping="410" Parent="2" Children="471,472,473,474,475,2000" Name="Sketch 23" XYZ="0.0453237026984208,0.271942216184196,0.453237026973642" Visible="0"/>
						<Atom3d ID="476" HasProperties="1" Mapping="410" Parent="31" UserID="40" DisplayStyle="Line" XYZ="-2.99630923529835,2.76236539775321,4.39417106322093" Connections="478,480" ForcefieldType="o2*" Charge="-0.82" Components="O" Visible="0">
							<Properties Force="311.411474263786,-251.648237322213,395.071214228948" RelativeVelocity="-0.152946311020637,-0.0809417447457531,0.0713328157211952"/>
						</Atom3d>
						<Atom3d ID="477" HasProperties="1" Mapping="410" Parent="31" UserID="41" DisplayStyle="Line" Hidden="1" XYZ="-2.95782204557572,2.77033643041644,4.42066709963534" Connections="478" ForcefieldType="h1o" Charge="0.41" Components="H" Visible="0">
							<Properties Force="-170.746653217513,18.5969438347117,-113.450288577634" RelativeVelocity="0.354433231167418,0.494408697138912,0.745761272668477"/>
						</Atom3d>
						<Bond ID="478" Mapping="410" Parent="31" Hidden="1" Connects="476,477" Visible="0"/>
						<Atom3d ID="479" HasProperties="1" Mapping="410" Parent="31" UserID="42" DisplayStyle="Line" Hidden="1" XYZ="-3.01320217253085,2.80457401607022,4.3941922344525" Connections="480" ForcefieldType="h1o" Charge="0.41" Components="H" Visible="0">
							<Properties Force="-159.221394828435,452.762350182905,-97.0608221600946" RelativeVelocity="0.790856668774408,-0.36475629733157,-1.61615999837104"/>
						</Atom3d>
						<Bond ID="480" Mapping="410" Parent="31" Hidden="1" Connects="476,479" Visible="0"/>
						<Molecule ID="31" Mapping="410" Parent="2" Children="476,477,478,479,480,2001" Name="Sketch 23" XYZ="0.0435374012643651,0.618484698364016,0.453237026973642" Visible="0"/>
						<Atom3d ID="481" HasProperties="1" Mapping="410" Parent="33" UserID="43" DisplayStyle="Line" XYZ="-0.986349311382889,1.29946920977211,1.28183067647829" Connections="483,485" ForcefieldType="o2*" Charge="-0.82" Components="O" Visible="0">
							<Properties Force="-77.6419163307565,-75.3388461024769,17.8205930340165" RelativeVelocity="-0.147387926363262,0.0798866395661591,0.256260235833849"/>
						</Atom3d>
						<Atom3d ID="482" HasProperties="1" Mapping="410" Parent="33" UserID="44" DisplayStyle="Line" Hidden="1" XYZ="-0.967383652935019,1.29344135279391,1.24054222835702" Connections="483" ForcefieldType="h1o" Charge="0.41" Components="H" Visible="0">
							<Properties Force="188.357652920036,74.2937381692714,-123.167768183967" RelativeVelocity="-0.868596909158524,0.992236034187867,-0.0617809714958741"/>
						</Atom3d>
						<Bond ID="483" Mapping="410" Parent="33" Hidden="1" Connects="481,482" Visible="0"/>
						<Atom3d ID="484" HasProperties="1" Mapping="410" Parent="33" UserID="45" DisplayStyle="Line" Hidden="1" XYZ="-1.02744396894772,1.28048132214165,1.27307930061537" Connections="485" ForcefieldType="h1o" Charge="0.41" Components="H" Visible="0">
							<Properties Force="-154.194721366209,-29.1092772021961,75.7022044734697" RelativeVelocity="0.839439100691108,0.635588625886876,0.761274293090256"/>
						</Atom3d>
						<Bond ID="485" Mapping="410" Parent="33" Hidden="1" Connects="481,484" Visible="0"/>
						<Molecule ID="33" Mapping="410" Parent="2" Children="481,482,483,484,485,2002" Name="Sketch 23" XYZ="-0.160371616084612,-0.0708833172668862,0.453237026973642" Visible="0"/>
						<Atom3d ID="486" HasProperties="1" Mapping="410" Parent="35" UserID="46" DisplayStyle="Line" XYZ="-1.09956753673119,-1.08846623627631,-0.375832561975455" Connections="488,490" ForcefieldType="o2*" Charge="-0.82" Components="O" Visible="0">
							<Properties Force="213.694672279589,-133.752069926993,-426.142364350817" RelativeVelocity="0.259960408500989,0.0351218039995016,-0.0920748224557258"/>
						</Atom3d>
						<Atom3d ID="487" HasProperties="1" Mapping="410" Parent="35" UserID="47" DisplayStyle="Line" Hidden="1" XYZ="-1.10817374804522,-1.11160640004636,-0.337102457504849" Connections="488" ForcefieldType="h1o" Charge="0.41" Components="H" Visible="0">
							<Properties Force="-313.178812598076,54.4693597477465,441.367548330086" RelativeVelocity="-0.984996921629117,0.825436644186315,-0.939201423044234"/>
						</Atom3d>
						<Bond ID="488" Mapping="410" Parent="35" Hidden="1" Connects="486,487" Visible="0"/>
						<Atom3d ID="489" HasProperties="1" Mapping="410" Parent="35" UserID="48" DisplayStyle="Line" Hidden="1" XYZ="-1.06514546826477,-1.1169783656199,-0.388242603751537" Connections="490" ForcefieldType="h1o" Charge="0.41" Components="H" Visible="0">
							<Properties Force="192.973549670334,97.1156883798591,-250.328554834154" RelativeVelocity="-0.90467100827862,-0.135463336898766,0.108019552561978"/>
						</Atom3d>
						<Bond ID="490" Mapping="410" Parent="35" Hidden="1" Connects="486,489" Visible="0"/>
						<Molecule ID="35" Mapping="410" Parent="2" Children="486,487,488,489,490,2003" Name="Sketch 23" XYZ="0.52888813632871,-0.325295949985848,0.453237026973642" Visible="0"/>
						<Atom3d ID="491" HasProperties="1" Mapping="410" Parent="37" UserID="49" DisplayStyle="Line" XYZ="-1.01343161894986,2.58585524562742,3.27177199568243" Connections="493,495" ForcefieldType="o2*" Charge="-0.82" Components="O" Visible="0">
							<Properties Force="55.8039380202392,507.963703771948,591.477946634676" RelativeVelocity="-0.21428348474047,0.00965678417444571,-0.103742868949606"/>
						</Atom3d>
						<Atom3d ID="492" HasProperties="1" Mapping="410" Parent="37" UserID="50" DisplayStyle="Line" Hidden="1" XYZ="-0.986520936510739,2.60259165302275,3.30773213614771" Connections="493" ForcefieldType="h1o" Charge="0.41" Components="H" Visible="0">
							<Properties Force="-224.016639185715,-269.942956376501,-315.685938613021" RelativeVelocity="0.0773460839980383,0.436813096426263,0.254271491520781"/>
						</Atom3d>
						<Bond ID="493" Mapping="410" Parent="37" Hidden="1" Connects="491,492" Visible="0"/>
						<Atom3d ID="494" HasProperties="1" Mapping="410" Parent="37" UserID="51" DisplayStyle="Line" Hidden="1" XYZ="-1.05491598009594,2.60356076953347,3.2868658295831" Connections="495" ForcefieldType="h1o" Charge="0.41" Components="H" Visible="0">
							<Properties Force="183.350538554067,-173.444002899558,-205.124434532491" RelativeVelocity="-0.387945308374541,0.0759140995887339,0.867040801744123"/>
						</Atom3d>
						<Bond ID="495" Mapping="410" Parent="37" Hidden="1" Connects="491,494" Visible="0"/>
						<Molecule ID="37" Mapping="410" Parent="2" Children="491,492,493,494,495,2004" Name="Sketch 23" XYZ="0.229312750406132,0.205849062366395,0.453237026973642" Visible="0"/>
						<Atom3d ID="496" HasProperties="1" Mapping="410" Parent="39" UserID="52" DisplayStyle="Line" XYZ="-2.2696736818957,-2.11709875405915,1.39474924744596" Connections="498,500" ForcefieldType="o2*" Charge="-0.82" Components="O" Visible="0">
							<Properties Force="391.85035573146,-180.376625971247,65.4243844021568" RelativeVelocity="0.16459225359762,-0.0209269400645476,0.0263007436824789"/>
						</Atom3d>
						<Atom3d ID="497" HasProperties="1" Mapping="410" Parent="39" UserID="53" DisplayStyle="Line" Hidden="1" XYZ="-2.25265924145729,-2.14909309410779,1.36428717714449" Connections="498" ForcefieldType="h1o" Charge="0.41" Components="H" Visible="0">
							<Properties Force="-45.2479850208057,183.262198239993,65.2961320041764" RelativeVelocity="0.366618431647624,-1.2600516682784,-0.155863226948731"/>
						</Atom3d>
						<Bond ID="498" Mapping="410" Parent="39" Hidden="1" Connects="496,497" Visible="0"/>
						<Atom3d ID="499" HasProperties="1" Mapping="410" Parent="39" UserID="54" DisplayStyle="Line" Hidden="1" XYZ="-2.2315495300619,-2.09027745854909,1.40205329571311" Connections="500" ForcefieldType="h1o" Charge="0.41" Components="H" Visible="0">
							<Properties Force="-90.3121532264701,-59.510227236561,-229.831174972277" RelativeVelocity="0.38889143400375,0.074794630605154,1.32711830979751"/>
						</Atom3d>
						<Bond ID="500" Mapping="410" Parent="39" Hidden="1" Connects="496,499" Visible="0"/>
						<Molecule ID="39" Mapping="410" Parent="2" Children="496,497,498,499,500,2005" Name="Sketch 23" XYZ="0.13914963758191,0.00489916907493176,0.453237026973642" Visible="0"/>
						<Atom3d ID="501" HasProperties="1" Mapping="410" Parent="41" UserID="55" DisplayStyle="Line" XYZ="-0.689910461080784,1.87401530440782,2.98127382845836" Connections="503,505" ForcefieldType="o2*" Charge="-0.82" Components="O" Visible="0">
							<Properties Force="-138.960319836671,-175.62290224468,-36.7919950615865" RelativeVelocity="-0.227369939354255,-0.435631891688842,-0.0824145697997545"/>
						</Atom3d>
						<Atom3d ID="502" HasProperties="1" Mapping="410" Parent="41" UserID="56" DisplayStyle="Line" Hidden="1" XYZ="-0.713993840612728,1.83595755387737,2.96653245319459" Connections="503" ForcefieldType="h1o" Charge="0.41" Components="H" Visible="0">
							<Properties Force="22.8383434771701,131.886388129362,169.182914778346" RelativeVelocity="0.431435973868243,-1.30374974198616,1.25911257725671"/>
						</Atom3d>
						<Bond ID="503" Mapping="410" Parent="41" Hidden="1" Connects="501,502" Visible="0"/>
						<Atom3d ID="504" HasProperties="1" Mapping="410" Parent="41" UserID="57" DisplayStyle="Line" Hidden="1" XYZ="-0.652671683717063,1.86867479569166,2.95448855246927" Connections="505" ForcefieldType="h1o" Charge="0.41" Components="H" Visible="0">
							<Properties Force="124.22386983366,-18.6175701988472,32.1501529529543" RelativeVelocity="0.841953545054962,0.698921613022274,-0.310861732707321"/>
						</Atom3d>
						<Bond ID="505" Mapping="410" Parent="41" Hidden="1" Connects="501,504" Visible="0"/>
						<Molecule ID="41" Mapping="410" Parent="2" Children="501,502,503,504,505,2006" Name="Sketch 23" XYZ="0.0453237026984208,0.271942216184196,0.453237026973642" Visible="0"/>
						<Atom3d ID="506" HasProperties="1" Mapping="410" Parent="43" UserID="58" DisplayStyle="Line" XYZ="-0.148547451350575,2.15620002917842,2.2711095521459" Connections="508,510" ForcefieldType="o2*" Charge="-0.82" Components="O" Visible="0">
							<Properties Force="17.6392289920477,-867.279158596558,736.079699424808" RelativeVelocity="-0.0696316843389944,-0.268779721189555,-0.070748825447411"/>
						</Atom3d>
						<Atom3d ID="507" HasProperties="1" Mapping="410" Parent="43" UserID="59" DisplayStyle="Line" Hidden="1" XYZ="-0.123243140836033,2.13343740338375,2.30478615802825" Connections="508" ForcefieldType="h1o" Charge="0.41" Components="H" Visible="0">
							<Properties Force="109.356069763685,520.177099963284,-398.271935566638" RelativeVelocity="-0.398476862369967,-1.03195903255588,-0.73103186475254"/>
						</Atom3d>
						<Bond ID="508" Mapping="410" Parent="43" Hidden="1" Connects="506,507" Visible="0"/>
						<Atom3d ID="509" HasProperties="1" Mapping="410" Parent="43" UserID="60" DisplayStyle="Line" Hidden="1" XYZ="-0.183905715671913,2.12602780290483,2.27842470961624" Connections="510" ForcefieldType="h1o" Charge="0.41" Components="H" Visible="0">
							<Properties Force="-68.6540044333912,300.264141126007,-397.614237476692" RelativeVelocity="0.392268052357803,0.772482239377225,-1.28324262306846"/>
						</Atom3d>
						<Bond ID="510" Mapping="410" Parent="43" Hidden="1" Connects="506,509" Visible="0"/>
						<Molecule ID="43" Mapping="410" Parent="2" Children="506,507,508,509,510,2007" Name="Sketch 23" XYZ="0.0453237026984208,0.271942216184196,0.453237026973642" Visible="0"/>
						<Atom3d ID="511" HasProperties="1" Mapping="410" Parent="45" UserID="61" DisplayStyle="Line" XYZ="1.1114523499563,0.390379260324895,1.1391119604807" Connections="513,515" ForcefieldType="o2*" Charge="-0.82" Components="O" Visible="0">
							<Properties Force="-289.665656216959,239.733355649465,-165.136150395789" RelativeVelocity="0.224914233766011,0.0701525041652403,-0.038604692744278"/>
						</Atom3d>
						<Atom3d ID="512" HasProperties="1" Mapping="410" Parent="45" UserID="62" DisplayStyle="Line" Hidden="1" XYZ="1.12267959274519,0.352079599980743,1.16136610500786" Connections="513" ForcefieldType="h1o" Charge="0.41" Components="H" Visible="0">
							<Properties Force="362.352939238209,-341.772460139184,309.447175419505" RelativeVelocity="-0.0848704805758871,-1.26757061933119,0.383860506860815"/>
						</Atom3d>
						<Bond ID="513" Mapping="410" Parent="45" Hidden="1" Connects="511,512" Visible="0"/>
						<Atom3d ID="514" HasProperties="1" Mapping="410" Parent="45" UserID="63" DisplayStyle="Line" Hidden="1" XYZ="1.07002297053929,0.374668591979236,1.12505671041441" Connections="515" ForcefieldType="h1o" Charge="0.41" Components="H" Visible="0">
							<Properties Force="-147.381665378622,154.657936130906,-59.580906193296" RelativeVelocity="-0.379183359269682,-0.702346657718659,-1.18813485361562"/>
						</Atom3d>
						<Bond ID="515" Mapping="410" Parent="45" Hidden="1" Connects="511,514" Visible="0"/>
						<Molecule ID="45" Mapping="410" Parent="2" Children="511,512,513,514,515,2008" Name="Sketch 23" XYZ="-0.133306442560529,0.0824860003296498,0.453237026973642" Visible="0"/>
						<Atom3d ID="516" HasProperties="1" Mapping="410" Parent="47" UserID="64" DisplayStyle="Line" XYZ="-0.340165866641149,2.20491300306125,3.53310640706653" Connections="518,520" ForcefieldType="o2*" Charge="-0.82" Components="O" Visible="0">
							<Properties Force="326.673898297626,-465.80412409054,-251.618480528178" RelativeVelocity="-0.200139139747437,0.0424753454115663,-0.175444317183495"/>
						</Atom3d>
						<Atom3d ID="517" HasProperties="1" Mapping="410" Parent="47" UserID="65" DisplayStyle="Line" Hidden="1" XYZ="-0.315142570167452,2.16443425223845,3.53488528471522" Connections="518" ForcefieldType="h1o" Charge="0.41" Components="H" Visible="0">
							<Properties Force="-187.465686597209,252.117410420904,261.738310013853" RelativeVelocity="0.791413512285731,-0.618404745360704,-0.516909020251748"/>
						</Atom3d>
						<Bond ID="518" Mapping="410" Parent="47" Hidden="1" Connects="516,517" Visible="0"/>
						<Atom3d ID="519" HasProperties="1" Mapping="410" Parent="47" UserID="66" DisplayStyle="Line" Hidden="1" XYZ="-0.312227740041874,2.2245374494942,3.5013145248411" Connections="520" ForcefieldType="h1o" Charge="0.41" Components="H" Visible="0">
							<Properties Force="-145.990301833824,282.405100534114,162.011657218977" RelativeVelocity="-0.224240662576463,0.0432715905423234,0.125668858558679"/>
						</Atom3d>
						<Bond ID="520" Mapping="410" Parent="47" Hidden="1" Connects="516,519" Visible="0"/>
						<Molecule ID="47" Mapping="410" Parent="2" Children="516,517,518,519,520,2009" Name="Sketch 23" XYZ="0.0453237026984208,0.271942216184196,0.453237026973642" Visible="0"/>
						<Atom3d ID="521" HasProperties="1" Mapping="410" Parent="49" UserID="67" DisplayStyle="Line" XYZ="0.421228633785532,-3.12573527280651,0.654598452628335" Connections="523,525" ForcefieldType="o2*" Charge="-0.82" Components="O" Visible="0">
							<Properties Force="-289.360140393867,791.406459466649,505.795387651602" RelativeVelocity="0.230738954095687,0.00581842245753359,0.119073352024303"/>
						</Atom3d>
						<Atom3d ID="522" HasProperties="1" Mapping="410" Parent="49" UserID="68" DisplayStyle="Line" Hidden="1" XYZ="0.453139748661861,-3.15652428288606,0.6471999215493" Connections="523" ForcefieldType="h1o" Charge="0.41" Components="H" Visible="0">
							<Properties Force="486.879555598266,-576.993351787691,-290.913146047906" RelativeVelocity="-0.780160068652581,0.298828247124883,-0.707249304649057"/>
						</Atom3d>
						<Bond ID="523" Mapping="410" Parent="49" Hidden="1" Connects="521,522" Visible="0"/>
						<Atom3d ID="524" HasProperties="1" Mapping="410" Parent="49" UserID="69" DisplayStyle="Line" Hidden="1" XYZ="0.449020895919855,-3.08857356560434,0.663374650538981" Connections="525" ForcefieldType="h1o" Charge="0.41" Components="H" Visible="0">
							<Properties Force="-74.3484150589123,-236.141317425603,-113.671558164697" RelativeVelocity="0.376352071617058,0.74358665988408,-0.186359630763148"/>
						</Atom3d>
						<Bond ID="525" Mapping="410" Parent="49" Hidden="1" Connects="521,524" Visible="0"/>
						<Molecule ID="49" Mapping="410" Parent="2" Children="521,522,523,524,525,2010" Name="Sketch 23" XYZ="0.0453237026984208,0.271942216184196,0.453237026973642" Visible="0"/>
						<Atom3d ID="526" HasProperties="1" Mapping="410" Parent="51" UserID="70" DisplayStyle="Line" XYZ="1.89746949167009,0.693299418152496,1.54988547484612" Connections="528,530" ForcefieldType="o2*" Charge="-0.82" Components="O" Visible="0">
							<Properties Force="-730.780629911257,267.856758523116,-534.752333210911" RelativeVelocity="-0.0699015585141851,0.107752021908349,-0.0670139489153441"/>
						</Atom3d>
						<Atom3d ID="527" HasProperties="1" Mapping="410" Parent="51" UserID="71" DisplayStyle="Line" Hidden="1" XYZ="1.91897508279363,0.688075140581793,1.58898757753902" Connections="528" ForcefieldType="h1o" Charge="0.41" Components="H" Visible="0">
							<Properties Force="364.810296049036,-161.872566988729,605.356168113967" RelativeVelocity="0.913604122242382,-0.0976099256520537,-0.170879180191765"/>
						</Atom3d>
						<Bond ID="528" Mapping="410" Parent="51" Hidden="1" Connects="526,527" Visible="0"/>
						<Atom3d ID="529" HasProperties="1" Mapping="410" Parent="51" UserID="72" DisplayStyle="Line" Hidden="1" XYZ="1.92198631929606,0.668878176721307,1.52060105304172" Connections="530" ForcefieldType="h1o" Charge="0.41" Components="H" Visible="0">
							<Properties Force="332.857400354212,-255.204015245899,-146.124589269888" RelativeVelocity="0.561545218866852,-0.949380874445492,-0.718706095676638"/>
						</Atom3d>
						<Bond ID="530" Mapping="410" Parent="51" Hidden="1" Connects="526,529" Visible="0"/>
						<Molecule ID="51" Mapping="410" Parent="2" Children="526,527,528,529,530,2011" Name="Sketch 23" XYZ="0.0453237026984208,0.271942216184196,0.453237026973642" Visible="0"/>
						<Atom3d ID="531" HasProperties="1" Mapping="410" Parent="53" UserID="73" DisplayStyle="Line" XYZ="-1.1517783592766,-1.35473098436178,-2.32455531536705" Connections="533,535" ForcefieldType="o2*" Charge="-0.82" Components="O" Visible="0">
							<Properties Force="222.94520252666,245.550279577253,488.734935436499" RelativeVelocity="0.0438024647742917,0.213167109632627,0.26149646363026"/>
						</Atom3d>
						<Atom3d ID="532" HasProperties="1" Mapping="410" Parent="53" UserID="74" DisplayStyle="Line" Hidden="1" XYZ="-1.14714681236226,-1.3134571943273,-2.3000477392679" Connections="533" ForcefieldType="h1o" Charge="0.41" Components="H" Visible="0">
							<Properties Force="34.5428342319928,-550.853194080133,-310.255861989416" RelativeVelocity="0.323782605122551,0.82862616627337,-0.0152813964781806"/>
						</Atom3d>
						<Bond ID="533" Mapping="410" Parent="53" Hidden="1" Connects="531,532" Visible="0"/>
						<Atom3d ID="534" HasProperties="1" Mapping="410" Parent="53" UserID="75" DisplayStyle="Line" Hidden="1" XYZ="-1.12396041022441,-1.38335869222708,-2.29953625139981" Connections="535" ForcefieldType="h1o" Charge="0.41" Components="H" Visible="0">
							<Properties Force="-263.046802228839,292.3346524151,-208.524246892512" RelativeVelocity="1.42188397522486,0.0205592192979288,-1.28675001306881"/>
						</Atom3d>
						<Bond ID="535" Mapping="410" Parent="53" Hidden="1" Connects="531,534" Visible="0"/>
						<Molecule ID="53" Mapping="410" Parent="2" Children="531,532,533,534,535,2012" Name="Sketch 23" XYZ="-0.529540605893857,-0.0366007684799402,0.453237026973642" Visible="0"/>
						<Atom3d ID="536" HasProperties="1" Mapping="410" Parent="55" UserID="76" DisplayStyle="Line" XYZ="0.938124633615075,1.98489627750045,-0.698289859327978" Connections="538,540" ForcefieldType="o2*" Charge="-0.82" Components="O" Visible="0">
							<Properties Force="610.338490643303,-285.780447384901,-14.4222339597774" RelativeVelocity="0.12410913097137,0.114901179539181,0.155868418272863"/>
						</Atom3d>
						<Atom3d ID="537" HasProperties="1" Mapping="410" Parent="55" UserID="77" DisplayStyle="Line" Hidden="1" XYZ="0.948092290731057,1.94029643611714,-0.711911843829558" Connections="538" ForcefieldType="h1o" Charge="0.41" Components="H" Visible="0">
							<Properties Force="-76.2114677740012,339.210716512267,65.5352750105385" RelativeVelocity="1.24523476701839,-0.0454260405185201,-0.0562580193134546"/>
						</Atom3d>
						<Bond ID="538" Mapping="410" Parent="55" Hidden="1" Connects="536,537" Visible="0"/>
						<Atom3d ID="539" HasProperties="1" Mapping="410" Parent="55" UserID="78" DisplayStyle="Line" Hidden="1" XYZ="0.984402675399484,1.99874994074192,-0.696353793548438" Connections="540" ForcefieldType="h1o" Charge="0.41" Components="H" Visible="0">
							<Properties Force="-523.902675083747,-46.1684217150866,-107.889606046283" RelativeVelocity="-0.469457737129884,0.31133054393606,-0.288492590767707"/>
						</Atom3d>
						<Bond ID="540" Mapping="410" Parent="55" Hidden="1" Connects="536,539" Visible="0"/>
						<Molecule ID="55" Mapping="410" Parent="2" Children="536,537,538,539,540,2013" Name="Sketch 23" XYZ="0.0453237026984208,0.271942216184196,0.453237026973642" Visible="0"/>
						<Atom3d ID="541" HasProperties="1" Mapping="410" Parent="57" UserID="79" DisplayStyle="Line" XYZ="-3.02515899082276,3.18109410953237,-1.40737175044407" Connections="543,545" ForcefieldType="o2*" Charge="-0.82" Components="O" Visible="0">
							<Properties Force="-183.948679199144,-715.265799415567,506.483656739316" RelativeVelocity="0.41565051900146,0.264640261849561,0.216514346651247"/>
						</Atom3d>
						<Atom3d ID="542" HasProperties="1" Mapping="410" Parent="57" UserID="80" DisplayStyle="Line" Hidden="1" XYZ="-3.04794245514211,3.21409009770971,-1.38423548028313" Connections="543" ForcefieldType="h1o" Charge="0.41" Components="H" Visible="0">
							<Properties Force="-200.809879593387,-54.0323571868102,147.195003845689" RelativeVelocity="0.0831797519035927,0.448054732137223,-0.106913750809352"/>
						</Atom3d>
						<Bond ID="543" Mapping="410" Parent="57" Hidden="1" Connects="541,542" Visible="0"/>
						<Atom3d ID="544" HasProperties="1" Mapping="410" Parent="57" UserID="81" DisplayStyle="Line" Hidden="1" XYZ="-3.05159677213707,3.14166858723947,-1.39821014979666" Connections="545" ForcefieldType="h1o" Charge="0.41" Components="H" Visible="0">
							<Properties Force="275.144565757808,567.582525329214,-202.798827622869" RelativeVelocity="-0.0726855022714411,-0.104898230046067,0.197470377341077"/>
						</Atom3d>
						<Bond ID="545" Mapping="410" Parent="57" Hidden="1" Connects="541,544" Visible="0"/>
						<Molecule ID="57" Mapping="410" Parent="2" Children="541,542,543,544,545,2014" Name="Sketch 23" XYZ="0.0453237026984208,0.271942216184196,0.453237026973642" Visible="0"/>
						<Atom3d ID="546" HasProperties="1" Mapping="410" Parent="59" UserID="82" DisplayStyle="Line" XYZ="0.192100478913019,0.0094395676834858,-0.330011006276032" Connections="548,550" ForcefieldType="o2*" Charge="-0.82" Components="O" Visible="0">
							<Properties Force="-576.034377904534,404.514492051458,537.976119112877" RelativeVelocity="-0.127319922665128,-0.182658241730303,-0.00199853212165241"/>
						</Atom3d>
						<Atom3d ID="547" HasProperties="1" Mapping="410" Parent="59" UserID="83" DisplayStyle="Line" Hidden="1" XYZ="0.165792901877435,0.0130795494826998,-0.289457209047377" Connections="548" ForcefieldType="h1o" Charge="0.41" Components="H" Visible="0">
							<Properties Force="365.788350312117,-145.117644297733,-725.401948304593" RelativeVelocity="-0.879185723652808,0.346464644877411,0.0298387790382683"/>
						</Atom3d>
						<Bond ID="548" Mapping="410" Parent="59" Hidden="1" Connects="546,547" Visible="0"/>
						<Atom3d ID="549" HasProperties="1" Mapping="410" Parent="59" UserID="84" DisplayStyle="Line" Hidden="1" XYZ="0.223447041062166,-0.0218712626183542,-0.317381775993949" Connections="550" ForcefieldType="h1o" Charge="0.41" Components="H" Visible="0">
							<Properties Force="79.1782334208444,-196.105181652611,131.868216896566" RelativeVelocity="0.685039768878115,1.46770306548149,-0.306680028442102"/>
						</Atom3d>
						<Bond ID="550" Mapping="410" Parent="59" Hidden="1" Connects="546,549" Visible="0"/>
						<Molecule ID="59" Mapping="410" Parent="2" Children="546,547,548,549,550,2015" Name="Sketch 23" XYZ="0.0453237026984208,0.271942216184196,0.453237026973642" Visible="0"/>
						<Atom3d ID="551" HasProperties="1" Mapping="410" Parent="61" UserID="85" DisplayStyle="Line" XYZ="-1.26631570316859,2.04628637452472,0.767524198446566" Connections="553,555" ForcefieldType="o2*" Charge="-0.82" Components="O" Visible="0">
							<Properties Force="281.292764928249,-201.746786219864,368.221829536642" RelativeVelocity="0.127010295853044,-0.0718682496833042,0.110587404261991"/>
						</Atom3d>
						<Atom3d ID="552" HasProperties="1" Mapping="410" Parent="61" UserID="86" DisplayStyle="Line" Hidden="1" XYZ="-1.23088998659775,2.03427285581957,0.796306964333667" Connections="553" ForcefieldType="h1o" Charge="0.41" Components="H" Visible="0">
							<Properties Force="-269.825810632042,158.074363103349,-459.823072889489" RelativeVelocity="0.362373665098046,-0.317640910731972,0.048571350746375"/>
						</Atom3d>
						<Bond ID="553" Mapping="410" Parent="61" Hidden="1" Connects="551,552" Visible="0"/>
						<Atom3d ID="554" HasProperties="1" Mapping="410" Parent="61" UserID="87" DisplayStyle="Line" Hidden="1" XYZ="-1.24658019860241,2.05018164385322,0.725837538654077" Connections="555" ForcefieldType="h1o" Charge="0.41" Components="H" Visible="0">
							<Properties Force="27.8271828777685,-6.55907050448993,125.258409141946" RelativeVelocity="0.439666153637602,-0.406751511613984,0.853821477749933"/>
						</Atom3d>
						<Bond ID="555" Mapping="410" Parent="61" Hidden="1" Connects="551,554" Visible="0"/>
						<Molecule ID="61" Mapping="410" Parent="2" Children="551,552,553,554,555,2016" Name="Sketch 23" XYZ="0.0453237026984208,0.271942216184196,0.453237026973642" Visible="0"/>
						<Atom3d ID="556" HasProperties="1" Mapping="410" Parent="63" UserID="88" DisplayStyle="Line" XYZ="2.00729149619716,2.76637402578036,3.25289899195709" Connections="558,560" ForcefieldType="o2*" Charge="-0.82" Components="O" Visible="0">
							<Properties Force="1125.70879881369,-564.426735059221,-261.638472809698" RelativeVelocity="-0.00914038193172221,0.209463596503481,0.0584001300667058"/>
						</Atom3d>
						<Atom3d ID="557" HasProperties="1" Mapping="410" Parent="63" UserID="89" DisplayStyle="Line" Hidden="1" XYZ="1.96500479434298,2.76121679545922,3.26739063579766" Connections="558" ForcefieldType="h1o" Charge="0.41" Components="H" Visible="0">
							<Properties Force="-842.510053222043,111.628167661945,283.945937602358" RelativeVelocity="-0.664064467564451,-1.407865501093,1.08693561238868"/>
						</Atom3d>
						<Bond ID="558" Mapping="410" Parent="63" Hidden="1" Connects="556,557" Visible="0"/>
						<Atom3d ID="559" HasProperties="1" Mapping="410" Parent="63" UserID="90" DisplayStyle="Line" Hidden="1" XYZ="2.02514824030764,2.72433188185308,3.26652323779888" Connections="560" ForcefieldType="h1o" Charge="0.41" Components="H" Visible="0">
							<Properties Force="-217.091236005405,582.083234121996,-136.811305991856" RelativeVelocity="-0.0234446568154038,-0.799661384839324,-0.193694877167685"/>
						</Atom3d>
						<Bond ID="560" Mapping="410" Parent="63" Hidden="1" Connects="556,559" Visible="0"/>
						<Molecule ID="63" Mapping="410" Parent="2" Children="556,557,558,559,560,2017" Name="Sketch 23" XYZ="0.0453237026984208,0.271942216184196,0.453237026973642" Visible="0"/>
						<Atom3d ID="561" HasProperties="1" Mapping="410" Parent="65" UserID="91" DisplayStyle="Line" XYZ="2.17762011814384,0.346600633450624,1.28455780103554" Connections="563,565" ForcefieldType="o2*" Charge="-0.82" Components="O" Visible="0">
							<Properties Force="240.109102436748,458.569686335985,52.2042376181943" RelativeVelocity="-0.0511334537156103,-0.0654585153030303,-0.212009203395165"/>
						</Atom3d>
						<Atom3d ID="562" HasProperties="1" Mapping="410" Parent="65" UserID="92" DisplayStyle="Line" Hidden="1" XYZ="2.18358238172958,0.361022420332414,1.32948693461031" Connections="563" ForcefieldType="h1o" Charge="0.41" Components="H" Visible="0">
							<Properties Force="-87.4414016388964,6.25399944069946,-430.511264295296" RelativeVelocity="-1.03775986885317,-0.0608152827716196,-0.301840339947782"/>
						</Atom3d>
						<Bond ID="563" Mapping="410" Parent="65" Hidden="1" Connects="561,562" Visible="0"/>
						<Atom3d ID="564" HasProperties="1" Mapping="410" Parent="65" UserID="93" DisplayStyle="Line" Hidden="1" XYZ="2.17855182740714,0.387789890795618,1.26045337968917" Connections="565" ForcefieldType="h1o" Charge="0.41" Components="H" Visible="0">
							<Properties Force="-118.158096892376,-318.480495447256,519.277840411473" RelativeVelocity="1.14596712836252,0.198996641580788,-0.22708091766528"/>
						</Atom3d>
						<Bond ID="565" Mapping="410" Parent="65" Hidden="1" Connects="561,564" Visible="0"/>
						<Molecule ID="65" Mapping="410" Parent="2" Children="561,562,563,564,565,2018" Name="Sketch 23" XYZ="0.0453237026984208,0.271942216184196,0.453237026973642" Visible="0"/>
						<Atom3d ID="566" HasProperties="1" Mapping="410" Parent="67" UserID="94" DisplayStyle="Line" XYZ="2.15542410960637,1.17071047822406,1.23940635993384" Connections="568,570" ForcefieldType="o2*" Charge="-0.82" Components="O" Visible="0">
							<Properties Force="100.521541685096,-204.917161810563,-495.111337371805" RelativeVelocity="-0.301732110187408,-0.0569645101893816,-0.179486856910821"/>
						</Atom3d>
						<Atom3d ID="567" HasProperties="1" Mapping="410" Parent="67" UserID="95" DisplayStyle="Line" Hidden="1" XYZ="2.13691617362979,1.17212344587075,1.2810630272144" Connections="568" ForcefieldType="h1o" Charge="0.41" Components="H" Visible="0">
							<Properties Force="-214.708875288769,148.077509893761,537.73502710538" RelativeVelocity="-0.535177827629192,0.896041845418,1.68768397234955"/>
						</Atom3d>
						<Bond ID="568" Mapping="410" Parent="67" Hidden="1" Connects="566,567" Visible="0"/>
						<Atom3d ID="569" HasProperties="1" Mapping="410" Parent="67" UserID="96" DisplayStyle="Line" Hidden="1" XYZ="2.17513409089561,1.12885456147434,1.24450064680728" Connections="570" ForcefieldType="h1o" Charge="0.41" Components="H" Visible="0">
							<Properties Force="167.331030055433,-92.9044158194481,-151.353341812745" RelativeVelocity="0.789948004393074,0.180840107654428,-0.140521045639463"/>
						</Atom3d>
						<Bond ID="570" Mapping="410" Parent="67" Hidden="1" Connects="566,569" Visible="0"/>
						<Molecule ID="67" Mapping="410" Parent="2" Children="566,567,568,569,570,2019" Name="Sketch 23" XYZ="0.0453237026984208,0.271942216184196,0.453237026973642" Visible="0"/>
						<Atom3d ID="571" HasProperties="1" Mapping="410" Parent="69" UserID="97" DisplayStyle="Line" XYZ="0.0536752227147939,3.37145879535807,2.86039821733188" Connections="573,575" ForcefieldType="o2*" Charge="-0.82" Components="O" Visible="0">
							<Properties Force="100.312947936643,-843.917496412164,1019.0565981075" RelativeVelocity="0.327141326232441,0.120593688481626,0.330907718975831"/>
						</Atom3d>
						<Atom3d ID="572" HasProperties="1" Mapping="410" Parent="69" UserID="98" DisplayStyle="Line" Hidden="1" XYZ="0.0896325945632988,3.36279595877237,2.8901849408194" Connections="573" ForcefieldType="h1o" Charge="0.41" Components="H" Visible="0">
							<Properties Force="-420.765478621754,-179.076190835268,-133.152488327315" RelativeVelocity="0.339918343402047,-0.437726184132871,1.23861665443025"/>
						</Atom3d>
						<Bond ID="573" Mapping="410" Parent="69" Hidden="1" Connects="571,572" Visible="0"/>
						<Atom3d ID="574" HasProperties="1" Mapping="410" Parent="69" UserID="99" DisplayStyle="Line" Hidden="1" XYZ="0.0756966614799141,3.40364008932821,2.83960490863946" Connections="575" ForcefieldType="h1o" Charge="0.41" Components="H" Visible="0">
							<Properties Force="271.467413165756,992.203112016338,-804.11361976376" RelativeVelocity="0.4356606913687,0.464243851981209,-0.397173944726129"/>
						</Atom3d>
						<Bond ID="575" Mapping="410" Parent="69" Hidden="1" Connects="571,574" Visible="0"/>
						<Molecule ID="69" Mapping="410" Parent="2" Children="571,572,573,574,575,2020" Name="Sketch 23" XYZ="0.0453237026984208,0.271942216184196,0.453237026973642" Visible="0"/>
						<Atom3d ID="576" HasProperties="1" Mapping="410" Parent="71" UserID="100" DisplayStyle="Line" XYZ="0.197435568092192,3.08402597798103,4.07776081553949" Connections="578,580" ForcefieldType="o2*" Charge="-0.82" Components="O" Visible="0">
							<Properties Force="66.0646206927363,77.6834569314517,-94.2700044053989" RelativeVelocity="-0.292717439095123,0.478019603311062,-0.195712045292613"/>
						</Atom3d>
						<Atom3d ID="577" HasProperties="1" Mapping="410" Parent="71" UserID="101" DisplayStyle="Line" Hidden="1" XYZ="0.210489227035967,3.12902585578426,4.07521274479021" Connections="578" ForcefieldType="h1o" Charge="0.41" Components="H" Visible="0">
							<Properties Force="-119.298032441433,-164.142094352598,25.7234343345282" RelativeVelocity="0.610980013566978,0.0725080637208224,0.481742614987968"/>
						</Atom3d>
						<Bond ID="578" Mapping="410" Parent="71" Hidden="1" Connects="576,577" Visible="0"/>
						<Atom3d ID="579" HasProperties="1" Mapping="410" Parent="71" UserID="102" DisplayStyle="Line" Hidden="1" XYZ="0.237495563446413,3.0613231212927,4.07161611917751" Connections="580" ForcefieldType="h1o" Charge="0.41" Components="H" Visible="0">
							<Properties Force="-20.8853976688009,68.8315314873534,9.65841258249514" RelativeVelocity="1.11861249158614,-0.47383141873099,-0.345657004540576"/>
						</Atom3d>
						<Bond ID="580" Mapping="410" Parent="71" Hidden="1" Connects="576,579" Visible="0"/>
						<Molecule ID="71" Mapping="410" Parent="2" Children="576,577,578,579,580,2021" Name="Sketch 23" XYZ="0.0453237026984208,0.271942216184196,0.453237026973642" Visible="0"/>
						<Atom3d ID="581" HasProperties="1" Mapping="410" Parent="73" UserID="103" DisplayStyle="Line" XYZ="0.274480442395103,1.93027144805715,-1.27628088766269" Connections="583,585" ForcefieldType="o2*" Charge="-0.82" Components="O" Visible="0">
							<Properties Force="-620.813684958917,-555.666435582411,1141.65191653653" RelativeVelocity="0.239281280289555,-0.1641470692542,-0.00751539239580437"/>
						</Atom3d>
						<Atom3d ID="582" HasProperties="1" Mapping="410" Parent="73" UserID="104" DisplayStyle="Line" Hidden="1" XYZ="0.299085367870692,1.9330173671337,-1.31346308793347" Connections="583" ForcefieldType="h1o" Charge="0.41" Components="H" Visible="0">
							<Properties Force="519.720393382392,-186.778248108223,-915.355910070953" RelativeVelocity="-0.611112020331239,-0.0193264834912314,-0.740159787691133"/>
						</Atom3d>
						<Bond ID="583" Mapping="410" Parent="73" Hidden="1" Connects="581,582" Visible="0"/>
						<Atom3d ID="584" HasProperties="1" Mapping="410" Parent="73" UserID="105" DisplayStyle="Line" Hidden="1" XYZ="0.265880310548228,1.88296323342712,-1.27191940099893" Connections="585" ForcefieldType="h1o" Charge="0.41" Components="H" Visible="0">
							<Properties Force="225.869226304416,644.606557509415,-216.01637638069" RelativeVelocity="1.30452479181948,0.688182846792251,0.162477556276211"/>
						</Atom3d>
						<Bond ID="585" Mapping="410" Parent="73" Hidden="1" Connects="581,584" Visible="0"/>
						<Molecule ID="73" Mapping="410" Parent="2" Children="581,582,583,584,585,2022" Name="Sketch 23" XYZ="-0.310312691600191,-0.221726559278422,0.453237026973642" Visible="0"/>
						<Atom3d ID="586" HasProperties="1" Mapping="410" Parent="75" UserID="106" DisplayStyle="Line" XYZ="1.72247964546599,1.71982807083791,2.12087500029123" Connections="588,590" ForcefieldType="o2*" Charge="-0.82" Components="O" Visible="0">
							<Properties Force="226.020336197408,278.691836216297,475.718113690316" RelativeVelocity="-0.0574054342828427,-0.0504663451818318,-0.495296024185109"/>
						</Atom3d>
						<Atom3d ID="587" HasProperties="1" Mapping="410" Parent="75" UserID="107" DisplayStyle="Line" Hidden="1" XYZ="1.70410510938392,1.68206244709673,2.10408731371853" Connections="588" ForcefieldType="h1o" Charge="0.41" Components="H" Visible="0">
							<Properties Force="-299.523626724226,-402.079996695747,-181.828532382955" RelativeVelocity="0.182292093179347,-0.203594114571843,0.0864410029866072"/>
						</Atom3d>
						<Bond ID="588" Mapping="410" Parent="75" Hidden="1" Connects="586,587" Visible="0"/>
						<Atom3d ID="589" HasProperties="1" Mapping="410" Parent="75" UserID="108" DisplayStyle="Line" Hidden="1" XYZ="1.70852895414575,1.71658220174318,2.16696661710627" Connections="590" ForcefieldType="h1o" Charge="0.41" Components="H" Visible="0">
							<Properties Force="108.499998280916,101.229952671871,-497.728185640533" RelativeVelocity="-0.29047527865497,-1.59414063289756,1.44878297540881"/>
						</Atom3d>
						<Bond ID="590" Mapping="410" Parent="75" Hidden="1" Connects="586,589" Visible="0"/>
						<Molecule ID="75" Mapping="410" Parent="2" Children="586,587,588,589,590,2023" Name="Sketch 23" XYZ="0.0453237026984208,0.271942216184196,0.453237026973642" Visible="0"/>
						<Atom3d ID="591" HasProperties="1" Mapping="410" Parent="77" UserID="109" DisplayStyle="Line" XYZ="-0.632983032379887,0.0691218162424978,2.28282508451814" Connections="593,595" ForcefieldType="o2*" Charge="-0.82" Components="O" Visible="0">
							<Properties Force="468.971181426971,-12.8392458246198,-1077.88438172278" RelativeVelocity="0.0969423044486906,0.185577185633882,0.155712069176255"/>
						</Atom3d>
						<Atom3d ID="592" HasProperties="1" Mapping="410" Parent="77" UserID="110" DisplayStyle="Line" Hidden="1" XYZ="-0.59616877933164,0.0382485455861528,2.27801706895197" Connections="593" ForcefieldType="h1o" Charge="0.41" Components="H" Visible="0">
							<Properties Force="-423.428801215019,363.615167360625,167.040716706899" RelativeVelocity="0.0970878439794665,0.740420178904792,-0.45020679269996"/>
						</Atom3d>
						<Bond ID="593" Mapping="410" Parent="77" Hidden="1" Connects="591,592" Visible="0"/>
						<Atom3d ID="594" HasProperties="1" Mapping="410" Parent="77" UserID="111" DisplayStyle="Line" Hidden="1" XYZ="-0.628234364098013,0.0920352121413238,2.23991348534174" Connections="595" ForcefieldType="h1o" Charge="0.41" Components="H" Visible="0">
							<Properties Force="-42.0065180728959,-449.306748450086,877.098404171121" RelativeVelocity="-0.302528889896743,-0.0301519378375439,-0.0760054417770799"/>
						</Atom3d>
						<Bond ID="595" Mapping="410" Parent="77" Hidden="1" Connects="591,594" Visible="0"/>
						<Molecule ID="77" Mapping="410" Parent="2" Children="591,592,593,594,595,2024" Name="Sketch 23" XYZ="-0.186895495405239,0.200490156577764,0.453237026973642" Visible="0"/>
						<Atom3d ID="596" HasProperties="1" Mapping="410" Parent="79" UserID="112" DisplayStyle="Line" XYZ="1.25790632467417,2.75985864307485,0.938379313761414" Connections="598,600" ForcefieldType="o2*" Charge="-0.82" Components="O" Visible="0">
							<Properties Force="-84.791202133966,-365.795624112127,753.466497362804" RelativeVelocity="-0.0189812543465517,-0.105059468085579,-0.00172963538792626"/>
						</Atom3d>
						<Atom3d ID="597" HasProperties="1" Mapping="410" Parent="79" UserID="113" DisplayStyle="Line" Hidden="1" XYZ="1.23063255484285,2.75944081853126,0.902454089772737" Connections="598" ForcefieldType="h1o" Charge="0.41" Components="H" Visible="0">
							<Properties Force="-358.405492705484,-15.0473662426906,-396.601737681222" RelativeVelocity="0.280884932561927,-0.749717149997835,-0.964229677053343"/>
						</Atom3d>
						<Bond ID="598" Mapping="410" Parent="79" Hidden="1" Connects="596,597" Visible="0"/>
						<Atom3d ID="599" HasProperties="1" Mapping="410" Parent="79" UserID="114" DisplayStyle="Line" Hidden="1" XYZ="1.23136308009898,2.73112812020248,0.968203880431653" Connections="600" ForcefieldType="h1o" Charge="0.41" Components="H" Visible="0">
							<Properties Force="484.689567435411,467.724077625574,-359.086797158502" RelativeVelocity="-0.925142220624401,0.00988169738406558,0.622528142642412"/>
						</Atom3d>
						<Bond ID="600" Mapping="410" Parent="79" Hidden="1" Connects="596,599" Visible="0"/>
						<Molecule ID="79" Mapping="410" Parent="2" Children="596,597,598,599,600,2025" Name="Sketch 23" XYZ="0.0453237026984208,0.271942216184196,0.453237026973642" Visible="0"/>
						<Atom3d ID="601" HasProperties="1" Mapping="410" Parent="81" UserID="115" DisplayStyle="Line" XYZ="1.81337978849416,3.20202553791246,-0.146622078762143" Connections="603,605" ForcefieldType="o2*" Charge="-0.82" Components="O" Visible="0">
							<Properties Force="325.381874980035,56.7348764315727,-19.4118479490736" RelativeVelocity="0.441480516756302,-0.0794060035904308,0.0255857899202278"/>
						</Atom3d>
						<Atom3d ID="602" HasProperties="1" Mapping="410" Parent="81" UserID="116" DisplayStyle="Line" Hidden="1" XYZ="1.78698917670558,3.17079956717111,-0.12671891984596" Connections="603" ForcefieldType="h1o" Charge="0.41" Components="H" Visible="0">
							<Properties Force="-220.257469742922,-170.229116605538,99.7324068558164" RelativeVelocity="-0.105170813601892,0.439737637405408,0.596854073712591"/>
						</Atom3d>
						<Bond ID="603" Mapping="410" Parent="81" Hidden="1" Connects="601,602" Visible="0"/>
						<Atom3d ID="604" HasProperties="1" Mapping="410" Parent="81" UserID="117" DisplayStyle="Line" Hidden="1" XYZ="1.85497656087103,3.18554527716325,-0.133338744745489" Connections="605" ForcefieldType="h1o" Charge="0.41" Components="H" Visible="0">
							<Properties Force="-44.7113181106053,-71.7763283089652,34.5412273676474" RelativeVelocity="0.441291255757906,-0.13988490670251,-1.43990172884547"/>
						</Atom3d>
						<Bond ID="605" Mapping="410" Parent="81" Hidden="1" Connects="601,604" Visible="0"/>
						<Molecule ID="81" Mapping="410" Parent="2" Children="601,602,603,604,605,2026" Name="Sketch 23" XYZ="0.0453237026984208,0.271942216184196,0.453237026973642" Visible="0"/>
						<Atom3d ID="606" HasProperties="1" Mapping="410" Parent="83" UserID="118" DisplayStyle="Line" XYZ="2.14204954641664,2.60244229117592,-1.14986929882101" Connections="608,610" ForcefieldType="o2*" Charge="-0.82" Components="O" Visible="0">
							<Properties Force="493.577284837371,993.424764626074,311.760725309738" RelativeVelocity="-0.0751702808989333,0.0633723827586739,-0.149901203559252"/>
						</Atom3d>
						<Atom3d ID="607" HasProperties="1" Mapping="410" Parent="83" UserID="119" DisplayStyle="Line" Hidden="1" XYZ="2.13052665375444,2.56509952241098,-1.17224374851397" Connections="608" ForcefieldType="h1o" Charge="0.41" Components="H" Visible="0">
							<Properties Force="-168.286731572971,-495.874533664186,-466.335625941089" RelativeVelocity="-0.237098594957871,1.11589232842082,-1.18663185061839"/>
						</Atom3d>
						<Bond ID="608" Mapping="410" Parent="83" Hidden="1" Connects="606,607" Visible="0"/>
						<Atom3d ID="609" HasProperties="1" Mapping="410" Parent="83" UserID="120" DisplayStyle="Line" Hidden="1" XYZ="2.16826041617551,2.62896308349757,-1.1795222437701" Connections="610" ForcefieldType="h1o" Charge="0.41" Components="H" Visible="0">
							<Properties Force="-350.717092068221,-418.182067915665,160.990581076222" RelativeVelocity="1.10282425037073,0.971703652556904,1.57684075161618"/>
						</Atom3d>
						<Bond ID="610" Mapping="410" Parent="83" Hidden="1" Connects="606,609" Visible="0"/>
						<Molecule ID="83" Mapping="410" Parent="2" Children="606,607,608,609,610,2027" Name="Sketch 23" XYZ="0.0453237026984208,0.271942216184196,0.453237026973642" Visible="0"/>
						<Atom3d ID="611" HasProperties="1" Mapping="410" Parent="85" UserID="121" DisplayStyle="Line" XYZ="-1.10572685646588,1.57535368686938,-0.585698064196908" Connections="613,615" ForcefieldType="o2*" Charge="-0.82" Components="O" Visible="0">
							<Properties Force="400.200309422112,13.5897138062019,552.794575162168" RelativeVelocity="-0.178437041370983,0.160485380549339,0.203328135660578"/>
						</Atom3d>
						<Atom3d ID="612" HasProperties="1" Mapping="410" Parent="85" UserID="122" DisplayStyle="Line" Hidden="1" XYZ="-1.138484157129,1.54361747226258,-0.594066046552038" Connections="613" ForcefieldType="h1o" Charge="0.41" Components="H" Visible="0">
							<Properties Force="104.401654864332,-34.8449942392528,11.8151351100923" RelativeVelocity="-0.0662907944013943,-0.338871543577246,-1.16915643063677"/>
						</Atom3d>
						<Bond ID="613" Mapping="410" Parent="85" Hidden="1" Connects="611,612" Visible="0"/>
						<Atom3d ID="614" HasProperties="1" Mapping="410" Parent="85" UserID="123" DisplayStyle="Line" Hidden="1" XYZ="-1.08291047198891,1.55588363832826,-0.546584925892769" Connections="615" ForcefieldType="h1o" Charge="0.41" Components="H" Visible="0">
							<Properties Force="-500.405232613701,183.219199089429,-724.695778919244" RelativeVelocity="-0.584660084655396,0.502896010199292,-0.787047370602591"/>
						</Atom3d>
						<Bond ID="615" Mapping="410" Parent="85" Hidden="1" Connects="611,614" Visible="0"/>
						<Molecule ID="85" Mapping="410" Parent="2" Children="611,612,613,614,615,2028" Name="Sketch 23" XYZ="0.0453237026984208,0.271942216184196,0.453237026973642" Visible="0"/>
						<Atom3d ID="616" HasProperties="1" Mapping="410" Parent="87" UserID="124" DisplayStyle="Line" XYZ="1.2047091790095,3.08088901490799,2.79510232466388" Connections="618,620" ForcefieldType="o2*" Charge="-0.82" Components="O" Visible="0">
							<Properties Force="-724.069615060439,-260.226933671854,883.731885151155" RelativeVelocity="-0.197442300639393,0.249988056425885,0.063339985043256"/>
						</Atom3d>
						<Atom3d ID="617" HasProperties="1" Mapping="410" Parent="87" UserID="125" DisplayStyle="Line" Hidden="1" XYZ="1.239214686058,3.10284401657533,2.81501344492588" Connections="618" ForcefieldType="h1o" Charge="0.41" Components="H" Visible="0">
							<Properties Force="403.415530481568,318.113314697495,70.2946546894789" RelativeVelocity="-0.781988223292429,-1.20349198437984,0.363729090711567"/>
						</Atom3d>
						<Bond ID="618" Mapping="410" Parent="87" Hidden="1" Connects="616,617" Visible="0"/>
						<Atom3d ID="619" HasProperties="1" Mapping="410" Parent="87" UserID="126" DisplayStyle="Line" Hidden="1" XYZ="1.22113498405627,3.07125007526716,2.75522986107226" Connections="620" ForcefieldType="h1o" Charge="0.41" Components="H" Visible="0">
							<Properties Force="428.385428103423,-63.568915331124,-958.86294863882" RelativeVelocity="-0.964155993865129,-0.0513190292368627,-0.857477972222963"/>
						</Atom3d>
						<Bond ID="620" Mapping="410" Parent="87" Hidden="1" Connects="616,619" Visible="0"/>
						<Molecule ID="87" Mapping="410" Parent="2" Children="616,617,618,619,620,2029" Name="Sketch 23" XYZ="0.0453237026984208,0.271942216184196,0.453237026973642" Visible="0"/>
						<Atom3d ID="621" HasProperties="1" Mapping="410" Parent="89" UserID="127" DisplayStyle="Line" XYZ="-0.539628334522536,3.04357795900839,1.73653322736008" Connections="623,625" ForcefieldType="o2*" Charge="-0.82" Components="O" Visible="0">
							<Properties Force="-530.679528000676,-384.382454250273,355.861746091967" RelativeVelocity="0.229683459732989,-0.0956633795291224,0.0111251528073472"/>
						</Atom3d>
						<Atom3d ID="622" HasProperties="1" Mapping="410" Parent="89" UserID="128" DisplayStyle="Line" Hidden="1" XYZ="-0.510135584727966,3.06063027195553,1.70671592010364" Connections="623" ForcefieldType="h1o" Charge="0.41" Components="H" Visible="0">
							<Properties Force="493.055920267777,301.276884680341,-345.499126874744" RelativeVelocity="-1.24162985417457,-0.0891998997204541,0.497755735266766"/>
						</Atom3d>
						<Bond ID="623" Mapping="410" Parent="89" Hidden="1" Connects="621,622" Visible="0"/>
						<Atom3d ID="624" HasProperties="1" Mapping="410" Parent="89" UserID="129" DisplayStyle="Line" Hidden="1" XYZ="-0.574559293982473,3.03082943424486,1.70880375101886" Connections="625" ForcefieldType="h1o" Charge="0.41" Components="H" Visible="0">
							<Properties Force="47.9207599151065,113.220327672761,21.1902482458152" RelativeVelocity="-0.931237322656392,-0.314552636685713,-0.107369094364791"/>
						</Atom3d>
						<Bond ID="625" Mapping="410" Parent="89" Hidden="1" Connects="621,624" Visible="0"/>
						<Molecule ID="89" Mapping="410" Parent="2" Children="621,622,623,624,625,2030" Name="Sketch 23" XYZ="0.0453237026984208,0.271942216184196,0.453237026973642" Visible="0"/>
						<Atom3d ID="626" HasProperties="1" Mapping="410" Parent="91" UserID="130" DisplayStyle="Line" XYZ="-0.26325049967905,1.10161159313154,-0.468680620559201" Connections="628,630" ForcefieldType="o2*" Charge="-0.82" Components="O" Visible="0">
							<Properties Force="-154.138222223975,163.078583804622,-511.060361115338" RelativeVelocity="0.0643559021463303,0.071974958080941,0.0483049138624526"/>
						</Atom3d>
						<Atom3d ID="627" HasProperties="1" Mapping="410" Parent="91" UserID="131" DisplayStyle="Line" Hidden="1" XYZ="-0.239168917271792,1.06682989317739,-0.450524752278774" Connections="628" ForcefieldType="h1o" Charge="0.41" Components="H" Visible="0">
							<Properties Force="158.333244476153,-183.052429105127,96.7154622105673" RelativeVelocity="-1.4621363555162,-0.515122569110397,0.208161088981313"/>
						</Atom3d>
						<Bond ID="628" Mapping="410" Parent="91" Hidden="1" Connects="626,627" Visible="0"/>
						<Atom3d ID="629" HasProperties="1" Mapping="410" Parent="91" UserID="132" DisplayStyle="Line" Hidden="1" XYZ="-0.244355461733277,1.10447052804443,-0.512192650778402" Connections="630" ForcefieldType="h1o" Charge="0.41" Components="H" Visible="0">
							<Properties Force="6.46585133514042,-120.063949197289,314.2363919208" RelativeVelocity="0.347433366636969,0.425849135156549,0.459190214508964"/>
						</Atom3d>
						<Bond ID="630" Mapping="410" Parent="91" Hidden="1" Connects="626,629" Visible="0"/>
						<Molecule ID="91" Mapping="410" Parent="2" Children="626,627,628,629,630,2031" Name="Sketch 23" XYZ="0.0453237026984208,0.271942216184196,0.453237026973642" Visible="0"/>
						<Atom3d ID="631" HasProperties="1" Mapping="410" Parent="93" UserID="133" DisplayStyle="Line" XYZ="1.0515296158872,1.30635128249597,1.00504113451653" Connections="633,635" ForcefieldType="o2*" Charge="-0.82" Components="O" Visible="0">
							<Properties Force="-105.985020773373,122.591995230581,-16.9139554316594" RelativeVelocity="0.00524776804025498,-0.096514281109118,-0.313902925128359"/>
						</Atom3d>
						<Atom3d ID="632" HasProperties="1" Mapping="410" Parent="93" UserID="134" DisplayStyle="Line" Hidden="1" XYZ="1.03591426805264,1.27125603397659,0.978133127332442" Connections="633" ForcefieldType="h1o" Charge="0.41" Components="H" Visible="0">
							<Properties Force="-21.4574133340639,133.578762797092,140.718749594171" RelativeVelocity="-0.83858299019836,0.659435010356478,0.10692951571957"/>
						</Atom3d>
						<Bond ID="633" Mapping="410" Parent="93" Hidden="1" Connects="631,632" Visible="0"/>
						<Atom3d ID="634" HasProperties="1" Mapping="410" Parent="93" UserID="135" DisplayStyle="Line" Hidden="1" XYZ="1.01431699814627,1.31851016852827,1.03210270395545" Connections="635" ForcefieldType="h1o" Charge="0.41" Components="H" Visible="0">
							<Properties Force="369.483100261689,-292.982753236178,-165.798119303821" RelativeVelocity="-0.395342663492214,0.202939875101455,-1.10505244633763"/>
						</Atom3d>
						<Bond ID="635" Mapping="410" Parent="93" Hidden="1" Connects="631,634" Visible="0"/>
						<Molecule ID="93" Mapping="410" Parent="2" Children="631,632,633,634,635,2032" Name="Sketch 23" XYZ="0.0453237026984208,0.271942216184196,0.453237026973642" Visible="0"/>
						<Atom3d ID="636" HasProperties="1" Mapping="410" Parent="95" UserID="136" DisplayStyle="Line" XYZ="2.09371081099694,-4.3746219794949,2.69999228307164" Connections="638,640" ForcefieldType="o2*" Charge="-0.82" Components="O" Visible="0">
							<Properties Force="359.631248179422,-176.198774023307,61.5317974245809" RelativeVelocity="0.0430536990455316,0.136919514083774,0.221638961874015"/>
						</Atom3d>
						<Atom3d ID="637" HasProperties="1" Mapping="410" Parent="95" UserID="137" DisplayStyle="Line" Hidden="1" XYZ="2.08918705003514,-4.42063307751016,2.69231470587213" Connections="638" ForcefieldType="h1o" Charge="0.41" Components="H" Visible="0">
							<Properties Force="-72.4282809955703,186.785876116392,-52.8811961567452" RelativeVelocity="0.505435592245162,-0.166940568080082,0.220827476680617"/>
						</Atom3d>
						<Bond ID="638" Mapping="410" Parent="95" Hidden="1" Connects="636,637" Visible="0"/>
						<Atom3d ID="639" HasProperties="1" Mapping="410" Parent="95" UserID="138" DisplayStyle="Line" Hidden="1" XYZ="2.05412019412493,-4.3575416139088,2.68438646627387" Connections="640" ForcefieldType="h1o" Charge="0.41" Components="H" Visible="0">
							<Properties Force="-231.366756862834,99.4524161605763,-120.235241339184" RelativeVelocity="1.5111042229004,0.173829913225772,-1.72270445353696"/>
						</Atom3d>
						<Bond ID="640" Mapping="410" Parent="95" Hidden="1" Connects="636,639" Visible="0"/>
						<Molecule ID="95" Mapping="410" Parent="2" Children="636,637,638,639,640,2033" Name="Sketch 23" XYZ="0.0453237026984208,0.271942216184196,0.453237026973642" Visible="0"/>
						<Atom3d ID="641" HasProperties="1" Mapping="410" Parent="97" UserID="139" DisplayStyle="Line" XYZ="0.772320202836,2.30228811903417,-2.48501991240444" Connections="643,645" ForcefieldType="o2*" Charge="-0.82" Components="O" Visible="0">
							<Properties Force="159.340215621974,-322.846330347555,306.713130782174" RelativeVelocity="0.22224543856766,0.228175971298769,0.218081223158373"/>
						</Atom3d>
						<Atom3d ID="642" HasProperties="1" Mapping="410" Parent="97" UserID="140" DisplayStyle="Line" Hidden="1" XYZ="0.783700849352129,2.34662451806701,-2.47656394096056" Connections="643" ForcefieldType="h1o" Charge="0.41" Components="H" Visible="0">
							<Properties Force="-22.571067129776,128.973179267977,62.4198808325527" RelativeVelocity="-0.889036739661483,-1.13636762061369,-0.694048463282477"/>
						</Atom3d>
						<Bond ID="643" Mapping="410" Parent="97" Hidden="1" Connects="641,642" Visible="0"/>
						<Atom3d ID="644" HasProperties="1" Mapping="410" Parent="97" UserID="141" DisplayStyle="Line" Hidden="1" XYZ="0.773503103307494,2.28741169942256,-2.44007325580494" Connections="645" ForcefieldType="h1o" Charge="0.41" Components="H" Visible="0">
							<Properties Force="-155.761050455885,26.8969857160673,-364.246299216132" RelativeVelocity="-0.868675624809372,1.2154757590812,0.336547779196508"/>
						</Atom3d>
						<Bond ID="645" Mapping="410" Parent="97" Hidden="1" Connects="641,644" Visible="0"/>
						<Molecule ID="97" Mapping="410" Parent="2" Children="641,642,643,644,645,2034" Name="Sketch 23" XYZ="-0.443653765636685,0.49748533029675,0.453237026973642" Visible="0"/>
						<Atom3d ID="646" HasProperties="1" Mapping="410" Parent="99" UserID="142" DisplayStyle="Line" XYZ="1.57058521088092,0.860979485628039,1.30476966887069" Connections="648,650" ForcefieldType="o2*" Charge="-0.82" Components="O" Visible="0">
							<Properties Force="-42.2712365082106,368.972683963239,-372.677495903144" RelativeVelocity="0.254373389578522,-0.0131423080593551,0.437342061957105"/>
						</Atom3d>
						<Atom3d ID="647" HasProperties="1" Mapping="410" Parent="99" UserID="143" DisplayStyle="Line" Hidden="1" XYZ="1.55000623521784,0.847469175268436,1.26481257560404" Connections="648" ForcefieldType="h1o" Charge="0.41" Components="H" Visible="0">
							<Properties Force="67.988589462153,-80.5842335183222,278.96137866824" RelativeVelocity="0.90819663345017,0.370390359968788,-0.511741736096691"/>
						</Atom3d>
						<Bond ID="648" Mapping="410" Parent="99" Hidden="1" Connects="646,647" Visible="0"/>
						<Atom3d ID="649" HasProperties="1" Mapping="410" Parent="99" UserID="144" DisplayStyle="Line" Hidden="1" XYZ="1.59789351861105,0.894508197885666,1.28547243096313" Connections="650" ForcefieldType="h1o" Charge="0.41" Components="H" Visible="0">
							<Properties Force="-13.9077353427319,-231.177046135776,88.8720379544617" RelativeVelocity="-0.980361095754809,0.61189707332685,0.796973468895072"/>
						</Atom3d>
						<Bond ID="650" Mapping="410" Parent="99" Hidden="1" Connects="646,649" Visible="0"/>
						<Molecule ID="99" Mapping="410" Parent="2" Children="646,647,648,649,650,2035" Name="Sketch 23" XYZ="0.0453237026984208,0.271942216184196,0.453237026973642" Visible="0"/>
						<Atom3d ID="651" HasProperties="1" Mapping="410" Parent="101" UserID="145" DisplayStyle="Line" XYZ="-1.139462379251,0.302867066893466,1.03958913786032" Connections="653,655" ForcefieldType="o2*" Charge="-0.82" Components="O" Visible="0">
							<Properties Force="-459.719756925346,859.285377102498,284.146151385564" RelativeVelocity="-0.189323249278167,0.107710958842362,0.0211130145429397"/>
						</Atom3d>
						<Atom3d ID="652" HasProperties="1" Mapping="410" Parent="101" UserID="146" DisplayStyle="Line" Hidden="1" XYZ="-1.11138663776896,0.293437124003619,1.00548278282831" Connections="653" ForcefieldType="h1o" Charge="0.41" Components="H" Visible="0">
							<Properties Force="363.804830059366,-205.163953669205,-510.779875955906" RelativeVelocity="-1.28071778900819,0.782078715358311,0.976597893607353"/>
						</Atom3d>
						<Bond ID="653" Mapping="410" Parent="101" Hidden="1" Connects="651,652" Visible="0"/>
						<Atom3d ID="654" HasProperties="1" Mapping="410" Parent="101" UserID="147" DisplayStyle="Line" Hidden="1" XYZ="-1.14799559744492,0.348735336858472,1.02843771294329" Connections="655" ForcefieldType="h1o" Charge="0.41" Components="H" Visible="0">
							<Properties Force="-0.391667494896166,-540.493744646086,181.098597803196" RelativeVelocity="-0.107002466122628,0.58750070216098,-1.04714745347391"/>
						</Atom3d>
						<Bond ID="655" Mapping="410" Parent="101" Hidden="1" Connects="651,654" Visible="0"/>
						<Molecule ID="101" Mapping="410" Parent="2" Children="651,652,653,654,655,2036" Name="Sketch 23" XYZ="0.0453237026984208,0.271942216184196,0.453237026973642" Visible="0"/>
						<Atom3d ID="656" HasProperties="1" Mapping="410" Parent="103" UserID="148" DisplayStyle="Line" XYZ="-0.00762516084993331,1.13221609079165,-1.99972236777514" Connections="658,660" ForcefieldType="o2*" Charge="-0.82" Components="O" Visible="0">
							<Properties Force="-297.518043546636,312.574704526497,242.341528963566" RelativeVelocity="0.02059743483043,0.201512725303631,-0.111807300747968"/>
						</Atom3d>
						<Atom3d ID="657" HasProperties="1" Mapping="410" Parent="103" UserID="149" DisplayStyle="Line" Hidden="1" XYZ="0.0121622777121444,1.16120385659833,-2.03040414193444" Connections="658" ForcefieldType="h1o" Charge="0.41" Components="H" Visible="0">
							<Properties Force="-14.1103733531172,2.09666625446743,34.6091139833149" RelativeVelocity="0.884295209020674,-0.705106115650304,0.820031090213591"/>
						</Atom3d>
						<Bond ID="658" Mapping="410" Parent="103" Hidden="1" Connects="656,657" Visible="0"/>
						<Atom3d ID="659" HasProperties="1" Mapping="410" Parent="103" UserID="150" DisplayStyle="Line" Hidden="1" XYZ="-0.0326925457027085,1.16346440522218,-1.9728603244121" Connections="660" ForcefieldType="h1o" Charge="0.41" Components="H" Visible="0">
							<Properties Force="368.929669467736,-259.954180174787,-315.703622060879" RelativeVelocity="0.468097107661687,-0.455606587176951,-0.0422787321347608"/>
						</Atom3d>
						<Bond ID="660" Mapping="410" Parent="103" Hidden="1" Connects="656,659" Visible="0"/>
						<Molecule ID="103" Mapping="410" Parent="2" Children="656,657,658,659,660,2037" Name="Sketch 23" XYZ="-0.241567136656862,0.00489916907493176,0.453237026973642" Visible="0"/>
						<Atom3d ID="661" HasProperties="1" Mapping="410" Parent="105" UserID="151" DisplayStyle="Line" XYZ="-0.0326258824649538,1.89652379914298,1.81781689016472" Connections="663,665" ForcefieldType="o2*" Charge="-0.82" Components="O" Visible="0">
							<Properties Force="497.230041631419,-501.215570730918,-201.572722800125" RelativeVelocity="0.079593499541059,0.420906048192549,-0.0801046297101941"/>
						</Atom3d>
						<Atom3d ID="662" HasProperties="1" Mapping="410" Parent="105" UserID="152" DisplayStyle="Line" Hidden="1" XYZ="0.00950384506534339,1.90163030413058,1.79726230635151" Connections="663" ForcefieldType="h1o" Charge="0.41" Components="H" Visible="0">
							<Properties Force="-169.786859396478,412.431814453337,17.7223117885411" RelativeVelocity="-0.476660217937101,-0.807124507721268,-0.332695999827558"/>
						</Atom3d>
						<Bond ID="663" Mapping="410" Parent="105" Hidden="1" Connects="661,662" Visible="0"/>
						<Atom3d ID="664" HasProperties="1" Mapping="410" Parent="105" UserID="153" DisplayStyle="Line" Hidden="1" XYZ="-0.0264132832691715,1.85004862715721,1.81978461947688" Connections="665" ForcefieldType="h1o" Charge="0.41" Components="H" Visible="0">
							<Properties Force="-260.15769769876,67.9421220764095,171.065997647151" RelativeVelocity="1.69361751300078,-0.734423152298252,-0.843071039350688"/>
						</Atom3d>
						<Bond ID="665" Mapping="410" Parent="105" Hidden="1" Connects="661,664" Visible="0"/>
						<Molecule ID="105" Mapping="410" Parent="2" Children="661,662,663,664,665,2038" Name="Sketch 23" XYZ="-0.214501963132779,0.508311399774153,0.453237026973642" Visible="0"/>
						<Atom3d ID="666" HasProperties="1" Mapping="410" Parent="107" UserID="154" DisplayStyle="Line" XYZ="-1.11415967360128,-0.201581419384109,2.29813032347764" Connections="668,670" ForcefieldType="o2*" Charge="-0.82" Components="O" Visible="0">
							<Properties Force="398.380501080076,-59.6907828241625,-29.9816707727626" RelativeVelocity="0.0295403828128467,0.0320780972583525,0.0409700785031008"/>
						</Atom3d>
						<Atom3d ID="667" HasProperties="1" Mapping="410" Parent="107" UserID="155" DisplayStyle="Line" Hidden="1" XYZ="-1.153757872855,-0.189579384998467,2.27838606281291" Connections="668" ForcefieldType="h1o" Charge="0.41" Components="H" Visible="0">
							<Properties Force="-283.336430388315,103.587388251772,-24.33666430415" RelativeVelocity="-1.1510232823525,-0.108764318136235,-0.213157470285211"/>
						</Atom3d>
						<Bond ID="668" Mapping="410" Parent="107" Hidden="1" Connects="666,667" Visible="0"/>
						<Atom3d ID="669" HasProperties="1" Mapping="410" Parent="107" UserID="156" DisplayStyle="Line" Hidden="1" XYZ="-1.12944506609386,-0.230664138554698,2.33102552419697" Connections="670" ForcefieldType="h1o" Charge="0.41" Components="H" Visible="0">
							<Properties Force="51.6031304198932,23.4281459769896,59.6177843632718" RelativeVelocity="-0.8192970507948,0.459037737949163,0.597747665749151"/>
						</Atom3d>
						<Bond ID="670" Mapping="410" Parent="107" Hidden="1" Connects="666,669" Visible="0"/>
						<Molecule ID="107" Mapping="410" Parent="2" Children="666,667,668,669,670,2039" Name="Sketch 23" XYZ="0.0453237026984208,0.271942216184196,0.453237026973642" Visible="0"/>
						<Atom3d ID="671" HasProperties="1" Mapping="410" Parent="109" UserID="157" DisplayStyle="Line" XYZ="-1.01552091123496,1.34793682612995,1.10239088265711" Connections="673,675" ForcefieldType="o2*" Charge="-0.82" Components="O" Visible="0">
							<Properties Force="183.247368167772,241.096598270514,-29.4859500015528" RelativeVelocity="-0.0887894332848313,0.145426686506313,0.177263467232033"/>
						</Atom3d>
						<Atom3d ID="672" HasProperties="1" Mapping="410" Parent="109" UserID="158" DisplayStyle="Line" Hidden="1" XYZ="-1.05862426890773,1.33230762359733,1.09651198499375" Connections="673" ForcefieldType="h1o" Charge="0.41" Components="H" Visible="0">
							<Properties Force="-137.554793317863,59.6067588663794,72.0487861902347" RelativeVelocity="0.0834306887008575,-1.01723799851023,1.48948593142645"/>
						</Atom3d>
						<Bond ID="673" Mapping="410" Parent="109" Hidden="1" Connects="671,672" Visible="0"/>
						<Atom3d ID="674" HasProperties="1" Mapping="410" Parent="109" UserID="159" DisplayStyle="Line" Hidden="1" XYZ="-1.02011975741037,1.39468562936954,1.10196093226433" Connections="675" ForcefieldType="h1o" Charge="0.41" Components="H" Visible="0">
							<Properties Force="-184.005661143034,-64.4552196713961,81.5072883876227" RelativeVelocity="0.137576195633095,-0.42971678676211,-0.654644898218772"/>
						</Atom3d>
						<Bond ID="675" Mapping="410" Parent="109" Hidden="1" Connects="671,674" Visible="0"/>
						<Molecule ID="109" Mapping="410" Parent="2" Children="671,672,673,674,675,2040" Name="Sketch 23" XYZ="0.0453237026984208,0.271942216184196,0.453237026973642" Visible="0"/>
						<Atom3d ID="676" HasProperties="1" Mapping="410" Parent="111" UserID="160" DisplayStyle="Line" XYZ="-2.67665059830201,1.00215258293162,1.0274938560498" Connections="678,680" ForcefieldType="o2*" Charge="-0.82" Components="O" Visible="0">
							<Properties Force="269.890907141706,128.539099090018,355.72370531203" RelativeVelocity="-0.0504071170368884,0.0656599169801276,-0.108876081859125"/>
						</Atom3d>
						<Atom3d ID="677" HasProperties="1" Mapping="410" Parent="111" UserID="161" DisplayStyle="Line" Hidden="1" XYZ="-2.70384624976594,0.968633958077468,1.01194828386968" Connections="678" ForcefieldType="h1o" Charge="0.41" Components="H" Visible="0">
							<Properties Force="-158.839401733852,-197.144192752434,-219.824817101242" RelativeVelocity="0.683965758466124,1.90611374112935,-1.45232751336594"/>
						</Atom3d>
						<Bond ID="678" Mapping="410" Parent="111" Hidden="1" Connects="676,677" Visible="0"/>
						<Atom3d ID="679" HasProperties="1" Mapping="410" Parent="111" UserID="162" DisplayStyle="Line" Hidden="1" XYZ="-2.64688543245879,0.976015068932443,1.05224876054848" Connections="680" ForcefieldType="h1o" Charge="0.41" Components="H" Visible="0">
							<Properties Force="-115.477849722432,168.76238172372,-95.6560886969196" RelativeVelocity="0.314401110953164,-0.441873284843993,0.285587897297192"/>
						</Atom3d>
						<Bond ID="680" Mapping="410" Parent="111" Hidden="1" Connects="676,679" Visible="0"/>
						<Molecule ID="111" Mapping="410" Parent="2" Children="676,677,678,679,680,2041" Name="Sketch 23" XYZ="0.0453237026984208,0.271942216184196,0.453237026973642" Visible="0"/>
						<Atom3d ID="681" HasProperties="1" Mapping="410" Parent="113" UserID="163" DisplayStyle="Line" XYZ="-1.36717018935453,0.0126842438654418,1.12171308805515" Connections="683,685" ForcefieldType="o2*" Charge="-0.82" Components="O" Visible="0">
							<Properties Force="225.090903883734,-807.057235372881,-1070.87579358021" RelativeVelocity="-0.178434988778723,0.10692772237597,-0.0563608450829399"/>
						</Atom3d>
						<Atom3d ID="682" HasProperties="1" Mapping="410" Parent="113" UserID="164" DisplayStyle="Line" Hidden="1" XYZ="-1.40191657006901,-0.0166125824695382,1.10558425762948" Connections="683" ForcefieldType="h1o" Charge="0.41" Components="H" Visible="0">
							<Properties Force="346.563315232238,498.822638821017,234.193681805737" RelativeVelocity="0.083345879611823,-0.543163745416676,-0.314757481071597"/>
						</Atom3d>
						<Bond ID="683" Mapping="410" Parent="113" Hidden="1" Connects="681,682" Visible="0"/>
						<Atom3d ID="684" HasProperties="1" Mapping="410" Parent="113" UserID="165" DisplayStyle="Line" Hidden="1" XYZ="-1.33348327309829,-0.000392992137358224,1.08752114780941" Connections="685" ForcefieldType="h1o" Charge="0.41" Components="H" Visible="0">
							<Properties Force="-583.429628680952,315.783781504919,702.831330108356" RelativeVelocity="0.761887543610325,0.309468634732143,-0.466897209027087"/>
						</Atom3d>
						<Bond ID="685" Mapping="410" Parent="113" Hidden="1" Connects="681,684" Visible="0"/>
						<Molecule ID="113" Mapping="410" Parent="2" Children="681,682,683,684,685,2042" Name="Sketch 23" XYZ="0.0453237026984208,0.271942216184196,0.453237026973642" Visible="0"/>
						<Atom3d ID="686" HasProperties="1" Mapping="410" Parent="115" UserID="166" DisplayStyle="Line" XYZ="1.94301432523687,-0.206076226293605,1.09059705404264" Connections="688,690" ForcefieldType="o2*" Charge="-0.82" Components="O" Visible="0">
							<Properties Force="338.514222947956,-649.166578804901,-408.08141835614" RelativeVelocity="0.10657616744766,0.0920680576992251,-0.281344785644916"/>
						</Atom3d>
						<Atom3d ID="687" HasProperties="1" Mapping="410" Parent="115" UserID="167" DisplayStyle="Line" Hidden="1" XYZ="1.95175270132824,-0.166973761089713,1.11176885266509" Connections="688" ForcefieldType="h1o" Charge="0.41" Components="H" Visible="0">
							<Properties Force="190.39843618119,507.08601821198,184.353930390344" RelativeVelocity="0.762258645937625,-0.532829970114509,0.481377077499516"/>
						</Atom3d>
						<Bond ID="688" Mapping="410" Parent="115" Hidden="1" Connects="686,687" Visible="0"/>
						<Atom3d ID="689" HasProperties="1" Mapping="410" Parent="115" UserID="168" DisplayStyle="Line" Hidden="1" XYZ="1.9865846982104,-0.218821699628305,1.076112386577" Connections="690" ForcefieldType="h1o" Charge="0.41" Components="H" Visible="0">
							<Properties Force="-509.521393357661,207.71488577507,187.985649019334" RelativeVelocity="-1.17039923909267,0.435208373143254,-0.350126368149251"/>
						</Atom3d>
						<Bond ID="690" Mapping="410" Parent="115" Hidden="1" Connects="686,689" Visible="0"/>
						<Molecule ID="115" Mapping="410" Parent="2" Children="686,687,688,689,690,2043" Name="Sketch 23" XYZ="0.0453237026984208,0.271942216184196,0.453237026973642" Visible="0"/>
						<Atom3d ID="691" HasProperties="1" Mapping="410" Parent="117" UserID="169" DisplayStyle="Line" XYZ="3.60425973630926,0.0939407618916498,0.257134514608991" Connections="693,695" ForcefieldType="o2*" Charge="-0.82" Components="O" Visible="0">
							<Properties Force="699.498858071795,461.97774370095,89.8459777114017" RelativeVelocity="0.140706678688365,-0.0831152132933258,0.11475249154731"/>
						</Atom3d>
						<Atom3d ID="692" HasProperties="1" Mapping="410" Parent="117" UserID="170" DisplayStyle="Line" Hidden="1" XYZ="3.63856529033626,0.0880809586281698,0.224802717852022" Connections="693" ForcefieldType="h1o" Charge="0.41" Components="H" Visible="0">
							<Properties Force="-308.190294749067,-45.2647553126118,90.6206163430374" RelativeVelocity="0.105959440390221,-0.640780873627843,-0.500721579937695"/>
						</Atom3d>
						<Bond ID="693" Mapping="410" Parent="117" Hidden="1" Connects="691,692" Visible="0"/>
						<Atom3d ID="694" HasProperties="1" Mapping="410" Parent="117" UserID="171" DisplayStyle="Line" Hidden="1" XYZ="3.62800552543383,0.129537720471203,0.279236598527787" Connections="695" ForcefieldType="h1o" Charge="0.41" Components="H" Visible="0">
							<Properties Force="-361.030141980958,-264.728772550059,-135.629464835636" RelativeVelocity="-0.658683338274197,0.417137228712875,0.00635924765104654"/>
						</Atom3d>
						<Bond ID="695" Mapping="410" Parent="117" Hidden="1" Connects="691,694" Visible="0"/>
						<Molecule ID="117" Mapping="410" Parent="2" Children="691,692,693,694,695,2044" Name="Sketch 23" XYZ="0.0453237026984208,0.271942216184196,0.453237026973642" Visible="0"/>
						<Atom3d ID="696" HasProperties="1" Mapping="410" Parent="119" UserID="172" DisplayStyle="Line" XYZ="1.83958949637018,0.454894124677148,2.01828003356924" Connections="698,700" ForcefieldType="o2*" Charge="-0.82" Components="O" Visible="0">
							<Properties Force="-649.359775838989,65.0209006230005,466.553250720438" RelativeVelocity="0.216141127995227,0.190579200128998,-0.140231997125137"/>
						</Atom3d>
						<Atom3d ID="697" HasProperties="1" Mapping="410" Parent="119" UserID="173" DisplayStyle="Line" Hidden="1" XYZ="1.79724031982141,0.462611100205583,2.04180856086542" Connections="698" ForcefieldType="h1o" Charge="0.41" Components="H" Visible="0">
							<Properties Force="1032.76410871066,39.486285337747,-469.722278797902" RelativeVelocity="-1.06306373508991,-0.137576595679799,-0.0841148525839486"/>
						</Atom3d>
						<Bond ID="698" Mapping="410" Parent="119" Hidden="1" Connects="696,697" Visible="0"/>
						<Atom3d ID="699" HasProperties="1" Mapping="410" Parent="119" UserID="174" DisplayStyle="Line" Hidden="1" XYZ="1.8649310658155,0.493891186159473,2.02646946617661" Connections="700" ForcefieldType="h1o" Charge="0.41" Components="H" Visible="0">
							<Properties Force="-274.756851748896,-134.018707026238,-14.4035436183663" RelativeVelocity="0.678980213415046,-0.844751682428845,-0.362361688341502"/>
						</Atom3d>
						<Bond ID="700" Mapping="410" Parent="119" Hidden="1" Connects="696,699" Visible="0"/>
						<Molecule ID="119" Mapping="410" Parent="2" Children="696,697,698,699,700,2045" Name="Sketch 23" XYZ="0.0453237026984208,0.271942216184196,0.453237026973642" Visible="0"/>
						<Atom3d ID="701" HasProperties="1" Mapping="410" Parent="121" UserID="175" DisplayStyle="Line" XYZ="4.15384202231801,-1.80547722158918,0.565056421301935" Connections="703,705" ForcefieldType="o2*" Charge="-0.82" Components="O" Visible="0">
							<Properties Force="-268.772766209535,-99.022847440012,-459.50565791385" RelativeVelocity="0.0485740195226419,-0.0966248436328838,-0.246381277026759"/>
						</Atom3d>
						<Atom3d ID="702" HasProperties="1" Mapping="410" Parent="121" UserID="176" DisplayStyle="Line" Hidden="1" XYZ="4.1319506600856,-1.84091782163085,0.543285888543918" Connections="703" ForcefieldType="h1o" Charge="0.41" Components="H" Visible="0">
							<Properties Force="13.7268926780651,249.955704675831,157.622548675309" RelativeVelocity="0.444000368037445,0.413460501029332,-2.04747602483316"/>
						</Atom3d>
						<Bond ID="703" Mapping="410" Parent="121" Hidden="1" Connects="701,702" Visible="0"/>
						<Atom3d ID="704" HasProperties="1" Mapping="410" Parent="121" UserID="177" DisplayStyle="Line" Hidden="1" XYZ="4.17438374943027,-1.78446810746566,0.529226615445405" Connections="705" ForcefieldType="h1o" Charge="0.41" Components="H" Visible="0">
							<Properties Force="15.8088066138937,41.6436243147839,47.2225826333936" RelativeVelocity="0.417366590698849,1.17240590326502,-0.173222191610966"/>
						</Atom3d>
						<Bond ID="705" Mapping="410" Parent="121" Hidden="1" Connects="701,704" Visible="0"/>
						<Molecule ID="121" Mapping="410" Parent="2" Children="701,702,703,704,705,2046" Name="Sketch 23" XYZ="0.0453237026984208,0.271942216184196,0.453237026973642" Visible="0"/>
						<Atom3d ID="706" HasProperties="1" Mapping="410" Parent="123" UserID="178" DisplayStyle="Line" XYZ="0.90615049658961,2.71763274959767,-0.112693170049384" Connections="708,710" ForcefieldType="o2*" Charge="-0.82" Components="O" Visible="0">
							<Properties Force="97.5583961013333,519.773294205793,-34.2786276205236" RelativeVelocity="-0.142920048891924,0.151422961080098,-0.0618843636267463"/>
						</Atom3d>
						<Atom3d ID="707" HasProperties="1" Mapping="410" Parent="123" UserID="179" DisplayStyle="Line" Hidden="1" XYZ="0.883320312225604,2.7594114481308,-0.10650105560968" Connections="708" ForcefieldType="h1o" Charge="0.41" Components="H" Visible="0">
							<Properties Force="7.09648123064278,-587.201325316156,-97.4296499117255" RelativeVelocity="-0.696255363969021,-0.247126391292461,0.836960768991374"/>
						</Atom3d>
						<Bond ID="708" Mapping="410" Parent="123" Hidden="1" Connects="706,707" Visible="0"/>
						<Atom3d ID="709" HasProperties="1" Mapping="410" Parent="123" UserID="180" DisplayStyle="Line" Hidden="1" XYZ="0.871887482791131,2.68733466264745,-0.107636491970066" Connections="710" ForcefieldType="h1o" Charge="0.41" Components="H" Visible="0">
							<Properties Force="-76.7816861288159,26.6477632146337,48.8270377946645" RelativeVelocity="-0.316588257984774,1.01748346865801,-0.940140174203763"/>
						</Atom3d>
						<Bond ID="710" Mapping="410" Parent="123" Hidden="1" Connects="706,709" Visible="0"/>
						<Molecule ID="123" Mapping="410" Parent="2" Children="706,707,708,709,710,2047" Name="Sketch 23" XYZ="0.527083791427104,0.674311131760993,0.453237026973642" Visible="0"/>
						<Atom3d ID="711" HasProperties="1" Mapping="410" Parent="125" UserID="181" DisplayStyle="Line" XYZ="1.00326862364642,0.225811223508355,2.48718446262851" Connections="713,715" ForcefieldType="o2*" Charge="-0.82" Components="O" Visible="0">
							<Properties Force="85.8372387513868,-181.49882116456,24.7634570308106" RelativeVelocity="-0.376468162225127,0.0810666915855806,-0.135320318396458"/>
						</Atom3d>
						<Atom3d ID="712" HasProperties="1" Mapping="410" Parent="125" UserID="182" DisplayStyle="Line" Hidden="1" XYZ="1.01953210666255,0.185886698283693,2.46812272517564" Connections="713" ForcefieldType="h1o" Charge="0.41" Components="H" Visible="0">
							<Properties Force="-68.4512930764014,81.0202320354692,96.6731064907281" RelativeVelocity="-0.329709002174053,-1.22343513866793,0.0680665251719734"/>
						</Atom3d>
						<Bond ID="713" Mapping="410" Parent="125" Hidden="1" Connects="711,712" Visible="0"/>
						<Atom3d ID="714" HasProperties="1" Mapping="410" Parent="125" UserID="183" DisplayStyle="Line" Hidden="1" XYZ="0.999385155208112,0.207267896771986,2.53204678414785" Connections="715" ForcefieldType="h1o" Charge="0.41" Components="H" Visible="0">
							<Properties Force="10.3958049322938,423.88176441954,-674.128833892201" RelativeVelocity="-0.436841828539428,-0.835759835015106,-0.926640671406127"/>
						</Atom3d>
						<Bond ID="715" Mapping="410" Parent="125" Hidden="1" Connects="711,714" Visible="0"/>
						<Molecule ID="125" Mapping="410" Parent="2" Children="711,712,713,714,715,2048" Name="Sketch 23" XYZ="-0.443653765636685,0.49748533029675,0.453237026973642" Visible="0"/>
						<Atom3d ID="716" HasProperties="1" Mapping="410" Parent="127" UserID="184" DisplayStyle="Line" XYZ="3.56897419034277,0.880493357918431,1.85209367852317" Connections="718,720" ForcefieldType="o2*" Charge="-0.82" Components="O" Visible="0">
							<Properties Force="118.730976100642,820.312038357771,145.817260985781" RelativeVelocity="0.0887719654144264,0.289228197052089,0.0861373545795245"/>
						</Atom3d>
						<Atom3d ID="717" HasProperties="1" Mapping="410" Parent="127" UserID="185" DisplayStyle="Line" Hidden="1" XYZ="3.60824042133206,0.907744182162079,1.85654226525062" Connections="718" ForcefieldType="h1o" Charge="0.41" Components="H" Visible="0">
							<Properties Force="-401.769821335127,-298.283803270444,-75.3361761576981" RelativeVelocity="-0.809201055018353,0.489207281461923,0.289736854576265"/>
						</Atom3d>
						<Bond ID="718" Mapping="410" Parent="127" Hidden="1" Connects="716,717" Visible="0"/>
						<Atom3d ID="719" HasProperties="1" Mapping="410" Parent="127" UserID="186" DisplayStyle="Line" Hidden="1" XYZ="3.53636918444597,0.915735299050202,1.85719316022939" Connections="720" ForcefieldType="h1o" Charge="0.41" Components="H" Visible="0">
							<Properties Force="271.836664749098,-435.62891881993,-154.814310744497" RelativeVelocity="-0.707420207063174,0.0374138387208228,0.246073829316732"/>
						</Atom3d>
						<Bond ID="720" Mapping="410" Parent="127" Hidden="1" Connects="716,719" Visible="0"/>
						<Molecule ID="127" Mapping="410" Parent="2" Children="716,717,718,719,720,2049" Name="Sketch 23" XYZ="0.0453237026984208,0.271942216184196,0.453237026973642" Visible="0"/>
						<Atom3d ID="721" HasProperties="1" Mapping="410" Parent="129" UserID="187" DisplayStyle="Line" XYZ="3.09102159006641,-0.0803687654339292,4.75992220449081" Connections="723,725" ForcefieldType="o2*" Charge="-0.82" Components="O" Visible="0">
							<Properties Force="421.453643841534,-823.601404335368,102.029514024796" RelativeVelocity="0.00812672480162957,0.0104236805966516,-0.0179814209026883"/>
						</Atom3d>
						<Atom3d ID="722" HasProperties="1" Mapping="410" Parent="129" UserID="188" DisplayStyle="Line" Hidden="1" XYZ="3.1138153724963,-0.113674726556247,4.78587510573496" Connections="723" ForcefieldType="h1o" Charge="0.41" Components="H" Visible="0">
							<Properties Force="-232.216914173588,563.214336939476,72.1853778215959" RelativeVelocity="1.51806524861354,-2.10981079159363,0.963884614412765"/>
						</Atom3d>
						<Bond ID="723" Mapping="410" Parent="129" Hidden="1" Connects="721,722" Visible="0"/>
						<Atom3d ID="724" HasProperties="1" Mapping="410" Parent="129" UserID="189" DisplayStyle="Line" Hidden="1" XYZ="3.10419795841518,-0.101905337295913,4.72042835817859" Connections="725" ForcefieldType="h1o" Charge="0.41" Components="H" Visible="0">
							<Properties Force="-205.27560765479,265.111238204842,-196.364842304992" RelativeVelocity="0.445520636111075,-0.185131619609876,0.0731692309782156"/>
						</Atom3d>
						<Bond ID="725" Mapping="410" Parent="129" Hidden="1" Connects="721,724" Visible="0"/>
						<Molecule ID="129" Mapping="410" Parent="2" Children="721,722,723,724,725,2050" Name="Sketch 23" XYZ="0.0453237026984208,0.271942216184196,0.453237026973642" Visible="0"/>
						<Atom3d ID="726" HasProperties="1" Mapping="410" Parent="131" UserID="190" DisplayStyle="Line" XYZ="2.56470896911393,1.07705889439187,1.65940808798856" Connections="728,730" ForcefieldType="o2*" Charge="-0.82" Components="O" Visible="0">
							<Properties Force="577.532682658614,-86.7069472243849,-413.658366454681" RelativeVelocity="-0.115614065454925,-0.0043518166038669,-0.269488866282232"/>
						</Atom3d>
						<Atom3d ID="727" HasProperties="1" Mapping="410" Parent="131" UserID="191" DisplayStyle="Line" Hidden="1" XYZ="2.58746293714873,1.11765459577719,1.66945622611659" Connections="728" ForcefieldType="h1o" Charge="0.41" Components="H" Visible="0">
							<Properties Force="-127.415074198884,-389.576170514029,-51.4798619870828" RelativeVelocity="-0.991545559787317,0.0108171185024264,-0.66527529739753"/>
						</Atom3d>
						<Bond ID="728" Mapping="410" Parent="131" Hidden="1" Connects="726,727" Visible="0"/>
						<Atom3d ID="729" HasProperties="1" Mapping="410" Parent="131" UserID="192" DisplayStyle="Line" Hidden="1" XYZ="2.5972894209912,1.05324515563265,1.63308376528163" Connections="730" ForcefieldType="h1o" Charge="0.41" Components="H" Visible="0">
							<Properties Force="-422.63115282649,503.361128752529,464.405473227371" RelativeVelocity="-0.966678895298567,0.694595924421397,-0.601259011180276"/>
						</Atom3d>
						<Bond ID="730" Mapping="410" Parent="131" Hidden="1" Connects="726,729" Visible="0"/>
						<Molecule ID="131" Mapping="410" Parent="2" Children="726,727,728,729,730,2051" Name="Sketch 23" XYZ="0.0453237026984208,0.271942216184196,0.453237026973642" Visible="0"/>
						<Atom3d ID="731" HasProperties="1" Mapping="410" Parent="133" UserID="193" DisplayStyle="Line" XYZ="-1.04869685088485,-0.378391176785358,-0.856085823844288" Connections="733,735" ForcefieldType="o2*" Charge="-0.82" Components="O" Visible="0">
							<Properties Force="577.682296948007,-402.966879037353,415.755811370408" RelativeVelocity="-0.00381689464398618,0.283713569514713,-0.158560913279617"/>
						</Atom3d>
						<Atom3d ID="732" HasProperties="1" Mapping="410" Parent="133" UserID="194" DisplayStyle="Line" Hidden="1" XYZ="-1.08617125964351,-0.353350803402536,-0.860420631530048" Connections="733" ForcefieldType="h1o" Charge="0.41" Components="H" Visible="0">
							<Properties Force="-521.530157470625,468.813846467304,-100.279646400777" RelativeVelocity="0.659051832302194,0.243654956812163,1.03168140031782"/>
						</Atom3d>
						<Bond ID="733" Mapping="410" Parent="133" Hidden="1" Connects="731,732" Visible="0"/>
						<Atom3d ID="734" HasProperties="1" Mapping="410" Parent="133" UserID="195" DisplayStyle="Line" Hidden="1" XYZ="-1.04519423305989,-0.377003744711905,-0.808630548899228" Connections="735" ForcefieldType="h1o" Charge="0.41" Components="H" Visible="0">
							<Properties Force="-2.22383687183182,-113.813272400758,-352.198018084172" RelativeVelocity="-0.783799556532923,-0.386375927129617,-0.257137552336803"/>
						</Atom3d>
						<Bond ID="735" Mapping="410" Parent="133" Hidden="1" Connects="731,734" Visible="0"/>
						<Molecule ID="133" Mapping="410" Parent="2" Children="731,732,733,734,735,2052" Name="Sketch 23" XYZ="0.0453237026984208,0.271942216184196,0.453237026973642" Visible="0"/>
						<Atom3d ID="736" HasProperties="1" Mapping="410" Parent="135" UserID="196" DisplayStyle="Line" XYZ="3.7077392834805,2.12883288606967,2.17342231877542" Connections="738,740" ForcefieldType="o2*" Charge="-0.82" Components="O" Visible="0">
							<Properties Force="-58.9740949831532,0.572755547531309,-516.674416476247" RelativeVelocity="0.0981919961876678,-0.0370782834310897,0.121761252610067"/>
						</Atom3d>
						<Atom3d ID="737" HasProperties="1" Mapping="410" Parent="135" UserID="197" DisplayStyle="Line" Hidden="1" XYZ="3.73489286009607,2.16106313893131,2.15204785675869" Connections="738" ForcefieldType="h1o" Charge="0.41" Components="H" Visible="0">
							<Properties Force="-24.9016986137193,-103.879479010083,209.096321831806" RelativeVelocity="0.883865492134086,0.698346630372495,-0.998069938386285"/>
						</Atom3d>
						<Bond ID="738" Mapping="410" Parent="135" Hidden="1" Connects="736,737" Visible="0"/>
						<Atom3d ID="739" HasProperties="1" Mapping="410" Parent="135" UserID="198" DisplayStyle="Line" Hidden="1" XYZ="3.68606930478849,2.1114965993992,2.13536843542027" Connections="740" ForcefieldType="h1o" Charge="0.41" Components="H" Visible="0">
							<Properties Force="133.546716266839,32.568301910112,344.907691218458" RelativeVelocity="0.213226009725986,1.05749235550716,0.315501578897703"/>
						</Atom3d>
						<Bond ID="740" Mapping="410" Parent="135" Hidden="1" Connects="736,739" Visible="0"/>
						<Molecule ID="135" Mapping="410" Parent="2" Children="736,737,738,739,740,2053" Name="Sketch 23" XYZ="0.0453237026984208,0.271942216184196,0.453237026973642" Visible="0"/>
						<Atom3d ID="741" HasProperties="1" Mapping="410" Parent="137" UserID="199" DisplayStyle="Line" XYZ="-0.831207561635786,0.985341259424572,-0.486476460542644" Connections="743,745" ForcefieldType="o2*" Charge="-0.82" Components="O" Visible="0">
							<Properties Force="516.842567637148,43.7601763698452,202.787533428673" RelativeVelocity="-0.0664830642849151,0.0412649894454184,-0.214389133007051"/>
						</Atom3d>
						<Atom3d ID="742" HasProperties="1" Mapping="410" Parent="137" UserID="200" DisplayStyle="Line" Hidden="1" XYZ="-0.816741379738851,1.00584063698023,-0.447411646941418" Connections="743" ForcefieldType="h1o" Charge="0.41" Components="H" Visible="0">
							<Properties Force="-79.6836138209372,-123.813844042825,23.7519235238337" RelativeVelocity="-0.122891065484591,-0.094379016564646,0.110276678497378"/>
						</Atom3d>
						<Bond ID="743" Mapping="410" Parent="137" Hidden="1" Connects="741,742" Visible="0"/>
						<Atom3d ID="744" HasProperties="1" Mapping="410" Parent="137" UserID="201" DisplayStyle="Line" Hidden="1" XYZ="-0.871300591311163,1.00631820029026,-0.492010125170972" Connections="745" ForcefieldType="h1o" Charge="0.41" Components="H" Visible="0">
							<Properties Force="-423.511417642891,27.8323620961702,-36.0253836783338" RelativeVelocity="-0.674869495644791,-0.658050303105509,0.140294398857011"/>
						</Atom3d>
						<Bond ID="745" Mapping="410" Parent="137" Hidden="1" Connects="741,744" Visible="0"/>
						<Molecule ID="137" Mapping="410" Parent="2" Children="741,742,743,744,745,2054" Name="Sketch 23" XYZ="0.0453237026984208,0.271942216184196,0.453237026973642" Visible="0"/>
						<Atom3d ID="746" HasProperties="1" Mapping="410" Parent="139" UserID="202" DisplayStyle="Line" XYZ="0.970483734354457,2.47872212992287,6.12693218756197" Connections="748,750" ForcefieldType="o2*" Charge="-0.82" Components="O" Visible="0">
							<Properties Force="18.2201866511107,-198.336751460304,-286.513997964153" RelativeVelocity="-0.329715051061387,-0.159834785462135,-0.0504892783147536"/>
						</Atom3d>
						<Atom3d ID="747" HasProperties="1" Mapping="410" Parent="139" UserID="203" DisplayStyle="Line" Hidden="1" XYZ="0.963706145828963,2.52432006608493,6.12448076046347" Connections="748" ForcefieldType="h1o" Charge="0.41" Components="H" Visible="0">
							<Properties Force="-1.82065013199978,84.5350679252942,68.2798542428693" RelativeVelocity="-0.450803919513902,0.478858549608517,0.203513079427164"/>
						</Atom3d>
						<Bond ID="748" Mapping="410" Parent="139" Hidden="1" Connects="746,747" Visible="0"/>
						<Atom3d ID="749" HasProperties="1" Mapping="410" Parent="139" UserID="204" DisplayStyle="Line" Hidden="1" XYZ="0.971946454042163,2.47046066621283,6.17219717444492" Connections="750" ForcefieldType="h1o" Charge="0.41" Components="H" Visible="0">
							<Properties Force="-31.7238623074985,27.3712886206973,230.891613896083" RelativeVelocity="1.31237651294778,-1.24736943129007,-0.897747291538982"/>
						</Atom3d>
						<Bond ID="750" Mapping="410" Parent="139" Hidden="1" Connects="746,749" Visible="0"/>
						<Molecule ID="139" Mapping="410" Parent="2" Children="746,747,748,749,750,2055" Name="Sketch 23" XYZ="0.0453237026984208,0.271942216184196,0.453237026973642" Visible="0"/>
						<Atom3d ID="751" HasProperties="1" Mapping="410" Parent="141" UserID="205" DisplayStyle="Line" XYZ="3.13630250844703,-0.853918153010184,0.363825107530608" Connections="753,755" ForcefieldType="o2*" Charge="-0.82" Components="O" Visible="0">
							<Properties Force="185.876752954342,142.09826870319,282.960374060128" RelativeVelocity="0.134306109546761,0.0245076514082289,-0.0122446358505061"/>
						</Atom3d>
						<Atom3d ID="752" HasProperties="1" Mapping="410" Parent="141" UserID="206" DisplayStyle="Line" Hidden="1" XYZ="3.16700008845996,-0.883411523295064,0.381592146361382" Connections="753" ForcefieldType="h1o" Charge="0.41" Components="H" Visible="0">
							<Properties Force="34.6113175399333,-402.626218569654,-157.564619836839" RelativeVelocity="-0.94334789762336,0.353034652184164,-0.866757110749682"/>
						</Atom3d>
						<Bond ID="753" Mapping="410" Parent="141" Hidden="1" Connects="751,752" Visible="0"/>
						<Atom3d ID="754" HasProperties="1" Mapping="410" Parent="141" UserID="207" DisplayStyle="Line" Hidden="1" XYZ="3.1448591141542,-0.820492333665004,0.394821500731069" Connections="755" ForcefieldType="h1o" Charge="0.41" Components="H" Visible="0">
							<Properties Force="-244.434864609109,146.651502810711,-194.55974329606" RelativeVelocity="-0.649842670984328,-1.28716807365726,0.000476226844627077"/>
						</Atom3d>
						<Bond ID="755" Mapping="410" Parent="141" Hidden="1" Connects="751,754" Visible="0"/>
						<Molecule ID="141" Mapping="410" Parent="2" Children="751,752,753,754,755,2056" Name="Sketch 23" XYZ="0.0453237026984208,0.271942216184196,0.453237026973642" Visible="0"/>
						<Atom3d ID="756" HasProperties="1" Mapping="410" Parent="143" UserID="208" DisplayStyle="Line" XYZ="0.801013032054239,2.98378527222105,3.58414416880078" Connections="758,760" ForcefieldType="o2*" Charge="-0.82" Components="O" Visible="0">
							<Properties Force="691.815186607399,-195.963223364885,493.329477836986" RelativeVelocity="-0.0452240106097681,-0.0291042668648,0.107405540642896"/>
						</Atom3d>
						<Atom3d ID="757" HasProperties="1" Mapping="410" Parent="143" UserID="209" DisplayStyle="Line" Hidden="1" XYZ="0.834354295037759,2.95423123984099,3.60431679355935" Connections="758" ForcefieldType="h1o" Charge="0.41" Components="H" Visible="0">
							<Properties Force="-298.845742752566,574.594160365295,-296.552352073599" RelativeVelocity="-0.483474316029106,-0.0682532352945649,-0.529260381285485"/>
						</Atom3d>
						<Bond ID="758" Mapping="410" Parent="143" Hidden="1" Connects="756,757" Visible="0"/>
						<Atom3d ID="759" HasProperties="1" Mapping="410" Parent="143" UserID="210" DisplayStyle="Line" Hidden="1" XYZ="0.770482996062339,2.94976436106456,3.57700009381944" Connections="760" ForcefieldType="h1o" Charge="0.41" Components="H" Visible="0">
							<Properties Force="-203.946935029683,-80.8430750787553,-183.684203035456" RelativeVelocity="-0.817685230845335,0.483497188297315,-0.506345863482674"/>
						</Atom3d>
						<Bond ID="760" Mapping="410" Parent="143" Hidden="1" Connects="756,759" Visible="0"/>
						<Molecule ID="143" Mapping="410" Parent="2" Children="756,757,758,759,760,2057" Name="Sketch 23" XYZ="0.0453237026984208,0.271942216184196,0.453237026973642" Visible="0"/>
						<Atom3d ID="761" HasProperties="1" Mapping="410" Parent="145" UserID="211" DisplayStyle="Line" XYZ="1.19196704175771,-0.835277134155614,-0.0660269405439911" Connections="763,765" ForcefieldType="o2*" Charge="-0.82" Components="O" Visible="0">
							<Properties Force="145.030583016264,-506.625552601289,15.704752894119" RelativeVelocity="0.00690017089695462,0.142080483462891,-0.329866757047715"/>
						</Atom3d>
						<Atom3d ID="762" HasProperties="1" Mapping="410" Parent="145" UserID="212" DisplayStyle="Line" Hidden="1" XYZ="1.18609448999613,-0.820549402793544,-0.0220452156222011" Connections="763" ForcefieldType="h1o" Charge="0.41" Components="H" Visible="0">
							<Properties Force="-9.05489965175576,-128.482914846584,-116.105977177863" RelativeVelocity="-0.599139501954259,-1.17855873917965,0.927851200989033"/>
						</Atom3d>
						<Bond ID="763" Mapping="410" Parent="145" Hidden="1" Connects="761,762" Visible="0"/>
						<Atom3d ID="764" HasProperties="1" Mapping="410" Parent="145" UserID="213" DisplayStyle="Line" Hidden="1" XYZ="1.19438133299158,-0.882824593251884,-0.0627172359270421" Connections="765" ForcefieldType="h1o" Charge="0.41" Components="H" Visible="0">
							<Properties Force="-113.58079332782,636.728486574871,117.228754846761" RelativeVelocity="0.183215084175119,-0.7975217503091,0.680266123550353"/>
						</Atom3d>
						<Bond ID="765" Mapping="410" Parent="145" Hidden="1" Connects="761,764" Visible="0"/>
						<Molecule ID="145" Mapping="410" Parent="2" Children="761,762,763,764,765,2058" Name="Sketch 23" XYZ="0.233697317943349,0.247583559500185,0.453237026973642" Visible="0"/>
						<Atom3d ID="766" HasProperties="1" Mapping="410" Parent="147" UserID="214" DisplayStyle="Line" XYZ="3.29503501128998,2.95100487802337,2.34794988650717" Connections="768,770" ForcefieldType="o2*" Charge="-0.82" Components="O" Visible="0">
							<Properties Force="175.267761740051,145.980609555408,-878.098619810418" RelativeVelocity="-0.141120484766349,-0.0205088960201066,-0.260039261320439"/>
						</Atom3d>
						<Atom3d ID="767" HasProperties="1" Mapping="410" Parent="147" UserID="215" DisplayStyle="Line" Hidden="1" XYZ="3.318756064994,2.94191822676012,2.3854014344603" Connections="768" ForcefieldType="h1o" Charge="0.41" Components="H" Visible="0">
							<Properties Force="226.539188331296,-395.428170996613,890.709645883186" RelativeVelocity="0.845244087547683,-0.904067842966547,0.483822965914763"/>
						</Atom3d>
						<Bond ID="768" Mapping="410" Parent="147" Hidden="1" Connects="766,767" Visible="0"/>
						<Atom3d ID="769" HasProperties="1" Mapping="410" Parent="147" UserID="216" DisplayStyle="Line" Hidden="1" XYZ="3.33038620500472,2.97700460300559,2.3316277776459" Connections="770" ForcefieldType="h1o" Charge="0.41" Components="H" Visible="0">
							<Properties Force="-166.916353269416,-34.397033336699,-259.660541889324" RelativeVelocity="-0.151826800473572,0.09169829430196,-0.787535887525557"/>
						</Atom3d>
						<Bond ID="770" Mapping="410" Parent="147" Hidden="1" Connects="766,769" Visible="0"/>
						<Molecule ID="147" Mapping="410" Parent="2" Children="766,767,768,769,770,2059" Name="Sketch 23" XYZ="0.0453237026984208,0.271942216184196,0.453237026973642" Visible="0"/>
						<Atom3d ID="771" HasProperties="1" Mapping="410" Parent="149" UserID="217" DisplayStyle="Line" XYZ="1.82834630884736,0.968226471228382,0.383723538559167" Connections="773,775" ForcefieldType="o2*" Charge="-0.82" Components="O" Visible="0">
							<Properties Force="445.659071482489,-29.2123741327933,-386.823931900573" RelativeVelocity="0.0558833090593538,-0.0472709057568742,-0.0832459628562167"/>
						</Atom3d>
						<Atom3d ID="772" HasProperties="1" Mapping="410" Parent="149" UserID="218" DisplayStyle="Line" Hidden="1" XYZ="1.86193254541192,0.968825445393528,0.34940378984485" Connections="773" ForcefieldType="h1o" Charge="0.41" Components="H" Visible="0">
							<Properties Force="-244.833427038647,-51.0580091261639,379.218195762688" RelativeVelocity="-0.491685936634202,0.200875533237469,0.912142833490575"/>
						</Atom3d>
						<Bond ID="773" Mapping="410" Parent="149" Hidden="1" Connects="771,772" Visible="0"/>
						<Atom3d ID="774" HasProperties="1" Mapping="410" Parent="149" UserID="219" DisplayStyle="Line" Hidden="1" XYZ="1.81414688954339,1.01225461938937,0.378204450115991" Connections="775" ForcefieldType="h1o" Charge="0.41" Components="H" Visible="0">
							<Properties Force="-33.2138411899888,-30.9630363263382,155.876178763153" RelativeVelocity="-0.315328508385898,-0.00132531533189616,1.44352790368434"/>
						</Atom3d>
						<Bond ID="775" Mapping="410" Parent="149" Hidden="1" Connects="771,774" Visible="0"/>
						<Molecule ID="149" Mapping="410" Parent="2" Children="771,772,773,774,775,2060" Name="Sketch 23" XYZ="0.0453237026984208,0.271942216184196,0.453237026973642" Visible="0"/>
						<Atom3d ID="776" HasProperties="1" Mapping="410" Parent="151" UserID="220" DisplayStyle="Line" XYZ="-0.689531190491986,1.86933232955563,4.12365628165919" Connections="778,780" ForcefieldType="o2*" Charge="-0.82" Components="O" Visible="0">
							<Properties Force="-68.1938233132157,-78.7185575073004,-529.761062501526" RelativeVelocity="0.175014192312418,-0.208385052857086,-0.0280037847854031"/>
						</Atom3d>
						<Atom3d ID="777" HasProperties="1" Mapping="410" Parent="151" UserID="221" DisplayStyle="Line" Hidden="1" XYZ="-0.644745742369293,1.86982829777027,4.13606317678736" Connections="778" ForcefieldType="h1o" Charge="0.41" Components="H" Visible="0">
							<Properties Force="-61.1255715174706,121.127233499399,-173.500321054805" RelativeVelocity="-1.73271782780398,0.162471862512922,1.12660178324657"/>
						</Atom3d>
						<Bond ID="778" Mapping="410" Parent="151" Hidden="1" Connects="776,777" Visible="0"/>
						<Atom3d ID="779" HasProperties="1" Mapping="410" Parent="151" UserID="222" DisplayStyle="Line" Hidden="1" XYZ="-0.688698664475817,1.86746498115887,4.07602202046767" Connections="780" ForcefieldType="h1o" Charge="0.41" Components="H" Visible="0">
							<Properties Force="79.6681163780689,-47.5251076387301,472.664404335828" RelativeVelocity="-1.08931150082887,-0.712762998503748,0.0811323328224418"/>
						</Atom3d>
						<Bond ID="780" Mapping="410" Parent="151" Hidden="1" Connects="776,779" Visible="0"/>
						<Molecule ID="151" Mapping="410" Parent="2" Children="776,777,778,779,780,2061" Name="Sketch 23" XYZ="0.0453237026984208,0.271942216184196,0.453237026973642" Visible="0"/>
						<Atom3d ID="781" HasProperties="1" Mapping="410" Parent="153" UserID="223" DisplayStyle="Line" XYZ="2.76126408375646,0.793421515609171,0.302303156181701" Connections="783,785" ForcefieldType="o2*" Charge="-0.82" Components="O" Visible="0">
							<Properties Force="-191.967305372812,346.178161238633,-108.352195093637" RelativeVelocity="-0.472322005616706,0.197282090706,-0.0532732530762526"/>
						</Atom3d>
						<Atom3d ID="782" HasProperties="1" Mapping="410" Parent="153" UserID="224" DisplayStyle="Line" Hidden="1" XYZ="2.76170067156039,0.747407032763768,0.304841442701536" Connections="783" ForcefieldType="h1o" Charge="0.41" Components="H" Visible="0">
							<Properties Force="-159.136221150837,-222.956276660221,-55.3902421449621" RelativeVelocity="0.508494682510408,0.405249985712686,1.29099383958677"/>
						</Atom3d>
						<Bond ID="783" Mapping="410" Parent="153" Hidden="1" Connects="781,782" Visible="0"/>
						<Atom3d ID="784" HasProperties="1" Mapping="410" Parent="153" UserID="225" DisplayStyle="Line" Hidden="1" XYZ="2.7291516766456,0.80152897882916,0.268623549012797" Connections="785" ForcefieldType="h1o" Charge="0.41" Components="H" Visible="0">
							<Properties Force="197.870454121209,-166.523800583711,208.274309270889" RelativeVelocity="0.279551011928822,-0.268419545280225,0.32126722184755"/>
						</Atom3d>
						<Bond ID="785" Mapping="410" Parent="153" Hidden="1" Connects="781,784" Visible="0"/>
						<Molecule ID="153" Mapping="410" Parent="2" Children="781,782,783,784,785,2062" Name="Sketch 23" XYZ="0.0453237026984208,0.271942216184196,0.453237026973642" Visible="0"/>
						<Atom3d ID="786" HasProperties="1" Mapping="410" Parent="155" UserID="226" DisplayStyle="Line" XYZ="-1.93385470045212,-2.69600159342859,4.39872918973141" Connections="788,790" ForcefieldType="o2*" Charge="-0.82" Components="O" Visible="0">
							<Properties Force="70.1751174400517,197.992504815557,-91.2551448460136" RelativeVelocity="-0.0267099474264474,0.106544649864001,-0.0903039368123951"/>
						</Atom3d>
						<Atom3d ID="787" HasProperties="1" Mapping="410" Parent="155" UserID="227" DisplayStyle="Line" Hidden="1" XYZ="-1.96847821735547,-2.7163568678099,4.42300785856379" Connections="788" ForcefieldType="h1o" Charge="0.41" Components="H" Visible="0">
							<Properties Force="144.930803439488,-46.8255602542022,-216.314354456224" RelativeVelocity="-0.185821317243987,0.813609965707367,0.480551754369024"/>
						</Atom3d>
						<Bond ID="788" Mapping="410" Parent="155" Hidden="1" Connects="786,787" Visible="0"/>
						<Atom3d ID="789" HasProperties="1" Mapping="410" Parent="155" UserID="228" DisplayStyle="Line" Hidden="1" XYZ="-1.94621002789305,-2.70035140040297,4.35278726492703" Connections="790" ForcefieldType="h1o" Charge="0.41" Components="H" Visible="0">
							<Properties Force="-84.7185497051533,-53.8298621112898,392.877710126638" RelativeVelocity="0.00964048715113487,0.609193009668742,1.13492529642189"/>
						</Atom3d>
						<Bond ID="790" Mapping="410" Parent="155" Hidden="1" Connects="786,789" Visible="0"/>
						<Molecule ID="155" Mapping="410" Parent="2" Children="786,787,788,789,790,2063" Name="Sketch 23" XYZ="0.198693019334893,0.612963404722378,0.453237026973642" Visible="0"/>
						<Atom3d ID="791" HasProperties="1" Mapping="410" Parent="157" UserID="229" DisplayStyle="Line" XYZ="-1.98388381887816,3.23517996769355,2.8977977599539" Connections="793,795" ForcefieldType="o2*" Charge="-0.82" Components="O" Visible="0">
							<Properties Force="-22.4743411978812,499.736532894355,239.204908671889" RelativeVelocity="-0.0319809391731274,0.108630422155951,0.245342651184576"/>
						</Atom3d>
						<Atom3d ID="792" HasProperties="1" Mapping="410" Parent="157" UserID="230" DisplayStyle="Line" Hidden="1" XYZ="-1.98008453794519,3.27810094795821,2.8788675181749" Connections="793" ForcefieldType="h1o" Charge="0.41" Components="H" Visible="0">
							<Properties Force="33.8818178776971,-250.7823780313,82.3869974247197" RelativeVelocity="-1.58942853379644,-0.170058291188413,-0.419449650302747"/>
						</Atom3d>
						<Bond ID="793" Mapping="410" Parent="157" Hidden="1" Connects="791,792" Visible="0"/>
						<Atom3d ID="794" HasProperties="1" Mapping="410" Parent="157" UserID="231" DisplayStyle="Line" Hidden="1" XYZ="-1.98966170619497,3.21169701010634,2.8589096946837" Connections="795" ForcefieldType="h1o" Charge="0.41" Components="H" Visible="0">
							<Properties Force="54.9375212879569,-293.895266621592,-342.352506934112" RelativeVelocity="-0.562595258492871,0.0847194961549758,0.261864708007268"/>
						</Atom3d>
						<Bond ID="795" Mapping="410" Parent="157" Hidden="1" Connects="791,794" Visible="0"/>
						<Molecule ID="157" Mapping="410" Parent="2" Children="791,792,793,794,795,2064" Name="Sketch 23" XYZ="0.0453237026984208,0.271942216184196,0.453237026973642" Visible="0"/>
						<Atom3d ID="796" HasProperties="1" Mapping="410" Parent="159" UserID="232" DisplayStyle="Line" XYZ="-2.97573612083729,2.51015536165981,-1.43396973271496" Connections="798,800" ForcefieldType="o2*" Charge="-0.82" Components="O" Visible="0">
							<Properties Force="-666.323369092102,-780.806215584444,105.248442996153" RelativeVelocity="-0.0204758926299113,0.0614035127235403,-0.131622088138726"/>
						</Atom3d>
						<Atom3d ID="797" HasProperties="1" Mapping="410" Parent="159" UserID="233" DisplayStyle="Line" Hidden="1" XYZ="-2.94457876891467,2.47454526928249,-1.44094182427364" Connections="798" ForcefieldType="h1o" Charge="0.41" Components="H" Visible="0">
							<Properties Force="-298.174815744393,320.204845222302,25.4504783906209" RelativeVelocity="1.63704124764671,-1.52545311444717,0.968027574270467"/>
						</Atom3d>
						<Bond ID="798" Mapping="410" Parent="159" Hidden="1" Connects="796,797" Visible="0"/>
						<Atom3d ID="799" HasProperties="1" Mapping="410" Parent="159" UserID="234" DisplayStyle="Line" Hidden="1" XYZ="-3.01714211324971,2.48361142664791,-1.42678052466962" Connections="800" ForcefieldType="h1o" Charge="0.41" Components="H" Visible="0">
							<Properties Force="1074.90034158922,613.191043347663,-208.191397288261" RelativeVelocity="0.764741575089379,0.730191231918521,-0.243988498027298"/>
						</Atom3d>
						<Bond ID="800" Mapping="410" Parent="159" Hidden="1" Connects="796,799" Visible="0"/>
						<Molecule ID="159" Mapping="410" Parent="2" Children="796,797,798,799,800,2065" Name="Sketch 23" XYZ="0.0453237026984208,0.271942216184196,0.453237026973642" Visible="0"/>
						<Atom3d ID="801" HasProperties="1" Mapping="410" Parent="161" UserID="235" DisplayStyle="Line" XYZ="2.96732385084644,1.46036661906118,1.26253037690646" Connections="803,805" ForcefieldType="o2*" Charge="-0.82" Components="O" Visible="0">
							<Properties Force="30.9320255461993,1231.12089973376,-879.953123340477" RelativeVelocity="-0.0167918427640375,0.0466610315699285,-0.106386527473959"/>
						</Atom3d>
						<Atom3d ID="802" HasProperties="1" Mapping="410" Parent="161" UserID="236" DisplayStyle="Line" Hidden="1" XYZ="2.99341511722689,1.44690786289444,1.29656999135054" Connections="803" ForcefieldType="h1o" Charge="0.41" Components="H" Visible="0">
							<Properties Force="579.304481516688,-174.446192347136,655.262287939333" RelativeVelocity="-0.228732342015049,-1.30551687732401,-0.194854166703975"/>
						</Atom3d>
						<Bond ID="803" Mapping="410" Parent="161" Hidden="1" Connects="801,802" Visible="0"/>
						<Atom3d ID="804" HasProperties="1" Mapping="410" Parent="161" UserID="237" DisplayStyle="Line" Hidden="1" XYZ="2.98268401034403,1.50714850969191,1.25861078136913" Connections="805" ForcefieldType="h1o" Charge="0.41" Components="H" Visible="0">
							<Properties Force="-317.532152470462,-802.063020918467,200.854627538781" RelativeVelocity="0.610063165714354,-0.810213771414979,-0.18462574178354"/>
						</Atom3d>
						<Bond ID="805" Mapping="410" Parent="161" Hidden="1" Connects="801,804" Visible="0"/>
						<Molecule ID="161" Mapping="410" Parent="2" Children="801,802,803,804,805,2066" Name="Sketch 23" XYZ="-0.497062396368869,0.0803207836033118,0.453237026973642" Visible="0"/>
						<Atom3d ID="806" HasProperties="1" Mapping="410" Parent="163" UserID="238" DisplayStyle="Line" XYZ="1.97727741516444,3.05377989151824,-0.890682626900208" Connections="808,810" ForcefieldType="o2*" Charge="-0.82" Components="O" Visible="0">
							<Properties Force="-465.293398687025,-83.4054195217357,-322.264260572626" RelativeVelocity="0.0102676593046535,-0.426859347949897,0.0822013137603971"/>
						</Atom3d>
						<Atom3d ID="807" HasProperties="1" Mapping="410" Parent="163" UserID="239" DisplayStyle="Line" Hidden="1" XYZ="1.97591712227304,3.0752343584493,-0.932183561715718" Connections="808" ForcefieldType="h1o" Charge="0.41" Components="H" Visible="0">
							<Properties Force="-37.7455173998372,-173.796479342813,-108.821841171657" RelativeVelocity="-0.768921690170748,-0.491196696827954,0.968519291531408"/>
						</Atom3d>
						<Bond ID="808" Mapping="410" Parent="163" Hidden="1" Connects="806,807" Visible="0"/>
						<Atom3d ID="809" HasProperties="1" Mapping="410" Parent="163" UserID="240" DisplayStyle="Line" Hidden="1" XYZ="2.00818959362168,3.08273563426143,-0.872844727264398" Connections="810" ForcefieldType="h1o" Charge="0.41" Components="H" Visible="0">
							<Properties Force="349.516876577199,29.4852113112065,354.544470498116" RelativeVelocity="0.253740269103073,0.603870648342593,-0.256624806305223"/>
						</Atom3d>
						<Bond ID="810" Mapping="410" Parent="163" Hidden="1" Connects="806,809" Visible="0"/>
						<Molecule ID="163" Mapping="410" Parent="2" Children="806,807,808,809,810,2067" Name="Sketch 23" XYZ="-0.241567136656862,0.00489916907493176,0.453237026973642" Visible="0"/>
						<Atom3d ID="811" HasProperties="1" Mapping="410" Parent="165" UserID="241" DisplayStyle="Line" XYZ="2.11083482910957,2.8236913587708,4.96101171368291" Connections="813,815" ForcefieldType="o2*" Charge="-0.82" Components="O" Visible="0">
							<Properties Force="-154.229476049155,-346.369383725856,293.053382496684" RelativeVelocity="-0.394222473603402,0.118352008704231,0.0527422072139834"/>
						</Atom3d>
						<Atom3d ID="812" HasProperties="1" Mapping="410" Parent="165" UserID="242" DisplayStyle="Line" Hidden="1" XYZ="2.09335231759916,2.78303315549816,4.94327546002301" Connections="813" ForcefieldType="h1o" Charge="0.41" Components="H" Visible="0">
							<Properties Force="136.210443828532,200.756699277095,441.77405871399" RelativeVelocity="0.415753527960829,0.1997379168798,-0.114535664328638"/>
						</Atom3d>
						<Bond ID="813" Mapping="410" Parent="165" Hidden="1" Connects="811,812" Visible="0"/>
						<Atom3d ID="814" HasProperties="1" Mapping="410" Parent="165" UserID="243" DisplayStyle="Line" Hidden="1" XYZ="2.10939341772162,2.81545513089499,5.0093155390411" Connections="815" ForcefieldType="h1o" Charge="0.41" Components="H" Visible="0">
							<Properties Force="9.25516374126256,-44.4254244993314,-796.446295601662" RelativeVelocity="-0.235935691170194,1.30938804181376,-0.502074801826001"/>
						</Atom3d>
						<Bond ID="815" Mapping="410" Parent="165" Hidden="1" Connects="811,814" Visible="0"/>
						<Molecule ID="165" Mapping="410" Parent="2" Children="811,812,813,814,815,2068" Name="Sketch 23" XYZ="0.186062605023655,0.295398700051901,0.453237026973642" Visible="0"/>
						<Atom3d ID="816" HasProperties="1" Mapping="410" Parent="167" UserID="244" DisplayStyle="Line" XYZ="-1.12635899374508,-0.347645283938524,0.255460551614371" Connections="818,820" ForcefieldType="o2*" Charge="-0.82" Components="O" Visible="0">
							<Properties Force="307.06210185798,-448.4209938628,603.975665916118" RelativeVelocity="0.312249029601578,-0.381152850627808,0.0555091608407128"/>
						</Atom3d>
						<Atom3d ID="817" HasProperties="1" Mapping="410" Parent="167" UserID="245" DisplayStyle="Line" Hidden="1" XYZ="-1.15369139380182,-0.334401773552162,0.290277286296333" Connections="818" ForcefieldType="h1o" Charge="0.41" Components="H" Visible="0">
							<Properties Force="-31.4885457293774,-63.8144526525839,34.3203475037827" RelativeVelocity="-0.110468417439482,0.231686683931835,-0.00708488860200153"/>
						</Atom3d>
						<Bond ID="818" Mapping="410" Parent="167" Hidden="1" Connects="816,817" Visible="0"/>
						<Atom3d ID="819" HasProperties="1" Mapping="410" Parent="167" UserID="246" DisplayStyle="Line" Hidden="1" XYZ="-1.14125975803792,-0.320112789076213,0.223431677757131" Connections="820" ForcefieldType="h1o" Charge="0.41" Components="H" Visible="0">
							<Properties Force="-221.614349450718,508.991294318605,-705.443134402779" RelativeVelocity="0.979586217083757,-0.865117732903265,-0.093369772688627"/>
						</Atom3d>
						<Bond ID="820" Mapping="410" Parent="167" Hidden="1" Connects="816,819" Visible="0"/>
						<Molecule ID="167" Mapping="410" Parent="2" Children="816,817,818,819,820,2069" Name="Sketch 23" XYZ="0.0453237026984208,0.271942216184196,0.453237026973642" Visible="0"/>
						<Atom3d ID="821" HasProperties="1" Mapping="410" Parent="169" UserID="247" DisplayStyle="Line" XYZ="1.43777752428698,3.95452110257964,-1.68633550634108" Connections="823,825" ForcefieldType="o2*" Charge="-0.82" Components="O" Visible="0">
							<Properties Force="175.129808099424,-138.894918874083,-146.55297549811" RelativeVelocity="0.140536708524163,0.0647452849799104,-0.0669579609805057"/>
						</Atom3d>
						<Atom3d ID="822" HasProperties="1" Mapping="410" Parent="169" UserID="248" DisplayStyle="Line" Hidden="1" XYZ="1.4811898863237,3.96491928537953,-1.67223671378361" Connections="823" ForcefieldType="h1o" Charge="0.41" Components="H" Visible="0">
							<Properties Force="-78.6195102075685,113.43808231449,-12.1120750260338" RelativeVelocity="0.366302719615693,1.15517166192118,-0.889358176808795"/>
						</Atom3d>
						<Bond ID="823" Mapping="410" Parent="169" Hidden="1" Connects="821,822" Visible="0"/>
						<Atom3d ID="824" HasProperties="1" Mapping="410" Parent="169" UserID="249" DisplayStyle="Line" Hidden="1" XYZ="1.44158520895872,3.90827625492981,-1.68843022133144" Connections="825" ForcefieldType="h1o" Charge="0.41" Components="H" Visible="0">
							<Properties Force="-64.672895922307,80.6167884892826,20.0123780339225" RelativeVelocity="-0.461107548402169,0.187001432534422,-0.517503015628372"/>
						</Atom3d>
						<Bond ID="825" Mapping="410" Parent="169" Hidden="1" Connects="821,824" Visible="0"/>
						<Molecule ID="169" Mapping="410" Parent="2" Children="821,822,823,824,825,2070" Name="Sketch 23" XYZ="0.0453237026984208,0.271942216184196,0.453237026973642" Visible="0"/>
						<Atom3d ID="826" HasProperties="1" Mapping="410" Parent="171" UserID="250" DisplayStyle="Line" XYZ="0.0457808562397185,1.58920879029973,0.995793939986421" Connections="828,830" ForcefieldType="o2*" Charge="-0.82" Components="O" Visible="0">
							<Properties Force="491.990344418999,-268.284575670801,415.629694089399" RelativeVelocity="-0.0991309059645418,-0.0899113755921181,-0.0117860782492757"/>
						</Atom3d>
						<Atom3d ID="827" HasProperties="1" Mapping="410" Parent="171" UserID="251" DisplayStyle="Line" Hidden="1" XYZ="0.074351202117513,1.55367699805029,0.98415179389407" Connections="828" ForcefieldType="h1o" Charge="0.41" Components="H" Visible="0">
							<Properties Force="-82.8163793735064,71.6502745132626,-135.53424189764" RelativeVelocity="0.208567110774986,0.858007181835951,1.49713621185678"/>
						</Atom3d>
						<Bond ID="828" Mapping="410" Parent="171" Hidden="1" Connects="826,827" Visible="0"/>
						<Atom3d ID="829" HasProperties="1" Mapping="410" Parent="171" UserID="252" DisplayStyle="Line" Hidden="1" XYZ="0.0669823082834335,1.59645368707188,1.03805373675106" Connections="830" ForcefieldType="h1o" Charge="0.41" Components="H" Visible="0">
							<Properties Force="-346.150970348971,143.936151240387,-321.593487161504" RelativeVelocity="0.288020600922175,0.666147145278601,-0.991592266572988"/>
						</Atom3d>
						<Bond ID="830" Mapping="410" Parent="171" Hidden="1" Connects="826,829" Visible="0"/>
						<Molecule ID="171" Mapping="410" Parent="2" Children="826,827,828,829,830,2071" Name="Sketch 23" XYZ="0.0453237026984208,0.271942216184196,0.453237026973642" Visible="0"/>
						<Atom3d ID="831" HasProperties="1" Mapping="410" Parent="173" UserID="253" DisplayStyle="Line" XYZ="0.880425232860292,0.239569192258552,0.662806138172494" Connections="833,835" ForcefieldType="o2*" Charge="-0.82" Components="O">
							<Properties Force="-405.517148749601,111.129179023801,-413.198906019953" RelativeVelocity="-0.242967683032535,0.0960594689949444,0.00821576462387787"/>
						</Atom3d>
						<Atom3d ID="832" HasProperties="1" Mapping="410" Parent="173" UserID="254" DisplayStyle="Line" Hidden="1" XYZ="0.84178166059467,0.252085003921445,0.637885369346249" Connections="833" ForcefieldType="h1o" Charge="0.41" Components="H">
							<Properties Force="319.104560026073,-271.838612737141,174.060785216885" RelativeVelocity="-0.873714347788595,-0.650209621879179,0.124555922471108"/>
						</Atom3d>
						<Bond ID="833" Mapping="410" Parent="173" Hidden="1" Connects="831,832"/>
						<Atom3d ID="834" HasProperties="1" Mapping="410" Parent="173" UserID="255" DisplayStyle="Line" Hidden="1" XYZ="0.8893961770794,0.281566274347063,0.679143211721827" Connections="835" ForcefieldType="h1o" Charge="0.41" Components="H">
							<Properties Force="192.545285863539,171.705037652904,274.901351498117" RelativeVelocity="0.139406625974462,0.503585716466297,-0.789883205840849"/>
						</Atom3d>
						<Bond ID="835" Mapping="410" Parent="173" Hidden="1" Connects="831,834"/>
						<Molecule ID="173" Mapping="410" Parent="2" Children="831,832,833,834,835,2072" Name="Sketch 23" XYZ="0.0453237026984208,0.271942216184196,0.453237026973642"/>
						<Atom3d ID="836" HasProperties="1" Mapping="410" Parent="175" UserID="256" DisplayStyle="Line" XYZ="1.35052109683587,1.17416800689201,1.5025656860867" Connections="838,840" ForcefieldType="o2*" Charge="-0.82" Components="O" Visible="0">
							<Properties Force="399.775656342088,-138.988537080424,59.2418214756131" RelativeVelocity="-0.403782032837665,0.0690280161257303,0.200561709385585"/>
						</Atom3d>
						<Atom3d ID="837" HasProperties="1" Mapping="410" Parent="175" UserID="257" DisplayStyle="Line" Hidden="1" XYZ="1.34495857528828,1.13811392436526,1.471831180302" Connections="838" ForcefieldType="h1o" Charge="0.41" Components="H" Visible="0">
							<Properties Force="213.326097952451,192.457544961992,167.285778253758" RelativeVelocity="-0.1068630098906,-0.589498801547059,-0.969061974234337"/>
						</Atom3d>
						<Bond ID="838" Mapping="410" Parent="175" Hidden="1" Connects="836,837" Visible="0"/>
						<Atom3d ID="839" HasProperties="1" Mapping="410" Parent="175" UserID="258" DisplayStyle="Line" Hidden="1" XYZ="1.3965929350826,1.17087923402347,1.51502674646978" Connections="840" ForcefieldType="h1o" Charge="0.41" Components="H" Visible="0">
							<Properties Force="-553.312960590263,-125.942209996115,-287.9520703762" RelativeVelocity="0.0255698882947795,-0.173383950993975,-0.0570597059691952"/>
						</Atom3d>
						<Bond ID="840" Mapping="410" Parent="175" Hidden="1" Connects="836,839" Visible="0"/>
						<Molecule ID="175" Mapping="410" Parent="2" Children="836,837,838,839,840,2073" Name="Sketch 23" XYZ="0.0453237026984208,0.271942216184196,0.453237026973642" Visible="0"/>
						<Atom3d ID="841" HasProperties="1" Mapping="410" Parent="177" UserID="259" DisplayStyle="Line" XYZ="3.20543668051747,0.368288440100708,0.907891954225584" Connections="843,845" ForcefieldType="o2*" Charge="-0.82" Components="O" Visible="0">
							<Properties Force="-1022.2760987164,174.162619079427,518.871799983005" RelativeVelocity="-0.338395280098223,-0.125492673217181,0.0770048470681287"/>
						</Atom3d>
						<Atom3d ID="842" HasProperties="1" Mapping="410" Parent="177" UserID="260" DisplayStyle="Line" Hidden="1" XYZ="3.19772282460933,0.360195659935196,0.95472927555782" Connections="843" ForcefieldType="h1o" Charge="0.41" Components="H" Visible="0">
							<Properties Force="-89.2700863623478,83.2975774879717,-451.833840324102" RelativeVelocity="0.593988699830542,-0.740726133904138,0.33726215879448"/>
						</Atom3d>
						<Bond ID="843" Mapping="410" Parent="177" Hidden="1" Connects="841,842" Visible="0"/>
						<Atom3d ID="844" HasProperties="1" Mapping="410" Parent="177" UserID="261" DisplayStyle="Line" Hidden="1" XYZ="3.2493815117097,0.362904408042014,0.908391514818271" Connections="845" ForcefieldType="h1o" Charge="0.41" Components="H" Visible="0">
							<Properties Force="1015.15920599885,-185.326471174825,-103.59083561715" RelativeVelocity="-0.0907786089276657,0.474221100952609,0.179831940140913"/>
						</Atom3d>
						<Bond ID="845" Mapping="410" Parent="177" Hidden="1" Connects="841,844" Visible="0"/>
						<Molecule ID="177" Mapping="410" Parent="2" Children="841,842,843,844,845,2074" Name="Sketch 23" XYZ="0.0453237026984208,0.271942216184196,0.453237026973642" Visible="0"/>
						<Atom3d ID="846" HasProperties="1" Mapping="410" Parent="179" UserID="262" DisplayStyle="Line" XYZ="1.071779982248,-2.87499580221703,0.144770504106364" Connections="848,850" ForcefieldType="o2*" Charge="-0.82" Components="O" Visible="0">
							<Properties Force="757.765176472787,-73.823485232191,-511.826406528546" RelativeVelocity="-0.100544412931182,-0.0261388529127726,-0.104499978984863"/>
						</Atom3d>
						<Atom3d ID="847" HasProperties="1" Mapping="410" Parent="179" UserID="263" DisplayStyle="Line" Hidden="1" XYZ="1.10503382762301,-2.85479610596041,0.170616575941382" Connections="848" ForcefieldType="h1o" Charge="0.41" Components="H" Visible="0">
							<Properties Force="-158.147845886181,61.7318988993539,200.905892897197" RelativeVelocity="-0.823254963983975,-1.9568746081845,0.358465268617189"/>
						</Atom3d>
						<Bond ID="848" Mapping="410" Parent="179" Hidden="1" Connects="846,847" Visible="0"/>
						<Atom3d ID="849" HasProperties="1" Mapping="410" Parent="179" UserID="264" DisplayStyle="Line" Hidden="1" XYZ="1.10315672299544,-2.89123538921645,0.111787984482424" Connections="850" ForcefieldType="h1o" Charge="0.41" Components="H" Visible="0">
							<Properties Force="-490.046280849214,102.710265381558,338.937679547301" RelativeVelocity="-0.13130467460764,-0.617116592119696,-0.0724306141392916"/>
						</Atom3d>
						<Bond ID="850" Mapping="410" Parent="179" Hidden="1" Connects="846,849" Visible="0"/>
						<Molecule ID="179" Mapping="410" Parent="2" Children="846,847,848,849,850,2075" Name="Sketch 23" XYZ="0.0453237026984208,0.271942216184196,0.453237026973642" Visible="0"/>
						<Atom3d ID="851" HasProperties="1" Mapping="410" Parent="181" UserID="265" DisplayStyle="Line" XYZ="3.20296444786421,1.68424421593192,0.0282127665342659" Connections="853,855" ForcefieldType="o2*" Charge="-0.82" Components="O" Visible="0">
							<Properties Force="69.7378551156501,332.277697634821,-442.682307892186" RelativeVelocity="0.153195867099267,0.27019851110313,0.204405606269052"/>
						</Atom3d>
						<Atom3d ID="852" HasProperties="1" Mapping="410" Parent="181" UserID="266" DisplayStyle="Line" Hidden="1" XYZ="3.1870698814712,1.64269274307319,0.0329384585687859" Connections="853" ForcefieldType="h1o" Charge="0.41" Components="H" Visible="0">
							<Properties Force="-427.361285702214,-666.011199870131,-121.142083635741" RelativeVelocity="0.318049092436635,0.581823009633681,-0.478851303824643"/>
						</Atom3d>
						<Bond ID="853" Mapping="410" Parent="181" Hidden="1" Connects="851,852" Visible="0"/>
						<Atom3d ID="854" HasProperties="1" Mapping="410" Parent="181" UserID="267" DisplayStyle="Line" Hidden="1" XYZ="3.22633319200447,1.68474226826885,0.0667939136036989" Connections="855" ForcefieldType="h1o" Charge="0.41" Components="H" Visible="0">
							<Properties Force="386.023966796677,343.813784052901,611.51512098031" RelativeVelocity="0.126734099575081,-0.308898509030927,-0.00497251759389863"/>
						</Atom3d>
						<Bond ID="855" Mapping="410" Parent="181" Hidden="1" Connects="851,854" Visible="0"/>
						<Molecule ID="181" Mapping="410" Parent="2" Children="851,852,853,854,855,2076" Name="Sketch 23" XYZ="0.0453237026984208,0.271942216184196,0.453237026973642" Visible="0"/>
						<Atom3d ID="856" HasProperties="1" Mapping="410" Parent="183" UserID="268" DisplayStyle="Line" XYZ="1.11453053099645,0.501844314798863,2.66822181524869" Connections="858,860" ForcefieldType="o2*" Charge="-0.82" Components="O" Visible="0">
							<Properties Force="-412.246524055639,3.98765306302179,543.726929571962" RelativeVelocity="-0.209447494255152,0.0199496547816412,0.470466516637186"/>
						</Atom3d>
						<Atom3d ID="857" HasProperties="1" Mapping="410" Parent="183" UserID="269" DisplayStyle="Line" Hidden="1" XYZ="1.11198261302979,0.472330877979263,2.63321440011753" Connections="858" ForcefieldType="h1o" Charge="0.41" Components="H" Visible="0">
							<Properties Force="-136.669014725729,-219.972487069233,-327.174351870951" RelativeVelocity="0.0715130661603615,0.516649008160929,0.393554859465528"/>
						</Atom3d>
						<Bond ID="858" Mapping="410" Parent="183" Hidden="1" Connects="856,857" Visible="0"/>
						<Atom3d ID="859" HasProperties="1" Mapping="410" Parent="183" UserID="270" DisplayStyle="Line" Hidden="1" XYZ="1.15576015397313,0.518125198030477,2.66123361065511" Connections="860" ForcefieldType="h1o" Charge="0.41" Components="H" Visible="0">
							<Properties Force="660.307387440471,228.138920189785,-142.273628426493" RelativeVelocity="0.389625159640351,-0.727592070939647,-0.4572396511498"/>
						</Atom3d>
						<Bond ID="860" Mapping="410" Parent="183" Hidden="1" Connects="856,859" Visible="0"/>
						<Molecule ID="183" Mapping="410" Parent="2" Children="856,857,858,859,860,2077" Name="Sketch 23" XYZ="0.586627173180088,0.557028712422465,0.453237026973642" Visible="0"/>
						<Atom3d ID="861" HasProperties="1" Mapping="410" Parent="185" UserID="271" DisplayStyle="Line" XYZ="4.75119912168603,0.65475783516794,-0.677495075690638" Connections="863,865" ForcefieldType="o2*" Charge="-0.82" Components="O" Visible="0">
							<Properties Force="657.143118936552,85.3240577221673,202.141252477666" RelativeVelocity="0.282902099321983,-0.299670192433775,-0.209997622151225"/>
						</Atom3d>
						<Atom3d ID="862" HasProperties="1" Mapping="410" Parent="185" UserID="272" DisplayStyle="Line" Hidden="1" XYZ="4.71239682445987,0.636446702917654,-0.660163350623948" Connections="863" ForcefieldType="h1o" Charge="0.41" Components="H" Visible="0">
							<Properties Force="71.2784814668646,-113.123796334057,114.824063848804" RelativeVelocity="0.169239502950117,0.146856618403787,0.293758522355085"/>
						</Atom3d>
						<Bond ID="863" Mapping="410" Parent="185" Hidden="1" Connects="861,862" Visible="0"/>
						<Atom3d ID="864" HasProperties="1" Mapping="410" Parent="185" UserID="273" DisplayStyle="Line" Hidden="1" XYZ="4.78435102755805,0.638898223354713,-0.646472542586958" Connections="865" ForcefieldType="h1o" Charge="0.41" Components="H" Visible="0">
							<Properties Force="-624.571878764909,108.104490876909,-360.593463198595" RelativeVelocity="-0.667690120710211,0.919045710356365,-0.309450485796996"/>
						</Atom3d>
						<Bond ID="865" Mapping="410" Parent="185" Hidden="1" Connects="861,864" Visible="0"/>
						<Molecule ID="185" Mapping="410" Parent="2" Children="861,862,863,864,865,2078" Name="Sketch 23" XYZ="0.0453237026984208,0.271942216184196,0.453237026973642" Visible="0"/>
						<Atom3d ID="866" HasProperties="1" Mapping="410" Parent="187" UserID="274" DisplayStyle="Line" XYZ="-0.371295327783858,3.20259070112409,-0.325080761247127" Connections="868,870" ForcefieldType="o2*" Charge="-0.82" Components="O" Visible="0">
							<Properties Force="-337.692523864738,66.5772896064738,-681.610445765717" RelativeVelocity="0.0886223486592426,-0.253308921263408,-0.0112958275393685"/>
						</Atom3d>
						<Atom3d ID="867" HasProperties="1" Mapping="410" Parent="187" UserID="275" DisplayStyle="Line" Hidden="1" XYZ="-0.408875707373731,3.23051832806309,-0.324835420991176" Connections="868" ForcefieldType="h1o" Charge="0.41" Components="H" Visible="0">
							<Properties Force="55.5543327296811,12.3301180545027,246.62088721179" RelativeVelocity="0.338381637777601,0.634316135320948,-0.111350356617801"/>
						</Atom3d>
						<Bond ID="868" Mapping="410" Parent="187" Hidden="1" Connects="866,867" Visible="0"/>
						<Atom3d ID="869" HasProperties="1" Mapping="410" Parent="187" UserID="276" DisplayStyle="Line" Hidden="1" XYZ="-0.371218467616368,3.20129841529858,-0.372434432944091" Connections="870" ForcefieldType="h1o" Charge="0.41" Components="H" Visible="0">
							<Properties Force="328.738166847287,-75.8789086741842,174.599694773639" RelativeVelocity="0.393501640519425,0.657320618545756,-0.535486437746144"/>
						</Atom3d>
						<Bond ID="870" Mapping="410" Parent="187" Hidden="1" Connects="866,869" Visible="0"/>
						<Molecule ID="187" Mapping="410" Parent="2" Children="866,867,868,869,870,2079" Name="Sketch 23" XYZ="0.0453237026984208,0.271942216184196,0.453237026973642" Visible="0"/>
						<Atom3d ID="871" HasProperties="1" Mapping="410" Parent="189" UserID="277" DisplayStyle="Line" XYZ="1.11507690165022,-3.02218529847678,3.06559219290764" Connections="873,875" ForcefieldType="o2*" Charge="-0.82" Components="O" Visible="0">
							<Properties Force="-230.09656579297,-447.142546307367,335.47489722146" RelativeVelocity="0.0822760742715403,-0.192100464552223,-0.319462894756844"/>
						</Atom3d>
						<Atom3d ID="872" HasProperties="1" Mapping="410" Parent="189" UserID="278" DisplayStyle="Line" Hidden="1" XYZ="1.10218275137445,-3.03197862784235,3.02228398137386" Connections="873" ForcefieldType="h1o" Charge="0.41" Components="H" Visible="0">
							<Properties Force="44.8316316609237,107.828180770434,-97.9096348265263" RelativeVelocity="-0.473045786310569,-0.475254885994567,0.996765216392619"/>
						</Atom3d>
						<Bond ID="873" Mapping="410" Parent="189" Hidden="1" Connects="871,872" Visible="0"/>
						<Atom3d ID="874" HasProperties="1" Mapping="410" Parent="189" UserID="279" DisplayStyle="Line" Hidden="1" XYZ="1.14466462263929,-2.98738639252882,3.0630679168415" Connections="875" ForcefieldType="h1o" Charge="0.41" Components="H" Visible="0">
							<Properties Force="148.712103934512,263.643464305769,-143.619162070393" RelativeVelocity="-0.212208326757469,1.18642064188066,-0.271943881469334"/>
						</Atom3d>
						<Bond ID="875" Mapping="410" Parent="189" Hidden="1" Connects="871,874" Visible="0"/>
						<Molecule ID="189" Mapping="410" Parent="2" Children="871,872,873,874,875,2080" Name="Sketch 23" XYZ="0.0453237026984208,0.271942216184196,0.453237026973642" Visible="0"/>
						<Atom3d ID="876" HasProperties="1" Mapping="410" Parent="191" UserID="280" DisplayStyle="Line" XYZ="0.222752426169402,-1.07607387042359,0.192569950234632" Connections="878,880" ForcefieldType="o2*" Charge="-0.82" Components="O" Visible="0">
							<Properties Force="69.5486849989511,-395.063633971237,-1238.65591765789" RelativeVelocity="-0.417445902207713,-0.0671281293219244,-0.0704566024157972"/>
						</Atom3d>
						<Atom3d ID="877" HasProperties="1" Mapping="410" Parent="191" UserID="281" DisplayStyle="Line" Hidden="1" XYZ="0.191942640092661,-1.08332749251536,0.156515614268494" Connections="878" ForcefieldType="h1o" Charge="0.41" Components="H" Visible="0">
							<Properties Force="192.454148446413,180.645831083956,511.748323659035" RelativeVelocity="-0.361680175560521,-0.126155797445942,0.525754366343167"/>
						</Atom3d>
						<Bond ID="878" Mapping="410" Parent="191" Hidden="1" Connects="876,877" Visible="0"/>
						<Atom3d ID="879" HasProperties="1" Mapping="410" Parent="191" UserID="282" DisplayStyle="Line" Hidden="1" XYZ="0.259562913197648,-1.09596285850616,0.167514563275893" Connections="880" ForcefieldType="h1o" Charge="0.41" Components="H" Visible="0">
							<Properties Force="-287.886338317598,235.425046933944,486.325025720551" RelativeVelocity="0.441415217076912,-0.822656162588651,-0.252539439136229"/>
						</Atom3d>
						<Bond ID="880" Mapping="410" Parent="191" Hidden="1" Connects="876,879" Visible="0"/>
						<Molecule ID="191" Mapping="410" Parent="2" Children="876,877,878,879,880,2081" Name="Sketch 23" XYZ="0.0453237026984208,0.271942216184196,0.453237026973642" Visible="0"/>
						<Atom3d ID="881" HasProperties="1" Mapping="410" Parent="193" UserID="283" DisplayStyle="Line" XYZ="-2.4436732634509,-0.980172167726554,2.35263030648252" Connections="883,885" ForcefieldType="o2*" Charge="-0.82" Components="O" Visible="0">
							<Properties Force="426.786552861057,458.011110577255,366.92681930836" RelativeVelocity="-0.129696258415383,-0.131605470892503,0.533311887658949"/>
						</Atom3d>
						<Atom3d ID="882" HasProperties="1" Mapping="410" Parent="193" UserID="284" DisplayStyle="Line" Hidden="1" XYZ="-2.42519262851566,-0.948786300587654,2.32139204720365" Connections="883" ForcefieldType="h1o" Charge="0.41" Components="H" Visible="0">
							<Properties Force="-157.129572182544,-358.301485648901,228.503645363039" RelativeVelocity="1.33625803671641,-0.494777949859923,-0.824880677417469"/>
						</Atom3d>
						<Bond ID="883" Mapping="410" Parent="193" Hidden="1" Connects="881,882" Visible="0"/>
						<Atom3d ID="884" HasProperties="1" Mapping="410" Parent="193" UserID="285" DisplayStyle="Line" Hidden="1" XYZ="-2.41464754796207,-0.972888924437664,2.39024893222339" Connections="885" ForcefieldType="h1o" Charge="0.41" Components="H" Visible="0">
							<Properties Force="-280.014509548862,-69.9092972409112,-593.699457003086" RelativeVelocity="-1.44915778857253,1.38394461585784,-0.23296596292198"/>
						</Atom3d>
						<Bond ID="885" Mapping="410" Parent="193" Hidden="1" Connects="881,884" Visible="0"/>
						<Molecule ID="193" Mapping="410" Parent="2" Children="881,882,883,884,885,2082" Name="Sketch 23" XYZ="0.0453237026984208,0.271942216184196,0.453237026973642" Visible="0"/>
						<Atom3d ID="886" HasProperties="1" Mapping="410" Parent="195" UserID="286" DisplayStyle="Line" XYZ="1.17393711481727,2.37215743667863,-0.967512908982698" Connections="888,890" ForcefieldType="o2*" Charge="-0.82" Components="O" Visible="0">
							<Properties Force="-48.2901921128476,-22.8627709618583,-224.267030915618" RelativeVelocity="0.126648348757942,-0.0944779975045501,-0.139645854206265"/>
						</Atom3d>
						<Atom3d ID="887" HasProperties="1" Mapping="410" Parent="195" UserID="287" DisplayStyle="Line" Hidden="1" XYZ="1.12740022379135,2.36644653689423,-0.965649307964378" Connections="888" ForcefieldType="h1o" Charge="0.41" Components="H" Visible="0">
							<Properties Force="126.680640530816,-57.8311843946178,-91.3426251909299" RelativeVelocity="-0.740171200156111,-1.13333983932222,-0.759198826437402"/>
						</Atom3d>
						<Bond ID="888" Mapping="410" Parent="195" Hidden="1" Connects="886,887" Visible="0"/>
						<Atom3d ID="889" HasProperties="1" Mapping="410" Parent="195" UserID="288" DisplayStyle="Line" Hidden="1" XYZ="1.18089071503584,2.37880504919682,-0.922287747611358" Connections="890" ForcefieldType="h1o" Charge="0.41" Components="H" Visible="0">
							<Properties Force="-9.70177059110114,49.6301644372598,140.63812138908" RelativeVelocity="-0.630634482411392,0.914161800438581,0.347835241625599"/>
						</Atom3d>
						<Bond ID="890" Mapping="410" Parent="195" Hidden="1" Connects="886,889" Visible="0"/>
						<Molecule ID="195" Mapping="410" Parent="2" Children="886,887,888,889,890,2083" Name="Sketch 23" XYZ="0.0453237026984208,0.271942216184196,0.453237026973642" Visible="0"/>
						<Atom3d ID="891" HasProperties="1" Mapping="410" Parent="197" UserID="289" DisplayStyle="Line" XYZ="1.33732117194652,0.0883191444459788,1.40493417316475" Connections="893,895" ForcefieldType="o2*" Charge="-0.82" Components="O" Visible="0">
							<Properties Force="29.1327344571781,149.513709161732,-296.4748428566" RelativeVelocity="0.20510606215012,-0.122466747135029,-0.0399178087594288"/>
						</Atom3d>
						<Atom3d ID="892" HasProperties="1" Mapping="410" Parent="197" UserID="290" DisplayStyle="Line" Hidden="1" XYZ="1.29514728952867,0.0712401008340578,1.40003968355347" Connections="893" ForcefieldType="h1o" Charge="0.41" Components="H" Visible="0">
							<Properties Force="-329.307757848205,-188.961677165547,180.394534392299" RelativeVelocity="-1.16613284806169,0.301273391726946,-1.13033817113979"/>
						</Atom3d>
						<Bond ID="893" Mapping="410" Parent="197" Hidden="1" Connects="891,892" Visible="0"/>
						<Atom3d ID="894" HasProperties="1" Mapping="410" Parent="197" UserID="291" DisplayStyle="Line" Hidden="1" XYZ="1.34596140994461,0.0880823635568828,1.35843404762337" Connections="895" ForcefieldType="h1o" Charge="0.41" Components="H" Visible="0">
							<Properties Force="270.175766264225,54.2522164893701,197.822311576675" RelativeVelocity="0.480574476277291,1.18180600427483,-0.101836246474608"/>
						</Atom3d>
						<Bond ID="895" Mapping="410" Parent="197" Hidden="1" Connects="891,894" Visible="0"/>
						<Molecule ID="197" Mapping="410" Parent="2" Children="891,892,893,894,895,2084" Name="Sketch 23" XYZ="0.0453237026984208,0.271942216184196,0.453237026973642" Visible="0"/>
						<Atom3d ID="896" HasProperties="1" Mapping="410" Parent="199" UserID="292" DisplayStyle="Line" XYZ="1.46505407553779,0.0862193140702778,-1.45918682357346" Connections="898,900" ForcefieldType="o2*" Charge="-0.82" Components="O" Visible="0">
							<Properties Force="-14.4387279220135,-227.271300397292,-405.37827159035" RelativeVelocity="-0.00737853176955931,0.067625664111974,0.358075149240072"/>
						</Atom3d>
						<Atom3d ID="897" HasProperties="1" Mapping="410" Parent="199" UserID="293" DisplayStyle="Line" Hidden="1" XYZ="1.47813588474398,0.0590869312577708,-1.49498870183724" Connections="898" ForcefieldType="h1o" Charge="0.41" Components="H" Visible="0">
							<Properties Force="-338.792152680002,-222.719958524958,108.138460712658" RelativeVelocity="-0.222010682013582,-0.199781415669887,-0.371644039310892"/>
						</Atom3d>
						<Bond ID="898" Mapping="410" Parent="199" Hidden="1" Connects="896,897" Visible="0"/>
						<Atom3d ID="899" HasProperties="1" Mapping="410" Parent="199" UserID="294" DisplayStyle="Line" Hidden="1" XYZ="1.50372513288962,0.109746179322747,-1.46023814313345" Connections="900" ForcefieldType="h1o" Charge="0.41" Components="H" Visible="0">
							<Properties Force="397.001570179739,427.779180628315,294.181592755677" RelativeVelocity="0.639833255460371,-0.872871597662824,1.13823125044953"/>
						</Atom3d>
						<Bond ID="900" Mapping="410" Parent="199" Hidden="1" Connects="896,899" Visible="0"/>
						<Molecule ID="199" Mapping="410" Parent="2" Children="896,897,898,899,900,2085" Name="Sketch 23" XYZ="0.0453237026984208,0.271942216184196,0.453237026973642" Visible="0"/>
						<Atom3d ID="901" HasProperties="1" Mapping="410" Parent="201" UserID="295" DisplayStyle="Line" XYZ="-1.22095615543514,0.244767002255656,-1.59850073795765" Connections="903,905" ForcefieldType="o2*" Charge="-0.82" Components="O" Visible="0">
							<Properties Force="197.189747774983,-68.5100838627512,-286.144549290448" RelativeVelocity="-0.37851563516599,-0.269489255116075,-0.188875213412014"/>
						</Atom3d>
						<Atom3d ID="902" HasProperties="1" Mapping="410" Parent="201" UserID="296" DisplayStyle="Line" Hidden="1" XYZ="-1.2206704670689,0.269766618983082,-1.55976268840122" Connections="903" ForcefieldType="h1o" Charge="0.41" Components="H" Visible="0">
							<Properties Force="-285.802278481088,101.10792533921,455.248735239523" RelativeVelocity="-0.41808799004614,1.39731726875813,-0.492452019514179"/>
						</Atom3d>
						<Bond ID="903" Mapping="410" Parent="201" Hidden="1" Connects="901,902" Visible="0"/>
						<Atom3d ID="904" HasProperties="1" Mapping="410" Parent="201" UserID="297" DisplayStyle="Line" Hidden="1" XYZ="-1.17927137863505,0.260667401982814,-1.6120835885907" Connections="905" ForcefieldType="h1o" Charge="0.41" Components="H" Visible="0">
							<Properties Force="42.6199274155465,-204.666483756876,-230.846389797121" RelativeVelocity="0.642843813793403,-0.107967044798994,0.00769331619319801"/>
						</Atom3d>
						<Bond ID="905" Mapping="410" Parent="201" Hidden="1" Connects="901,904" Visible="0"/>
						<Molecule ID="201" Mapping="410" Parent="2" Children="901,902,903,904,905,2086" Name="Sketch 23" XYZ="0.0453237026984208,0.271942216184196,0.453237026973642" Visible="0"/>
						<Atom3d ID="906" HasProperties="1" Mapping="410" Parent="203" UserID="298" DisplayStyle="Line" XYZ="-2.9820270631278,0.899945545120218,0.250727517872315" Connections="908,910" ForcefieldType="o2*" Charge="-0.82" Components="O" Visible="0">
							<Properties Force="-200.813952357513,-859.627607886441,-122.344145779243" RelativeVelocity="0.454048530477607,-0.0408403585385935,0.0901344176180973"/>
						</Atom3d>
						<Atom3d ID="907" HasProperties="1" Mapping="410" Parent="203" UserID="299" DisplayStyle="Line" Hidden="1" XYZ="-2.98975193210349,0.853042258916824,0.242674145327194" Connections="908" ForcefieldType="h1o" Charge="0.41" Components="H" Visible="0">
							<Properties Force="93.2318827607514,407.355060029891,387.101105961252" RelativeVelocity="-0.533235591508536,1.01471115878022,0.631310972871652"/>
						</Atom3d>
						<Bond ID="908" Mapping="410" Parent="203" Hidden="1" Connects="906,907" Visible="0"/>
						<Atom3d ID="909" HasProperties="1" Mapping="410" Parent="203" UserID="300" DisplayStyle="Line" Hidden="1" XYZ="-2.98602786928106,0.910645100246066,0.205874283024035" Connections="910" ForcefieldType="h1o" Charge="0.41" Components="H" Visible="0">
							<Properties Force="44.8178049010748,299.853798329179,-221.065023491747" RelativeVelocity="0.315726944202336,0.0206406253268282,0.988518714406399"/>
						</Atom3d>
						<Bond ID="910" Mapping="410" Parent="203" Hidden="1" Connects="906,909" Visible="0"/>
						<Molecule ID="203" Mapping="410" Parent="2" Children="906,907,908,909,910,2087" Name="Sketch 23" XYZ="0.52888813632871,-0.325295949985848,0.453237026973642" Visible="0"/>
						<Atom3d ID="911" HasProperties="1" Mapping="410" Parent="205" UserID="301" DisplayStyle="Line" XYZ="2.76967482644626,-0.960358039736474,0.283912527486335" Connections="913,915" ForcefieldType="o2*" Charge="-0.82" Components="O" Visible="0">
							<Properties Force="-20.7750267090037,180.793544948004,28.0236784402007" RelativeVelocity="0.207239973748125,0.0111858400092056,0.01253689512508"/>
						</Atom3d>
						<Atom3d ID="912" HasProperties="1" Mapping="410" Parent="205" UserID="302" DisplayStyle="Line" Hidden="1" XYZ="2.76745937244136,-1.00689592460161,0.282379405458884" Connections="913" ForcefieldType="h1o" Charge="0.41" Components="H" Visible="0">
							<Properties Force="-44.2064139043249,109.071395204166,-130.701551287513" RelativeVelocity="-0.58273065214089,0.458070744571733,-0.031505208659831"/>
						</Atom3d>
						<Bond ID="913" Mapping="410" Parent="205" Hidden="1" Connects="911,912" Visible="0"/>
						<Atom3d ID="914" HasProperties="1" Mapping="410" Parent="205" UserID="303" DisplayStyle="Line" Hidden="1" XYZ="2.75913095607938,-0.947498759924604,0.240107205618038" Connections="915" ForcefieldType="h1o" Charge="0.41" Components="H" Visible="0">
							<Properties Force="11.0967164673181,-138.097194700635,135.754099986247" RelativeVelocity="2.00166332257999,0.087168862432013,-0.383125189065793"/>
						</Atom3d>
						<Bond ID="915" Mapping="410" Parent="205" Hidden="1" Connects="911,914" Visible="0"/>
						<Molecule ID="205" Mapping="410" Parent="2" Children="911,912,913,914,915,2088" Name="Sketch 23" XYZ="0.0453237026984208,0.271942216184196,0.453237026973642" Visible="0"/>
						<Atom3d ID="916" HasProperties="1" Mapping="410" Parent="207" UserID="304" DisplayStyle="Line" XYZ="1.9708600720568,0.394822337781036,-2.51917235200703" Connections="918,920" ForcefieldType="o2*" Charge="-0.82" Components="O" Visible="0">
							<Properties Force="24.190468064344,527.515882829416,-180.498499538983" RelativeVelocity="0.303749469593354,0.0309087864142069,0.267219769696673"/>
						</Atom3d>
						<Atom3d ID="917" HasProperties="1" Mapping="410" Parent="207" UserID="305" DisplayStyle="Line" Hidden="1" XYZ="1.92796548934241,0.405344924899869,-2.5066906379905" Connections="918" ForcefieldType="h1o" Charge="0.41" Components="H" Visible="0">
							<Properties Force="-142.258493342603,153.289388243982,105.930159677759" RelativeVelocity="-1.54725559385884,0.507648011365025,1.18919946827153"/>
						</Atom3d>
						<Bond ID="918" Mapping="410" Parent="207" Hidden="1" Connects="916,917" Visible="0"/>
						<Atom3d ID="919" HasProperties="1" Mapping="410" Parent="207" UserID="306" DisplayStyle="Line" Hidden="1" XYZ="1.97001664727926,0.35016332631948,-2.51582376402456" Connections="920" ForcefieldType="h1o" Charge="0.41" Components="H" Visible="0">
							<Properties Force="59.1370553033243,-731.869979176808,132.636830585296" RelativeVelocity="-0.196629599123636,-0.871637370572488,-1.28972619263462"/>
						</Atom3d>
						<Bond ID="920" Mapping="410" Parent="207" Hidden="1" Connects="916,919" Visible="0"/>
						<Molecule ID="207" Mapping="410" Parent="2" Children="916,917,918,919,920,2089" Name="Sketch 23" XYZ="-0.214501963132779,0.508311399774153,0.453237026973642" Visible="0"/>
						<Atom3d ID="921" HasProperties="1" Mapping="410" Parent="209" UserID="307" DisplayStyle="Line" XYZ="0.190652111223859,-1.15078855292757,0.548643628410496" Connections="923,925" ForcefieldType="o2*" Charge="-0.82" Components="O" Visible="0">
							<Properties Force="116.793504194221,649.521285678407,89.47159337301" RelativeVelocity="0.00223914262110007,-0.168552800622678,0.0234261952198126"/>
						</Atom3d>
						<Atom3d ID="922" HasProperties="1" Mapping="410" Parent="209" UserID="308" DisplayStyle="Line" Hidden="1" XYZ="0.205591068688188,-1.10492173124667,0.543643685579679" Connections="923" ForcefieldType="h1o" Charge="0.41" Components="H" Visible="0">
							<Properties Force="-226.703667944539,-678.007595484752,29.0270951395994" RelativeVelocity="-0.540079244837552,0.319214375301067,0.117665775264254"/>
						</Atom3d>
						<Bond ID="923" Mapping="410" Parent="209" Hidden="1" Connects="921,922" Visible="0"/>
						<Atom3d ID="924" HasProperties="1" Mapping="410" Parent="209" UserID="309" DisplayStyle="Line" Hidden="1" XYZ="0.229651067817945,-1.17422873028317,0.540264848941197" Connections="925" ForcefieldType="h1o" Charge="0.41" Components="H" Visible="0">
							<Properties Force="179.754961215673,-22.517568998793,-98.5592540413039" RelativeVelocity="0.201226421134777,-0.285265792767809,-0.638161784965833"/>
						</Atom3d>
						<Bond ID="925" Mapping="410" Parent="209" Hidden="1" Connects="921,924" Visible="0"/>
						<Molecule ID="209" Mapping="410" Parent="2" Children="921,922,923,924,925,2090" Name="Sketch 23" XYZ="0.0453237026984208,0.271942216184196,0.453237026973642" Visible="0"/>
						<Atom3d ID="926" HasProperties="1" Mapping="410" Parent="211" UserID="310" DisplayStyle="Line" XYZ="1.22273356026123,1.60652650103212,2.24460139211552" Connections="928,930" ForcefieldType="o2*" Charge="-0.82" Components="O" Visible="0">
							<Properties Force="-736.849785579702,135.159991204251,255.667054420806" RelativeVelocity="0.0517209559751208,-0.227705507972741,-0.0517785182612931"/>
						</Atom3d>
						<Atom3d ID="927" HasProperties="1" Mapping="410" Parent="211" UserID="311" DisplayStyle="Line" Hidden="1" XYZ="1.20477229928499,1.61020313711957,2.28904272663142" Connections="928" ForcefieldType="h1o" Charge="0.41" Components="H" Visible="0">
							<Properties Force="239.696737127772,-126.432378419054,-473.377658125565" RelativeVelocity="0.848536182747717,-0.656690383437347,-0.535250989430637"/>
						</Atom3d>
						<Bond ID="928" Mapping="410" Parent="211" Hidden="1" Connects="926,927" Visible="0"/>
						<Atom3d ID="929" HasProperties="1" Mapping="410" Parent="211" UserID="312" DisplayStyle="Line" Hidden="1" XYZ="1.18425901823339,1.5906457298924,2.22177395603151" Connections="930" ForcefieldType="h1o" Charge="0.41" Components="H" Visible="0">
							<Properties Force="421.230976674224,9.93342129934263,186.54072071723" RelativeVelocity="-0.172745470337379,1.21404072825229,0.320867124066499"/>
						</Atom3d>
						<Bond ID="930" Mapping="410" Parent="211" Hidden="1" Connects="926,929" Visible="0"/>
						<Molecule ID="211" Mapping="410" Parent="2" Children="926,927,928,929,930,2091" Name="Sketch 23" XYZ="0.0453237026984208,0.271942216184196,0.453237026973642" Visible="0"/>
						<Atom3d ID="931" HasProperties="1" Mapping="410" Parent="213" UserID="313" DisplayStyle="Line" XYZ="2.02822081143412,1.63628390686826,3.52400790781959" Connections="933,935" ForcefieldType="o2*" Charge="-0.82" Components="O" Visible="0">
							<Properties Force="-259.5569660044,295.276533648643,624.465682215494" RelativeVelocity="0.168643831641264,0.0517034021172343,-0.219809831756067"/>
						</Atom3d>
						<Atom3d ID="932" HasProperties="1" Mapping="410" Parent="213" UserID="314" DisplayStyle="Line" Hidden="1" XYZ="2.02269983039425,1.59304797168242,3.54225279626683" Connections="933" ForcefieldType="h1o" Charge="0.41" Components="H" Visible="0">
							<Properties Force="102.059425541147,7.56484360823905,-86.4316741823897" RelativeVelocity="0.610009411105663,1.37150157765823,1.42768796655496"/>
						</Atom3d>
						<Bond ID="933" Mapping="410" Parent="213" Hidden="1" Connects="931,932" Visible="0"/>
						<Atom3d ID="934" HasProperties="1" Mapping="410" Parent="213" UserID="315" DisplayStyle="Line" Hidden="1" XYZ="2.02183619259997,1.66229281162083,3.56434628478427" Connections="935" ForcefieldType="h1o" Charge="0.41" Components="H" Visible="0">
							<Properties Force="163.888143285374,-420.923365195237,-560.118883760004" RelativeVelocity="-1.85764751953478,-0.755337931861233,0.140872406427426"/>
						</Atom3d>
						<Bond ID="935" Mapping="410" Parent="213" Hidden="1" Connects="931,934" Visible="0"/>
						<Molecule ID="213" Mapping="410" Parent="2" Children="931,932,933,934,935,2092" Name="Sketch 23" XYZ="0.25282336638306,0.394637670261425,0.453237026973642" Visible="0"/>
						<Atom3d ID="936" HasProperties="1" Mapping="410" Parent="215" UserID="316" DisplayStyle="Line" XYZ="0.516837871100511,-0.187347729331025,3.58065094864536" Connections="938,940" ForcefieldType="o2*" Charge="-0.82" Components="O" Visible="0">
							<Properties Force="997.393626749309,486.534405646766,294.567760346659" RelativeVelocity="0.0191405730756759,0.141197446144494,0.204480752587108"/>
						</Atom3d>
						<Atom3d ID="937" HasProperties="1" Mapping="410" Parent="215" UserID="317" DisplayStyle="Line" Hidden="1" XYZ="0.545003643142101,-0.156450357765228,3.6057627630218" Connections="938" ForcefieldType="h1o" Charge="0.41" Components="H" Visible="0">
							<Properties Force="-565.79821766381,-529.316381789832,-458.352492347512" RelativeVelocity="-1.00261046916431,-0.0871868663658322,0.10124386853144"/>
						</Atom3d>
						<Bond ID="938" Mapping="410" Parent="215" Hidden="1" Connects="936,937" Visible="0"/>
						<Atom3d ID="939" HasProperties="1" Mapping="410" Parent="215" UserID="318" DisplayStyle="Line" Hidden="1" XYZ="0.551168572154138,-0.20455264839298,3.55202197822536" Connections="940" ForcefieldType="h1o" Charge="0.41" Components="H" Visible="0">
							<Properties Force="-342.297403992994,153.545033587097,214.863416744955" RelativeVelocity="-0.137917616317056,0.640987689091654,1.22735383937799"/>
						</Atom3d>
						<Bond ID="940" Mapping="410" Parent="215" Hidden="1" Connects="936,939" Visible="0"/>
						<Molecule ID="215" Mapping="410" Parent="2" Children="936,937,938,939,940,2093" Name="Sketch 23" XYZ="0.0974122520215869,0.342840522988535,0.453237026973642" Visible="0"/>
						<Atom3d ID="941" HasProperties="1" Mapping="410" Parent="217" UserID="319" DisplayStyle="Line" XYZ="5.66211133513891,-0.165447228930286,2.74395752265912" Connections="943,945" ForcefieldType="o2*" Charge="-0.82" Components="O" Visible="0">
							<Properties Force="-256.816790534962,591.700959493004,-737.526810518522" RelativeVelocity="0.252460160485212,-0.258425081286065,0.0588427279968726"/>
						</Atom3d>
						<Atom3d ID="942" HasProperties="1" Mapping="410" Parent="217" UserID="320" DisplayStyle="Line" Hidden="1" XYZ="5.62947871426357,-0.166760601414327,2.77574419648983" Connections="943" ForcefieldType="h1o" Charge="0.41" Components="H" Visible="0">
							<Properties Force="-299.595169487032,-104.041402845035,314.978765979627" RelativeVelocity="-0.37797325582932,0.305216408891042,1.42110576654691"/>
						</Atom3d>
						<Bond ID="943" Mapping="410" Parent="217" Hidden="1" Connects="941,942" Visible="0"/>
						<Atom3d ID="944" HasProperties="1" Mapping="410" Parent="217" UserID="321" DisplayStyle="Line" Hidden="1" XYZ="5.6381519181941,-0.143081690147849,2.70888799952123" Connections="945" ForcefieldType="h1o" Charge="0.41" Components="H" Visible="0">
							<Properties Force="433.967934645741,-385.870941656723,509.291795972741" RelativeVelocity="-1.26974308274805,-1.49487242922765,0.355020908383677"/>
						</Atom3d>
						<Bond ID="945" Mapping="410" Parent="217" Hidden="1" Connects="941,944" Visible="0"/>
						<Molecule ID="217" Mapping="410" Parent="2" Children="941,942,943,944,945,2094" Name="Sketch 23" XYZ="0.186062605023655,0.295398700051901,0.453237026973642" Visible="0"/>
						<Atom3d ID="946" HasProperties="1" Mapping="410" Parent="219" UserID="322" DisplayStyle="Line" XYZ="-3.4639781425742,2.94358776662891,1.64797980892706" Connections="948,950" ForcefieldType="o2*" Charge="-0.82" Components="O" Visible="0">
							<Properties Force="-585.693980433927,884.661321963455,-7.73931029986408" RelativeVelocity="-0.0947021890341708,0.274177149530462,0.0111780759183453"/>
						</Atom3d>
						<Atom3d ID="947" HasProperties="1" Mapping="410" Parent="219" UserID="323" DisplayStyle="Line" Hidden="1" XYZ="-3.47803314133655,2.99032963585517,1.64235047133989" Connections="948" ForcefieldType="h1o" Charge="0.41" Components="H" Visible="0">
							<Properties Force="338.835007217975,-904.221286975576,233.118624005158" RelativeVelocity="-0.00120854755886742,-0.146641187843327,-0.536279812770614"/>
						</Atom3d>
						<Bond ID="948" Mapping="410" Parent="219" Hidden="1" Connects="946,947" Visible="0"/>
						<Atom3d ID="949" HasProperties="1" Mapping="410" Parent="219" UserID="324" DisplayStyle="Line" Hidden="1" XYZ="-3.43259714013847,2.94281767178422,1.61409286066534" Connections="950" ForcefieldType="h1o" Charge="0.41" Components="H" Visible="0">
							<Properties Force="234.476067734899,-32.2439338841239,-227.956899987769" RelativeVelocity="0.13289011344037,1.56224715462393,-1.36061141344783"/>
						</Atom3d>
						<Bond ID="950" Mapping="410" Parent="219" Hidden="1" Connects="946,949" Visible="0"/>
						<Molecule ID="219" Mapping="410" Parent="2" Children="946,947,948,949,950,2095" Name="Sketch 23" XYZ="0.0453237026984208,0.271942216184196,0.453237026973642" Visible="0"/>
						<Atom3d ID="951" HasProperties="1" Mapping="410" Parent="221" UserID="325" DisplayStyle="Line" XYZ="-2.97277778559293,-0.959804667913924,-1.28533692404732" Connections="953,955" ForcefieldType="o2*" Charge="-0.82" Components="O" Visible="0">
							<Properties Force="462.492039396525,-419.442840258035,595.952175027107" RelativeVelocity="-0.120835645829457,-0.227140641277733,0.0745911367235067"/>
						</Atom3d>
						<Atom3d ID="952" HasProperties="1" Mapping="410" Parent="221" UserID="326" DisplayStyle="Line" Hidden="1" XYZ="-2.95452691004785,-0.989711364454035,-1.25121694901587" Connections="953" ForcefieldType="h1o" Charge="0.41" Components="H" Visible="0">
							<Properties Force="-539.824410958401,497.361981274679,-663.816708802973" RelativeVelocity="-0.333081057685659,-0.610067135589684,1.89831245875291"/>
						</Atom3d>
						<Bond ID="953" Mapping="410" Parent="221" Hidden="1" Connects="951,952" Visible="0"/>
						<Atom3d ID="954" HasProperties="1" Mapping="410" Parent="221" UserID="327" DisplayStyle="Line" Hidden="1" XYZ="-3.01881170811467,-0.957676798997894,-1.27791035100386" Connections="955" ForcefieldType="h1o" Charge="0.41" Components="H" Visible="0">
							<Properties Force="93.8464446085556,-44.2416128183486,99.4142361648984" RelativeVelocity="-0.201113888186623,-0.600895122689134,1.10407494073827"/>
						</Atom3d>
						<Bond ID="955" Mapping="410" Parent="221" Hidden="1" Connects="951,954" Visible="0"/>
						<Molecule ID="221" Mapping="410" Parent="2" Children="951,952,953,954,955,2096" Name="Sketch 23" XYZ="0.0453237026984208,0.271942216184196,0.453237026973642" Visible="0"/>
						<Atom3d ID="956" HasProperties="1" Mapping="410" Parent="223" UserID="328" DisplayStyle="Line" XYZ="0.784060043322337,1.09841435116904,4.40845062649262" Connections="958,960" ForcefieldType="o2*" Charge="-0.82" Components="O" Visible="0">
							<Properties Force="-366.532531424813,-520.592869767593,-724.32331158068" RelativeVelocity="-0.0467083540111432,-0.321436205654118,-0.159421976976127"/>
						</Atom3d>
						<Atom3d ID="957" HasProperties="1" Mapping="410" Parent="223" UserID="329" DisplayStyle="Line" Hidden="1" XYZ="0.767760881911212,1.0851839268437,4.36368535641718" Connections="958" ForcefieldType="h1o" Charge="0.41" Components="H" Visible="0">
							<Properties Force="339.795852295323,491.869679412892,871.401631413441" RelativeVelocity="-0.817656001744532,1.10162816994479,0.452653664602291"/>
						</Atom3d>
						<Bond ID="958" Mapping="410" Parent="223" Hidden="1" Connects="956,957" Visible="0"/>
						<Atom3d ID="959" HasProperties="1" Mapping="410" Parent="223" UserID="330" DisplayStyle="Line" Hidden="1" XYZ="0.799883276327522,1.14171325006252,4.40431605670348" Connections="960" ForcefieldType="h1o" Charge="0.41" Components="H" Visible="0">
							<Properties Force="-75.5456762743541,119.619983474295,-218.695550784407" RelativeVelocity="-0.91892416694558,0.624521315123788,-0.610568226996908"/>
						</Atom3d>
						<Bond ID="960" Mapping="410" Parent="223" Hidden="1" Connects="956,959" Visible="0"/>
						<Molecule ID="223" Mapping="410" Parent="2" Children="956,957,958,959,960,2097" Name="Sketch 23" XYZ="0.25282336638306,0.394637670261425,0.453237026973642" Visible="0"/>
						<Atom3d ID="961" HasProperties="1" Mapping="410" Parent="225" UserID="331" DisplayStyle="Line" XYZ="2.90927801299665,0.890555784703098,4.48339529787593" Connections="963,965" ForcefieldType="o2*" Charge="-0.82" Components="O" Visible="0">
							<Properties Force="-480.583693658013,233.576560092526,-274.19867128353" RelativeVelocity="-0.150919149871505,0.0382387031365248,-0.123752275962504"/>
						</Atom3d>
						<Atom3d ID="962" HasProperties="1" Mapping="410" Parent="225" UserID="332" DisplayStyle="Line" Hidden="1" XYZ="2.88623949545143,0.872110112397536,4.51981201802952" Connections="963" ForcefieldType="h1o" Charge="0.41" Components="H" Visible="0">
							<Properties Force="106.370602217817,210.83475055341,-267.950664583275" RelativeVelocity="0.0143420048492779,1.40083384146495,0.641203433169168"/>
						</Atom3d>
						<Bond ID="963" Mapping="410" Parent="225" Hidden="1" Connects="961,962" Visible="0"/>
						<Atom3d ID="964" HasProperties="1" Mapping="410" Parent="225" UserID="333" DisplayStyle="Line" Hidden="1" XYZ="2.87558564005688,0.914618916245763,4.45915243458335" Connections="965" ForcefieldType="h1o" Charge="0.41" Components="H" Visible="0">
							<Properties Force="407.195617022979,-353.108244564359,390.553663380642" RelativeVelocity="-0.90348337252485,0.081346998546602,-0.799702830769057"/>
						</Atom3d>
						<Bond ID="965" Mapping="410" Parent="225" Hidden="1" Connects="961,964" Visible="0"/>
						<Molecule ID="225" Mapping="410" Parent="2" Children="961,962,963,964,965,2098" Name="Sketch 23" XYZ="0.233697317943349,0.247583559500185,0.453237026973642" Visible="0"/>
						<Atom3d ID="966" HasProperties="1" Mapping="410" Parent="227" UserID="334" DisplayStyle="Line" XYZ="2.51351026002162,0.968875007514326,3.04881932012765" Connections="968,970" ForcefieldType="o2*" Charge="-0.82" Components="O" Visible="0">
							<Properties Force="113.482737197028,124.281235276732,51.612489142455" RelativeVelocity="0.201033676931741,-0.212849830893165,0.156236597252036"/>
						</Atom3d>
						<Atom3d ID="967" HasProperties="1" Mapping="410" Parent="227" UserID="335" DisplayStyle="Line" Hidden="1" XYZ="2.52347437149564,0.928927373824959,3.02667538719516" Connections="968" ForcefieldType="h1o" Charge="0.41" Components="H" Visible="0">
							<Properties Force="-107.971689665579,58.9373629908944,-122.629146584966" RelativeVelocity="1.2190809551882,-0.259276861297948,0.626930934277358"/>
						</Atom3d>
						<Bond ID="968" Mapping="410" Parent="227" Hidden="1" Connects="966,967" Visible="0"/>
						<Atom3d ID="969" HasProperties="1" Mapping="410" Parent="227" UserID="336" DisplayStyle="Line" Hidden="1" XYZ="2.50793148950807,0.999306260843565,3.01396864478857" Connections="970" ForcefieldType="h1o" Charge="0.41" Components="H" Visible="0">
							<Properties Force="-9.62378895003829,-240.532600385368,79.801325445308" RelativeVelocity="-1.48241205720577,-0.90793137209693,-0.0697223444181877"/>
						</Atom3d>
						<Bond ID="970" Mapping="410" Parent="227" Hidden="1" Connects="966,969" Visible="0"/>
						<Molecule ID="227" Mapping="410" Parent="2" Children="966,967,968,969,970,2099" Name="Sketch 23" XYZ="0.0453237026984208,0.271942216184196,0.453237026973642" Visible="0"/>
						<Atom3d ID="971" HasProperties="1" Mapping="410" Parent="229" UserID="337" DisplayStyle="Line" XYZ="-1.25729841099107,-0.114157441148857,1.53946089568153" Connections="973,975" ForcefieldType="o2*" Charge="-0.82" Components="O" Visible="0">
							<Properties Force="-517.779656451193,28.5908586037933,-637.10025312148" RelativeVelocity="-0.111201230686867,0.060843871214257,0.060837059962723"/>
						</Atom3d>
						<Atom3d ID="972" HasProperties="1" Mapping="410" Parent="229" UserID="338" DisplayStyle="Line" Hidden="1" XYZ="-1.27633123055835,-0.113158894011219,1.49485076814655" Connections="973" ForcefieldType="h1o" Charge="0.41" Components="H" Visible="0">
							<Properties Force="507.201265997504,-220.235986078617,639.325667217577" RelativeVelocity="0.273736777598378,1.63236536438938,0.236412874668779"/>
						</Atom3d>
						<Bond ID="973" Mapping="410" Parent="229" Hidden="1" Connects="971,972" Visible="0"/>
						<Atom3d ID="974" HasProperties="1" Mapping="410" Parent="229" UserID="339" DisplayStyle="Line" Hidden="1" XYZ="-1.23512752362615,-0.155127306676336,1.54193657524785" Connections="975" ForcefieldType="h1o" Charge="0.41" Components="H" Visible="0">
							<Properties Force="-83.4037325354287,-44.0565587380104,-199.587034469736" RelativeVelocity="-0.793643441382522,0.433402657713047,0.775189534803666"/>
						</Atom3d>
						<Bond ID="975" Mapping="410" Parent="229" Hidden="1" Connects="971,974" Visible="0"/>
						<Molecule ID="229" Mapping="410" Parent="2" Children="971,972,973,974,975,2100" Name="Sketch 23" XYZ="0.0453237026984208,0.271942216184196,0.453237026973642" Visible="0"/>
						<Atom3d ID="976" HasProperties="1" Mapping="410" Parent="231" UserID="340" DisplayStyle="Line" XYZ="0.00750978059069528,2.81969416174267,2.58962710804218" Connections="978,980" ForcefieldType="o2*" Charge="-0.82" Components="O" Visible="0">
							<Properties Force="648.695440894283,43.4787577169855,216.554901906253" RelativeVelocity="-0.390991474234954,0.0376639731467635,-0.0640286624821456"/>
						</Atom3d>
						<Atom3d ID="977" HasProperties="1" Mapping="410" Parent="231" UserID="341" DisplayStyle="Line" Hidden="1" XYZ="0.017084988577739,2.82538768510887,2.54401086410957" Connections="978" ForcefieldType="h1o" Charge="0.41" Components="H" Visible="0">
							<Properties Force="16.8612138705754,-24.3672115617413,95.9603509500761" RelativeVelocity="-1.4722747999582,-0.691735370436467,-0.0696453006015573"/>
						</Atom3d>
						<Bond ID="978" Mapping="410" Parent="231" Hidden="1" Connects="976,977" Visible="0"/>
						<Atom3d ID="979" HasProperties="1" Mapping="410" Parent="231" UserID="342" DisplayStyle="Line" Hidden="1" XYZ="0.0526170475636951,2.82273636296757,2.60723246144788" Connections="980" ForcefieldType="h1o" Charge="0.41" Components="H" Visible="0">
							<Properties Force="-679.619414572791,-7.78724530369177,-198.514618896562" RelativeVelocity="0.607220122029161,-0.571824456655253,0.722501249555455"/>
						</Atom3d>
						<Bond ID="980" Mapping="410" Parent="231" Hidden="1" Connects="976,979" Visible="0"/>
						<Molecule ID="231" Mapping="410" Parent="2" Children="976,977,978,979,980,2101" Name="Sketch 23" XYZ="0.198693019334893,0.612963404722378,0.453237026973642" Visible="0"/>
						<Atom3d ID="981" HasProperties="1" Mapping="410" Parent="233" UserID="343" DisplayStyle="Line" XYZ="2.99102773584165,-0.300715691411365,-0.359385215618273" Connections="983,985" ForcefieldType="o2*" Charge="-0.82" Components="O" Visible="0">
							<Properties Force="-32.8008258938835,273.648005297046,-261.23325077937" RelativeVelocity="0.113090506882371,-0.0911608638160759,0.168436315672474"/>
						</Atom3d>
						<Atom3d ID="982" HasProperties="1" Mapping="410" Parent="233" UserID="344" DisplayStyle="Line" Hidden="1" XYZ="2.99419513627906,-0.258517533275716,-0.380856582290505" Connections="983" ForcefieldType="h1o" Charge="0.41" Components="H" Visible="0">
							<Properties Force="118.081707498295,-154.399784329003,87.056480604453" RelativeVelocity="-0.646949352287934,0.447447070266128,0.0829230204946548"/>
						</Atom3d>
						<Bond ID="983" Mapping="410" Parent="233" Hidden="1" Connects="981,982" Visible="0"/>
						<Atom3d ID="984" HasProperties="1" Mapping="410" Parent="233" UserID="345" DisplayStyle="Line" Hidden="1" XYZ="2.96000691172896,-0.287053594878465,-0.327341191514832" Connections="985" ForcefieldType="h1o" Charge="0.41" Components="H" Visible="0">
							<Properties Force="-24.1005731666568,-73.6768236215006,208.359161515176" RelativeVelocity="0.454283691160738,0.355712146565409,-0.0155525689764392"/>
						</Atom3d>
						<Bond ID="985" Mapping="410" Parent="233" Hidden="1" Connects="981,984" Visible="0"/>
						<Molecule ID="233" Mapping="410" Parent="2" Children="981,982,983,984,985,2102" Name="Sketch 23" XYZ="0.0453237026984208,0.271942216184196,0.453237026973642" Visible="0"/>
						<Atom3d ID="986" HasProperties="1" Mapping="410" Parent="235" UserID="346" DisplayStyle="Line" XYZ="-0.785622860744517,1.04285029249614,-0.767243731948258" Connections="988,990" ForcefieldType="o2*" Charge="-0.82" Components="O" Visible="0">
							<Properties Force="-478.122451935717,655.059187911931,69.5665278491002" RelativeVelocity="0.200681997492206,-0.0433289621685664,0.365583201350013"/>
						</Atom3d>
						<Atom3d ID="987" HasProperties="1" Mapping="410" Parent="235" UserID="347" DisplayStyle="Line" Hidden="1" XYZ="-0.789239171073538,0.998910461225949,-0.778415532900188" Connections="988" ForcefieldType="h1o" Charge="0.41" Components="H" Visible="0">
							<Properties Force="-189.538071205815,-571.83727061889,-205.550312573293" RelativeVelocity="-0.903715542708836,0.486642815847581,0.750875644487326"/>
						</Atom3d>
						<Bond ID="988" Mapping="410" Parent="235" Hidden="1" Connects="986,987" Visible="0"/>
						<Atom3d ID="989" HasProperties="1" Mapping="410" Parent="235" UserID="348" DisplayStyle="Line" Hidden="1" XYZ="-0.742082121666452,1.04195513221834,-0.756325422481288" Connections="990" ForcefieldType="h1o" Charge="0.41" Components="H" Visible="0">
							<Properties Force="618.729546363743,105.393587386779,227.126994425989" RelativeVelocity="1.05321953716728,0.372531775695101,-1.19568880512808"/>
						</Atom3d>
						<Bond ID="990" Mapping="410" Parent="235" Hidden="1" Connects="986,989" Visible="0"/>
						<Molecule ID="235" Mapping="410" Parent="2" Children="986,987,988,989,990,2103" Name="Sketch 23" XYZ="-0.178415065100668,0.0644425512006458,0.453237026973642" Visible="0"/>
						<Atom3d ID="991" HasProperties="1" Mapping="410" Parent="237" UserID="349" DisplayStyle="Line" XYZ="-2.52335725122211,-0.0195060457246902,0.854297182896351" Connections="993,995" ForcefieldType="o2*" Charge="-0.82" Components="O" Visible="0">
							<Properties Force="-467.239099201214,-84.9279811155738,23.8801122998392" RelativeVelocity="-0.111861175608665,0.0852718253795455,0.4519992009302"/>
						</Atom3d>
						<Atom3d ID="992" HasProperties="1" Mapping="410" Parent="237" UserID="350" DisplayStyle="Line" Hidden="1" XYZ="-2.51130971557124,-0.00173232776405625,0.813055889017271" Connections="993" ForcefieldType="h1o" Charge="0.41" Components="H" Visible="0">
							<Properties Force="-91.7649737336294,125.594092578931,-89.3527006467812" RelativeVelocity="-0.833393628254903,-0.815683959998092,-0.183347426254318"/>
						</Atom3d>
						<Bond ID="993" Mapping="410" Parent="237" Hidden="1" Connects="991,992" Visible="0"/>
						<Atom3d ID="994" HasProperties="1" Mapping="410" Parent="237" UserID="351" DisplayStyle="Line" Hidden="1" XYZ="-2.57093188742445,-0.0142121312124172,0.851449026008864" Connections="995" ForcefieldType="h1o" Charge="0.41" Components="H" Visible="0">
							<Properties Force="568.309356159959,-4.39313667119444,32.6612919996023" RelativeVelocity="-0.752616470336015,0.600590518064921,-0.358270431342498"/>
						</Atom3d>
						<Bond ID="995" Mapping="410" Parent="237" Hidden="1" Connects="991,994" Visible="0"/>
						<Molecule ID="237" Mapping="410" Parent="2" Children="991,992,993,994,995,2104" Name="Sketch 23" XYZ="0.0453237026984208,0.271942216184196,0.453237026973642" Visible="0"/>
						<Atom3d ID="996" HasProperties="1" Mapping="410" Parent="239" UserID="352" DisplayStyle="Line" XYZ="-2.24517801921971,-1.10263097025605,1.8135516217052" Connections="998,1000" ForcefieldType="o2*" Charge="-0.82" Components="O" Visible="0">
							<Properties Force="-246.712078362537,15.5873564860909,107.075291703433" RelativeVelocity="0.075406249802837,-0.357166286979956,0.0149890373057481"/>
						</Atom3d>
						<Atom3d ID="997" HasProperties="1" Mapping="410" Parent="239" UserID="353" DisplayStyle="Line" Hidden="1" XYZ="-2.26227892770667,-1.08119708611604,1.85206235308722" Connections="998" ForcefieldType="h1o" Charge="0.41" Components="H" Visible="0">
							<Properties Force="54.4980407630604,-103.761174578067,-334.26052137885" RelativeVelocity="-0.697595871892339,-0.0340562190859154,0.604404404175551"/>
						</Atom3d>
						<Bond ID="998" Mapping="410" Parent="239" Hidden="1" Connects="996,997" Visible="0"/>
						<Atom3d ID="999" HasProperties="1" Mapping="410" Parent="239" UserID="354" DisplayStyle="Line" Hidden="1" XYZ="-2.28610063096281,-1.11429595690586,1.79257569644008" Connections="1000" ForcefieldType="h1o" Charge="0.41" Components="H" Visible="0">
							<Properties Force="318.663273665699,-0.0964885978487381,36.1217668597986" RelativeVelocity="-0.68813486879222,0.182430205052921,0.784041337693169"/>
						</Atom3d>
						<Bond ID="1000" Mapping="410" Parent="239" Hidden="1" Connects="996,999" Visible="0"/>
						<Molecule ID="239" Mapping="410" Parent="2" Children="996,997,998,999,1000,2105" Name="Sketch 23" XYZ="0.0453237026984208,0.271942216184196,0.453237026973642" Visible="0"/>
						<Atom3d ID="1001" HasProperties="1" Mapping="410" Parent="241" UserID="355" DisplayStyle="Line" XYZ="1.14965131005584,4.50016353086461,4.98473073418458" Connections="1003,1005" ForcefieldType="o2*" Charge="-0.82" Components="O" Visible="0">
							<Properties Force="331.116337733344,-244.279519256507,102.97227850834" RelativeVelocity="0.175299570107755,0.175941611412937,0.22864027799607"/>
						</Atom3d>
						<Atom3d ID="1002" HasProperties="1" Mapping="410" Parent="241" UserID="356" DisplayStyle="Line" Hidden="1" XYZ="1.15069752268222,4.4776176570968,4.94498837804347" Connections="1003" ForcefieldType="h1o" Charge="0.41" Components="H" Visible="0">
							<Properties Force="-250.916031760941,66.9709153489863,-377.807619357789" RelativeVelocity="1.05038132639142,0.613570090177199,0.324976962477527"/>
						</Atom3d>
						<Bond ID="1003" Mapping="410" Parent="241" Hidden="1" Connects="1001,1002" Visible="0"/>
						<Atom3d ID="1004" HasProperties="1" Mapping="410" Parent="241" UserID="357" DisplayStyle="Line" Hidden="1" XYZ="1.18566485146194,4.47543631794706,5.00144763650263" Connections="1005" ForcefieldType="h1o" Charge="0.41" Components="H" Visible="0">
							<Properties Force="-203.959145775736,208.685512975958,296.468361186741" RelativeVelocity="-0.526733303905138,1.20763718649847,0.143416767401045"/>
						</Atom3d>
						<Bond ID="1005" Mapping="410" Parent="241" Hidden="1" Connects="1001,1004" Visible="0"/>
						<Molecule ID="241" Mapping="410" Parent="2" Children="1001,1002,1003,1004,1005,2106" Name="Sketch 23" XYZ="0.0453237026984208,0.271942216184196,0.453237026973642" Visible="0"/>
						<Atom3d ID="1006" HasProperties="1" Mapping="410" Parent="243" UserID="358" DisplayStyle="Line" XYZ="1.12894828325646,-1.53237526437795,1.30559220715003" Connections="1008,1010" ForcefieldType="o2*" Charge="-0.82" Components="O" Visible="0">
							<Properties Force="261.74554831015,422.7005570067,800.370972207951" RelativeVelocity="0.102894114058703,-0.209122729394958,-0.227846193114275"/>
						</Atom3d>
						<Atom3d ID="1007" HasProperties="1" Mapping="410" Parent="243" UserID="359" DisplayStyle="Line" Hidden="1" XYZ="1.15571428202992,-1.50991682623619,1.33920585151723" Connections="1008" ForcefieldType="h1o" Charge="0.41" Components="H" Visible="0">
							<Properties Force="-234.110068914079,-280.014907747323,-563.946173315671" RelativeVelocity="-0.436736761882704,0.785745748698908,1.1039965229941"/>
						</Atom3d>
						<Bond ID="1008" Mapping="410" Parent="243" Hidden="1" Connects="1006,1007" Visible="0"/>
						<Atom3d ID="1009" HasProperties="1" Mapping="410" Parent="243" UserID="360" DisplayStyle="Line" Hidden="1" XYZ="1.09643831257997,-1.54776324673547,1.33705260124528" Connections="1010" ForcefieldType="h1o" Charge="0.41" Components="H" Visible="0">
							<Properties Force="123.749013728625,111.143065111222,-410.518091277614" RelativeVelocity="-0.97641733509043,0.869800097949152,0.307309898339908"/>
						</Atom3d>
						<Bond ID="1010" Mapping="410" Parent="243" Hidden="1" Connects="1006,1009" Visible="0"/>
						<Molecule ID="243" Mapping="410" Parent="2" Children="1006,1007,1008,1009,1010,2107" Name="Sketch 23" XYZ="-0.133306442560529,0.0824860003296498,0.453237026973642" Visible="0"/>
						<Atom3d ID="1011" HasProperties="1" Mapping="410" Parent="245" UserID="361" DisplayStyle="Line" XYZ="-0.964816476578069,-2.55950773912592,0.382586500451006" Connections="1013,1015" ForcefieldType="o2*" Charge="-0.82" Components="O" Visible="0">
							<Properties Force="-79.8947612265406,-827.468536908669,494.378979875392" RelativeVelocity="0.207219202677564,0.115317388498056,-0.0295579857371911"/>
						</Atom3d>
						<Atom3d ID="1012" HasProperties="1" Mapping="410" Parent="245" UserID="362" DisplayStyle="Line" Hidden="1" XYZ="-0.953176947839955,-2.60285205066678,0.399858417215492" Connections="1013" ForcefieldType="h1o" Charge="0.41" Components="H" Visible="0">
							<Properties Force="86.8219260818429,376.477559536695,-423.729520405086" RelativeVelocity="0.0170418576955392,0.728410572929552,1.29610880561582"/>
						</Atom3d>
						<Bond ID="1013" Mapping="410" Parent="245" Hidden="1" Connects="1011,1012" Visible="0"/>
						<Atom3d ID="1014" HasProperties="1" Mapping="410" Parent="245" UserID="363" DisplayStyle="Line" Hidden="1" XYZ="-0.996800371767169,-2.55669862499132,0.416722176646587" Connections="1015" ForcefieldType="h1o" Charge="0.41" Components="H" Visible="0">
							<Properties Force="-88.6775781912218,337.300546919089,-7.28378864550692" RelativeVelocity="-0.524067804305783,0.567550401721904,-0.247948916670351"/>
						</Atom3d>
						<Bond ID="1015" Mapping="410" Parent="245" Hidden="1" Connects="1011,1014" Visible="0"/>
						<Molecule ID="245" Mapping="410" Parent="2" Children="1011,1012,1013,1014,1015,2108" Name="Sketch 23" XYZ="0.0453237026984208,0.271942216184196,0.453237026973642" Visible="0"/>
						<Atom3d ID="1016" HasProperties="1" Mapping="410" Parent="247" UserID="364" DisplayStyle="Line" XYZ="-1.79621895571899,1.683136715108,2.7503189426831" Connections="1018,1020" ForcefieldType="o2*" Charge="-0.82" Components="O" Visible="0">
							<Properties Force="406.204470455764,-18.5034674630415,-230.662079970009" RelativeVelocity="-0.105176744016384,0.0440330289904746,0.00372216409183122"/>
						</Atom3d>
						<Atom3d ID="1017" HasProperties="1" Mapping="410" Parent="247" UserID="365" DisplayStyle="Line" Hidden="1" XYZ="-1.75842204111341,1.6831723686387,2.72196842337276" Connections="1018" ForcefieldType="h1o" Charge="0.41" Components="H" Visible="0">
							<Properties Force="-279.673476115103,-51.6504821774543,103.979141940567" RelativeVelocity="0.984404459038781,-1.25188700348508,-0.131470086600584"/>
						</Atom3d>
						<Bond ID="1018" Mapping="410" Parent="247" Hidden="1" Connects="1016,1017" Visible="0"/>
						<Atom3d ID="1019" HasProperties="1" Mapping="410" Parent="247" UserID="366" DisplayStyle="Line" Hidden="1" XYZ="-1.82699724222324,1.66459001715728,2.7204857335125" Connections="1020" ForcefieldType="h1o" Charge="0.41" Components="H" Visible="0">
							<Properties Force="-202.317131395193,-7.8340398502551,122.562656936447" RelativeVelocity="0.605745133810854,-1.12963821744263,-0.0236397526543618"/>
						</Atom3d>
						<Bond ID="1020" Mapping="410" Parent="247" Hidden="1" Connects="1016,1019" Visible="0"/>
						<Molecule ID="247" Mapping="410" Parent="2" Children="1016,1017,1018,1019,1020,2109" Name="Sketch 23" XYZ="0.0453237026984208,0.271942216184196,0.453237026973642" Visible="0"/>
						<Atom3d ID="1021" HasProperties="1" Mapping="410" Parent="249" UserID="367" DisplayStyle="Line" XYZ="2.07739944710123,-0.0987581191779572,2.3715864970666" Connections="1023,1025" ForcefieldType="o2*" Charge="-0.82" Components="O" Visible="0">
							<Properties Force="-177.855025191905,4.20557562165049,152.852995848477" RelativeVelocity="-0.0803730423931352,-0.265455950469983,0.152874927218675"/>
						</Atom3d>
						<Atom3d ID="1022" HasProperties="1" Mapping="410" Parent="249" UserID="368" DisplayStyle="Line" Hidden="1" XYZ="2.05323292943013,-0.0978366571755812,2.33214423509081" Connections="1023" ForcefieldType="h1o" Charge="0.41" Components="H" Visible="0">
							<Properties Force="-136.441664806116,-28.0711389122235,-219.982489507693" RelativeVelocity="-0.429155791518369,0.484315499691476,-0.81020903472328"/>
						</Atom3d>
						<Bond ID="1023" Mapping="410" Parent="249" Hidden="1" Connects="1021,1022" Visible="0"/>
						<Atom3d ID="1024" HasProperties="1" Mapping="410" Parent="249" UserID="369" DisplayStyle="Line" Hidden="1" XYZ="2.11918171696364,-0.0975636081514282,2.35203283504588" Connections="1025" ForcefieldType="h1o" Charge="0.41" Components="H" Visible="0">
							<Properties Force="352.06259752984,-63.2948678125763,-81.4309467279152" RelativeVelocity="-0.154462642491203,0.966637431115792,0.437790271027165"/>
						</Atom3d>
						<Bond ID="1025" Mapping="410" Parent="249" Hidden="1" Connects="1021,1024" Visible="0"/>
						<Molecule ID="249" Mapping="410" Parent="2" Children="1021,1022,1023,1024,1025,2110" Name="Sketch 23" XYZ="0.0453237026984208,0.271942216184196,0.453237026973642" Visible="0"/>
						<Atom3d ID="1026" HasProperties="1" Mapping="410" Parent="251" UserID="370" DisplayStyle="Line" XYZ="0.325151123484088,3.12722789468001,-1.16230854979962" Connections="1028,1030" ForcefieldType="o2*" Charge="-0.82" Components="O" Visible="0">
							<Properties Force="-124.942142510081,501.990167504574,710.98413668401" RelativeVelocity="-0.0339109864318815,-0.401465920697754,0.158441145754414"/>
						</Atom3d>
						<Atom3d ID="1027" HasProperties="1" Mapping="410" Parent="251" UserID="371" DisplayStyle="Line" Hidden="1" XYZ="0.338669982083174,3.13810353145959,-1.11730252260104" Connections="1028" ForcefieldType="h1o" Charge="0.41" Components="H" Visible="0">
							<Properties Force="-73.1709827192366,-222.285621889012,-485.810532075023" RelativeVelocity="0.476258673772215,0.314541786899665,0.260118734969173"/>
						</Atom3d>
						<Bond ID="1028" Mapping="410" Parent="251" Hidden="1" Connects="1026,1027" Visible="0"/>
						<Atom3d ID="1029" HasProperties="1" Mapping="410" Parent="251" UserID="372" DisplayStyle="Line" Hidden="1" XYZ="0.34819326806117,3.08847219983912,-1.16708742035685" Connections="1030" ForcefieldType="h1o" Charge="0.41" Components="H" Visible="0">
							<Properties Force="258.66167006788,-468.977706669007,-88.6185100180833" RelativeVelocity="0.228012534694907,-0.0313307915901284,-1.14424040478609"/>
						</Atom3d>
						<Bond ID="1030" Mapping="410" Parent="251" Hidden="1" Connects="1026,1029" Visible="0"/>
						<Molecule ID="251" Mapping="410" Parent="2" Children="1026,1027,1028,1029,1030,2111" Name="Sketch 23" XYZ="0.0453237026984208,0.271942216184196,0.453237026973642" Visible="0"/>
						<Atom3d ID="1031" HasProperties="1" Mapping="410" Parent="253" UserID="373" DisplayStyle="Line" XYZ="0.0367922645903691,4.64450271167117,0.390501628940028" Connections="1033,1035" ForcefieldType="o2*" Charge="-0.82" Components="O" Visible="0">
							<Properties Force="-34.6805789331563,25.2966464412299,-286.514815244133" RelativeVelocity="0.106648554012489,0.205384549720497,-0.142812770443814"/>
						</Atom3d>
						<Atom3d ID="1032" HasProperties="1" Mapping="410" Parent="253" UserID="374" DisplayStyle="Line" Hidden="1" XYZ="0.0322156348826638,4.63399358004517,0.435690505921709" Connections="1033" ForcefieldType="h1o" Charge="0.41" Components="H" Visible="0">
							<Properties Force="-57.0230964917325,96.4232699909161,115.575875941361" RelativeVelocity="-0.647766498860878,-0.869021908392213,0.461073142098138"/>
						</Atom3d>
						<Bond ID="1033" Mapping="410" Parent="253" Hidden="1" Connects="1031,1032" Visible="0"/>
						<Atom3d ID="1034" HasProperties="1" Mapping="410" Parent="253" UserID="375" DisplayStyle="Line" Hidden="1" XYZ="0.0143557809968647,4.68636198770905,0.387320144381642" Connections="1035" ForcefieldType="h1o" Charge="0.41" Components="H" Visible="0">
							<Properties Force="271.343925627828,-315.659446323361,142.949667993595" RelativeVelocity="0.345890959415106,0.859693415757036,1.70185991274239"/>
						</Atom3d>
						<Bond ID="1035" Mapping="410" Parent="253" Hidden="1" Connects="1031,1034" Visible="0"/>
						<Molecule ID="253" Mapping="410" Parent="2" Children="1031,1032,1033,1034,1035,2112" Name="Sketch 23" XYZ="0.0453237026984208,0.271942216184196,0.453237026973642" Visible="0"/>
						<Atom3d ID="1036" HasProperties="1" Mapping="410" Parent="255" UserID="376" DisplayStyle="Line" XYZ="2.87896434291522,1.29748920822317,-0.193418723155412" Connections="1038,1040" ForcefieldType="o2*" Charge="-0.82" Components="O" Visible="0">
							<Properties Force="538.862368604874,787.563794275173,693.891013180342" RelativeVelocity="-0.372957913250666,0.0781985058723619,0.179835625355158"/>
						</Atom3d>
						<Atom3d ID="1037" HasProperties="1" Mapping="410" Parent="255" UserID="377" DisplayStyle="Line" Hidden="1" XYZ="2.88773802633927,1.31275742887352,-0.148700360136204" Connections="1038" ForcefieldType="h1o" Charge="0.41" Components="H" Visible="0">
							<Properties Force="-26.6033883180658,-198.216118450811,-604.07697938549" RelativeVelocity="-1.07582806000021,-1.11454919977382,0.622347317036416"/>
						</Atom3d>
						<Bond ID="1038" Mapping="410" Parent="255" Hidden="1" Connects="1036,1037" Visible="0"/>
						<Atom3d ID="1039" HasProperties="1" Mapping="410" Parent="255" UserID="378" DisplayStyle="Line" Hidden="1" XYZ="2.8541811599783,1.26091177300108,-0.183309301112717" Connections="1040" ForcefieldType="h1o" Charge="0.41" Components="H" Visible="0">
							<Properties Force="-429.29860033088,-515.807930389987,42.0381790101463" RelativeVelocity="0.651879267330217,-0.0372931630986288,0.488292991087104"/>
						</Atom3d>
						<Bond ID="1040" Mapping="410" Parent="255" Hidden="1" Connects="1036,1039" Visible="0"/>
						<Molecule ID="255" Mapping="410" Parent="2" Children="1036,1037,1038,1039,1040,2113" Name="Sketch 23" XYZ="0.245605986776638,0.470420156603244,0.453237026973642" Visible="0"/>
						<Atom3d ID="1041" HasProperties="1" Mapping="410" Parent="257" UserID="379" DisplayStyle="Line" XYZ="1.88515146349689,-0.620413508418984,1.29603859115275" Connections="1043,1045" ForcefieldType="o2*" Charge="-0.82" Components="O" Visible="0">
							<Properties Force="180.15731172287,-26.5610970518668,73.6129390529496" RelativeVelocity="0.174688992380473,0.236182114608139,-0.0802657618436873"/>
						</Atom3d>
						<Atom3d ID="1042" HasProperties="1" Mapping="410" Parent="257" UserID="380" DisplayStyle="Line" Hidden="1" XYZ="1.91043926341527,-0.58480793118296,1.27702580162467" Connections="1043" ForcefieldType="h1o" Charge="0.41" Components="H" Visible="0">
							<Properties Force="-275.636811868733,-227.666229195517,39.680821633193" RelativeVelocity="1.53171926996763,-0.305006847058366,0.384182354095406"/>
						</Atom3d>
						<Bond ID="1043" Mapping="410" Parent="257" Hidden="1" Connects="1041,1042" Visible="0"/>
						<Atom3d ID="1044" HasProperties="1" Mapping="410" Parent="257" UserID="381" DisplayStyle="Line" Hidden="1" XYZ="1.91969955340684,-0.637906328966218,1.32229155786267" Connections="1045" ForcefieldType="h1o" Charge="0.41" Components="H" Visible="0">
							<Properties Force="-216.363846258557,-26.6690235727567,-93.366670203512" RelativeVelocity="-1.05447422893921,-0.755385638190486,-0.325690580050022"/>
						</Atom3d>
						<Bond ID="1045" Mapping="410" Parent="257" Hidden="1" Connects="1041,1044" Visible="0"/>
						<Molecule ID="257" Mapping="410" Parent="2" Children="1041,1042,1043,1044,1045,2114" Name="Sketch 23" XYZ="0.0453237026984208,0.271942216184196,0.453237026973642" Visible="0"/>
						<Atom3d ID="1046" HasProperties="1" Mapping="410" Parent="259" UserID="382" DisplayStyle="Line" XYZ="-3.09964233773693,-0.48625332837673,1.52082251603066" Connections="1048,1050" ForcefieldType="o2*" Charge="-0.82" Components="O" Visible="0">
							<Properties Force="-1016.42025941791,260.732069973953,986.717093611948" RelativeVelocity="0.0190248515383203,0.150612848630346,-0.0676887773995116"/>
						</Atom3d>
						<Atom3d ID="1047" HasProperties="1" Mapping="410" Parent="259" UserID="383" DisplayStyle="Line" Hidden="1" XYZ="-3.14034996761501,-0.461231362712624,1.53174537932218" Connections="1048" ForcefieldType="h1o" Charge="0.41" Components="H" Visible="0">
							<Properties Force="711.946801471474,-391.14622719015,-227.374722143787" RelativeVelocity="1.03001808747041,0.206207976998548,-0.0778665989060494"/>
						</Atom3d>
						<Bond ID="1048" Mapping="410" Parent="259" Hidden="1" Connects="1046,1047" Visible="0"/>
						<Atom3d ID="1049" HasProperties="1" Mapping="410" Parent="259" UserID="384" DisplayStyle="Line" Hidden="1" XYZ="-3.09568911969194,-0.505420611541548,1.56483698029942" Connections="1050" ForcefieldType="h1o" Charge="0.41" Components="H" Visible="0">
							<Properties Force="19.8337986360731,66.3656998242185,-496.781857550054" RelativeVelocity="-0.124767902344776,0.631838460518916,0.273895193863944"/>
						</Atom3d>
						<Bond ID="1050" Mapping="410" Parent="259" Hidden="1" Connects="1046,1049" Visible="0"/>
						<Molecule ID="259" Mapping="410" Parent="2" Children="1046,1047,1048,1049,1050,2115" Name="Sketch 23" XYZ="0.0453237026984208,0.271942216184196,0.453237026973642" Visible="0"/>
						<Atom3d ID="1051" HasProperties="1" Mapping="410" Parent="261" UserID="385" DisplayStyle="Line" XYZ="-2.08162667242644,-1.42604896307335,-4.99101758807033" Connections="1053,1055" ForcefieldType="o2*" Charge="-0.82" Components="O" Visible="0">
							<Properties Force="-96.8423172512145,-282.068449872718,-346.64767220272" RelativeVelocity="-0.152425865951142,0.288888654000616,-0.404526012535513"/>
						</Atom3d>
						<Atom3d ID="1052" HasProperties="1" Mapping="410" Parent="261" UserID="386" DisplayStyle="Line" Hidden="1" XYZ="-2.07543089287827,-1.39929605720563,-4.95441729974083" Connections="1053" ForcefieldType="h1o" Charge="0.41" Components="H" Visible="0">
							<Properties Force="177.465958994459,132.584673578334,120.088425103095" RelativeVelocity="0.555973446218845,-1.33685718857532,0.0190561949744725"/>
						</Atom3d>
						<Bond ID="1053" Mapping="410" Parent="261" Hidden="1" Connects="1051,1052" Visible="0"/>
						<Atom3d ID="1054" HasProperties="1" Mapping="410" Parent="261" UserID="387" DisplayStyle="Line" Hidden="1" XYZ="-2.04023149910579,-1.42333436210745,-5.01329553152481" Connections="1055" ForcefieldType="h1o" Charge="0.41" Components="H" Visible="0">
							<Properties Force="-94.5857056717492,107.597126040393,275.71410884018" RelativeVelocity="0.0900248649150551,-0.573752412485209,-0.227859337033072"/>
						</Atom3d>
						<Bond ID="1055" Mapping="410" Parent="261" Hidden="1" Connects="1051,1054" Visible="0"/>
						<Molecule ID="261" Mapping="410" Parent="2" Children="1051,1052,1053,1054,1055,2116" Name="Sketch 23" XYZ="0.0453237026984208,0.271942216184196,0.453237026973642" Visible="0"/>
						<Atom3d ID="1056" HasProperties="1" Mapping="410" Parent="263" UserID="388" DisplayStyle="Line" XYZ="0.167720574138206,2.28288668749016,3.18131181503224" Connections="1058,1060" ForcefieldType="o2*" Charge="-0.82" Components="O" Visible="0">
							<Properties Force="55.196688486875,-150.146652483535,-228.638804221033" RelativeVelocity="-0.41888128439934,-0.16223873842131,0.0176918685564981"/>
						</Atom3d>
						<Atom3d ID="1057" HasProperties="1" Mapping="410" Parent="263" UserID="389" DisplayStyle="Line" Hidden="1" XYZ="0.182669827225753,2.30339241000784,3.22157906144032" Connections="1058" ForcefieldType="h1o" Charge="0.41" Components="H" Visible="0">
							<Properties Force="-180.063686262336,-339.136099679882,-118.961237773401" RelativeVelocity="0.293649632898147,1.18018592586078,0.253236459054481"/>
						</Atom3d>
						<Bond ID="1058" Mapping="410" Parent="263" Hidden="1" Connects="1056,1057" Visible="0"/>
						<Atom3d ID="1059" HasProperties="1" Mapping="410" Parent="263" UserID="390" DisplayStyle="Line" Hidden="1" XYZ="0.161465885218189,2.23750434755463,3.19374492236816" Connections="1060" ForcefieldType="h1o" Charge="0.41" Components="H" Visible="0">
							<Properties Force="103.962143685995,358.450220628158,243.739100051974" RelativeVelocity="-0.476276494512458,-0.0225910341880171,0.393958069243661"/>
						</Atom3d>
						<Bond ID="1060" Mapping="410" Parent="263" Hidden="1" Connects="1056,1059" Visible="0"/>
						<Molecule ID="263" Mapping="410" Parent="2" Children="1056,1057,1058,1059,1060,2117" Name="Sketch 23" XYZ="0.0453237026984208,0.271942216184196,0.453237026973642" Visible="0"/>
						<Atom3d ID="1061" HasProperties="1" Mapping="410" Parent="265" UserID="391" DisplayStyle="Line" XYZ="1.13353584262898,3.79639336236391,2.20722784454807" Connections="1063,1065" ForcefieldType="o2*" Charge="-0.82" Components="O" Visible="0">
							<Properties Force="415.843285908999,288.322153911698,543.420208625063" RelativeVelocity="-0.102441119348826,0.174382660303496,0.138892551934553"/>
						</Atom3d>
						<Atom3d ID="1062" HasProperties="1" Mapping="410" Parent="265" UserID="392" DisplayStyle="Line" Hidden="1" XYZ="1.08844016673629,3.78732533470845,2.20917273283815" Connections="1063" ForcefieldType="h1o" Charge="0.41" Components="H" Visible="0">
							<Properties Force="-239.693056431547,9.02875090261448,180.065265168534" RelativeVelocity="-0.846928877605206,-1.23309234704061,-0.202497859419941"/>
						</Atom3d>
						<Bond ID="1063" Mapping="410" Parent="265" Hidden="1" Connects="1061,1062" Visible="0"/>
						<Atom3d ID="1064" HasProperties="1" Mapping="410" Parent="265" UserID="393" DisplayStyle="Line" Hidden="1" XYZ="1.14097831214478,3.81934217406723,2.24950791288025" Connections="1065" ForcefieldType="h1o" Charge="0.41" Components="H" Visible="0">
							<Properties Force="-171.084239359587,-347.608187742427,-656.14375127108" RelativeVelocity="0.123090653807286,0.573924989919645,-0.951796465152557"/>
						</Atom3d>
						<Bond ID="1065" Mapping="410" Parent="265" Hidden="1" Connects="1061,1064" Visible="0"/>
						<Molecule ID="265" Mapping="410" Parent="2" Children="1061,1062,1063,1064,1065,2118" Name="Sketch 23" XYZ="0.373770944263941,0.308114821696614,0.453237026973642" Visible="0"/>
						<Atom3d ID="1066" HasProperties="1" Mapping="410" Parent="267" UserID="394" DisplayStyle="Line" XYZ="2.92139514579065,-1.55843746849417,-0.36141317918367" Connections="1068,1070" ForcefieldType="o2*" Charge="-0.82" Components="O" Visible="0">
							<Properties Force="261.780103289791,310.225312722123,-456.973634023425" RelativeVelocity="0.126053766129634,-0.0416353413149782,-0.298065583733538"/>
						</Atom3d>
						<Atom3d ID="1067" HasProperties="1" Mapping="410" Parent="267" UserID="395" DisplayStyle="Line" Hidden="1" XYZ="2.95855822938355,-1.58599762809631,-0.356355876306698" Connections="1068" ForcefieldType="h1o" Charge="0.41" Components="H" Visible="0">
							<Properties Force="-23.3209675274438,-155.605821724789,145.42543049199" RelativeVelocity="0.0810861717399985,-1.05026655911797,0.409266922787032"/>
						</Atom3d>
						<Bond ID="1068" Mapping="410" Parent="267" Hidden="1" Connects="1066,1067" Visible="0"/>
						<Atom3d ID="1069" HasProperties="1" Mapping="410" Parent="267" UserID="396" DisplayStyle="Line" Hidden="1" XYZ="2.90335744378528,-1.55876679626343,-0.31949870778277" Connections="1070" ForcefieldType="h1o" Charge="0.41" Components="H" Visible="0">
							<Properties Force="-156.958778688081,-145.110752393612,265.88768266984" RelativeVelocity="0.6909243623302,-0.548676670355822,-0.0533733917102905"/>
						</Atom3d>
						<Bond ID="1070" Mapping="410" Parent="267" Hidden="1" Connects="1066,1069" Visible="0"/>
						<Molecule ID="267" Mapping="410" Parent="2" Children="1066,1067,1068,1069,1070,2119" Name="Sketch 23" XYZ="-0.186895495405239,0.200490156577764,0.453237026973642" Visible="0"/>
						<Atom3d ID="1071" HasProperties="1" Mapping="410" Parent="269" UserID="397" DisplayStyle="Line" XYZ="-0.756488174427333,-0.777097693213774,3.82448459294245" Connections="1073,1075" ForcefieldType="o2*" Charge="-0.82" Components="O" Visible="0">
							<Properties Force="-35.7112948426306,-190.072703798802,231.094326009156" RelativeVelocity="-0.0905981997992165,-0.422157944729226,0.434988444484401"/>
						</Atom3d>
						<Atom3d ID="1072" HasProperties="1" Mapping="410" Parent="269" UserID="398" DisplayStyle="Line" Hidden="1" XYZ="-0.785212076711162,-0.794388602545154,3.85710023667992" Connections="1073" ForcefieldType="h1o" Charge="0.41" Components="H" Visible="0">
							<Properties Force="-242.108033539816,216.821699395787,5.94531406688726" RelativeVelocity="1.11722397690244,-1.11403629948811,0.712210316302782"/>
						</Atom3d>
						<Bond ID="1073" Mapping="410" Parent="269" Hidden="1" Connects="1071,1072" Visible="0"/>
						<Atom3d ID="1074" HasProperties="1" Mapping="410" Parent="269" UserID="399" DisplayStyle="Line" Hidden="1" XYZ="-0.722940286394682,-0.807489593690564,3.83632797068658" Connections="1075" ForcefieldType="h1o" Charge="0.41" Components="H" Visible="0">
							<Properties Force="177.195799019676,139.468494478474,-340.943067657557" RelativeVelocity="0.209587283583034,-0.508675859845776,0.867833411570707"/>
						</Atom3d>
						<Bond ID="1075" Mapping="410" Parent="269" Hidden="1" Connects="1071,1074" Visible="0"/>
						<Molecule ID="269" Mapping="410" Parent="2" Children="1071,1072,1073,1074,1075,2120" Name="Sketch 23" XYZ="0.0453237026984208,0.271942216184196,0.453237026973642" Visible="0"/>
						<Atom3d ID="1076" HasProperties="1" Mapping="410" Parent="271" UserID="400" DisplayStyle="Line" XYZ="-1.22390900520261,2.91326398244808,2.1889629776527" Connections="1078,1080" ForcefieldType="o2*" Charge="-0.82" Components="O" Visible="0">
							<Properties Force="387.961977955046,795.875892679441,133.096202900059" RelativeVelocity="0.012303615606262,0.0374698735881588,0.22490606561755"/>
						</Atom3d>
						<Atom3d ID="1077" HasProperties="1" Mapping="410" Parent="271" UserID="401" DisplayStyle="Line" Hidden="1" XYZ="-1.19374787634542,2.95221295757649,2.18966186321487" Connections="1078" ForcefieldType="h1o" Charge="0.41" Components="H" Visible="0">
							<Properties Force="-383.694115433992,-803.906161459991,-180.514136126408" RelativeVelocity="0.482739561046886,-1.08807060111731,0.15559206706967"/>
						</Atom3d>
						<Bond ID="1078" Mapping="410" Parent="271" Hidden="1" Connects="1076,1077" Visible="0"/>
						<Atom3d ID="1079" HasProperties="1" Mapping="410" Parent="271" UserID="402" DisplayStyle="Line" Hidden="1" XYZ="-1.21663240248442,2.89496288808599,2.14741782872456" Connections="1080" ForcefieldType="h1o" Charge="0.41" Components="H" Visible="0">
							<Properties Force="132.348791121491,27.400847328532,-39.4123558314879" RelativeVelocity="0.0612201093321484,-0.710165209402441,0.692626972349903"/>
						</Atom3d>
						<Bond ID="1080" Mapping="410" Parent="271" Hidden="1" Connects="1076,1079" Visible="0"/>
						<Molecule ID="271" Mapping="410" Parent="2" Children="1076,1077,1078,1079,1080,2121" Name="Sketch 23" XYZ="0.0453237026984208,0.271942216184196,0.453237026973642" Visible="0"/>
						<Atom3d ID="1081" HasProperties="1" Mapping="410" Parent="273" UserID="403" DisplayStyle="Line" XYZ="0.218205917570559,1.41078417888938,3.77969624018409" Connections="1083,1085" ForcefieldType="o2*" Charge="-0.82" Components="O" Visible="0">
							<Properties Force="-114.97451372142,219.409260683815,-330.412887374841" RelativeVelocity="0.20131933834546,0.0630442728773208,-0.0482994078163412"/>
						</Atom3d>
						<Atom3d ID="1082" HasProperties="1" Mapping="410" Parent="273" UserID="404" DisplayStyle="Line" Hidden="1" XYZ="0.206323314286477,1.39704215288116,3.82248957834949" Connections="1083" ForcefieldType="h1o" Charge="0.41" Components="H" Visible="0">
							<Properties Force="73.9918063903655,-318.866240925485,-47.9111448177852" RelativeVelocity="0.27098163695195,0.212371221243665,0.165821573890034"/>
						</Atom3d>
						<Bond ID="1083" Mapping="410" Parent="273" Hidden="1" Connects="1081,1082" Visible="0"/>
						<Atom3d ID="1084" HasProperties="1" Mapping="410" Parent="273" UserID="405" DisplayStyle="Line" Hidden="1" XYZ="0.215200491615429,1.37332769578101,3.7510712278398" Connections="1085" ForcefieldType="h1o" Charge="0.41" Components="H" Visible="0">
							<Properties Force="-141.966817375464,44.7203706278653,521.284764579353" RelativeVelocity="-0.40873277311179,0.404131536364101,0.251825708140222"/>
						</Atom3d>
						<Bond ID="1085" Mapping="410" Parent="273" Hidden="1" Connects="1081,1084" Visible="0"/>
						<Molecule ID="273" Mapping="410" Parent="2" Children="1081,1082,1083,1084,1085,2122" Name="Sketch 23" XYZ="0.0453237026984208,0.271942216184196,0.453237026973642" Visible="0"/>
						<Atom3d ID="1086" HasProperties="1" Mapping="410" Parent="275" UserID="406" DisplayStyle="Line" XYZ="0.361913058575921,0.938560842659572,2.4513372155593" Connections="1088,1090" ForcefieldType="o2*" Charge="-0.82" Components="O" Visible="0">
							<Properties Force="-191.529344640233,533.367457611851,-398.451433584144" RelativeVelocity="-0.00605931331692177,-0.191760584396508,-0.103737880103218"/>
						</Atom3d>
						<Atom3d ID="1087" HasProperties="1" Mapping="410" Parent="275" UserID="407" DisplayStyle="Line" Hidden="1" XYZ="0.374780782620637,0.908523565595659,2.48265600688906" Connections="1088" ForcefieldType="h1o" Charge="0.41" Components="H" Visible="0">
							<Properties Force="145.973439703756,-445.169410403558,424.672346046323" RelativeVelocity="-1.25202882307187,-0.262789160441723,0.611425137220009"/>
						</Atom3d>
						<Bond ID="1088" Mapping="410" Parent="275" Hidden="1" Connects="1086,1087" Visible="0"/>
						<Atom3d ID="1089" HasProperties="1" Mapping="410" Parent="275" UserID="408" DisplayStyle="Line" Hidden="1" XYZ="0.39924633994577,0.966216013833265,2.45253688072042" Connections="1090" ForcefieldType="h1o" Charge="0.41" Components="H" Visible="0">
							<Properties Force="95.0748291750193,55.6218027854132,-33.632227435493" RelativeVelocity="0.522577104202313,0.870656511838899,-0.775594436022787"/>
						</Atom3d>
						<Bond ID="1090" Mapping="410" Parent="275" Hidden="1" Connects="1086,1089" Visible="0"/>
						<Molecule ID="275" Mapping="410" Parent="2" Children="1086,1087,1088,1089,1090,2123" Name="Sketch 23" XYZ="0.0453237026984208,0.271942216184196,0.453237026973642" Visible="0"/>
						<Atom3d ID="1091" HasProperties="1" Mapping="410" Parent="277" UserID="409" DisplayStyle="Line" XYZ="-2.04831047744604,1.11853672523537,-0.634515749479178" Connections="1093,1095" ForcefieldType="o2*" Charge="-0.82" Components="O" Visible="0">
							<Properties Force="-208.614914462503,206.038318151298,-575.90586573424" RelativeVelocity="0.0288717306591153,0.0767487713277681,-0.221260769370571"/>
						</Atom3d>
						<Atom3d ID="1092" HasProperties="1" Mapping="410" Parent="277" UserID="410" DisplayStyle="Line" Hidden="1" XYZ="-2.02276582848899,1.1024060455962,-0.669411978183428" Connections="1093" ForcefieldType="h1o" Charge="0.41" Components="H" Visible="0">
							<Properties Force="28.0818874428744,25.5790221768849,-235.164864217213" RelativeVelocity="0.241819683921884,-0.0318530167642452,0.121208754042168"/>
						</Atom3d>
						<Bond ID="1093" Mapping="410" Parent="277" Hidden="1" Connects="1091,1092" Visible="0"/>
						<Atom3d ID="1094" HasProperties="1" Mapping="410" Parent="277" UserID="411" DisplayStyle="Line" Hidden="1" XYZ="-2.02962817255204,1.09290084467191,-0.602815643939838" Connections="1095" ForcefieldType="h1o" Charge="0.41" Components="H" Visible="0">
							<Properties Force="237.31043856328,-338.014222790414,719.771112642598" RelativeVelocity="0.0684326581124686,-0.093731867003144,-0.842049722898081"/>
						</Atom3d>
						<Bond ID="1095" Mapping="410" Parent="277" Hidden="1" Connects="1091,1094" Visible="0"/>
						<Molecule ID="277" Mapping="410" Parent="2" Children="1091,1092,1093,1094,1095,2124" Name="Sketch 23" XYZ="0.245605986776638,0.470420156603244,0.453237026973642" Visible="0"/>
						<Atom3d ID="1096" HasProperties="1" Mapping="410" Parent="279" UserID="412" DisplayStyle="Line" XYZ="-0.12822384884835,-0.999685285265784,1.17738122530916" Connections="1098,1100" ForcefieldType="o2*" Charge="-0.82" Components="O" Visible="0">
							<Properties Force="125.303707050987,331.304067858751,-439.406165496925" RelativeVelocity="-0.200558422309065,-0.080982915891085,0.0781726927366989"/>
						</Atom3d>
						<Atom3d ID="1097" HasProperties="1" Mapping="410" Parent="279" UserID="413" DisplayStyle="Line" Hidden="1" XYZ="-0.104274519042935,-0.972299048806635,1.14648694127125" Connections="1098" ForcefieldType="h1o" Charge="0.41" Components="H" Visible="0">
							<Properties Force="-197.237851020118,-287.789781184361,228.194376866493" RelativeVelocity="-0.0808549968412255,0.56905181501211,1.47749674332763"/>
						</Atom3d>
						<Bond ID="1098" Mapping="410" Parent="279" Hidden="1" Connects="1096,1097" Visible="0"/>
						<Atom3d ID="1099" HasProperties="1" Mapping="410" Parent="279" UserID="414" DisplayStyle="Line" Hidden="1" XYZ="-0.0967197706786772,-0.999083296103184,1.2110060153849" Connections="1100" ForcefieldType="h1o" Charge="0.41" Components="H" Visible="0">
							<Properties Force="67.0780817422876,-44.035622044324,244.994798781877" RelativeVelocity="0.846504941110972,0.0830353140533834,1.65283552566365"/>
						</Atom3d>
						<Bond ID="1100" Mapping="410" Parent="279" Hidden="1" Connects="1096,1099" Visible="0"/>
						<Molecule ID="279" Mapping="410" Parent="2" Children="1096,1097,1098,1099,1100,2125" Name="Sketch 23" XYZ="-0.178415065100668,0.0644425512006458,0.453237026973642" Visible="0"/>
						<Atom3d ID="1101" HasProperties="1" Mapping="410" Parent="281" UserID="415" DisplayStyle="Line" XYZ="1.00982997638814,6.35033868588488,-1.31918570403517" Connections="1103,1105" ForcefieldType="o2*" Charge="-0.82" Components="O" Visible="0">
							<Properties Force="-336.883655641341,403.104082815128,-1029.78849880523" RelativeVelocity="0.171614051248955,0.0180549982311204,-0.12888583301978"/>
						</Atom3d>
						<Atom3d ID="1102" HasProperties="1" Mapping="410" Parent="281" UserID="416" DisplayStyle="Line" Hidden="1" XYZ="1.04401575367693,6.32217004339855,-1.33204073000661" Connections="1103" ForcefieldType="h1o" Charge="0.41" Components="H" Visible="0">
							<Properties Force="182.279751876329,-40.2545545296956,-132.530193589013" RelativeVelocity="0.0994353084377199,0.459777897359359,0.0514151670277594"/>
						</Atom3d>
						<Bond ID="1103" Mapping="410" Parent="281" Hidden="1" Connects="1101,1102" Visible="0"/>
						<Atom3d ID="1104" HasProperties="1" Mapping="410" Parent="281" UserID="417" DisplayStyle="Line" Hidden="1" XYZ="1.00784739413571,6.34471058030605,-1.27568375209146" Connections="1105" ForcefieldType="h1o" Charge="0.41" Components="H" Visible="0">
							<Properties Force="-28.8474650074437,-217.597553180627,1175.9212065259" RelativeVelocity="-1.46841549643968,0.149670582920903,0.615184766991398"/>
						</Atom3d>
						<Bond ID="1105" Mapping="410" Parent="281" Hidden="1" Connects="1101,1104" Visible="0"/>
						<Molecule ID="281" Mapping="410" Parent="2" Children="1101,1102,1103,1104,1105,2126" Name="Sketch 23" XYZ="0.0453237026984208,0.271942216184196,0.453237026973642" Visible="0"/>
						<Atom3d ID="1106" HasProperties="1" Mapping="410" Parent="283" UserID="418" DisplayStyle="Line" XYZ="2.26831032379897,0.799325472755977,4.75112587618787" Connections="1108,1110" ForcefieldType="o2*" Charge="-0.82" Components="O" Visible="0">
							<Properties Force="341.891919897944,-207.31124811612,-85.5434132174375" RelativeVelocity="-0.14586065223721,-0.0349148916785904,0.42228993852821"/>
						</Atom3d>
						<Atom3d ID="1107" HasProperties="1" Mapping="410" Parent="283" UserID="419" DisplayStyle="Line" Hidden="1" XYZ="2.22992529162842,0.809027720930934,4.77318224564123" Connections="1108" ForcefieldType="h1o" Charge="0.41" Components="H" Visible="0">
							<Properties Force="-561.43547251897,73.4928484916635,333.574919858486" RelativeVelocity="1.98750433902762,0.0237942420689129,-0.551067961908943"/>
						</Atom3d>
						<Bond ID="1108" Mapping="410" Parent="283" Hidden="1" Connects="1106,1107" Visible="0"/>
						<Atom3d ID="1109" HasProperties="1" Mapping="410" Parent="283" UserID="420" DisplayStyle="Line" Hidden="1" XYZ="2.27607484074767,0.756307517543853,4.76837802974788" Connections="1110" ForcefieldType="h1o" Charge="0.41" Components="H" Visible="0">
							<Properties Force="-120.683177506557,152.896351465131,-153.384681113969" RelativeVelocity="0.516195141968819,0.701195186809238,-0.314533924447515"/>
						</Atom3d>
						<Bond ID="1110" Mapping="410" Parent="283" Hidden="1" Connects="1106,1109" Visible="0"/>
						<Molecule ID="283" Mapping="410" Parent="2" Children="1106,1107,1108,1109,1110,2127" Name="Sketch 23" XYZ="0.527083791427104,0.674311131760993,0.453237026973642" Visible="0"/>
						<Atom3d ID="1111" HasProperties="1" Mapping="410" Parent="285" UserID="421" DisplayStyle="Line" XYZ="-3.62254545788063,3.12565897658998,0.95781878505724" Connections="1113,1115" ForcefieldType="o2*" Charge="-0.82" Components="O" Visible="0">
							<Properties Force="-465.341997919561,-450.896358816998,-766.797590541232" RelativeVelocity="0.0646325555046072,-0.191286303374639,-0.162611263476227"/>
						</Atom3d>
						<Atom3d ID="1112" HasProperties="1" Mapping="410" Parent="285" UserID="422" DisplayStyle="Line" Hidden="1" XYZ="-3.64160845628628,3.09969353321612,0.990656529281161" Connections="1113" ForcefieldType="h1o" Charge="0.41" Components="H" Visible="0">
							<Properties Force="52.2053919995451,-55.5799242040931,167.276765452045" RelativeVelocity="-1.27504764265699,-0.300742976827776,1.39871736103067"/>
						</Atom3d>
						<Bond ID="1113" Mapping="410" Parent="285" Hidden="1" Connects="1111,1112" Visible="0"/>
						<Atom3d ID="1114" HasProperties="1" Mapping="410" Parent="285" UserID="423" DisplayStyle="Line" Hidden="1" XYZ="-3.59930002254077,3.15856920828075,0.976631588094747" Connections="1115" ForcefieldType="h1o" Charge="0.41" Components="H" Visible="0">
							<Properties Force="368.345427851518,468.189392108392,531.450927100286" RelativeVelocity="-0.151800269843756,0.332478049979142,0.106913804611085"/>
						</Atom3d>
						<Bond ID="1115" Mapping="410" Parent="285" Hidden="1" Connects="1111,1114" Visible="0"/>
						<Molecule ID="285" Mapping="410" Parent="2" Children="1111,1112,1113,1114,1115,2128" Name="Sketch 23" XYZ="0.0453237026984208,0.271942216184196,0.453237026973642" Visible="0"/>
						<Atom3d ID="1116" HasProperties="1" Mapping="410" Parent="287" UserID="424" DisplayStyle="Line" XYZ="0.519932767431977,2.85849062462643,2.96991578534522" Connections="1118,1120" ForcefieldType="o2*" Charge="-0.82" Components="O" Visible="0">
							<Properties Force="-575.945746797242,-9.70764545677786,567.156319159667" RelativeVelocity="0.0187373188697783,0.266487251965438,0.21473446353776"/>
						</Atom3d>
						<Atom3d ID="1117" HasProperties="1" Mapping="410" Parent="287" UserID="425" DisplayStyle="Line" Hidden="1" XYZ="0.541677054381972,2.85680118326577,2.9304104598451" Connections="1118" ForcefieldType="h1o" Charge="0.41" Components="H" Visible="0">
							<Properties Force="516.224942596371,-24.8534297581919,-646.972504047681" RelativeVelocity="0.11101360577757,0.830791725959261,0.747284374746058"/>
						</Atom3d>
						<Bond ID="1118" Mapping="410" Parent="287" Hidden="1" Connects="1116,1117" Visible="0"/>
						<Atom3d ID="1119" HasProperties="1" Mapping="410" Parent="287" UserID="426" DisplayStyle="Line" Hidden="1" XYZ="0.478177175606005,2.84515076084089,2.95256096655114" Connections="1120" ForcefieldType="h1o" Charge="0.41" Components="H" Visible="0">
							<Properties Force="45.0969469018322,-26.2788032624166,149.21063517366" RelativeVelocity="-0.418283169550749,0.269108784182571,0.74407055729358"/>
						</Atom3d>
						<Bond ID="1120" Mapping="410" Parent="287" Hidden="1" Connects="1116,1119" Visible="0"/>
						<Molecule ID="287" Mapping="410" Parent="2" Children="1116,1117,1118,1119,1120,2129" Name="Sketch 23" XYZ="0.0453237026984208,0.271942216184196,0.453237026973642" Visible="0"/>
						<Atom3d ID="1121" HasProperties="1" Mapping="410" Parent="289" UserID="427" DisplayStyle="Line" XYZ="-1.19993991147489,4.75943408933409,1.50642454850248" Connections="1123,1125" ForcefieldType="o2*" Charge="-0.82" Components="O" Visible="0">
							<Properties Force="237.258156614334,-610.316315693083,615.740745533309" RelativeVelocity="0.173863090103907,0.249892105350749,0.0411679598436419"/>
						</Atom3d>
						<Atom3d ID="1122" HasProperties="1" Mapping="410" Parent="289" UserID="428" DisplayStyle="Line" Hidden="1" XYZ="-1.17436866046992,4.72384115715961,1.53012410324548" Connections="1123" ForcefieldType="h1o" Charge="0.41" Components="H" Visible="0">
							<Properties Force="-328.42699987991,812.637330971204,-492.150640393963" RelativeVelocity="-1.40111654924443,-0.20136341480251,0.330050308901532"/>
						</Atom3d>
						<Bond ID="1123" Mapping="410" Parent="289" Hidden="1" Connects="1121,1122" Visible="0"/>
						<Atom3d ID="1124" HasProperties="1" Mapping="410" Parent="289" UserID="429" DisplayStyle="Line" Hidden="1" XYZ="-1.18031079551223,4.75586246018597,1.46467848467344" Connections="1125" ForcefieldType="h1o" Charge="0.41" Components="H" Visible="0">
							<Properties Force="94.5672944976801,-48.5908111186647,-72.6349488389064" RelativeVelocity="-0.0329044287724253,0.225597862358103,-0.838729277656178"/>
						</Atom3d>
						<Bond ID="1125" Mapping="410" Parent="289" Hidden="1" Connects="1121,1124" Visible="0"/>
						<Molecule ID="289" Mapping="410" Parent="2" Children="1121,1122,1123,1124,1125,2130" Name="Sketch 23" XYZ="0.0453237026984208,0.271942216184196,0.453237026973642" Visible="0"/>
						<Atom3d ID="1126" HasProperties="1" Mapping="410" Parent="291" UserID="430" DisplayStyle="Line" XYZ="0.900758284850636,0.103086773715574,1.71529181505802" Connections="1128,1130" ForcefieldType="o2*" Charge="-0.82" Components="O" Visible="0">
							<Properties Force="-30.572860446587,896.153481538394,-402.658147809203" RelativeVelocity="-0.141500400845232,0.144542091966302,-0.289631604021445"/>
						</Atom3d>
						<Atom3d ID="1127" HasProperties="1" Mapping="410" Parent="291" UserID="431" DisplayStyle="Line" Hidden="1" XYZ="0.874614048276162,0.11139590776774,1.67634734961359" Connections="1128" ForcefieldType="h1o" Charge="0.41" Components="H" Visible="0">
							<Properties Force="328.57096160943,-164.555379946311,431.141354785439" RelativeVelocity="-0.686570398836893,-0.260145997723306,0.955269645578863"/>
						</Atom3d>
						<Bond ID="1128" Mapping="410" Parent="291" Hidden="1" Connects="1126,1127" Visible="0"/>
						<Atom3d ID="1129" HasProperties="1" Mapping="410" Parent="291" UserID="432" DisplayStyle="Line" Hidden="1" XYZ="0.918622651658209,0.147856652755566,1.72073866749099" Connections="1130" ForcefieldType="h1o" Charge="0.41" Components="H" Visible="0">
							<Properties Force="-289.401810864147,-743.19311592351,-24.9723694015734" RelativeVelocity="0.663783596185497,-0.245701557348767,0.214704554218466"/>
						</Atom3d>
						<Bond ID="1130" Mapping="410" Parent="291" Hidden="1" Connects="1126,1129" Visible="0"/>
						<Molecule ID="291" Mapping="410" Parent="2" Children="1126,1127,1128,1129,1130,2131" Name="Sketch 23" XYZ="0.0453237026984208,0.271942216184196,0.453237026973642" Visible="0"/>
						<Atom3d ID="1131" HasProperties="1" Mapping="410" Parent="293" UserID="433" DisplayStyle="Line" XYZ="3.2399063543579,2.71600540419552,0.164668408976097" Connections="1133,1135" ForcefieldType="o2*" Charge="-0.82" Components="O" Visible="0">
							<Properties Force="-87.5644449282666,-923.592601609011,654.137956112821" RelativeVelocity="0.151312842318633,0.204432155537604,-0.169226989011199"/>
						</Atom3d>
						<Atom3d ID="1132" HasProperties="1" Mapping="410" Parent="293" UserID="434" DisplayStyle="Line" Hidden="1" XYZ="3.20941256701832,2.74786398380778,0.179584496615615" Connections="1133" ForcefieldType="h1o" Charge="0.41" Components="H" Visible="0">
							<Properties Force="-47.3628932616942,-50.9592841707046,34.1718191388851" RelativeVelocity="-0.0354288103312454,-0.455154486854088,-0.584816898898127"/>
						</Atom3d>
						<Bond ID="1133" Mapping="410" Parent="293" Hidden="1" Connects="1131,1132" Visible="0"/>
						<Atom3d ID="1134" HasProperties="1" Mapping="410" Parent="293" UserID="435" DisplayStyle="Line" Hidden="1" XYZ="3.23194954883965,2.67761257491631,0.195288378862319" Connections="1135" ForcefieldType="h1o" Charge="0.41" Components="H" Visible="0">
							<Properties Force="108.687658819536,821.030464851781,-654.143675357481" RelativeVelocity="0.00422553605207205,-0.377143755979574,0.475323453747485"/>
						</Atom3d>
						<Bond ID="1135" Mapping="410" Parent="293" Hidden="1" Connects="1131,1134" Visible="0"/>
						<Molecule ID="293" Mapping="410" Parent="2" Children="1131,1132,1133,1134,1135,2132" Name="Sketch 23" XYZ="0.0453237026984208,0.271942216184196,0.453237026973642" Visible="0"/>
						<Atom3d ID="1136" HasProperties="1" Mapping="410" Parent="295" UserID="436" DisplayStyle="Line" XYZ="-2.61661710718991,-1.17125505562464,3.78327634214916" Connections="1138,1140" ForcefieldType="o2*" Charge="-0.82" Components="O" Visible="0">
							<Properties Force="101.355180995564,245.727379516715,21.0473621294381" RelativeVelocity="-0.261483122513186,-0.0448520347769214,-0.00593870856970594"/>
						</Atom3d>
						<Atom3d ID="1137" HasProperties="1" Mapping="410" Parent="295" UserID="437" DisplayStyle="Line" Hidden="1" XYZ="-2.60175691646288,-1.15318609699567,3.7430229266033" Connections="1138" ForcefieldType="h1o" Charge="0.41" Components="H" Visible="0">
							<Properties Force="115.686941170768,-40.0356552286001,14.4556943383701" RelativeVelocity="-0.587760544205455,0.386345054361408,0.00983961543171741"/>
						</Atom3d>
						<Bond ID="1138" Mapping="410" Parent="295" Hidden="1" Connects="1136,1137" Visible="0"/>
						<Atom3d ID="1139" HasProperties="1" Mapping="410" Parent="295" UserID="438" DisplayStyle="Line" Hidden="1" XYZ="-2.66041681726538,-1.17941495967689,3.77016945610493" Connections="1140" ForcefieldType="h1o" Charge="0.41" Components="H" Visible="0">
							<Properties Force="-32.281961897255,-79.3329140040328,14.8768478191396" RelativeVelocity="0.247626024805961,0.35424139574798,0.598357137358601"/>
						</Atom3d>
						<Bond ID="1140" Mapping="410" Parent="295" Hidden="1" Connects="1136,1139" Visible="0"/>
						<Molecule ID="295" Mapping="410" Parent="2" Children="1136,1137,1138,1139,1140,2133" Name="Sketch 23" XYZ="0.0453237026984208,0.271942216184196,0.453237026973642" Visible="0"/>
						<Atom3d ID="1141" HasProperties="1" Mapping="410" Parent="297" UserID="439" DisplayStyle="Line" XYZ="-2.65239107799614,1.1552244673301,5.63425019331171" Connections="1143,1145" ForcefieldType="o2*" Charge="-0.82" Components="O" Visible="0">
							<Properties Force="601.325836396212,113.8978228373,-891.417419625642" RelativeVelocity="-0.101931102899155,0.205250737576818,-0.179081304252952"/>
						</Atom3d>
						<Atom3d ID="1142" HasProperties="1" Mapping="410" Parent="297" UserID="440" DisplayStyle="Line" Hidden="1" XYZ="-2.69529948461275,1.15978538839814,5.64970345877511" Connections="1143" ForcefieldType="h1o" Charge="0.41" Components="H" Visible="0">
							<Properties Force="-498.610059262356,9.29242428084221,-17.8609200677145" RelativeVelocity="0.18125181615925,0.723879839543488,0.128508750888534"/>
						</Atom3d>
						<Bond ID="1143" Mapping="410" Parent="297" Hidden="1" Connects="1141,1142" Visible="0"/>
						<Atom3d ID="1144" HasProperties="1" Mapping="410" Parent="297" UserID="441" DisplayStyle="Line" Hidden="1" XYZ="-2.65524586681713,1.1711557705027,5.58832461653378" Connections="1145" ForcefieldType="h1o" Charge="0.41" Components="H" Visible="0">
							<Properties Force="-149.401466752756,-234.079016063839,777.920839590957" RelativeVelocity="-0.0667876241939024,0.0256197570440287,-0.530499318621434"/>
						</Atom3d>
						<Bond ID="1145" Mapping="410" Parent="297" Hidden="1" Connects="1141,1144" Visible="0"/>
						<Molecule ID="297" Mapping="410" Parent="2" Children="1141,1142,1143,1144,1145,2134" Name="Sketch 23" XYZ="0.0435374012643651,0.618484698364016,0.453237026973642" Visible="0"/>
						<Atom3d ID="1146" HasProperties="1" Mapping="410" Parent="299" UserID="442" DisplayStyle="Line" XYZ="-0.212118679320786,-1.77236894154543,1.11980843102329" Connections="1148,1150" ForcefieldType="o2*" Charge="-0.82" Components="O" Visible="0">
							<Properties Force="-293.405542994846,-282.135599948918,397.385928607822" RelativeVelocity="0.00962141366937811,-0.134483580371826,-0.101157203735268"/>
						</Atom3d>
						<Atom3d ID="1147" HasProperties="1" Mapping="410" Parent="299" UserID="443" DisplayStyle="Line" Hidden="1" XYZ="-0.204412885445583,-1.75652739766254,1.07814463514902" Connections="1148" ForcefieldType="h1o" Charge="0.41" Components="H" Visible="0">
							<Properties Force="105.754337107579,257.170224356826,-629.374997511874" RelativeVelocity="-0.215944153100746,-0.652048866710255,0.35179954945839"/>
						</Atom3d>
						<Bond ID="1148" Mapping="410" Parent="299" Hidden="1" Connects="1146,1147" Visible="0"/>
						<Atom3d ID="1149" HasProperties="1" Mapping="410" Parent="299" UserID="444" DisplayStyle="Line" Hidden="1" XYZ="-0.170022469143958,-1.76240180268597,1.13641512780697" Connections="1150" ForcefieldType="h1o" Charge="0.41" Components="H" Visible="0">
							<Properties Force="142.039586688095,-8.69635331406497,181.453035279942" RelativeVelocity="0.857109239159599,1.09605635347031,0.661691907498705"/>
						</Atom3d>
						<Bond ID="1150" Mapping="410" Parent="299" Hidden="1" Connects="1146,1149" Visible="0"/>
						<Molecule ID="299" Mapping="410" Parent="2" Children="1146,1147,1148,1149,1150,2135" Name="Sketch 23" XYZ="0.186062605023655,0.295398700051901,0.453237026973642" Visible="0"/>
						<Atom3d ID="1151" HasProperties="1" Mapping="410" Parent="301" UserID="445" DisplayStyle="Line" XYZ="-0.186169940490737,-0.19861355334582,-3.1202817222868" Connections="1153,1155" ForcefieldType="o2*" Charge="-0.82" Components="O" Visible="0">
							<Properties Force="-103.413584020279,58.3041266888943,-107.865437084172" RelativeVelocity="0.011714579408963,0.0517221830992461,0.158519132096087"/>
						</Atom3d>
						<Atom3d ID="1152" HasProperties="1" Mapping="410" Parent="301" UserID="446" DisplayStyle="Line" Hidden="1" XYZ="-0.178046604627442,-0.166626281300309,-3.086226514883" Connections="1153" ForcefieldType="h1o" Charge="0.41" Components="H" Visible="0">
							<Properties Force="-282.955659053059,16.9077192041015,-413.482233293462" RelativeVelocity="0.438018471206515,-1.26324764831838,1.66641383039283"/>
						</Atom3d>
						<Bond ID="1153" Mapping="410" Parent="301" Hidden="1" Connects="1151,1152" Visible="0"/>
						<Atom3d ID="1154" HasProperties="1" Mapping="410" Parent="301" UserID="447" DisplayStyle="Line" Hidden="1" XYZ="-0.214088875667058,-0.178097768656096,-3.15340524839799" Connections="1155" ForcefieldType="h1o" Charge="0.41" Components="H" Visible="0">
							<Properties Force="397.000553568319,17.5824718477002,591.555817623746" RelativeVelocity="-0.0166894393711995,0.835799020025185,0.363342639123488"/>
						</Atom3d>
						<Bond ID="1155" Mapping="410" Parent="301" Hidden="1" Connects="1151,1154" Visible="0"/>
						<Molecule ID="301" Mapping="410" Parent="2" Children="1151,1152,1153,1154,1155,2136" Name="Sketch 23" XYZ="0.52888813632871,-0.325295949985848,0.453237026973642" Visible="0"/>
						<Atom3d ID="1156" HasProperties="1" Mapping="410" Parent="303" UserID="448" DisplayStyle="Line" XYZ="-0.85266651697992,0.829627433281308,-4.16125224558773" Connections="1158,1160" ForcefieldType="o2*" Charge="-0.82" Components="O" Visible="0">
							<Properties Force="338.816742439355,399.315227300494,355.092512507999" RelativeVelocity="0.0507665654553262,-0.384781611735939,-0.136165402425633"/>
						</Atom3d>
						<Atom3d ID="1157" HasProperties="1" Mapping="410" Parent="303" UserID="449" DisplayStyle="Line" Hidden="1" XYZ="-0.885899795812334,0.803293807388524,-4.17750887428092" Connections="1158" ForcefieldType="h1o" Charge="0.41" Components="H" Visible="0">
							<Properties Force="-428.195186290046,-411.023535650259,2.67983618292671" RelativeVelocity="0.956832941358012,1.05060071088371,-0.978059382876427"/>
						</Atom3d>
						<Bond ID="1158" Mapping="410" Parent="303" Hidden="1" Connects="1156,1157" Visible="0"/>
						<Atom3d ID="1159" HasProperties="1" Mapping="410" Parent="303" UserID="450" DisplayStyle="Line" Hidden="1" XYZ="-0.863747955387466,0.832098777434106,-4.11456466163052" Connections="1160" ForcefieldType="h1o" Charge="0.41" Components="H" Visible="0">
							<Properties Force="134.235627425441,-101.528812731987,-452.966283714545" RelativeVelocity="-0.341885667820485,1.17867244525188,-0.572908608690931"/>
						</Atom3d>
						<Bond ID="1160" Mapping="410" Parent="303" Hidden="1" Connects="1156,1159" Visible="0"/>
						<Molecule ID="303" Mapping="410" Parent="2" Children="1156,1157,1158,1159,1160,2137" Name="Sketch 23" XYZ="0.0453237026984208,0.271942216184196,0.453237026973642" Visible="0"/>
						<Atom3d ID="1161" HasProperties="1" Mapping="410" Parent="305" UserID="451" DisplayStyle="Line" XYZ="-0.215322908921217,3.55871190964201,2.12375261261422" Connections="1163,1165" ForcefieldType="o2*" Charge="-0.82" Components="O" Visible="0">
							<Properties Force="-506.961168103727,-191.402554523057,-562.749522088172" RelativeVelocity="-0.149768212708983,-0.168902560962957,-0.00514814410257008"/>
						</Atom3d>
						<Atom3d ID="1162" HasProperties="1" Mapping="410" Parent="305" UserID="452" DisplayStyle="Line" Hidden="1" XYZ="-0.188976219260589,3.54871021132587,2.15801854883817" Connections="1163" ForcefieldType="h1o" Charge="0.41" Components="H" Visible="0">
							<Properties Force="500.627128770419,-335.954195647226,723.603582269918" RelativeVelocity="-0.729843506178807,0.779166799460824,-0.243878014857877"/>
						</Atom3d>
						<Bond ID="1163" Mapping="410" Parent="305" Hidden="1" Connects="1161,1162" Visible="0"/>
						<Atom3d ID="1164" HasProperties="1" Mapping="410" Parent="305" UserID="453" DisplayStyle="Line" Hidden="1" XYZ="-0.206857229447144,3.60266709533234,2.11961100853248" Connections="1165" ForcefieldType="h1o" Charge="0.41" Components="H" Visible="0">
							<Properties Force="81.4380954997047,533.952711942577,-135.392164422044" RelativeVelocity="-0.15303953875179,-0.929551720964498,0.0630681457058081"/>
						</Atom3d>
						<Bond ID="1165" Mapping="410" Parent="305" Hidden="1" Connects="1161,1164" Visible="0"/>
						<Molecule ID="305" Mapping="410" Parent="2" Children="1161,1162,1163,1164,1165,2138" Name="Sketch 23" XYZ="0.0453237026984208,0.271942216184196,0.453237026973642" Visible="0"/>
						<Atom3d ID="1166" HasProperties="1" Mapping="410" Parent="307" UserID="454" DisplayStyle="Line" XYZ="-0.948238555177211,1.03414394275517,1.58787193122911" Connections="1168,1170" ForcefieldType="o2*" Charge="-0.82" Components="O" Visible="0">
							<Properties Force="260.070253169377,-16.7359102630708,-1406.6393951853" RelativeVelocity="0.0444265744845034,-0.632668093002433,-0.0888206948786216"/>
						</Atom3d>
						<Atom3d ID="1167" HasProperties="1" Mapping="410" Parent="307" UserID="455" DisplayStyle="Line" Hidden="1" XYZ="-0.948240464304998,1.04116271819615,1.63156804338746" Connections="1168" ForcefieldType="h1o" Charge="0.41" Components="H" Visible="0">
							<Properties Force="-184.771121809698,32.8336410856589,1253.29872262697" RelativeVelocity="0.0969973650234924,-0.52549995883262,0.557769167433492"/>
						</Atom3d>
						<Bond ID="1168" Mapping="410" Parent="307" Hidden="1" Connects="1166,1167" Visible="0"/>
						<Atom3d ID="1169" HasProperties="1" Mapping="410" Parent="307" UserID="456" DisplayStyle="Line" Hidden="1" XYZ="-0.978615900929189,1.00057032583412,1.5796139195515" Connections="1170" ForcefieldType="h1o" Charge="0.41" Components="H" Visible="0">
							<Properties Force="-42.2633023388063,-22.9764914180284,207.435984013482" RelativeVelocity="0.120608829792957,-0.906313728393409,-0.57271225397202"/>
						</Atom3d>
						<Bond ID="1170" Mapping="410" Parent="307" Hidden="1" Connects="1166,1169" Visible="0"/>
						<Molecule ID="307" Mapping="410" Parent="2" Children="1166,1167,1168,1169,1170,2139" Name="Sketch 23" XYZ="0.527083791427104,0.674311131760993,0.453237026973642" Visible="0"/>
						<Atom3d ID="1171" HasProperties="1" Mapping="410" Parent="309" UserID="457" DisplayStyle="Line" XYZ="0.0884734176989921,1.81997655013054,0.484057399496259" Connections="1173,1175" ForcefieldType="o2*" Charge="-0.82" Components="O" Visible="0">
							<Properties Force="-534.879207767098,-116.290996174491,-239.133148205135" RelativeVelocity="0.352931754505164,0.464452227155361,-0.0412646243520392"/>
						</Atom3d>
						<Atom3d ID="1172" HasProperties="1" Mapping="410" Parent="309" UserID="458" DisplayStyle="Line" Hidden="1" XYZ="0.0907075727912692,1.85822221506636,0.458035053844028" Connections="1173" ForcefieldType="h1o" Charge="0.41" Components="H" Visible="0">
							<Properties Force="-26.6091455847255,81.5116888352197,-184.151614219124" RelativeVelocity="-0.941312985120919,-1.27270267822086,0.0778425917404098"/>
						</Atom3d>
						<Bond ID="1173" Mapping="410" Parent="309" Hidden="1" Connects="1171,1172" Visible="0"/>
						<Atom3d ID="1174" HasProperties="1" Mapping="410" Parent="309" UserID="459" DisplayStyle="Line" Hidden="1" XYZ="0.125157358479259,1.82784892496062,0.510286796565715" Connections="1175" ForcefieldType="h1o" Charge="0.41" Components="H" Visible="0">
							<Properties Force="408.408278245875,24.5511179849233,227.470331092167" RelativeVelocity="0.107564300960212,0.832626325465034,1.12434687399747"/>
						</Atom3d>
						<Bond ID="1175" Mapping="410" Parent="309" Hidden="1" Connects="1171,1174" Visible="0"/>
						<Molecule ID="309" Mapping="410" Parent="2" Children="1171,1172,1173,1174,1175,2140" Name="Sketch 23" XYZ="0.0453237026984208,0.271942216184196,0.453237026973642" Visible="0"/>
						<Atom3d ID="1176" HasProperties="1" Mapping="410" Parent="311" UserID="460" DisplayStyle="Line" XYZ="-1.55672442581148,1.81463415372319,1.212523776332" Connections="1178,1180" ForcefieldType="o2*" Charge="-0.82" Components="O" Visible="0">
							<Properties Force="303.238426086698,313.510275052665,-65.3145316322086" RelativeVelocity="0.107749612221578,-0.196097949590765,0.387372042489054"/>
						</Atom3d>
						<Atom3d ID="1177" HasProperties="1" Mapping="410" Parent="311" UserID="461" DisplayStyle="Line" Hidden="1" XYZ="-1.57110877855308,1.85604132586154,1.19479611004009" Connections="1178" ForcefieldType="h1o" Charge="0.41" Components="H" Visible="0">
							<Properties Force="-90.3533296517906,-510.304089272626,167.702868547902" RelativeVelocity="-0.716279440058076,-0.390804037472864,-0.143248796638238"/>
						</Atom3d>
						<Bond ID="1178" Mapping="410" Parent="311" Hidden="1" Connects="1176,1177" Visible="0"/>
						<Atom3d ID="1179" HasProperties="1" Mapping="410" Parent="311" UserID="462" DisplayStyle="Line" Hidden="1" XYZ="-1.59368501040611,1.78738801115578,1.2196589945858" Connections="1180" ForcefieldType="h1o" Charge="0.41" Components="H" Visible="0">
							<Properties Force="-171.422139935705,217.884017407742,-14.5406807689455" RelativeVelocity="0.425718951830372,-0.687142414886541,0.141227084194311"/>
						</Atom3d>
						<Bond ID="1180" Mapping="410" Parent="311" Hidden="1" Connects="1176,1179" Visible="0"/>
						<Molecule ID="311" Mapping="410" Parent="2" Children="1176,1177,1178,1179,1180,2141" Name="Sketch 23" XYZ="0.0453237026984208,0.271942216184196,0.453237026973642" Visible="0"/>
						<Atom3d ID="1181" HasProperties="1" Mapping="410" Parent="313" UserID="463" DisplayStyle="Line" XYZ="-0.198340121247965,0.406998442157559,5.57484501998293" Connections="1183,1185" ForcefieldType="o2*" Charge="-0.82" Components="O" Visible="0">
							<Properties Force="-149.35792792275,-522.095767859834,550.92995808455" RelativeVelocity="0.0274387981200644,-0.0756334795346414,-0.246375445786423"/>
						</Atom3d>
						<Atom3d ID="1182" HasProperties="1" Mapping="410" Parent="313" UserID="464" DisplayStyle="Line" Hidden="1" XYZ="-0.22307164177791,0.400054181175995,5.61574297315229" Connections="1183" ForcefieldType="h1o" Charge="0.41" Components="H" Visible="0">
							<Properties Force="310.030725105031,189.114589627809,-528.100601392872" RelativeVelocity="-0.854537684032615,0.836926318136885,-0.0034766741921472"/>
						</Atom3d>
						<Bond ID="1183" Mapping="410" Parent="313" Hidden="1" Connects="1181,1182" Visible="0"/>
						<Atom3d ID="1184" HasProperties="1" Mapping="410" Parent="313" UserID="465" DisplayStyle="Line" Hidden="1" XYZ="-0.202078820466993,0.452072836915688,5.56921262952994" Connections="1185" ForcefieldType="h1o" Charge="0.41" Components="H" Visible="0">
							<Properties Force="-108.447613710572,269.295628303848,70.8529524608441" RelativeVelocity="-0.152280475585195,0.867593546260224,-0.34651045422079"/>
						</Atom3d>
						<Bond ID="1185" Mapping="410" Parent="313" Hidden="1" Connects="1181,1184" Visible="0"/>
						<Molecule ID="313" Mapping="410" Parent="2" Children="1181,1182,1183,1184,1185,2142" Name="Sketch 23" XYZ="0.0453237026984208,0.271942216184196,0.453237026973642" Visible="0"/>
						<Atom3d ID="1186" HasProperties="1" Mapping="410" Parent="315" UserID="466" DisplayStyle="Line" XYZ="1.11468864433853,1.30692679993608,0.629374651284081" Connections="1188,1190" ForcefieldType="o2*" Charge="-0.82" Components="O" Visible="0">
							<Properties Force="428.525085992448,-141.025741769971,78.3862275213144" RelativeVelocity="0.205468564585289,-0.0384160398640219,0.0722972437261868"/>
						</Atom3d>
						<Atom3d ID="1187" HasProperties="1" Mapping="410" Parent="315" UserID="467" DisplayStyle="Line" Hidden="1" XYZ="1.12203006505612,1.26578741016534,0.608965947393365" Connections="1188" ForcefieldType="h1o" Charge="0.41" Components="H" Visible="0">
							<Properties Force="-141.378695325928,-110.163672855353,-162.481261960059" RelativeVelocity="2.39276026258911,0.684966454934131,-0.751051230326103"/>
						</Atom3d>
						<Bond ID="1188" Mapping="410" Parent="315" Hidden="1" Connects="1186,1187" Visible="0"/>
						<Atom3d ID="1189" HasProperties="1" Mapping="410" Parent="315" UserID="468" DisplayStyle="Line" Hidden="1" XYZ="1.15109221595568,1.30303321926047,0.659100116854835" Connections="1190" ForcefieldType="h1o" Charge="0.41" Components="H" Visible="0">
							<Properties Force="-97.5620592334353,121.669060646775,74.654534622513" RelativeVelocity="0.637308553910808,-0.802768697721183,-0.546279703159946"/>
						</Atom3d>
						<Bond ID="1190" Mapping="410" Parent="315" Hidden="1" Connects="1186,1189" Visible="0"/>
						<Molecule ID="315" Mapping="410" Parent="2" Children="1186,1187,1188,1189,1190,2143" Name="Sketch 23" XYZ="0.0453237026984208,0.271942216184196,0.453237026973642" Visible="0"/>
						<Atom3d ID="1191" HasProperties="1" Mapping="410" Parent="317" UserID="469" DisplayStyle="Line" XYZ="2.08092827340168,1.95090717857481,1.93883325634577" Connections="1193,1195" ForcefieldType="o2*" Charge="-0.82" Components="O" Visible="0">
							<Properties Force="-824.649297806775,-279.14490098111,40.279894592951" RelativeVelocity="0.208667942008561,0.0179503994022561,0.015508554665463"/>
						</Atom3d>
						<Atom3d ID="1192" HasProperties="1" Mapping="410" Parent="317" UserID="470" DisplayStyle="Line" Hidden="1" XYZ="2.11799383136459,1.97609014007423,1.93643245467784" Connections="1193" ForcefieldType="h1o" Charge="0.41" Components="H" Visible="0">
							<Properties Force="764.222566269128,460.917017986125,-194.520913502066" RelativeVelocity="-1.19599534609584,-0.183735862026235,0.0275727833607628"/>
						</Atom3d>
						<Bond ID="1193" Mapping="410" Parent="317" Hidden="1" Connects="1191,1192" Visible="0"/>
						<Atom3d ID="1194" HasProperties="1" Mapping="410" Parent="317" UserID="471" DisplayStyle="Line" Hidden="1" XYZ="2.09538161466385,1.91072980059303,1.92092840486163" Connections="1195" ForcefieldType="h1o" Charge="0.41" Components="H" Visible="0">
							<Properties Force="-0.242036938629068,-38.7163412735027,169.214055624242" RelativeVelocity="0.771808040133492,0.745149594592869,0.53316612499243"/>
						</Atom3d>
						<Bond ID="1195" Mapping="410" Parent="317" Hidden="1" Connects="1191,1194" Visible="0"/>
						<Molecule ID="317" Mapping="410" Parent="2" Children="1191,1192,1193,1194,1195,2144" Name="Sketch 23" XYZ="0.0453237026984208,0.271942216184196,0.453237026973642" Visible="0"/>
						<Atom3d ID="1196" HasProperties="1" Mapping="410" Parent="319" UserID="472" DisplayStyle="Line" XYZ="1.08437667858088,0.690936397804134,0.925276502061766" Connections="1198,1200" ForcefieldType="o2*" Charge="-0.82" Components="O" Visible="0">
							<Properties Force="-167.711929224381,507.028716305009,207.02929901419" RelativeVelocity="0.153289323201688,0.223005681488556,-0.360781465086386"/>
						</Atom3d>
						<Atom3d ID="1197" HasProperties="1" Mapping="410" Parent="319" UserID="473" DisplayStyle="Line" Hidden="1" XYZ="1.10473839468797,0.655062279688884,0.904745298440202" Connections="1198" ForcefieldType="h1o" Charge="0.41" Components="H" Visible="0">
							<Properties Force="138.302189650903,-316.932272446636,-125.110209075211" RelativeVelocity="-0.305341303169307,-0.994997690048392,-0.213190318273593"/>
						</Atom3d>
						<Bond ID="1198" Mapping="410" Parent="319" Hidden="1" Connects="1196,1197" Visible="0"/>
						<Atom3d ID="1199" HasProperties="1" Mapping="410" Parent="319" UserID="474" DisplayStyle="Line" Hidden="1" XYZ="1.07018001094199,0.671596497700103,0.965440127509839" Connections="1200" ForcefieldType="h1o" Charge="0.41" Components="H" Visible="0">
							<Properties Force="23.7466454141732,-118.295010392446,-210.92184040659" RelativeVelocity="-0.850575763247024,-1.14836741112083,-0.00483461203892812"/>
						</Atom3d>
						<Bond ID="1200" Mapping="410" Parent="319" Hidden="1" Connects="1196,1199" Visible="0"/>
						<Molecule ID="319" Mapping="410" Parent="2" Children="1196,1197,1198,1199,1200,2145" Name="Sketch 23" XYZ="0.0453237026984208,0.271942216184196,0.453237026973642" Visible="0"/>
						<Atom3d ID="1201" HasProperties="1" Mapping="410" Parent="321" UserID="475" DisplayStyle="Line" XYZ="1.21118702014404,0.295782071003417,1.71574988032063" Connections="1203,1205" ForcefieldType="o2*" Charge="-0.82" Components="O" Visible="0">
							<Properties Force="542.591433879997,500.661026431171,-158.722708832926" RelativeVelocity="0.195322974802043,-0.0755446779884831,-0.00323246724612015"/>
						</Atom3d>
						<Atom3d ID="1202" HasProperties="1" Mapping="410" Parent="321" UserID="476" DisplayStyle="Line" Hidden="1" XYZ="1.22211893322598,0.263492875442254,1.74735522739384" Connections="1203" ForcefieldType="h1o" Charge="0.41" Components="H" Visible="0">
							<Properties Force="13.7611638666518,-176.486365859202,200.671147066802" RelativeVelocity="-0.762301798311345,-1.13808259855971,-0.335927455220688"/>
						</Atom3d>
						<Bond ID="1203" Mapping="410" Parent="321" Hidden="1" Connects="1201,1202" Visible="0"/>
						<Atom3d ID="1204" HasProperties="1" Mapping="410" Parent="321" UserID="477" DisplayStyle="Line" Hidden="1" XYZ="1.25523629857838,0.315753434204319,1.71056764919777" Connections="1205" ForcefieldType="h1o" Charge="0.41" Components="H" Visible="0">
							<Properties Force="-586.309816253852,-453.680097516243,-15.1592494235748" RelativeVelocity="-0.231682264010332,0.186382346252205,0.98257576258358"/>
						</Atom3d>
						<Bond ID="1205" Mapping="410" Parent="321" Hidden="1" Connects="1201,1204" Visible="0"/>
						<Molecule ID="321" Mapping="410" Parent="2" Children="1201,1202,1203,1204,1205,2146" Name="Sketch 23" XYZ="0.0453237026984208,0.271942216184196,0.453237026973642" Visible="0"/>
						<Atom3d ID="1206" HasProperties="1" Mapping="410" Parent="323" UserID="478" DisplayStyle="Line" XYZ="0.484231564262633,0.985011636377296,2.45617685025181" Connections="1208,1210" ForcefieldType="o2*" Charge="-0.82" Components="O" Visible="0">
							<Properties Force="668.332625560381,482.636288254511,-453.467451673064" RelativeVelocity="0.00235548352742464,0.237348155761499,-0.246604392536142"/>
						</Atom3d>
						<Atom3d ID="1207" HasProperties="1" Mapping="410" Parent="323" UserID="479" DisplayStyle="Line" Hidden="1" XYZ="0.524751749666174,0.961728710398427,2.45398228538557" Connections="1208" ForcefieldType="h1o" Charge="0.41" Components="H" Visible="0">
							<Properties Force="-216.494182664884,-160.519147538208,170.333350342534" RelativeVelocity="0.0653206359125519,1.41761976559582,0.778738929761945"/>
						</Atom3d>
						<Bond ID="1208" Mapping="410" Parent="323" Hidden="1" Connects="1206,1207" Visible="0"/>
						<Atom3d ID="1209" HasProperties="1" Mapping="410" Parent="323" UserID="480" DisplayStyle="Line" Hidden="1" XYZ="0.499259035121693,1.01725631598797,2.42395734286715" Connections="1210" ForcefieldType="h1o" Charge="0.41" Components="H" Visible="0">
							<Properties Force="-420.318422569069,-318.403619520531,195.174495984271" RelativeVelocity="-0.740504902043584,0.444832131059782,1.25747367220145"/>
						</Atom3d>
						<Bond ID="1210" Mapping="410" Parent="323" Hidden="1" Connects="1206,1209" Visible="0"/>
						<Molecule ID="323" Mapping="410" Parent="2" Children="1206,1207,1208,1209,1210,2147" Name="Sketch 23" XYZ="0.0453237026984208,0.271942216184196,0.453237026973642" Visible="0"/>
						<Atom3d ID="1211" HasProperties="1" Mapping="410" Parent="325" UserID="481" DisplayStyle="Line" XYZ="2.02428991534928,1.98219339703701,1.45064978782464" Connections="1213,1215" ForcefieldType="o2*" Charge="-0.82" Components="O" Visible="0">
							<Properties Force="-283.663710020547,212.924038397375,15.3527402937573" RelativeVelocity="0.118282494387491,0.113803118679518,-0.285786888463395"/>
						</Atom3d>
						<Atom3d ID="1212" HasProperties="1" Mapping="410" Parent="325" UserID="482" DisplayStyle="Line" Hidden="1" XYZ="2.04660824275739,1.96057069076443,1.41589359881641" Connections="1213" ForcefieldType="h1o" Charge="0.41" Components="H" Visible="0">
							<Properties Force="62.6278021710811,-149.986231423802,26.8712687819022" RelativeVelocity="-0.441804743844226,0.518814187647684,-0.703363093935"/>
						</Atom3d>
						<Bond ID="1213" Mapping="410" Parent="325" Hidden="1" Connects="1211,1212" Visible="0"/>
						<Atom3d ID="1214" HasProperties="1" Mapping="410" Parent="325" UserID="483" DisplayStyle="Line" Hidden="1" XYZ="1.98270561109739,1.96112036652029,1.44903818125986" Connections="1215" ForcefieldType="h1o" Charge="0.41" Components="H" Visible="0">
							<Properties Force="153.054170384042,-92.6851840432356,56.1895481826655" RelativeVelocity="0.539465614914983,0.172036144474411,1.26727103496898"/>
						</Atom3d>
						<Bond ID="1215" Mapping="410" Parent="325" Hidden="1" Connects="1211,1214" Visible="0"/>
						<Molecule ID="325" Mapping="410" Parent="2" Children="1211,1212,1213,1214,1215,2148" Name="Sketch 23" XYZ="0.13914963758191,0.00489916907493176,0.453237026973642" Visible="0"/>
						<Atom3d ID="1216" HasProperties="1" Mapping="410" Parent="327" UserID="484" DisplayStyle="Line" XYZ="1.10131217456173,-0.509926324025476,-0.205898699491254" Connections="1218,1220" ForcefieldType="o2*" Charge="-0.82" Components="O" Visible="0">
							<Properties Force="269.266746922837,-302.423963613007,-440.119526200712" RelativeVelocity="-0.267514291537166,-0.184315331952531,0.0407394790688677"/>
						</Atom3d>
						<Atom3d ID="1217" HasProperties="1" Mapping="410" Parent="327" UserID="485" DisplayStyle="Line" Hidden="1" XYZ="1.14149476721968,-0.534653239633026,-0.210862023051319" Connections="1218" ForcefieldType="h1o" Charge="0.41" Components="H" Visible="0">
							<Properties Force="-297.839237657497,259.78293935052,-56.4550921769053" RelativeVelocity="-0.396731399920882,-0.197656830730499,-0.00488752108812249"/>
						</Atom3d>
						<Bond ID="1218" Mapping="410" Parent="327" Hidden="1" Connects="1216,1217" Visible="0"/>
						<Atom3d ID="1219" HasProperties="1" Mapping="410" Parent="327" UserID="486" DisplayStyle="Line" Hidden="1" XYZ="1.0900077937402,-0.503691042565498,-0.252272399163173" Connections="1220" ForcefieldType="h1o" Charge="0.41" Components="H" Visible="0">
							<Properties Force="164.906783175596,-109.947602937377,496.662251007633" RelativeVelocity="-0.327073576573794,-1.66755122548172,-0.405800109108983"/>
						</Atom3d>
						<Bond ID="1220" Mapping="410" Parent="327" Hidden="1" Connects="1216,1219" Visible="0"/>
						<Molecule ID="327" Mapping="410" Parent="2" Children="1216,1217,1218,1219,1220,2149" Name="Sketch 23" XYZ="0.0799750455409822,0.677857936168999,0.453237026973642" Visible="0"/>
						<Atom3d ID="1221" HasProperties="1" Mapping="410" Parent="329" UserID="487" DisplayStyle="Line" XYZ="0.883513977587569,2.71153513139605,1.3933057349148" Connections="1223,1225" ForcefieldType="o2*" Charge="-0.82" Components="O" Visible="0">
							<Properties Force="-123.471053387527,-897.780131207546,317.098852743146" RelativeVelocity="0.185947330168059,0.0249060497960191,-0.0416905924996498"/>
						</Atom3d>
						<Atom3d ID="1222" HasProperties="1" Mapping="410" Parent="329" UserID="488" DisplayStyle="Line" Hidden="1" XYZ="0.923100537680854,2.72914547320689,1.40840299439065" Connections="1223" ForcefieldType="h1o" Charge="0.41" Components="H" Visible="0">
							<Properties Force="304.127312218562,348.736553234311,-32.3256663931533" RelativeVelocity="0.117007398860711,-1.08857389305948,0.420098690821422"/>
						</Atom3d>
						<Bond ID="1223" Mapping="410" Parent="329" Hidden="1" Connects="1221,1222" Visible="0"/>
						<Atom3d ID="1224" HasProperties="1" Mapping="410" Parent="329" UserID="489" DisplayStyle="Line" Hidden="1" XYZ="0.894025213938893,2.66614611290249,1.40614933811105" Connections="1225" ForcefieldType="h1o" Charge="0.41" Components="H" Visible="0">
							<Properties Force="-331.27495597118,400.554805673553,-291.41633728804" RelativeVelocity="0.130085567125138,0.269460858316528,0.454821277924871"/>
						</Atom3d>
						<Bond ID="1225" Mapping="410" Parent="329" Hidden="1" Connects="1221,1224" Visible="0"/>
						<Molecule ID="329" Mapping="410" Parent="2" Children="1221,1222,1223,1224,1225,2150" Name="Sketch 23" XYZ="0.0453237026984208,0.271942216184196,0.453237026973642" Visible="0"/>
						<Atom3d ID="1226" HasProperties="1" Mapping="410" Parent="331" UserID="490" DisplayStyle="Line" XYZ="0.731991541161725,3.28360491859863,1.22357468029905" Connections="1228,1230" ForcefieldType="o2*" Charge="-0.82" Components="O" Visible="0">
							<Properties Force="57.6726384076582,172.493864635734,-265.435754563179" RelativeVelocity="-0.252076342297421,-0.249727412579297,0.0929463269062449"/>
						</Atom3d>
						<Atom3d ID="1227" HasProperties="1" Mapping="410" Parent="331" UserID="491" DisplayStyle="Line" Hidden="1" XYZ="0.717864167899309,3.24192535397153,1.23957113844687" Connections="1228" ForcefieldType="h1o" Charge="0.41" Components="H" Visible="0">
							<Properties Force="56.0375458521293,135.29892173654,-178.043245598417" RelativeVelocity="0.152812184184601,-1.03984509761264,0.662528611553353"/>
						</Atom3d>
						<Bond ID="1228" Mapping="410" Parent="331" Hidden="1" Connects="1226,1227" Visible="0"/>
						<Atom3d ID="1229" HasProperties="1" Mapping="410" Parent="331" UserID="492" DisplayStyle="Line" Hidden="1" XYZ="0.738048897586473,3.27822815122643,1.17669515033992" Connections="1230" ForcefieldType="h1o" Charge="0.41" Components="H" Visible="0">
							<Properties Force="-52.5171478863683,-230.405515349518,534.677319444726" RelativeVelocity="-0.282105923807693,0.270758666126075,0.813455910669953"/>
						</Atom3d>
						<Bond ID="1230" Mapping="410" Parent="331" Hidden="1" Connects="1226,1229" Visible="0"/>
						<Molecule ID="331" Mapping="410" Parent="2" Children="1226,1227,1228,1229,1230,2151" Name="Sketch 23" XYZ="0.586627173180088,0.557028712422465,0.453237026973642" Visible="0"/>
						<Atom3d ID="1231" HasProperties="1" Mapping="410" Parent="333" UserID="493" DisplayStyle="Line" XYZ="1.41431209216011,2.23096126666966,2.70623944080309" Connections="1233,1235" ForcefieldType="o2*" Charge="-0.82" Components="O" Visible="0">
							<Properties Force="109.705676137408,459.944861781445,-366.598861092187" RelativeVelocity="-0.000563955015234354,-0.0703824042162191,0.210571989689163"/>
						</Atom3d>
						<Atom3d ID="1232" HasProperties="1" Mapping="410" Parent="333" UserID="494" DisplayStyle="Line" Hidden="1" XYZ="1.4031648403788,2.1932153774901,2.67931068092797" Connections="1233" ForcefieldType="h1o" Charge="0.41" Components="H" Visible="0">
							<Properties Force="37.7716499187422,174.985897600679,522.776912074795" RelativeVelocity="0.081985559613554,0.597965681263225,-1.25600570245134"/>
						</Atom3d>
						<Bond ID="1233" Mapping="410" Parent="333" Hidden="1" Connects="1231,1232" Visible="0"/>
						<Atom3d ID="1234" HasProperties="1" Mapping="410" Parent="333" UserID="495" DisplayStyle="Line" Hidden="1" XYZ="1.43322344210332,2.21859653628085,2.74616335981899" Connections="1235" ForcefieldType="h1o" Charge="0.41" Components="H" Visible="0">
							<Properties Force="-44.9233003154,-462.185988041473,-2.17517235750173" RelativeVelocity="-0.693737636994368,0.00600827765702475,-0.323787079761361"/>
						</Atom3d>
						<Bond ID="1235" Mapping="410" Parent="333" Hidden="1" Connects="1231,1234" Visible="0"/>
						<Molecule ID="333" Mapping="410" Parent="2" Children="1231,1232,1233,1234,1235,2152" Name="Sketch 23" XYZ="0.0453237026984208,0.271942216184196,0.453237026973642" Visible="0"/>
						<Atom3d ID="1236" HasProperties="1" Mapping="410" Parent="335" UserID="496" DisplayStyle="Line" XYZ="2.8362630641023,1.40752522151587,1.75984743709981" Connections="1238,1240" ForcefieldType="o2*" Charge="-0.82" Components="O" Visible="0">
							<Properties Force="110.406351851835,1054.06850057619,190.970965929802" RelativeVelocity="0.107169217814477,0.149940115102132,0.0338772270483218"/>
						</Atom3d>
						<Atom3d ID="1237" HasProperties="1" Mapping="410" Parent="335" UserID="497" DisplayStyle="Line" Hidden="1" XYZ="2.84065800733215,1.37571071967942,1.7928868435009" Connections="1238" ForcefieldType="h1o" Charge="0.41" Components="H" Visible="0">
							<Properties Force="82.8142140841536,-353.280849190271,-46.0143398848165" RelativeVelocity="-0.565601517235881,-0.125446093705636,-0.576453190355162"/>
						</Atom3d>
						<Bond ID="1238" Mapping="410" Parent="335" Hidden="1" Connects="1236,1237" Visible="0"/>
						<Atom3d ID="1239" HasProperties="1" Mapping="410" Parent="335" UserID="498" DisplayStyle="Line" Hidden="1" XYZ="2.85691109139827,1.4439808188194,1.78432801160772" Connections="1240" ForcefieldType="h1o" Charge="0.41" Components="H" Visible="0">
							<Properties Force="-264.828871458537,-543.543263955664,-291.705062454963" RelativeVelocity="0.432537148123799,-0.328784294369762,-0.388194666926618"/>
						</Atom3d>
						<Bond ID="1240" Mapping="410" Parent="335" Hidden="1" Connects="1236,1239" Visible="0"/>
						<Molecule ID="335" Mapping="410" Parent="2" Children="1236,1237,1238,1239,1240,2153" Name="Sketch 23" XYZ="0.0453237026984208,0.271942216184196,0.453237026973642" Visible="0"/>
						<Atom3d ID="1241" HasProperties="1" Mapping="410" Parent="337" UserID="499" DisplayStyle="Line" XYZ="2.67491080946437,1.20442313999681,0.323664835353699" Connections="1243,1245" ForcefieldType="o2*" Charge="-0.82" Components="O" Visible="0">
							<Properties Force="824.143633981637,168.946520285476,580.514195970887" RelativeVelocity="0.105879029029125,0.123440512928283,0.181648654917733"/>
						</Atom3d>
						<Atom3d ID="1242" HasProperties="1" Mapping="410" Parent="337" UserID="500" DisplayStyle="Line" Hidden="1" XYZ="2.64465061515697,1.23841371222559,0.33401705659444" Connections="1243" ForcefieldType="h1o" Charge="0.41" Components="H" Visible="0">
							<Properties Force="110.165180261533,4.81082439934105,92.8608577872837" RelativeVelocity="-0.153457698623573,0.266637602625819,-0.96221707029316"/>
						</Atom3d>
						<Bond ID="1243" Mapping="410" Parent="337" Hidden="1" Connects="1241,1242" Visible="0"/>
						<Atom3d ID="1244" HasProperties="1" Mapping="410" Parent="337" UserID="501" DisplayStyle="Line" Hidden="1" XYZ="2.71452208648441,1.21764056243515,0.351773252904496" Connections="1245" ForcefieldType="h1o" Charge="0.41" Components="H" Visible="0">
							<Properties Force="-956.190900042174,-198.611170050073,-625.806153456242" RelativeVelocity="0.180856282319114,-1.0841181309903,-0.320983290156775"/>
						</Atom3d>
						<Bond ID="1245" Mapping="410" Parent="337" Hidden="1" Connects="1241,1244" Visible="0"/>
						<Molecule ID="337" Mapping="410" Parent="2" Children="1241,1242,1243,1244,1245,2154" Name="Sketch 23" XYZ="0.0453237026984208,0.271942216184196,0.453237026973642" Visible="0"/>
						<Atom3d ID="1246" HasProperties="1" Mapping="410" Parent="339" UserID="502" DisplayStyle="Line" XYZ="1.72290570803892,-1.58993161761818,1.68717393993337" Connections="1248,1250" ForcefieldType="o2*" Charge="-0.82" Components="O" Visible="0">
							<Properties Force="-184.970221506874,423.049313281086,163.649623753426" RelativeVelocity="0.172656983762749,-0.109177976284364,0.260937175654832"/>
						</Atom3d>
						<Atom3d ID="1247" HasProperties="1" Mapping="410" Parent="339" UserID="503" DisplayStyle="Line" Hidden="1" XYZ="1.75684254985358,-1.58343647548463,1.71829275329194" Connections="1248" ForcefieldType="h1o" Charge="0.41" Components="H" Visible="0">
							<Properties Force="299.090891079487,-240.949416274284,-1.95861297292972" RelativeVelocity="0.373477356754557,-0.666499617555731,0.346003192369847"/>
						</Atom3d>
						<Bond ID="1248" Mapping="410" Parent="339" Hidden="1" Connects="1246,1247" Visible="0"/>
						<Atom3d ID="1249" HasProperties="1" Mapping="410" Parent="339" UserID="504" DisplayStyle="Line" Hidden="1" XYZ="1.69408091668937,-1.55692604611508,1.70379575513101" Connections="1250" ForcefieldType="h1o" Charge="0.41" Components="H" Visible="0">
							<Properties Force="55.4074874044882,-236.282293122813,-193.177062175821" RelativeVelocity="0.627095995945421,-0.274302063666488,-0.822767180355654"/>
						</Atom3d>
						<Bond ID="1250" Mapping="410" Parent="339" Hidden="1" Connects="1246,1249" Visible="0"/>
						<Molecule ID="339" Mapping="410" Parent="2" Children="1246,1247,1248,1249,1250,2155" Name="Sketch 23" XYZ="0.0453237026984208,0.271942216184196,0.453237026973642" Visible="0"/>
						<Atom3d ID="1251" HasProperties="1" Mapping="410" Parent="341" UserID="505" DisplayStyle="Line" XYZ="-0.661155019566896,0.974365991688929,-0.168085048319786" Connections="1253,1255" ForcefieldType="o2*" Charge="-0.82" Components="O" Visible="0">
							<Properties Force="118.701285547006,-850.000049109548,-168.364078415322" RelativeVelocity="0.238882771784054,0.124023532834364,-0.178716775075786"/>
						</Atom3d>
						<Atom3d ID="1252" HasProperties="1" Mapping="410" Parent="341" UserID="506" DisplayStyle="Line" Hidden="1" XYZ="-0.681199164943058,0.970060698877579,-0.211378337350091" Connections="1253" ForcefieldType="h1o" Charge="0.41" Components="H" Visible="0">
							<Properties Force="174.313971153006,-101.6171452442,491.963359071938" RelativeVelocity="-0.829106900175477,0.0684953275516775,0.664619208824521"/>
						</Atom3d>
						<Bond ID="1253" Mapping="410" Parent="341" Hidden="1" Connects="1251,1252" Visible="0"/>
						<Atom3d ID="1254" HasProperties="1" Mapping="410" Parent="341" UserID="507" DisplayStyle="Line" Hidden="1" XYZ="-0.650556568836453,0.928183294418979,-0.156457447928518" Connections="1255" ForcefieldType="h1o" Charge="0.41" Components="H" Visible="0">
							<Properties Force="-292.164984203866,919.822181887442,-361.383468652145" RelativeVelocity="0.827561858733162,0.306446208919515,0.425116878475907"/>
						</Atom3d>
						<Bond ID="1255" Mapping="410" Parent="341" Hidden="1" Connects="1251,1254" Visible="0"/>
						<Molecule ID="341" Mapping="410" Parent="2" Children="1251,1252,1253,1254,1255,2156" Name="Sketch 23" XYZ="0.245605986776638,0.470420156603244,0.453237026973642" Visible="0"/>
						<Atom3d ID="1256" HasProperties="1" Mapping="410" Parent="343" UserID="508" DisplayStyle="Line" XYZ="1.06164807836372,0.0391953254032658,-2.71333779884986" Connections="1258,1260" ForcefieldType="o2*" Charge="-0.82" Components="O" Visible="0">
							<Properties Force="-381.216347432832,-70.4201288266723,-125.427089403254" RelativeVelocity="-0.0461600507340907,-0.149413549747214,0.0784964856337195"/>
						</Atom3d>
						<Atom3d ID="1257" HasProperties="1" Mapping="410" Parent="343" UserID="509" DisplayStyle="Line" Hidden="1" XYZ="1.09070346457545,0.0609418692876308,-2.68567011825441" Connections="1258" ForcefieldType="h1o" Charge="0.41" Components="H" Visible="0">
							<Properties Force="296.072523886626,141.178372662172,152.68794686962" RelativeVelocity="0.545929644947175,0.920326299392371,-0.587015713152921"/>
						</Atom3d>
						<Bond ID="1258" Mapping="410" Parent="343" Hidden="1" Connects="1256,1257" Visible="0"/>
						<Atom3d ID="1259" HasProperties="1" Mapping="410" Parent="343" UserID="510" DisplayStyle="Line" Hidden="1" XYZ="1.08419850266789,0.0390268110328338,-2.75389320264057" Connections="1260" ForcefieldType="h1o" Charge="0.41" Components="H" Visible="0">
							<Properties Force="10.5788452434024,-12.4828530701668,84.4990994802061" RelativeVelocity="0.90456217971592,0.0606398290443731,0.0776337471991221"/>
						</Atom3d>
						<Bond ID="1260" Mapping="410" Parent="343" Hidden="1" Connects="1256,1259" Visible="0"/>
						<Molecule ID="343" Mapping="410" Parent="2" Children="1256,1257,1258,1259,1260,2157" Name="Sketch 23" XYZ="0.324576203236506,0.154742974323961,0.453237026973642" Visible="0"/>
						<Atom3d ID="1261" HasProperties="1" Mapping="410" Parent="345" UserID="511" DisplayStyle="Line" XYZ="-2.08202835887201,1.23712755828593,2.38360351788797" Connections="1263,1265" ForcefieldType="o2*" Charge="-0.82" Components="O" Visible="0">
							<Properties Force="-322.365857823072,-128.957144554387,-887.416344856499" RelativeVelocity="0.0408828099883384,0.146635473615169,0.0961563830261414"/>
						</Atom3d>
						<Atom3d ID="1262" HasProperties="1" Mapping="410" Parent="345" UserID="512" DisplayStyle="Line" Hidden="1" XYZ="-2.06538200361843,1.23614875677305,2.42473979607587" Connections="1263" ForcefieldType="h1o" Charge="0.41" Components="H" Visible="0">
							<Properties Force="398.70249134714,90.6054460951602,1051.94413441887" RelativeVelocity="-0.25214381242685,-1.00078593285537,0.269103571220726"/>
						</Atom3d>
						<Bond ID="1263" Mapping="410" Parent="345" Hidden="1" Connects="1261,1262" Visible="0"/>
						<Atom3d ID="1264" HasProperties="1" Mapping="410" Parent="345" UserID="513" DisplayStyle="Line" Hidden="1" XYZ="-2.0674878110908,1.19392081531306,2.37117903796621" Connections="1265" ForcefieldType="h1o" Charge="0.41" Components="H" Visible="0">
							<Properties Force="-155.592133369389,229.749590793491,-64.2058598351762" RelativeVelocity="-0.183733443068349,0.0132534280886833,0.389993371188419"/>
						</Atom3d>
						<Bond ID="1265" Mapping="410" Parent="345" Hidden="1" Connects="1261,1264" Visible="0"/>
						<Molecule ID="345" Mapping="410" Parent="2" Children="1261,1262,1263,1264,1265,2158" Name="Sketch 23" XYZ="0.0453237026984208,0.271942216184196,0.453237026973642" Visible="0"/>
						<Atom3d ID="1266" HasProperties="1" Mapping="410" Parent="347" UserID="514" DisplayStyle="Line" XYZ="-0.982189020051759,-2.23647632240562,2.84127335516164" Connections="1268,1270" ForcefieldType="o2*" Charge="-0.82" Components="O" Visible="0">
							<Properties Force="-665.342989944526,1033.50845107267,-474.636129400576" RelativeVelocity="-0.0216815080767159,0.500432233764488,-0.125607056734631"/>
						</Atom3d>
						<Atom3d ID="1267" HasProperties="1" Mapping="410" Parent="347" UserID="515" DisplayStyle="Line" Hidden="1" XYZ="-0.960110764429439,-2.27228493517891,2.85466514095337" Connections="1268" ForcefieldType="h1o" Charge="0.41" Components="H" Visible="0">
							<Properties Force="922.669799767387,-1013.17968485101,382.202189689577" RelativeVelocity="-0.407957574968897,0.0915121040926507,0.878871229025526"/>
						</Atom3d>
						<Bond ID="1268" Mapping="410" Parent="347" Hidden="1" Connects="1266,1267" Visible="0"/>
						<Atom3d ID="1269" HasProperties="1" Mapping="410" Parent="347" UserID="516" DisplayStyle="Line" Hidden="1" XYZ="-1.02085372593952,-2.24961070222057,2.86319495681885" Connections="1270" ForcefieldType="h1o" Charge="0.41" Components="H" Visible="0">
							<Properties Force="-283.4391943759,37.5301037574516,100.710796605373" RelativeVelocity="1.24011091418156,-1.34253187364746,0.942075019035276"/>
						</Atom3d>
						<Bond ID="1270" Mapping="410" Parent="347" Hidden="1" Connects="1266,1269" Visible="0"/>
						<Molecule ID="347" Mapping="410" Parent="2" Children="1266,1267,1268,1269,1270,2159" Name="Sketch 23" XYZ="0.0453237026984208,0.271942216184196,0.453237026973642" Visible="0"/>
						<Atom3d ID="1271" HasProperties="1" Mapping="410" Parent="349" UserID="517" DisplayStyle="Line" XYZ="2.92970946942408,1.35101636353861,3.9369970386683" Connections="1273,1275" ForcefieldType="o2*" Charge="-0.82" Components="O" Visible="0">
							<Properties Force="583.177612539246,-138.151233708501,-86.5108104107089" RelativeVelocity="-0.22854261419125,0.038220922579179,-0.182424601275164"/>
						</Atom3d>
						<Atom3d ID="1272" HasProperties="1" Mapping="410" Parent="349" UserID="518" DisplayStyle="Line" Hidden="1" XYZ="2.97701521928811,1.34959750855325,3.92929315951735" Connections="1273" ForcefieldType="h1o" Charge="0.41" Components="H" Visible="0">
							<Properties Force="-630.07639315632,128.32527994764,78.5463423468303" RelativeVelocity="1.03125186711566,-0.34652061057742,1.04536541740179"/>
						</Atom3d>
						<Bond ID="1273" Mapping="410" Parent="349" Hidden="1" Connects="1271,1272" Visible="0"/>
						<Atom3d ID="1274" HasProperties="1" Mapping="410" Parent="349" UserID="519" DisplayStyle="Line" Hidden="1" XYZ="2.92321990253571,1.39234027517396,3.95666351491989" Connections="1275" ForcefieldType="h1o" Charge="0.41" Components="H" Visible="0">
							<Properties Force="4.35112039370103,46.5610483863509,-33.7356333730742" RelativeVelocity="-0.719650838002412,0.840308211846933,1.58841544565988"/>
						</Atom3d>
						<Bond ID="1275" Mapping="410" Parent="349" Hidden="1" Connects="1271,1274" Visible="0"/>
						<Molecule ID="349" Mapping="410" Parent="2" Children="1271,1272,1273,1274,1275,2160" Name="Sketch 23" XYZ="0.0453237026984208,0.271942216184196,0.453237026973642" Visible="0"/>
						<Atom3d ID="1276" HasProperties="1" Mapping="410" Parent="351" UserID="520" DisplayStyle="Line" XYZ="0.372973284201953,-0.969888803459724,2.60792814323915" Connections="1278,1280" ForcefieldType="o2*" Charge="-0.82" Components="O" Visible="0">
							<Properties Force="-209.372677935357,-348.061599955057,259.182325782744" RelativeVelocity="-0.142795326649917,-0.151652972639854,0.0429628520237159"/>
						</Atom3d>
						<Atom3d ID="1277" HasProperties="1" Mapping="410" Parent="351" UserID="521" DisplayStyle="Line" Hidden="1" XYZ="0.409499600907906,-0.962550092631654,2.58071980537886" Connections="1278" ForcefieldType="h1o" Charge="0.41" Components="H" Visible="0">
							<Properties Force="143.494381673051,241.679529185765,-154.081922296936" RelativeVelocity="0.416810059526795,-0.565371431507131,-0.926181775301634"/>
						</Atom3d>
						<Bond ID="1278" Mapping="410" Parent="351" Hidden="1" Connects="1276,1277" Visible="0"/>
						<Atom3d ID="1279" HasProperties="1" Mapping="410" Parent="351" UserID="522" DisplayStyle="Line" Hidden="1" XYZ="0.356773967774086,-0.926777240342724,2.61341165545585" Connections="1280" ForcefieldType="h1o" Charge="0.41" Components="H" Visible="0">
							<Properties Force="70.2765603385997,167.706784740739,25.493267850187" RelativeVelocity="1.13033794320018,-0.341713464157364,0.186973501421263"/>
						</Atom3d>
						<Bond ID="1280" Mapping="410" Parent="351" Hidden="1" Connects="1276,1279" Visible="0"/>
						<Molecule ID="351" Mapping="410" Parent="2" Children="1276,1277,1278,1279,1280,2161" Name="Sketch 23" XYZ="0.0453237026984208,0.271942216184196,0.453237026973642" Visible="0"/>
						<Atom3d ID="1281" HasProperties="1" Mapping="410" Parent="353" UserID="523" DisplayStyle="Line" XYZ="0.838133347412709,1.9039045973245,3.95597033541411" Connections="1283,1285" ForcefieldType="o2*" Charge="-0.82" Components="O" Visible="0">
							<Properties Force="-154.633750923947,-387.577392288324,-857.652059916592" RelativeVelocity="0.00492674380788247,0.288694789767435,0.136345384960277"/>
						</Atom3d>
						<Atom3d ID="1282" HasProperties="1" Mapping="410" Parent="353" UserID="524" DisplayStyle="Line" Hidden="1" XYZ="0.842218607744453,1.92189175328079,3.99646871050691" Connections="1283" ForcefieldType="h1o" Charge="0.41" Components="H" Visible="0">
							<Properties Force="184.893757533508,369.788293566917,761.486958261817" RelativeVelocity="-0.435162166427411,0.868703994117432,-0.562625669151345"/>
						</Atom3d>
						<Bond ID="1283" Mapping="410" Parent="353" Hidden="1" Connects="1281,1282" Visible="0"/>
						<Atom3d ID="1284" HasProperties="1" Mapping="410" Parent="353" UserID="525" DisplayStyle="Line" Hidden="1" XYZ="0.875805477911896,1.92071867769082,3.93381028047198" Connections="1285" ForcefieldType="h1o" Charge="0.41" Components="H" Visible="0">
							<Properties Force="-61.7995931677849,81.0847692714282,188.580127395729" RelativeVelocity="-1.31957867250715,0.787053861960477,0.22221590584628"/>
						</Atom3d>
						<Bond ID="1285" Mapping="410" Parent="353" Hidden="1" Connects="1281,1284" Visible="0"/>
						<Molecule ID="353" Mapping="410" Parent="2" Children="1281,1282,1283,1284,1285,2162" Name="Sketch 23" XYZ="-0.0277522687328008,-0.151898410117591,0.453237026973642" Visible="0"/>
						<Atom3d ID="1286" HasProperties="1" Mapping="410" Parent="355" UserID="526" DisplayStyle="Line" XYZ="2.94369039595015,-1.02781311458114,1.91730154149882" Connections="1288,1290" ForcefieldType="o2*" Charge="-0.82" Components="O" Visible="0">
							<Properties Force="43.7108485415916,-31.6642849802698,80.0279284148126" RelativeVelocity="-0.00644284459510737,0.185660928479233,-0.222650246381953"/>
						</Atom3d>
						<Atom3d ID="1287" HasProperties="1" Mapping="410" Parent="355" UserID="527" DisplayStyle="Line" Hidden="1" XYZ="2.98967114929532,-1.02725523113465,1.92741163668972" Connections="1288" ForcefieldType="h1o" Charge="0.41" Components="H" Visible="0">
							<Properties Force="-126.771570300038,4.80935756484334,7.20179473272369" RelativeVelocity="-0.422606944086255,0.288558431937479,-0.352212643685367"/>
						</Atom3d>
						<Bond ID="1288" Mapping="410" Parent="355" Hidden="1" Connects="1286,1287" Visible="0"/>
						<Atom3d ID="1289" HasProperties="1" Mapping="410" Parent="355" UserID="528" DisplayStyle="Line" Hidden="1" XYZ="2.94465216417263,-1.05813029514758,1.88174358632619" Connections="1290" ForcefieldType="h1o" Charge="0.41" Components="H" Visible="0">
							<Properties Force="137.019262686328,65.1561026034686,-114.83121209184" RelativeVelocity="-1.23537065300448,-0.0879601783465686,-0.314115903023098"/>
						</Atom3d>
						<Bond ID="1290" Mapping="410" Parent="355" Hidden="1" Connects="1286,1289" Visible="0"/>
						<Molecule ID="355" Mapping="410" Parent="2" Children="1286,1287,1288,1289,1290,2163" Name="Sketch 23" XYZ="0.0453237026984208,0.271942216184196,0.453237026973642" Visible="0"/>
						<Atom3d ID="1291" HasProperties="1" Mapping="410" Parent="357" UserID="529" DisplayStyle="Line" XYZ="0.894076563597057,4.10895827282039,-2.07884203462585" Connections="1293,1295" ForcefieldType="o2*" Charge="-0.82" Components="O" Visible="0">
							<Properties Force="67.7273039018319,-382.050522214518,-69.908038600171" RelativeVelocity="0.0864960716297958,-0.184613783929906,0.270345892647375"/>
						</Atom3d>
						<Atom3d ID="1292" HasProperties="1" Mapping="410" Parent="357" UserID="530" DisplayStyle="Line" Hidden="1" XYZ="0.937006394594374,4.10670119782708,-2.05953648209176" Connections="1293" ForcefieldType="h1o" Charge="0.41" Components="H" Visible="0">
							<Properties Force="-214.75882925198,128.449375612695,-6.60285422925883" RelativeVelocity="-0.89231415831688,-0.786898487071781,-0.510546633603497"/>
						</Atom3d>
						<Bond ID="1293" Mapping="410" Parent="357" Hidden="1" Connects="1291,1292" Visible="0"/>
						<Atom3d ID="1294" HasProperties="1" Mapping="410" Parent="357" UserID="531" DisplayStyle="Line" Hidden="1" XYZ="0.887489876413042,4.0627683315544,-2.0839666493255" Connections="1295" ForcefieldType="h1o" Charge="0.41" Components="H" Visible="0">
							<Properties Force="70.3867339374836,242.454857117968,8.00082907358195" RelativeVelocity="0.362506365067483,-0.415293121707829,-0.298708399396342"/>
						</Atom3d>
						<Bond ID="1295" Mapping="410" Parent="357" Hidden="1" Connects="1291,1294" Visible="0"/>
						<Molecule ID="357" Mapping="410" Parent="2" Children="1291,1292,1293,1294,1295,2164" Name="Sketch 23" XYZ="0.0453237026984208,0.271942216184196,0.453237026973642" Visible="0"/>
						<Atom3d ID="1296" HasProperties="1" Mapping="410" Parent="359" UserID="532" DisplayStyle="Line" XYZ="0.859389569551261,-1.12456964690585,-1.26803476042883" Connections="1298,1300" ForcefieldType="o2*" Charge="-0.82" Components="O" Visible="0">
							<Properties Force="-531.560166417843,-365.880371726375,30.5335244358192" RelativeVelocity="0.0669140765360818,0.0123330924301121,0.0516902850719781"/>
						</Atom3d>
						<Atom3d ID="1297" HasProperties="1" Mapping="410" Parent="359" UserID="533" DisplayStyle="Line" Hidden="1" XYZ="0.875133908478251,-1.09447355977789,-1.23838080918349" Connections="1298" ForcefieldType="h1o" Charge="0.41" Components="H" Visible="0">
							<Properties Force="696.992481543311,406.437740394075,399.510849453319" RelativeVelocity="0.77568966663022,-0.199764820129438,-0.567509489565469"/>
						</Atom3d>
						<Bond ID="1298" Mapping="410" Parent="359" Hidden="1" Connects="1296,1297" Visible="0"/>
						<Atom3d ID="1299" HasProperties="1" Mapping="410" Parent="359" UserID="534" DisplayStyle="Line" Hidden="1" XYZ="0.816159341588783,-1.11820994379372,-1.25143574467158" Connections="1300" ForcefieldType="h1o" Charge="0.41" Components="H" Visible="0">
							<Properties Force="-210.030391410271,-263.214140107246,-155.672008545741" RelativeVelocity="0.290709651051771,-0.128046874365954,0.367189985499092"/>
						</Atom3d>
						<Bond ID="1300" Mapping="410" Parent="359" Hidden="1" Connects="1296,1299" Visible="0"/>
						<Molecule ID="359" Mapping="410" Parent="2" Children="1296,1297,1298,1299,1300,2165" Name="Sketch 23" XYZ="0.0453237026984208,0.271942216184196,0.453237026973642" Visible="0"/>
						<Atom3d ID="1301" HasProperties="1" Mapping="410" Parent="361" UserID="535" DisplayStyle="Line" XYZ="1.89664324449598,-1.91865693068415,2.56576838124884" Connections="1303,1305" ForcefieldType="o2*" Charge="-0.82" Components="O" Visible="0">
							<Properties Force="163.342351487912,35.034751347885,-614.008815210671" RelativeVelocity="-0.0591986728258767,0.0456737835294,0.00401522846298262"/>
						</Atom3d>
						<Atom3d ID="1302" HasProperties="1" Mapping="410" Parent="361" UserID="536" DisplayStyle="Line" Hidden="1" XYZ="1.86904533820951,-1.95383853046708,2.57764741678286" Connections="1303" ForcefieldType="h1o" Charge="0.41" Components="H" Visible="0">
							<Properties Force="-86.5357328373488,-136.489365526271,-84.2326814812793" RelativeVelocity="-0.513613235422814,0.762748647408422,-0.825770064531762"/>
						</Atom3d>
						<Bond ID="1303" Mapping="410" Parent="361" Hidden="1" Connects="1301,1302" Visible="0"/>
						<Atom3d ID="1304" HasProperties="1" Mapping="410" Parent="361" UserID="537" DisplayStyle="Line" Hidden="1" XYZ="1.9030064512035,-1.92464087127842,2.51865181131944" Connections="1305" ForcefieldType="h1o" Charge="0.41" Components="H" Visible="0">
							<Properties Force="-160.72259082033,40.4091424782263,771.224803947663" RelativeVelocity="-0.550207299189323,-0.380928060548256,-0.0168136744944719"/>
						</Atom3d>
						<Bond ID="1305" Mapping="410" Parent="361" Hidden="1" Connects="1301,1304" Visible="0"/>
						<Molecule ID="361" Mapping="410" Parent="2" Children="1301,1302,1303,1304,1305,2166" Name="Sketch 23" XYZ="0.0453237026984208,0.271942216184196,0.453237026973642" Visible="0"/>
						<Atom3d ID="1306" HasProperties="1" Mapping="410" Parent="363" UserID="538" DisplayStyle="Line" XYZ="-1.0967206797598,-0.531722591684658,0.85074586593362" Connections="1308,1310" ForcefieldType="o2*" Charge="-0.82" Components="O" Visible="0">
							<Properties Force="8.76467844920387,-272.864530992503,-569.650373129518" RelativeVelocity="-0.151566114936328,-0.124127555022291,0.191476635356469"/>
						</Atom3d>
						<Atom3d ID="1307" HasProperties="1" Mapping="410" Parent="363" UserID="539" DisplayStyle="Line" Hidden="1" XYZ="-1.05453930687388,-0.550896044404065,0.849308846065343" Connections="1308" ForcefieldType="h1o" Charge="0.41" Components="H" Visible="0">
							<Properties Force="-54.7187980551917,89.1281868083786,98.0293412476508" RelativeVelocity="-0.436816555125527,-0.745883762895217,-0.437329986693501"/>
						</Atom3d>
						<Bond ID="1308" Mapping="410" Parent="363" Hidden="1" Connects="1306,1307" Visible="0"/>
						<Atom3d ID="1309" HasProperties="1" Mapping="410" Parent="363" UserID="540" DisplayStyle="Line" Hidden="1" XYZ="-1.09746467323634,-0.506608696183539,0.88825424045444" Connections="1310" ForcefieldType="h1o" Charge="0.41" Components="H" Visible="0">
							<Properties Force="60.343281080087,254.854922145394,435.428228899182" RelativeVelocity="-0.710291435676618,-0.131658550669927,0.182532884827097"/>
						</Atom3d>
						<Bond ID="1310" Mapping="410" Parent="363" Hidden="1" Connects="1306,1309" Visible="0"/>
						<Molecule ID="363" Mapping="410" Parent="2" Children="1306,1307,1308,1309,1310,2167" Name="Sketch 23" XYZ="-0.133306442560529,0.0824860003296498,0.453237026973642" Visible="0"/>
						<Atom3d ID="1311" HasProperties="1" Mapping="410" Parent="365" UserID="541" DisplayStyle="Line" XYZ="2.03448805217687,2.10384922933082,0.485098714848541" Connections="1313,1315" ForcefieldType="o2*" Charge="-0.82" Components="O" Visible="0">
							<Properties Force="96.0960701335207,-14.1123300837531,-1004.7098351214" RelativeVelocity="-0.197009401584145,-0.171816873874029,0.132727208871651"/>
						</Atom3d>
						<Atom3d ID="1312" HasProperties="1" Mapping="410" Parent="365" UserID="542" DisplayStyle="Line" Hidden="1" XYZ="2.03307207527473,2.09833645101718,0.530124254860559" Connections="1313" ForcefieldType="h1o" Charge="0.41" Components="H" Visible="0">
							<Properties Force="-36.7006905190136,-281.838477507199,611.62433952802" RelativeVelocity="0.55629519554727,0.40744548662002,0.0282879951252502"/>
						</Atom3d>
						<Bond ID="1313" Mapping="410" Parent="365" Hidden="1" Connects="1311,1312" Visible="0"/>
						<Atom3d ID="1314" HasProperties="1" Mapping="410" Parent="365" UserID="543" DisplayStyle="Line" Hidden="1" XYZ="2.03489395284928,2.05883356337562,0.469504693479002" Connections="1315" ForcefieldType="h1o" Charge="0.41" Components="H" Visible="0">
							<Properties Force="17.6056807249555,270.440085142465,298.785072776779" RelativeVelocity="-0.213460514719981,0.379017554547134,0.0466253177190974"/>
						</Atom3d>
						<Bond ID="1315" Mapping="410" Parent="365" Hidden="1" Connects="1311,1314" Visible="0"/>
						<Molecule ID="365" Mapping="410" Parent="2" Children="1311,1312,1313,1314,1315,2168" Name="Sketch 23" XYZ="0.0453237026984208,0.271942216184196,0.453237026973642" Visible="0"/>
						<Atom3d ID="1316" HasProperties="1" Mapping="410" Parent="367" UserID="544" DisplayStyle="Line" XYZ="0.757282846535549,1.40231277124028,-0.720960015096018" Connections="1318,1320" ForcefieldType="o2*" Charge="-0.82" Components="O" Visible="0">
							<Properties Force="140.026414716696,-558.31243251149,-184.176373186843" RelativeVelocity="-0.31645453151237,-0.289773272891101,-0.175218743888673"/>
						</Atom3d>
						<Atom3d ID="1317" HasProperties="1" Mapping="410" Parent="367" UserID="545" DisplayStyle="Line" Hidden="1" XYZ="0.751134401668309,1.36145919562828,-0.745319887385508" Connections="1318" ForcefieldType="h1o" Charge="0.41" Components="H" Visible="0">
							<Properties Force="-257.996805725034,323.232675212384,146.896698500992" RelativeVelocity="0.00622065573135021,0.745060946699082,0.530691275163712"/>
						</Atom3d>
						<Bond ID="1318" Mapping="410" Parent="367" Hidden="1" Connects="1316,1317" Visible="0"/>
						<Atom3d ID="1319" HasProperties="1" Mapping="410" Parent="367" UserID="546" DisplayStyle="Line" Hidden="1" XYZ="0.80304333069848,1.39330466282225,-0.714562875132178" Connections="1320" ForcefieldType="h1o" Charge="0.41" Components="H" Visible="0">
							<Properties Force="59.5766385988302,223.934320281296,123.197401110287" RelativeVelocity="-1.50021465269622,0.0516498026196896,-0.429736573854913"/>
						</Atom3d>
						<Bond ID="1320" Mapping="410" Parent="367" Hidden="1" Connects="1316,1319" Visible="0"/>
						<Molecule ID="367" Mapping="410" Parent="2" Children="1316,1317,1318,1319,1320,2169" Name="Sketch 23" XYZ="-0.214501963132779,0.508311399774153,0.453237026973642" Visible="0"/>
						<Atom3d ID="1321" HasProperties="1" Mapping="410" Parent="369" UserID="547" DisplayStyle="Line" XYZ="0.132750139916044,-2.1800776743269,2.66058561707894" Connections="1323,1325" ForcefieldType="o2*" Charge="-0.82" Components="O" Visible="0">
							<Properties Force="-196.99023527739,222.753672233027,-364.877146281053" RelativeVelocity="0.116623735588303,-0.0858745919348684,0.146648140900161"/>
						</Atom3d>
						<Atom3d ID="1322" HasProperties="1" Mapping="410" Parent="369" UserID="548" DisplayStyle="Line" Hidden="1" XYZ="0.163706475799163,-2.20491943593501,2.68163165805847" Connections="1323" ForcefieldType="h1o" Charge="0.41" Components="H" Visible="0">
							<Properties Force="319.289703363869,-413.05743504308,522.247396981017" RelativeVelocity="-0.296089940138782,-0.928223693109532,-0.299366571483812"/>
						</Atom3d>
						<Bond ID="1323" Mapping="410" Parent="369" Hidden="1" Connects="1321,1322" Visible="0"/>
						<Atom3d ID="1324" HasProperties="1" Mapping="410" Parent="369" UserID="549" DisplayStyle="Line" Hidden="1" XYZ="0.154803131159043,-2.18150559212353,2.61931857945817" Connections="1325" ForcefieldType="h1o" Charge="0.41" Components="H" Visible="0">
							<Properties Force="-163.342713478122,279.641979753877,-135.941256705015" RelativeVelocity="-0.932653586482643,-1.10544787274346,1.37779091898831"/>
						</Atom3d>
						<Bond ID="1325" Mapping="410" Parent="369" Hidden="1" Connects="1321,1324" Visible="0"/>
						<Molecule ID="369" Mapping="410" Parent="2" Children="1321,1322,1323,1324,1325,2170" Name="Sketch 23" XYZ="-0.232545412148835,0.0319643427684378,0.453237026973642" Visible="0"/>
						<Atom3d ID="1326" HasProperties="1" Mapping="410" Parent="371" UserID="550" DisplayStyle="Line" XYZ="3.22439035795764,0.132206547051722,-1.35860775025676" Connections="1328,1330" ForcefieldType="o2*" Charge="-0.82" Components="O" Visible="0">
							<Properties Force="38.6493283262472,-282.933706884148,105.405325023327" RelativeVelocity="-0.0619338458317254,-0.0514352217063762,0.17751171994341"/>
						</Atom3d>
						<Atom3d ID="1327" HasProperties="1" Mapping="410" Parent="371" UserID="551" DisplayStyle="Line" Hidden="1" XYZ="3.19168258442484,0.155887911355074,-1.38404097169395" Connections="1328" ForcefieldType="h1o" Charge="0.41" Components="H" Visible="0">
							<Properties Force="262.078491658443,-507.53105287731,350.908122069383" RelativeVelocity="-0.106444834703459,-1.07629042945632,-0.751833948398302"/>
						</Atom3d>
						<Bond ID="1328" Mapping="410" Parent="371" Hidden="1" Connects="1326,1327" Visible="0"/>
						<Atom3d ID="1329" HasProperties="1" Mapping="410" Parent="371" UserID="552" DisplayStyle="Line" Hidden="1" XYZ="3.21312370218009,0.0856266258571818,-1.35628767349215" Connections="1330" ForcefieldType="h1o" Charge="0.41" Components="H" Visible="0">
							<Properties Force="-166.733678167122,666.677650894351,-161.100459276567" RelativeVelocity="-0.467720223799578,0.000480958014166373,-0.843349251099678"/>
						</Atom3d>
						<Bond ID="1330" Mapping="410" Parent="371" Hidden="1" Connects="1326,1329" Visible="0"/>
						<Molecule ID="371" Mapping="410" Parent="2" Children="1326,1327,1328,1329,1330,2171" Name="Sketch 23" XYZ="0.0453237026984208,0.271942216184196,0.453237026973642" Visible="0"/>
						<Atom3d ID="1331" HasProperties="1" Mapping="410" Parent="373" UserID="553" DisplayStyle="Line" XYZ="0.556125770974402,0.806697214451997,-0.912013883665368" Connections="1333,1335" ForcefieldType="o2*" Charge="-0.82" Components="O" Visible="0">
							<Properties Force="636.966948935003,-805.014275027596,-645.875159258745" RelativeVelocity="-0.00659184284589547,-0.560184100251042,0.13342645109783"/>
						</Atom3d>
						<Atom3d ID="1332" HasProperties="1" Mapping="410" Parent="373" UserID="554" DisplayStyle="Line" Hidden="1" XYZ="0.543213199578913,0.803675811161841,-0.957362204411398" Connections="1333" ForcefieldType="h1o" Charge="0.41" Components="H" Visible="0">
							<Properties Force="94.7281680028331,78.9737075706836,302.877635376539" RelativeVelocity="1.3288974960136,0.708943820430568,-1.43705863966195"/>
						</Atom3d>
						<Bond ID="1333" Mapping="410" Parent="373" Hidden="1" Connects="1331,1332" Visible="0"/>
						<Atom3d ID="1334" HasProperties="1" Mapping="410" Parent="373" UserID="555" DisplayStyle="Line" Hidden="1" XYZ="0.530082367382528,0.8392529779384,-0.897824146685838" Connections="1335" ForcefieldType="h1o" Charge="0.41" Components="H" Visible="0">
							<Properties Force="-714.645268509499,766.057486892567,391.509504638638" RelativeVelocity="-0.0434683375539532,0.622071785783354,-0.0760807428181232"/>
						</Atom3d>
						<Bond ID="1335" Mapping="410" Parent="373" Hidden="1" Connects="1331,1334" Visible="0"/>
						<Molecule ID="373" Mapping="410" Parent="2" Children="1331,1332,1333,1334,1335,2172" Name="Sketch 23" XYZ="0.0453237026984208,0.271942216184196,0.453237026973642" Visible="0"/>
						<Atom3d ID="1336" HasProperties="1" Mapping="410" Parent="375" UserID="556" DisplayStyle="Line" XYZ="2.96492286089093,2.20983850811214,0.0973308610591669" Connections="1338,1340" ForcefieldType="o2*" Charge="-0.82" Components="O" Visible="0">
							<Properties Force="-113.679724836858,16.5958431324904,-442.43339858065" RelativeVelocity="0.455950044874195,0.130675833102569,-0.0672802022012891"/>
						</Atom3d>
						<Atom3d ID="1337" HasProperties="1" Mapping="410" Parent="375" UserID="557" DisplayStyle="Line" Hidden="1" XYZ="2.94758642825262,2.23714630015845,0.130773276666711" Connections="1338" ForcefieldType="h1o" Charge="0.41" Components="H" Visible="0">
							<Properties Force="68.1964608371223,-210.910965693416,159.221445428701" RelativeVelocity="0.91724747831157,0.154183222504947,-0.288347917547906"/>
						</Atom3d>
						<Bond ID="1338" Mapping="410" Parent="375" Hidden="1" Connects="1336,1337" Visible="0"/>
						<Atom3d ID="1339" HasProperties="1" Mapping="410" Parent="375" UserID="558" DisplayStyle="Line" Hidden="1" XYZ="2.9888089135991,2.17569403024397,0.11695266751138" Connections="1340" ForcefieldType="h1o" Charge="0.41" Components="H" Visible="0">
							<Properties Force="57.9048139862841,140.949738905971,333.021040040552" RelativeVelocity="0.662075054451818,-0.16585727162539,1.87902954801864"/>
						</Atom3d>
						<Bond ID="1340" Mapping="410" Parent="375" Hidden="1" Connects="1336,1339" Visible="0"/>
						<Molecule ID="375" Mapping="410" Parent="2" Children="1336,1337,1338,1339,1340,2173" Name="Sketch 23" XYZ="0.0453237026984208,0.271942216184196,0.453237026973642" Visible="0"/>
						<Atom3d ID="1341" HasProperties="1" Mapping="410" Parent="377" UserID="559" DisplayStyle="Line" XYZ="3.08202334140436,-0.367335085048529,5.1098246577713" Connections="1343,1345" ForcefieldType="o2*" Charge="-0.82" Components="O" Visible="0">
							<Properties Force="-67.3937077620852,-323.915622440426,308.966930054128" RelativeVelocity="-0.34350668007162,0.125740171883627,-0.0661265526337355"/>
						</Atom3d>
						<Atom3d ID="1342" HasProperties="1" Mapping="410" Parent="377" UserID="560" DisplayStyle="Line" Hidden="1" XYZ="3.03783009843867,-0.368193653535119,5.12619982002116" Connections="1343" ForcefieldType="h1o" Charge="0.41" Components="H" Visible="0">
							<Properties Force="99.4915696263454,63.1044363427825,-110.198350942263" RelativeVelocity="-0.962107220029935,-0.213699321209574,0.810658315433539"/>
						</Atom3d>
						<Bond ID="1343" Mapping="410" Parent="377" Hidden="1" Connects="1341,1342" Visible="0"/>
						<Atom3d ID="1344" HasProperties="1" Mapping="410" Parent="377" UserID="561" DisplayStyle="Line" Hidden="1" XYZ="3.09817713155384,-0.405571757892517,5.13342600001404" Connections="1345" ForcefieldType="h1o" Charge="0.41" Components="H" Visible="0">
							<Properties Force="-31.9479749723715,268.433709853646,-128.441692745299" RelativeVelocity="-0.133737684728995,-0.601982676720583,-0.381597958847097"/>
						</Atom3d>
						<Bond ID="1345" Mapping="410" Parent="377" Hidden="1" Connects="1341,1344" Visible="0"/>
						<Molecule ID="377" Mapping="410" Parent="2" Children="1341,1342,1343,1344,1345,2174" Name="Sketch 23" XYZ="0.0453237026984208,0.271942216184196,0.453237026973642" Visible="0"/>
						<Atom3d ID="1346" HasProperties="1" Mapping="410" Parent="379" UserID="562" DisplayStyle="Line" XYZ="1.6098803532495,3.09192351374376,-0.524961882239121" Connections="1348,1350" ForcefieldType="o2*" Charge="-0.82" Components="O" Visible="0">
							<Properties Force="-754.086766840176,-1144.48061615477,-94.7015271918536" RelativeVelocity="-0.0119685211486324,-0.207559896135001,0.00650424051117658"/>
						</Atom3d>
						<Atom3d ID="1347" HasProperties="1" Mapping="410" Parent="379" UserID="563" DisplayStyle="Line" Hidden="1" XYZ="1.60608741409325,3.13511493523134,-0.533761853806098" Connections="1348" ForcefieldType="h1o" Charge="0.41" Components="H" Visible="0">
							<Properties Force="80.1310292470796,1049.9711149936,-121.111426100147" RelativeVelocity="0.926221508732285,-0.36394050513326,0.973753540743568"/>
						</Atom3d>
						<Bond ID="1348" Mapping="410" Parent="379" Hidden="1" Connects="1346,1347" Visible="0"/>
						<Atom3d ID="1349" HasProperties="1" Mapping="410" Parent="379" UserID="564" DisplayStyle="Line" Hidden="1" XYZ="1.65369498051495,3.08498534181657,-0.516850638150399" Connections="1350" ForcefieldType="h1o" Charge="0.41" Components="H" Visible="0">
							<Properties Force="574.233592882113,26.7607196975663,182.818309306874" RelativeVelocity="-0.773379150992416,-0.123800607298846,-0.469109610857825"/>
						</Atom3d>
						<Bond ID="1350" Mapping="410" Parent="379" Hidden="1" Connects="1346,1349" Visible="0"/>
						<Molecule ID="379" Mapping="410" Parent="2" Children="1346,1347,1348,1349,1350,2175" Name="Sketch 23" XYZ="0.271040749765474,0.185127962954392,0.453237026973642" Visible="0"/>
						<Atom3d ID="1351" HasProperties="1" Mapping="410" Parent="381" UserID="565" DisplayStyle="Line" XYZ="3.11951955595148,0.423039533378948,0.565384632397591" Connections="1353,1355" ForcefieldType="o2*" Charge="-0.82" Components="O" Visible="0">
							<Properties Force="-141.164638434612,224.554850260445,34.5202270437349" RelativeVelocity="-0.117328278482015,0.199594470595558,-0.248946778330461"/>
						</Atom3d>
						<Atom3d ID="1352" HasProperties="1" Mapping="410" Parent="381" UserID="566" DisplayStyle="Line" Hidden="1" XYZ="3.1583685648721,0.415269226810673,0.542842509812974" Connections="1353" ForcefieldType="h1o" Charge="0.41" Components="H" Visible="0">
							<Properties Force="276.632375628556,23.7832099308202,-232.212176987042" RelativeVelocity="0.412049459601506,1.32404755548029,0.803079320360064"/>
						</Atom3d>
						<Bond ID="1353" Mapping="410" Parent="381" Hidden="1" Connects="1351,1352" Visible="0"/>
						<Atom3d ID="1354" HasProperties="1" Mapping="410" Parent="381" UserID="567" DisplayStyle="Line" Hidden="1" XYZ="3.11506898100191,0.382380550578119,0.586220754528106" Connections="1355" ForcefieldType="h1o" Charge="0.41" Components="H" Visible="0">
							<Properties Force="-191.669730314062,-404.105005039393,206.090801345167" RelativeVelocity="0.0449910780291033,0.0243874339956668,0.87193812896501"/>
						</Atom3d>
						<Bond ID="1355" Mapping="410" Parent="381" Hidden="1" Connects="1351,1354" Visible="0"/>
						<Molecule ID="381" Mapping="410" Parent="2" Children="1351,1352,1353,1354,1355,2176" Name="Sketch 23" XYZ="0.0453237026984208,0.271942216184196,0.453237026973642" Visible="0"/>
						<Atom3d ID="1356" HasProperties="1" Mapping="410" Parent="383" UserID="568" DisplayStyle="Line" XYZ="2.21073368574486,-1.98011923964309,-1.60526811596296" Connections="1358,1360" ForcefieldType="o2*" Charge="-0.82" Components="O" Visible="0">
							<Properties Force="-264.382410635357,799.142104546101,-777.616825984456" RelativeVelocity="-0.00559184753372528,0.0838717146001022,-0.289813008719889"/>
						</Atom3d>
						<Atom3d ID="1357" HasProperties="1" Mapping="410" Parent="383" UserID="569" DisplayStyle="Line" Hidden="1" XYZ="2.23403919041031,-2.01437059953931,-1.6273666249216" Connections="1358" ForcefieldType="h1o" Charge="0.41" Components="H" Visible="0">
							<Properties Force="-113.002821295805,89.8726655505982,367.951204056637" RelativeVelocity="-0.83511670416759,0.293166741489175,0.15268311547345"/>
						</Atom3d>
						<Bond ID="1358" Mapping="410" Parent="383" Hidden="1" Connects="1356,1357" Visible="0"/>
						<Atom3d ID="1359" HasProperties="1" Mapping="410" Parent="383" UserID="570" DisplayStyle="Line" Hidden="1" XYZ="2.21390405527797,-1.98615607158875,-1.56075812756354" Connections="1360" ForcefieldType="h1o" Charge="0.41" Components="H" Visible="0">
							<Properties Force="57.9008504624036,-516.743522777708,567.181532817249" RelativeVelocity="-1.31772863547266,0.746122443465324,-0.278757800636674"/>
						</Atom3d>
						<Bond ID="1360" Mapping="410" Parent="383" Hidden="1" Connects="1356,1359" Visible="0"/>
						<Molecule ID="383" Mapping="410" Parent="2" Children="1356,1357,1358,1359,1360,2177" Name="Sketch 23" XYZ="0.0453237026984208,0.271942216184196,0.453237026973642" Visible="0"/>
						<Atom3d ID="1361" HasProperties="1" Mapping="410" Parent="385" UserID="571" DisplayStyle="Line" XYZ="2.48221539852722,1.05673072934605,1.19999236454013" Connections="1363,1365" ForcefieldType="o2*" Charge="-0.82" Components="O" Visible="0">
							<Properties Force="-2.91781112154054,16.9831213938469,488.182476067808" RelativeVelocity="0.0306151155261905,-0.38619058004213,0.0663871976428244"/>
						</Atom3d>
						<Atom3d ID="1362" HasProperties="1" Mapping="410" Parent="385" UserID="572" DisplayStyle="Line" Hidden="1" XYZ="2.5139513651965,1.07076941190452,1.2324600234541" Connections="1363" ForcefieldType="h1o" Charge="0.41" Components="H" Visible="0">
							<Properties Force="-172.742763804297,-99.7360497076477,-301.558799898777" RelativeVelocity="-0.0873993016459815,0.787159590887673,0.463925582190492"/>
						</Atom3d>
						<Bond ID="1363" Mapping="410" Parent="385" Hidden="1" Connects="1361,1362" Visible="0"/>
						<Atom3d ID="1364" HasProperties="1" Mapping="410" Parent="385" UserID="573" DisplayStyle="Line" Hidden="1" XYZ="2.50770373241821,1.05790394831392,1.16225275954478" Connections="1365" ForcefieldType="h1o" Charge="0.41" Components="H" Visible="0">
							<Properties Force="230.812739292388,48.7974028812188,-214.016619568883" RelativeVelocity="0.202708191201941,0.916159229818295,0.936509188828208"/>
						</Atom3d>
						<Bond ID="1365" Mapping="410" Parent="385" Hidden="1" Connects="1361,1364" Visible="0"/>
						<Molecule ID="385" Mapping="410" Parent="2" Children="1361,1362,1363,1364,1365,2178" Name="Sketch 23" XYZ="0.0799750455409822,0.677857936168999,0.453237026973642" Visible="0"/>
						<Atom3d ID="1366" HasProperties="1" Mapping="410" Parent="387" UserID="574" DisplayStyle="Line" XYZ="1.17981756089757,3.21653820608848,1.06763811451527" Connections="1368,1370" ForcefieldType="o2*" Charge="-0.82" Components="O" Visible="0">
							<Properties Force="156.77713941334,14.5069188328557,56.6740867742049" RelativeVelocity="-0.132406661620044,0.133191376536896,-0.0603571218233746"/>
						</Atom3d>
						<Atom3d ID="1367" HasProperties="1" Mapping="410" Parent="387" UserID="575" DisplayStyle="Line" Hidden="1" XYZ="1.14065956396456,3.23995493527475,1.06104750858178" Connections="1368" ForcefieldType="h1o" Charge="0.41" Components="H" Visible="0">
							<Properties Force="-179.608024563028,14.6276580926859,-148.116972146025" RelativeVelocity="-0.148084512148811,0.236543254428473,-1.15382288476533"/>
						</Atom3d>
						<Bond ID="1368" Mapping="410" Parent="387" Hidden="1" Connects="1366,1367" Visible="0"/>
						<Atom3d ID="1369" HasProperties="1" Mapping="410" Parent="387" UserID="576" DisplayStyle="Line" Hidden="1" XYZ="1.19622131451365,3.24372300415253,1.10183587699008" Connections="1370" ForcefieldType="h1o" Charge="0.41" Components="H" Visible="0">
							<Properties Force="24.7558975632452,-46.6701648978648,10.533080707225" RelativeVelocity="0.154203304620414,0.163197058304421,0.0024013724596975"/>
						</Atom3d>
						<Bond ID="1370" Mapping="410" Parent="387" Hidden="1" Connects="1366,1369" Visible="0"/>
						<Molecule ID="387" Mapping="410" Parent="2" Children="1366,1367,1368,1369,1370,2179" Name="Sketch 23" XYZ="0.229312750406132,0.205849062366395,0.453237026973642" Visible="0"/>
						<Atom3d ID="1371" HasProperties="1" Mapping="410" Parent="389" UserID="577" DisplayStyle="Line" XYZ="-1.38187104962741,1.94074110578277,-4.44887168477048" Connections="1373,1375" ForcefieldType="o2*" Charge="-0.82" Components="O" Visible="0">
							<Properties Force="-236.528768098543,53.189320111492,-111.972057405373" RelativeVelocity="-0.123345772903462,0.00229216019575701,-0.0282608465479432"/>
						</Atom3d>
						<Atom3d ID="1372" HasProperties="1" Mapping="410" Parent="389" UserID="578" DisplayStyle="Line" Hidden="1" XYZ="-1.33877560332716,1.92549738212057,-4.4475821299447" Connections="1373" ForcefieldType="h1o" Charge="0.41" Components="H" Visible="0">
							<Properties Force="388.810285808302,-104.108075447358,206.659943022579" RelativeVelocity="0.585536078265505,0.0216794072254254,-0.368239716012409"/>
						</Atom3d>
						<Bond ID="1373" Mapping="410" Parent="389" Hidden="1" Connects="1371,1372" Visible="0"/>
						<Atom3d ID="1374" HasProperties="1" Mapping="410" Parent="389" UserID="579" DisplayStyle="Line" Hidden="1" XYZ="-1.38779905299687,1.93523536992638,-4.49478368740608" Connections="1375" ForcefieldType="h1o" Charge="0.41" Components="H" Visible="0">
							<Properties Force="-100.375717466015,46.586610940402,-46.7625358261326" RelativeVelocity="-0.207943401819839,1.06067655417234,1.21993121188835"/>
						</Atom3d>
						<Bond ID="1375" Mapping="410" Parent="389" Hidden="1" Connects="1371,1374" Visible="0"/>
						<Molecule ID="389" Mapping="410" Parent="2" Children="1371,1372,1373,1374,1375,2180" Name="Sketch 23" XYZ="0.0453237026984208,0.271942216184196,0.453237026973642" Visible="0"/>
						<Atom3d ID="1376" HasProperties="1" Mapping="410" Parent="391" UserID="580" DisplayStyle="Line" XYZ="0.185945045485691,0.883044506140641,3.29964786351517" Connections="1378,1380" ForcefieldType="o2*" Charge="-0.82" Components="O" Visible="0">
							<Properties Force="99.8166325809788,-63.8413662895887,222.187870777496" RelativeVelocity="0.047885611729656,0.0336141297747204,-0.0195550804738302"/>
						</Atom3d>
						<Atom3d ID="1377" HasProperties="1" Mapping="410" Parent="391" UserID="581" DisplayStyle="Line" Hidden="1" XYZ="0.199771914912617,0.885062717206065,3.25518697699045" Connections="1378" ForcefieldType="h1o" Charge="0.41" Components="H" Visible="0">
							<Properties Force="-77.5018447798315,70.8288954766049,-116.782639499477" RelativeVelocity="0.807195900599796,0.906658075103431,-0.305339096914493"/>
						</Atom3d>
						<Bond ID="1378" Mapping="410" Parent="391" Hidden="1" Connects="1376,1377" Visible="0"/>
						<Atom3d ID="1379" HasProperties="1" Mapping="410" Parent="391" UserID="582" DisplayStyle="Line" Hidden="1" XYZ="0.223653465153787,0.905625579374833,3.31575435681194" Connections="1380" ForcefieldType="h1o" Charge="0.41" Components="H" Visible="0">
							<Properties Force="-51.5936027829606,-49.285608899231,150.198951716377" RelativeVelocity="-1.38628585207965,-0.226694643460513,0.262897388382951"/>
						</Atom3d>
						<Bond ID="1380" Mapping="410" Parent="391" Hidden="1" Connects="1376,1379" Visible="0"/>
						<Molecule ID="391" Mapping="410" Parent="2" Children="1376,1377,1378,1379,1380,2181" Name="Sketch 23" XYZ="0.0453237026984208,0.271942216184196,0.453237026973642" Visible="0"/>
						<Atom3d ID="1381" HasProperties="1" Mapping="410" Parent="393" UserID="583" DisplayStyle="Line" XYZ="1.90781888022188,-1.25610856881959,0.731639524358416" Connections="1383,1385" ForcefieldType="o2*" Charge="-0.82" Components="O" Visible="0">
							<Properties Force="-40.6386961180464,494.978562166823,214.075986582352" RelativeVelocity="0.0950996262903014,-0.170260140590614,-0.172539704868489"/>
						</Atom3d>
						<Atom3d ID="1382" HasProperties="1" Mapping="410" Parent="393" UserID="584" DisplayStyle="Line" Hidden="1" XYZ="1.88990659939122,-1.211363805042,0.726315311665074" Connections="1383" ForcefieldType="h1o" Charge="0.41" Components="H" Visible="0">
							<Properties Force="292.3194748216,-578.357903629192,308.865490246526" RelativeVelocity="1.07936867115814,0.00942835565061697,-0.0291124212040027"/>
						</Atom3d>
						<Bond ID="1383" Mapping="410" Parent="393" Hidden="1" Connects="1381,1382" Visible="0"/>
						<Atom3d ID="1384" HasProperties="1" Mapping="410" Parent="393" UserID="585" DisplayStyle="Line" Hidden="1" XYZ="1.92691648406688,-1.25703927249236,0.775382287135106" Connections="1385" ForcefieldType="h1o" Charge="0.41" Components="H" Visible="0">
							<Properties Force="-297.941762439052,174.116200231254,-480.165375261707" RelativeVelocity="-1.17952192218438,-0.96055993654163,-1.33851122335351"/>
						</Atom3d>
						<Bond ID="1385" Mapping="410" Parent="393" Hidden="1" Connects="1381,1384" Visible="0"/>
						<Molecule ID="393" Mapping="410" Parent="2" Children="1381,1382,1383,1384,1385,2182" Name="Sketch 23" XYZ="0.0453237026984208,0.271942216184196,0.453237026973642" Visible="0"/>
						<Atom3d ID="1386" HasProperties="1" Mapping="410" Parent="395" UserID="586" DisplayStyle="Line" XYZ="2.31467703268707,0.91835315683066,2.60238285383267" Connections="1388,1390" ForcefieldType="o2*" Charge="-0.82" Components="O" Visible="0">
							<Properties Force="-171.535692227619,-819.084826288173,111.079784242096" RelativeVelocity="0.170158188897741,0.185160339721559,-0.222525328565178"/>
						</Atom3d>
						<Atom3d ID="1387" HasProperties="1" Mapping="410" Parent="395" UserID="587" DisplayStyle="Line" Hidden="1" XYZ="2.36027624271496,0.909456053642125,2.60885579964401" Connections="1388" ForcefieldType="h1o" Charge="0.41" Components="H" Visible="0">
							<Properties Force="-103.840983053083,14.1734215934595,-12.8572633791631" RelativeVelocity="0.490498845378563,-0.534965427548031,-0.303620060227954"/>
						</Atom3d>
						<Bond ID="1388" Mapping="410" Parent="395" Hidden="1" Connects="1386,1387" Visible="0"/>
						<Atom3d ID="1389" HasProperties="1" Mapping="410" Parent="395" UserID="588" DisplayStyle="Line" Hidden="1" XYZ="2.31501378128468,0.962626174793345,2.59374448442004" Connections="1390" ForcefieldType="h1o" Charge="0.41" Components="H" Visible="0">
							<Properties Force="217.166872058858,694.951676942687,-170.145822899026" RelativeVelocity="0.474697653192491,-1.189342152646,0.347237468238439"/>
						</Atom3d>
						<Bond ID="1390" Mapping="410" Parent="395" Hidden="1" Connects="1386,1389" Visible="0"/>
						<Molecule ID="395" Mapping="410" Parent="2" Children="1386,1387,1388,1389,1390,2183" Name="Sketch 23" XYZ="0.0453237026984208,0.271942216184196,0.453237026973642" Visible="0"/>
						<Atom3d ID="1391" HasProperties="1" Mapping="410" Parent="397" UserID="589" DisplayStyle="Line" XYZ="-0.587827699587098,1.81100006473492,2.91186852005818" Connections="1393,1395" ForcefieldType="o2*" Charge="-0.82" Components="O" Visible="0">
							<Properties Force="878.100731298855,1190.69847009005,700.219855557279" RelativeVelocity="0.189890680885715,-0.437556650092353,-0.0778174919154402"/>
						</Atom3d>
						<Atom3d ID="1392" HasProperties="1" Mapping="410" Parent="397" UserID="590" DisplayStyle="Line" Hidden="1" XYZ="-0.61304524150955,1.77560667126449,2.91580367413967" Connections="1393" ForcefieldType="h1o" Charge="0.41" Components="H" Visible="0">
							<Properties Force="-818.007704973404,-1190.11887911016,36.0608957448529" RelativeVelocity="0.155736496882155,0.274467356411296,-0.404164742834268"/>
						</Atom3d>
						<Bond ID="1393" Mapping="410" Parent="397" Hidden="1" Connects="1391,1392" Visible="0"/>
						<Atom3d ID="1394" HasProperties="1" Mapping="410" Parent="397" UserID="591" DisplayStyle="Line" Hidden="1" XYZ="-0.594143410783483,1.82478307918242,2.8693821409669" Connections="1395" ForcefieldType="h1o" Charge="0.41" Components="H" Visible="0">
							<Properties Force="-76.8934802004068,10.6549634497318,-792.908016106752" RelativeVelocity="0.186126208186542,0.449367300382246,-0.685347468243893"/>
						</Atom3d>
						<Bond ID="1395" Mapping="410" Parent="397" Hidden="1" Connects="1391,1394" Visible="0"/>
						<Molecule ID="397" Mapping="410" Parent="2" Children="1391,1392,1393,1394,1395,2184" Name="Sketch 23" XYZ="0.0453237026984208,0.271942216184196,0.453237026973642" Visible="0"/>
						<Atom3d ID="1396" HasProperties="1" Mapping="410" Parent="399" UserID="592" DisplayStyle="Line" XYZ="1.67259253941245,-0.278488314065076,3.23369532447726" Connections="1398,1400" ForcefieldType="o2*" Charge="-0.82" Components="O" Visible="0">
							<Properties Force="436.409142404796,54.0377770180273,-84.0050962024213" RelativeVelocity="0.565829890215752,-0.129242936623964,-0.0952663276558607"/>
						</Atom3d>
						<Atom3d ID="1397" HasProperties="1" Mapping="410" Parent="399" UserID="593" DisplayStyle="Line" Hidden="1" XYZ="1.67402921330079,-0.306358354547604,3.27100456908557" Connections="1398" ForcefieldType="h1o" Charge="0.41" Components="H" Visible="0">
							<Properties Force="-240.917687180607,128.462554281261,-124.483466416763" RelativeVelocity="-1.16768395587363,-1.53025261808049,0.519427508880008"/>
						</Atom3d>
						<Bond ID="1398" Mapping="410" Parent="399" Hidden="1" Connects="1396,1397" Visible="0"/>
						<Atom3d ID="1399" HasProperties="1" Mapping="410" Parent="399" UserID="594" DisplayStyle="Line" Hidden="1" XYZ="1.62881135983317,-0.265281038979569,3.2276376816974" Connections="1400" ForcefieldType="h1o" Charge="0.41" Components="H" Visible="0">
							<Properties Force="-241.937826058419,-147.565649467361,315.994070624647" RelativeVelocity="0.324172325861345,0.657457842703004,-0.102969843578391"/>
						</Atom3d>
						<Bond ID="1400" Mapping="410" Parent="399" Hidden="1" Connects="1396,1399" Visible="0"/>
						<Molecule ID="399" Mapping="410" Parent="2" Children="1396,1397,1398,1399,1400,2185" Name="Sketch 23" XYZ="0.0453237026984208,0.271942216184196,0.453237026973642" Visible="0"/>
						<Atom3d ID="1401" HasProperties="1" Mapping="410" Parent="401" UserID="595" DisplayStyle="Line" XYZ="2.18358028660774,0.369144388299618,1.41467372221958" Connections="1403,1405" ForcefieldType="o2*" Charge="-0.82" Components="O" Visible="0">
							<Properties Force="-838.257336504513,390.408421071218,-47.4470434441176" RelativeVelocity="0.030202017066154,-0.0955536128752137,0.158946604505823"/>
						</Atom3d>
						<Atom3d ID="1402" HasProperties="1" Mapping="410" Parent="401" UserID="596" DisplayStyle="Line" Hidden="1" XYZ="2.13818213287511,0.354711372509673,1.41669760256495" Connections="1403" ForcefieldType="h1o" Charge="0.41" Components="H" Visible="0">
							<Properties Force="454.177747869994,-33.7876448681479,-38.0750923226766" RelativeVelocity="1.75796895865359,0.0917420284102434,-0.748459245855351"/>
						</Atom3d>
						<Bond ID="1403" Mapping="410" Parent="401" Hidden="1" Connects="1401,1402" Visible="0"/>
						<Atom3d ID="1404" HasProperties="1" Mapping="410" Parent="401" UserID="597" DisplayStyle="Line" Hidden="1" XYZ="2.20657640192721,0.330849650096963,1.42183678232227" Connections="1405" ForcefieldType="h1o" Charge="0.41" Components="H" Visible="0">
							<Properties Force="314.472739656647,-465.800028189576,166.119714006697" RelativeVelocity="-0.303253152240312,-1.32366878038002,-0.954302686793219"/>
						</Atom3d>
						<Bond ID="1405" Mapping="410" Parent="401" Hidden="1" Connects="1401,1404" Visible="0"/>
						<Molecule ID="401" Mapping="410" Parent="2" Children="1401,1402,1403,1404,1405,2186" Name="Sketch 23" XYZ="0.0453237026984208,0.271942216184196,0.453237026973642" Visible="0"/>
						<Atom3d ID="1406" HasProperties="1" Mapping="410" Parent="403" UserID="598" DisplayStyle="Line" XYZ="-1.31823373200667,-3.158131622646,1.09712702839851" Connections="1408,1410" ForcefieldType="o2*" Charge="-0.82" Components="O" Visible="0">
							<Properties Force="-429.443019962007,182.994871314481,-30.1217215519036" RelativeVelocity="0.166036449075297,-0.179488376074504,-0.188107069268549"/>
						</Atom3d>
						<Atom3d ID="1407" HasProperties="1" Mapping="410" Parent="403" UserID="599" DisplayStyle="Line" Hidden="1" XYZ="-1.3627812707793,-3.1730885313161,1.10535337714" Connections="1408" ForcefieldType="h1o" Charge="0.41" Components="H" Visible="0">
							<Properties Force="263.412605405717,197.351565751632,-99.9602530956634" RelativeVelocity="1.11376312561054,0.204697750416444,-0.37287446289046"/>
						</Atom3d>
						<Bond ID="1408" Mapping="410" Parent="403" Hidden="1" Connects="1406,1407" Visible="0"/>
						<Atom3d ID="1409" HasProperties="1" Mapping="410" Parent="403" UserID="600" DisplayStyle="Line" Hidden="1" XYZ="-1.29945966455879,-3.19998749561168,1.09451869212752" Connections="1410" ForcefieldType="h1o" Charge="0.41" Components="H" Visible="0">
							<Properties Force="235.463783535476,-316.324226143522,50.479567554561" RelativeVelocity="0.805784137830211,-0.377635714847579,0.104199782406096"/>
						</Atom3d>
						<Bond ID="1410" Mapping="410" Parent="403" Hidden="1" Connects="1406,1409" Visible="0"/>
						<Molecule ID="403" Mapping="410" Parent="2" Children="1406,1407,1408,1409,1410,2187" Name="Sketch 23" XYZ="0.0453237026984208,0.271942216184196,0.453237026973642" Visible="0"/>
						<Atom3d ID="1411" HasProperties="1" Mapping="410" Parent="406" UserID="601" DisplayStyle="Ball and Stick" XYZ="0.538627856210465,0.318990311742181,0.496418957504792" Connections="1421,1422,1514,1550" ForcefieldType="c43o" Charge="0.107" Components="C">
							<Properties Force="5.97387269286089,27.5987270641549,9.95198909258712" RelativeVelocity="-0.102625430411249,0.26386079812676,0.156768021706685"/>
						</Atom3d>
						<Atom3d ID="1412" HasProperties="1" Mapping="410" Parent="406" UserID="602" DisplayStyle="Ball and Stick" XYZ="0.583851518100827,0.367794931904971,0.527442036726643" Connections="1417,1421,1455,1552" ForcefieldType="c43o" Charge="0.107" Components="C">
							<Properties Force="209.971751549769,-15.2840293440192,217.288533982819" RelativeVelocity="-0.182057218117766,0.150222129081064,0.0258922868380985"/>
						</Atom3d>
						<Atom3d ID="1413" HasProperties="1" Mapping="410" Parent="406" UserID="603" DisplayStyle="Ball and Stick" XYZ="0.58341337244756,0.354683673170425,0.598619583211494" Connections="1417,1418,1454,1554" ForcefieldType="c43o" Charge="0.107" Components="C">
							<Properties Force="-797.314700121398,300.429787121909,925.670120857476" RelativeVelocity="0.0869811864865076,-0.0117820891384072,-0.11103191865902"/>
						</Atom3d>
						<Atom3d ID="1414" HasProperties="1" Mapping="410" Parent="406" UserID="604" DisplayStyle="Ball and Stick" XYZ="0.515010640778152,0.331224565860877,0.622392200048013" Connections="1418,1419,1546,1556" ForcefieldType="c43o" Charge="0.107" Components="C">
							<Properties Force="544.990899331693,757.198127771449,21.0319034585837" RelativeVelocity="0.033220692586034,0.0642636814752785,0.134542891657562"/>
						</Atom3d>
						<Atom3d ID="1415" HasProperties="1" Mapping="410" Parent="406" UserID="605" DisplayStyle="Ball and Stick" XYZ="0.460113455529034,0.347808152078022,0.575554534567896" Connections="1419,1420,1430,1558" ForcefieldType="c43o" Charge="0.267" Components="C">
							<Properties Force="20.361056013621,-2123.35710914602,329.427895336622" RelativeVelocity="0.0152919610334774,0.118357568199191,0.393767074105249"/>
						</Atom3d>
						<Atom3d ID="1416" HasProperties="1" Mapping="410" Parent="406" UserID="606" DisplayStyle="Ball and Stick" XYZ="0.476077280521505,0.345297800613115,0.509327533078767" Connections="1420,1422" ForcefieldType="o2e" Charge="-0.32" Components="O">
							<Properties Force="163.829524964954,18.3738710321058,50.3639809936291" RelativeVelocity="0.361446564019167,-0.117465595486806,-0.120029150148385"/>
						</Atom3d>
						<Bond ID="1417" Mapping="410" Parent="406" Connects="1413,1412"/>
						<Bond ID="1418" Mapping="410" Parent="406" Connects="1414,1413"/>
						<Bond ID="1419" Mapping="410" Parent="406" Connects="1415,1414"/>
						<Bond ID="1420" Mapping="410" Parent="406" Connects="1416,1415"/>
						<Bond ID="1421" Mapping="410" Parent="406" Connects="1411,1412"/>
						<Bond ID="1422" Mapping="410" Parent="406" Connects="1411,1416"/>
						<Atom3d ID="1423" HasProperties="1" Mapping="410" Parent="406" UserID="607" DisplayStyle="Ball and Stick" XYZ="0.40570046714054,0.303023141065011,0.58746311565601" Connections="1427,1430" ForcefieldType="o2e" Charge="-0.32" Components="O">
							<Properties Force="178.960400889295,1188.66794943592,-352.779099043062" RelativeVelocity="0.379243791669832,0.07074554975131,0.158210912899511"/>
						</Atom3d>
						<Atom3d ID="1424" HasProperties="1" Mapping="410" Parent="406" UserID="608" DisplayStyle="Ball and Stick" XYZ="0.343947881107626,0.337619653694628,0.581590465096969" Connections="1427,1428,1439,1560" ForcefieldType="c43o" Charge="0.107" Components="C">
							<Properties Force="1178.52039184313,124.322258019769,402.901310193321" RelativeVelocity="-0.0134154227262105,-0.336906082949382,-0.205482783512315"/>
						</Atom3d>
						<Atom3d ID="1425" HasProperties="1" Mapping="410" Parent="406" UserID="609" DisplayStyle="Ball and Stick" XYZ="0.330958830941354,0.370620329170415,0.518434799401164" Connections="1428,1429,1438,1562" ForcefieldType="c43o" Charge="0.107" Components="C">
							<Properties Force="495.865036315513,-590.337646498651,-834.745506583086" RelativeVelocity="0.0887501846831531,-0.0875749049967362,0.335554655812878"/>
						</Atom3d>
						<Atom3d ID="1426" HasProperties="1" Mapping="410" Parent="406" UserID="610" DisplayStyle="Ball and Stick" XYZ="0.325379476387232,0.323473464692669,0.460605693306117" Connections="1429,1544,1564,1566" ForcefieldType="c4o" Charge="0.054" Components="C">
							<Properties Force="-14.9712804687092,692.920424490107,333.419274773677" RelativeVelocity="-0.215406619032512,-0.0168050600355013,0.0362104374420142"/>
						</Atom3d>
						<Bond ID="1427" Mapping="410" Parent="406" Connects="1424,1423"/>
						<Bond ID="1428" Mapping="410" Parent="406" Connects="1425,1424"/>
						<Bond ID="1429" Mapping="410" Parent="406" Connects="1426,1425"/>
						<Bond ID="1430" Mapping="410" Parent="406" Connects="1415,1423"/>
						<Atom3d ID="1431" HasProperties="1" Mapping="410" Parent="406" UserID="611" DisplayStyle="Ball and Stick" XYZ="0.273075921261336,0.404988442393233,0.517580755498332" Connections="1435,1438" ForcefieldType="o2e" Charge="-0.32" Components="O">
							<Properties Force="-246.825234499594,33.4987356854426,225.792946776361" RelativeVelocity="-0.212942321634061,-0.141992070467754,-0.00292018229561193"/>
						</Atom3d>
						<Atom3d ID="1432" HasProperties="1" Mapping="410" Parent="406" UserID="612" DisplayStyle="Ball and Stick" XYZ="0.278503753785246,0.454183490830414,0.563923227546579" Connections="1435,1436,1447,1568" ForcefieldType="c43o" Charge="0.267" Components="C">
							<Properties Force="337.130306017516,768.304662238155,-148.676419734113" RelativeVelocity="0.112095843609126,0.269553654705387,-0.306827000134109"/>
						</Atom3d>
						<Atom3d ID="1433" HasProperties="1" Mapping="410" Parent="406" UserID="613" DisplayStyle="Ball and Stick" XYZ="0.277996620921404,0.425255052974082,0.630412346876229" Connections="1436,1437,1518,1570" ForcefieldType="c43o" Charge="0.107" Components="C">
							<Properties Force="774.926038826268,338.362244401651,548.082882506351" RelativeVelocity="-0.315279944126429,-0.0452134406136985,0.13769187515103"/>
						</Atom3d>
						<Atom3d ID="1434" HasProperties="1" Mapping="410" Parent="406" UserID="614" DisplayStyle="Ball and Stick" XYZ="0.335775635971803,0.381231511061631,0.639161301805805" Connections="1437,1439,1516,1572" ForcefieldType="c43o" Charge="0.107" Components="C">
							<Properties Force="-1226.1715073538,-316.623747998291,-659.64727769778" RelativeVelocity="-0.0784598144575331,-0.137219903103209,0.0610800413995972"/>
						</Atom3d>
						<Bond ID="1435" Mapping="410" Parent="406" Connects="1432,1431"/>
						<Bond ID="1436" Mapping="410" Parent="406" Connects="1433,1432"/>
						<Bond ID="1437" Mapping="410" Parent="406" Connects="1434,1433"/>
						<Bond ID="1438" Mapping="410" Parent="406" Connects="1425,1431"/>
						<Bond ID="1439" Mapping="410" Parent="406" Connects="1424,1434"/>
						<Atom3d ID="1440" HasProperties="1" Mapping="410" Parent="406" UserID="615" DisplayStyle="Ball and Stick" XYZ="0.227325449854689,0.500663905618995,0.55563923163615" Connections="1444,1447" ForcefieldType="o2e" Charge="-0.32" Components="O">
							<Properties Force="286.578505482811,5.28207763972058,153.635768664084" RelativeVelocity="-0.268317798273056,-0.178510444031228,-0.18154614174225"/>
						</Atom3d>
						<Atom3d ID="1441" HasProperties="1" Mapping="410" Parent="406" UserID="616" DisplayStyle="Ball and Stick" XYZ="0.238593223854937,0.556548345546867,0.516190226671029" Connections="1444,1445,1510,1574" ForcefieldType="c43o" Charge="0.107" Components="C">
							<Properties Force="-700.762933806176,-159.79067268239,228.389113315084" RelativeVelocity="-0.105718826502746,0.390084655874674,0.0826366956230785"/>
						</Atom3d>
						<Atom3d ID="1442" HasProperties="1" Mapping="410" Parent="406" UserID="617" DisplayStyle="Ball and Stick" XYZ="0.227750324664604,0.616530249920401,0.555482351808722" Connections="1445,1446,1511,1576" ForcefieldType="c43o" Charge="0.107" Components="C">
							<Properties Force="-12.6642012926879,-527.827869115799,-446.990179843173" RelativeVelocity="-0.0603094402346855,-0.564607256952153,-0.270242338775797"/>
						</Atom3d>
						<Atom3d ID="1443" HasProperties="1" Mapping="410" Parent="406" UserID="618" DisplayStyle="Ball and Stick" XYZ="0.265523463826126,0.617720297110892,0.615190149104213" Connections="1446,1542,1578,1580" ForcefieldType="c4o" Charge="0.054" Components="C">
							<Properties Force="-148.620811063773,-296.890186732652,1320.86850976451" RelativeVelocity="0.246362158641574,0.029185163431297,0.0752169553526144"/>
						</Atom3d>
						<Bond ID="1444" Mapping="410" Parent="406" Connects="1441,1440"/>
						<Bond ID="1445" Mapping="410" Parent="406" Connects="1442,1441"/>
						<Bond ID="1446" Mapping="410" Parent="406" Connects="1443,1442"/>
						<Bond ID="1447" Mapping="410" Parent="406" Connects="1432,1440"/>
						<Atom3d ID="1448" HasProperties="1" Mapping="410" Parent="406" UserID="619" DisplayStyle="Ball and Stick" XYZ="0.607798954277868,0.405943502007244,0.642400363669067" Connections="1454,1582" ForcefieldType="o2h" Charge="-0.57" Components="O">
							<Properties Force="311.91379185382,-994.78415039946,-774.402324389037" RelativeVelocity="0.129182057033775,0.33212053292473,-0.313800566643781"/>
						</Atom3d>
						<Atom3d ID="1449" HasProperties="1" Mapping="410" Parent="406" UserID="620" DisplayStyle="Ball and Stick" XYZ="0.702024878824625,0.463973953337664,0.535341389736664" Connections="1452,1464" ForcefieldType="o2e" Charge="-0.32" Components="O">
							<Properties Force="25.1108720429995,180.871912707086,-239.495523747534" RelativeVelocity="-0.28382174093456,0.0793987305775026,0.199384230358718"/>
						</Atom3d>
						<Atom3d ID="1450" HasProperties="1" Mapping="410" Parent="406" UserID="621" DisplayStyle="Ball and Stick" XYZ="0.665826148392233,0.432578061913462,0.485742891022463" Connections="1452,1453,1463,1584" ForcefieldType="c43o" Charge="0.267" Components="C">
							<Properties Force="190.299283345715,14.2087293514155,385.423910220695" RelativeVelocity="-0.00988589460021627,0.319971030563594,-0.308741983359571"/>
						</Atom3d>
						<Atom3d ID="1451" HasProperties="1" Mapping="410" Parent="406" UserID="622" DisplayStyle="Ball and Stick" XYZ="0.649454507039017,0.368494291554709,0.50439876882577" Connections="1453,1455" ForcefieldType="o2e" Charge="-0.32" Components="O">
							<Properties Force="-776.636575074891,318.891854294292,-223.024090122382" RelativeVelocity="0.435745674624752,0.106081249601125,-0.03592627008932"/>
						</Atom3d>
						<Bond ID="1452" Mapping="410" Parent="406" Connects="1450,1449"/>
						<Bond ID="1453" Mapping="410" Parent="406" Connects="1451,1450"/>
						<Bond ID="1454" Mapping="410" Parent="406" Connects="1413,1448"/>
						<Bond ID="1455" Mapping="410" Parent="406" Connects="1412,1451"/>
						<Atom3d ID="1456" HasProperties="1" Mapping="410" Parent="406" UserID="623" DisplayStyle="Ball and Stick" XYZ="0.701962701510422,0.433172144477958,0.42457318071545" Connections="1460,1463,1534,1586" ForcefieldType="c43o" Charge="0.107" Components="C">
							<Properties Force="465.848637405589,766.923177453444,-861.271655051912" RelativeVelocity="-0.30821950534584,0.55544839669051,0.350072436796218"/>
						</Atom3d>
						<Atom3d ID="1457" HasProperties="1" Mapping="410" Parent="406" UserID="624" DisplayStyle="Ball and Stick" XYZ="0.710701414068989,0.504637940991146,0.403625813643181" Connections="1460,1461,1532,1588" ForcefieldType="c43o" Charge="0.107" Components="C">
							<Properties Force="-548.124720452416,-426.997506487279,-165.644729033037" RelativeVelocity="-0.204555991197656,-0.261166980228254,0.487949344839007"/>
						</Atom3d>
						<Atom3d ID="1458" HasProperties="1" Mapping="410" Parent="406" UserID="625" DisplayStyle="Ball and Stick" XYZ="0.730379168521271,0.549068564038597,0.456709262904376" Connections="1461,1462,1472,1590" ForcefieldType="c43o" Charge="0.107" Components="C">
							<Properties Force="-78.9400633848408,275.985470322054,57.2734134057328" RelativeVelocity="-0.221679231284399,0.202368975285177,-0.374234097211488"/>
						</Atom3d>
						<Atom3d ID="1459" HasProperties="1" Mapping="410" Parent="406" UserID="626" DisplayStyle="Ball and Stick" XYZ="0.703094213199952,0.531795396968151,0.523529926436066" Connections="1462,1464,1471,1592" ForcefieldType="c43o" Charge="0.107" Components="C">
							<Properties Force="62.9468630907592,-216.724210828463,-778.426660512794" RelativeVelocity="0.072836045910954,-0.276172624251109,0.365497532040237"/>
						</Atom3d>
						<Bond ID="1460" Mapping="410" Parent="406" Connects="1457,1456"/>
						<Bond ID="1461" Mapping="410" Parent="406" Connects="1458,1457"/>
						<Bond ID="1462" Mapping="410" Parent="406" Connects="1459,1458"/>
						<Bond ID="1463" Mapping="410" Parent="406" Connects="1450,1456"/>
						<Bond ID="1464" Mapping="410" Parent="406" Connects="1449,1459"/>
						<Atom3d ID="1465" HasProperties="1" Mapping="410" Parent="406" UserID="627" DisplayStyle="Ball and Stick" XYZ="0.726477948785181,0.563896883696336,0.580941650575904" Connections="1471,1536,1594,1596" ForcefieldType="c4o" Charge="0.054" Components="C">
							<Properties Force="707.596983384401,166.452074647145,785.836865523559" RelativeVelocity="-0.128656332439094,0.31662240939992,0.273598911882442"/>
						</Atom3d>
						<Atom3d ID="1466" HasProperties="1" Mapping="410" Parent="406" UserID="628" DisplayStyle="Ball and Stick" XYZ="0.630919829275738,0.649173017214374,0.375877616096717" Connections="1469,1481" ForcefieldType="o2e" Charge="-0.32" Components="O">
							<Properties Force="-360.95606161402,13.3237886451772,-908.347612217597" RelativeVelocity="-0.153162831943729,-0.15171170382623,-0.109171191366291"/>
						</Atom3d>
						<Atom3d ID="1467" HasProperties="1" Mapping="410" Parent="406" UserID="629" DisplayStyle="Ball and Stick" XYZ="0.659902195208757,0.643129578231682,0.43579049787114" Connections="1469,1470,1480,1598" ForcefieldType="c43o" Charge="0.267" Components="C">
							<Properties Force="160.365328954096,-563.988387178846,1205.46258542219" RelativeVelocity="0.144907437907203,0.107736258210969,-0.0283729106144243"/>
						</Atom3d>
						<Atom3d ID="1468" HasProperties="1" Mapping="410" Parent="406" UserID="630" DisplayStyle="Ball and Stick" XYZ="0.724701559141145,0.615705243838757,0.43729744536411" Connections="1470,1472" ForcefieldType="o2e" Charge="-0.32" Components="O">
							<Properties Force="-479.178245263902,-61.8567456609441,180.898213211375" RelativeVelocity="-0.160967473954616,0.0275358059295148,0.0828512730238454"/>
						</Atom3d>
						<Bond ID="1469" Mapping="410" Parent="406" Connects="1467,1466"/>
						<Bond ID="1470" Mapping="410" Parent="406" Connects="1468,1467"/>
						<Bond ID="1471" Mapping="410" Parent="406" Connects="1459,1465"/>
						<Bond ID="1472" Mapping="410" Parent="406" Connects="1458,1468"/>
						<Atom3d ID="1473" HasProperties="1" Mapping="410" Parent="406" UserID="631" DisplayStyle="Ball and Stick" XYZ="0.663062661619644,0.70642012325214,0.468942603906394" Connections="1477,1480,1530,1600" ForcefieldType="c43o" Charge="0.107" Components="C">
							<Properties Force="47.0476706431266,249.704031307439,723.593406561064" RelativeVelocity="0.211126423526834,-0.40970781625765,-0.135903918525632"/>
						</Atom3d>
						<Atom3d ID="1474" HasProperties="1" Mapping="410" Parent="406" UserID="632" DisplayStyle="Ball and Stick" XYZ="0.599243691670147,0.740986618999926,0.469714999267057" Connections="1477,1478,1528,1602" ForcefieldType="c43o" Charge="0.107" Components="C">
							<Properties Force="383.497990140704,-280.854505001849,-394.990837583838" RelativeVelocity="0.0595424926639731,-0.241429651510112,0.0373909665593532"/>
						</Atom3d>
						<Atom3d ID="1475" HasProperties="1" Mapping="410" Parent="406" UserID="633" DisplayStyle="Ball and Stick" XYZ="0.558494046728416,0.733857531892411,0.40952460865827" Connections="1478,1479,1489,1604" ForcefieldType="c43o" Charge="0.107" Components="C">
							<Properties Force="-196.971993936371,-30.2062121335978,-299.51561895161" RelativeVelocity="0.263324380410841,0.109893967357392,0.0268530355546889"/>
						</Atom3d>
						<Atom3d ID="1476" HasProperties="1" Mapping="410" Parent="406" UserID="634" DisplayStyle="Ball and Stick" XYZ="0.563505167355036,0.667349967715292,0.37885638545889" Connections="1479,1481,1488,1606" ForcefieldType="c43o" Charge="0.107" Components="C">
							<Properties Force="650.630213787665,-184.813603616373,363.706431021838" RelativeVelocity="-0.0845129154705492,-0.11449590968114,-0.245194131320597"/>
						</Atom3d>
						<Bond ID="1477" Mapping="410" Parent="406" Connects="1474,1473"/>
						<Bond ID="1478" Mapping="410" Parent="406" Connects="1475,1474"/>
						<Bond ID="1479" Mapping="410" Parent="406" Connects="1476,1475"/>
						<Bond ID="1480" Mapping="410" Parent="406" Connects="1467,1473"/>
						<Bond ID="1481" Mapping="410" Parent="406" Connects="1466,1476"/>
						<Atom3d ID="1482" HasProperties="1" Mapping="410" Parent="406" UserID="635" DisplayStyle="Ball and Stick" XYZ="0.532338416170884,0.659633929189536,0.31238730308794" Connections="1488,1538,1608,1610" ForcefieldType="c4o" Charge="0.054" Components="C">
							<Properties Force="1021.21930225549,299.530153162523,467.952579002824" RelativeVelocity="0.0682545271976693,-0.2063171406109,-0.275367680741834"/>
						</Atom3d>
						<Atom3d ID="1483" HasProperties="1" Mapping="410" Parent="406" UserID="636" DisplayStyle="Ball and Stick" XYZ="0.40532183430487,0.745494515279476,0.363774324647046" Connections="1486,1498" ForcefieldType="o2e" Charge="-0.32" Components="O">
							<Properties Force="-65.8699984903797,653.820596777087,474.215114375265" RelativeVelocity="0.165085065294826,-0.215489324885494,-0.0352994883534112"/>
						</Atom3d>
						<Atom3d ID="1484" HasProperties="1" Mapping="410" Parent="406" UserID="637" DisplayStyle="Ball and Stick" XYZ="0.439606698409211,0.778625003300429,0.41525183737033" Connections="1486,1487,1497,1612" ForcefieldType="c43o" Charge="0.267" Components="C">
							<Properties Force="-288.56256930802,-468.728162440192,-569.550012657416" RelativeVelocity="-0.234089719857587,0.188011055482377,0.258398181907611"/>
						</Atom3d>
						<Atom3d ID="1485" HasProperties="1" Mapping="410" Parent="406" UserID="638" DisplayStyle="Ball and Stick" XYZ="0.492597891132035,0.737639496865953,0.429634472090936" Connections="1487,1489" ForcefieldType="o2e" Charge="-0.32" Components="O">
							<Properties Force="203.555712752877,222.90606715337,320.335716740299" RelativeVelocity="0.16411043026985,0.0376660657128751,0.189699931125039"/>
						</Atom3d>
						<Bond ID="1486" Mapping="410" Parent="406" Connects="1484,1483"/>
						<Bond ID="1487" Mapping="410" Parent="406" Connects="1485,1484"/>
						<Bond ID="1488" Mapping="410" Parent="406" Connects="1476,1482"/>
						<Bond ID="1489" Mapping="410" Parent="406" Connects="1475,1485"/>
						<Atom3d ID="1490" HasProperties="1" Mapping="410" Parent="406" UserID="639" DisplayStyle="Ball and Stick" XYZ="0.402316125613877,0.789406125502254,0.479788173527917" Connections="1494,1497,1526,1614" ForcefieldType="c43o" Charge="0.107" Components="C">
							<Properties Force="-141.507776980208,1140.48499080182,-899.807605528832" RelativeVelocity="0.00789536166192705,0.386930969764785,-0.500088076350216"/>
						</Atom3d>
						<Atom3d ID="1491" HasProperties="1" Mapping="410" Parent="406" UserID="640" DisplayStyle="Ball and Stick" XYZ="0.330163491293548,0.785439702354906,0.472105138081669" Connections="1494,1495,1524,1616" ForcefieldType="c43o" Charge="0.107" Components="C">
							<Properties Force="596.142826122666,599.378808187602,1023.78241878665" RelativeVelocity="0.239760769241263,0.0736109630656902,0.0645478496798007"/>
						</Atom3d>
						<Atom3d ID="1492" HasProperties="1" Mapping="410" Parent="406" UserID="641" DisplayStyle="Ball and Stick" XYZ="0.310550627204299,0.73449929857348,0.426681313273571" Connections="1495,1496,1506,1618" ForcefieldType="c43o" Charge="0.107" Components="C">
							<Properties Force="-651.343268331295,-316.537936902623,-203.240059112218" RelativeVelocity="0.0789334083092082,0.053355497758896,-0.0261124157021834"/>
						</Atom3d>
						<Atom3d ID="1493" HasProperties="1" Mapping="410" Parent="406" UserID="642" DisplayStyle="Ball and Stick" XYZ="0.338070119910394,0.755308843104848,0.364156111276432" Connections="1496,1498,1505,1620" ForcefieldType="c43o" Charge="0.107" Components="C">
							<Properties Force="-727.200330270524,-1087.39774850572,-540.534809311222" RelativeVelocity="0.108199214986508,-0.12809446098499,0.140021211416109"/>
						</Atom3d>
						<Bond ID="1494" Mapping="410" Parent="406" Connects="1491,1490"/>
						<Bond ID="1495" Mapping="410" Parent="406" Connects="1492,1491"/>
						<Bond ID="1496" Mapping="410" Parent="406" Connects="1493,1492"/>
						<Bond ID="1497" Mapping="410" Parent="406" Connects="1484,1490"/>
						<Bond ID="1498" Mapping="410" Parent="406" Connects="1483,1493"/>
						<Atom3d ID="1499" HasProperties="1" Mapping="410" Parent="406" UserID="643" DisplayStyle="Ball and Stick" XYZ="0.311239090667075,0.716314606184015,0.307904864413355" Connections="1505,1540,1622,1624" ForcefieldType="c4o" Charge="0.054" Components="C">
							<Properties Force="183.182769209887,618.953910771725,678.10965837359" RelativeVelocity="0.0321248312884869,0.210160101607525,0.221494322544212"/>
						</Atom3d>
						<Atom3d ID="1500" HasProperties="1" Mapping="410" Parent="406" UserID="644" DisplayStyle="Ball and Stick" XYZ="0.243352520198091,0.670951447834371,0.518505129706908" Connections="1503,1511" ForcefieldType="o2e" Charge="-0.32" Components="O">
							<Properties Force="-173.76441603985,360.222528780989,-230.853077529732" RelativeVelocity="-0.0783640407495833,0.213393860522155,-0.0057742477592132"/>
						</Atom3d>
						<Atom3d ID="1501" HasProperties="1" Mapping="410" Parent="406" UserID="645" DisplayStyle="Ball and Stick" XYZ="0.20963214716169,0.68157279963558,0.458989638465686" Connections="1503,1504,1512,1626" ForcefieldType="c43o" Charge="0.267" Components="C">
							<Properties Force="1338.57528561616,-1701.28041894966,-634.051667299427" RelativeVelocity="0.111042534963498,-0.0994096003597624,0.0241405733924263"/>
						</Atom3d>
						<Atom3d ID="1502" HasProperties="1" Mapping="410" Parent="406" UserID="646" DisplayStyle="Ball and Stick" XYZ="0.241323310664906,0.72663157730029,0.420355413725053" Connections="1504,1506" ForcefieldType="o2e" Charge="-0.32" Components="O">
							<Properties Force="458.869070630422,633.17129464386,-224.137540400417" RelativeVelocity="0.0401114161699469,0.171332511084556,-0.103839398476407"/>
						</Atom3d>
						<Bond ID="1503" Mapping="410" Parent="406" Connects="1501,1500"/>
						<Bond ID="1504" Mapping="410" Parent="406" Connects="1502,1501"/>
						<Bond ID="1505" Mapping="410" Parent="406" Connects="1493,1499"/>
						<Bond ID="1506" Mapping="410" Parent="406" Connects="1492,1502"/>
						<Atom3d ID="1507" HasProperties="1" Mapping="410" Parent="406" UserID="647" DisplayStyle="Ball and Stick" XYZ="0.204824568285926,0.614413946785473,0.417596619159823" Connections="1509,1512,1522,1628" ForcefieldType="c43o" Charge="0.107" Components="C">
							<Properties Force="74.6260240074602,335.558931062425,557.746632812795" RelativeVelocity="0.0742058769389541,0.0271579097194361,0.171038434630646"/>
						</Atom3d>
						<Atom3d ID="1508" HasProperties="1" Mapping="410" Parent="406" UserID="648" DisplayStyle="Ball and Stick" XYZ="0.195342642848068,0.555168378591056,0.45885582353547" Connections="1509,1510,1520,1630" ForcefieldType="c43o" Charge="0.107" Components="C">
							<Properties Force="297.760411514238,263.983531362336,-29.1861701358623" RelativeVelocity="-0.0706757971811138,-0.203851272590916,-0.248496006401485"/>
						</Atom3d>
						<Bond ID="1509" Mapping="410" Parent="406" Connects="1508,1507"/>
						<Bond ID="1510" Mapping="410" Parent="406" Connects="1441,1508"/>
						<Bond ID="1511" Mapping="410" Parent="406" Connects="1500,1442"/>
						<Bond ID="1512" Mapping="410" Parent="406" Connects="1501,1507"/>
						<Atom3d ID="1513" HasProperties="1" Mapping="410" Parent="406" UserID="649" DisplayStyle="Ball and Stick" XYZ="0.538124249224062,0.313272688980774,0.423507548442551" Connections="1514,1548,1632,1634" ForcefieldType="c4o" Charge="0.054" Components="C">
							<Properties Force="-230.892853562433,-324.051173759691,104.916230651368" RelativeVelocity="0.0994642482883357,0.00505077992615831,0.160895685188299"/>
						</Atom3d>
						<Bond ID="1514" Mapping="410" Parent="406" Connects="1411,1513"/>
						<Atom3d ID="1515" HasProperties="1" Mapping="410" Parent="406" UserID="650" DisplayStyle="Ball and Stick" XYZ="0.323119144392375,0.341860753974782,0.691288442669136" Connections="1516,1636" ForcefieldType="o2h" Charge="-0.57" Components="O">
							<Properties Force="-105.578180359119,-497.742265440985,834.337737248321" RelativeVelocity="-0.0139409402403711,-0.120734254223179,0.100458212341575"/>
						</Atom3d>
						<Bond ID="1516" Mapping="410" Parent="406" Connects="1434,1515"/>
						<Atom3d ID="1517" HasProperties="1" Mapping="410" Parent="406" UserID="651" DisplayStyle="Ball and Stick" XYZ="0.274500181981112,0.471176397773302,0.683836481708575" Connections="1518,1638" ForcefieldType="o2h" Charge="-0.57" Components="O">
							<Properties Force="-62.0598473242956,38.6885391489147,-966.995091425194" RelativeVelocity="0.0407076453275437,-0.00771967490153665,-0.211896049441197"/>
						</Atom3d>
						<Bond ID="1518" Mapping="410" Parent="406" Connects="1433,1517"/>
						<Atom3d ID="1519" HasProperties="1" Mapping="410" Parent="406" UserID="652" DisplayStyle="Ball and Stick" XYZ="0.206907252098245,0.50109399744081,0.418587900274657" Connections="1520,1640" ForcefieldType="o2h" Charge="-0.57" Components="O">
							<Properties Force="-202.300459823082,-493.563842115636,456.282322469127" RelativeVelocity="-0.0202253503182552,-0.0365970359654404,-0.104150433683231"/>
						</Atom3d>
						<Bond ID="1520" Mapping="410" Parent="406" Connects="1508,1519"/>
						<Atom3d ID="1521" HasProperties="1" Mapping="410" Parent="406" UserID="653" DisplayStyle="Ball and Stick" XYZ="0.161402220159272,0.611893941335316,0.364733993203579" Connections="1522,1642" ForcefieldType="o2h" Charge="-0.57" Components="O">
							<Properties Force="75.8260222486868,381.718606652257,-243.169974204317" RelativeVelocity="-0.0370456412125871,0.0964846280002077,0.224650699402576"/>
						</Atom3d>
						<Bond ID="1522" Mapping="410" Parent="406" Connects="1507,1521"/>
						<Atom3d ID="1523" HasProperties="1" Mapping="410" Parent="406" UserID="654" DisplayStyle="Ball and Stick" XYZ="0.303116034685575,0.782537367967109,0.536032609043529" Connections="1524,1644" ForcefieldType="o2h" Charge="-0.57" Components="O">
							<Properties Force="-265.201581420868,-202.575801783676,196.43853808559" RelativeVelocity="0.206402386750124,0.0433252633698816,-0.175382029646366"/>
						</Atom3d>
						<Bond ID="1524" Mapping="410" Parent="406" Connects="1491,1523"/>
						<Atom3d ID="1525" HasProperties="1" Mapping="410" Parent="406" UserID="655" DisplayStyle="Ball and Stick" XYZ="0.415433584727502,0.848677670213552,0.5163182319413" Connections="1526,1646" ForcefieldType="o2h" Charge="-0.57" Components="O">
							<Properties Force="-429.615905844992,-245.214133361212,-644.025603341606" RelativeVelocity="0.132887308907513,-0.0373124108322921,-0.284427639713494"/>
						</Atom3d>
						<Bond ID="1526" Mapping="410" Parent="406" Connects="1490,1525"/>
						<Atom3d ID="1527" HasProperties="1" Mapping="410" Parent="406" UserID="656" DisplayStyle="Ball and Stick" XYZ="0.608231537607935,0.804586535296081,0.492836421135155" Connections="1528,1648" ForcefieldType="o2h" Charge="-0.57" Components="O">
							<Properties Force="-331.514442446024,48.6505730302167,198.849385590551" RelativeVelocity="-0.198561317849696,0.143289427084651,-0.0790552757243409"/>
						</Atom3d>
						<Bond ID="1528" Mapping="410" Parent="406" Connects="1474,1527"/>
						<Atom3d ID="1529" HasProperties="1" Mapping="410" Parent="406" UserID="657" DisplayStyle="Ball and Stick" XYZ="0.684685810805029,0.701912579033154,0.536465809634223" Connections="1530,1650" ForcefieldType="o2h" Charge="-0.57" Components="O">
							<Properties Force="312.789081050053,214.943031408567,-474.036044490867" RelativeVelocity="0.0182736204184184,-0.160569712590014,0.102701207625452"/>
						</Atom3d>
						<Bond ID="1530" Mapping="410" Parent="406" Connects="1473,1529"/>
						<Atom3d ID="1531" HasProperties="1" Mapping="410" Parent="406" UserID="658" DisplayStyle="Ball and Stick" XYZ="0.758866000414699,0.512375629438131,0.356386480904096" Connections="1532,1652" ForcefieldType="o2h" Charge="-0.57" Components="O">
							<Properties Force="297.784786730895,221.151390750213,23.7563569655662" RelativeVelocity="-0.0334609832714358,0.385982576329196,0.00188169803963045"/>
						</Atom3d>
						<Bond ID="1532" Mapping="410" Parent="406" Connects="1457,1531"/>
						<Atom3d ID="1533" HasProperties="1" Mapping="410" Parent="406" UserID="659" DisplayStyle="Ball and Stick" XYZ="0.668655894300064,0.399901615572313,0.373205259733125" Connections="1534,1654" ForcefieldType="o2h" Charge="-0.57" Components="O">
							<Properties Force="109.291721900913,-18.2738210385851,360.647152440131" RelativeVelocity="0.188854756077002,0.0977428466596804,0.3275963836374"/>
						</Atom3d>
						<Bond ID="1534" Mapping="410" Parent="406" Connects="1456,1533"/>
						<Atom3d ID="1535" HasProperties="1" Mapping="410" Parent="406" UserID="660" DisplayStyle="Ball and Stick" XYZ="0.795122968809531,0.56960339195456,0.589073507928197" Connections="1536,1656" ForcefieldType="o2h" Charge="-0.57" Components="O">
							<Properties Force="-164.988737078114,-554.507203955909,-572.537098838143" RelativeVelocity="-0.0490298675229858,-0.00191188259006995,-0.272730172147257"/>
						</Atom3d>
						<Bond ID="1536" Mapping="410" Parent="406" Connects="1465,1535"/>
						<Atom3d ID="1537" HasProperties="1" Mapping="410" Parent="406" UserID="661" DisplayStyle="Ball and Stick" XYZ="0.550662505343826,0.71467237351694,0.271950087735918" Connections="1538,1658" ForcefieldType="o2h" Charge="-0.57" Components="O">
							<Properties Force="-272.605597656535,-994.736942249715,402.733518637452" RelativeVelocity="0.175112537016212,-0.125300486377695,0.195084814112736"/>
						</Atom3d>
						<Bond ID="1538" Mapping="410" Parent="406" Connects="1482,1537"/>
						<Atom3d ID="1539" HasProperties="1" Mapping="410" Parent="406" UserID="662" DisplayStyle="Ball and Stick" XYZ="0.334243876029468,0.745875127773219,0.25112498228639" Connections="1540,1660" ForcefieldType="o2h" Charge="-0.57" Components="O">
							<Properties Force="375.089842596139,153.578496777184,597.091723227422" RelativeVelocity="0.074622939647961,0.0584468578332098,0.286762819340031"/>
						</Atom3d>
						<Bond ID="1540" Mapping="410" Parent="406" Connects="1499,1539"/>
						<Atom3d ID="1541" HasProperties="1" Mapping="410" Parent="406" UserID="663" DisplayStyle="Ball and Stick" XYZ="0.277814307407776,0.680423968810722,0.637394519080212" Connections="1542,1662" ForcefieldType="o2h" Charge="-0.57" Components="O">
							<Properties Force="32.2486353298196,604.931811004905,264.833950068998" RelativeVelocity="0.30506156041772,-0.0256729249355249,-0.0879830078580138"/>
						</Atom3d>
						<Bond ID="1542" Mapping="410" Parent="406" Connects="1443,1541"/>
						<Atom3d ID="1543" HasProperties="1" Mapping="410" Parent="406" UserID="664" DisplayStyle="Ball and Stick" XYZ="0.278953914784874,0.272051988968087,0.461614132609285" Connections="1544,1664" ForcefieldType="o2h" Charge="-0.57" Components="O">
							<Properties Force="511.232212148272,2.54437139431795,156.692034226613" RelativeVelocity="0.0211702080234322,0.0297378089178474,0.479119377795685"/>
						</Atom3d>
						<Bond ID="1544" Mapping="410" Parent="406" Connects="1426,1543"/>
						<Atom3d ID="1545" HasProperties="1" Mapping="410" Parent="406" UserID="665" DisplayStyle="Ball and Stick" XYZ="0.524918820180365,0.267161481416128,0.639624718657288" Connections="1546,1666" ForcefieldType="o2h" Charge="-0.57" Components="O">
							<Properties Force="-175.78286729342,-734.883578990876,121.201115777999" RelativeVelocity="-0.0957856175465183,-0.351748868442361,0.118038608939813"/>
						</Atom3d>
						<Bond ID="1546" Mapping="410" Parent="406" Connects="1414,1545"/>
						<Atom3d ID="1547" HasProperties="1" Mapping="410" Parent="406" UserID="666" DisplayStyle="Ball and Stick" XYZ="0.596505288371678,0.300267671708271,0.393022253125431" Connections="1548,1668" ForcefieldType="o2h" Charge="-0.57" Components="O">
							<Properties Force="553.375224563164,-82.1187162027757,113.143914994181" RelativeVelocity="0.00635242352883555,-0.161998645003616,0.107732052481446"/>
						</Atom3d>
						<Bond ID="1548" Mapping="410" Parent="406" Connects="1513,1547"/>
						<Atom3d ID="1549" HasProperties="1" Mapping="410" Parent="406" UserID="667" DisplayStyle="Ball and Stick" Hidden="1" XYZ="0.54928078027893,0.270694809110655,0.519121171052254" Connections="1550" ForcefieldType="h1" Charge="0.053" Components="H">
							<Properties Force="-286.617165441808,259.832789413635,-233.228074627284" RelativeVelocity="-0.486308776346665,0.677218383199085,1.26699986860949"/>
						</Atom3d>
						<Bond ID="1550" Mapping="410" Parent="406" Hidden="1" Connects="1411,1549"/>
						<Atom3d ID="1551" HasProperties="1" Mapping="410" Parent="406" UserID="668" DisplayStyle="Ball and Stick" Hidden="1" XYZ="0.557960059265158,0.414912209687098,0.523083266703765" Connections="1552" ForcefieldType="h1" Charge="0.053" Components="H">
							<Properties Force="311.931526999666,-300.426808901866,-144.98998219612" RelativeVelocity="-0.660755943910252,-0.498000971127406,0.206488371975135"/>
						</Atom3d>
						<Bond ID="1552" Mapping="410" Parent="406" Hidden="1" Connects="1412,1551"/>
						<Atom3d ID="1553" HasProperties="1" Mapping="410" Parent="406" UserID="669" DisplayStyle="Ball and Stick" Hidden="1" XYZ="0.615166307508854,0.313448420892446,0.607495210194225" Connections="1554" ForcefieldType="h1" Charge="0.053" Components="H">
							<Properties Force="61.8863371882178,46.1101713423031,-78.1199066505147" RelativeVelocity="1.5399844947164,-0.854338927834445,-0.263507536240763"/>
						</Atom3d>
						<Bond ID="1554" Mapping="410" Parent="406" Hidden="1" Connects="1413,1553"/>
						<Atom3d ID="1555" HasProperties="1" Mapping="410" Parent="406" UserID="670" DisplayStyle="Ball and Stick" Hidden="1" XYZ="0.502618620306999,0.355547128923447,0.669180661022037" Connections="1556" ForcefieldType="h1" Charge="0.053" Components="H">
							<Properties Force="187.201075651275,-51.0991993242238,-367.149527874454" RelativeVelocity="0.754336911275062,-0.336593741315094,0.877414831798434"/>
						</Atom3d>
						<Bond ID="1556" Mapping="410" Parent="406" Hidden="1" Connects="1414,1555"/>
						<Atom3d ID="1557" HasProperties="1" Mapping="410" Parent="406" UserID="671" DisplayStyle="Ball and Stick" Hidden="1" XYZ="0.450967551048422,0.393702821987204,0.593249750837795" Connections="1558" ForcefieldType="h1" Charge="0.053" Components="H">
							<Properties Force="-377.121840767998,1067.86918693194,-234.863314350488" RelativeVelocity="1.29070066609961,-0.53189763967606,-0.541161159228407"/>
						</Atom3d>
						<Bond ID="1558" Mapping="410" Parent="406" Hidden="1" Connects="1415,1557"/>
						<Atom3d ID="1559" HasProperties="1" Mapping="410" Parent="406" UserID="672" DisplayStyle="Ball and Stick" Hidden="1" XYZ="0.31363116814718,0.296909367921455,0.587877043026896" Connections="1560" ForcefieldType="h1" Charge="0.053" Components="H">
							<Properties Force="-627.612651399349,-204.728242705405,11.6614202049993" RelativeVelocity="0.596812195687243,0.46050140334963,-0.45974393298604"/>
						</Atom3d>
						<Bond ID="1560" Mapping="410" Parent="406" Hidden="1" Connects="1424,1559"/>
						<Atom3d ID="1561" HasProperties="1" Mapping="410" Parent="406" UserID="673" DisplayStyle="Ball and Stick" Hidden="1" XYZ="0.372263262803637,0.405562161082266,0.506886559984747" Connections="1562" ForcefieldType="h1" Charge="0.053" Components="H">
							<Properties Force="-419.70802431059,-543.978706619464,73.9013700900934" RelativeVelocity="-0.277434281251045,-0.0280771424756856,0.4515815634167"/>
						</Atom3d>
						<Bond ID="1562" Mapping="410" Parent="406" Hidden="1" Connects="1425,1561"/>
						<Atom3d ID="1563" HasProperties="1" Mapping="410" Parent="406" UserID="674" DisplayStyle="Ball and Stick" Hidden="1" XYZ="0.373175744392135,0.308260771865256,0.447019435173685" Connections="1564" ForcefieldType="h1" Charge="0.053" Components="H">
							<Properties Force="211.854530910212,-409.404876728124,-7.70659454250209" RelativeVelocity="-0.508508724981297,-0.456445006922842,-0.163199550621911"/>
						</Atom3d>
						<Bond ID="1564" Mapping="410" Parent="406" Hidden="1" Connects="1426,1563"/>
						<Atom3d ID="1565" HasProperties="1" Mapping="410" Parent="406" UserID="675" DisplayStyle="Ball and Stick" Hidden="1" XYZ="0.313184670544899,0.354647988204914,0.42058470160726" Connections="1566" ForcefieldType="h1" Charge="0.053" Components="H">
							<Properties Force="-226.577044091395,59.0232352530225,-162.856260658783" RelativeVelocity="-1.04310969472218,0.319002619164964,0.0989635058058054"/>
						</Atom3d>
						<Bond ID="1566" Mapping="410" Parent="406" Hidden="1" Connects="1426,1565"/>
						<Atom3d ID="1567" HasProperties="1" Mapping="410" Parent="406" UserID="676" DisplayStyle="Ball and Stick" Hidden="1" XYZ="0.326980026691661,0.478437538267836,0.55625954097947" Connections="1568" ForcefieldType="h1" Charge="0.053" Components="H">
							<Properties Force="-542.819747241123,-26.5186575731374,166.798171172842" RelativeVelocity="-0.00656741364849243,0.364354534071125,0.41437558601587"/>
						</Atom3d>
						<Bond ID="1568" Mapping="410" Parent="406" Hidden="1" Connects="1432,1567"/>
						<Atom3d ID="1569" HasProperties="1" Mapping="410" Parent="406" UserID="677" DisplayStyle="Ball and Stick" Hidden="1" XYZ="0.236524396227338,0.395278562911036,0.630964497942248" Connections="1570" ForcefieldType="h1" Charge="0.053" Components="H">
							<Properties Force="-504.53043978098,-282.981744932839,105.856537768883" RelativeVelocity="0.060398604483287,0.9964259749508,-1.00687568038966"/>
						</Atom3d>
						<Bond ID="1570" Mapping="410" Parent="406" Hidden="1" Connects="1433,1569"/>
						<Atom3d ID="1571" HasProperties="1" Mapping="410" Parent="406" UserID="678" DisplayStyle="Ball and Stick" Hidden="1" XYZ="0.376089794828978,0.407636134818464,0.654242593113883" Connections="1572" ForcefieldType="h1" Charge="0.053" Components="H">
							<Properties Force="661.34706571863,552.299538373952,-222.160140952893" RelativeVelocity="-0.327004226455525,-0.77417625701836,0.15549038713705"/>
						</Atom3d>
						<Bond ID="1572" Mapping="410" Parent="406" Hidden="1" Connects="1434,1571"/>
						<Atom3d ID="1573" HasProperties="1" Mapping="410" Parent="406" UserID="679" DisplayStyle="Ball and Stick" Hidden="1" XYZ="0.285450393464718,0.559223310246135,0.49694058038822" Connections="1574" ForcefieldType="h1" Charge="0.053" Components="H">
							<Properties Force="740.349200873872,-123.030916382057,-84.428951831623" RelativeVelocity="1.23766276238804,0.139737402114838,-0.427729582635442"/>
						</Atom3d>
						<Bond ID="1574" Mapping="410" Parent="406" Hidden="1" Connects="1441,1573"/>
						<Atom3d ID="1575" HasProperties="1" Mapping="410" Parent="406" UserID="680" DisplayStyle="Ball and Stick" Hidden="1" XYZ="0.177585663692862,0.617600541097167,0.569174511517574" Connections="1576" ForcefieldType="h1" Charge="0.053" Components="H">
							<Properties Force="-360.990700736134,37.5078968885802,57.378160259767" RelativeVelocity="-1.56533638798196,0.348342746180209,0.669275130996721"/>
						</Atom3d>
						<Bond ID="1576" Mapping="410" Parent="406" Hidden="1" Connects="1442,1575"/>
						<Atom3d ID="1577" HasProperties="1" Mapping="410" Parent="406" UserID="681" DisplayStyle="Ball and Stick" Hidden="1" XYZ="0.309905335192091,0.588954758874467,0.622808855378287" Connections="1578" ForcefieldType="h1" Charge="0.053" Components="H">
							<Properties Force="-62.4322609008375,69.8857628979126,-523.590346115137" RelativeVelocity="0.387113172934442,0.575999766646016,-0.0124785037934734"/>
						</Atom3d>
						<Bond ID="1578" Mapping="410" Parent="406" Hidden="1" Connects="1443,1577"/>
						<Atom3d ID="1579" HasProperties="1" Mapping="410" Parent="406" UserID="682" DisplayStyle="Ball and Stick" Hidden="1" XYZ="0.235856371464053,0.595177316107587,0.657220594025409" Connections="1580" ForcefieldType="h1" Charge="0.053" Components="H">
							<Properties Force="260.331568182284,296.221318532568,-710.121607715323" RelativeVelocity="-0.174729769589817,-0.587894187043627,0.819904354190294"/>
						</Atom3d>
						<Bond ID="1580" Mapping="410" Parent="406" Hidden="1" Connects="1443,1579"/>
						<Atom3d ID="1581" HasProperties="1" Mapping="410" Parent="406" UserID="683" DisplayStyle="Ball and Stick" Hidden="1" XYZ="0.653084733001529,0.390429230873768,0.643107312693524" Connections="1582" ForcefieldType="h1o" Charge="0.41" Components="H">
							<Properties Force="-394.348167177585,478.915155440872,189.824747326982" RelativeVelocity="0.984222450344742,1.26510323265495,0.859626382448769"/>
						</Atom3d>
						<Bond ID="1582" Mapping="410" Parent="406" Hidden="1" Connects="1448,1581"/>
						<Atom3d ID="1583" HasProperties="1" Mapping="410" Parent="406" UserID="684" DisplayStyle="Ball and Stick" Hidden="1" XYZ="0.623559431039324,0.463161546276717,0.476875391708354" Connections="1584" ForcefieldType="h1" Charge="0.053" Components="H">
							<Properties Force="-43.4935263456076,-327.835592498875,-67.0531584321864" RelativeVelocity="-1.45476476244566,-1.35386303658187,-1.25197103298147"/>
						</Atom3d>
						<Bond ID="1584" Mapping="410" Parent="406" Hidden="1" Connects="1450,1583"/>
						<Atom3d ID="1585" HasProperties="1" Mapping="410" Parent="406" UserID="685" DisplayStyle="Ball and Stick" Hidden="1" XYZ="0.751981757651877,0.413939017567361,0.431998418046736" Connections="1586" ForcefieldType="h1" Charge="0.053" Components="H">
							<Properties Force="-363.923290002158,-45.5280917840859,-31.5861149092129" RelativeVelocity="-1.03948333602702,-0.424307253659533,0.304362712515649"/>
						</Atom3d>
						<Bond ID="1586" Mapping="410" Parent="406" Hidden="1" Connects="1456,1585"/>
						<Atom3d ID="1587" HasProperties="1" Mapping="410" Parent="406" UserID="686" DisplayStyle="Ball and Stick" Hidden="1" XYZ="0.663335374590169,0.521893485553529,0.380429759965767" Connections="1588" ForcefieldType="h1" Charge="0.053" Components="H">
							<Properties Force="445.545126719158,-251.95273961496,437.997397520207" RelativeVelocity="0.0546454613713228,-0.160301614795906,0.396180717741743"/>
						</Atom3d>
						<Bond ID="1588" Mapping="410" Parent="406" Hidden="1" Connects="1457,1587"/>
						<Atom3d ID="1589" HasProperties="1" Mapping="410" Parent="406" UserID="687" DisplayStyle="Ball and Stick" Hidden="1" XYZ="0.782182369048502,0.544616459603705,0.457653259904217" Connections="1590" ForcefieldType="h1" Charge="0.053" Components="H">
							<Properties Force="214.561245911137,-124.683324920309,187.752437385629" RelativeVelocity="-1.07281130121411,-0.960769090730687,0.245398653201375"/>
						</Atom3d>
						<Bond ID="1590" Mapping="410" Parent="406" Hidden="1" Connects="1458,1589"/>
						<Atom3d ID="1591" HasProperties="1" Mapping="410" Parent="406" UserID="688" DisplayStyle="Ball and Stick" Hidden="1" XYZ="0.654165671448912,0.547210199908056,0.520888073807221" Connections="1592" ForcefieldType="h1" Charge="0.053" Components="H">
							<Properties Force="-412.55356414922,30.939549605505,61.7767054227657" RelativeVelocity="0.314333214098582,-0.558163573610748,0.596563239832845"/>
						</Atom3d>
						<Bond ID="1592" Mapping="410" Parent="406" Hidden="1" Connects="1459,1591"/>
						<Atom3d ID="1593" HasProperties="1" Mapping="410" Parent="406" UserID="689" DisplayStyle="Ball and Stick" Hidden="1" XYZ="0.708250922305071,0.535256191196964,0.620307321491328" Connections="1594" ForcefieldType="h1" Charge="0.053" Components="H">
							<Properties Force="30.6258229015399,-343.817977314331,242.986808986815" RelativeVelocity="1.23005608559365,0.4465633727788,0.218953667723959"/>
						</Atom3d>
						<Bond ID="1594" Mapping="410" Parent="406" Hidden="1" Connects="1465,1593"/>
						<Atom3d ID="1595" HasProperties="1" Mapping="410" Parent="406" UserID="690" DisplayStyle="Ball and Stick" Hidden="1" XYZ="0.702134034377902,0.60739149244782,0.593363332395049" Connections="1596" ForcefieldType="h1" Charge="0.053" Components="H">
							<Properties Force="-56.9948991278116,574.555838636541,-137.884495989063" RelativeVelocity="-0.900307588951409,0.491450698155696,0.260902220580244"/>
						</Atom3d>
						<Bond ID="1596" Mapping="410" Parent="406" Hidden="1" Connects="1465,1595"/>
						<Atom3d ID="1597" HasProperties="1" Mapping="410" Parent="406" UserID="691" DisplayStyle="Ball and Stick" Hidden="1" XYZ="0.628119174052434,0.613896207889698,0.468543454419324" Connections="1598" ForcefieldType="h1" Charge="0.053" Components="H">
							<Properties Force="184.451849788349,207.382113225654,-369.245582545619" RelativeVelocity="-0.973882727219401,0.3066925041251,-0.627299596248797"/>
						</Atom3d>
						<Bond ID="1598" Mapping="410" Parent="406" Hidden="1" Connects="1467,1597"/>
						<Atom3d ID="1599" HasProperties="1" Mapping="410" Parent="406" UserID="692" DisplayStyle="Ball and Stick" Hidden="1" XYZ="0.699473776690286,0.73405161953334,0.444133631606568" Connections="1600" ForcefieldType="h1" Charge="0.053" Components="H">
							<Properties Force="33.157310363664,223.474825761135,-203.278944248466" RelativeVelocity="0.344755105509859,0.674760606696702,-0.70046538580988"/>
						</Atom3d>
						<Bond ID="1600" Mapping="410" Parent="406" Hidden="1" Connects="1473,1599"/>
						<Atom3d ID="1601" HasProperties="1" Mapping="410" Parent="406" UserID="693" DisplayStyle="Ball and Stick" Hidden="1" XYZ="0.571540602360941,0.714722135943235,0.505968421356106" Connections="1602" ForcefieldType="h1" Charge="0.053" Components="H">
							<Properties Force="-35.265328553722,99.1875233897798,132.462618324576" RelativeVelocity="-0.527105534731173,0.420318456654617,-0.34902887640169"/>
						</Atom3d>
						<Bond ID="1602" Mapping="410" Parent="406" Hidden="1" Connects="1474,1601"/>
						<Atom3d ID="1603" HasProperties="1" Mapping="410" Parent="406" UserID="694" DisplayStyle="Ball and Stick" Hidden="1" XYZ="0.57538305080727,0.768213465196451,0.372892918532164" Connections="1604" ForcefieldType="h1" Charge="0.053" Components="H">
							<Properties Force="-184.366601305365,50.9377001157652,199.191301236209" RelativeVelocity="0.693910319373478,-0.681535436788309,-0.310222280268229"/>
						</Atom3d>
						<Bond ID="1604" Mapping="410" Parent="406" Hidden="1" Connects="1475,1603"/>
						<Atom3d ID="1605" HasProperties="1" Mapping="410" Parent="406" UserID="695" DisplayStyle="Ball and Stick" Hidden="1" XYZ="0.541003765938533,0.634550553298427,0.41431482053536" Connections="1606" ForcefieldType="h1" Charge="0.053" Components="H">
							<Properties Force="-124.237308995085,157.676720178287,-244.778371859624" RelativeVelocity="-0.780555087524,-0.728077878134045,1.14525492488588"/>
						</Atom3d>
						<Bond ID="1606" Mapping="410" Parent="406" Hidden="1" Connects="1476,1605"/>
						<Atom3d ID="1607" HasProperties="1" Mapping="410" Parent="406" UserID="696" DisplayStyle="Ball and Stick" Hidden="1" XYZ="0.481833951669696,0.660388932092305,0.322879901811086" Connections="1608" ForcefieldType="h1" Charge="0.053" Components="H">
							<Properties Force="-425.108448409302,8.41985760881207,-234.155640656143" RelativeVelocity="-0.0328919524496641,-0.589503066877798,1.68787288836638"/>
						</Atom3d>
						<Bond ID="1608" Mapping="410" Parent="406" Hidden="1" Connects="1482,1607"/>
						<Atom3d ID="1609" HasProperties="1" Mapping="410" Parent="406" UserID="697" DisplayStyle="Ball and Stick" Hidden="1" XYZ="0.548158415796179,0.610671052972482,0.293870171201434" Connections="1610" ForcefieldType="h1" Charge="0.053" Components="H">
							<Properties Force="-198.913397176107,576.971929466889,-79.5700500706963" RelativeVelocity="-0.734899628775579,-0.639607081473756,0.254948213539095"/>
						</Atom3d>
						<Bond ID="1610" Mapping="410" Parent="406" Hidden="1" Connects="1482,1609"/>
						<Atom3d ID="1611" HasProperties="1" Mapping="410" Parent="406" UserID="698" DisplayStyle="Ball and Stick" Hidden="1" XYZ="0.452768867172581,0.823411275751926,0.392828901321763" Connections="1612" ForcefieldType="h1" Charge="0.053" Components="H">
							<Properties Force="166.162920043236,318.635578029741,125.598044951052" RelativeVelocity="-0.648136046685831,0.605140232606991,0.238951223726709"/>
						</Atom3d>
						<Bond ID="1612" Mapping="410" Parent="406" Hidden="1" Connects="1484,1611"/>
						<Atom3d ID="1613" HasProperties="1" Mapping="410" Parent="406" UserID="699" DisplayStyle="Ball and Stick" Hidden="1" XYZ="0.419375155329203,0.754134612534091,0.509843502565972" Connections="1614" ForcefieldType="h1" Charge="0.053" Components="H">
							<Properties Force="187.700952268034,-1085.72863624007,710.32370333937" RelativeVelocity="-0.332052705390392,0.441438472600599,-0.460089220474594"/>
						</Atom3d>
						<Bond ID="1614" Mapping="410" Parent="406" Hidden="1" Connects="1490,1613"/>
						<Atom3d ID="1615" HasProperties="1" Mapping="410" Parent="406" UserID="700" DisplayStyle="Ball and Stick" Hidden="1" XYZ="0.316699366813681,0.833722554714158,0.452305396168876" Connections="1616" ForcefieldType="h1" Charge="0.053" Components="H">
							<Properties Force="-119.472540605958,-355.245392372757,-35.0337626350672" RelativeVelocity="-0.746980315424216,-0.785943373685755,-0.241206372473929"/>
						</Atom3d>
						<Bond ID="1616" Mapping="410" Parent="406" Hidden="1" Connects="1491,1615"/>
						<Atom3d ID="1617" HasProperties="1" Mapping="410" Parent="406" UserID="701" DisplayStyle="Ball and Stick" Hidden="1" XYZ="0.332087213994158,0.687224029577232,0.431698426199743" Connections="1618" ForcefieldType="h1" Charge="0.053" Components="H">
							<Properties Force="129.442875138997,-79.4404498994035,457.426539013979" RelativeVelocity="0.348330347892526,-0.509777787540233,-0.0410749811875296"/>
						</Atom3d>
						<Bond ID="1618" Mapping="410" Parent="406" Hidden="1" Connects="1492,1617"/>
						<Atom3d ID="1619" HasProperties="1" Mapping="410" Parent="406" UserID="702" DisplayStyle="Ball and Stick" Hidden="1" XYZ="0.314563399889595,0.800687801796312,0.354717011978144" Connections="1620" ForcefieldType="h1" Charge="0.053" Components="H">
							<Properties Force="467.130361400863,682.918046122099,-108.455176334563" RelativeVelocity="0.646402201712445,0.365471951886432,-0.172881654480226"/>
						</Atom3d>
						<Bond ID="1620" Mapping="410" Parent="406" Hidden="1" Connects="1493,1619"/>
						<Atom3d ID="1621" HasProperties="1" Mapping="410" Parent="406" UserID="703" DisplayStyle="Ball and Stick" Hidden="1" XYZ="0.257988409105096,0.71848388308388,0.312296905490249" Connections="1622" ForcefieldType="h1" Charge="0.053" Components="H">
							<Properties Force="121.02718880984,-4.00126851493508,-247.979566708692" RelativeVelocity="1.39095838666345,0.241066869723042,0.839361613237028"/>
						</Atom3d>
						<Bond ID="1622" Mapping="410" Parent="406" Hidden="1" Connects="1499,1621"/>
						<Atom3d ID="1623" HasProperties="1" Mapping="410" Parent="406" UserID="704" DisplayStyle="Ball and Stick" Hidden="1" XYZ="0.3255090663286,0.666336928613648,0.311958946261487" Connections="1624" ForcefieldType="h1" Charge="0.053" Components="H">
							<Properties Force="118.250304416679,-216.433293540754,-70.0802827242622" RelativeVelocity="-0.98382171655245,-0.151038818831014,0.491715586931233"/>
						</Atom3d>
						<Bond ID="1624" Mapping="410" Parent="406" Hidden="1" Connects="1499,1623"/>
						<Atom3d ID="1625" HasProperties="1" Mapping="410" Parent="406" UserID="705" DisplayStyle="Ball and Stick" Hidden="1" XYZ="0.163452734123254,0.699494952028321,0.461376878873607" Connections="1626" ForcefieldType="h1" Charge="0.053" Components="H">
							<Properties Force="-1101.21086182316,345.697698055082,495.575712491025" RelativeVelocity="-0.771582727513395,-1.32061078924588,1.11822712266703"/>
						</Atom3d>
						<Bond ID="1626" Mapping="410" Parent="406" Hidden="1" Connects="1501,1625"/>
						<Atom3d ID="1627" HasProperties="1" Mapping="410" Parent="406" UserID="706" DisplayStyle="Ball and Stick" Hidden="1" XYZ="0.253195202146084,0.609425954616045,0.39454035335459" Connections="1628" ForcefieldType="h1" Charge="0.053" Components="H">
							<Properties Force="-281.420828511344,20.3444361214854,181.576955480904" RelativeVelocity="-0.325550452107268,0.637002340654288,1.50069362917258"/>
						</Atom3d>
						<Bond ID="1628" Mapping="410" Parent="406" Hidden="1" Connects="1507,1627"/>
						<Atom3d ID="1629" HasProperties="1" Mapping="410" Parent="406" UserID="707" DisplayStyle="Ball and Stick" Hidden="1" XYZ="0.146140892918192,0.552989751106533,0.477627674890813" Connections="1630" ForcefieldType="h1" Charge="0.053" Components="H">
							<Properties Force="-151.211003779427,37.6990158566365,-82.3534439036296" RelativeVelocity="-0.160598699185236,-1.81729419959418,-1.35135172611733"/>
						</Atom3d>
						<Bond ID="1630" Mapping="410" Parent="406" Hidden="1" Connects="1508,1629"/>
						<Atom3d ID="1631" HasProperties="1" Mapping="410" Parent="406" UserID="708" DisplayStyle="Ball and Stick" Hidden="1" XYZ="0.526123656182945,0.360741854462061,0.406913132181294" Connections="1632" ForcefieldType="h1" Charge="0.053" Components="H">
							<Properties Force="-435.481943397781,268.249317230464,-147.17936510667" RelativeVelocity="-0.325246369552194,0.760262479962736,-0.124914541374555"/>
						</Atom3d>
						<Bond ID="1632" Mapping="410" Parent="406" Hidden="1" Connects="1513,1631"/>
						<Atom3d ID="1633" HasProperties="1" Mapping="410" Parent="406" UserID="709" DisplayStyle="Ball and Stick" Hidden="1" XYZ="0.501193091462616,0.276499511046707,0.40584667148608" Connections="1634" ForcefieldType="h1" Charge="0.053" Components="H">
							<Properties Force="374.322923493059,458.16033894893,269.601412776649" RelativeVelocity="0.664191759840992,1.06993926861806,0.53850045533412"/>
						</Atom3d>
						<Bond ID="1634" Mapping="410" Parent="406" Hidden="1" Connects="1513,1633"/>
						<Atom3d ID="1635" HasProperties="1" Mapping="410" Parent="406" UserID="710" DisplayStyle="Ball and Stick" Hidden="1" XYZ="0.361413979366646,0.316818768814191,0.698085837311705" Connections="1636" ForcefieldType="h1o" Charge="0.41" Components="H">
							<Properties Force="3.87314927273056,-110.098306384266,-17.3996014321646" RelativeVelocity="0.85462698253314,0.579943934091784,1.11597564729802"/>
						</Atom3d>
						<Bond ID="1636" Mapping="410" Parent="406" Hidden="1" Connects="1515,1635"/>
						<Atom3d ID="1637" HasProperties="1" Mapping="410" Parent="406" UserID="711" DisplayStyle="Ball and Stick" Hidden="1" XYZ="0.254454739736037,0.449843357636873,0.71867533810856" Connections="1638" ForcefieldType="h1o" Charge="0.41" Components="H">
							<Properties Force="-64.3901974640993,-195.258660684451,274.433964619242" RelativeVelocity="-0.536646155530505,-1.45518347443133,-0.744250611852884"/>
						</Atom3d>
						<Bond ID="1638" Mapping="410" Parent="406" Hidden="1" Connects="1517,1637"/>
						<Atom3d ID="1639" HasProperties="1" Mapping="410" Parent="406" UserID="712" DisplayStyle="Ball and Stick" Hidden="1" XYZ="0.197115819884651,0.463759710284459,0.446376934419667" Connections="1640" ForcefieldType="h1o" Charge="0.41" Components="H">
							<Properties Force="196.410721078956,281.049722113942,-516.95368230173" RelativeVelocity="-0.453560977267625,-0.405554456240781,-0.590084915948646"/>
						</Atom3d>
						<Bond ID="1640" Mapping="410" Parent="406" Hidden="1" Connects="1519,1639"/>
						<Atom3d ID="1641" HasProperties="1" Mapping="410" Parent="406" UserID="713" DisplayStyle="Ball and Stick" Hidden="1" XYZ="0.119475030585642,0.621819389489797,0.381026001729363" Connections="1642" ForcefieldType="h1o" Charge="0.41" Components="H">
							<Properties Force="-139.809425815443,-7.12912991706187,22.3871104609816" RelativeVelocity="0.46832016556548,0.0307597825310916,0.594077782044488"/>
						</Atom3d>
						<Bond ID="1642" Mapping="410" Parent="406" Hidden="1" Connects="1521,1641"/>
						<Atom3d ID="1643" HasProperties="1" Mapping="410" Parent="406" UserID="714" DisplayStyle="Ball and Stick" Hidden="1" XYZ="0.325384594678779,0.811208374548785,0.565671988179318" Connections="1644" ForcefieldType="h1o" Charge="0.41" Components="H">
							<Properties Force="86.3998012181746,-11.6329048297804,-531.196830141358" RelativeVelocity="0.757345102712664,2.11472927749078,-0.143518416368021"/>
						</Atom3d>
						<Bond ID="1644" Mapping="410" Parent="406" Hidden="1" Connects="1523,1643"/>
						<Atom3d ID="1645" HasProperties="1" Mapping="410" Parent="406" UserID="715" DisplayStyle="Ball and Stick" Hidden="1" XYZ="0.458253648619488,0.844610558552992,0.530580243306462" Connections="1646" ForcefieldType="h1o" Charge="0.41" Components="H">
							<Properties Force="421.909116196778,-131.119270243735,297.932683620778" RelativeVelocity="0.693027163351253,0.758347563895278,-0.891962385102593"/>
						</Atom3d>
						<Bond ID="1646" Mapping="410" Parent="406" Hidden="1" Connects="1525,1645"/>
						<Atom3d ID="1647" HasProperties="1" Mapping="410" Parent="406" UserID="716" DisplayStyle="Ball and Stick" Hidden="1" XYZ="0.630710243556946,0.829066682512309,0.461203578758821" Connections="1648" ForcefieldType="h1o" Charge="0.41" Components="H">
							<Properties Force="16.621681141415,-42.4868392709211,-88.7647755466259" RelativeVelocity="0.507471254063434,-0.286721999441567,0.477064324443125"/>
						</Atom3d>
						<Bond ID="1648" Mapping="410" Parent="406" Hidden="1" Connects="1527,1647"/>
						<Atom3d ID="1649" HasProperties="1" Mapping="410" Parent="406" UserID="717" DisplayStyle="Ball and Stick" Hidden="1" XYZ="0.72466042900504,0.727463744113192,0.539157330697159" Connections="1650" ForcefieldType="h1o" Charge="0.41" Components="H">
							<Properties Force="-474.502740273584,-300.018419538299,-171.70775199451" RelativeVelocity="-0.0741276021655117,-0.372803451031086,-0.0701131787047072"/>
						</Atom3d>
						<Bond ID="1650" Mapping="410" Parent="406" Hidden="1" Connects="1529,1649"/>
						<Atom3d ID="1651" HasProperties="1" Mapping="410" Parent="406" UserID="718" DisplayStyle="Ball and Stick" Hidden="1" XYZ="0.75012706567415,0.483823040365627,0.322161081837208" Connections="1652" ForcefieldType="h1o" Charge="0.41" Components="H">
							<Properties Force="-59.0526306375679,-275.195311750052,-281.29556670737" RelativeVelocity="-1.39250000690425,0.500894497668623,-1.17416574755651"/>
						</Atom3d>
						<Bond ID="1652" Mapping="410" Parent="406" Hidden="1" Connects="1531,1651"/>
						<Atom3d ID="1653" HasProperties="1" Mapping="410" Parent="406" UserID="719" DisplayStyle="Ball and Stick" Hidden="1" XYZ="0.697583166182152,0.39799779880737,0.336778216970535" Connections="1654" ForcefieldType="h1o" Charge="0.41" Components="H">
							<Properties Force="46.4574162257416,15.4132551464651,59.1980885038658" RelativeVelocity="0.290077308418952,-0.791794340993917,1.22051773785528"/>
						</Atom3d>
						<Bond ID="1654" Mapping="410" Parent="406" Hidden="1" Connects="1533,1653"/>
						<Atom3d ID="1655" HasProperties="1" Mapping="410" Parent="406" UserID="720" DisplayStyle="Ball and Stick" Hidden="1" XYZ="0.807604289683382,0.610455987319162,0.605248962426644" Connections="1656" ForcefieldType="h1o" Charge="0.41" Components="H">
							<Properties Force="-141.934237615255,231.65632820524,294.967274937247" RelativeVelocity="-1.64353876063051,0.323173744094461,-0.378164835396324"/>
						</Atom3d>
						<Bond ID="1656" Mapping="410" Parent="406" Hidden="1" Connects="1535,1655"/>
						<Atom3d ID="1657" HasProperties="1" Mapping="410" Parent="406" UserID="721" DisplayStyle="Ball and Stick" Hidden="1" XYZ="0.510240336615868,0.726137045152047,0.254916668992909" Connections="1658" ForcefieldType="h1o" Charge="0.41" Components="H">
							<Properties Force="-191.349205266149,285.184012215301,-281.22680487666" RelativeVelocity="0.728919784363019,0.267510865310424,-0.375836112482012"/>
						</Atom3d>
						<Bond ID="1658" Mapping="410" Parent="406" Hidden="1" Connects="1537,1657"/>
						<Atom3d ID="1659" HasProperties="1" Mapping="410" Parent="406" UserID="722" DisplayStyle="Ball and Stick" Hidden="1" XYZ="0.308268528917753,0.727424573980618,0.220689747372546" Connections="1660" ForcefieldType="h1o" Charge="0.41" Components="H">
							<Properties Force="-528.575149106685,-286.635405938752,-994.79200244105" RelativeVelocity="-0.928130055856694,0.0991078290054026,0.469144427155331"/>
						</Atom3d>
						<Bond ID="1660" Mapping="410" Parent="406" Hidden="1" Connects="1539,1659"/>
						<Atom3d ID="1661" HasProperties="1" Mapping="410" Parent="406" UserID="723" DisplayStyle="Ball and Stick" Hidden="1" XYZ="0.284813133534336,0.709565714149035,0.601809779160085" Connections="1662" ForcefieldType="h1o" Charge="0.41" Components="H">
							<Properties Force="-16.1362980383279,-329.564580058827,-58.6026019615055" RelativeVelocity="-0.775143520555014,0.389067364315977,-0.250501820061714"/>
						</Atom3d>
						<Bond ID="1662" Mapping="410" Parent="406" Hidden="1" Connects="1541,1661"/>
						<Atom3d ID="1663" HasProperties="1" Mapping="410" Parent="406" UserID="724" DisplayStyle="Ball and Stick" Hidden="1" XYZ="0.305600880882646,0.234477246404109,0.471518082668064" Connections="1664" ForcefieldType="h1o" Charge="0.41" Components="H">
							<Properties Force="-219.054466777659,197.050386512819,54.3509376535942" RelativeVelocity="0.388995685205918,-1.20503718019026,0.24229752652542"/>
						</Atom3d>
						<Bond ID="1664" Mapping="410" Parent="406" Hidden="1" Connects="1543,1663"/>
						<Atom3d ID="1665" HasProperties="1" Mapping="410" Parent="406" UserID="725" DisplayStyle="Ball and Stick" Hidden="1" XYZ="0.487328507434852,0.255485883570608,0.663888153185629" Connections="1666" ForcefieldType="h1o" Charge="0.41" Components="H">
							<Properties Force="-107.172193187593,-68.5411311896683,-40.6831919635049" RelativeVelocity="-0.489521797635008,0.883375853949214,-0.976271041264208"/>
						</Atom3d>
						<Bond ID="1666" Mapping="410" Parent="406" Hidden="1" Connects="1545,1665"/>
						<Atom3d ID="1667" HasProperties="1" Mapping="410" Parent="406" UserID="726" DisplayStyle="Ball and Stick" Hidden="1" XYZ="0.623270473303309,0.336682585132861,0.406299253482623" Connections="1668" ForcefieldType="h1o" Charge="0.41" Components="H">
							<Properties Force="-53.1210307681651,-271.058185636324,-251.895093376013" RelativeVelocity="0.841174039158693,-0.262017253538667,-1.33077490830654"/>
						</Atom3d>
						<Bond ID="1668" Mapping="410" Parent="406" Hidden="1" Connects="1547,1667"/>
						<Molecule ID="406" Mapping="410" Parent="2" Children="ci(259):257+1411,2188,1668" Name="11/pl/Polyunit" XYZ="0.467707815593452,0.604449595733743,0.405141861385945"/>
						<Atom3d ID="1669" HasProperties="1" Mapping="410" Parent="1690" UserID="727" DisplayStyle="Ball and Stick" XYZ="0.572491411671661,0.204326621475608,-0.163166076925296" Connections="1680,1681,1682,1711" ForcefieldType="si4c" Charge="0.715" Components="Si">
							<Properties IsBackboneAtom="1" Force="-28.0838453300098,30.4171348357979,1113.45487273417" RelativeVelocity="-0.326106410932045,0.102864325860701,0.278662041740341"/>
						</Atom3d>
						<Atom3d ID="1670" HasProperties="1" Mapping="410" Parent="1690" UserID="728" DisplayStyle="Ball and Stick" XYZ="0.646023087259716,0.158270589848784,-0.172430199137246" Connections="1680,1683,1684,1685" ForcefieldType="c4" Charge="-0.294" Components="C">
[truncated: 278,129 more chars]
