# Supplementary material for: Supramolecular dynamics-enhanced synergistic antifouling mechanisms for enhanced membrane antifouling and permeability
Source: Nat Commun. 2025 Jul 30;16:6956. doi: 10.1038/s41467-025-62231-w (PMC12311053; doi:10.1038/s41467-025-62231-w)
Supplement: Supplementary file 4 — Supplementary Data 1 [file 41467_2025_62231_MOESM4_ESM.zip › Supplementary date-Molecular simulation/Assembled β-CD_PDMS in DMF.xsd]

<?xml version="1.0" encoding="latin1"?>
<!DOCTYPE XSD []>
<XSD Version="20.1" WrittenBy="Materials Studio 20.1">
	<AtomisticTreeRoot ID="1" NumProperties="62" HasProperties="1" NumChildren="1">
		<Property Name="AngleAxisType" DefinedOn="AngleBetweenPlanesBender" Type="Enumerated"/>
		<Property Name="AngleEnergy" DefinedOn="ClassicalEnergyHolder" Type="Double"/>
		<Property Name="BeadDocumentID" DefinedOn="MesoMoleculeSet" Type="String"/>
		<Property Name="BendBendEnergy" DefinedOn="ClassicalEnergyHolder" Type="Double"/>
		<Property Name="BendTorsionBendEnergy" DefinedOn="ClassicalEnergyHolder" Type="Double"/>
		<Property Name="BondEnergy" DefinedOn="ClassicalEnergyHolder" Type="Double"/>
		<Property Name="EFGAsymmetry" DefinedOn="Atom" Type="Double"/>
		<Property Name="EFGQuadrupolarCoupling" DefinedOn="Atom" Type="Double"/>
		<Property Name="ElectrostaticEnergy" DefinedOn="ClassicalEnergyHolder" Type="Double"/>
		<Property Name="FaceMillerIndex" DefinedOn="GrowthFace" Type="MillerIndex"/>
		<Property Name="FacetTransparency" DefinedOn="GrowthFace" Type="Float"/>
		<Property Name="FermiLevel" DefinedOn="ScalarFieldBase" Type="Double"/>
		<Property Name="Force" DefinedOn="Matter" Type="CoDirection"/>
		<Property Name="FrameFilter" DefinedOn="Trajectory" Type="String"/>
		<Property Name="HarmonicForceConstant" DefinedOn="HarmonicRestraint" Type="Double"/>
		<Property Name="HarmonicMinimum" DefinedOn="HarmonicRestraint" Type="Double"/>
		<Property Name="HydrogenBondEnergy" DefinedOn="ClassicalEnergyHolder" Type="Double"/>
		<Property Name="ImportOrder" DefinedOn="Bondable" Type="UnsignedInteger"/>
		<Property Name="InversionEnergy" DefinedOn="ClassicalEnergyHolder" Type="Double"/>
		<Property Name="IsBackboneAtom" DefinedOn="Atom" Type="Boolean"/>
		<Property Name="IsChiralCenter" DefinedOn="Atom" Type="Boolean"/>
		<Property Name="IsOutOfPlane" DefinedOn="Atom" Type="Boolean"/>
		<Property Name="IsRepeatArrowVisible" DefinedOn="ElectrodeWire" Type="Boolean"/>
		<Property Name="KineticEnergy" DefinedOn="ClassicalEnergyHolder" Type="Double"/>
		<Property Name="LineExtentPadding" DefinedOn="BestFitLineMonitor" Type="Double"/>
		<Property Name="LinkageGroupName" DefinedOn="Linkage" Type="String"/>
		<Property Name="ListIdentifier" DefinedOn="PropertyList" Type="String"/>
		<Property Name="NMRShielding" DefinedOn="Atom" Type="Double"/>
		<Property Name="NonBondEnergy" DefinedOn="ClassicalEnergyHolder" Type="Double"/>
		<Property Name="NormalMode" DefinedOn="Bondable" Type="Direction"/>
		<Property Name="NormalModeFrequency" DefinedOn="Bondable" Type="Double"/>
		<Property Name="NumScanSteps" DefinedOn="LinearScan" Type="UnsignedInteger"/>
		<Property Name="OrbitalCutoffRadius" DefinedOn="Bondable" Type="Double"/>
		<Property Name="PlaneExtentPadding" DefinedOn="BestFitPlaneMonitor" Type="Double"/>
		<Property Name="PotentialEnergy" DefinedOn="ClassicalEnergyHolder" Type="Double"/>
		<Property Name="QuantizationValue" DefinedOn="ScalarFieldBase" Type="Double"/>
		<Property Name="RelativeVelocity" DefinedOn="Matter" Type="Direction"/>
		<Property Name="RepeatArrowScale" DefinedOn="ElectrodeWire" Type="Float"/>
		<Property Name="RestraintEnergy" DefinedOn="ClassicalEnergyHolder" Type="Double"/>
		<Property Name="ScanEnd" DefinedOn="LinearScan" Type="Double"/>
		<Property Name="ScanStart" DefinedOn="LinearScan" Type="Double"/>
		<Property Name="SeparatedStretchStretchEnergy" DefinedOn="ClassicalEnergyHolder" Type="Double"/>
		<Property Name="ServerDipoleMoment" DefinedOn="MatterGroupProperties" Type="Direction"/>
		<Property Name="SimulationStep" DefinedOn="Trajectory" Type="Integer"/>
		<Property Name="SpinQuantizationDirection" DefinedOn="Atom" Type="Direction"/>
		<Property Name="Stiffness" DefinedOn="SymmetryMatterHessian" Type="Matrix6x6"/>
		<Property Name="StretchBendStretchEnergy" DefinedOn="ClassicalEnergyHolder" Type="Double"/>
		<Property Name="StretchStretchEnergy" DefinedOn="ClassicalEnergyHolder" Type="Double"/>
		<Property Name="StretchTorsionStretchEnergy" DefinedOn="ClassicalEnergyHolder" Type="Double"/>
		<Property Name="Temperature" DefinedOn="ClassicalEnergyHolder" Type="Double"/>
		<Property Name="ThreeBodyNonBondEnergy" DefinedOn="ClassicalEnergyHolder" Type="Double"/>
		<Property Name="TorsionBendBendEnergy" DefinedOn="ClassicalEnergyHolder" Type="Double"/>
		<Property Name="TorsionEnergy" DefinedOn="ClassicalEnergyHolder" Type="Double"/>
		<Property Name="TorsionStretchEnergy" DefinedOn="ClassicalEnergyHolder" Type="Double"/>
		<Property Name="TotalEnergy" DefinedOn="ClassicalEnergyHolder" Type="Double"/>
		<Property Name="Units" DefinedOn="ScalarFieldBase" Type="String"/>
		<Property Name="ValenceCrossTermEnergy" DefinedOn="ClassicalEnergyHolder" Type="Double"/>
		<Property Name="ValenceDiagonalEnergy" DefinedOn="ClassicalEnergyHolder" Type="Double"/>
		<Property Name="VanDerWaalsEnergy" DefinedOn="ClassicalEnergyHolder" Type="Double"/>
		<Property Name="_ServerAtomNames" DefinedOn="IndexProvider" Type="String"/>
		<Property Name="_Stress" DefinedOn="MatterSymmetrySystem" Type="Matrix"/>
		<Property Name="_TrajectoryStress" DefinedOn="MatterSymmetrySystem" Type="Matrix"/>
		<Properties TotalEnergy="3056.08865062146" KineticEnergy="2345.16032260712" PotentialEnergy="711.092410476278" ValenceDiagonalEnergy="3002.16601062347" BondEnergy="935.066887038261" AngleEnergy="1782.83036836873" TorsionEnergy="223.521340802685" InversionEnergy="60.7474144137932" ValenceCrossTermEnergy="-134.529547360723" StretchStretchEnergy="-7.31714806873828" StretchBendStretchEnergy="-107.28505314512" StretchTorsionStretchEnergy="2.56570947430196" SeparatedStretchStretchEnergy="0" TorsionStretchEnergy="-274.062824412811" BendBendEnergy="-22.2992573225675" TorsionBendBendEnergy="-12.6278946389517" BendTorsionBendEnergy="286.496920753163" NonBondEnergy="-2156.54405278646" HydrogenBondEnergy="0" VanDerWaalsEnergy="-927.175700121562" ElectrostaticEnergy="-1165.03317220916" RestraintEnergy="0" ThreeBodyNonBondEnergy="0" Temperature="291.606264050803"/>
		<SymmetrySystem ID="2" HasProperties="1" Mapping="3" Children="ci(403):403+4" Normalized="1" OverspecificationTolerance="0.01" HasSymmetryHistory="1">
			<Properties _Stress="-3.54158458450573e-005,4.49426134036789e-006,-1.39868242077662e-005,4.49426134036789e-006,-3.3623967275128e-005,-2.19773913415012e-005,-1.39868242077662e-005,-2.19773913415012e-005,-1.92772276597924e-005" _TrajectoryStress="-0.000174716943910709,-3.72321646171529e-005,9.17247194058151e-005,-3.72321646171529e-005,-0.000175077011670195,0.000151055488148465,9.17247194058151e-005,0.000151055488148465,-0.000273335107914449"/>
			<MappingSet ID="407" SymmetryDefinition="4" ActiveSystem="2" NumFamilies="1" OwnsTotalConstraintMapping="1" TotalConstraintMapping="3">
				<MappingFamily ID="408" NumImageMappings="53">
					<IdentityMapping ID="409" Element="1,0,0,0,0,1,0,0,0,0,1,0" Constraint="1,0,0,0,0,1,0,0,0,0,1,0" MappedObjects="ci(5421):23+410,5,23+433,7,23+456,9,23+479,11,23+502,13,23+525,15,23+548,17,23+571,19,23+594,21,23+617,23,23+640,25,23+663,27,23+686,29,23+709,31,23+732,33,23+755,35,23+778,37,23+801,39,23+824,41,23+847,43,23+870,45,23+893,47,23+916,49,23+939,51,23+962,53,23+985,55,23+1008,57,23+1031,59,23+1054,61,23+1077,63,23+1100,65,23+1123,67,23+1146,69,23+1169,71,23+1192,73,23+1215,75,23+1238,77,23+1261,79,23+1284,81,23+1307,83,23+1330,85,23+1353,87,23+1376,89,23+1399,91,23+1422,93,23+1445,95,23+1468,97,23+1491,99,23+1514,101,23+1537,103,23+1560,105,23+1583,107,23+1606,109,23+1629,111,23+1652,113,23+1675,115,23+1698,117,23+1721,119,23+1744,121,23+1767,123,23+1790,125,23+1813,127,23+1836,129,23+1859,131,23+1882,133,23+1905,135,23+1928,137,23+1951,139,23+1974,141,23+1997,143,23+2020,145,23+2043,147,23+2066,149,23+2089,151,23+2112,153,23+2135,155,23+2158,157,23+2181,159,23+2204,161,23+2227,163,23+2250,165,23+2273,167,23+2296,169,23+2319,171,23+2342,173,23+2365,175,23+2388,177,23+2411,179,23+2434,181,23+2457,183,23+2480,185,23+2503,187,23+2526,189,23+2549,191,23+2572,193,23+2595,195,23+2618,197,23+2641,199,23+2664,201,23+2687,203,23+2710,205,23+2733,207,23+2756,209,23+2779,211,23+2802,213,23+2825,215,23+2848,217,23+2871,219,23+2894,221,23+2917,223,23+2940,225,23+2963,227,23+2986,229,23+3009,231,23+3032,233,23+3055,235,23+3078,237,23+3101,239,23+3124,241,23+3147,243,23+3170,245,23+3193,247,23+3216,249,23+3239,251,23+3262,253,23+3285,255,23+3308,257,23+3331,259,23+3354,261,23+3377,263,23+3400,265,23+3423,267,23+3446,269,23+3469,271,23+3492,273,23+3515,275,23+3538,277,23+3561,279,23+3584,281,23+3607,283,23+3630,285,23+3653,287,23+3676,289,23+3699,291,23+3722,293,23+3745,295,23+3768,297,23+3791,299,23+3814,301,23+3837,303,23+3860,305,23+3883,307,23+3906,309,23+3929,311,23+3952,313,23+3975,315,23+3998,317,23+4021,319,23+4044,321,23+4067,323,23+4090,325,23+4113,327,23+4136,329,23+4159,331,23+4182,333,23+4205,335,23+4228,337,23+4251,339,23+4274,341,23+4297,343,23+4320,345,23+4343,347,23+4366,349,23+4389,351,23+4412,353,23+4435,355,23+4458,357,23+4481,359,23+4504,361,23+4527,363,23+4550,365,23+4573,367,23+4596,369,23+4619,371,23+4642,373,23+4665,375,23+4688,377,23+4711,379,23+4734,381,23+4757,383,23+4780,385,23+4803,387,23+4826,389,23+4849,391,23+4872,393,23+4895,395,23+4918,397,23+4941,399,23+4964,401,23+4987,403,620+5010,406" DefectObjects="ci(387):4,386+5630" NumImages="5421" NumDefects="387">
						<Atom3d ID="410" HasProperties="1" Mapping="409" Parent="5" UserID="1" DisplayStyle="Line" XYZ="1.09227117379695,1.45909802966291,-0.340633316508935" Connections="412,418,420" ForcefieldType="c3&apos;" Charge="0.374" Components="C" Visible="0">
							<Properties Force="-727.331187422581,408.570196674008,-1370.83304578128" RelativeVelocity="-0.124480977053399,-0.0654608038014868,-0.0664516596619865"/>
						</Atom3d>
						<Atom3d ID="411" HasProperties="1" Mapping="409" Parent="5" UserID="2" DisplayStyle="Line" XYZ="1.06204952604941,1.46789845821697,-0.371977788052108" Connections="412,414,416" ForcefieldType="n3m" Charge="-0.446" Components="N" Visible="0">
							<Properties Force="494.786475413693,-123.572858594258,-241.448793752346" RelativeVelocity="0.014399045445712,-0.229522046577636,0.178623373685028"/>
						</Atom3d>
						<Bond ID="412" Mapping="409" Parent="5" Connects="410,411" Visible="0"/>
						<Atom3d ID="413" HasProperties="1" Mapping="409" Parent="5" UserID="3" DisplayStyle="Line" XYZ="1.01697929420911,1.4809956362516,-0.36328047651528" Connections="414,422,424,426" ForcefieldType="c4" Charge="0.064" Components="C" Visible="0">
							<Properties Force="760.186042465459,-544.665786536317,-160.533759404503" RelativeVelocity="-0.0814556316614611,-0.0835133968822315,-0.191670263513024"/>
						</Atom3d>
						<Bond ID="414" Mapping="409" Parent="5" Connects="411,413" Visible="0"/>
						<Atom3d ID="415" HasProperties="1" Mapping="409" Parent="5" UserID="4" DisplayStyle="Line" XYZ="1.07539327040594,1.47584906009773,-0.417330087909279" Connections="416,428,430,432" ForcefieldType="c4" Charge="0.064" Components="C" Visible="0">
							<Properties Force="-1157.15193633275,1098.36815286307,22.6185058576782" RelativeVelocity="0.305798927557754,0.272201904922564,0.211714988214909"/>
						</Atom3d>
						<Bond ID="416" Mapping="409" Parent="5" Connects="411,415" Visible="0"/>
						<Atom3d ID="417" HasProperties="1" Mapping="409" Parent="5" UserID="5" DisplayStyle="Line" XYZ="1.0840662107257,1.45342641321157,-0.30298334086363" Connections="418" ForcefieldType="o1=" Charge="-0.45" Components="O" Visible="0">
							<Properties Force="-278.387376095486,-134.952901711158,1395.33266269899" RelativeVelocity="-0.0741609327118175,-0.00138685702391935,-0.0079024343273894"/>
						</Atom3d>
						<Bond ID="418" Mapping="409" Parent="5" Connects="410,417" Type="Double" Visible="0"/>
						<Atom3d ID="419" HasProperties="1" Mapping="409" Parent="5" UserID="6" DisplayStyle="Line" Hidden="1" XYZ="1.1250287124657,1.4592158100727,-0.354277026242955" Connections="420" ForcefieldType="h1" Charge="0.076" Components="H" Visible="0">
							<Properties Force="817.361758161891,-190.531526270607,-284.056744941309" RelativeVelocity="-0.853285507732383,-0.545718022383266,-0.824908982822975"/>
						</Atom3d>
						<Bond ID="420" Mapping="409" Parent="5" Hidden="1" Connects="410,419" Visible="0"/>
						<Atom3d ID="421" HasProperties="1" Mapping="409" Parent="5" UserID="7" DisplayStyle="Line" Hidden="1" XYZ="1.00852910242494,1.46826726528839,-0.332089586282053" Connections="422" ForcefieldType="h1" Charge="0.053" Components="H" Visible="0">
							<Properties Force="-497.419433042054,-502.559948390131,703.865178894266" RelativeVelocity="-1.07887528453156,-0.174524664477698,0.0884183943281764"/>
						</Atom3d>
						<Bond ID="422" Mapping="409" Parent="5" Hidden="1" Connects="413,421" Visible="0"/>
						<Atom3d ID="423" HasProperties="1" Mapping="409" Parent="5" UserID="8" DisplayStyle="Line" Hidden="1" XYZ="0.997705005162677,1.46635252367555,-0.389796295493224" Connections="424" ForcefieldType="h1" Charge="0.053" Components="H" Visible="0">
							<Properties Force="-453.706407750538,178.059215454946,92.0812586507792" RelativeVelocity="0.296733716494102,-0.0628463204834709,-0.315930048531964"/>
						</Atom3d>
						<Bond ID="424" Mapping="409" Parent="5" Hidden="1" Connects="413,423" Visible="0"/>
						<Atom3d ID="425" HasProperties="1" Mapping="409" Parent="5" UserID="9" DisplayStyle="Line" Hidden="1" XYZ="1.01428896178854,1.51598510278221,-0.360316929350389" Connections="426" ForcefieldType="h1" Charge="0.053" Components="H" Visible="0">
							<Properties Force="-110.627334423743,603.017316509855,-252.407135279006" RelativeVelocity="-0.435036579166166,0.510481867730457,-0.417135541404868"/>
						</Atom3d>
						<Bond ID="426" Mapping="409" Parent="5" Hidden="1" Connects="413,425" Visible="0"/>
						<Atom3d ID="427" HasProperties="1" Mapping="409" Parent="5" UserID="10" DisplayStyle="Line" Hidden="1" XYZ="1.04535484867783,1.47477981394103,-0.438123774653907" Connections="428" ForcefieldType="h1" Charge="0.053" Components="H" Visible="0">
							<Properties Force="253.264877865072,-432.833368464892,6.30363438911962" RelativeVelocity="0.381008241790316,-0.381813998243806,0.0128064295391496"/>
						</Atom3d>
						<Bond ID="428" Mapping="409" Parent="5" Hidden="1" Connects="415,427" Visible="0"/>
						<Atom3d ID="429" HasProperties="1" Mapping="409" Parent="5" UserID="11" DisplayStyle="Line" Hidden="1" XYZ="1.09946439002653,1.45372613789434,-0.430007449848786" Connections="430" ForcefieldType="h1" Charge="0.053" Components="H" Visible="0">
							<Properties Force="475.308905208363,-379.881697560144,-61.0116094907554" RelativeVelocity="-0.137682724055173,0.548491390196448,0.00109714228266289"/>
						</Atom3d>
						<Bond ID="430" Mapping="409" Parent="5" Hidden="1" Connects="415,429" Visible="0"/>
						<Atom3d ID="431" HasProperties="1" Mapping="409" Parent="5" UserID="12" DisplayStyle="Line" Hidden="1" XYZ="1.08365222332528,1.51083815049017,-0.421256827312849" Connections="432" ForcefieldType="h1" Charge="0.053" Components="H" Visible="0">
							<Properties Force="538.752155964159,-53.1909980293135,-36.5564331301759" RelativeVelocity="-0.175714321929621,0.560538748607202,-0.455211947187306"/>
						</Atom3d>
						<Bond ID="432" Mapping="409" Parent="5" Hidden="1" Connects="415,431" Visible="0"/>
						<Molecule ID="5" Mapping="409" Parent="2" Children="ci(25):23+410,5631,5832" Name="Sketch 25" XYZ="-0.0119086932848922,0.0427038767343485,-0.0717577295379392" Visible="0"/>
						<Atom3d ID="433" HasProperties="1" Mapping="409" Parent="7" UserID="13" DisplayStyle="Line" XYZ="0.771172611100861,-0.188246163010185,0.73254931730413" Connections="435,441,443" ForcefieldType="c3&apos;" Charge="0.374" Components="C" Visible="0">
							<Properties Force="-591.404680721906,113.798303701162,-1014.03484676667" RelativeVelocity="0.112661823069525,0.0512627939994548,-0.016803105794005"/>
						</Atom3d>
						<Atom3d ID="434" HasProperties="1" Mapping="409" Parent="7" UserID="14" DisplayStyle="Line" XYZ="0.800662115846066,-0.220517547728028,0.729875020646505" Connections="435,437,439" ForcefieldType="n3m" Charge="-0.446" Components="N" Visible="0">
							<Properties Force="632.496133997281,-601.717566155984,200.869947535436" RelativeVelocity="-0.217956631348243,-0.0987175558394194,0.113097690370473"/>
						</Atom3d>
						<Bond ID="435" Mapping="409" Parent="7" Connects="433,434" Visible="0"/>
						<Atom3d ID="436" HasProperties="1" Mapping="409" Parent="7" UserID="15" DisplayStyle="Line" XYZ="0.795372555571704,-0.261649812963875,0.701989334788323" Connections="437,445,447,449" ForcefieldType="c4" Charge="0.064" Components="C" Visible="0">
							<Properties Force="121.583010221374,741.019254794458,965.515654210807" RelativeVelocity="0.0908553339459108,0.0109504388082925,0.0187998682945738"/>
						</Atom3d>
						<Bond ID="437" Mapping="409" Parent="7" Connects="434,436" Visible="0"/>
						<Atom3d ID="438" HasProperties="1" Mapping="409" Parent="7" UserID="16" DisplayStyle="Line" XYZ="0.827750892781566,-0.228695682196253,0.76808983160896" Connections="439,451,453,455" ForcefieldType="c4" Charge="0.064" Components="C" Visible="0">
							<Properties Force="-132.771633547767,-97.4952276074253,966.651690372847" RelativeVelocity="-0.112095173982419,0.14136653561172,-0.143670993627104"/>
						</Atom3d>
						<Bond ID="439" Mapping="409" Parent="7" Connects="434,438" Visible="0"/>
						<Atom3d ID="440" HasProperties="1" Mapping="409" Parent="7" UserID="17" DisplayStyle="Line" XYZ="0.74090968085895,-0.18467406993188,0.706223350389613" Connections="441" ForcefieldType="o1=" Charge="-0.45" Components="O" Visible="0">
							<Properties Force="299.410302725169,153.985523785269,359.850504228374" RelativeVelocity="-0.135203824398976,-0.0676397497877271,-0.227918085063528"/>
						</Atom3d>
						<Bond ID="441" Mapping="409" Parent="7" Connects="433,440" Type="Double" Visible="0"/>
						<Atom3d ID="442" HasProperties="1" Mapping="409" Parent="7" UserID="18" DisplayStyle="Line" Hidden="1" XYZ="0.777889577402605,-0.162395890390872,0.757815936899644" Connections="443" ForcefieldType="h1" Charge="0.076" Components="H" Visible="0">
							<Properties Force="68.6470994898283,-209.30321547155,21.0750529689823" RelativeVelocity="-1.12898221961441,-0.252099253842142,-0.633122740446981"/>
						</Atom3d>
						<Bond ID="443" Mapping="409" Parent="7" Hidden="1" Connects="433,442" Visible="0"/>
						<Atom3d ID="444" HasProperties="1" Mapping="409" Parent="7" UserID="19" DisplayStyle="Line" Hidden="1" XYZ="0.776231880983742,-0.253071118590239,0.673536958930797" Connections="445" ForcefieldType="h1" Charge="0.053" Components="H" Visible="0">
							<Properties Force="-75.2450960523311,-45.7108475188057,-430.206402443315" RelativeVelocity="-0.0231061037815507,0.354920108072519,-0.321656636206443"/>
						</Atom3d>
						<Bond ID="445" Mapping="409" Parent="7" Hidden="1" Connects="436,444" Visible="0"/>
						<Atom3d ID="446" HasProperties="1" Mapping="409" Parent="7" UserID="20" DisplayStyle="Line" Hidden="1" XYZ="0.776971767792096,-0.286605535497035,0.721678885518944" Connections="447" ForcefieldType="h1" Charge="0.053" Components="H" Visible="0">
							<Properties Force="239.758335356244,66.9935298406796,-328.943132347266" RelativeVelocity="0.291942416101734,0.463382474619587,-0.480407689318696"/>
						</Atom3d>
						<Bond ID="447" Mapping="409" Parent="7" Hidden="1" Connects="436,446" Visible="0"/>
						<Atom3d ID="448" HasProperties="1" Mapping="409" Parent="7" UserID="21" DisplayStyle="Line" Hidden="1" XYZ="0.829037049027526,-0.273667133408857,0.693460022808902" Connections="449" ForcefieldType="h1" Charge="0.053" Components="H" Visible="0">
							<Properties Force="-458.679585836175,72.6400412268612,-0.719582344401705" RelativeVelocity="-0.672316063990484,0.126867894336116,-0.305205356016868"/>
						</Atom3d>
						<Bond ID="449" Mapping="409" Parent="7" Hidden="1" Connects="436,448" Visible="0"/>
						<Atom3d ID="450" HasProperties="1" Mapping="409" Parent="7" UserID="22" DisplayStyle="Line" Hidden="1" XYZ="0.82047784618511,-0.263284745361023,0.778329373340061" Connections="451" ForcefieldType="h1" Charge="0.053" Components="H" Visible="0">
							<Properties Force="224.143543474778,453.729197682647,298.335662664431" RelativeVelocity="1.06893520466498,0.054615262168448,-0.262539688490024"/>
						</Atom3d>
						<Bond ID="451" Mapping="409" Parent="7" Hidden="1" Connects="438,450" Visible="0"/>
						<Atom3d ID="452" HasProperties="1" Mapping="409" Parent="7" UserID="23" DisplayStyle="Line" Hidden="1" XYZ="0.822094580346256,-0.204720952936133,0.795607550689384" Connections="453" ForcefieldType="h1" Charge="0.053" Components="H" Visible="0">
							<Properties Force="-385.136713194057,-427.070582511831,-378.974759579667" RelativeVelocity="0.421767890455295,0.146440914398361,0.12074232997665"/>
						</Atom3d>
						<Bond ID="453" Mapping="409" Parent="7" Hidden="1" Connects="438,452" Visible="0"/>
						<Atom3d ID="454" HasProperties="1" Mapping="409" Parent="7" UserID="24" DisplayStyle="Line" Hidden="1" XYZ="0.863313009775587,-0.225350288592022,0.764776470680003" Connections="455" ForcefieldType="h1" Charge="0.053" Components="H" Visible="0">
							<Properties Force="177.176957229324,-118.249151111041,-694.242910054396" RelativeVelocity="-0.128495939296374,0.408371985086001,-0.245324964928566"/>
						</Atom3d>
						<Bond ID="455" Mapping="409" Parent="7" Hidden="1" Connects="438,454" Visible="0"/>
						<Molecule ID="7" Mapping="409" Parent="2" Children="ci(25):23+433,5632,5833" Name="Sketch 25" XYZ="0.25115205339288,0.107636594306916,-0.0717577295379392" Visible="0"/>
						<Atom3d ID="456" HasProperties="1" Mapping="409" Parent="9" UserID="25" DisplayStyle="Line" XYZ="-0.0396103957572741,1.99731399833258,-1.0280326053043" Connections="458,464,466" ForcefieldType="c3&apos;" Charge="0.374" Components="C" Visible="0">
							<Properties Force="-1277.45108627189,1272.60470410874,-404.345943701666" RelativeVelocity="-0.129867199877906,-0.183295085037012,0.0610177448646951"/>
						</Atom3d>
						<Atom3d ID="457" HasProperties="1" Mapping="409" Parent="9" UserID="26" DisplayStyle="Line" XYZ="-0.0139797939204452,1.977897768429,-0.99951542002361" Connections="458,460,462" ForcefieldType="n3m" Charge="-0.446" Components="N" Visible="0">
							<Properties Force="-88.5098830973549,49.6262996574124,-88.2438864200166" RelativeVelocity="0.191250978917842,-0.0357911229572003,-0.00990925773888914"/>
						</Atom3d>
						<Bond ID="458" Mapping="409" Parent="9" Connects="456,457" Visible="0"/>
						<Atom3d ID="459" HasProperties="1" Mapping="409" Parent="9" UserID="27" DisplayStyle="Line" XYZ="0.0155080390075999,2.00014763882301,-0.969233799063052" Connections="460,468,470,472" ForcefieldType="c4" Charge="0.064" Components="C" Visible="0">
							<Properties Force="616.973987017268,-531.365189718176,-325.836819519015" RelativeVelocity="-0.00311709270612072,-0.21088243701928,-0.179761120499207"/>
						</Atom3d>
						<Bond ID="460" Mapping="409" Parent="9" Connects="457,459" Visible="0"/>
						<Atom3d ID="461" HasProperties="1" Mapping="409" Parent="9" UserID="28" DisplayStyle="Line" XYZ="-0.0132115792074941,1.93144001977528,-1.00188303593385" Connections="462,474,476,478" ForcefieldType="c4" Charge="0.064" Components="C" Visible="0">
							<Properties Force="1195.83244537441,-972.396474589755,1343.05191102673" RelativeVelocity="0.149872521245632,0.196867458085084,0.171905009356251"/>
						</Atom3d>
						<Bond ID="462" Mapping="409" Parent="9" Connects="457,461" Visible="0"/>
						<Atom3d ID="463" HasProperties="1" Mapping="409" Parent="9" UserID="29" DisplayStyle="Line" XYZ="-0.0427223606980492,2.03736302855515,-1.03065534014581" Connections="464" ForcefieldType="o1=" Charge="-0.45" Components="O" Visible="0">
							<Properties Force="138.752640865216,-287.455932970788,-212.480687642771" RelativeVelocity="-0.14636558539245,-0.162784147711991,-0.148636225666416"/>
						</Atom3d>
						<Bond ID="464" Mapping="409" Parent="9" Connects="456,463" Type="Double" Visible="0"/>
						<Atom3d ID="465" HasProperties="1" Mapping="409" Parent="9" UserID="30" DisplayStyle="Line" Hidden="1" XYZ="-0.0628043751341842,1.97535368636081,-1.04858487319536" Connections="466" ForcefieldType="h1" Charge="0.076" Components="H" Visible="0">
							<Properties Force="717.394854149274,165.018380002267,461.589608567075" RelativeVelocity="0.180984708120388,-0.127740815021624,0.275710267498625"/>
						</Atom3d>
						<Bond ID="466" Mapping="409" Parent="9" Hidden="1" Connects="456,465" Visible="0"/>
						<Atom3d ID="467" HasProperties="1" Mapping="409" Parent="9" UserID="31" DisplayStyle="Line" Hidden="1" XYZ="0.0211373699786788,2.03537648479641,-0.975913934399058" Connections="468" ForcefieldType="h1" Charge="0.053" Components="H" Visible="0">
							<Properties Force="24.8561534389179,-390.009176529254,-382.606986521058" RelativeVelocity="-0.375062350427447,0.161594386462724,-0.515072536033891"/>
						</Atom3d>
						<Bond ID="468" Mapping="409" Parent="9" Hidden="1" Connects="459,467" Visible="0"/>
						<Atom3d ID="469" HasProperties="1" Mapping="409" Parent="9" UserID="32" DisplayStyle="Line" Hidden="1" XYZ="0.0464575475432349,1.97966515001468,-0.968138990702511" Connections="470" ForcefieldType="h1" Charge="0.053" Components="H" Visible="0">
							<Properties Force="-280.968052895157,680.159857990158,21.4633405001618" RelativeVelocity="0.111836199018033,0.389448777209911,-0.255777672127926"/>
						</Atom3d>
						<Bond ID="470" Mapping="409" Parent="9" Hidden="1" Connects="459,469" Visible="0"/>
						<Atom3d ID="471" HasProperties="1" Mapping="409" Parent="9" UserID="33" DisplayStyle="Line" Hidden="1" XYZ="0.00135831589670984,1.99979967856878,-0.937170529141032" Connections="472" ForcefieldType="h1" Charge="0.053" Components="H" Visible="0">
							<Properties Force="-401.309125521893,-238.646734444861,537.211727464668" RelativeVelocity="-0.226428434048997,0.283580383059873,-0.493069337798149"/>
						</Atom3d>
						<Bond ID="472" Mapping="409" Parent="9" Hidden="1" Connects="459,471" Visible="0"/>
						<Atom3d ID="473" HasProperties="1" Mapping="409" Parent="9" UserID="34" DisplayStyle="Line" Hidden="1" XYZ="0.0130619477669139,1.91651263864686,-1.02028004882516" Connections="474" ForcefieldType="h1" Charge="0.053" Components="H" Visible="0">
							<Properties Force="560.343422267963,131.512262288761,-541.229775089903" RelativeVelocity="-0.507963446640391,0.409473781347755,-0.436428316953739"/>
						</Atom3d>
						<Bond ID="474" Mapping="409" Parent="9" Hidden="1" Connects="461,473" Visible="0"/>
						<Atom3d ID="475" HasProperties="1" Mapping="409" Parent="9" UserID="35" DisplayStyle="Line" Hidden="1" XYZ="-0.0419064277863621,1.91692330018304,-1.01306704935497" Connections="476" ForcefieldType="h1" Charge="0.053" Components="H" Visible="0">
							<Properties Force="-1546.48067273124,-324.555472897857,-614.711000516457" RelativeVelocity="-0.145165994395792,-0.801583959591936,0.288156070257538"/>
						</Atom3d>
						<Bond ID="476" Mapping="409" Parent="9" Hidden="1" Connects="461,475" Visible="0"/>
						<Atom3d ID="477" HasProperties="1" Mapping="409" Parent="9" UserID="36" DisplayStyle="Line" Hidden="1" XYZ="-0.00799535081617717,1.91646300997464,-0.969337829871692" Connections="478" ForcefieldType="h1" Charge="0.053" Components="H" Visible="0">
							<Properties Force="-108.680356904413,243.117137722929,241.246019369623" RelativeVelocity="-0.379491207624586,-0.5669365698219,0.0268156167354754"/>
						</Atom3d>
						<Bond ID="478" Mapping="409" Parent="9" Hidden="1" Connects="461,477" Visible="0"/>
						<Molecule ID="9" Mapping="409" Parent="2" Children="ci(25):23+456,5633,5834" Name="Sketch 25" XYZ="0.25115205339288,0.107636594306916,-0.0717577295379392" Visible="0"/>
						<Atom3d ID="479" HasProperties="1" Mapping="409" Parent="11" UserID="37" DisplayStyle="Line" XYZ="1.1765499960938,0.212114150435476,0.576061604250598" Connections="481,487,489" ForcefieldType="c3&apos;" Charge="0.374" Components="C">
							<Properties Force="1397.81684308679,1381.90456827279,594.225507624642" RelativeVelocity="-0.138741140537578,0.0245900844495029,-0.024330523516082"/>
						</Atom3d>
						<Atom3d ID="480" HasProperties="1" Mapping="409" Parent="11" UserID="38" DisplayStyle="Line" XYZ="1.14324822324366,0.231483962238699,0.596093443954085" Connections="481,483,485" ForcefieldType="n3m" Charge="-0.446" Components="N">
							<Properties Force="402.07097850068,1395.36240745184,876.42394724295" RelativeVelocity="0.281292174452862,0.179306042818203,0.179318958974404"/>
						</Atom3d>
						<Bond ID="481" Mapping="409" Parent="11" Connects="479,480"/>
						<Atom3d ID="482" HasProperties="1" Mapping="409" Parent="11" UserID="39" DisplayStyle="Line" XYZ="1.15103680892076,0.270172265110473,0.628477730676846" Connections="483,491,493,495" ForcefieldType="c4" Charge="0.064" Components="C">
							<Properties Force="-867.442630676863,-1547.09128642333,-977.987146143338" RelativeVelocity="0.0297389481194381,0.343340450284976,0.0768622004399416"/>
						</Atom3d>
						<Bond ID="483" Mapping="409" Parent="11" Connects="480,482"/>
						<Atom3d ID="484" HasProperties="1" Mapping="409" Parent="11" UserID="40" DisplayStyle="Line" XYZ="1.10186542003097,0.210100622239049,0.599559930159219" Connections="485,497,499,501" ForcefieldType="c4" Charge="0.064" Components="C">
							<Properties Force="183.202020410931,-636.087817378359,1390.64397799263" RelativeVelocity="-0.239067686930133,-0.0602697627020502,-0.0425275119345402"/>
						</Atom3d>
						<Bond ID="485" Mapping="409" Parent="11" Connects="480,484"/>
						<Atom3d ID="486" HasProperties="1" Mapping="409" Parent="11" UserID="41" DisplayStyle="Line" XYZ="1.21426025096979,0.227237090625535,0.578160266986816" Connections="487" ForcefieldType="o1=" Charge="-0.45" Components="O">
							<Properties Force="-613.851843473629,-518.09578105029,-218.873182915298" RelativeVelocity="0.312192608315511,0.143756650084613,-0.0492133329022994"/>
						</Atom3d>
						<Bond ID="487" Mapping="409" Parent="11" Connects="479,486" Type="Double"/>
						<Atom3d ID="488" HasProperties="1" Mapping="409" Parent="11" UserID="42" DisplayStyle="Line" Hidden="1" XYZ="1.16737384837758,0.184079979422286,0.556849382786431" Connections="489" ForcefieldType="h1" Charge="0.076" Components="H">
							<Properties Force="-163.89107861144,-791.767109427888,-528.457064717783" RelativeVelocity="0.768068194483045,-0.750532060481056,-1.12964200367702"/>
						</Atom3d>
						<Bond ID="489" Mapping="409" Parent="11" Hidden="1" Connects="479,488"/>
						<Atom3d ID="490" HasProperties="1" Mapping="409" Parent="11" UserID="43" DisplayStyle="Line" Hidden="1" XYZ="1.11924098311234,0.286673085263475,0.627592372083613" Connections="491" ForcefieldType="h1" Charge="0.053" Components="H">
							<Properties Force="7.12018275294599,387.742760030609,156.90265261011" RelativeVelocity="0.353538324746664,0.226523241919195,0.213297731652455"/>
						</Atom3d>
						<Bond ID="491" Mapping="409" Parent="11" Hidden="1" Connects="482,490"/>
						<Atom3d ID="492" HasProperties="1" Mapping="409" Parent="11" UserID="44" DisplayStyle="Line" Hidden="1" XYZ="1.17645300022026,0.291238785789503,0.615263628909053" Connections="493" ForcefieldType="h1" Charge="0.053" Components="H">
							<Properties Force="267.443798776974,86.4531762737902,193.10585658926" RelativeVelocity="-0.473063946145785,0.434627275287479,-0.37201103941385"/>
						</Atom3d>
						<Bond ID="493" Mapping="409" Parent="11" Hidden="1" Connects="482,492"/>
						<Atom3d ID="494" HasProperties="1" Mapping="409" Parent="11" UserID="45" DisplayStyle="Line" Hidden="1" XYZ="1.15565744666468,0.256440882602431,0.661883468316996" Connections="495" ForcefieldType="h1" Charge="0.053" Components="H">
							<Properties Force="288.792594630092,315.414538829472,-185.106481356429" RelativeVelocity="-0.135146656202998,0.431729456894446,-0.223988156317017"/>
						</Atom3d>
						<Bond ID="495" Mapping="409" Parent="11" Hidden="1" Connects="482,494"/>
						<Atom3d ID="496" HasProperties="1" Mapping="409" Parent="11" UserID="46" DisplayStyle="Line" Hidden="1" XYZ="1.08869056998974,0.214146279738437,0.634046681087895" Connections="497" ForcefieldType="h1" Charge="0.053" Components="H">
							<Properties Force="52.1340112651518,39.440371158129,-564.345695402425" RelativeVelocity="0.0574533297426262,0.40376225437507,0.640660365668641"/>
						</Atom3d>
						<Bond ID="497" Mapping="409" Parent="11" Hidden="1" Connects="484,496"/>
						<Atom3d ID="498" HasProperties="1" Mapping="409" Parent="11" UserID="47" DisplayStyle="Line" Hidden="1" XYZ="1.10894553954875,0.17506540437878,0.596901418539532" Connections="499" ForcefieldType="h1" Charge="0.053" Components="H">
							<Properties Force="-396.983964441687,-228.881171351657,-247.967006305669" RelativeVelocity="0.1576000767872,-0.659585754391509,0.0925175654841212"/>
						</Atom3d>
						<Bond ID="499" Mapping="409" Parent="11" Hidden="1" Connects="484,498"/>
						<Atom3d ID="500" HasProperties="1" Mapping="409" Parent="11" UserID="48" DisplayStyle="Line" Hidden="1" XYZ="1.07855811803471,0.2218123032522,0.576119972002693" Connections="501" ForcefieldType="h1" Charge="0.053" Components="H">
							<Properties Force="-308.747772894357,207.650552243492,-289.342164714925" RelativeVelocity="0.0148357167751448,0.669005390220475,-0.557890190897658"/>
						</Atom3d>
						<Bond ID="501" Mapping="409" Parent="11" Hidden="1" Connects="484,500"/>
						<Molecule ID="11" Mapping="409" Parent="2" Children="ci(24):23+479,5634" Name="Sketch 25" XYZ="0.25115205339288,0.107636594306916,-0.0717577295379392"/>
						<Atom3d ID="502" HasProperties="1" Mapping="409" Parent="13" UserID="49" DisplayStyle="Line" XYZ="0.620456219927542,0.779299199566853,-0.445513138093041" Connections="504,510,512" ForcefieldType="c3&apos;" Charge="0.374" Components="C" Visible="0">
							<Properties Force="309.442365037147,119.686805665272,208.233396467904" RelativeVelocity="0.0538254871978773,-0.202445524138674,-0.342595839035708"/>
						</Atom3d>
						<Atom3d ID="503" HasProperties="1" Mapping="409" Parent="13" UserID="50" DisplayStyle="Line" XYZ="0.592864804666176,0.797282324261005,-0.473190282447611" Connections="504,506,508" ForcefieldType="n3m" Charge="-0.446" Components="N" Visible="0">
							<Properties Force="-11.3894855698186,794.278154270937,-545.894631277553" RelativeVelocity="0.11742745502436,0.0703498763301922,-0.0344518002698618"/>
						</Atom3d>
						<Bond ID="504" Mapping="409" Parent="13" Connects="502,503" Visible="0"/>
						<Atom3d ID="505" HasProperties="1" Mapping="409" Parent="13" UserID="51" DisplayStyle="Line" XYZ="0.564145063265335,0.834274232848719,-0.458842882911777" Connections="506,514,516,518" ForcefieldType="c4" Charge="0.064" Components="C" Visible="0">
							<Properties Force="-234.80147786169,-1495.87938531057,-2213.71794727693" RelativeVelocity="0.0771161153777456,-0.017916819448949,0.0417900715098855"/>
						</Atom3d>
						<Bond ID="506" Mapping="409" Parent="13" Connects="503,505" Visible="0"/>
						<Atom3d ID="507" HasProperties="1" Mapping="409" Parent="13" UserID="52" DisplayStyle="Line" XYZ="0.593708284683323,0.78839096578542,-0.519572000545173" Connections="508,520,522,524" ForcefieldType="c4" Charge="0.064" Components="C" Visible="0">
							<Properties Force="1195.83851237355,-1175.91203580186,165.240482214238" RelativeVelocity="-0.00554168168428514,0.287164922780155,0.255406429889839"/>
						</Atom3d>
						<Bond ID="508" Mapping="409" Parent="13" Connects="503,507" Visible="0"/>
						<Atom3d ID="509" HasProperties="1" Mapping="409" Parent="13" UserID="53" DisplayStyle="Line" XYZ="0.616990460886243,0.789856025977702,-0.407737591368377" Connections="510" ForcefieldType="o1=" Charge="-0.45" Components="O" Visible="0">
							<Properties Force="630.44562558614,-516.736213561177,1301.37958133079" RelativeVelocity="0.162544789638243,-0.114959299665264,-0.179626857823834"/>
						</Atom3d>
						<Bond ID="510" Mapping="409" Parent="13" Connects="502,509" Type="Double" Visible="0"/>
						<Atom3d ID="511" HasProperties="1" Mapping="409" Parent="13" UserID="54" DisplayStyle="Line" Hidden="1" XYZ="0.647347109126743,0.757296642419817,-0.458480345823635" Connections="512" ForcefieldType="h1" Charge="0.076" Components="H" Visible="0">
							<Properties Force="-440.414370184572,51.277027645013,-106.268155743491" RelativeVelocity="0.278159882269106,0.0113853416226505,0.505353563692678"/>
						</Atom3d>
						<Bond ID="512" Mapping="409" Parent="13" Hidden="1" Connects="502,511" Visible="0"/>
						<Atom3d ID="513" HasProperties="1" Mapping="409" Parent="13" UserID="55" DisplayStyle="Line" Hidden="1" XYZ="0.566216003855571,0.841599827797302,-0.425598927376708" Connections="514" ForcefieldType="h1" Charge="0.053" Components="H" Visible="0">
							<Properties Force="225.793180884682,472.894490356448,1152.81124192116" RelativeVelocity="0.35848135598462,0.0554345014758932,0.369216780544299"/>
						</Atom3d>
						<Bond ID="514" Mapping="409" Parent="13" Hidden="1" Connects="505,513" Visible="0"/>
						<Atom3d ID="515" HasProperties="1" Mapping="409" Parent="13" UserID="56" DisplayStyle="Line" Hidden="1" XYZ="0.531691567112406,0.820924549473217,-0.466178193198333" Connections="516" ForcefieldType="h1" Charge="0.053" Components="H" Visible="0">
							<Properties Force="-341.594795907061,245.513905401421,313.182178698597" RelativeVelocity="-0.035141820299723,0.0846880220576645,0.161610959653257"/>
						</Atom3d>
						<Bond ID="516" Mapping="409" Parent="13" Hidden="1" Connects="505,515" Visible="0"/>
						<Atom3d ID="517" HasProperties="1" Mapping="409" Parent="13" UserID="57" DisplayStyle="Line" Hidden="1" XYZ="0.569474065540627,0.86053692020612,-0.482344489137251" Connections="518" ForcefieldType="h1" Charge="0.053" Components="H" Visible="0">
							<Properties Force="63.4787438410019,588.207425371608,213.13689767682" RelativeVelocity="-0.312265780771723,1.11392122319497,-0.229124348460893"/>
						</Atom3d>
						<Bond ID="518" Mapping="409" Parent="13" Hidden="1" Connects="505,517" Visible="0"/>
						<Atom3d ID="519" HasProperties="1" Mapping="409" Parent="13" UserID="58" DisplayStyle="Line" Hidden="1" XYZ="0.561003248396066,0.78483107546579,-0.529912857258602" Connections="520" ForcefieldType="h1" Charge="0.053" Components="H" Visible="0">
							<Properties Force="-1148.76150410154,-166.680137970481,-556.956048726561" RelativeVelocity="-0.502414261976233,-0.1804220473633,-0.209116552073893"/>
						</Atom3d>
						<Bond ID="520" Mapping="409" Parent="13" Hidden="1" Connects="507,519" Visible="0"/>
						<Atom3d ID="521" HasProperties="1" Mapping="409" Parent="13" UserID="59" DisplayStyle="Line" Hidden="1" XYZ="0.610818008972747,0.755313203364972,-0.523665684351089" Connections="522" ForcefieldType="h1" Charge="0.053" Components="H" Visible="0">
							<Properties Force="-330.309517000647,766.926418462273,-175.486725888939" RelativeVelocity="-0.661327031320887,-0.484501774003782,-0.52175720013419"/>
						</Atom3d>
						<Bond ID="522" Mapping="409" Parent="13" Hidden="1" Connects="507,521" Visible="0"/>
						<Atom3d ID="523" HasProperties="1" Mapping="409" Parent="13" UserID="60" DisplayStyle="Line" Hidden="1" XYZ="0.609686949093896,0.813067989125428,-0.540343575381975" Connections="524" ForcefieldType="h1" Charge="0.053" Components="H" Visible="0">
							<Properties Force="161.045932878029,155.174048667812,129.855969954581" RelativeVelocity="0.743135115940481,0.264012688578711,0.0249302949991588"/>
						</Atom3d>
						<Bond ID="524" Mapping="409" Parent="13" Hidden="1" Connects="507,523" Visible="0"/>
						<Molecule ID="13" Mapping="409" Parent="2" Children="ci(25):23+502,5635,5835" Name="Sketch 25" XYZ="0.25115205339288,0.107636594306916,-0.0717577295379392" Visible="0"/>
						<Atom3d ID="525" HasProperties="1" Mapping="409" Parent="15" UserID="61" DisplayStyle="Line" XYZ="0.0304285121140599,1.12658095510825,0.241403672983032" Connections="527,533,535" ForcefieldType="c3&apos;" Charge="0.374" Components="C" Visible="0">
							<Properties Force="-343.544547676131,771.640596451084,1487.27735802551" RelativeVelocity="0.230739335276578,-0.168241508217125,-0.302490378667938"/>
						</Atom3d>
						<Atom3d ID="526" HasProperties="1" Mapping="409" Parent="15" UserID="62" DisplayStyle="Line" XYZ="0.0316063144781079,1.16925753464407,0.23056340778534" Connections="527,529,531" ForcefieldType="n3m" Charge="-0.446" Components="N" Visible="0">
							<Properties Force="-91.2785670141235,160.45506489791,-1145.7511950361" RelativeVelocity="0.146265328994634,-0.0690742461975866,-0.0726071541240569"/>
						</Atom3d>
						<Bond ID="527" Mapping="409" Parent="15" Connects="525,526" Visible="0"/>
						<Atom3d ID="528" HasProperties="1" Mapping="409" Parent="15" UserID="63" DisplayStyle="Line" XYZ="0.0374233691623418,1.18161330390834,0.182401533951228" Connections="529,537,539,541" ForcefieldType="c4" Charge="0.064" Components="C" Visible="0">
							<Properties Force="876.223344304315,-591.233809073472,1580.38659685699" RelativeVelocity="-0.0314125519747781,-0.109578532252511,0.181425658505786"/>
						</Atom3d>
						<Bond ID="529" Mapping="409" Parent="15" Connects="526,528" Visible="0"/>
						<Atom3d ID="530" HasProperties="1" Mapping="409" Parent="15" UserID="64" DisplayStyle="Line" XYZ="0.0370646687561549,1.20332830996327,0.262527462950189" Connections="531,543,545,547" ForcefieldType="c4" Charge="0.064" Components="C" Visible="0">
							<Properties Force="-84.9659384368734,-111.144107382611,374.432639986066" RelativeVelocity="0.121213280261952,-0.154996687840924,-0.230508138297021"/>
						</Atom3d>
						<Bond ID="531" Mapping="409" Parent="15" Connects="526,530" Visible="0"/>
						<Atom3d ID="532" HasProperties="1" Mapping="409" Parent="15" UserID="65" DisplayStyle="Line" XYZ="0.0343557300632208,1.09852569633619,0.214410026119549" Connections="533" ForcefieldType="o1=" Charge="-0.45" Components="O" Visible="0">
							<Properties Force="-83.8280967347807,-1076.0197624694,-94.4550579046629" RelativeVelocity="0.164479827815109,0.0608138988390616,0.0331044595702686"/>
						</Atom3d>
						<Bond ID="533" Mapping="409" Parent="15" Connects="525,532" Type="Double" Visible="0"/>
						<Atom3d ID="534" HasProperties="1" Mapping="409" Parent="15" UserID="66" DisplayStyle="Line" Hidden="1" XYZ="0.0233944082757689,1.12127830423723,0.279647593804721" Connections="535" ForcefieldType="h1" Charge="0.076" Components="H" Visible="0">
							<Properties Force="288.577876824775,86.4290508385558,-1297.31659187231" RelativeVelocity="-0.27821316717382,-0.161300897338534,0.539950407035586"/>
						</Atom3d>
						<Bond ID="535" Mapping="409" Parent="15" Hidden="1" Connects="525,534" Visible="0"/>
						<Atom3d ID="536" HasProperties="1" Mapping="409" Parent="15" UserID="67" DisplayStyle="Line" Hidden="1" XYZ="0.00891173097031786,1.19854982657983,0.168964039682464" Connections="537" ForcefieldType="h1" Charge="0.053" Components="H" Visible="0">
							<Properties Force="-38.2362773932819,-87.7864631823768,-77.1717709280885" RelativeVelocity="-0.0281527328618839,1.11516518033066,-0.110798124012937"/>
						</Atom3d>
						<Bond ID="537" Mapping="409" Parent="15" Hidden="1" Connects="528,536" Visible="0"/>
						<Atom3d ID="538" HasProperties="1" Mapping="409" Parent="15" UserID="68" DisplayStyle="Line" Hidden="1" XYZ="0.0471321080446269,1.15120066890707,0.166305538007579" Connections="539" ForcefieldType="h1" Charge="0.053" Components="H" Visible="0">
							<Properties Force="-374.263863986462,77.543568828417,-595.448687779358" RelativeVelocity="-0.805539900695396,0.307978245801179,0.571998320078838"/>
						</Atom3d>
						<Bond ID="539" Mapping="409" Parent="15" Hidden="1" Connects="528,538" Visible="0"/>
						<Atom3d ID="540" HasProperties="1" Mapping="409" Parent="15" UserID="69" DisplayStyle="Line" Hidden="1" XYZ="0.0676893861886189,1.20120752487411,0.180866727268567" Connections="541" ForcefieldType="h1" Charge="0.053" Components="H" Visible="0">
							<Properties Force="-204.58656316524,389.11613391864,-188.68255440976" RelativeVelocity="-0.509448435525762,-0.884378990575406,0.605431581255173"/>
						</Atom3d>
						<Bond ID="541" Mapping="409" Parent="15" Hidden="1" Connects="528,540" Visible="0"/>
						<Atom3d ID="542" HasProperties="1" Mapping="409" Parent="15" UserID="70" DisplayStyle="Line" Hidden="1" XYZ="0.0126016519019778,1.22928062009093,0.258572722959171" Connections="543" ForcefieldType="h1" Charge="0.053" Components="H" Visible="0">
							<Properties Force="-189.143408521609,57.5071304699258,71.0649496954202" RelativeVelocity="0.214782576333938,-0.445785117948701,-0.137510562550256"/>
						</Atom3d>
						<Bond ID="543" Mapping="409" Parent="15" Hidden="1" Connects="530,542" Visible="0"/>
						<Atom3d ID="544" HasProperties="1" Mapping="409" Parent="15" UserID="71" DisplayStyle="Line" Hidden="1" XYZ="0.0693213012379359,1.21746582347577,0.260529812717109" Connections="545" ForcefieldType="h1" Charge="0.053" Components="H" Visible="0">
							<Properties Force="560.144439676182,430.24666514866,-221.809381311947" RelativeVelocity="0.659072292642838,-0.447982106700531,-0.39645317603302"/>
						</Atom3d>
						<Bond ID="545" Mapping="409" Parent="15" Hidden="1" Connects="530,544" Visible="0"/>
						<Atom3d ID="546" HasProperties="1" Mapping="409" Parent="15" UserID="72" DisplayStyle="Line" Hidden="1" XYZ="0.0368004715254329,1.18895936310224,0.295316762784308" Connections="547" ForcefieldType="h1" Charge="0.053" Components="H" Visible="0">
							<Properties Force="-345.900762662962,32.3367487750564,201.13179552599" RelativeVelocity="-0.159476580623866,1.03938984312785,0.710855640056861"/>
						</Atom3d>
						<Bond ID="547" Mapping="409" Parent="15" Hidden="1" Connects="530,546" Visible="0"/>
						<Molecule ID="15" Mapping="409" Parent="2" Children="ci(25):23+525,5636,5836" Name="Sketch 25" XYZ="0.25115205339288,0.107636594306916,-0.0717577295379392" Visible="0"/>
						<Atom3d ID="548" HasProperties="1" Mapping="409" Parent="17" UserID="73" DisplayStyle="Line" XYZ="-0.300262215594169,-1.0691212439256,-0.186375039486522" Connections="550,556,558" ForcefieldType="c3&apos;" Charge="0.374" Components="C" Visible="0">
							<Properties Force="19.1175403145711,-1020.57447698269,-850.081300839655" RelativeVelocity="0.102172662868829,0.0365140597042154,0.0379758871909815"/>
						</Atom3d>
						<Atom3d ID="549" HasProperties="1" Mapping="409" Parent="17" UserID="74" DisplayStyle="Line" XYZ="-0.300884621552819,-1.05758173793677,-0.229382244471358" Connections="550,552,554" ForcefieldType="n3m" Charge="-0.446" Components="N" Visible="0">
							<Properties Force="790.546633589895,958.853577995981,670.335673584637" RelativeVelocity="-0.0332500473041292,-0.213635459910478,0.0310739013902532"/>
						</Atom3d>
						<Bond ID="550" Mapping="409" Parent="17" Connects="548,549" Visible="0"/>
						<Atom3d ID="551" HasProperties="1" Mapping="409" Parent="17" UserID="75" DisplayStyle="Line" XYZ="-0.261399647770835,-1.03079886343821,-0.246610249161601" Connections="552,560,562,564" ForcefieldType="c4" Charge="0.064" Components="C" Visible="0">
							<Properties Force="-1517.56652434704,-1329.40619114281,-1108.65266691863" RelativeVelocity="-0.0797944371597744,-0.0111535930306844,-0.00424337339824896"/>
						</Atom3d>
						<Bond ID="552" Mapping="409" Parent="17" Connects="549,551" Visible="0"/>
						<Atom3d ID="553" HasProperties="1" Mapping="409" Parent="17" UserID="76" DisplayStyle="Line" XYZ="-0.332826300691266,-1.07803542515896,-0.259841123766185" Connections="554,566,568,570" ForcefieldType="c4" Charge="0.064" Components="C" Visible="0">
							<Properties Force="-76.5589652056885,37.4608595628078,498.319507706283" RelativeVelocity="-0.0114920661803812,-0.104746296260599,0.0689239220672541"/>
						</Atom3d>
						<Bond ID="554" Mapping="409" Parent="17" Connects="549,553" Visible="0"/>
						<Atom3d ID="555" HasProperties="1" Mapping="409" Parent="17" UserID="77" DisplayStyle="Line" XYZ="-0.27071454290444,-1.05890045595208,-0.161936452944714" Connections="556" ForcefieldType="o1=" Charge="-0.45" Components="O" Visible="0">
							<Properties Force="-93.342211254737,239.888195598931,451.771745715956" RelativeVelocity="-0.110682973976493,0.0136238071926657,-0.108979287794934"/>
						</Atom3d>
						<Bond ID="556" Mapping="409" Parent="17" Connects="548,555" Type="Double" Visible="0"/>
						<Atom3d ID="557" HasProperties="1" Mapping="409" Parent="17" UserID="78" DisplayStyle="Line" Hidden="1" XYZ="-0.325753849123468,-1.09605139547958,-0.179154163706045" Connections="558" ForcefieldType="h1" Charge="0.076" Components="H" Visible="0">
							<Properties Force="189.88645324988,682.058193246637,65.7255830080893" RelativeVelocity="-0.376261529514787,-0.120087933612505,0.119942723905757"/>
						</Atom3d>
						<Bond ID="558" Mapping="409" Parent="17" Hidden="1" Connects="548,557" Visible="0"/>
						<Atom3d ID="559" HasProperties="1" Mapping="409" Parent="17" UserID="79" DisplayStyle="Line" Hidden="1" XYZ="-0.24383620205182,-1.05360470880221,-0.269593829873107" Connections="560" ForcefieldType="h1" Charge="0.053" Components="H" Visible="0">
							<Properties Force="73.1458690617039,501.725764071876,254.316357512022" RelativeVelocity="0.231239355491496,-0.485222431829519,-0.0956573108159233"/>
						</Atom3d>
						<Bond ID="560" Mapping="409" Parent="17" Hidden="1" Connects="551,559" Visible="0"/>
						<Atom3d ID="561" HasProperties="1" Mapping="409" Parent="17" UserID="80" DisplayStyle="Line" Hidden="1" XYZ="-0.239547204682841,-1.01620324465912,-0.223018303874167" Connections="562" ForcefieldType="h1" Charge="0.053" Components="H" Visible="0">
							<Properties Force="-15.9226453520045,-153.805670211447,632.445481681721" RelativeVelocity="0.45630553290412,0.0350351484882433,0.242356455781791"/>
						</Atom3d>
						<Bond ID="562" Mapping="409" Parent="17" Hidden="1" Connects="551,561" Visible="0"/>
						<Atom3d ID="563" HasProperties="1" Mapping="409" Parent="17" UserID="81" DisplayStyle="Line" Hidden="1" XYZ="-0.276794506328054,-1.00447109269937,-0.265362308224817" Connections="564" ForcefieldType="h1" Charge="0.053" Components="H" Visible="0">
							<Properties Force="168.952432047503,226.271151706934,-227.419110185844" RelativeVelocity="-0.202949340342473,-0.497041907413175,-0.208165007517985"/>
						</Atom3d>
						<Bond ID="564" Mapping="409" Parent="17" Hidden="1" Connects="551,563" Visible="0"/>
						<Atom3d ID="565" HasProperties="1" Mapping="409" Parent="17" UserID="82" DisplayStyle="Line" Hidden="1" XYZ="-0.320925425922464,-1.11184315186887,-0.264970000706351" Connections="566" ForcefieldType="h1" Charge="0.053" Components="H" Visible="0">
							<Properties Force="-254.137162524839,-32.548026184429,-285.155017931228" RelativeVelocity="0.375641979426198,0.226627430619154,0.667363512029446"/>
						</Atom3d>
						<Bond ID="566" Mapping="409" Parent="17" Hidden="1" Connects="553,565" Visible="0"/>
						<Atom3d ID="567" HasProperties="1" Mapping="409" Parent="17" UserID="83" DisplayStyle="Line" Hidden="1" XYZ="-0.333079986785774,-1.05961915189457,-0.291771135395354" Connections="568" ForcefieldType="h1" Charge="0.053" Components="H" Visible="0">
							<Properties Force="-160.17417965047,-264.492649206192,552.821112129698" RelativeVelocity="0.533075670237922,-0.265762996078661,-0.00806284285905151"/>
						</Atom3d>
						<Bond ID="568" Mapping="409" Parent="17" Hidden="1" Connects="553,567" Visible="0"/>
						<Atom3d ID="569" HasProperties="1" Mapping="409" Parent="17" UserID="84" DisplayStyle="Line" Hidden="1" XYZ="-0.366649315501974,-1.07996091899076,-0.242901271165801" Connections="570" ForcefieldType="h1" Charge="0.053" Components="H" Visible="0">
							<Properties Force="880.640247730598,171.792764783201,-652.116297389489" RelativeVelocity="0.531293042198753,-0.792885034487532,-0.127037222662175"/>
						</Atom3d>
						<Bond ID="570" Mapping="409" Parent="17" Hidden="1" Connects="553,569" Visible="0"/>
						<Molecule ID="17" Mapping="409" Parent="2" Children="ci(25):23+548,5637,5837" Name="Sketch 25" XYZ="0.25115205339288,0.107636594306916,-0.0717577295379392" Visible="0"/>
						<Atom3d ID="571" HasProperties="1" Mapping="409" Parent="19" UserID="85" DisplayStyle="Line" XYZ="1.30767209764219,0.369019797479318,1.02547144330102" Connections="573,579,581" ForcefieldType="c3&apos;" Charge="0.374" Components="C" Visible="0">
							<Properties Force="1882.53888466813,502.033797694528,997.121688268878" RelativeVelocity="-0.357703185392017,0.276355717833774,-0.217801918478711"/>
						</Atom3d>
						<Atom3d ID="572" HasProperties="1" Mapping="409" Parent="19" UserID="86" DisplayStyle="Line" XYZ="1.28007584127766,0.33651042138306,1.02054396201413" Connections="573,575,577" ForcefieldType="n3m" Charge="-0.446" Components="N" Visible="0">
							<Properties Force="-1140.1722187913,-417.197675415347,-574.652583402792" RelativeVelocity="0.0571621657292241,0.142502294083044,0.138474523154867"/>
						</Atom3d>
						<Bond ID="573" Mapping="409" Parent="19" Connects="571,572" Visible="0"/>
						<Atom3d ID="574" HasProperties="1" Mapping="409" Parent="19" UserID="87" DisplayStyle="Line" XYZ="1.29237474993004,0.290525232946833,1.02715367618314" Connections="575,583,585,587" ForcefieldType="c4" Charge="0.064" Components="C" Visible="0">
							<Properties Force="-753.291129106158,637.604692389218,2051.54613712769" RelativeVelocity="0.32234517148983,0.041344243855751,-0.0367966329322412"/>
						</Atom3d>
						<Bond ID="575" Mapping="409" Parent="19" Connects="572,574" Visible="0"/>
						<Atom3d ID="576" HasProperties="1" Mapping="409" Parent="19" UserID="88" DisplayStyle="Line" XYZ="1.23567103033767,0.342792627104892,1.00127299871892" Connections="577,589,591,593" ForcefieldType="c4" Charge="0.064" Components="C" Visible="0">
							<Properties Force="-537.288673108819,-851.606176511693,704.910695835293" RelativeVelocity="-0.00415500923183538,-0.154592026677193,-0.235356076193881"/>
						</Atom3d>
						<Bond ID="577" Mapping="409" Parent="19" Connects="572,576" Visible="0"/>
						<Atom3d ID="578" HasProperties="1" Mapping="409" Parent="19" UserID="89" DisplayStyle="Line" XYZ="1.3460196329804,0.363841753890091,1.04110230462289" Connections="579" ForcefieldType="o1=" Charge="-0.45" Components="O" Visible="0">
							<Properties Force="-2016.73809699869,551.305262194605,-984.286930359579" RelativeVelocity="-0.113187904697,-0.186144658675803,-0.164444643872289"/>
						</Atom3d>
						<Bond ID="579" Mapping="409" Parent="19" Connects="571,578" Type="Double" Visible="0"/>
						<Atom3d ID="580" HasProperties="1" Mapping="409" Parent="19" UserID="90" DisplayStyle="Line" Hidden="1" XYZ="1.29159009230981,0.402220690138718,1.01607523801281" Connections="581" ForcefieldType="h1" Charge="0.076" Components="H" Visible="0">
							<Properties Force="675.042968038893,-631.045238056434,270.422418164329" RelativeVelocity="0.704036590786779,0.774075891942167,0.39864265395878"/>
						</Atom3d>
						<Bond ID="581" Mapping="409" Parent="19" Hidden="1" Connects="571,580" Visible="0"/>
						<Atom3d ID="582" HasProperties="1" Mapping="409" Parent="19" UserID="91" DisplayStyle="Line" Hidden="1" XYZ="1.31631191887989,0.277206233165602,1.00531178700318" Connections="583" ForcefieldType="h1" Charge="0.053" Components="H" Visible="0">
							<Properties Force="370.921434602235,-95.6522007286685,-536.177006005028" RelativeVelocity="-0.378198419903149,0.375674092491182,-0.319269320291064"/>
						</Atom3d>
						<Bond ID="583" Mapping="409" Parent="19" Hidden="1" Connects="574,582" Visible="0"/>
						<Atom3d ID="584" HasProperties="1" Mapping="409" Parent="19" UserID="92" DisplayStyle="Line" Hidden="1" XYZ="1.26089361354315,0.272140252483764,1.02798571337991" Connections="585" ForcefieldType="h1" Charge="0.053" Components="H" Visible="0">
							<Properties Force="375.445812523779,-160.725463752763,-214.128762085665" RelativeVelocity="-0.714631203679003,0.867262948122031,0.724282367995854"/>
						</Atom3d>
						<Bond ID="585" Mapping="409" Parent="19" Hidden="1" Connects="574,584" Visible="0"/>
						<Atom3d ID="586" HasProperties="1" Mapping="409" Parent="19" UserID="93" DisplayStyle="Line" Hidden="1" XYZ="1.30480041749898,0.288972626020547,1.06219105766179" Connections="587" ForcefieldType="h1" Charge="0.053" Components="H" Visible="0">
							<Properties Force="47.0075102998178,-241.701511858948,-660.179687251442" RelativeVelocity="0.474160056373746,0.638140834774066,1.30296682249602"/>
						</Atom3d>
						<Bond ID="587" Mapping="409" Parent="19" Hidden="1" Connects="574,586" Visible="0"/>
						<Atom3d ID="588" HasProperties="1" Mapping="409" Parent="19" UserID="94" DisplayStyle="Line" Hidden="1" XYZ="1.20558364203851,0.330367352283745,1.02299331376098" Connections="589" ForcefieldType="h1" Charge="0.053" Components="H" Visible="0">
							<Properties Force="1340.20220719417,357.409062640847,-503.44018072374" RelativeVelocity="-0.00189111765232755,0.610625775329871,0.419193389810568"/>
						</Atom3d>
						<Bond ID="589" Mapping="409" Parent="19" Hidden="1" Connects="576,588" Visible="0"/>
						<Atom3d ID="590" HasProperties="1" Mapping="409" Parent="19" UserID="95" DisplayStyle="Line" Hidden="1" XYZ="1.23610972972908,0.321376398258206,0.972250938088321" Connections="591" ForcefieldType="h1" Charge="0.053" Components="H" Visible="0">
							<Properties Force="-370.200456557155,270.181230752354,-282.0729669994" RelativeVelocity="-0.106114875049963,-0.340481094774134,-0.868715947725745"/>
						</Atom3d>
						<Bond ID="591" Mapping="409" Parent="19" Hidden="1" Connects="576,590" Visible="0"/>
						<Atom3d ID="592" HasProperties="1" Mapping="409" Parent="19" UserID="96" DisplayStyle="Line" Hidden="1" XYZ="1.228558839008,0.377041481943894,0.994195635520121" Connections="593" ForcefieldType="h1" Charge="0.053" Components="H" Visible="0">
							<Properties Force="165.247931606803,88.9711948545819,-262.760995333491" RelativeVelocity="-0.416910365326263,-0.533985665446034,0.40151052335439"/>
						</Atom3d>
						<Bond ID="593" Mapping="409" Parent="19" Hidden="1" Connects="576,592" Visible="0"/>
						<Molecule ID="19" Mapping="409" Parent="2" Children="ci(25):23+571,5638,5838" Name="Sketch 25" XYZ="-0.0119086932848922,0.0427038767343485,-0.0717577295379392" Visible="0"/>
						<Atom3d ID="594" HasProperties="1" Mapping="409" Parent="21" UserID="97" DisplayStyle="Line" XYZ="0.934553364421667,1.53418965514252,0.499987122711623" Connections="596,602,604" ForcefieldType="c3&apos;" Charge="0.374" Components="C" Visible="0">
							<Properties Force="304.215480169418,1460.42980681377,1189.54562374101" RelativeVelocity="-0.0263885145626218,0.0699039573435586,0.138895692910931"/>
						</Atom3d>
						<Atom3d ID="595" HasProperties="1" Mapping="409" Parent="21" UserID="98" DisplayStyle="Line" XYZ="0.978321869718231,1.53232287420027,0.50124581419607" Connections="596,598,600" ForcefieldType="n3m" Charge="-0.446" Components="N" Visible="0">
							<Properties Force="-319.895331209613,-181.96850397475,-269.257492852389" RelativeVelocity="-0.00866549759181889,-0.0990627438671849,0.037807721493068"/>
						</Atom3d>
						<Bond ID="596" Mapping="409" Parent="21" Connects="594,595" Visible="0"/>
						<Atom3d ID="597" HasProperties="1" Mapping="409" Parent="21" UserID="99" DisplayStyle="Line" XYZ="1.00058489188294,1.50212310886648,0.470928486375107" Connections="598,606,608,610" ForcefieldType="c4" Charge="0.064" Components="C" Visible="0">
							<Properties Force="-64.4465980308975,-718.317295161495,613.270351905312" RelativeVelocity="0.09091504328945,-0.0209314716148962,-0.157513131208529"/>
						</Atom3d>
						<Bond ID="598" Mapping="409" Parent="21" Connects="595,597" Visible="0"/>
						<Atom3d ID="599" HasProperties="1" Mapping="409" Parent="21" UserID="100" DisplayStyle="Line" XYZ="1.00016629369148,1.56397531815974,0.527947799534863" Connections="600,612,614,616" ForcefieldType="c4" Charge="0.064" Components="C" Visible="0">
							<Properties Force="462.959119502543,913.245718331402,-10.2460833829787" RelativeVelocity="-0.0491169446258151,-0.244941328094959,0.376628651093686"/>
						</Atom3d>
						<Bond ID="600" Mapping="409" Parent="21" Connects="595,599" Visible="0"/>
						<Atom3d ID="601" HasProperties="1" Mapping="409" Parent="21" UserID="101" DisplayStyle="Line" XYZ="0.91201266102066,1.5055314169359,0.487762477312693" Connections="602" ForcefieldType="o1=" Charge="-0.45" Components="O" Visible="0">
							<Properties Force="-1481.37303404548,-1987.60086362458,-1240.16351887598" RelativeVelocity="0.0773004706899094,0.0374378283856812,0.0852608335235423"/>
						</Atom3d>
						<Bond ID="602" Mapping="409" Parent="21" Connects="594,601" Type="Double" Visible="0"/>
						<Atom3d ID="603" HasProperties="1" Mapping="409" Parent="21" UserID="102" DisplayStyle="Line" Hidden="1" XYZ="0.918015958790833,1.56415749975733,0.514215798514553" Connections="604" ForcefieldType="h1" Charge="0.076" Components="H" Visible="0">
							<Properties Force="565.172707235893,75.8698196677379,72.7453745867191" RelativeVelocity="-0.840908425879727,0.70160869041364,-0.439172161540225"/>
						</Atom3d>
						<Bond ID="604" Mapping="409" Parent="21" Hidden="1" Connects="594,603" Visible="0"/>
						<Atom3d ID="605" HasProperties="1" Mapping="409" Parent="21" UserID="103" DisplayStyle="Line" Hidden="1" XYZ="0.979689451390288,1.47321287152297,0.463270011431494" Connections="606" ForcefieldType="h1" Charge="0.053" Components="H" Visible="0">
							<Properties Force="-60.3916892429439,419.353130969007,-71.0636341124464" RelativeVelocity="-0.619222872801457,0.0788853057805197,-0.0412733651712063"/>
						</Atom3d>
						<Bond ID="606" Mapping="409" Parent="21" Hidden="1" Connects="597,605" Visible="0"/>
						<Atom3d ID="607" HasProperties="1" Mapping="409" Parent="21" UserID="104" DisplayStyle="Line" Hidden="1" XYZ="1.0305256040981,1.48664649100019,0.483620476272226" Connections="608" ForcefieldType="h1" Charge="0.053" Components="H" Visible="0">
							<Properties Force="95.0819435420766,237.057676713303,425.265372567147" RelativeVelocity="0.613190085383532,0.181623123810988,-0.400554598809783"/>
						</Atom3d>
						<Bond ID="608" Mapping="409" Parent="21" Hidden="1" Connects="597,607" Visible="0"/>
						<Atom3d ID="609" HasProperties="1" Mapping="409" Parent="21" UserID="105" DisplayStyle="Line" Hidden="1" XYZ="1.01038870691861,1.51851329998884,0.441712178819487" Connections="610" ForcefieldType="h1" Charge="0.053" Components="H" Visible="0">
							<Properties Force="107.782251782833,362.57628546388,-815.132332388119" RelativeVelocity="0.950948615707619,0.443310585463114,0.0804145950324302"/>
						</Atom3d>
						<Bond ID="610" Mapping="409" Parent="21" Hidden="1" Connects="597,609" Visible="0"/>
						<Atom3d ID="611" HasProperties="1" Mapping="409" Parent="21" UserID="106" DisplayStyle="Line" Hidden="1" XYZ="1.0237335928103,1.54615738423653,0.547686774128673" Connections="612" ForcefieldType="h1" Charge="0.053" Components="H" Visible="0">
							<Properties Force="397.381098225204,34.2765493633361,295.710706179884" RelativeVelocity="-0.160721419088547,0.104604617587733,0.637059701531156"/>
						</Atom3d>
						<Bond ID="612" Mapping="409" Parent="21" Hidden="1" Connects="599,611" Visible="0"/>
						<Atom3d ID="613" HasProperties="1" Mapping="409" Parent="21" UserID="107" DisplayStyle="Line" Hidden="1" XYZ="0.977158092056798,1.58104391618481,0.551583095285437" Connections="614" ForcefieldType="h1" Charge="0.053" Components="H" Visible="0">
							<Properties Force="301.945372777114,-275.916407492135,-567.20596158371" RelativeVelocity="-0.810167087261205,0.0581165199182182,0.572481304920447"/>
						</Atom3d>
						<Bond ID="614" Mapping="409" Parent="21" Hidden="1" Connects="599,613" Visible="0"/>
						<Atom3d ID="615" HasProperties="1" Mapping="409" Parent="21" UserID="108" DisplayStyle="Line" Hidden="1" XYZ="1.01813140693944,1.58923820163254,0.507496852242745" Connections="616" ForcefieldType="h1" Charge="0.053" Components="H" Visible="0">
							<Properties Force="-355.923735427366,-320.700893002948,435.846076306618" RelativeVelocity="0.661460409856397,-0.797964493650102,-0.475613377878693"/>
						</Atom3d>
						<Bond ID="616" Mapping="409" Parent="21" Hidden="1" Connects="599,615" Visible="0"/>
						<Molecule ID="21" Mapping="409" Parent="2" Children="ci(25):23+594,5639,5839" Name="Sketch 25" XYZ="0.25115205339288,0.107636594306916,-0.0717577295379392" Visible="0"/>
						<Atom3d ID="617" HasProperties="1" Mapping="409" Parent="23" UserID="109" DisplayStyle="Line" XYZ="0.249407825641825,-0.203348318040868,-0.0494480396329851" Connections="619,625,627" ForcefieldType="c3&apos;" Charge="0.374" Components="C" Visible="0">
							<Properties Force="-236.588038715713,-148.530592797035,555.643429670562" RelativeVelocity="-0.174527346778775,-0.0734849548942109,0.118294223318572"/>
						</Atom3d>
						<Atom3d ID="618" HasProperties="1" Mapping="409" Parent="23" UserID="110" DisplayStyle="Line" XYZ="0.238163049080379,-0.171424595560665,-0.0768586403596262" Connections="619,621,623" ForcefieldType="n3m" Charge="-0.446" Components="N" Visible="0">
							<Properties Force="-70.371593784871,23.1617983351644,-485.251497278671" RelativeVelocity="0.234603851531868,0.021879345419028,-0.221294838132877"/>
						</Atom3d>
						<Bond ID="619" Mapping="409" Parent="23" Connects="617,618" Visible="0"/>
						<Atom3d ID="620" HasProperties="1" Mapping="409" Parent="23" UserID="111" DisplayStyle="Line" XYZ="0.194505738769067,-0.172026804106162,-0.0982484280235885" Connections="621,629,631,633" ForcefieldType="c4" Charge="0.064" Components="C" Visible="0">
							<Properties Force="62.849595370328,441.604575374255,569.938475954601" RelativeVelocity="-0.0445820259586351,-0.00368399688879373,0.128348122783852"/>
						</Atom3d>
						<Bond ID="621" Mapping="409" Parent="23" Connects="618,620" Visible="0"/>
						<Atom3d ID="622" HasProperties="1" Mapping="409" Parent="23" UserID="112" DisplayStyle="Line" XYZ="0.264522038727324,-0.132429732397808,-0.0823194939229678" Connections="623,635,637,639" ForcefieldType="c4" Charge="0.064" Components="C" Visible="0">
							<Properties Force="1002.31504722083,-46.6541336298558,209.864305150136" RelativeVelocity="0.207965895721614,-0.127037343464951,-0.0491831763754059"/>
						</Atom3d>
						<Bond ID="623" Mapping="409" Parent="23" Connects="618,622" Visible="0"/>
						<Atom3d ID="624" HasProperties="1" Mapping="409" Parent="23" UserID="113" DisplayStyle="Line" XYZ="0.223651117502485,-0.231016614805945,-0.0380097476889342" Connections="625" ForcefieldType="o1=" Charge="-0.45" Components="O" Visible="0">
							<Properties Force="-583.240752435904,-868.597385445624,-42.6947070844428" RelativeVelocity="-0.153284560834681,-0.0554049525709449,-0.101361701074818"/>
						</Atom3d>
						<Bond ID="625" Mapping="409" Parent="23" Connects="617,624" Type="Double" Visible="0"/>
						<Atom3d ID="626" HasProperties="1" Mapping="409" Parent="23" UserID="114" DisplayStyle="Line" Hidden="1" XYZ="0.282340024594761,-0.204484997701951,-0.0345116503007854" Connections="627" ForcefieldType="h1" Charge="0.076" Components="H" Visible="0">
							<Properties Force="443.486099106377,552.28261047181,-297.383765534387" RelativeVelocity="0.782820615695134,-0.705780113231158,0.535620667398193"/>
						</Atom3d>
						<Bond ID="627" Mapping="409" Parent="23" Hidden="1" Connects="617,626" Visible="0"/>
						<Atom3d ID="628" HasProperties="1" Mapping="409" Parent="23" UserID="115" DisplayStyle="Line" Hidden="1" XYZ="0.196264878600208,-0.180788922419253,-0.134292547568844" Connections="629" ForcefieldType="h1" Charge="0.053" Components="H" Visible="0">
							<Properties Force="4.69685428102494,349.017452411916,634.060097175882" RelativeVelocity="0.561355140820643,-0.697111252797356,0.110845339161707"/>
						</Atom3d>
						<Bond ID="629" Mapping="409" Parent="23" Hidden="1" Connects="620,628" Visible="0"/>
						<Atom3d ID="630" HasProperties="1" Mapping="409" Parent="23" UserID="116" DisplayStyle="Line" Hidden="1" XYZ="0.18195970875799,-0.137710174427404,-0.0908016059359723" Connections="631" ForcefieldType="h1" Charge="0.053" Components="H" Visible="0">
							<Properties Force="-185.126249857759,-666.843703307224,-627.776765630995" RelativeVelocity="0.182035872786347,-0.0446921653836059,-0.200800348805775"/>
						</Atom3d>
						<Bond ID="631" Mapping="409" Parent="23" Hidden="1" Connects="620,630" Visible="0"/>
						<Atom3d ID="632" HasProperties="1" Mapping="409" Parent="23" UserID="117" DisplayStyle="Line" Hidden="1" XYZ="0.171949707463669,-0.195865273652301,-0.0815192110408466" Connections="633" ForcefieldType="h1" Charge="0.053" Components="H" Visible="0">
							<Properties Force="309.134829190914,320.915736152776,-267.375481681559" RelativeVelocity="-0.44337318818578,-0.453102536209746,0.137272948593954"/>
						</Atom3d>
						<Bond ID="633" Mapping="409" Parent="23" Hidden="1" Connects="620,632" Visible="0"/>
						<Atom3d ID="634" HasProperties="1" Mapping="409" Parent="23" UserID="118" DisplayStyle="Line" Hidden="1" XYZ="0.248089546829563,-0.102271047047328,-0.0740340200055477" Connections="635" ForcefieldType="h1" Charge="0.053" Components="H" Visible="0">
							<Properties Force="-576.963652378245,387.98221816647,1.30350173557101" RelativeVelocity="-0.107267777768363,0.547176238930852,-0.264146108423295"/>
						</Atom3d>
						<Bond ID="635" Mapping="409" Parent="23" Hidden="1" Connects="622,634" Visible="0"/>
						<Atom3d ID="636" HasProperties="1" Mapping="409" Parent="23" UserID="119" DisplayStyle="Line" Hidden="1" XYZ="0.27756152701444,-0.128857488442425,-0.115747612925853" Connections="637" ForcefieldType="h1" Charge="0.053" Components="H" Visible="0">
							<Properties Force="-76.1225851555696,-13.7889658029668,-39.1135968789067" RelativeVelocity="-1.08618942245509,0.0462552202006612,0.453152776115691"/>
						</Atom3d>
						<Bond ID="637" Mapping="409" Parent="23" Hidden="1" Connects="622,636" Visible="0"/>
						<Atom3d ID="638" HasProperties="1" Mapping="409" Parent="23" UserID="120" DisplayStyle="Line" Hidden="1" XYZ="0.292655802546058,-0.132724173499747,-0.0588532959308818" Connections="639" ForcefieldType="h1" Charge="0.053" Components="H" Visible="0">
							<Properties Force="-178.002558704696,-206.633292686304,-302.904318564173" RelativeVelocity="0.203560613046263,0.66115748226942,-0.416421336849691"/>
						</Atom3d>
						<Bond ID="639" Mapping="409" Parent="23" Hidden="1" Connects="622,638" Visible="0"/>
						<Molecule ID="23" Mapping="409" Parent="2" Children="ci(25):23+617,5640,5840" Name="Sketch 25" XYZ="-0.123803418832604,0.235583485461802,-0.0717577295379392" Visible="0"/>
						<Atom3d ID="640" HasProperties="1" Mapping="409" Parent="25" UserID="121" DisplayStyle="Line" XYZ="0.292770080614586,-0.590850879953993,1.20108416257711" Connections="642,648,650" ForcefieldType="c3&apos;" Charge="0.374" Components="C" Visible="0">
							<Properties Force="792.706116220733,-106.918357797715,-712.901279034292" RelativeVelocity="-0.0488371167830234,0.0609871862143311,0.0321262585911338"/>
						</Atom3d>
						<Atom3d ID="641" HasProperties="1" Mapping="409" Parent="25" UserID="122" DisplayStyle="Line" XYZ="0.271041009084915,-0.623378821239475,1.18143039833804" Connections="642,644,646" ForcefieldType="n3m" Charge="-0.446" Components="N" Visible="0">
							<Properties Force="-672.244165672504,-389.498578121493,73.7601335446321" RelativeVelocity="-0.0450800355530096,0.0508028163524951,-0.0576292143285349"/>
						</Atom3d>
						<Bond ID="642" Mapping="409" Parent="25" Connects="640,641" Visible="0"/>
						<Atom3d ID="643" HasProperties="1" Mapping="409" Parent="25" UserID="123" DisplayStyle="Line" XYZ="0.299632617691695,-0.656026728834826,1.15980374200985" Connections="644,652,654,656" ForcefieldType="c4" Charge="0.064" Components="C" Visible="0">
							<Properties Force="658.491375646596,695.315206081501,1756.98229655589" RelativeVelocity="0.306316981424787,0.310868005912438,0.0657162551689947"/>
						</Atom3d>
						<Bond ID="644" Mapping="409" Parent="25" Connects="641,643" Visible="0"/>
						<Atom3d ID="645" HasProperties="1" Mapping="409" Parent="25" UserID="124" DisplayStyle="Line" XYZ="0.224563032639251,-0.63311497048863,1.190705027142" Connections="646,658,660,662" ForcefieldType="c4" Charge="0.064" Components="C" Visible="0">
							<Properties Force="-213.185205645937,805.097920986089,64.5276983143889" RelativeVelocity="-0.183133508382547,-0.164090717915851,-0.102447428292379"/>
						</Atom3d>
						<Bond ID="646" Mapping="409" Parent="25" Connects="641,645" Visible="0"/>
						<Atom3d ID="647" HasProperties="1" Mapping="409" Parent="25" UserID="125" DisplayStyle="Line" XYZ="0.332226589402825,-0.58473657458549,1.19554295652445" Connections="648" ForcefieldType="o1=" Charge="-0.45" Components="O" Visible="0">
							<Properties Force="-503.349710483534,108.591399146675,460.590737592922" RelativeVelocity="0.0487063006314051,-0.0673505098317789,-0.0318923191451954"/>
						</Atom3d>
						<Bond ID="648" Mapping="409" Parent="25" Connects="640,647" Type="Double" Visible="0"/>
						<Atom3d ID="649" HasProperties="1" Mapping="409" Parent="25" UserID="126" DisplayStyle="Line" Hidden="1" XYZ="0.271419142649481,-0.569025126247024,1.2196062704425" Connections="650" ForcefieldType="h1" Charge="0.076" Components="H" Visible="0">
							<Properties Force="-253.305167835739,380.178611942837,370.268292407613" RelativeVelocity="0.418210769352857,0.416145518788817,-0.659737626793585"/>
						</Atom3d>
						<Bond ID="650" Mapping="409" Parent="25" Hidden="1" Connects="640,649" Visible="0"/>
						<Atom3d ID="651" HasProperties="1" Mapping="409" Parent="25" UserID="127" DisplayStyle="Line" Hidden="1" XYZ="0.321788888642818,-0.636352992143882,1.13967128035134" Connections="652" ForcefieldType="h1" Charge="0.053" Components="H" Visible="0">
							<Properties Force="-14.9186681712367,-432.634960919656,-674.289111334183" RelativeVelocity="-0.29897517966181,0.802638445371919,-0.671562922370541"/>
						</Atom3d>
						<Bond ID="652" Mapping="409" Parent="25" Hidden="1" Connects="643,651" Visible="0"/>
						<Atom3d ID="653" HasProperties="1" Mapping="409" Parent="25" UserID="128" DisplayStyle="Line" Hidden="1" XYZ="0.280096565999212,-0.681577755794249,1.14493372395706" Connections="654" ForcefieldType="h1" Charge="0.053" Components="H" Visible="0">
							<Properties Force="39.8186756036057,-187.902997135802,-328.280642810099" RelativeVelocity="-0.707425436978147,-0.584902338054542,-0.608497730410777"/>
						</Atom3d>
						<Bond ID="654" Mapping="409" Parent="25" Hidden="1" Connects="643,653" Visible="0"/>
						<Atom3d ID="655" HasProperties="1" Mapping="409" Parent="25" UserID="129" DisplayStyle="Line" Hidden="1" XYZ="0.321494146929502,-0.668506565721554,1.18811297551236" Connections="656" ForcefieldType="h1" Charge="0.053" Components="H" Visible="0">
							<Properties Force="-514.394464813589,-217.448791218452,-916.929894226073" RelativeVelocity="0.504360972627886,-0.207865728411807,-0.0409418903730124"/>
						</Atom3d>
						<Bond ID="656" Mapping="409" Parent="25" Hidden="1" Connects="643,655" Visible="0"/>
						<Atom3d ID="657" HasProperties="1" Mapping="409" Parent="25" UserID="130" DisplayStyle="Line" Hidden="1" XYZ="0.20216634817598,-0.621238821601648,1.16412117613496" Connections="658" ForcefieldType="h1" Charge="0.053" Components="H" Visible="0">
							<Properties Force="384.919221157921,-398.133666792448,65.81693826307" RelativeVelocity="-0.569717936577774,-0.646207268150175,-0.365526772095145"/>
						</Atom3d>
						<Bond ID="658" Mapping="409" Parent="25" Hidden="1" Connects="645,657" Visible="0"/>
						<Atom3d ID="659" HasProperties="1" Mapping="409" Parent="25" UserID="131" DisplayStyle="Line" Hidden="1" XYZ="0.213105960419329,-0.612306302301517,1.21901390194105" Connections="660" ForcefieldType="h1" Charge="0.053" Components="H" Visible="0">
							<Properties Force="304.550643901386,-589.198570414492,-169.464106243728" RelativeVelocity="-0.436613567638688,-0.728753615141042,0.405105921051964"/>
						</Atom3d>
						<Bond ID="660" Mapping="409" Parent="25" Hidden="1" Connects="645,659" Visible="0"/>
						<Atom3d ID="661" HasProperties="1" Mapping="409" Parent="25" UserID="132" DisplayStyle="Line" Hidden="1" XYZ="0.219736036629583,-0.668611295121077,1.19625798994795" Connections="662" ForcefieldType="h1" Charge="0.053" Components="H" Visible="0">
							<Properties Force="-24.2550640483378,252.007970140131,89.319004483476" RelativeVelocity="-0.112853107754335,-0.0112838737184661,0.0621595784783244"/>
						</Atom3d>
						<Bond ID="662" Mapping="409" Parent="25" Hidden="1" Connects="645,661" Visible="0"/>
						<Molecule ID="25" Mapping="409" Parent="2" Children="ci(25):23+640,5641,5841" Name="Sketch 25" XYZ="0.25115205339288,0.107636594306916,-0.0717577295379392" Visible="0"/>
						<Atom3d ID="663" HasProperties="1" Mapping="409" Parent="27" UserID="133" DisplayStyle="Line" XYZ="2.07969527603132,-0.10372694428641,1.61562089646772" Connections="665,671,673" ForcefieldType="c3&apos;" Charge="0.374" Components="C" Visible="0">
							<Properties Force="-807.350394678333,-684.116644565424,1093.36411937962" RelativeVelocity="-0.0942211193984349,0.343666499271307,-0.0789007575836903"/>
						</Atom3d>
						<Atom3d ID="664" HasProperties="1" Mapping="409" Parent="27" UserID="134" DisplayStyle="Line" XYZ="2.05875631606329,-0.144179298246436,1.61326257762003" Connections="665,667,669" ForcefieldType="n3m" Charge="-0.446" Components="N" Visible="0">
							<Properties Force="1534.06647785321,1518.03506293389,1306.49892906485" RelativeVelocity="0.130873525716723,0.0112781092986074,-0.0563218624439872"/>
						</Atom3d>
						<Bond ID="665" Mapping="409" Parent="27" Connects="663,664" Visible="0"/>
						<Atom3d ID="666" HasProperties="1" Mapping="409" Parent="27" UserID="135" DisplayStyle="Line" XYZ="2.03014481161038,-0.152627067999434,1.57881280018771" Connections="667,675,677,679" ForcefieldType="c4" Charge="0.064" Components="C" Visible="0">
							<Properties Force="-717.325227638078,-2448.04812028497,-514.867510243849" RelativeVelocity="0.0527863924140672,-0.209477632700874,-0.301521121721598"/>
						</Atom3d>
						<Bond ID="667" Mapping="409" Parent="27" Connects="664,666" Visible="0"/>
						<Atom3d ID="668" HasProperties="1" Mapping="409" Parent="27" UserID="136" DisplayStyle="Line" XYZ="2.07256181905124,-0.178821192539291,1.64296231258538" Connections="669,681,683,685" ForcefieldType="c4" Charge="0.064" Components="C" Visible="0">
							<Properties Force="-650.035266027528,-713.510250877842,-1330.01362312544" RelativeVelocity="0.0781680916574543,0.161673234431819,0.334888820593637"/>
						</Atom3d>
						<Bond ID="669" Mapping="409" Parent="27" Connects="664,668" Visible="0"/>
						<Atom3d ID="670" HasProperties="1" Mapping="409" Parent="27" UserID="137" DisplayStyle="Line" XYZ="2.06995755683078,-0.0729612379431145,1.59297842114845" Connections="671" ForcefieldType="o1=" Charge="-0.45" Components="O" Visible="0">
							<Properties Force="163.857390178717,302.673026017616,-596.151551674428" RelativeVelocity="0.0760096374371193,-0.200775538830879,0.190268882071676"/>
						</Atom3d>
						<Bond ID="671" Mapping="409" Parent="27" Connects="663,670" Type="Double" Visible="0"/>
						<Atom3d ID="672" HasProperties="1" Mapping="409" Parent="27" UserID="138" DisplayStyle="Line" Hidden="1" XYZ="2.10015004629949,-0.0982853082209415,1.64674197279421" Connections="673" ForcefieldType="h1" Charge="0.076" Components="H" Visible="0">
							<Properties Force="-112.039147046385,-469.666110154661,-561.587210434512" RelativeVelocity="0.750094879313278,-0.517096920421803,-0.283610031245704"/>
						</Atom3d>
						<Bond ID="673" Mapping="409" Parent="27" Hidden="1" Connects="663,672" Visible="0"/>
						<Atom3d ID="674" HasProperties="1" Mapping="409" Parent="27" UserID="139" DisplayStyle="Line" Hidden="1" XYZ="2.04581229482053,-0.177190097842056,1.55747106753647" Connections="675" ForcefieldType="h1" Charge="0.053" Components="H" Visible="0">
							<Properties Force="99.5985908600669,154.865555191022,-399.141754853295" RelativeVelocity="0.343316798826938,-0.0747045212406376,-0.356576445534062"/>
						</Atom3d>
						<Bond ID="675" Mapping="409" Parent="27" Hidden="1" Connects="666,674" Visible="0"/>
						<Atom3d ID="676" HasProperties="1" Mapping="409" Parent="27" UserID="140" DisplayStyle="Line" Hidden="1" XYZ="2.02242126619692,-0.124211703020296,1.56143592507395" Connections="677" ForcefieldType="h1" Charge="0.053" Components="H" Visible="0">
							<Properties Force="-435.586864863855,1043.8343930522,-755.13511893252" RelativeVelocity="-0.296625500661906,-0.234754203520972,-0.605000698948977"/>
						</Atom3d>
						<Bond ID="677" Mapping="409" Parent="27" Hidden="1" Connects="666,676" Visible="0"/>
						<Atom3d ID="678" HasProperties="1" Mapping="409" Parent="27" UserID="141" DisplayStyle="Line" Hidden="1" XYZ="1.99977180177321,-0.171564407304081,1.58798403343764" Connections="679" ForcefieldType="h1" Charge="0.053" Components="H" Visible="0">
							<Properties Force="214.138950881781,655.137836678093,221.871462679345" RelativeVelocity="-0.27892286577957,0.57927553954604,0.663543073436218"/>
						</Atom3d>
						<Bond ID="679" Mapping="409" Parent="27" Hidden="1" Connects="666,678" Visible="0"/>
						<Atom3d ID="680" HasProperties="1" Mapping="409" Parent="27" UserID="142" DisplayStyle="Line" Hidden="1" XYZ="2.04663076654009,-0.204535741398835,1.64656805663417" Connections="681" ForcefieldType="h1" Charge="0.053" Components="H" Visible="0">
							<Properties Force="364.82150310882,152.091392019998,-264.711162088121" RelativeVelocity="0.400665027965191,0.452202468863665,0.296446739103277"/>
						</Atom3d>
						<Bond ID="681" Mapping="409" Parent="27" Hidden="1" Connects="668,680" Visible="0"/>
						<Atom3d ID="682" HasProperties="1" Mapping="409" Parent="27" UserID="143" DisplayStyle="Line" Hidden="1" XYZ="2.07619262178709,-0.165556159134407,1.67351072807052" Connections="683" ForcefieldType="h1" Charge="0.053" Components="H" Visible="0">
							<Properties Force="213.99156606763,849.183849996117,1959.24977832831" RelativeVelocity="-0.365587019311691,-0.492987309833555,0.605487957646364"/>
						</Atom3d>
						<Bond ID="683" Mapping="409" Parent="27" Hidden="1" Connects="668,682" Visible="0"/>
						<Atom3d ID="684" HasProperties="1" Mapping="409" Parent="27" UserID="144" DisplayStyle="Line" Hidden="1" XYZ="2.10471984938255,-0.191381257121751,1.63424509732251" Connections="685" ForcefieldType="h1" Charge="0.053" Components="H" Visible="0">
							<Properties Force="159.705573746341,-426.618457201321,-241.565997573517" RelativeVelocity="-0.558262551765312,-0.00727996486621279,-0.039906461199372"/>
						</Atom3d>
						<Bond ID="685" Mapping="409" Parent="27" Hidden="1" Connects="668,684" Visible="0"/>
						<Molecule ID="27" Mapping="409" Parent="2" Children="ci(25):23+663,5642,5842" Name="Sketch 25" XYZ="0.25115205339288,0.107636594306916,-0.0717577295379392" Visible="0"/>
						<Atom3d ID="686" HasProperties="1" Mapping="409" Parent="29" UserID="145" DisplayStyle="Line" XYZ="-0.0895950490361452,0.362204810307881,1.22835980228503" Connections="688,694,696" ForcefieldType="c3&apos;" Charge="0.374" Components="C" Visible="0">
							<Properties Force="-377.687145196436,1048.11263159188,996.768509831349" RelativeVelocity="-0.0562287015938213,-0.11131850424044,0.122424127129472"/>
						</Atom3d>
						<Atom3d ID="687" HasProperties="1" Mapping="409" Parent="29" UserID="146" DisplayStyle="Line" XYZ="-0.106678400256291,0.339535708260137,1.2641276227186" Connections="688,690,692" ForcefieldType="n3m" Charge="-0.446" Components="N" Visible="0">
							<Properties Force="728.465870770893,559.073909999703,-922.942441252991" RelativeVelocity="-0.0027803793607189,0.251168156560169,-0.175559391295743"/>
						</Atom3d>
						<Bond ID="688" Mapping="409" Parent="29" Connects="686,687" Visible="0"/>
						<Atom3d ID="689" HasProperties="1" Mapping="409" Parent="29" UserID="147" DisplayStyle="Line" XYZ="-0.126847779934346,0.35996121874935,1.30289184388623" Connections="690,698,700,702" ForcefieldType="c4" Charge="0.064" Components="C" Visible="0">
							<Properties Force="30.0900688253962,-148.55335389834,154.968583747634" RelativeVelocity="-0.144851578969174,0.0265156822220488,-0.41179195350474"/>
						</Atom3d>
						<Bond ID="690" Mapping="409" Parent="29" Connects="687,689" Visible="0"/>
						<Atom3d ID="691" HasProperties="1" Mapping="409" Parent="29" UserID="148" DisplayStyle="Line" XYZ="-0.0928740865762661,0.293152193565244,1.26546193990793" Connections="692,704,706,708" ForcefieldType="c4" Charge="0.064" Components="C" Visible="0">
							<Properties Force="-1390.3444543227,360.591043916311,-799.49916323244" RelativeVelocity="0.129776483857705,-0.302353872113678,0.0182276545784303"/>
						</Atom3d>
						<Bond ID="692" Mapping="409" Parent="29" Connects="687,691" Visible="0"/>
						<Atom3d ID="693" HasProperties="1" Mapping="409" Parent="29" UserID="149" DisplayStyle="Line" XYZ="-0.0848828982212152,0.40246125836397,1.22624463319044" Connections="694" ForcefieldType="o1=" Charge="-0.45" Components="O" Visible="0">
							<Properties Force="-352.571810700208,-1081.68893002757,245.544753401468" RelativeVelocity="-0.238389971348356,0.0916103911829161,-0.158798306528322"/>
						</Atom3d>
						<Bond ID="694" Mapping="409" Parent="29" Connects="686,693" Type="Double" Visible="0"/>
						<Atom3d ID="695" HasProperties="1" Mapping="409" Parent="29" UserID="150" DisplayStyle="Line" Hidden="1" XYZ="-0.0810436007854111,0.341081858324349,1.20017265147328" Connections="696" ForcefieldType="h1" Charge="0.076" Components="H" Visible="0">
							<Properties Force="29.5922328025154,-202.05076064933,117.424718229822" RelativeVelocity="-0.0822798153785303,-0.368015553160922,0.085706820762965"/>
						</Atom3d>
						<Bond ID="696" Mapping="409" Parent="29" Hidden="1" Connects="686,695" Visible="0"/>
						<Atom3d ID="697" HasProperties="1" Mapping="409" Parent="29" UserID="151" DisplayStyle="Line" Hidden="1" XYZ="-0.156107510005463,0.379473576756979,1.29691466434625" Connections="698" ForcefieldType="h1" Charge="0.053" Components="H" Visible="0">
							<Properties Force="-62.9300829666622,252.250089211439,-524.329712641752" RelativeVelocity="-0.456863208624533,-0.0066976189312362,-0.242976449171341"/>
						</Atom3d>
						<Bond ID="698" Mapping="409" Parent="29" Hidden="1" Connects="689,697" Visible="0"/>
						<Atom3d ID="699" HasProperties="1" Mapping="409" Parent="29" UserID="152" DisplayStyle="Line" Hidden="1" XYZ="-0.105323042727783,0.378270890445935,1.32462916076026" Connections="700" ForcefieldType="h1" Charge="0.053" Components="H" Visible="0">
							<Properties Force="481.085915083193,230.384856545103,-131.78952447757" RelativeVelocity="0.356992879654307,-0.0691261321101359,0.42547610967021"/>
						</Atom3d>
						<Bond ID="700" Mapping="409" Parent="29" Hidden="1" Connects="689,699" Visible="0"/>
						<Atom3d ID="701" HasProperties="1" Mapping="409" Parent="29" UserID="153" DisplayStyle="Line" Hidden="1" XYZ="-0.139071725651501,0.334457014436576,1.32412196958461" Connections="702" ForcefieldType="h1" Charge="0.053" Components="H" Visible="0">
							<Properties Force="-114.247814781746,-504.029134355142,123.358432788573" RelativeVelocity="0.290327639745058,0.0182523081846649,-0.00217094144169928"/>
						</Atom3d>
						<Bond ID="702" Mapping="409" Parent="29" Hidden="1" Connects="689,701" Visible="0"/>
						<Atom3d ID="703" HasProperties="1" Mapping="409" Parent="29" UserID="154" DisplayStyle="Line" Hidden="1" XYZ="-0.121876392339591,0.272655745243838,1.2554732493859" Connections="704" ForcefieldType="h1" Charge="0.053" Components="H" Visible="0">
							<Properties Force="549.945039315028,43.3969881540447,218.401717904971" RelativeVelocity="0.0045614742173853,-0.149182498732886,-0.169580640727172"/>
						</Atom3d>
						<Bond ID="704" Mapping="409" Parent="29" Hidden="1" Connects="691,703" Visible="0"/>
						<Atom3d ID="705" HasProperties="1" Mapping="409" Parent="29" UserID="155" DisplayStyle="Line" Hidden="1" XYZ="-0.0815548395761681,0.28329295433124,1.29663763327329" Connections="706" ForcefieldType="h1" Charge="0.053" Components="H" Visible="0">
							<Properties Force="257.281307128265,-208.714897067071,1070.89997118538" RelativeVelocity="0.0446987344939274,-1.46696684928493,-0.49273956660469"/>
						</Atom3d>
						<Bond ID="706" Mapping="409" Parent="29" Hidden="1" Connects="691,705" Visible="0"/>
						<Atom3d ID="707" HasProperties="1" Mapping="409" Parent="29" UserID="156" DisplayStyle="Line" Hidden="1" XYZ="-0.0662692823522521,0.288507556858626,1.24272640554859" Connections="708" ForcefieldType="h1" Charge="0.053" Components="H" Visible="0">
							<Properties Force="311.199796657628,-194.942662552321,-354.283104816004" RelativeVelocity="0.00933255321405904,-0.406511288945812,-1.16599511160606"/>
						</Atom3d>
						<Bond ID="708" Mapping="409" Parent="29" Hidden="1" Connects="691,707" Visible="0"/>
						<Molecule ID="29" Mapping="409" Parent="2" Children="ci(25):23+686,5643,5843" Name="Sketch 25" XYZ="0.25115205339288,0.107636594306916,-0.0717577295379392" Visible="0"/>
						<Atom3d ID="709" HasProperties="1" Mapping="409" Parent="31" UserID="157" DisplayStyle="Line" XYZ="2.18872387316398,0.394816109401633,-0.24923377798559" Connections="711,717,719" ForcefieldType="c3&apos;" Charge="0.374" Components="C" Visible="0">
							<Properties Force="-88.2226436218984,337.281494335438,1847.86759675341" RelativeVelocity="0.0288575223322444,0.132303864316776,0.144795998269431"/>
						</Atom3d>
						<Atom3d ID="710" HasProperties="1" Mapping="409" Parent="31" UserID="158" DisplayStyle="Line" XYZ="2.228861887224,0.393382131107513,-0.232215706518745" Connections="711,713,715" ForcefieldType="n3m" Charge="-0.446" Components="N" Visible="0">
							<Properties Force="142.825822333163,215.611628870693,1543.25248376664" RelativeVelocity="-0.0541571561929749,-0.0424684668350487,-0.0231769960974799"/>
						</Atom3d>
						<Bond ID="711" Mapping="409" Parent="31" Connects="709,710" Visible="0"/>
						<Atom3d ID="712" HasProperties="1" Mapping="409" Parent="31" UserID="159" DisplayStyle="Line" XYZ="2.26578041454364,0.404830714689634,-0.258725990647866" Connections="713,721,723,725" ForcefieldType="c4" Charge="0.064" Components="C" Visible="0">
							<Properties Force="143.059080758675,-63.8603386636295,-706.667960704849" RelativeVelocity="0.173945590215431,-0.19138654509621,0.39007148126052"/>
						</Atom3d>
						<Bond ID="713" Mapping="409" Parent="31" Connects="710,712" Visible="0"/>
						<Atom3d ID="714" HasProperties="1" Mapping="409" Parent="31" UserID="160" DisplayStyle="Line" XYZ="2.23693821286436,0.401382813678024,-0.185029824278514" Connections="715,727,729,731" ForcefieldType="c4" Charge="0.064" Components="C" Visible="0">
							<Properties Force="-43.4603369429307,-1134.61829838572,-346.276861912215" RelativeVelocity="-0.24892754004582,-0.0729471599196694,-0.287829054520871"/>
						</Atom3d>
						<Bond ID="715" Mapping="409" Parent="31" Connects="710,714" Visible="0"/>
						<Atom3d ID="716" HasProperties="1" Mapping="409" Parent="31" UserID="161" DisplayStyle="Line" XYZ="2.18120874877847,0.391419512223023,-0.286889859907896" Connections="717" ForcefieldType="o1=" Charge="-0.45" Components="O" Visible="0">
							<Properties Force="-638.706131903528,-192.246087363224,-2368.89894402845" RelativeVelocity="-0.122778697149836,0.0822437206992706,-0.0839126250571702"/>
						</Atom3d>
						<Bond ID="717" Mapping="409" Parent="31" Connects="709,716" Type="Double" Visible="0"/>
						<Atom3d ID="718" HasProperties="1" Mapping="409" Parent="31" UserID="162" DisplayStyle="Line" Hidden="1" XYZ="2.16231643493087,0.400610121597524,-0.224077474814131" Connections="719" ForcefieldType="h1" Charge="0.076" Components="H" Visible="0">
							<Properties Force="103.355542092902,-186.426434162744,27.5732034323768" RelativeVelocity="0.680218029547691,0.21123988716078,-0.377800669215214"/>
						</Atom3d>
						<Bond ID="719" Mapping="409" Parent="31" Hidden="1" Connects="709,718" Visible="0"/>
						<Atom3d ID="720" HasProperties="1" Mapping="409" Parent="31" UserID="163" DisplayStyle="Line" Hidden="1" XYZ="2.25840641971153,0.3955786929316,-0.292577462457137" Connections="721" ForcefieldType="h1" Charge="0.053" Components="H" Visible="0">
							<Properties Force="140.847325588853,219.094359470353,-226.215273009398" RelativeVelocity="-0.934648273250689,-0.188235202728719,0.135629954838501"/>
						</Atom3d>
						<Bond ID="721" Mapping="409" Parent="31" Hidden="1" Connects="712,720" Visible="0"/>
						<Atom3d ID="722" HasProperties="1" Mapping="409" Parent="31" UserID="164" DisplayStyle="Line" Hidden="1" XYZ="2.29535616677746,0.386248042420799,-0.250386233080123" Connections="723" ForcefieldType="h1" Charge="0.053" Components="H" Visible="0">
							<Properties Force="78.9921191137288,-10.5965873635975,271.558185182527" RelativeVelocity="0.212578426221813,0.358729719071826,0.0465878178403478"/>
						</Atom3d>
						<Bond ID="723" Mapping="409" Parent="31" Hidden="1" Connects="712,722" Visible="0"/>
						<Atom3d ID="724" HasProperties="1" Mapping="409" Parent="31" UserID="165" DisplayStyle="Line" Hidden="1" XYZ="2.27217964983583,0.4402818530204,-0.256262915531798" Connections="725" ForcefieldType="h1" Charge="0.053" Components="H" Visible="0">
							<Properties Force="202.281612562245,43.8885884047447,-174.53095915513" RelativeVelocity="0.0382550467277671,-0.273928068136343,0.165172212625402"/>
						</Atom3d>
						<Bond ID="725" Mapping="409" Parent="31" Hidden="1" Connects="712,724" Visible="0"/>
						<Atom3d ID="726" HasProperties="1" Mapping="409" Parent="31" UserID="166" DisplayStyle="Line" Hidden="1" XYZ="2.20652417178868,0.40129816242595,-0.165641515788684" Connections="727" ForcefieldType="h1" Charge="0.053" Components="H" Visible="0">
							<Properties Force="37.8977248075351,-132.214433889648,-99.7900528205126" RelativeVelocity="-0.416903856748585,-0.278373628795566,-0.228650222661866"/>
						</Atom3d>
						<Bond ID="727" Mapping="409" Parent="31" Hidden="1" Connects="714,726" Visible="0"/>
						<Atom3d ID="728" HasProperties="1" Mapping="409" Parent="31" UserID="167" DisplayStyle="Line" Hidden="1" XYZ="2.25320117436313,0.432006116915955,-0.179973233176796" Connections="729" ForcefieldType="h1" Charge="0.053" Components="H" Visible="0">
							<Properties Force="333.350200453584,715.107881113264,117.739010333646" RelativeVelocity="-0.224382424446935,-0.197630433163087,-0.568316509351814"/>
						</Atom3d>
						<Bond ID="729" Mapping="409" Parent="31" Hidden="1" Connects="714,728" Visible="0"/>
						<Atom3d ID="730" HasProperties="1" Mapping="409" Parent="31" UserID="168" DisplayStyle="Line" Hidden="1" XYZ="2.25972325714822,0.374584032061786,-0.17387030280189" Connections="731" ForcefieldType="h1" Charge="0.053" Components="H" Visible="0">
							<Properties Force="-385.645960265533,330.757402386116,20.2523039004452" RelativeVelocity="0.528452173969939,-0.27097494926301,0.0108316687351899"/>
						</Atom3d>
						<Bond ID="731" Mapping="409" Parent="31" Hidden="1" Connects="714,730" Visible="0"/>
						<Molecule ID="31" Mapping="409" Parent="2" Children="ci(25):23+709,5644,5844" Name="Sketch 25" XYZ="0.25115205339288,0.107636594306916,-0.0717577295379392" Visible="0"/>
						<Atom3d ID="732" HasProperties="1" Mapping="409" Parent="33" UserID="169" DisplayStyle="Line" XYZ="0.843691298017278,1.22978996208701,-0.638992119482265" Connections="734,740,742" ForcefieldType="c3&apos;" Charge="0.374" Components="C" Visible="0">
							<Properties Force="363.432865503071,1274.39350649433,-775.675471812233" RelativeVelocity="0.216092854177623,0.0524177435195102,-0.0452411822666139"/>
						</Atom3d>
						<Atom3d ID="733" HasProperties="1" Mapping="409" Parent="33" UserID="170" DisplayStyle="Line" XYZ="0.873365147822474,1.20101469079943,-0.62402999802565" Connections="734,736,738" ForcefieldType="n3m" Charge="-0.446" Components="N" Visible="0">
							<Properties Force="-520.833908894397,-756.049582783557,-169.714153741594" RelativeVelocity="0.202122061121734,0.0124634404086889,-0.162113271256729"/>
						</Atom3d>
						<Bond ID="734" Mapping="409" Parent="33" Connects="732,733" Visible="0"/>
						<Atom3d ID="735" HasProperties="1" Mapping="409" Parent="33" UserID="171" DisplayStyle="Line" XYZ="0.913864292339858,1.21408518643676,-0.6035985762964" Connections="736,744,746,748" ForcefieldType="c4" Charge="0.064" Components="C" Visible="0">
							<Properties Force="374.4348256511,-24.1141125581053,-39.3420926413661" RelativeVelocity="0.332276369116566,-0.0370651722899702,-0.179343584731357"/>
						</Atom3d>
						<Bond ID="736" Mapping="409" Parent="33" Connects="733,735" Visible="0"/>
						<Atom3d ID="737" HasProperties="1" Mapping="409" Parent="33" UserID="172" DisplayStyle="Line" XYZ="0.869052484553398,1.15257060063105,-0.63279562663804" Connections="738,750,752,754" ForcefieldType="c4" Charge="0.064" Components="C" Visible="0">
							<Properties Force="873.099122355401,1005.61677129391,1147.8287138333" RelativeVelocity="0.0104959993534529,0.123781251403627,-0.00894767930025503"/>
						</Atom3d>
						<Bond ID="738" Mapping="409" Parent="33" Connects="733,737" Visible="0"/>
						<Atom3d ID="739" HasProperties="1" Mapping="409" Parent="33" UserID="173" DisplayStyle="Line" XYZ="0.849081893372089,1.27015174422202,-0.637912088574763" Connections="740" ForcefieldType="o1=" Charge="-0.45" Components="O" Visible="0">
							<Properties Force="-373.286227214436,-1208.49685568087,330.996833571415" RelativeVelocity="0.089390480506617,0.068373964683277,-0.290390584541293"/>
						</Atom3d>
						<Bond ID="740" Mapping="409" Parent="33" Connects="732,739" Type="Double" Visible="0"/>
						<Atom3d ID="741" HasProperties="1" Mapping="409" Parent="33" UserID="174" DisplayStyle="Line" Hidden="1" XYZ="0.815744864083488,1.21497255415203,-0.658780358742073" Connections="742" ForcefieldType="h1" Charge="0.076" Components="H" Visible="0">
							<Properties Force="278.948379260222,-11.7595201021413,501.750405347264" RelativeVelocity="-0.528571585542377,0.223598084600264,0.801168040261354"/>
						</Atom3d>
						<Bond ID="742" Mapping="409" Parent="33" Hidden="1" Connects="732,741" Visible="0"/>
						<Atom3d ID="743" HasProperties="1" Mapping="409" Parent="33" UserID="175" DisplayStyle="Line" Hidden="1" XYZ="0.938590982752098,1.19676674585508,-0.623018997058845" Connections="744" ForcefieldType="h1" Charge="0.053" Components="H" Visible="0">
							<Properties Force="493.576173583869,142.656521976193,39.565849577629" RelativeVelocity="-0.274860423342512,-0.391717127208599,-0.2892057078741"/>
						</Atom3d>
						<Bond ID="744" Mapping="409" Parent="33" Hidden="1" Connects="735,743" Visible="0"/>
						<Atom3d ID="745" HasProperties="1" Mapping="409" Parent="33" UserID="176" DisplayStyle="Line" Hidden="1" XYZ="0.916623116514195,1.2009720836096,-0.569777005871501" Connections="746" ForcefieldType="h1" Charge="0.053" Components="H" Visible="0">
							<Properties Force="-93.8145153815285,290.705802970959,-47.555926622727" RelativeVelocity="0.185263690183548,0.0223012488071925,0.682429422722832"/>
						</Atom3d>
						<Bond ID="746" Mapping="409" Parent="33" Hidden="1" Connects="735,745" Visible="0"/>
						<Atom3d ID="747" HasProperties="1" Mapping="409" Parent="33" UserID="177" DisplayStyle="Line" Hidden="1" XYZ="0.920952192842017,1.25001958583769,-0.605554474681726" Connections="748" ForcefieldType="h1" Charge="0.053" Components="H" Visible="0">
							<Properties Force="-258.701989528907,-401.670154135223,95.2108345056398" RelativeVelocity="-0.276202053165825,0.153131763791846,-0.146912433175022"/>
						</Atom3d>
						<Bond ID="748" Mapping="409" Parent="33" Hidden="1" Connects="735,747" Visible="0"/>
						<Atom3d ID="749" HasProperties="1" Mapping="409" Parent="33" UserID="178" DisplayStyle="Line" Hidden="1" XYZ="0.841305710593379,1.15001001819078,-0.6524754113375" Connections="750" ForcefieldType="h1" Charge="0.053" Components="H" Visible="0">
							<Properties Force="-1045.90534187293,-470.183586467392,-930.797057467956" RelativeVelocity="-0.0136302916353656,-0.64355353013083,0.274701974928795"/>
						</Atom3d>
						<Bond ID="750" Mapping="409" Parent="33" Hidden="1" Connects="737,749" Visible="0"/>
						<Atom3d ID="751" HasProperties="1" Mapping="409" Parent="33" UserID="179" DisplayStyle="Line" Hidden="1" XYZ="0.862265114399116,1.13569646645473,-0.601024437790884" Connections="752" ForcefieldType="h1" Charge="0.053" Components="H" Visible="0">
							<Properties Force="236.053747207846,-29.3142166981699,-292.571562934356" RelativeVelocity="0.732492757608924,0.187313230155429,-0.755262789781192"/>
						</Atom3d>
						<Bond ID="752" Mapping="409" Parent="33" Hidden="1" Connects="737,751" Visible="0"/>
						<Atom3d ID="753" HasProperties="1" Mapping="409" Parent="33" UserID="180" DisplayStyle="Line" Hidden="1" XYZ="0.899049219958783,1.13938269611136,-0.649615908244274" Connections="754" ForcefieldType="h1" Charge="0.053" Components="H" Visible="0">
							<Properties Force="-404.56815513533,157.99030318764,283.734345068939" RelativeVelocity="-0.10389639946255,0.333614405840667,-0.457111598200526"/>
						</Atom3d>
						<Bond ID="754" Mapping="409" Parent="33" Hidden="1" Connects="737,753" Visible="0"/>
						<Molecule ID="33" Mapping="409" Parent="2" Children="ci(25):23+732,5645,5845" Name="Sketch 25" XYZ="0.25115205339288,0.107636594306916,-0.0717577295379392" Visible="0"/>
						<Atom3d ID="755" HasProperties="1" Mapping="409" Parent="35" UserID="181" DisplayStyle="Line" XYZ="1.45270877541894,2.20952035416384,-0.573349970011906" Connections="757,763,765" ForcefieldType="c3&apos;" Charge="0.374" Components="C" Visible="0">
							<Properties Force="988.652913854325,1534.64936445617,1729.80199964396" RelativeVelocity="0.0147276579907258,0.0347665128977422,0.0834555542971989"/>
						</Atom3d>
						<Atom3d ID="756" HasProperties="1" Mapping="409" Parent="35" UserID="182" DisplayStyle="Line" XYZ="1.41340942413478,2.21775115605313,-0.55477222060414" Connections="757,759,761" ForcefieldType="n3m" Charge="-0.446" Components="N" Visible="0">
							<Properties Force="108.46959106943,-892.391982062368,-1011.51252703868" RelativeVelocity="0.123892019824897,0.0265792146522618,0.210414566092745"/>
						</Atom3d>
						<Bond ID="757" Mapping="409" Parent="35" Connects="755,756" Visible="0"/>
						<Atom3d ID="758" HasProperties="1" Mapping="409" Parent="35" UserID="183" DisplayStyle="Line" XYZ="1.41571212870524,2.23607298991935,-0.511872598174614" Connections="759,767,769,771" ForcefieldType="c4" Charge="0.064" Components="C" Visible="0">
							<Properties Force="279.05624388766,642.077784045344,1275.70875863867" RelativeVelocity="0.103313454304931,0.00675852099928189,0.0363516298028606"/>
						</Atom3d>
						<Bond ID="759" Mapping="409" Parent="35" Connects="756,758" Visible="0"/>
						<Atom3d ID="760" HasProperties="1" Mapping="409" Parent="35" UserID="184" DisplayStyle="Line" XYZ="1.37998967814307,2.1862860130085,-0.568348187606992" Connections="761,773,775,777" ForcefieldType="c4" Charge="0.064" Components="C" Visible="0">
							<Properties Force="118.172987011327,-109.037533052529,-483.976378941184" RelativeVelocity="0.140627729578271,-0.0774597132655438,0.0114986113169206"/>
						</Atom3d>
						<Bond ID="761" Mapping="409" Parent="35" Connects="756,760" Visible="0"/>
						<Atom3d ID="762" HasProperties="1" Mapping="409" Parent="35" UserID="185" DisplayStyle="Line" XYZ="1.48644412010827,2.22482428019326,-0.556446898690292" Connections="763" ForcefieldType="o1=" Charge="-0.45" Components="O" Visible="0">
							<Properties Force="-407.907284984714,-665.138904529129,-913.219403419077" RelativeVelocity="-0.0507273930213244,-0.0830281219202841,0.189596560028643"/>
						</Atom3d>
						<Bond ID="763" Mapping="409" Parent="35" Connects="755,762" Type="Double" Visible="0"/>
						<Atom3d ID="764" HasProperties="1" Mapping="409" Parent="35" UserID="186" DisplayStyle="Line" Hidden="1" XYZ="1.45234086402583,2.19100153120739,-0.603622984387517" Connections="765" ForcefieldType="h1" Charge="0.076" Components="H" Visible="0">
							<Properties Force="72.3405157673012,-329.796734138392,-594.939573337172" RelativeVelocity="0.116540213739852,0.31352387610385,0.719871142458387"/>
						</Atom3d>
						<Bond ID="765" Mapping="409" Parent="35" Hidden="1" Connects="755,764" Visible="0"/>
						<Atom3d ID="766" HasProperties="1" Mapping="409" Parent="35" UserID="187" DisplayStyle="Line" Hidden="1" XYZ="1.42460984409684,2.27136206084395,-0.514704240646718" Connections="767" ForcefieldType="h1" Charge="0.053" Components="H" Visible="0">
							<Properties Force="-23.4472944768081,-199.790571914575,63.0875311993796" RelativeVelocity="-1.00887700301132,0.502460525032177,0.493533110473021"/>
						</Atom3d>
						<Bond ID="767" Mapping="409" Parent="35" Hidden="1" Connects="758,766" Visible="0"/>
						<Atom3d ID="768" HasProperties="1" Mapping="409" Parent="35" UserID="188" DisplayStyle="Line" Hidden="1" XYZ="1.43991239058086,2.22023700562983,-0.488150425760252" Connections="769" ForcefieldType="h1" Charge="0.053" Components="H" Visible="0">
							<Properties Force="-344.336058854371,119.745817884784,-630.312384783466" RelativeVelocity="0.0706609425200803,0.248189801530583,-0.861517189583752"/>
						</Atom3d>
						<Bond ID="769" Mapping="409" Parent="35" Hidden="1" Connects="758,768" Visible="0"/>
						<Atom3d ID="770" HasProperties="1" Mapping="409" Parent="35" UserID="189" DisplayStyle="Line" Hidden="1" XYZ="1.38433218280678,2.23473266496489,-0.494763558341475" Connections="771" ForcefieldType="h1" Charge="0.053" Components="H" Visible="0">
							<Properties Force="-304.326649214029,-36.2953871493583,-72.9724581890132" RelativeVelocity="0.21565731642327,0.732546954978624,-0.253628658624734"/>
						</Atom3d>
						<Bond ID="771" Mapping="409" Parent="35" Hidden="1" Connects="758,770" Visible="0"/>
						<Atom3d ID="772" HasProperties="1" Mapping="409" Parent="35" UserID="190" DisplayStyle="Line" Hidden="1" XYZ="1.37888947849685,2.15818569842244,-0.546305267018636" Connections="773" ForcefieldType="h1" Charge="0.053" Components="H" Visible="0">
							<Properties Force="11.0373735120912,-241.721870051211,165.346390240994" RelativeVelocity="0.232551809257419,0.4665470798901,-0.377054775532842"/>
						</Atom3d>
						<Bond ID="773" Mapping="409" Parent="35" Hidden="1" Connects="760,772" Visible="0"/>
						<Atom3d ID="774" HasProperties="1" Mapping="409" Parent="35" UserID="191" DisplayStyle="Line" Hidden="1" XYZ="1.39009738885519,2.17416110704128,-0.601900791186509" Connections="775" ForcefieldType="h1" Charge="0.053" Components="H" Visible="0">
							<Properties Force="-553.038810679801,100.675517178962,490.653692398487" RelativeVelocity="0.752188706127294,-1.09244274663923,-0.495900036019366"/>
						</Atom3d>
						<Bond ID="775" Mapping="409" Parent="35" Hidden="1" Connects="760,774" Visible="0"/>
						<Atom3d ID="776" HasProperties="1" Mapping="409" Parent="35" UserID="192" DisplayStyle="Line" Hidden="1" XYZ="1.3466305799505,2.20029267369291,-0.569641823787089" Connections="777" ForcefieldType="h1" Charge="0.053" Components="H" Visible="0">
							<Properties Force="185.095411851575,123.484418857616,-75.3572495825661" RelativeVelocity="-0.13151208053582,-0.299074828810349,-0.438428072021723"/>
						</Atom3d>
						<Bond ID="777" Mapping="409" Parent="35" Hidden="1" Connects="760,776" Visible="0"/>
						<Molecule ID="35" Mapping="409" Parent="2" Children="ci(25):23+755,5646,5846" Name="Sketch 25" XYZ="0.25115205339288,0.107636594306916,-0.0717577295379392" Visible="0"/>
						<Atom3d ID="778" HasProperties="1" Mapping="409" Parent="37" UserID="193" DisplayStyle="Line" XYZ="1.08014213724618,0.692246637714534,0.824009207717788" Connections="780,786,788" ForcefieldType="c3&apos;" Charge="0.374" Components="C">
							<Properties Force="364.694836936689,-806.623274857966,-504.66577018878" RelativeVelocity="-0.217344141224881,0.0588824192036934,0.0607514553464016"/>
						</Atom3d>
						<Atom3d ID="779" HasProperties="1" Mapping="409" Parent="37" UserID="194" DisplayStyle="Line" XYZ="1.10937807386276,0.675590844841106,0.85204717904103" Connections="780,782,784" ForcefieldType="n3m" Charge="-0.446" Components="N">
							<Properties Force="-127.952140276471,-330.044094161597,294.419842823047" RelativeVelocity="-0.140560214859364,-0.156985830619653,-0.0675633844501022"/>
						</Atom3d>
						<Bond ID="780" Mapping="409" Parent="37" Connects="778,779"/>
						<Atom3d ID="781" HasProperties="1" Mapping="409" Parent="37" UserID="195" DisplayStyle="Line" XYZ="1.13165541505494,0.705796899512016,0.880816867126219" Connections="782,790,792,794" ForcefieldType="c4" Charge="0.064" Components="C">
							<Properties Force="286.438461420761,483.002674014963,337.086757910009" RelativeVelocity="0.0575704437202693,-0.0351893419755485,0.0234487786864289"/>
						</Atom3d>
						<Bond ID="782" Mapping="409" Parent="37" Connects="779,781"/>
						<Atom3d ID="783" HasProperties="1" Mapping="409" Parent="37" UserID="196" DisplayStyle="Line" XYZ="1.12659626574585,0.629844789348643,0.854069673647491" Connections="784,796,798,800" ForcefieldType="c4" Charge="0.064" Components="C">
							<Properties Force="-424.141603991143,778.39523703703,-69.7381591864287" RelativeVelocity="0.215539347471453,0.00424061761600152,0.142433535155785"/>
						</Atom3d>
						<Bond ID="784" Mapping="409" Parent="37" Connects="779,783"/>
						<Atom3d ID="785" HasProperties="1" Mapping="409" Parent="37" UserID="197" DisplayStyle="Line" XYZ="1.07229470432767,0.730747627491803,0.821715870961236" Connections="786" ForcefieldType="o1=" Charge="-0.45" Components="O">
							<Properties Force="-421.483914399286,679.738561535204,-129.441442367978" RelativeVelocity="-0.143275985184461,0.102685813783733,-0.0234981703028901"/>
						</Atom3d>
						<Bond ID="786" Mapping="409" Parent="37" Connects="778,785" Type="Double"/>
						<Atom3d ID="787" HasProperties="1" Mapping="409" Parent="37" UserID="198" DisplayStyle="Line" Hidden="1" XYZ="1.06676506419822,0.667709560192201,0.799931078859579" Connections="788" ForcefieldType="h1" Charge="0.076" Components="H">
							<Properties Force="-51.5910700387836,-25.5982905580114,267.841784752637" RelativeVelocity="0.506722283300208,0.0686723933681219,-0.289800051943516"/>
						</Atom3d>
						<Bond ID="788" Mapping="409" Parent="37" Hidden="1" Connects="778,787"/>
						<Atom3d ID="789" HasProperties="1" Mapping="409" Parent="37" UserID="199" DisplayStyle="Line" Hidden="1" XYZ="1.1601581394503,0.721856754970001,0.864601730616915" Connections="790" ForcefieldType="h1" Charge="0.053" Components="H">
							<Properties Force="-48.4041395251135,-237.286683802628,112.273133606344" RelativeVelocity="-0.574251109542884,0.00797982326584289,-0.22375785863687"/>
						</Atom3d>
						<Bond ID="790" Mapping="409" Parent="37" Hidden="1" Connects="781,789"/>
						<Atom3d ID="791" HasProperties="1" Mapping="409" Parent="37" UserID="200" DisplayStyle="Line" Hidden="1" XYZ="1.14276869000164,0.683789178513134,0.907190160946759" Connections="792" ForcefieldType="h1" Charge="0.053" Components="H">
							<Properties Force="195.39812379186,528.630302899991,352.398512536009" RelativeVelocity="-0.176367687468884,-0.878553928511284,0.393216012734318"/>
						</Atom3d>
						<Bond ID="792" Mapping="409" Parent="37" Hidden="1" Connects="781,791"/>
						<Atom3d ID="793" HasProperties="1" Mapping="409" Parent="37" UserID="201" DisplayStyle="Line" Hidden="1" XYZ="1.1114241287898,0.734071161836835,0.894045042274015" Connections="794" ForcefieldType="h1" Charge="0.053" Components="H">
							<Properties Force="58.2707049444396,-763.388024239845,-247.59176485372" RelativeVelocity="-0.50366959972041,0.0865623963491082,-0.698775223330131"/>
						</Atom3d>
						<Bond ID="794" Mapping="409" Parent="37" Hidden="1" Connects="781,793"/>
						<Atom3d ID="795" HasProperties="1" Mapping="409" Parent="37" UserID="202" DisplayStyle="Line" Hidden="1" XYZ="1.11679268983366,0.611339724457062,0.88447378453797" Connections="796" ForcefieldType="h1" Charge="0.053" Components="H">
							<Properties Force="-35.7987867285573,328.068541613838,-459.897908762731" RelativeVelocity="-0.370784712590072,0.192289676006212,-0.0350369062750777"/>
						</Atom3d>
						<Bond ID="796" Mapping="409" Parent="37" Hidden="1" Connects="783,795"/>
						<Atom3d ID="797" HasProperties="1" Mapping="409" Parent="37" UserID="203" DisplayStyle="Line" Hidden="1" XYZ="1.16221373959559,0.632655114139651,0.852960763670092" Connections="798" ForcefieldType="h1" Charge="0.053" Components="H">
							<Properties Force="307.110648176437,-236.003109569897,25.9577696330025" RelativeVelocity="0.111770709796908,-0.0626941915366811,-0.0511355830808408"/>
						</Atom3d>
						<Bond ID="798" Mapping="409" Parent="37" Hidden="1" Connects="783,797"/>
						<Atom3d ID="799" HasProperties="1" Mapping="409" Parent="37" UserID="204" DisplayStyle="Line" Hidden="1" XYZ="1.11524690472379,0.615055524715471,0.824029122955562" Connections="800" ForcefieldType="h1" Charge="0.053" Components="H">
							<Properties Force="-57.5907778799206,-590.032380486111,-145.369784276508" RelativeVelocity="-0.146283378474185,0.0800184369821408,0.171690180330648"/>
						</Atom3d>
						<Bond ID="800" Mapping="409" Parent="37" Hidden="1" Connects="783,799"/>
						<Molecule ID="37" Mapping="409" Parent="2" Children="ci(24):23+778,5647" Name="Sketch 25" XYZ="0.25115205339288,0.107636594306916,-0.0717577295379392"/>
						<Atom3d ID="801" HasProperties="1" Mapping="409" Parent="39" UserID="205" DisplayStyle="Line" XYZ="0.0156288392815888,0.186027520770735,-0.144295884661913" Connections="803,809,811" ForcefieldType="c3&apos;" Charge="0.374" Components="C" Visible="0">
							<Properties Force="-1067.34365224668,69.0378785738051,-784.449475420288" RelativeVelocity="0.324553867891301,0.0495733863663035,-0.0128988655049676"/>
						</Atom3d>
						<Atom3d ID="802" HasProperties="1" Mapping="409" Parent="39" UserID="206" DisplayStyle="Line" XYZ="-0.00241398817694513,0.145083966910721,-0.146959107178564" Connections="803,805,807" ForcefieldType="n3m" Charge="-0.446" Components="N" Visible="0">
							<Properties Force="-1288.69306013867,-178.096327271478,-636.438103536363" RelativeVelocity="0.0355332473802639,-0.0225644886277601,-0.109984774912384"/>
						</Atom3d>
						<Bond ID="803" Mapping="409" Parent="39" Connects="801,802" Visible="0"/>
						<Atom3d ID="804" HasProperties="1" Mapping="409" Parent="39" UserID="207" DisplayStyle="Line" XYZ="-0.0469355551453022,0.137823445124504,-0.170309103542866" Connections="805,813,815,817" ForcefieldType="c4" Charge="0.064" Components="C" Visible="0">
							<Properties Force="1055.01246719753,635.386891417423,-223.008098492118" RelativeVelocity="0.327597980579916,0.00942481755421393,0.221692617213525"/>
						</Atom3d>
						<Bond ID="805" Mapping="409" Parent="39" Connects="802,804" Visible="0"/>
						<Atom3d ID="806" HasProperties="1" Mapping="409" Parent="39" UserID="208" DisplayStyle="Line" XYZ="0.0169448921297989,0.106323147242268,-0.126615451694705" Connections="807,819,821,823" ForcefieldType="c4" Charge="0.064" Components="C" Visible="0">
							<Properties Force="990.996266591307,1042.57944275744,-477.433874239398" RelativeVelocity="-0.222639052253435,0.0199016809366053,0.0307117566750648"/>
						</Atom3d>
						<Bond ID="807" Mapping="409" Parent="39" Connects="802,806" Visible="0"/>
						<Atom3d ID="808" HasProperties="1" Mapping="409" Parent="39" UserID="209" DisplayStyle="Line" XYZ="0.000644438700417832,0.218994874341468,-0.162564954494857" Connections="809" ForcefieldType="o1=" Charge="-0.45" Components="O" Visible="0">
							<Properties Force="319.950933858694,-771.034082113218,422.843217702282" RelativeVelocity="0.0663072618214305,-0.193301719537769,0.0738311579717962"/>
						</Atom3d>
						<Bond ID="809" Mapping="409" Parent="39" Connects="801,808" Type="Double" Visible="0"/>
						<Atom3d ID="810" HasProperties="1" Mapping="409" Parent="39" UserID="210" DisplayStyle="Line" Hidden="1" XYZ="0.0447699251414138,0.187482168959711,-0.123587275044955" Connections="811" ForcefieldType="h1" Charge="0.076" Components="H" Visible="0">
							<Properties Force="466.468904024559,-218.24580971962,97.028320068501" RelativeVelocity="-0.325337433372029,-0.145894142511316,-0.511742629962463"/>
						</Atom3d>
						<Bond ID="811" Mapping="409" Parent="39" Hidden="1" Connects="801,810" Visible="0"/>
						<Atom3d ID="812" HasProperties="1" Mapping="409" Parent="39" UserID="211" DisplayStyle="Line" Hidden="1" XYZ="-0.0703176659587561,0.117572511700143,-0.152268695217233" Connections="813" ForcefieldType="h1" Charge="0.053" Components="H" Visible="0">
							<Properties Force="45.9403996352971,126.944410913237,540.404633058182" RelativeVelocity="-0.708980719861589,1.02548623210698,-0.365827534504403"/>
						</Atom3d>
						<Bond ID="813" Mapping="409" Parent="39" Hidden="1" Connects="804,812" Visible="0"/>
						<Atom3d ID="814" HasProperties="1" Mapping="409" Parent="39" UserID="212" DisplayStyle="Line" Hidden="1" XYZ="-0.0451915494874211,0.120746144895741,-0.202869642660691" Connections="815" ForcefieldType="h1" Charge="0.053" Components="H" Visible="0">
							<Properties Force="437.309040317441,299.441558984934,295.212678217094" RelativeVelocity="-0.136461932052826,-0.602488171786967,-0.930197798125763"/>
						</Atom3d>
						<Bond ID="815" Mapping="409" Parent="39" Hidden="1" Connects="804,814" Visible="0"/>
						<Atom3d ID="816" HasProperties="1" Mapping="409" Parent="39" UserID="213" DisplayStyle="Line" Hidden="1" XYZ="-0.0590408867704342,0.171397542874247,-0.175649989834847" Connections="817" ForcefieldType="h1" Charge="0.053" Components="H" Visible="0">
							<Properties Force="-357.902716102204,-291.478060894745,-60.9100931228768" RelativeVelocity="-0.351832766671676,-0.679201190573358,0.248450505561278"/>
						</Atom3d>
						<Bond ID="817" Mapping="409" Parent="39" Hidden="1" Connects="804,816" Visible="0"/>
						<Atom3d ID="818" HasProperties="1" Mapping="409" Parent="39" UserID="214" DisplayStyle="Line" Hidden="1" XYZ="0.0122240960259049,0.0776810269675553,-0.147106969674672" Connections="819" ForcefieldType="h1" Charge="0.053" Components="H" Visible="0">
							<Properties Force="-35.0608145202961,-285.465895988685,-209.920883310531" RelativeVelocity="0.492096792283084,0.881544115632062,-0.105041622348405"/>
						</Atom3d>
						<Bond ID="819" Mapping="409" Parent="39" Hidden="1" Connects="806,818" Visible="0"/>
						<Atom3d ID="820" HasProperties="1" Mapping="409" Parent="39" UserID="215" DisplayStyle="Line" Hidden="1" XYZ="0.00430604821351185,0.10114951728109,-0.094536945307844" Connections="821" ForcefieldType="h1" Charge="0.053" Components="H" Visible="0">
							<Properties Force="-422.708714948386,-262.25541086126,759.320752362878" RelativeVelocity="-0.291749064781916,-0.430341681848424,0.0593285248859518"/>
						</Atom3d>
						<Bond ID="821" Mapping="409" Parent="39" Hidden="1" Connects="806,820" Visible="0"/>
						<Atom3d ID="822" HasProperties="1" Mapping="409" Parent="39" UserID="216" DisplayStyle="Line" Hidden="1" XYZ="0.0524443278373769,0.113867103286772,-0.123522646570396" Connections="823" ForcefieldType="h1" Charge="0.053" Components="H" Visible="0">
							<Properties Force="-158.281664232465,-340.433940948458,29.5412625234907" RelativeVelocity="-0.33997898209682,0.51248293276998,0.188315466261374"/>
						</Atom3d>
						<Bond ID="823" Mapping="409" Parent="39" Hidden="1" Connects="806,822" Visible="0"/>
						<Molecule ID="39" Mapping="409" Parent="2" Children="ci(25):23+801,5648,5847" Name="Sketch 25" XYZ="0.25115205339288,0.107636594306916,-0.0717577295379392" Visible="0"/>
						<Atom3d ID="824" HasProperties="1" Mapping="409" Parent="41" UserID="217" DisplayStyle="Line" XYZ="2.05564695162117,0.559872601123229,1.08882005791422" Connections="826,832,834" ForcefieldType="c3&apos;" Charge="0.374" Components="C" Visible="0">
							<Properties Force="121.773593899683,1267.96234927979,-159.273335866049" RelativeVelocity="0.134678488961782,0.123638005760396,0.0824410026894691"/>
						</Atom3d>
						<Atom3d ID="825" HasProperties="1" Mapping="409" Parent="41" UserID="218" DisplayStyle="Line" XYZ="2.07336048685771,0.597459228084203,1.07351602698859" Connections="826,828,830" ForcefieldType="n3m" Charge="-0.446" Components="N" Visible="0">
							<Properties Force="640.039624864082,435.90391999584,100.83369204522" RelativeVelocity="-0.129484274357047,-0.0873552888282374,0.0738997062566555"/>
						</Atom3d>
						<Bond ID="826" Mapping="409" Parent="41" Connects="824,825" Visible="0"/>
						<Atom3d ID="827" HasProperties="1" Mapping="409" Parent="41" UserID="219" DisplayStyle="Line" XYZ="2.09707086688224,0.595331090095739,1.03073833754565" Connections="828,836,838,840" ForcefieldType="c4" Charge="0.064" Components="C" Visible="0">
							<Properties Force="-782.721000880897,-39.137419082366,-76.8256159722331" RelativeVelocity="0.0189576260447284,0.366678440206701,-0.053878223658817"/>
						</Atom3d>
						<Bond ID="828" Mapping="409" Parent="41" Connects="825,827" Visible="0"/>
						<Atom3d ID="829" HasProperties="1" Mapping="409" Parent="41" UserID="220" DisplayStyle="Line" XYZ="2.07980093520238,0.636938390020992,1.10146555767937" Connections="830,842,844,846" ForcefieldType="c4" Charge="0.064" Components="C" Visible="0">
							<Properties Force="521.532267687152,-27.0091242350536,-661.808264647875" RelativeVelocity="0.315951597144762,-0.19159323078697,0.14854956194828"/>
						</Atom3d>
						<Bond ID="830" Mapping="409" Parent="41" Connects="825,829" Visible="0"/>
						<Atom3d ID="831" HasProperties="1" Mapping="409" Parent="41" UserID="221" DisplayStyle="Line" XYZ="2.04916900396221,0.529471578077305,1.06498323964608" Connections="832" ForcefieldType="o1=" Charge="-0.45" Components="O" Visible="0">
							<Properties Force="-178.07446456253,-1243.6087874956,-343.104184648223" RelativeVelocity="-0.0599447773256166,0.0736756287145555,-0.108818986173534"/>
						</Atom3d>
						<Bond ID="832" Mapping="409" Parent="41" Connects="824,831" Type="Double" Visible="0"/>
						<Atom3d ID="833" HasProperties="1" Mapping="409" Parent="41" UserID="222" DisplayStyle="Line" Hidden="1" XYZ="2.04568811748692,0.562419105056233,1.12363759561331" Connections="834" ForcefieldType="h1" Charge="0.076" Components="H" Visible="0">
							<Properties Force="-102.76908756096,-129.646733024252,206.273322685307" RelativeVelocity="0.417285613794947,-0.171708985322781,-0.491542533418435"/>
						</Atom3d>
						<Bond ID="834" Mapping="409" Parent="41" Hidden="1" Connects="824,833" Visible="0"/>
						<Atom3d ID="835" HasProperties="1" Mapping="409" Parent="41" UserID="223" DisplayStyle="Line" Hidden="1" XYZ="2.10312927317269,0.628006794246099,1.01904229580088" Connections="836" ForcefieldType="h1" Charge="0.053" Components="H" Visible="0">
							<Properties Force="6.47799796649524,717.55122171448,-18.8538214627054" RelativeVelocity="-0.283368750758768,1.53270272801911,0.380206651024438"/>
						</Atom3d>
						<Bond ID="836" Mapping="409" Parent="41" Hidden="1" Connects="827,835" Visible="0"/>
						<Atom3d ID="837" HasProperties="1" Mapping="409" Parent="41" UserID="224" DisplayStyle="Line" Hidden="1" XYZ="2.07480480286534,0.581575849486192,1.00404836530277" Connections="838" ForcefieldType="h1" Charge="0.053" Components="H" Visible="0">
							<Properties Force="689.887939793658,-132.934223942233,607.896125658836" RelativeVelocity="0.242893101564252,-0.409493084693644,0.268602417902877"/>
						</Atom3d>
						<Bond ID="838" Mapping="409" Parent="41" Hidden="1" Connects="827,837" Visible="0"/>
						<Atom3d ID="839" HasProperties="1" Mapping="409" Parent="41" UserID="225" DisplayStyle="Line" Hidden="1" XYZ="2.13076337090279,0.582359367153744,1.03342802854522" Connections="840" ForcefieldType="h1" Charge="0.053" Components="H" Visible="0">
							<Properties Force="-260.868494181268,-405.829279636815,-93.3955315354904" RelativeVelocity="-0.783438196142494,0.614316912114681,0.486714540492754"/>
						</Atom3d>
						<Bond ID="840" Mapping="409" Parent="41" Hidden="1" Connects="827,839" Visible="0"/>
						<Atom3d ID="841" HasProperties="1" Mapping="409" Parent="41" UserID="226" DisplayStyle="Line" Hidden="1" XYZ="2.06904824294249,0.66674505881191,1.08342671039112" Connections="842" ForcefieldType="h1" Charge="0.053" Components="H" Visible="0">
							<Properties Force="-26.5163310576654,-214.5492267405,162.052243860029" RelativeVelocity="0.231950192405951,0.565530579590241,-0.390056242662937"/>
						</Atom3d>
						<Bond ID="842" Mapping="409" Parent="41" Hidden="1" Connects="829,841" Visible="0"/>
						<Atom3d ID="843" HasProperties="1" Mapping="409" Parent="41" UserID="227" DisplayStyle="Line" Hidden="1" XYZ="2.11390589593443,0.642897346828749,1.11269858277232" Connections="844" ForcefieldType="h1" Charge="0.053" Components="H" Visible="0">
							<Properties Force="30.4116833949782,-242.138235793358,-401.518193407701" RelativeVelocity="-0.0781825391639534,0.576543015342343,-0.0410486229804089"/>
						</Atom3d>
						<Bond ID="844" Mapping="409" Parent="41" Hidden="1" Connects="829,843" Visible="0"/>
						<Atom3d ID="845" HasProperties="1" Mapping="409" Parent="41" UserID="228" DisplayStyle="Line" Hidden="1" XYZ="2.06241484818077,0.633005456035704,1.13143549585812" Connections="846" ForcefieldType="h1" Charge="0.053" Components="H" Visible="0">
							<Properties Force="-630.281669793568,-53.2843676040147,493.618249213136" RelativeVelocity="0.192086033900218,-0.22705736835147,-0.460205476246345"/>
						</Atom3d>
						<Bond ID="846" Mapping="409" Parent="41" Hidden="1" Connects="829,845" Visible="0"/>
						<Molecule ID="41" Mapping="409" Parent="2" Children="ci(25):23+824,5649,5848" Name="Sketch 25" XYZ="0.25115205339288,0.107636594306916,-0.0717577295379392" Visible="0"/>
						<Atom3d ID="847" HasProperties="1" Mapping="409" Parent="43" UserID="229" DisplayStyle="Line" XYZ="2.27379454920494,1.72221725110561,1.56923931740705" Connections="849,855,857" ForcefieldType="c3&apos;" Charge="0.374" Components="C" Visible="0">
							<Properties Force="1193.82550984013,-356.691927510713,-2338.59506986077" RelativeVelocity="-0.0138106945813231,0.048390996668155,-0.0970825319132051"/>
						</Atom3d>
						<Atom3d ID="848" HasProperties="1" Mapping="409" Parent="43" UserID="230" DisplayStyle="Line" XYZ="2.29022649177033,1.68799400838896,1.54398940048755" Connections="849,851,853" ForcefieldType="n3m" Charge="-0.446" Components="N" Visible="0">
							<Properties Force="-462.232930012593,749.447067219357,1291.61907579617" RelativeVelocity="-0.134179225796233,-0.156964587784833,-0.266290205247003"/>
						</Atom3d>
						<Bond ID="849" Mapping="409" Parent="43" Connects="847,848" Visible="0"/>
						<Atom3d ID="850" HasProperties="1" Mapping="409" Parent="43" UserID="231" DisplayStyle="Line" XYZ="2.31625800418144,1.69524462340676,1.50309096070595" Connections="851,859,861,863" ForcefieldType="c4" Charge="0.064" Components="C" Visible="0">
							<Properties Force="-418.620384415876,-1413.5787982445,442.664410723141" RelativeVelocity="0.157980329199805,-0.156502621958892,-0.0568929325464475"/>
						</Atom3d>
						<Bond ID="851" Mapping="409" Parent="43" Connects="848,850" Visible="0"/>
						<Atom3d ID="852" HasProperties="1" Mapping="409" Parent="43" UserID="232" DisplayStyle="Line" XYZ="2.28856387275837,1.64378009487125,1.5627810782099" Connections="853,865,867,869" ForcefieldType="c4" Charge="0.064" Components="C" Visible="0">
							<Properties Force="-363.412413794955,-507.717861487689,-1392.74694382841" RelativeVelocity="0.101335296309334,0.0672724791857785,0.108087546261272"/>
						</Atom3d>
						<Bond ID="853" Mapping="409" Parent="43" Connects="848,852" Visible="0"/>
						<Atom3d ID="854" HasProperties="1" Mapping="409" Parent="43" UserID="233" DisplayStyle="Line" XYZ="2.27656161434997,1.7596581542683,1.55678801500524" Connections="855" ForcefieldType="o1=" Charge="-0.45" Components="O" Visible="0">
							<Properties Force="-1.69634307086459,625.258650025142,-110.286299787052" RelativeVelocity="0.0219782668217429,0.222605613788454,0.311330521128062"/>
						</Atom3d>
						<Bond ID="855" Mapping="409" Parent="43" Connects="847,854" Type="Double" Visible="0"/>
						<Atom3d ID="856" HasProperties="1" Mapping="409" Parent="43" UserID="234" DisplayStyle="Line" Hidden="1" XYZ="2.25831696688039,1.714461910209,1.59916448342387" Connections="857" ForcefieldType="h1" Charge="0.076" Components="H" Visible="0">
							<Properties Force="-454.632910021859,-703.938475034304,1170.39998653547" RelativeVelocity="0.523424169655949,0.2540469312549,-0.236704878163447"/>
						</Atom3d>
						<Bond ID="857" Mapping="409" Parent="43" Hidden="1" Connects="847,856" Visible="0"/>
						<Atom3d ID="858" HasProperties="1" Mapping="409" Parent="43" UserID="235" DisplayStyle="Line" Hidden="1" XYZ="2.34107863755869,1.71998063258395,1.50784383087717" Connections="859" ForcefieldType="h1" Charge="0.053" Components="H" Visible="0">
							<Properties Force="474.446697471784,64.9145932506353,209.18922927438" RelativeVelocity="0.0549654861715998,0.241223212387992,-0.0294353767771863"/>
						</Atom3d>
						<Bond ID="859" Mapping="409" Parent="43" Hidden="1" Connects="850,858" Visible="0"/>
						<Atom3d ID="860" HasProperties="1" Mapping="409" Parent="43" UserID="236" DisplayStyle="Line" Hidden="1" XYZ="2.29583760224628,1.70668405078668,1.4757669233428" Connections="861" ForcefieldType="h1" Charge="0.053" Components="H" Visible="0">
							<Properties Force="-129.931623581361,-178.022417368366,8.38883560026098" RelativeVelocity="0.670899357062667,0.3594030857373,0.0524004731398945"/>
						</Atom3d>
						<Bond ID="861" Mapping="409" Parent="43" Hidden="1" Connects="850,860" Visible="0"/>
						<Atom3d ID="862" HasProperties="1" Mapping="409" Parent="43" UserID="237" DisplayStyle="Line" Hidden="1" XYZ="2.33048861541068,1.66081140701964,1.49551054031911" Connections="863" ForcefieldType="h1" Charge="0.053" Components="H" Visible="0">
							<Properties Force="-208.521904216283,1172.55339525189,-24.1212425460389" RelativeVelocity="0.37000409075587,0.355164999059925,-0.541970153648694"/>
						</Atom3d>
						<Bond ID="863" Mapping="409" Parent="43" Hidden="1" Connects="850,862" Visible="0"/>
						<Atom3d ID="864" HasProperties="1" Mapping="409" Parent="43" UserID="238" DisplayStyle="Line" Hidden="1" XYZ="2.32133711961878,1.62973556503833,1.56757219653459" Connections="865" ForcefieldType="h1" Charge="0.053" Components="H" Visible="0">
							<Properties Force="54.4848682978472,-68.3498106604001,-39.6714719153743" RelativeVelocity="-0.541348299130514,0.958721298236388,0.235508991692628"/>
						</Atom3d>
						<Bond ID="865" Mapping="409" Parent="43" Hidden="1" Connects="852,864" Visible="0"/>
						<Atom3d ID="866" HasProperties="1" Mapping="409" Parent="43" UserID="239" DisplayStyle="Line" Hidden="1" XYZ="2.2682127869991,1.62343284472002,1.53968577529044" Connections="867" ForcefieldType="h1" Charge="0.053" Components="H" Visible="0">
							<Properties Force="590.377575755053,43.7833351795208,40.5399223940719" RelativeVelocity="-0.542715906508317,0.381770394645505,0.569524807836391"/>
						</Atom3d>
						<Bond ID="867" Mapping="409" Parent="43" Hidden="1" Connects="852,866" Visible="0"/>
						<Atom3d ID="868" HasProperties="1" Mapping="409" Parent="43" UserID="240" DisplayStyle="Line" Hidden="1" XYZ="2.2692801242201,1.63918813848192,1.59180431431192" Connections="869" ForcefieldType="h1" Charge="0.053" Components="H" Visible="0">
							<Properties Force="-178.548845461617,580.300587823634,703.573668325104" RelativeVelocity="-0.0148214706935582,-0.0182827055231126,0.582151787647402"/>
						</Atom3d>
						<Bond ID="869" Mapping="409" Parent="43" Hidden="1" Connects="852,868" Visible="0"/>
						<Molecule ID="43" Mapping="409" Parent="2" Children="ci(25):23+847,5650,5849" Name="Sketch 25" XYZ="0.25115205339288,0.107636594306916,-0.0717577295379392" Visible="0"/>
						<Atom3d ID="870" HasProperties="1" Mapping="409" Parent="45" UserID="241" DisplayStyle="Line" XYZ="0.623238529766761,-0.723036844865961,1.03334048298307" Connections="872,878,880" ForcefieldType="c3&apos;" Charge="0.374" Components="C" Visible="0">
							<Properties Force="-1132.16116197528,679.692613476118,2531.59380879567" RelativeVelocity="0.039468656956363,0.121119003674453,0.177417678498016"/>
						</Atom3d>
						<Atom3d ID="871" HasProperties="1" Mapping="409" Parent="45" UserID="242" DisplayStyle="Line" XYZ="0.649345295468559,-0.757646521115844,1.02967808905396" Connections="872,874,876" ForcefieldType="n3m" Charge="-0.446" Components="N" Visible="0">
							<Properties Force="91.6010364166882,660.375299586152,43.37834660827" RelativeVelocity="0.163071583382365,0.102819680073615,0.091157688203025"/>
						</Atom3d>
						<Bond ID="872" Mapping="409" Parent="45" Connects="870,871" Visible="0"/>
						<Atom3d ID="873" HasProperties="1" Mapping="409" Parent="45" UserID="243" DisplayStyle="Line" XYZ="0.661387306486446,-0.782608704186324,1.06760592602224" Connections="874,882,884,886" ForcefieldType="c4" Charge="0.064" Components="C" Visible="0">
							<Properties Force="156.998461761715,-1745.63568674664,798.933526770534" RelativeVelocity="0.150752921748059,0.207731114107,-0.185889211984742"/>
						</Atom3d>
						<Bond ID="874" Mapping="409" Parent="45" Connects="871,873" Visible="0"/>
						<Atom3d ID="875" HasProperties="1" Mapping="409" Parent="45" UserID="244" DisplayStyle="Line" XYZ="0.676863807060451,-0.76064666841507,0.990756868077331" Connections="876,888,890,892" ForcefieldType="c4" Charge="0.064" Components="C" Visible="0">
							<Properties Force="703.997662417948,412.071800363872,79.2290847409087" RelativeVelocity="0.0521302986568441,0.185629470097113,-0.0975580384298525"/>
						</Atom3d>
						<Bond ID="876" Mapping="409" Parent="45" Connects="871,875" Visible="0"/>
						<Atom3d ID="877" HasProperties="1" Mapping="409" Parent="45" UserID="245" DisplayStyle="Line" XYZ="0.599840383560348,-0.711422820392173,1.06601786941706" Connections="878" ForcefieldType="o1=" Charge="-0.45" Components="O" Visible="0">
							<Properties Force="1237.1798123693,-976.091335715124,-1587.7079996385" RelativeVelocity="0.153632706784447,-0.0554469975238422,-0.0344138276541608"/>
						</Atom3d>
						<Bond ID="878" Mapping="409" Parent="45" Connects="870,877" Type="Double" Visible="0"/>
						<Atom3d ID="879" HasProperties="1" Mapping="409" Parent="45" UserID="246" DisplayStyle="Line" Hidden="1" XYZ="0.625924457465585,-0.701175946351518,1.00636337709092" Connections="880" ForcefieldType="h1" Charge="0.076" Components="H" Visible="0">
							<Properties Force="-66.5390424064826,559.301252299901,-1142.1410335881" RelativeVelocity="0.833280617403072,-0.0285224776100694,0.035637736072466"/>
						</Atom3d>
						<Bond ID="880" Mapping="409" Parent="45" Hidden="1" Connects="870,879" Visible="0"/>
						<Atom3d ID="881" HasProperties="1" Mapping="409" Parent="45" UserID="247" DisplayStyle="Line" Hidden="1" XYZ="0.695593918611751,-0.778368337107835,1.08158966516711" Connections="882" ForcefieldType="h1" Charge="0.053" Components="H" Visible="0">
							<Properties Force="-501.985868424192,515.715977191174,-659.362564381218" RelativeVelocity="-0.296625122717681,0.552425780473808,-0.323229943685546"/>
						</Atom3d>
						<Bond ID="882" Mapping="409" Parent="45" Hidden="1" Connects="873,881" Visible="0"/>
						<Atom3d ID="883" HasProperties="1" Mapping="409" Parent="45" UserID="248" DisplayStyle="Line" Hidden="1" XYZ="0.658895027073899,-0.820433887422464,1.0599010486948" Connections="884" ForcefieldType="h1" Charge="0.053" Components="H" Visible="0">
							<Properties Force="-55.8274986967625,1194.79703151058,204.216845749984" RelativeVelocity="0.296367402519518,-0.224784084197046,-0.390391410963202"/>
						</Atom3d>
						<Bond ID="884" Mapping="409" Parent="45" Hidden="1" Connects="873,883" Visible="0"/>
						<Atom3d ID="885" HasProperties="1" Mapping="409" Parent="45" UserID="249" DisplayStyle="Line" Hidden="1" XYZ="0.639257471471443,-0.775727011854172,1.09579841720687" Connections="886" ForcefieldType="h1" Charge="0.053" Components="H" Visible="0">
							<Properties Force="9.81149290494168,-69.8495184525793,-292.977622571999" RelativeVelocity="0.511215345973861,0.333349449013971,0.332809124995758"/>
						</Atom3d>
						<Bond ID="886" Mapping="409" Parent="45" Hidden="1" Connects="873,885" Visible="0"/>
						<Atom3d ID="887" HasProperties="1" Mapping="409" Parent="45" UserID="250" DisplayStyle="Line" Hidden="1" XYZ="0.706949819947396,-0.739219468197913,0.988794320523411" Connections="888" ForcefieldType="h1" Charge="0.053" Components="H" Visible="0">
							<Properties Force="-433.211466514167,-159.456778585679,563.744070484784" RelativeVelocity="-0.121647332877537,-0.297755412077616,-0.182551539834482"/>
						</Atom3d>
						<Bond ID="888" Mapping="409" Parent="45" Hidden="1" Connects="875,887" Visible="0"/>
						<Atom3d ID="889" HasProperties="1" Mapping="409" Parent="45" UserID="251" DisplayStyle="Line" Hidden="1" XYZ="0.658938413238416,-0.751815344112605,0.961618660940271" Connections="890" ForcefieldType="h1" Charge="0.053" Components="H" Visible="0">
							<Properties Force="-439.378084566748,-126.481615487992,-389.045062131024" RelativeVelocity="-0.271493980787178,0.862928885424111,0.951503045240767"/>
						</Atom3d>
						<Bond ID="890" Mapping="409" Parent="45" Hidden="1" Connects="875,889" Visible="0"/>
						<Atom3d ID="891" HasProperties="1" Mapping="409" Parent="45" UserID="252" DisplayStyle="Line" Hidden="1" XYZ="0.688893050194822,-0.793733204782359,0.989642505894931" Connections="892" ForcefieldType="h1" Charge="0.053" Components="H" Visible="0">
							<Properties Force="162.716955137691,-589.676912292033,-308.399820161583" RelativeVelocity="-0.238740109712365,0.456015058851359,-0.293953320000606"/>
						</Atom3d>
						<Bond ID="892" Mapping="409" Parent="45" Hidden="1" Connects="875,891" Visible="0"/>
						<Molecule ID="45" Mapping="409" Parent="2" Children="ci(25):23+870,5651,5850" Name="Sketch 25" XYZ="0.25115205339288,0.107636594306916,-0.0717577295379392" Visible="0"/>
						<Atom3d ID="893" HasProperties="1" Mapping="409" Parent="47" UserID="253" DisplayStyle="Line" XYZ="0.321683808692862,0.821656742781399,1.06890663775157" Connections="895,901,903" ForcefieldType="c3&apos;" Charge="0.374" Components="C" Visible="0">
							<Properties Force="-631.841308600495,-591.879376692706,-273.690821342712" RelativeVelocity="-0.182842507853339,-0.245277705772868,-0.0053483428570224"/>
						</Atom3d>
						<Atom3d ID="894" HasProperties="1" Mapping="409" Parent="47" UserID="254" DisplayStyle="Line" XYZ="0.317727637917014,0.821199442644538,1.11330479722584" Connections="895,897,899" ForcefieldType="n3m" Charge="-0.446" Components="N" Visible="0">
							<Properties Force="560.51759538957,643.627532872957,-681.427082144913" RelativeVelocity="-0.0661322648494569,0.14534420182345,-0.0771250586474928"/>
						</Atom3d>
						<Bond ID="895" Mapping="409" Parent="47" Connects="893,894" Visible="0"/>
						<Atom3d ID="896" HasProperties="1" Mapping="409" Parent="47" UserID="255" DisplayStyle="Line" XYZ="0.28138310714152,0.841166302816586,1.13630655092851" Connections="897,905,907,909" ForcefieldType="c4" Charge="0.064" Components="C" Visible="0">
							<Properties Force="1201.23151519098,1654.21076856591,-574.667477180485" RelativeVelocity="0.245907249425642,-0.0923184207174249,0.225240820102353"/>
						</Atom3d>
						<Bond ID="897" Mapping="409" Parent="47" Connects="894,896" Visible="0"/>
						<Atom3d ID="898" HasProperties="1" Mapping="409" Parent="47" UserID="256" DisplayStyle="Line" XYZ="0.356861591745848,0.811199054931481,1.13861260834367" Connections="899,911,913,915" ForcefieldType="c4" Charge="0.064" Components="C" Visible="0">
							<Properties Force="87.7036493114159,-350.090282902463,-1092.81417896094" RelativeVelocity="-0.0352859478712507,0.0221173368296418,-0.0449056506699298"/>
						</Atom3d>
						<Bond ID="899" Mapping="409" Parent="47" Connects="894,898" Visible="0"/>
						<Atom3d ID="900" HasProperties="1" Mapping="409" Parent="47" UserID="257" DisplayStyle="Line" XYZ="0.29037675955126,0.826046104148739,1.04356127489346" Connections="901" ForcefieldType="o1=" Charge="-0.45" Components="O" Visible="0">
							<Properties Force="1019.84230906115,268.236808119498,535.447425670782" RelativeVelocity="-0.183957966601643,-0.209487178743835,0.0399711030958136"/>
						</Atom3d>
						<Bond ID="901" Mapping="409" Parent="47" Connects="893,900" Type="Double" Visible="0"/>
						<Atom3d ID="902" HasProperties="1" Mapping="409" Parent="47" UserID="258" DisplayStyle="Line" Hidden="1" XYZ="0.356902797314357,0.812628895675874,1.05806184603167" Connections="903" ForcefieldType="h1" Charge="0.076" Components="H" Visible="0">
							<Properties Force="-764.841604529835,190.324565387051,-5.29498275545839" RelativeVelocity="0.036638066176725,-0.653999735253848,-0.00226196686108256"/>
						</Atom3d>
						<Bond ID="903" Mapping="409" Parent="47" Hidden="1" Connects="893,902" Visible="0"/>
						<Atom3d ID="904" HasProperties="1" Mapping="409" Parent="47" UserID="259" DisplayStyle="Line" Hidden="1" XYZ="0.262386697700124,0.817383015180909,1.15199789481968" Connections="905" ForcefieldType="h1" Charge="0.053" Components="H" Visible="0">
							<Properties Force="-846.930273564487,-801.618117415014,695.715584591581" RelativeVelocity="0.613707942953825,0.280546539839576,-0.0704333557523228"/>
						</Atom3d>
						<Bond ID="905" Mapping="409" Parent="47" Hidden="1" Connects="896,904" Visible="0"/>
						<Atom3d ID="906" HasProperties="1" Mapping="409" Parent="47" UserID="260" DisplayStyle="Line" Hidden="1" XYZ="0.26290859030679,0.861939106334016,1.11362120021616" Connections="907" ForcefieldType="h1" Charge="0.053" Components="H" Visible="0">
							<Properties Force="-336.410042031011,-270.41284201951,-145.343581499183" RelativeVelocity="-0.540438873358475,-0.53439459545906,-0.512533949795423"/>
						</Atom3d>
						<Bond ID="907" Mapping="409" Parent="47" Hidden="1" Connects="896,906" Visible="0"/>
						<Atom3d ID="908" HasProperties="1" Mapping="409" Parent="47" UserID="261" DisplayStyle="Line" Hidden="1" XYZ="0.295576376351756,0.866647620579552,1.15909743040689" Connections="909" ForcefieldType="h1" Charge="0.053" Components="H" Visible="0">
							<Properties Force="-330.264564146598,-566.422982692029,24.6611915906574" RelativeVelocity="-0.781790567947689,0.144454975626581,-0.686836482863689"/>
						</Atom3d>
						<Bond ID="909" Mapping="409" Parent="47" Hidden="1" Connects="896,908" Visible="0"/>
						<Atom3d ID="910" HasProperties="1" Mapping="409" Parent="47" UserID="262" DisplayStyle="Line" Hidden="1" XYZ="0.386986761778208,0.811808315598142,1.11659575466526" Connections="911" ForcefieldType="h1" Charge="0.053" Components="H" Visible="0">
							<Properties Force="-468.341825697281,328.5405218183,712.767794060523" RelativeVelocity="0.4100298195036,-1.2283484811552,0.528749271289177"/>
						</Atom3d>
						<Bond ID="911" Mapping="409" Parent="47" Hidden="1" Connects="898,910" Visible="0"/>
						<Atom3d ID="912" HasProperties="1" Mapping="409" Parent="47" UserID="263" DisplayStyle="Line" Hidden="1" XYZ="0.351251744088816,0.776961221669943,1.14495077716423" Connections="913" ForcefieldType="h1" Charge="0.053" Components="H" Visible="0">
							<Properties Force="302.139252373227,-527.676430557944,708.870396727488" RelativeVelocity="0.00594194903205817,0.399528357349672,0.66100656927766"/>
						</Atom3d>
						<Bond ID="913" Mapping="409" Parent="47" Hidden="1" Connects="898,912" Visible="0"/>
						<Atom3d ID="914" HasProperties="1" Mapping="409" Parent="47" UserID="264" DisplayStyle="Line" Hidden="1" XYZ="0.358391804447722,0.830774948539035,1.16849314212066" Connections="915" ForcefieldType="h1" Charge="0.053" Components="H" Visible="0">
							<Properties Force="244.801357026182,81.6287464938316,50.2305871362619" RelativeVelocity="0.304968205262323,0.160233641407033,0.0284323099835153"/>
						</Atom3d>
						<Bond ID="915" Mapping="409" Parent="47" Hidden="1" Connects="898,914" Visible="0"/>
						<Molecule ID="47" Mapping="409" Parent="2" Children="ci(25):23+893,5652,5851" Name="Sketch 25" XYZ="0.25115205339288,0.107636594306916,-0.0717577295379392" Visible="0"/>
						<Atom3d ID="916" HasProperties="1" Mapping="409" Parent="49" UserID="265" DisplayStyle="Line" XYZ="0.357157041782328,0.262252123831931,-0.158989980112191" Connections="918,924,926" ForcefieldType="c3&apos;" Charge="0.374" Components="C" Visible="0">
							<Properties Force="584.636765218103,180.41834790198,-296.497786223325" RelativeVelocity="-0.0625591840380101,0.0250333953641369,-0.153278877034668"/>
						</Atom3d>
						<Atom3d ID="917" HasProperties="1" Mapping="409" Parent="49" UserID="266" DisplayStyle="Line" XYZ="0.361902325478793,0.239065437127786,-0.121613287494961" Connections="918,920,922" ForcefieldType="n3m" Charge="-0.446" Components="N" Visible="0">
							<Properties Force="123.290524968716,-15.6460434812683,-481.67401865852" RelativeVelocity="-0.0776131241404605,-0.158410646181108,0.273442132394985"/>
						</Atom3d>
						<Bond ID="918" Mapping="409" Parent="49" Connects="916,917" Visible="0"/>
						<Atom3d ID="919" HasProperties="1" Mapping="409" Parent="49" UserID="267" DisplayStyle="Line" XYZ="0.400668943698152,0.210390369395736,-0.114696334758709" Connections="920,928,930,932" ForcefieldType="c4" Charge="0.064" Components="C" Visible="0">
							<Properties Force="-29.3922205839894,-500.932002458549,-387.241948614585" RelativeVelocity="-0.0174138090556895,0.08602477454883,0.0176106303772774"/>
						</Atom3d>
						<Bond ID="920" Mapping="409" Parent="49" Connects="917,919" Visible="0"/>
						<Atom3d ID="921" HasProperties="1" Mapping="409" Parent="49" UserID="268" DisplayStyle="Line" XYZ="0.320705490750278,0.233290654600029,-0.0953019802455276" Connections="922,934,936,938" ForcefieldType="c4" Charge="0.064" Components="C" Visible="0">
							<Properties Force="175.516266803292,1.06832887467106,-1725.09340516513" RelativeVelocity="0.271622582050275,0.00889333727394148,0.201307186322332"/>
						</Atom3d>
						<Bond ID="922" Mapping="409" Parent="49" Connects="917,921" Visible="0"/>
						<Atom3d ID="923" HasProperties="1" Mapping="409" Parent="49" UserID="269" DisplayStyle="Line" XYZ="0.3833139584597,0.266289280849991,-0.189297658089785" Connections="924" ForcefieldType="o1=" Charge="-0.45" Components="O" Visible="0">
							<Properties Force="97.4042492754538,-382.965520356366,506.630721294958" RelativeVelocity="-0.0421738938630786,0.201050013967029,0.182828646688086"/>
						</Atom3d>
						<Bond ID="924" Mapping="409" Parent="49" Connects="916,923" Type="Double" Visible="0"/>
						<Atom3d ID="925" HasProperties="1" Mapping="409" Parent="49" UserID="270" DisplayStyle="Line" Hidden="1" XYZ="0.326853255833621,0.281469279353916,-0.160254446657239" Connections="926" ForcefieldType="h1" Charge="0.076" Components="H" Visible="0">
							<Properties Force="-493.235131530787,135.903363335343,119.312147082512" RelativeVelocity="0.463884298912097,0.442472635012735,-0.380964262377113"/>
						</Atom3d>
						<Bond ID="926" Mapping="409" Parent="49" Hidden="1" Connects="916,925" Visible="0"/>
						<Atom3d ID="927" HasProperties="1" Mapping="409" Parent="49" UserID="271" DisplayStyle="Line" Hidden="1" XYZ="0.389739385727021,0.181246092512164,-0.095023367449963" Connections="928" ForcefieldType="h1" Charge="0.053" Components="H" Visible="0">
							<Properties Force="216.656651980453,261.057637858776,-403.445340365596" RelativeVelocity="0.342438908246133,0.552928161895103,0.321878834153637"/>
						</Atom3d>
						<Bond ID="928" Mapping="409" Parent="49" Hidden="1" Connects="919,927" Visible="0"/>
						<Atom3d ID="929" HasProperties="1" Mapping="409" Parent="49" UserID="272" DisplayStyle="Line" Hidden="1" XYZ="0.427867274420217,0.225896887585009,-0.0968600083561071" Connections="930" ForcefieldType="h1" Charge="0.053" Components="H" Visible="0">
							<Properties Force="-232.29893775468,312.217072942888,20.3875748345663" RelativeVelocity="-0.0536476928348467,0.486031281826901,-0.235276216322086"/>
						</Atom3d>
						<Bond ID="930" Mapping="409" Parent="49" Hidden="1" Connects="919,929" Visible="0"/>
						<Atom3d ID="931" HasProperties="1" Mapping="409" Parent="49" UserID="273" DisplayStyle="Line" Hidden="1" XYZ="0.417284037689414,0.199315330435683,-0.146602821608272" Connections="932" ForcefieldType="h1" Charge="0.053" Components="H" Visible="0">
							<Properties Force="-786.385941866641,213.892424130194,597.0967445897" RelativeVelocity="-0.73720777199527,1.03613840255396,0.324149947669034"/>
						</Atom3d>
						<Bond ID="932" Mapping="409" Parent="49" Hidden="1" Connects="919,931" Visible="0"/>
						<Atom3d ID="933" HasProperties="1" Mapping="409" Parent="49" UserID="274" DisplayStyle="Line" Hidden="1" XYZ="0.310922072985737,0.198194127663853,-0.0990807358608748" Connections="934" ForcefieldType="h1" Charge="0.053" Components="H" Visible="0">
							<Properties Force="-62.239712456651,309.207213960638,468.001662278693" RelativeVelocity="0.571144199944976,0.345292870031513,-0.153690462138086"/>
						</Atom3d>
						<Bond ID="934" Mapping="409" Parent="49" Hidden="1" Connects="921,933" Visible="0"/>
						<Atom3d ID="935" HasProperties="1" Mapping="409" Parent="49" UserID="275" DisplayStyle="Line" Hidden="1" XYZ="0.294217505394102,0.253773183297659,-0.112153480743146" Connections="936" ForcefieldType="h1" Charge="0.053" Components="H" Visible="0">
							<Properties Force="458.277336973418,-456.417652701424,667.164834044364" RelativeVelocity="0.218641756296344,0.128455187101253,-0.356945164047389"/>
						</Atom3d>
						<Bond ID="936" Mapping="409" Parent="49" Hidden="1" Connects="921,935" Visible="0"/>
						<Atom3d ID="937" HasProperties="1" Mapping="409" Parent="49" UserID="276" DisplayStyle="Line" Hidden="1" XYZ="0.32646169761837,0.24465097031603,-0.062374943629707" Connections="938" ForcefieldType="h1" Charge="0.053" Components="H" Visible="0">
							<Properties Force="-28.0866154286855,-20.4679801210374,449.626031487264" RelativeVelocity="0.322636543358072,0.317150408891755,-0.267130217639309"/>
						</Atom3d>
						<Bond ID="938" Mapping="409" Parent="49" Hidden="1" Connects="921,937" Visible="0"/>
						<Molecule ID="49" Mapping="409" Parent="2" Children="ci(25):23+916,5653,5852" Name="Sketch 25" XYZ="0.25115205339288,0.107636594306916,-0.0717577295379392" Visible="0"/>
						<Atom3d ID="939" HasProperties="1" Mapping="409" Parent="51" UserID="277" DisplayStyle="Line" XYZ="1.51400744208859,0.649338606246208,0.812709703576715" Connections="941,947,949" ForcefieldType="c3&apos;" Charge="0.374" Components="C" Visible="0">
							<Properties Force="-30.73331058715,-863.793316649921,396.774248710533" RelativeVelocity="-0.145534966635815,-0.0693534783013443,-0.221714971763781"/>
						</Atom3d>
						<Atom3d ID="940" HasProperties="1" Mapping="409" Parent="51" UserID="278" DisplayStyle="Line" XYZ="1.48678720225256,0.668550280801548,0.785072438039427" Connections="941,943,945" ForcefieldType="n3m" Charge="-0.446" Components="N" Visible="0">
							<Properties Force="-566.554708381201,274.214383249767,-228.765494978787" RelativeVelocity="0.189089171241239,-0.0619843881177181,-0.0746258686378003"/>
						</Atom3d>
						<Bond ID="941" Mapping="409" Parent="51" Connects="939,940" Visible="0"/>
						<Atom3d ID="942" HasProperties="1" Mapping="409" Parent="51" UserID="279" DisplayStyle="Line" XYZ="1.43929009473954,0.662558748208638,0.789848938545719" Connections="943,951,953,955" ForcefieldType="c4" Charge="0.064" Components="C" Visible="0">
							<Properties Force="-462.85025841592,-356.756428137816,-467.670737854178" RelativeVelocity="-0.0621499929083782,0.269055797515538,0.019773986326513"/>
						</Atom3d>
						<Bond ID="943" Mapping="409" Parent="51" Connects="940,942" Visible="0"/>
						<Atom3d ID="944" HasProperties="1" Mapping="409" Parent="51" UserID="280" DisplayStyle="Line" XYZ="1.50282183274928,0.711169229651466,0.773322954921241" Connections="945,957,959,961" ForcefieldType="c4" Charge="0.064" Components="C" Visible="0">
							<Properties Force="-64.2925422554905,1198.16333404194,-445.915052155016" RelativeVelocity="-0.0236003219788722,0.0949792888735237,-0.206255476829523"/>
						</Atom3d>
						<Bond ID="945" Mapping="409" Parent="51" Connects="940,944" Visible="0"/>
						<Atom3d ID="946" HasProperties="1" Mapping="409" Parent="51" UserID="281" DisplayStyle="Line" XYZ="1.50427689969883,0.617098460241511,0.834313330274948" Connections="947" ForcefieldType="o1=" Charge="-0.45" Components="O" Visible="0">
							<Properties Force="217.8304644162,275.937576282984,23.3310003229192" RelativeVelocity="-0.054216212936877,0.0254161021422162,-0.120836888713859"/>
						</Atom3d>
						<Bond ID="947" Mapping="409" Parent="51" Connects="939,946" Type="Double" Visible="0"/>
						<Atom3d ID="948" HasProperties="1" Mapping="409" Parent="51" UserID="282" DisplayStyle="Line" Hidden="1" XYZ="1.54734671054619,0.664876013143988,0.812335139613735" Connections="949" ForcefieldType="h1" Charge="0.076" Components="H" Visible="0">
							<Properties Force="88.7564390639665,-278.763976353984,106.130976978508" RelativeVelocity="-0.337467868914648,0.0547240298558144,-0.445958476556645"/>
						</Atom3d>
						<Bond ID="949" Mapping="409" Parent="51" Hidden="1" Connects="939,948" Visible="0"/>
						<Atom3d ID="950" HasProperties="1" Mapping="409" Parent="51" UserID="283" DisplayStyle="Line" Hidden="1" XYZ="1.42874166861865,0.628897185257535,0.79963152511774" Connections="951" ForcefieldType="h1" Charge="0.053" Components="H" Visible="0">
							<Properties Force="450.249517546409,155.969236118535,-164.442422833046" RelativeVelocity="0.793975039868817,0.0702261836020036,0.131539103541246"/>
						</Atom3d>
						<Bond ID="951" Mapping="409" Parent="51" Hidden="1" Connects="942,950" Visible="0"/>
						<Atom3d ID="952" HasProperties="1" Mapping="409" Parent="51" UserID="284" DisplayStyle="Line" Hidden="1" XYZ="1.42319768280463,0.670129429087186,0.758106196073199" Connections="953" ForcefieldType="h1" Charge="0.053" Components="H" Visible="0">
							<Properties Force="185.060063726979,-129.500250384843,65.4360868470292" RelativeVelocity="0.253110831819869,-0.703436777487057,1.0116631422923"/>
						</Atom3d>
						<Bond ID="953" Mapping="409" Parent="51" Hidden="1" Connects="942,952" Visible="0"/>
						<Atom3d ID="954" HasProperties="1" Mapping="409" Parent="51" UserID="285" DisplayStyle="Line" Hidden="1" XYZ="1.42375878398953,0.684306871507571,0.81328832386227" Connections="955" ForcefieldType="h1" Charge="0.053" Components="H" Visible="0">
							<Properties Force="22.4454398321806,363.607359512403,401.355903828636" RelativeVelocity="-0.303074472863553,-0.658704550327142,-0.219337009900228"/>
						</Atom3d>
						<Bond ID="955" Mapping="409" Parent="51" Hidden="1" Connects="942,954" Visible="0"/>
						<Atom3d ID="956" HasProperties="1" Mapping="409" Parent="51" UserID="286" DisplayStyle="Line" Hidden="1" XYZ="1.47737183784584,0.733547497176821,0.757662968917802" Connections="957" ForcefieldType="h1" Charge="0.053" Components="H" Visible="0">
							<Properties Force="257.860873549742,-587.483499444804,392.645753027024" RelativeVelocity="0.224473898249174,-0.074302092123657,-0.347115855838126"/>
						</Atom3d>
						<Bond ID="957" Mapping="409" Parent="51" Hidden="1" Connects="944,956" Visible="0"/>
						<Atom3d ID="958" HasProperties="1" Mapping="409" Parent="51" UserID="287" DisplayStyle="Line" Hidden="1" XYZ="1.5295413640977,0.708969379099256,0.748589407277908" Connections="959" ForcefieldType="h1" Charge="0.053" Components="H" Visible="0">
							<Properties Force="-65.6801711126242,-78.6935417522649,234.278565492881" RelativeVelocity="-0.305861980660296,0.86668308485376,-0.527779393260119"/>
						</Atom3d>
						<Bond ID="959" Mapping="409" Parent="51" Hidden="1" Connects="944,958" Visible="0"/>
						<Atom3d ID="960" HasProperties="1" Mapping="409" Parent="51" UserID="288" DisplayStyle="Line" Hidden="1" XYZ="1.51513896088235,0.727750154311869,0.803573880820249" Connections="961" ForcefieldType="h1" Charge="0.053" Components="H" Visible="0">
							<Properties Force="-35.042727421593,163.827022987511,-376.563832344171" RelativeVelocity="0.763065950822894,0.0133946065274208,0.55392912205344"/>
						</Atom3d>
						<Bond ID="961" Mapping="409" Parent="51" Hidden="1" Connects="944,960" Visible="0"/>
						<Molecule ID="51" Mapping="409" Parent="2" Children="ci(25):23+939,5654,5853" Name="Sketch 25" XYZ="0.679782471947221,0.152116040753889,-0.0717577295379418" Visible="0"/>
						<Atom3d ID="962" HasProperties="1" Mapping="409" Parent="53" UserID="289" DisplayStyle="Line" XYZ="0.395432551412765,-0.0522497214586255,-0.498816362242173" Connections="964,970,972" ForcefieldType="c3&apos;" Charge="0.374" Components="C" Visible="0">
							<Properties Force="-343.243031839498,-1868.30821330844,-154.043860218131" RelativeVelocity="-0.111702478619425,-0.216965411998744,0.157165664302942"/>
						</Atom3d>
						<Atom3d ID="963" HasProperties="1" Mapping="409" Parent="53" UserID="290" DisplayStyle="Line" XYZ="0.365672256785709,-0.0320109262182525,-0.474599661380331" Connections="964,966,968" ForcefieldType="n3m" Charge="-0.446" Components="N" Visible="0">
							<Properties Force="258.020579058408,-23.6504327039345,1140.82727528386" RelativeVelocity="0.080847667961926,0.122719335804163,-0.0599948345643816"/>
						</Atom3d>
						<Bond ID="964" Mapping="409" Parent="53" Connects="962,963" Visible="0"/>
						<Atom3d ID="965" HasProperties="1" Mapping="409" Parent="53" UserID="291" DisplayStyle="Line" XYZ="0.358310018960538,-0.0545143363510395,-0.430698294809496" Connections="966,974,976,978" ForcefieldType="c4" Charge="0.064" Components="C" Visible="0">
							<Properties Force="-641.193460271767,1084.32491959016,-717.401390774893" RelativeVelocity="0.315368006779832,0.10700366774892,0.00458270497346015"/>
						</Atom3d>
						<Bond ID="966" Mapping="409" Parent="53" Connects="963,965" Visible="0"/>
						<Atom3d ID="967" HasProperties="1" Mapping="409" Parent="53" UserID="292" DisplayStyle="Line" XYZ="0.357315315842834,0.0134972374361332,-0.47810363186321" Connections="968,980,982,984" ForcefieldType="c4" Charge="0.064" Components="C" Visible="0">
							<Properties Force="-210.777941704992,1250.27373021311,-354.266982992204" RelativeVelocity="-0.253549874265498,0.181200764680692,-0.100926570468405"/>
						</Atom3d>
						<Bond ID="968" Mapping="409" Parent="53" Connects="963,967" Visible="0"/>
						<Atom3d ID="969" HasProperties="1" Mapping="409" Parent="53" UserID="293" DisplayStyle="Line" XYZ="0.401560954158094,-0.0920667549347235,-0.495151124409382" Connections="970" ForcefieldType="o1=" Charge="-0.45" Components="O" Visible="0">
							<Properties Force="467.126042215169,530.301918968815,-52.6545450347573" RelativeVelocity="0.175060326600506,0.105838076125051,0.158345351414759"/>
						</Atom3d>
						<Bond ID="970" Mapping="409" Parent="53" Connects="962,969" Type="Double" Visible="0"/>
						<Atom3d ID="971" HasProperties="1" Mapping="409" Parent="53" UserID="294" DisplayStyle="Line" Hidden="1" XYZ="0.411190180890678,-0.0347732820576925,-0.525276956797945" Connections="972" ForcefieldType="h1" Charge="0.076" Components="H" Visible="0">
							<Properties Force="150.240395614384,750.701234340418,-429.448409827821" RelativeVelocity="0.572209876459797,0.314828947912196,0.175754065388619"/>
						</Atom3d>
						<Bond ID="972" Mapping="409" Parent="53" Hidden="1" Connects="962,971" Visible="0"/>
						<Atom3d ID="973" HasProperties="1" Mapping="409" Parent="53" UserID="295" DisplayStyle="Line" Hidden="1" XYZ="0.328462339760902,-0.0398436456874735,-0.415188986546863" Connections="974" ForcefieldType="h1" Charge="0.053" Components="H" Visible="0">
							<Properties Force="339.860752606164,-210.484804554861,-102.578473566112" RelativeVelocity="0.295384858329924,-1.07857507655967,-0.519700178734334"/>
						</Atom3d>
						<Bond ID="974" Mapping="409" Parent="53" Hidden="1" Connects="965,973" Visible="0"/>
						<Atom3d ID="975" HasProperties="1" Mapping="409" Parent="53" UserID="296" DisplayStyle="Line" Hidden="1" XYZ="0.385963527782248,-0.0532907328548945,-0.406877771454853" Connections="976" ForcefieldType="h1" Charge="0.053" Components="H" Visible="0">
							<Properties Force="-166.737796469605,-112.452443366896,-416.737529556226" RelativeVelocity="0.131570135206904,0.313967002595296,-0.190170505237384"/>
						</Atom3d>
						<Bond ID="976" Mapping="409" Parent="53" Hidden="1" Connects="965,975" Visible="0"/>
						<Atom3d ID="977" HasProperties="1" Mapping="409" Parent="53" UserID="297" DisplayStyle="Line" Hidden="1" XYZ="0.350754549134965,-0.0865800689037405,-0.442098963368116" Connections="978" ForcefieldType="h1" Charge="0.053" Components="H" Visible="0">
							<Properties Force="-238.245197988085,-1025.57693433336,556.782213753995" RelativeVelocity="-0.629356843577014,0.234170127862725,1.11908512631976"/>
						</Atom3d>
						<Bond ID="978" Mapping="409" Parent="53" Hidden="1" Connects="965,977" Visible="0"/>
						<Atom3d ID="979" HasProperties="1" Mapping="409" Parent="53" UserID="298" DisplayStyle="Line" Hidden="1" XYZ="0.38605006211385,0.0331060491278061,-0.488344801642292" Connections="980" ForcefieldType="h1" Charge="0.053" Components="H" Visible="0">
							<Properties Force="72.5476551435719,-249.881484082411,3.97769363154764" RelativeVelocity="0.420711873734793,-0.0400431794336982,0.139593703685505"/>
						</Atom3d>
						<Bond ID="980" Mapping="409" Parent="53" Hidden="1" Connects="967,979" Visible="0"/>
						<Atom3d ID="981" HasProperties="1" Mapping="409" Parent="53" UserID="299" DisplayStyle="Line" Hidden="1" XYZ="0.348220218332891,0.0260393450768955,-0.445790971093677" Connections="982" ForcefieldType="h1" Charge="0.053" Components="H" Visible="0">
							<Properties Force="-155.961822892067,150.22325236254,119.855483554442" RelativeVelocity="0.105248298733748,-0.126423216581477,-0.552438589932864"/>
						</Atom3d>
						<Bond ID="982" Mapping="409" Parent="53" Hidden="1" Connects="967,981" Visible="0"/>
						<Atom3d ID="983" HasProperties="1" Mapping="409" Parent="53" UserID="300" DisplayStyle="Line" Hidden="1" XYZ="0.330651832410787,0.0221559264528745,-0.502185497353258" Connections="984" ForcefieldType="h1" Charge="0.053" Components="H" Visible="0">
							<Properties Force="242.303202303803,-336.798793599707,358.109026632591" RelativeVelocity="-0.237550203639195,0.352116966640884,0.921622873651384"/>
						</Atom3d>
						<Bond ID="984" Mapping="409" Parent="53" Hidden="1" Connects="967,983" Visible="0"/>
						<Molecule ID="53" Mapping="409" Parent="2" Children="ci(25):23+962,5655,5854" Name="Sketch 25" XYZ="0.25115205339288,0.107636594306916,-0.0717577295379392" Visible="0"/>
						<Atom3d ID="985" HasProperties="1" Mapping="409" Parent="55" UserID="301" DisplayStyle="Line" XYZ="0.330253665339476,0.67786073140397,1.16236128756212" Connections="987,993,995" ForcefieldType="c3&apos;" Charge="0.374" Components="C" Visible="0">
							<Properties Force="-307.34651660199,-547.763955776365,242.583986665478" RelativeVelocity="0.2619389050966,-0.0954539779351615,0.163527466237246"/>
						</Atom3d>
						<Atom3d ID="986" HasProperties="1" Mapping="409" Parent="55" UserID="302" DisplayStyle="Line" XYZ="0.371459557743882,0.669175308898741,1.14707126582298" Connections="987,989,991" ForcefieldType="n3m" Charge="-0.446" Components="N" Visible="0">
							<Properties Force="-689.353862949253,269.427293784956,-52.9921855111741" RelativeVelocity="0.0651546257584788,0.0639076474524512,-0.0492928422416151"/>
						</Atom3d>
						<Bond ID="987" Mapping="409" Parent="55" Connects="985,986" Visible="0"/>
						<Atom3d ID="988" HasProperties="1" Mapping="409" Parent="55" UserID="303" DisplayStyle="Line" XYZ="0.388906682890492,0.699134749533586,1.11495870349012" Connections="989,997,999,1001" ForcefieldType="c4" Charge="0.064" Components="C" Visible="0">
							<Properties Force="917.568535280371,289.267556110575,-578.678114779213" RelativeVelocity="-0.0757752260667753,0.107348574386213,-0.081317179138547"/>
						</Atom3d>
						<Bond ID="989" Mapping="409" Parent="55" Connects="986,988" Visible="0"/>
						<Atom3d ID="990" HasProperties="1" Mapping="409" Parent="55" UserID="304" DisplayStyle="Line" XYZ="0.398506151783077,0.629693737931552,1.15376319894633" Connections="991,1003,1005,1007" ForcefieldType="c4" Charge="0.064" Components="C" Visible="0">
							<Properties Force="-430.665795493886,-368.197287215036,836.187184607507" RelativeVelocity="-0.373970072248237,0.0430269819053569,-0.29195373387342"/>
						</Atom3d>
						<Bond ID="991" Mapping="409" Parent="55" Connects="986,990" Visible="0"/>
						<Atom3d ID="992" HasProperties="1" Mapping="409" Parent="55" UserID="305" DisplayStyle="Line" XYZ="0.30744832519184,0.709008449321772,1.15172439098984" Connections="993" ForcefieldType="o1=" Charge="-0.45" Components="O" Visible="0">
							<Properties Force="497.877090427476,8.35409628111166,-105.063914252081" RelativeVelocity="-0.0122036194607863,-0.0566141047969844,0.145278172012695"/>
						</Atom3d>
						<Bond ID="993" Mapping="409" Parent="55" Connects="985,992" Type="Double" Visible="0"/>
						<Atom3d ID="994" HasProperties="1" Mapping="409" Parent="55" UserID="306" DisplayStyle="Line" Hidden="1" XYZ="0.315732639656115,0.653417696435933,1.18650174438206" Connections="995" ForcefieldType="h1" Charge="0.076" Components="H" Visible="0">
							<Properties Force="621.876638174093,5.31265592568288,-299.870862924202" RelativeVelocity="-0.0165363916698225,-0.360098986127333,-0.602425831383932"/>
						</Atom3d>
						<Bond ID="995" Mapping="409" Parent="55" Hidden="1" Connects="985,994" Visible="0"/>
						<Atom3d ID="996" HasProperties="1" Mapping="409" Parent="55" UserID="307" DisplayStyle="Line" Hidden="1" XYZ="0.403695177798288,0.680982888500614,1.08686786089476" Connections="997" ForcefieldType="h1" Charge="0.053" Components="H" Visible="0">
							<Properties Force="-26.5457822553707,-20.9720182787152,257.59805528888" RelativeVelocity="0.0143400407121411,-0.204027367024775,0.461060556833268"/>
						</Atom3d>
						<Bond ID="997" Mapping="409" Parent="55" Hidden="1" Connects="988,996" Visible="0"/>
						<Atom3d ID="998" HasProperties="1" Mapping="409" Parent="55" UserID="308" DisplayStyle="Line" Hidden="1" XYZ="0.415335592954288,0.719354462158241,1.13014152037701" Connections="999" ForcefieldType="h1" Charge="0.053" Components="H" Visible="0">
							<Properties Force="-166.918096573144,-113.089249264145,-174.11938445098" RelativeVelocity="-0.0883480851154457,0.037000253962106,-0.487527683121843"/>
						</Atom3d>
						<Bond ID="999" Mapping="409" Parent="55" Hidden="1" Connects="988,998" Visible="0"/>
						<Atom3d ID="1000" HasProperties="1" Mapping="409" Parent="55" UserID="309" DisplayStyle="Line" Hidden="1" XYZ="0.365923938005067,0.721737955107893,1.09850403584064" Connections="1001" ForcefieldType="h1" Charge="0.053" Components="H" Visible="0">
							<Properties Force="-295.882387985519,-178.526499721337,393.955211494834" RelativeVelocity="-0.0800466689533185,0.206834903319496,0.513573757793843"/>
						</Atom3d>
						<Bond ID="1001" Mapping="409" Parent="55" Hidden="1" Connects="988,1000" Visible="0"/>
						<Atom3d ID="1002" HasProperties="1" Mapping="409" Parent="55" UserID="310" DisplayStyle="Line" Hidden="1" XYZ="0.389639980866719,0.612571230365293,1.18476730816763" Connections="1003" ForcefieldType="h1" Charge="0.053" Components="H" Visible="0">
							<Properties Force="-112.585171758943,250.070662023832,-183.655126365195" RelativeVelocity="0.264790897104022,-0.472703510417908,-0.398143774665848"/>
						</Atom3d>
						<Bond ID="1003" Mapping="409" Parent="55" Hidden="1" Connects="990,1002" Visible="0"/>
						<Atom3d ID="1004" HasProperties="1" Mapping="409" Parent="55" UserID="311" DisplayStyle="Line" Hidden="1" XYZ="0.433532563219242,0.637038093859976,1.15734421763844" Connections="1005" ForcefieldType="h1" Charge="0.053" Components="H" Visible="0">
							<Properties Force="90.855937704383,280.574696040872,-109.849312026413" RelativeVelocity="-0.594772850945505,0.377659950214773,0.328549582967446"/>
						</Atom3d>
						<Bond ID="1005" Mapping="409" Parent="55" Hidden="1" Connects="990,1004" Visible="0"/>
						<Atom3d ID="1006" HasProperties="1" Mapping="409" Parent="55" UserID="312" DisplayStyle="Line" Hidden="1" XYZ="0.394636075897376,0.604977179787193,1.12809996511302" Connections="1007" ForcefieldType="h1" Charge="0.053" Components="H" Visible="0">
							<Properties Force="-49.3774026467616,-10.9304545708391,-309.442528031771" RelativeVelocity="-0.297458980084523,-0.795009839662349,0.311427496214365"/>
						</Atom3d>
						<Bond ID="1007" Mapping="409" Parent="55" Hidden="1" Connects="990,1006" Visible="0"/>
						<Molecule ID="55" Mapping="409" Parent="2" Children="ci(25):23+985,5656,5855" Name="Sketch 25" XYZ="0.25115205339288,0.107636594306916,-0.0717577295379392" Visible="0"/>
						<Atom3d ID="1008" HasProperties="1" Mapping="409" Parent="57" UserID="313" DisplayStyle="Line" XYZ="0.196555696225766,0.436599159439926,1.08105594773201" Connections="1010,1016,1018" ForcefieldType="c3&apos;" Charge="0.374" Components="C" Visible="0">
							<Properties Force="-199.849921349521,-2.89114216539048,1145.45336722529" RelativeVelocity="0.0603143574100853,-0.0422433175172947,-0.0177684941512972"/>
						</Atom3d>
						<Atom3d ID="1009" HasProperties="1" Mapping="409" Parent="57" UserID="314" DisplayStyle="Line" XYZ="0.170994342266654,0.470008965269752,1.09682039286816" Connections="1010,1012,1014" ForcefieldType="n3m" Charge="-0.446" Components="N" Visible="0">
							<Properties Force="-131.103221453323,-465.099874830621,-236.597633731826" RelativeVelocity="0.13316018027711,0.0273720226214103,-0.0938082123860974"/>
						</Atom3d>
						<Bond ID="1010" Mapping="409" Parent="57" Connects="1008,1009" Visible="0"/>
						<Atom3d ID="1011" HasProperties="1" Mapping="409" Parent="57" UserID="315" DisplayStyle="Line" XYZ="0.173657714942565,0.51051108707334,1.07323858157265" Connections="1012,1020,1022,1024" ForcefieldType="c4" Charge="0.064" Components="C" Visible="0">
							<Properties Force="678.751252711726,365.32340402894,-482.508860938918" RelativeVelocity="-0.0794485684837467,-0.0515632612361179,0.25065682093276"/>
						</Atom3d>
						<Bond ID="1012" Mapping="409" Parent="57" Connects="1009,1011" Visible="0"/>
						<Atom3d ID="1013" HasProperties="1" Mapping="409" Parent="57" UserID="316" DisplayStyle="Line" XYZ="0.141267471327149,0.472342906624872,1.13523014972087" Connections="1014,1026,1028,1030" ForcefieldType="c4" Charge="0.064" Components="C" Visible="0">
							<Properties Force="-215.712042243981,-457.850420374659,-240.972682159029" RelativeVelocity="-0.185698721889776,0.0660330931948412,0.0752832448159468"/>
						</Atom3d>
						<Bond ID="1014" Mapping="409" Parent="57" Connects="1009,1013" Visible="0"/>
						<Atom3d ID="1015" HasProperties="1" Mapping="409" Parent="57" UserID="317" DisplayStyle="Line" XYZ="0.217475389794889,0.43477040191083,1.04723130027758" Connections="1016" ForcefieldType="o1=" Charge="-0.45" Components="O" Visible="0">
							<Properties Force="-241.035140149633,633.396242635335,-111.479028465907" RelativeVelocity="0.0466404722215933,-0.172990556543434,-0.104611811029727"/>
						</Atom3d>
						<Bond ID="1016" Mapping="409" Parent="57" Connects="1008,1015" Type="Double" Visible="0"/>
						<Atom3d ID="1017" HasProperties="1" Mapping="409" Parent="57" UserID="318" DisplayStyle="Line" Hidden="1" XYZ="0.199760900834503,0.410516314632106,1.10615553979302" Connections="1018" ForcefieldType="h1" Charge="0.076" Components="H" Visible="0">
							<Properties Force="-227.151762317686,-222.004869679392,-9.34762858500677" RelativeVelocity="0.641565504391677,-0.266462194862776,0.483984435153553"/>
						</Atom3d>
						<Bond ID="1018" Mapping="409" Parent="57" Hidden="1" Connects="1008,1017" Visible="0"/>
						<Atom3d ID="1019" HasProperties="1" Mapping="409" Parent="57" UserID="319" DisplayStyle="Line" Hidden="1" XYZ="0.20884599697039,0.518190593182314,1.06956932379008" Connections="1020" ForcefieldType="h1" Charge="0.053" Components="H" Visible="0">
							<Properties Force="-115.416000290671,283.105345614736,-97.3898827475722" RelativeVelocity="-0.469285293626435,-0.241744840157636,-0.142725299336852"/>
						</Atom3d>
						<Bond ID="1020" Mapping="409" Parent="57" Hidden="1" Connects="1011,1019" Visible="0"/>
						<Atom3d ID="1021" HasProperties="1" Mapping="409" Parent="57" UserID="320" DisplayStyle="Line" Hidden="1" XYZ="0.157095616972821,0.537585848564896,1.08946777047575" Connections="1022" ForcefieldType="h1" Charge="0.053" Components="H" Visible="0">
							<Properties Force="-3.85903129829069,124.10256186909,453.64740805762" RelativeVelocity="0.570812907500299,-0.580593455774447,-0.127784698470983"/>
						</Atom3d>
						<Bond ID="1022" Mapping="409" Parent="57" Hidden="1" Connects="1011,1021" Visible="0"/>
						<Atom3d ID="1023" HasProperties="1" Mapping="409" Parent="57" UserID="321" DisplayStyle="Line" Hidden="1" XYZ="0.158712049803732,0.510218891601141,1.04087710361869" Connections="1024" ForcefieldType="h1" Charge="0.053" Components="H" Visible="0">
							<Properties Force="-53.3693890895618,-297.053280228402,-308.297071634516" RelativeVelocity="-0.14878992226767,-0.514832135720001,-0.171323325118472"/>
						</Atom3d>
						<Bond ID="1024" Mapping="409" Parent="57" Hidden="1" Connects="1011,1023" Visible="0"/>
						<Atom3d ID="1025" HasProperties="1" Mapping="409" Parent="57" UserID="322" DisplayStyle="Line" Hidden="1" XYZ="0.128305022883239,0.440144707593351,1.14682858680863" Connections="1026" ForcefieldType="h1" Charge="0.053" Components="H" Visible="0">
							<Properties Force="372.862239299474,134.784278773753,-333.518928803964" RelativeVelocity="-0.377235164403525,0.267021949965108,-0.391837665512567"/>
						</Atom3d>
						<Bond ID="1026" Mapping="409" Parent="57" Hidden="1" Connects="1013,1025" Visible="0"/>
						<Atom3d ID="1027" HasProperties="1" Mapping="409" Parent="57" UserID="323" DisplayStyle="Line" Hidden="1" XYZ="0.111696088014674,0.491084690433315,1.12420295574004" Connections="1028" ForcefieldType="h1" Charge="0.053" Components="H" Visible="0">
							<Properties Force="254.277339992908,-58.8181581994398,311.130440684596" RelativeVelocity="-0.854980974739609,0.51875713098395,0.171382741300746"/>
						</Atom3d>
						<Bond ID="1028" Mapping="409" Parent="57" Hidden="1" Connects="1013,1027" Visible="0"/>
						<Atom3d ID="1029" HasProperties="1" Mapping="409" Parent="57" UserID="324" DisplayStyle="Line" Hidden="1" XYZ="0.157216827258396,0.488133623816999,1.16356191440345" Connections="1030" ForcefieldType="h1" Charge="0.053" Components="H" Visible="0">
							<Properties Force="-61.2020672125988,136.673408964274,-90.5878164418982" RelativeVelocity="-1.33435460767677,-0.0420260360211661,0.326267993921274"/>
						</Atom3d>
						<Bond ID="1030" Mapping="409" Parent="57" Hidden="1" Connects="1013,1029" Visible="0"/>
						<Molecule ID="57" Mapping="409" Parent="2" Children="ci(25):23+1008,5657,5856" Name="Sketch 25" XYZ="0.25115205339288,0.107636594306916,-0.0717577295379392" Visible="0"/>
						<Atom3d ID="1031" HasProperties="1" Mapping="409" Parent="59" UserID="325" DisplayStyle="Line" XYZ="-0.389133052474274,-0.173842241293455,0.297484317464922" Connections="1033,1039,1041" ForcefieldType="c3&apos;" Charge="0.374" Components="C" Visible="0">
							<Properties Force="-629.882151596562,857.657914602102,-1576.02270043352" RelativeVelocity="0.0364007759093103,0.10252796034497,0.048018326583398"/>
						</Atom3d>
						<Atom3d ID="1032" HasProperties="1" Mapping="409" Parent="59" UserID="326" DisplayStyle="Line" XYZ="-0.40980530195057,-0.204848565726385,0.319825163799435" Connections="1033,1035,1037" ForcefieldType="n3m" Charge="-0.446" Components="N" Visible="0">
							<Properties Force="-159.291991694161,561.628999390494,-419.32610994805" RelativeVelocity="0.00724818744063473,0.162851130986592,0.000475663492459846"/>
						</Atom3d>
						<Bond ID="1033" Mapping="409" Parent="59" Connects="1031,1032" Visible="0"/>
						<Atom3d ID="1034" HasProperties="1" Mapping="409" Parent="59" UserID="327" DisplayStyle="Line" XYZ="-0.457476318401935,-0.210055448359683,0.317231828547281" Connections="1035,1043,1045,1047" ForcefieldType="c4" Charge="0.064" Components="C" Visible="0">
							<Properties Force="-704.929377637036,-558.099903278273,-1775.33500481454" RelativeVelocity="0.00998807796836288,0.135269303792604,0.122559544321907"/>
						</Atom3d>
						<Bond ID="1035" Mapping="409" Parent="59" Connects="1032,1034" Visible="0"/>
						<Atom3d ID="1036" HasProperties="1" Mapping="409" Parent="59" UserID="328" DisplayStyle="Line" XYZ="-0.384816521666839,-0.230088329437256,0.349143813605263" Connections="1037,1049,1051,1053" ForcefieldType="c4" Charge="0.064" Components="C" Visible="0">
							<Properties Force="-124.701899439187,-1360.41233321376,346.655894039872" RelativeVelocity="0.264089213464388,0.0406868866768607,0.00394746273005746"/>
						</Atom3d>
						<Bond ID="1037" Mapping="409" Parent="59" Connects="1032,1036" Visible="0"/>
						<Atom3d ID="1038" HasProperties="1" Mapping="409" Parent="59" UserID="329" DisplayStyle="Line" XYZ="-0.407295324763193,-0.15118207639142,0.269623475885799" Connections="1039" ForcefieldType="o1=" Charge="-0.45" Components="O" Visible="0">
							<Properties Force="-263.312084491727,56.8092585629823,256.573234157737" RelativeVelocity="-0.00256433599991001,0.101104761932371,0.0980223311877727"/>
						</Atom3d>
						<Bond ID="1039" Mapping="409" Parent="59" Connects="1031,1038" Type="Double" Visible="0"/>
						<Atom3d ID="1040" HasProperties="1" Mapping="409" Parent="59" UserID="330" DisplayStyle="Line" Hidden="1" XYZ="-0.353707685267394,-0.168292037632677,0.299741046291446" Connections="1041" ForcefieldType="h1" Charge="0.076" Components="H" Visible="0">
							<Properties Force="438.87170890384,-545.396254269119,752.708985678587" RelativeVelocity="-0.465639308187523,0.572729051150074,-0.572254704579572"/>
						</Atom3d>
						<Bond ID="1041" Mapping="409" Parent="59" Hidden="1" Connects="1031,1040" Visible="0"/>
						<Atom3d ID="1042" HasProperties="1" Mapping="409" Parent="59" UserID="331" DisplayStyle="Line" Hidden="1" XYZ="-0.476172378124097,-0.189521575447987,0.338833550629375" Connections="1043" ForcefieldType="h1" Charge="0.053" Components="H" Visible="0">
							<Properties Force="-103.152156290399,247.465753543868,805.659923560708" RelativeVelocity="0.464398011405693,0.856778592059085,-0.113925657678638"/>
						</Atom3d>
						<Bond ID="1043" Mapping="409" Parent="59" Hidden="1" Connects="1034,1042" Visible="0"/>
						<Atom3d ID="1044" HasProperties="1" Mapping="409" Parent="59" UserID="332" DisplayStyle="Line" Hidden="1" XYZ="-0.467582750278018,-0.246194285873312,0.320822254154843" Connections="1045" ForcefieldType="h1" Charge="0.053" Components="H" Visible="0">
							<Properties Force="253.48247546132,866.69656599182,-30.1478228395027" RelativeVelocity="0.564239837078963,0.689119106674541,-0.348466495464143"/>
						</Atom3d>
						<Bond ID="1045" Mapping="409" Parent="59" Hidden="1" Connects="1034,1044" Visible="0"/>
						<Atom3d ID="1046" HasProperties="1" Mapping="409" Parent="59" UserID="333" DisplayStyle="Line" Hidden="1" XYZ="-0.471600807625495,-0.19793467162548,0.283063329640757" Connections="1047" ForcefieldType="h1" Charge="0.053" Components="H" Visible="0">
							<Properties Force="812.530206981363,-589.577218561087,1028.7303446373" RelativeVelocity="0.58092653803816,-0.243963322521456,0.43564248088434"/>
						</Atom3d>
						<Bond ID="1047" Mapping="409" Parent="59" Hidden="1" Connects="1034,1046" Visible="0"/>
						<Atom3d ID="1048" HasProperties="1" Mapping="409" Parent="59" UserID="334" DisplayStyle="Line" Hidden="1" XYZ="-0.405334282001257,-0.258529820689958,0.359111169211315" Connections="1049" ForcefieldType="h1" Charge="0.053" Components="H" Visible="0">
							<Properties Force="143.356840133187,238.773136736449,320.455049056241" RelativeVelocity="-0.13623222231116,-0.296147434873634,-0.219265309511032"/>
						</Atom3d>
						<Bond ID="1049" Mapping="409" Parent="59" Hidden="1" Connects="1036,1048" Visible="0"/>
						<Atom3d ID="1050" HasProperties="1" Mapping="409" Parent="59" UserID="335" DisplayStyle="Line" Hidden="1" XYZ="-0.373011060094586,-0.211108261153545,0.376303881247201" Connections="1051" ForcefieldType="h1" Charge="0.053" Components="H" Visible="0">
							<Properties Force="61.7832332184835,234.232202140845,629.186502609545" RelativeVelocity="0.441667347579052,0.122013103017582,-0.382140209929434"/>
						</Atom3d>
						<Bond ID="1051" Mapping="409" Parent="59" Hidden="1" Connects="1036,1050" Visible="0"/>
						<Atom3d ID="1052" HasProperties="1" Mapping="409" Parent="59" UserID="336" DisplayStyle="Line" Hidden="1" XYZ="-0.356633572580565,-0.24583384945549,0.333841771293247" Connections="1053" ForcefieldType="h1" Charge="0.053" Components="H" Visible="0">
							<Properties Force="282.507067230715,63.0136190923674,-304.346562214772" RelativeVelocity="-0.329424419150395,-0.62525506382439,-0.379242243419424"/>
						</Atom3d>
						<Bond ID="1053" Mapping="409" Parent="59" Hidden="1" Connects="1036,1052" Visible="0"/>
						<Molecule ID="59" Mapping="409" Parent="2" Children="ci(25):23+1031,5658,5857" Name="Sketch 25" XYZ="0.25115205339288,0.107636594306916,-0.0717577295379392" Visible="0"/>
						<Atom3d ID="1054" HasProperties="1" Mapping="409" Parent="61" UserID="337" DisplayStyle="Line" XYZ="0.324837573665268,-0.868082676200184,-0.693138828363317" Connections="1056,1062,1064" ForcefieldType="c3&apos;" Charge="0.374" Components="C" Visible="0">
							<Properties Force="624.759225664323,-446.480112373306,525.048400441023" RelativeVelocity="-0.144641704914014,-0.122556116262969,-0.190458510795652"/>
						</Atom3d>
						<Atom3d ID="1055" HasProperties="1" Mapping="409" Parent="61" UserID="338" DisplayStyle="Line" XYZ="0.341939251796101,-0.902938515550484,-0.712918305916923" Connections="1056,1058,1060" ForcefieldType="n3m" Charge="-0.446" Components="N" Visible="0">
							<Properties Force="-373.323891034481,-512.4912941381,-1136.28920366531" RelativeVelocity="-0.0213688510118001,-0.154480744773359,0.343695383116987"/>
						</Atom3d>
						<Bond ID="1056" Mapping="409" Parent="61" Connects="1054,1055" Visible="0"/>
						<Atom3d ID="1057" HasProperties="1" Mapping="409" Parent="61" UserID="339" DisplayStyle="Line" XYZ="0.388146798862881,-0.912540558852084,-0.722692589448322" Connections="1058,1066,1068,1070" ForcefieldType="c4" Charge="0.064" Components="C" Visible="0">
							<Properties Force="-1094.96371794117,-1157.10118335557,1150.79384946992" RelativeVelocity="0.157720136794635,0.030692609329141,-0.100541457104578"/>
						</Atom3d>
						<Bond ID="1058" Mapping="409" Parent="61" Connects="1055,1057" Visible="0"/>
						<Atom3d ID="1059" HasProperties="1" Mapping="409" Parent="61" UserID="340" DisplayStyle="Line" XYZ="0.31275276035209,-0.939074134083485,-0.729554420799962" Connections="1060,1072,1074,1076" ForcefieldType="c4" Charge="0.064" Components="C" Visible="0">
							<Properties Force="769.153348275335,234.846008167985,776.131522787653" RelativeVelocity="-0.0247217734284915,-0.12440054480066,-0.0836234301718816"/>
						</Atom3d>
						<Bond ID="1060" Mapping="409" Parent="61" Connects="1055,1059" Visible="0"/>
						<Atom3d ID="1061" HasProperties="1" Mapping="409" Parent="61" UserID="341" DisplayStyle="Line" XYZ="0.34528852515219,-0.840828257230424,-0.672464765640622" Connections="1062" ForcefieldType="o1=" Charge="-0.45" Components="O" Visible="0">
							<Properties Force="7.50216408358127,234.692205655364,-274.375381426607" RelativeVelocity="-0.00374881289590634,-0.0971336827090084,0.265118756189292"/>
						</Atom3d>
						<Bond ID="1062" Mapping="409" Parent="61" Connects="1054,1061" Type="Double" Visible="0"/>
						<Atom3d ID="1063" HasProperties="1" Mapping="409" Parent="61" UserID="342" DisplayStyle="Line" Hidden="1" XYZ="0.289274015369865,-0.871153829051376,-0.693996844510608" Connections="1064" ForcefieldType="h1" Charge="0.076" Components="H" Visible="0">
							<Properties Force="-682.870828961472,314.138705639489,70.356686786671" RelativeVelocity="0.044422745594088,-0.665343400548022,-0.148427794418101"/>
						</Atom3d>
						<Bond ID="1064" Mapping="409" Parent="61" Hidden="1" Connects="1054,1063" Visible="0"/>
						<Atom3d ID="1065" HasProperties="1" Mapping="409" Parent="61" UserID="343" DisplayStyle="Line" Hidden="1" XYZ="0.397439483177228,-0.904569862240854,-0.755806493021814" Connections="1066" ForcefieldType="h1" Charge="0.053" Components="H" Visible="0">
							<Properties Force="459.038142952093,662.477481928049,-200.380367071849" RelativeVelocity="-0.205846414776928,-1.30437645974403,0.199840431950735"/>
						</Atom3d>
						<Bond ID="1066" Mapping="409" Parent="61" Hidden="1" Connects="1057,1065" Visible="0"/>
						<Atom3d ID="1067" HasProperties="1" Mapping="409" Parent="61" UserID="344" DisplayStyle="Line" Hidden="1" XYZ="0.385946187104609,-0.949513051896844,-0.724394959537708" Connections="1068" ForcefieldType="h1" Charge="0.053" Components="H" Visible="0">
							<Properties Force="750.820924805853,412.608337090187,271.109069750114" RelativeVelocity="0.455922648490879,-0.300022097577541,0.602122391927024"/>
						</Atom3d>
						<Bond ID="1068" Mapping="409" Parent="61" Hidden="1" Connects="1057,1067" Visible="0"/>
						<Atom3d ID="1069" HasProperties="1" Mapping="409" Parent="61" UserID="345" DisplayStyle="Line" Hidden="1" XYZ="0.407372739808975,-0.902364409523804,-0.693618023463457" Connections="1070" ForcefieldType="h1" Charge="0.053" Components="H" Visible="0">
							<Properties Force="305.781427897343,21.0514389602036,-627.600820943778" RelativeVelocity="-0.453947165754127,0.188997077874788,0.0660449661138358"/>
						</Atom3d>
						<Bond ID="1070" Mapping="409" Parent="61" Hidden="1" Connects="1057,1069" Visible="0"/>
						<Atom3d ID="1071" HasProperties="1" Mapping="409" Parent="61" UserID="346" DisplayStyle="Line" Hidden="1" XYZ="0.318395667397837,-0.967233775401765,-0.706479641621602" Connections="1072" ForcefieldType="h1" Charge="0.053" Components="H" Visible="0">
							<Properties Force="-392.909896328413,109.232842078155,-428.199875521624" RelativeVelocity="-0.171452043618828,-0.706301038356803,-0.261684623344847"/>
						</Atom3d>
						<Bond ID="1072" Mapping="409" Parent="61" Hidden="1" Connects="1059,1071" Visible="0"/>
						<Atom3d ID="1073" HasProperties="1" Mapping="409" Parent="61" UserID="347" DisplayStyle="Line" Hidden="1" XYZ="0.322413631920509,-0.948082413641614,-0.762653786797209" Connections="1074" ForcefieldType="h1" Charge="0.053" Components="H" Visible="0">
							<Properties Force="164.761130368825,-157.574598935873,-285.736417520903" RelativeVelocity="-0.806482929345423,-0.0811009504927415,0.661420909006353"/>
						</Atom3d>
						<Bond ID="1074" Mapping="409" Parent="61" Hidden="1" Connects="1059,1073" Visible="0"/>
						<Atom3d ID="1075" HasProperties="1" Mapping="409" Parent="61" UserID="348" DisplayStyle="Line" Hidden="1" XYZ="0.278912225409042,-0.929443614694714,-0.731378890404926" Connections="1076" ForcefieldType="h1" Charge="0.053" Components="H" Visible="0">
							<Properties Force="-483.027613747085,161.241402043113,224.333130058326" RelativeVelocity="-0.425469385243052,0.321476639044669,-0.84038976460271"/>
						</Atom3d>
						<Bond ID="1076" Mapping="409" Parent="61" Hidden="1" Connects="1059,1075" Visible="0"/>
						<Molecule ID="61" Mapping="409" Parent="2" Children="ci(25):23+1054,5659,5858" Name="Sketch 25" XYZ="0.25115205339288,0.107636594306916,-0.0717577295379392" Visible="0"/>
						<Atom3d ID="1077" HasProperties="1" Mapping="409" Parent="63" UserID="349" DisplayStyle="Line" XYZ="-0.457893354017193,1.01982971390999,-1.42951297890468" Connections="1079,1085,1087" ForcefieldType="c3&apos;" Charge="0.374" Components="C" Visible="0">
							<Properties Force="-422.652319146833,417.767975645295,-416.493757842642" RelativeVelocity="-0.000569931175179335,-0.0487302172901671,0.0268866219963078"/>
						</Atom3d>
						<Atom3d ID="1078" HasProperties="1" Mapping="409" Parent="63" UserID="350" DisplayStyle="Line" XYZ="-0.478514525840872,0.982170431667219,-1.41989259256385" Connections="1079,1081,1083" ForcefieldType="n3m" Charge="-0.446" Components="N" Visible="0">
							<Properties Force="-326.483556320073,-805.789296922738,571.68616470992" RelativeVelocity="0.166606158890438,-0.190331677555066,0.366446875578788"/>
						</Atom3d>
						<Bond ID="1079" Mapping="409" Parent="63" Connects="1077,1078" Visible="0"/>
						<Atom3d ID="1080" HasProperties="1" Mapping="409" Parent="63" UserID="351" DisplayStyle="Line" XYZ="-0.466222223988326,0.953942022204272,-1.38396446087467" Connections="1081,1089,1091,1093" ForcefieldType="c4" Charge="0.064" Components="C" Visible="0">
							<Properties Force="1326.75165911221,1452.94815850213,812.402892083086" RelativeVelocity="0.00550277169943522,0.00893878771425264,0.00116559684851142"/>
						</Atom3d>
						<Bond ID="1081" Mapping="409" Parent="63" Connects="1078,1080" Visible="0"/>
						<Atom3d ID="1082" HasProperties="1" Mapping="409" Parent="63" UserID="352" DisplayStyle="Line" XYZ="-0.514779763982967,0.962331106827673,-1.44390679886311" Connections="1083,1095,1097,1099" ForcefieldType="c4" Charge="0.064" Components="C" Visible="0">
							<Properties Force="-704.653058507003,3529.67953720386,-1380.00968299434" RelativeVelocity="-0.027377459189666,0.0285050771358087,0.0886831715921002"/>
						</Atom3d>
						<Bond ID="1083" Mapping="409" Parent="63" Connects="1078,1082" Visible="0"/>
						<Atom3d ID="1084" HasProperties="1" Mapping="409" Parent="63" UserID="353" DisplayStyle="Line" XYZ="-0.424097635325004,1.03407226705145,-1.41338828487197" Connections="1085" ForcefieldType="o1=" Charge="-0.45" Components="O" Visible="0">
							<Properties Force="-335.425368793726,-217.366434205317,93.6070455950106" RelativeVelocity="0.0707872470712808,-0.163966718596856,-0.0863249511226387"/>
						</Atom3d>
						<Bond ID="1085" Mapping="409" Parent="63" Connects="1077,1084" Type="Double" Visible="0"/>
						<Atom3d ID="1086" HasProperties="1" Mapping="409" Parent="63" UserID="354" DisplayStyle="Line" Hidden="1" XYZ="-0.478203860741616,1.03943631413716,-1.45390215654484" Connections="1087" ForcefieldType="h1" Charge="0.076" Components="H" Visible="0">
							<Properties Force="365.5338079385,-224.066217568109,85.0193937317644" RelativeVelocity="0.601754212993204,-0.141351262970171,0.545317902209561"/>
						</Atom3d>
						<Bond ID="1087" Mapping="409" Parent="63" Hidden="1" Connects="1077,1086" Visible="0"/>
						<Atom3d ID="1088" HasProperties="1" Mapping="409" Parent="63" UserID="355" DisplayStyle="Line" Hidden="1" XYZ="-0.456813254063455,0.922592630183116,-1.39593426557893" Connections="1089" ForcefieldType="h1" Charge="0.053" Components="H" Visible="0">
							<Properties Force="209.243792245216,-907.266294065496,-262.423171042887" RelativeVelocity="-0.212482231073021,-0.142228232040425,-0.157546805383974"/>
						</Atom3d>
						<Bond ID="1089" Mapping="409" Parent="63" Hidden="1" Connects="1080,1088" Visible="0"/>
						<Atom3d ID="1090" HasProperties="1" Mapping="409" Parent="63" UserID="356" DisplayStyle="Line" Hidden="1" XYZ="-0.491641479011078,0.950312588110978,-1.35813531223589" Connections="1091" ForcefieldType="h1" Charge="0.053" Components="H" Visible="0">
							<Properties Force="58.0279059456187,134.764796725639,-190.789727887901" RelativeVelocity="0.737459619829971,-1.25301722517516,0.883961026000046"/>
						</Atom3d>
						<Bond ID="1091" Mapping="409" Parent="63" Hidden="1" Connects="1080,1090" Visible="0"/>
						<Atom3d ID="1092" HasProperties="1" Mapping="409" Parent="63" UserID="357" DisplayStyle="Line" Hidden="1" XYZ="-0.435364134273258,0.969543953873973,-1.36910646840322" Connections="1093" ForcefieldType="h1" Charge="0.053" Components="H" Visible="0">
							<Properties Force="-808.117217952293,-556.653663217156,-27.4217489677181" RelativeVelocity="-0.521182458590479,-0.342213486234812,0.636860887561649"/>
						</Atom3d>
						<Bond ID="1093" Mapping="409" Parent="63" Hidden="1" Connects="1080,1092" Visible="0"/>
						<Atom3d ID="1094" HasProperties="1" Mapping="409" Parent="63" UserID="358" DisplayStyle="Line" Hidden="1" XYZ="-0.515626273618321,0.983044041308815,-1.477845968577" Connections="1095" ForcefieldType="h1" Charge="0.053" Components="H" Visible="0">
							<Properties Force="-185.244896461444,-1252.84836477332,1343.32908983485" RelativeVelocity="-0.774598243119421,0.633964577668025,0.754056997461044"/>
						</Atom3d>
						<Bond ID="1095" Mapping="409" Parent="63" Hidden="1" Connects="1082,1094" Visible="0"/>
						<Atom3d ID="1096" HasProperties="1" Mapping="409" Parent="63" UserID="359" DisplayStyle="Line" Hidden="1" XYZ="-0.547608482580619,0.969299048746401,-1.42788124971182" Connections="1097" ForcefieldType="h1" Charge="0.053" Components="H" Visible="0">
							<Properties Force="634.803060755662,-271.762457810774,-188.735444971032" RelativeVelocity="-0.721095535426123,0.0775952336762628,-0.311429886496427"/>
						</Atom3d>
						<Bond ID="1097" Mapping="409" Parent="63" Hidden="1" Connects="1082,1096" Visible="0"/>
						<Atom3d ID="1098" HasProperties="1" Mapping="409" Parent="63" UserID="360" DisplayStyle="Line" Hidden="1" XYZ="-0.510198605166519,0.92879917759667,-1.44921942881356" Connections="1099" ForcefieldType="h1" Charge="0.053" Components="H" Visible="0">
							<Properties Force="216.263664386072,-1297.19747458314,-327.64569316041" RelativeVelocity="-0.370175141097231,0.470382102974148,-0.642100047708774"/>
						</Atom3d>
						<Bond ID="1099" Mapping="409" Parent="63" Hidden="1" Connects="1082,1098" Visible="0"/>
						<Molecule ID="63" Mapping="409" Parent="2" Children="ci(25):23+1077,5660,5859" Name="Sketch 25" XYZ="0.25115205339288,0.107636594306916,-0.0717577295379392" Visible="0"/>
						<Atom3d ID="1100" HasProperties="1" Mapping="409" Parent="65" UserID="361" DisplayStyle="Line" XYZ="-0.0326937385357821,0.276609591569293,1.15405545402694" Connections="1102,1108,1110" ForcefieldType="c3&apos;" Charge="0.374" Components="C" Visible="0">
							<Properties Force="937.578853160335,-387.173005073591,659.338954007938" RelativeVelocity="-0.15696320834059,-0.111130478672746,-0.217388030389921"/>
						</Atom3d>
						<Atom3d ID="1101" HasProperties="1" Mapping="409" Parent="65" UserID="362" DisplayStyle="Line" XYZ="-0.0586765092837992,0.305906513529912,1.13389244974937" Connections="1102,1104,1106" ForcefieldType="n3m" Charge="-0.446" Components="N" Visible="0">
							<Properties Force="1474.63425316045,515.806522887397,-221.787552154368" RelativeVelocity="-0.201286886165261,-0.151090971876693,-0.288704387771121"/>
						</Atom3d>
						<Bond ID="1102" Mapping="409" Parent="65" Connects="1100,1101" Visible="0"/>
						<Atom3d ID="1103" HasProperties="1" Mapping="409" Parent="65" UserID="363" DisplayStyle="Line" XYZ="-0.0340935571843022,0.34564015670921,1.12072558068576" Connections="1104,1112,1114,1116" ForcefieldType="c4" Charge="0.064" Components="C" Visible="0">
							<Properties Force="-1475.23713097622,238.750521530544,140.89044526311" RelativeVelocity="0.0149620021093783,-0.102517517042213,0.156241647261266"/>
						</Atom3d>
						<Bond ID="1104" Mapping="409" Parent="65" Connects="1101,1103" Visible="0"/>
						<Atom3d ID="1105" HasProperties="1" Mapping="409" Parent="65" UserID="364" DisplayStyle="Line" XYZ="-0.0880484529933891,0.290142473607793,1.10110951120855" Connections="1106,1118,1120,1122" ForcefieldType="c4" Charge="0.064" Components="C" Visible="0">
							<Properties Force="-2055.08184128433,-344.528885518673,236.574172368769" RelativeVelocity="-0.139670057761289,-0.0306328895725533,0.026684923781299"/>
						</Atom3d>
						<Bond ID="1106" Mapping="409" Parent="65" Connects="1101,1105" Visible="0"/>
						<Atom3d ID="1107" HasProperties="1" Mapping="409" Parent="65" UserID="365" DisplayStyle="Line" XYZ="0.00379147903549584,0.283990437884568,1.17111202640247" Connections="1108" ForcefieldType="o1=" Charge="-0.45" Components="O" Visible="0">
							<Properties Force="-1304.92193302592,-31.1983175801667,-585.683699201584" RelativeVelocity="-0.0609568862171408,-0.228873946264957,0.20014955472816"/>
						</Atom3d>
						<Bond ID="1108" Mapping="409" Parent="65" Connects="1100,1107" Type="Double" Visible="0"/>
						<Atom3d ID="1109" HasProperties="1" Mapping="409" Parent="65" UserID="366" DisplayStyle="Line" Hidden="1" XYZ="-0.0483162764218662,0.243339584926058,1.15587189156131" Connections="1110" ForcefieldType="h1" Charge="0.076" Components="H" Visible="0">
							<Properties Force="59.0307676384829,107.241002780445,30.5472602130354" RelativeVelocity="-0.351723982482089,0.35296711634933,-0.38467293586519"/>
						</Atom3d>
						<Bond ID="1110" Mapping="409" Parent="65" Hidden="1" Connects="1100,1109" Visible="0"/>
						<Atom3d ID="1111" HasProperties="1" Mapping="409" Parent="65" UserID="367" DisplayStyle="Line" Hidden="1" XYZ="-0.00739890372882315,0.339549297064533,1.09934217468314" Connections="1112" ForcefieldType="h1" Charge="0.053" Components="H" Visible="0">
							<Properties Force="1061.93989284621,-454.034608507719,-219.928764110559" RelativeVelocity="0.153940810545024,-1.21434272900371,0.329718069167721"/>
						</Atom3d>
						<Bond ID="1112" Mapping="409" Parent="65" Hidden="1" Connects="1103,1111" Visible="0"/>
						<Atom3d ID="1113" HasProperties="1" Mapping="409" Parent="65" UserID="368" DisplayStyle="Line" Hidden="1" XYZ="-0.0254719575510542,0.363813353326802,1.15070849061504" Connections="1114" ForcefieldType="h1" Charge="0.053" Components="H" Visible="0">
							<Properties Force="152.326506702607,140.25128200827,-252.199631329211" RelativeVelocity="0.734780784010271,-0.0592553839951226,-0.114992567087643"/>
						</Atom3d>
						<Bond ID="1114" Mapping="409" Parent="65" Hidden="1" Connects="1103,1113" Visible="0"/>
						<Atom3d ID="1115" HasProperties="1" Mapping="409" Parent="65" UserID="369" DisplayStyle="Line" Hidden="1" XYZ="-0.0553618843217132,0.36546851987293,1.09817750500596" Connections="1116" ForcefieldType="h1" Charge="0.053" Components="H" Visible="0">
							<Properties Force="17.8356452287433,-15.1552039314591,591.719124538409" RelativeVelocity="-0.0930367080155097,-0.168185472545123,0.260440375762435"/>
						</Atom3d>
						<Bond ID="1116" Mapping="409" Parent="65" Hidden="1" Connects="1103,1115" Visible="0"/>
						<Atom3d ID="1117" HasProperties="1" Mapping="409" Parent="65" UserID="370" DisplayStyle="Line" Hidden="1" XYZ="-0.111773614445835,0.265778165474435,1.11613385083702" Connections="1118" ForcefieldType="h1" Charge="0.053" Components="H" Visible="0">
							<Properties Force="407.208193192557,305.124576258402,-168.771973543967" RelativeVelocity="0.808832876385117,0.428307710522754,0.278552884889634"/>
						</Atom3d>
						<Bond ID="1118" Mapping="409" Parent="65" Hidden="1" Connects="1105,1117" Visible="0"/>
						<Atom3d ID="1119" HasProperties="1" Mapping="409" Parent="65" UserID="371" DisplayStyle="Line" Hidden="1" XYZ="-0.0749449550924031,0.273737943757911,1.07203040611927" Connections="1120" ForcefieldType="h1" Charge="0.053" Components="H" Visible="0">
							<Properties Force="339.575918168875,44.557166008114,88.8030250318978" RelativeVelocity="-0.572698640519091,-0.549665275337924,-0.321797746629448"/>
						</Atom3d>
						<Bond ID="1120" Mapping="409" Parent="65" Hidden="1" Connects="1105,1119" Visible="0"/>
						<Atom3d ID="1121" HasProperties="1" Mapping="409" Parent="65" UserID="372" DisplayStyle="Line" Hidden="1" XYZ="-0.10989745353852,0.318394195513889,1.09152750962902" Connections="1122" ForcefieldType="h1" Charge="0.053" Components="H" Visible="0">
							<Properties Force="300.896011328407,-392.837549691631,-138.767035336755" RelativeVelocity="-0.526940630473626,0.0324142955689989,0.216522591697939"/>
						</Atom3d>
						<Bond ID="1122" Mapping="409" Parent="65" Hidden="1" Connects="1105,1121" Visible="0"/>
						<Molecule ID="65" Mapping="409" Parent="2" Children="ci(25):23+1100,5661,5860" Name="Sketch 25" XYZ="0.25115205339288,0.107636594306916,-0.0717577295379392" Visible="0"/>
						<Atom3d ID="1123" HasProperties="1" Mapping="409" Parent="67" UserID="373" DisplayStyle="Line" XYZ="-0.232459838409473,0.546893810716908,-0.462436756841399" Connections="1125,1131,1133" ForcefieldType="c3&apos;" Charge="0.374" Components="C" Visible="0">
							<Properties Force="-243.248536702675,-66.0598735685285,146.312003375988" RelativeVelocity="0.183527110507051,-0.0656447319087642,0.365087626745558"/>
						</Atom3d>
						<Atom3d ID="1124" HasProperties="1" Mapping="409" Parent="67" UserID="374" DisplayStyle="Line" XYZ="-0.268558649711232,0.531143943303276,-0.442557632152833" Connections="1125,1127,1129" ForcefieldType="n3m" Charge="-0.446" Components="N" Visible="0">
							<Properties Force="-500.888478001208,-1409.83610027108,1.20247349144632" RelativeVelocity="-0.0532660038178383,-0.0790859050330504,0.0962582449696665"/>
						</Atom3d>
						<Bond ID="1125" Mapping="409" Parent="67" Connects="1123,1124" Visible="0"/>
						<Atom3d ID="1126" HasProperties="1" Mapping="409" Parent="67" UserID="375" DisplayStyle="Line" XYZ="-0.286039338542817,0.546107112488195,-0.399311341372046" Connections="1127,1135,1137,1139" ForcefieldType="c4" Charge="0.064" Components="C" Visible="0">
							<Properties Force="268.37996172565,-531.084929593489,-1232.39041845819" RelativeVelocity="0.208195974553617,-0.0245519870178149,-0.0618353977333352"/>
						</Atom3d>
						<Bond ID="1127" Mapping="409" Parent="67" Connects="1124,1126" Visible="0"/>
						<Atom3d ID="1128" HasProperties="1" Mapping="409" Parent="67" UserID="376" DisplayStyle="Line" XYZ="-0.288693324120826,0.490250555460751,-0.461192404845526" Connections="1129,1141,1143,1145" ForcefieldType="c4" Charge="0.064" Components="C" Visible="0">
							<Properties Force="-928.854219131366,664.144851836887,-640.776109032968" RelativeVelocity="-0.118498591610711,-0.328972658843853,-0.0393004356280628"/>
						</Atom3d>
						<Bond ID="1129" Mapping="409" Parent="67" Connects="1124,1128" Visible="0"/>
						<Atom3d ID="1130" HasProperties="1" Mapping="409" Parent="67" UserID="377" DisplayStyle="Line" XYZ="-0.211872472412538,0.577256111044908,-0.446796371586013" Connections="1131" ForcefieldType="o1=" Charge="-0.45" Components="O" Visible="0">
							<Properties Force="220.750874058046,-155.122537649503,-431.255069325162" RelativeVelocity="-0.038485861269934,0.0611924899993328,0.151343733299183"/>
						</Atom3d>
						<Bond ID="1131" Mapping="409" Parent="67" Connects="1123,1130" Type="Double" Visible="0"/>
						<Atom3d ID="1132" HasProperties="1" Mapping="409" Parent="67" UserID="378" DisplayStyle="Line" Hidden="1" XYZ="-0.22570638608488,0.528698961695082,-0.495355914648921" Connections="1133" ForcefieldType="h1" Charge="0.076" Components="H" Visible="0">
							<Properties Force="123.676011665874,596.298839721149,719.183540931675" RelativeVelocity="0.521400187793458,-0.334479781123182,-0.144006873392555"/>
						</Atom3d>
						<Bond ID="1133" Mapping="409" Parent="67" Hidden="1" Connects="1123,1132" Visible="0"/>
						<Atom3d ID="1134" HasProperties="1" Mapping="409" Parent="67" UserID="379" DisplayStyle="Line" Hidden="1" XYZ="-0.256939418481245,0.559491023380719,-0.382807335749916" Connections="1135" ForcefieldType="h1" Charge="0.053" Components="H" Visible="0">
							<Properties Force="-544.175915987326,258.204887565507,341.404528860581" RelativeVelocity="-0.422452574802228,0.646018998059538,0.825989848624998"/>
						</Atom3d>
						<Bond ID="1135" Mapping="409" Parent="67" Hidden="1" Connects="1126,1134" Visible="0"/>
						<Atom3d ID="1136" HasProperties="1" Mapping="409" Parent="67" UserID="380" DisplayStyle="Line" Hidden="1" XYZ="-0.300126676911467,0.517579082000782,-0.382334349424752" Connections="1137" ForcefieldType="h1" Charge="0.053" Components="H" Visible="0">
							<Properties Force="282.897520384045,-54.3917649565296,163.292452415908" RelativeVelocity="0.604939020300463,0.407007669421326,1.0684756452432"/>
						</Atom3d>
						<Bond ID="1137" Mapping="409" Parent="67" Hidden="1" Connects="1126,1136" Visible="0"/>
						<Atom3d ID="1138" HasProperties="1" Mapping="409" Parent="67" UserID="381" DisplayStyle="Line" Hidden="1" XYZ="-0.314890696810976,0.566489693264704,-0.407194246227031" Connections="1139" ForcefieldType="h1" Charge="0.053" Components="H" Visible="0">
							<Properties Force="348.711528838676,361.029822561038,402.471543156404" RelativeVelocity="-0.728191583131172,-0.302891605885219,-0.89778273713616"/>
						</Atom3d>
						<Bond ID="1139" Mapping="409" Parent="67" Hidden="1" Connects="1126,1138" Visible="0"/>
						<Atom3d ID="1140" HasProperties="1" Mapping="409" Parent="67" UserID="382" DisplayStyle="Line" Hidden="1" XYZ="-0.270137704537244,0.48108938467828,-0.492123415850586" Connections="1141" ForcefieldType="h1" Charge="0.053" Components="H" Visible="0">
							<Properties Force="-575.743842023885,3.08398985057024,602.767012856336" RelativeVelocity="-1.28806980474932,-0.108175558783437,-0.403097609426844"/>
						</Atom3d>
						<Bond ID="1141" Mapping="409" Parent="67" Hidden="1" Connects="1128,1140" Visible="0"/>
						<Atom3d ID="1142" HasProperties="1" Mapping="409" Parent="67" UserID="383" DisplayStyle="Line" Hidden="1" XYZ="-0.325168240560263,0.498611174866074,-0.468870253487127" Connections="1143" ForcefieldType="h1" Charge="0.053" Components="H" Visible="0">
							<Properties Force="1068.34350312386,-231.384218292677,-53.7914179728125" RelativeVelocity="-0.0114314745361564,0.437537090345927,-0.35411711621455"/>
						</Atom3d>
						<Bond ID="1143" Mapping="409" Parent="67" Hidden="1" Connects="1128,1142" Visible="0"/>
						<Atom3d ID="1144" HasProperties="1" Mapping="409" Parent="67" UserID="384" DisplayStyle="Line" Hidden="1" XYZ="-0.292017063029898,0.461225934749292,-0.43909228556576" Connections="1145" ForcefieldType="h1" Charge="0.053" Components="H" Visible="0">
							<Properties Force="517.915319258394,390.135976943778,46.4184451607568" RelativeVelocity="-0.536133332256952,0.204061146562491,0.0909938874013951"/>
						</Atom3d>
						<Bond ID="1145" Mapping="409" Parent="67" Hidden="1" Connects="1128,1144" Visible="0"/>
						<Molecule ID="67" Mapping="409" Parent="2" Children="ci(25):23+1123,5662,5861" Name="Sketch 25" XYZ="0.138473789546445,-0.232982597253732,-0.0703947529414848" Visible="0"/>
						<Atom3d ID="1146" HasProperties="1" Mapping="409" Parent="69" UserID="385" DisplayStyle="Line" XYZ="1.52536645839826,1.02175910415709,-1.05522685170297" Connections="1148,1154,1156" ForcefieldType="c3&apos;" Charge="0.374" Components="C" Visible="0">
							<Properties Force="-295.780202211418,1475.95274278658,-244.068474747774" RelativeVelocity="0.070908295661552,0.180646500508333,-0.0839477629822461"/>
						</Atom3d>
						<Atom3d ID="1147" HasProperties="1" Mapping="409" Parent="69" UserID="386" DisplayStyle="Line" XYZ="1.52720170580036,0.97872666280222,-1.05304079616315" Connections="1148,1150,1152" ForcefieldType="n3m" Charge="-0.446" Components="N" Visible="0">
							<Properties Force="-310.826115365212,-985.173757735224,132.30441659334" RelativeVelocity="0.064776228213004,-0.0196776231827145,-0.0501876025268686"/>
						</Atom3d>
						<Bond ID="1148" Mapping="409" Parent="69" Connects="1146,1147" Visible="0"/>
						<Atom3d ID="1149" HasProperties="1" Mapping="409" Parent="69" UserID="387" DisplayStyle="Line" XYZ="1.55933087041335,0.949941563798461,-1.0722257245485" Connections="1150,1158,1160,1162" ForcefieldType="c4" Charge="0.064" Components="C" Visible="0">
							<Properties Force="527.591413862089,-166.244869828967,492.368012015266" RelativeVelocity="-0.0705373510032253,-0.00882218338501499,0.0993592546252888"/>
						</Atom3d>
						<Bond ID="1150" Mapping="409" Parent="69" Connects="1147,1149" Visible="0"/>
						<Atom3d ID="1151" HasProperties="1" Mapping="409" Parent="69" UserID="388" DisplayStyle="Line" XYZ="1.48914781989111,0.953721023904888,-1.03764137122421" Connections="1152,1164,1166,1168" ForcefieldType="c4" Charge="0.064" Components="C" Visible="0">
							<Properties Force="-674.354598573016,-112.690200142788,-1305.06102088662" RelativeVelocity="0.0613305410891826,0.0614983548835848,0.0999203885467822"/>
						</Atom3d>
						<Bond ID="1152" Mapping="409" Parent="69" Connects="1147,1151" Visible="0"/>
						<Atom3d ID="1153" HasProperties="1" Mapping="409" Parent="69" UserID="389" DisplayStyle="Line" XYZ="1.55361705519326,1.04827153950802,-1.06666375472598" Connections="1154" ForcefieldType="o1=" Charge="-0.45" Components="O" Visible="0">
							<Properties Force="-195.443955396452,-844.222744287772,54.0437635125509" RelativeVelocity="0.125285855178727,0.126494673323656,0.0628270061774112"/>
						</Atom3d>
						<Bond ID="1154" Mapping="409" Parent="69" Connects="1146,1153" Type="Double" Visible="0"/>
						<Atom3d ID="1155" HasProperties="1" Mapping="409" Parent="69" UserID="390" DisplayStyle="Line" Hidden="1" XYZ="1.49137950652625,1.03408004777506,-1.04665249652611" Connections="1156" ForcefieldType="h1" Charge="0.076" Components="H" Visible="0">
							<Properties Force="288.222646901007,-115.951316181922,94.3587217984458" RelativeVelocity="0.177733076709407,0.337561700024999,-0.0973391187383286"/>
						</Atom3d>
						<Bond ID="1156" Mapping="409" Parent="69" Hidden="1" Connects="1146,1155" Visible="0"/>
						<Atom3d ID="1157" HasProperties="1" Mapping="409" Parent="69" UserID="391" DisplayStyle="Line" Hidden="1" XYZ="1.58510499711545,0.969602415781418,-1.08737031400663" Connections="1158" ForcefieldType="h1" Charge="0.053" Components="H" Visible="0">
							<Properties Force="134.299728628802,-68.3677876550895,-163.832082546115" RelativeVelocity="0.573444084703202,0.820892423371789,-0.643647398018216"/>
						</Atom3d>
						<Bond ID="1158" Mapping="409" Parent="69" Hidden="1" Connects="1149,1157" Visible="0"/>
						<Atom3d ID="1159" HasProperties="1" Mapping="409" Parent="69" UserID="392" DisplayStyle="Line" Hidden="1" XYZ="1.54368275409912,0.927428068903633,-1.09614369438669" Connections="1160" ForcefieldType="h1" Charge="0.053" Components="H" Visible="0">
							<Properties Force="166.708917962686,143.373496401706,-11.7292203472259" RelativeVelocity="0.271737093127472,-0.514748579601997,0.151314608779881"/>
						</Atom3d>
						<Bond ID="1160" Mapping="409" Parent="69" Hidden="1" Connects="1149,1159" Visible="0"/>
						<Atom3d ID="1161" HasProperties="1" Mapping="409" Parent="69" UserID="393" DisplayStyle="Line" Hidden="1" XYZ="1.57440201273783,0.929333364288977,-1.04535183508095" Connections="1162" ForcefieldType="h1" Charge="0.053" Components="H" Visible="0">
							<Properties Force="-138.589743679694,269.522340075768,-440.136785756393" RelativeVelocity="-0.555277465025305,-1.08539569101955,-0.382024729060939"/>
						</Atom3d>
						<Bond ID="1162" Mapping="409" Parent="69" Hidden="1" Connects="1149,1161" Visible="0"/>
						<Atom3d ID="1163" HasProperties="1" Mapping="409" Parent="69" UserID="394" DisplayStyle="Line" Hidden="1" XYZ="1.46890610130162,0.941422615026524,-1.06787512838644" Connections="1164" ForcefieldType="h1" Charge="0.053" Components="H" Visible="0">
							<Properties Force="532.407256807979,288.966435803971,933.260616999823" RelativeVelocity="-0.118871837170411,-0.272056962975908,-0.280860038113353"/>
						</Atom3d>
						<Bond ID="1164" Mapping="409" Parent="69" Hidden="1" Connects="1151,1163" Visible="0"/>
						<Atom3d ID="1165" HasProperties="1" Mapping="409" Parent="69" UserID="395" DisplayStyle="Line" Hidden="1" XYZ="1.46769027593785,0.974625876295941,-1.01840732632653" Connections="1166" ForcefieldType="h1" Charge="0.053" Components="H" Visible="0">
							<Properties Force="-165.192921439957,66.9307206650807,210.473605090475" RelativeVelocity="-0.21315937253982,0.53203322133851,0.368754196899175"/>
						</Atom3d>
						<Bond ID="1166" Mapping="409" Parent="69" Hidden="1" Connects="1151,1165" Visible="0"/>
						<Atom3d ID="1167" HasProperties="1" Mapping="409" Parent="69" UserID="396" DisplayStyle="Line" Hidden="1" XYZ="1.49895503565926,0.924736629703254,-1.01863484912026" Connections="1168" ForcefieldType="h1" Charge="0.053" Components="H" Visible="0">
							<Properties Force="92.6008992061108,26.9400554925809,106.5995596943" RelativeVelocity="0.865609998013453,-0.382214732014399,-0.744262156442583"/>
						</Atom3d>
						<Bond ID="1168" Mapping="409" Parent="69" Hidden="1" Connects="1151,1167" Visible="0"/>
						<Molecule ID="69" Mapping="409" Parent="2" Children="ci(25):23+1146,5663,5862" Name="Sketch 25" XYZ="0.25115205339288,0.107636594306916,-0.0717577295379392" Visible="0"/>
						<Atom3d ID="1169" HasProperties="1" Mapping="409" Parent="71" UserID="397" DisplayStyle="Line" XYZ="0.825826462526162,0.421274973718784,0.597504417070326" Connections="1171,1177,1179" ForcefieldType="c3&apos;" Charge="0.374" Components="C">
							<Properties Force="787.503579733821,1102.79009675309,-582.11043149007" RelativeVelocity="0.0668665638585523,0.0739505694525706,-0.105394901729613"/>
						</Atom3d>
						<Atom3d ID="1170" HasProperties="1" Mapping="409" Parent="71" UserID="398" DisplayStyle="Line" XYZ="0.850689114654255,0.458044869167181,0.611680573565483" Connections="1171,1173,1175" ForcefieldType="n3m" Charge="-0.446" Components="N">
							<Properties Force="94.1411348142833,-2126.65788036566,729.869764616105" RelativeVelocity="0.148453168040656,0.174746061636429,-0.181339549250037"/>
						</Atom3d>
						<Bond ID="1171" Mapping="409" Parent="71" Connects="1169,1170"/>
						<Atom3d ID="1172" HasProperties="1" Mapping="409" Parent="71" UserID="399" DisplayStyle="Line" XYZ="0.855646166008514,0.500187698233812,0.589798438520826" Connections="1173,1181,1183,1185" ForcefieldType="c4" Charge="0.064" Components="C">
							<Properties Force="383.404903627736,-634.893152546014,251.040668570075" RelativeVelocity="0.175207178289421,0.184368709388231,-0.14112898280264"/>
						</Atom3d>
						<Bond ID="1173" Mapping="409" Parent="71" Connects="1170,1172"/>
						<Atom3d ID="1174" HasProperties="1" Mapping="409" Parent="71" UserID="400" DisplayStyle="Line" XYZ="0.887616798217392,0.445517082159016,0.64176161344959" Connections="1175,1187,1189,1191" ForcefieldType="c4" Charge="0.064" Components="C">
							<Properties Force="-803.47124444624,-130.354536101479,-253.953337563742" RelativeVelocity="0.00303604886232344,0.103703831056447,0.335978863401098"/>
						</Atom3d>
						<Bond ID="1175" Mapping="409" Parent="71" Connects="1170,1174"/>
						<Atom3d ID="1176" HasProperties="1" Mapping="409" Parent="71" UserID="401" DisplayStyle="Line" XYZ="0.800751116689915,0.422854715100226,0.566628801195924" Connections="1177" ForcefieldType="o1=" Charge="-0.45" Components="O">
							<Properties Force="-95.4038005845384,70.9897960183463,194.69440158252" RelativeVelocity="-0.0806846189486319,0.0879715696687761,0.00747011456673195"/>
						</Atom3d>
						<Bond ID="1177" Mapping="409" Parent="71" Connects="1169,1176" Type="Double"/>
						<Atom3d ID="1178" HasProperties="1" Mapping="409" Parent="71" UserID="402" DisplayStyle="Line" Hidden="1" XYZ="0.834063971344523,0.388203741188745,0.612731556399821" Connections="1179" ForcefieldType="h1" Charge="0.076" Components="H">
							<Properties Force="73.1879309150295,658.667552982398,308.158928166867" RelativeVelocity="-0.126498204282381,-0.00509838257051939,-0.50582529495058"/>
						</Atom3d>
						<Bond ID="1179" Mapping="409" Parent="71" Hidden="1" Connects="1169,1178"/>
						<Atom3d ID="1180" HasProperties="1" Mapping="409" Parent="71" UserID="403" DisplayStyle="Line" Hidden="1" XYZ="0.839069203553039,0.498225673332459,0.559002060673994" Connections="1181" ForcefieldType="h1" Charge="0.053" Components="H">
							<Properties Force="24.0960678153786,16.0095624297934,-761.851151024227" RelativeVelocity="0.458391766988785,-0.676846605971129,0.018333088864704"/>
						</Atom3d>
						<Bond ID="1181" Mapping="409" Parent="71" Hidden="1" Connects="1172,1180"/>
						<Atom3d ID="1182" HasProperties="1" Mapping="409" Parent="71" UserID="404" DisplayStyle="Line" Hidden="1" XYZ="0.891896232685502,0.508132184132072,0.587183875894774" Connections="1183" ForcefieldType="h1" Charge="0.053" Components="H">
							<Properties Force="-829.196352208161,-60.7160496558172,-221.475329727028" RelativeVelocity="0.503530307127862,-0.178290886777444,-0.425124895433877"/>
						</Atom3d>
						<Bond ID="1183" Mapping="409" Parent="71" Hidden="1" Connects="1172,1182"/>
						<Atom3d ID="1184" HasProperties="1" Mapping="409" Parent="71" UserID="405" DisplayStyle="Line" Hidden="1" XYZ="0.837967832320533,0.524494748116019,0.60836004143469" Connections="1185" ForcefieldType="h1" Charge="0.053" Components="H">
							<Properties Force="-21.7686891715716,493.187601695068,374.879424791367" RelativeVelocity="0.319754772949049,-0.0387762029977992,0.698700366990713"/>
						</Atom3d>
						<Bond ID="1185" Mapping="409" Parent="71" Hidden="1" Connects="1172,1184"/>
						<Atom3d ID="1186" HasProperties="1" Mapping="409" Parent="71" UserID="406" DisplayStyle="Line" Hidden="1" XYZ="0.912273397877098,0.428009655681546,0.62433426965306" Connections="1187" ForcefieldType="h1" Charge="0.053" Components="H">
							<Properties Force="548.945789618811,-572.625866884123,-538.715086822632" RelativeVelocity="0.441274942448456,0.820570531764274,-0.0177693442508051"/>
						</Atom3d>
						<Bond ID="1187" Mapping="409" Parent="71" Hidden="1" Connects="1174,1186"/>
						<Atom3d ID="1188" HasProperties="1" Mapping="409" Parent="71" UserID="407" DisplayStyle="Line" Hidden="1" XYZ="0.878084707162,0.424447511715616,0.669944098289503" Connections="1189" ForcefieldType="h1" Charge="0.053" Components="H">
							<Properties Force="-219.683327119599,357.386380826707,-235.323591069515" RelativeVelocity="-0.939095957042856,0.0615272967836988,-0.625852167311553"/>
						</Atom3d>
						<Bond ID="1189" Mapping="409" Parent="71" Hidden="1" Connects="1174,1188"/>
						<Atom3d ID="1190" HasProperties="1" Mapping="409" Parent="71" UserID="408" DisplayStyle="Line" Hidden="1" XYZ="0.904773087584573,0.474360711778066,0.651636314066235" Connections="1191" ForcefieldType="h1" Charge="0.053" Components="H">
							<Properties Force="113.868371323742,693.87769342649,552.504924057541" RelativeVelocity="-0.24759218160132,-0.142437165152576,0.0244805382289565"/>
						</Atom3d>
						<Bond ID="1191" Mapping="409" Parent="71" Hidden="1" Connects="1174,1190"/>
						<Molecule ID="71" Mapping="409" Parent="2" Children="ci(24):23+1169,5664" Name="Sketch 25" XYZ="0.25115205339288,0.107636594306916,-0.0717577295379392"/>
						<Atom3d ID="1192" HasProperties="1" Mapping="409" Parent="73" UserID="409" DisplayStyle="Line" XYZ="1.24530337797317,-0.601182149942843,0.340960071694664" Connections="1194,1200,1202" ForcefieldType="c3&apos;" Charge="0.374" Components="C" Visible="0">
							<Properties Force="1389.98627466223,17.7660488261464,867.128962470884" RelativeVelocity="0.151781634571273,0.133816649359362,-0.00204729346929114"/>
						</Atom3d>
						<Atom3d ID="1193" HasProperties="1" Mapping="409" Parent="73" UserID="410" DisplayStyle="Line" XYZ="1.28828070378587,-0.600423056946584,0.356535098656171" Connections="1194,1196,1198" ForcefieldType="n3m" Charge="-0.446" Components="N" Visible="0">
							<Properties Force="-1471.52595642398,-564.396912556762,-0.0666571729890536" RelativeVelocity="-0.0946645083745983,-0.18743365943942,0.00606000789589844"/>
						</Atom3d>
						<Bond ID="1194" Mapping="409" Parent="73" Connects="1192,1193" Visible="0"/>
						<Atom3d ID="1195" HasProperties="1" Mapping="409" Parent="73" UserID="411" DisplayStyle="Line" XYZ="1.29492877515961,-0.579741004833279,0.398982995059877" Connections="1196,1204,1206,1208" ForcefieldType="c4" Charge="0.064" Components="C" Visible="0">
							<Properties Force="508.923176598365,833.584753709278,-205.965555870397" RelativeVelocity="-0.127475890758559,-0.226805517569655,0.183490367187326"/>
						</Atom3d>
						<Bond ID="1196" Mapping="409" Parent="73" Connects="1193,1195" Visible="0"/>
						<Atom3d ID="1197" HasProperties="1" Mapping="409" Parent="73" UserID="412" DisplayStyle="Line" XYZ="1.32713968310633,-0.618466484608822,0.335567237699512" Connections="1198,1210,1212,1214" ForcefieldType="c4" Charge="0.064" Components="C" Visible="0">
							<Properties Force="247.400990633087,-124.679874579615,-777.455759613541" RelativeVelocity="-0.260174807308984,0.103701654816722,-0.0861482064572559"/>
						</Atom3d>
						<Bond ID="1198" Mapping="409" Parent="73" Connects="1193,1197" Visible="0"/>
						<Atom3d ID="1199" HasProperties="1" Mapping="409" Parent="73" UserID="413" DisplayStyle="Line" XYZ="1.21535807691124,-0.58445063810229,0.361549238874402" Connections="1200" ForcefieldType="o1=" Charge="-0.45" Components="O" Visible="0">
							<Properties Force="68.7399019826829,-281.445221571478,-524.719813277016" RelativeVelocity="0.0466778394938009,-0.0407134671940055,0.091852123564995"/>
						</Atom3d>
						<Bond ID="1200" Mapping="409" Parent="73" Connects="1192,1199" Type="Double" Visible="0"/>
						<Atom3d ID="1201" HasProperties="1" Mapping="409" Parent="73" UserID="414" DisplayStyle="Line" Hidden="1" XYZ="1.24352400037578,-0.619397686048933,0.309241432850093" Connections="1202" ForcefieldType="h1" Charge="0.076" Components="H" Visible="0">
							<Properties Force="-251.380639828415,83.7093165391396,-19.98329302346" RelativeVelocity="-0.256024701658314,-0.280581797683027,0.00277104904390099"/>
						</Atom3d>
						<Bond ID="1202" Mapping="409" Parent="73" Hidden="1" Connects="1192,1201" Visible="0"/>
						<Atom3d ID="1203" HasProperties="1" Mapping="409" Parent="73" UserID="415" DisplayStyle="Line" Hidden="1" XYZ="1.33048385688061,-0.576653000648827,0.404361752554416" Connections="1204" ForcefieldType="h1" Charge="0.053" Components="H" Visible="0">
							<Properties Force="34.6145951435633,38.1576162264001,70.818513068945" RelativeVelocity="-0.194355755578318,0.244445880822026,-0.205760216457462"/>
						</Atom3d>
						<Bond ID="1204" Mapping="409" Parent="73" Hidden="1" Connects="1195,1203" Visible="0"/>
						<Atom3d ID="1205" HasProperties="1" Mapping="409" Parent="73" UserID="416" DisplayStyle="Line" Hidden="1" XYZ="1.28185527123583,-0.595239969994428,0.42842646057831" Connections="1206" ForcefieldType="h1" Charge="0.053" Components="H" Visible="0">
							<Properties Force="-296.145711893869,-448.519161413922,-97.0688303829128" RelativeVelocity="-0.368136997617998,0.524178331701366,-0.123443173035115"/>
						</Atom3d>
						<Bond ID="1206" Mapping="409" Parent="73" Hidden="1" Connects="1195,1205" Visible="0"/>
						<Atom3d ID="1207" HasProperties="1" Mapping="409" Parent="73" UserID="417" DisplayStyle="Line" Hidden="1" XYZ="1.28180964936513,-0.546142195696273,0.396853480447556" Connections="1208" ForcefieldType="h1" Charge="0.053" Components="H" Visible="0">
							<Properties Force="31.0237121917058,0.811304563996401,192.898317639642" RelativeVelocity="0.140280055151203,0.871258253896481,0.167996005044083"/>
						</Atom3d>
						<Bond ID="1208" Mapping="409" Parent="73" Hidden="1" Connects="1195,1207" Visible="0"/>
						<Atom3d ID="1209" HasProperties="1" Mapping="409" Parent="73" UserID="418" DisplayStyle="Line" Hidden="1" XYZ="1.34759729911309,-0.588661393510386,0.32915489149902" Connections="1210" ForcefieldType="h1" Charge="0.053" Components="H" Visible="0">
							<Properties Force="227.894856172432,-510.034186495199,-69.6627949844666" RelativeVelocity="0.0126935027678836,-0.0475114946553001,-0.0775071595590391"/>
						</Atom3d>
						<Bond ID="1210" Mapping="409" Parent="73" Hidden="1" Connects="1197,1209" Visible="0"/>
						<Atom3d ID="1211" HasProperties="1" Mapping="409" Parent="73" UserID="419" DisplayStyle="Line" Hidden="1" XYZ="1.31928000638498,-0.634257673254292,0.302068342159119" Connections="1212" ForcefieldType="h1" Charge="0.053" Components="H" Visible="0">
							<Properties Force="115.581449505185,381.621750146562,974.261946646669" RelativeVelocity="-0.562250768758715,-0.338951730128956,0.646407480348492"/>
						</Atom3d>
						<Bond ID="1212" Mapping="409" Parent="73" Hidden="1" Connects="1197,1211" Visible="0"/>
						<Atom3d ID="1213" HasProperties="1" Mapping="409" Parent="73" UserID="420" DisplayStyle="Line" Hidden="1" XYZ="1.3461774397508,-0.642849530967939,0.356868065379423" Connections="1214" ForcefieldType="h1" Charge="0.053" Components="H" Visible="0">
							<Properties Force="-518.138807796102,528.189327296256,-395.774079575585" RelativeVelocity="0.952916371138527,-0.0771557282548416,-0.809514263735598"/>
						</Atom3d>
						<Bond ID="1214" Mapping="409" Parent="73" Hidden="1" Connects="1197,1213" Visible="0"/>
						<Molecule ID="73" Mapping="409" Parent="2" Children="ci(25):23+1192,5665,5863" Name="Sketch 25" XYZ="0.25115205339288,0.107636594306916,-0.0717577295379392" Visible="0"/>
						<Atom3d ID="1215" HasProperties="1" Mapping="409" Parent="75" UserID="421" DisplayStyle="Line" XYZ="0.490009184072875,1.52945022607705,1.14297779898519" Connections="1217,1223,1225" ForcefieldType="c3&apos;" Charge="0.374" Components="C" Visible="0">
							<Properties Force="-567.567673032962,-866.483096211696,261.645634573603" RelativeVelocity="-0.0511657943132286,-0.0464671918864473,-0.19068747573177"/>
						</Atom3d>
						<Atom3d ID="1216" HasProperties="1" Mapping="409" Parent="75" UserID="422" DisplayStyle="Line" XYZ="0.528354011739654,1.52382397458697,1.16321802277651" Connections="1217,1219,1221" ForcefieldType="n3m" Charge="-0.446" Components="N" Visible="0">
							<Properties Force="-256.187074347934,-1259.45995935081,447.113266240733" RelativeVelocity="0.123654660402301,0.279462690667369,0.0961922432976885"/>
						</Atom3d>
						<Bond ID="1217" Mapping="409" Parent="75" Connects="1215,1216" Visible="0"/>
						<Atom3d ID="1218" HasProperties="1" Mapping="409" Parent="75" UserID="423" DisplayStyle="Line" XYZ="0.565260798528604,1.55137557609772,1.15596013302672" Connections="1219,1227,1229,1231" ForcefieldType="c4" Charge="0.064" Components="C" Visible="0">
							<Properties Force="70.9095812280834,505.656589611683,-894.079429783632" RelativeVelocity="0.0911873269014863,-0.0118812131854642,-0.0122806428482659"/>
						</Atom3d>
						<Bond ID="1219" Mapping="409" Parent="75" Connects="1216,1218" Visible="0"/>
						<Atom3d ID="1220" HasProperties="1" Mapping="409" Parent="75" UserID="424" DisplayStyle="Line" XYZ="0.532947494184646,1.49207185652592,1.20007042808608" Connections="1221,1233,1235,1237" ForcefieldType="c4" Charge="0.064" Components="C" Visible="0">
							<Properties Force="1944.21307574154,2552.32586025809,699.112441503365" RelativeVelocity="0.250151204970218,0.0387982942279577,0.153793177087422"/>
						</Atom3d>
						<Bond ID="1221" Mapping="409" Parent="75" Connects="1216,1220" Visible="0"/>
						<Atom3d ID="1222" HasProperties="1" Mapping="409" Parent="75" UserID="425" DisplayStyle="Line" XYZ="0.483474513769159,1.55782271004221,1.11626508047841" Connections="1223" ForcefieldType="o1=" Charge="-0.45" Components="O" Visible="0">
							<Properties Force="-224.403295659623,401.245873997125,-432.860088161156" RelativeVelocity="0.0703080585708528,0.0166306872706459,0.0919710693676097"/>
						</Atom3d>
						<Bond ID="1223" Mapping="409" Parent="75" Connects="1215,1222" Type="Double" Visible="0"/>
						<Atom3d ID="1224" HasProperties="1" Mapping="409" Parent="75" UserID="426" DisplayStyle="Line" Hidden="1" XYZ="0.463759070870615,1.50272266849983,1.15171779189806" Connections="1225" ForcefieldType="h1" Charge="0.076" Components="H" Visible="0">
							<Properties Force="686.664912746971,656.384883834302,-42.5439207169452" RelativeVelocity="-0.521590545154755,-0.512305196811253,0.492826382444613"/>
						</Atom3d>
						<Bond ID="1225" Mapping="409" Parent="75" Hidden="1" Connects="1215,1224" Visible="0"/>
						<Atom3d ID="1226" HasProperties="1" Mapping="409" Parent="75" UserID="427" DisplayStyle="Line" Hidden="1" XYZ="0.56670679541576,1.57465824101615,1.18240813470891" Connections="1227" ForcefieldType="h1" Charge="0.053" Components="H" Visible="0">
							<Properties Force="471.085450642664,337.038718934621,479.852157064044" RelativeVelocity="-0.282708848174863,-0.222517541084475,0.474518374531807"/>
						</Atom3d>
						<Bond ID="1227" Mapping="409" Parent="75" Hidden="1" Connects="1218,1226" Visible="0"/>
						<Atom3d ID="1228" HasProperties="1" Mapping="409" Parent="75" UserID="428" DisplayStyle="Line" Hidden="1" XYZ="0.561471903529858,1.57158267210805,1.12550264904794" Connections="1229" ForcefieldType="h1" Charge="0.053" Components="H" Visible="0">
							<Properties Force="21.3898258777369,-336.946644546679,254.044446322383" RelativeVelocity="0.966024464662221,0.453195316453037,1.20210547092779"/>
						</Atom3d>
						<Bond ID="1229" Mapping="409" Parent="75" Hidden="1" Connects="1218,1228" Visible="0"/>
						<Atom3d ID="1230" HasProperties="1" Mapping="409" Parent="75" UserID="429" DisplayStyle="Line" Hidden="1" XYZ="0.594828831983196,1.53091178534122,1.15223978455558" Connections="1231" ForcefieldType="h1" Charge="0.053" Components="H" Visible="0">
							<Properties Force="95.1284655947125,208.20683819924,115.955932383755" RelativeVelocity="0.486943001980864,-0.184022457402974,0.0339216010832092"/>
						</Atom3d>
						<Bond ID="1231" Mapping="409" Parent="75" Hidden="1" Connects="1218,1230" Visible="0"/>
						<Atom3d ID="1232" HasProperties="1" Mapping="409" Parent="75" UserID="430" DisplayStyle="Line" Hidden="1" XYZ="0.517306026143646,1.46325489103527,1.19415118922608" Connections="1233" ForcefieldType="h1" Charge="0.053" Components="H" Visible="0">
							<Properties Force="-941.402605413515,-1776.44774442128,-497.829526221794" RelativeVelocity="-0.13859481252738,-0.743953950326212,0.328793937172443"/>
						</Atom3d>
						<Bond ID="1233" Mapping="409" Parent="75" Hidden="1" Connects="1220,1232" Visible="0"/>
						<Atom3d ID="1234" HasProperties="1" Mapping="409" Parent="75" UserID="431" DisplayStyle="Line" Hidden="1" XYZ="0.521163622732081,1.50779481334901,1.23043076555143" Connections="1235" ForcefieldType="h1" Charge="0.053" Components="H" Visible="0">
							<Properties Force="-211.192735021478,-392.137195052212,-233.635087513261" RelativeVelocity="0.411521294811132,0.55280495857839,0.423215388924519"/>
						</Atom3d>
						<Bond ID="1235" Mapping="409" Parent="75" Hidden="1" Connects="1220,1234" Visible="0"/>
						<Atom3d ID="1236" HasProperties="1" Mapping="409" Parent="75" UserID="432" DisplayStyle="Line" Hidden="1" XYZ="0.569457445691341,1.48747996118559,1.20906628866062" Connections="1237" ForcefieldType="h1" Charge="0.053" Components="H" Visible="0">
							<Properties Force="-873.935916732326,-125.520979398499,-577.684299283233" RelativeVelocity="-1.05692991459158,-0.383819445500388,0.899749623422462"/>
						</Atom3d>
						<Bond ID="1237" Mapping="409" Parent="75" Hidden="1" Connects="1220,1236" Visible="0"/>
						<Molecule ID="75" Mapping="409" Parent="2" Children="ci(25):23+1215,5666,5864" Name="Sketch 25" XYZ="0.25115205339288,0.107636594306916,-0.0717577295379392" Visible="0"/>
						<Atom3d ID="1238" HasProperties="1" Mapping="409" Parent="77" UserID="433" DisplayStyle="Line" XYZ="0.875154002235877,0.190663095699374,-0.250030677500093" Connections="1240,1246,1248" ForcefieldType="c3&apos;" Charge="0.374" Components="C" Visible="0">
							<Properties Force="650.656132737497,852.320317605735,2983.14798222746" RelativeVelocity="-0.385176618682214,-0.197983032043555,-0.0678997773944606"/>
						</Atom3d>
						<Atom3d ID="1239" HasProperties="1" Mapping="409" Parent="77" UserID="434" DisplayStyle="Line" XYZ="0.900150695628751,0.225836628670411,-0.252729795661463" Connections="1240,1242,1244" ForcefieldType="n3m" Charge="-0.446" Components="N" Visible="0">
							<Properties Force="453.993802979671,620.77002763054,997.253235359201" RelativeVelocity="-0.159841330501696,-0.0538751316240596,-0.214725669446511"/>
						</Atom3d>
						<Bond ID="1240" Mapping="409" Parent="77" Connects="1238,1239" Visible="0"/>
						<Atom3d ID="1241" HasProperties="1" Mapping="409" Parent="77" UserID="435" DisplayStyle="Line" XYZ="0.917893703523731,0.242820849669016,-0.292036722434595" Connections="1242,1250,1252,1254" ForcefieldType="c4" Charge="0.064" Components="C" Visible="0">
							<Properties Force="1027.3752146615,577.425109028973,-1409.15608316719" RelativeVelocity="0.0169190825316854,0.0224044866178876,0.00491296065552242"/>
						</Atom3d>
						<Bond ID="1242" Mapping="409" Parent="77" Connects="1239,1241" Visible="0"/>
						<Atom3d ID="1243" HasProperties="1" Mapping="409" Parent="77" UserID="436" DisplayStyle="Line" XYZ="0.902551647908886,0.255484263985744,-0.215722240722238" Connections="1244,1256,1258,1260" ForcefieldType="c4" Charge="0.064" Components="C" Visible="0">
							<Properties Force="408.867483240506,355.355542253235,743.345922685404" RelativeVelocity="0.193577090854458,0.205830571531592,0.00781229665623309"/>
						</Atom3d>
						<Bond ID="1244" Mapping="409" Parent="77" Connects="1239,1243" Visible="0"/>
						<Atom3d ID="1245" HasProperties="1" Mapping="409" Parent="77" UserID="437" DisplayStyle="Line" XYZ="0.865856543690296,0.169037687566304,-0.280301917920862" Connections="1246" ForcefieldType="o1=" Charge="-0.45" Components="O" Visible="0">
							<Properties Force="-852.782455491603,-1676.81299728046,-1633.92074172998" RelativeVelocity="-0.0917162646800099,-0.157266331867195,0.000360866211112583"/>
						</Atom3d>
						<Bond ID="1246" Mapping="409" Parent="77" Connects="1238,1245" Type="Double" Visible="0"/>
						<Atom3d ID="1247" HasProperties="1" Mapping="409" Parent="77" UserID="438" DisplayStyle="Line" Hidden="1" XYZ="0.869049235303892,0.18410621694709,-0.21139552887576" Connections="1248" ForcefieldType="h1" Charge="0.076" Components="H" Visible="0">
							<Properties Force="-223.472643914566,-132.127453833133,-1386.6404765994" RelativeVelocity="-0.984220107353801,0.243361551461454,0.887103202336806"/>
						</Atom3d>
						<Bond ID="1248" Mapping="409" Parent="77" Hidden="1" Connects="1238,1247" Visible="0"/>
						<Atom3d ID="1249" HasProperties="1" Mapping="409" Parent="77" UserID="439" DisplayStyle="Line" Hidden="1" XYZ="0.927439258520838,0.215632580374465,-0.313921225744042" Connections="1250" ForcefieldType="h1" Charge="0.053" Components="H" Visible="0">
							<Properties Force="2.4242645226948,53.1358255680966,-14.9672501486159" RelativeVelocity="-0.125399472742537,0.48247924931972,0.1173352785704"/>
						</Atom3d>
						<Bond ID="1250" Mapping="409" Parent="77" Hidden="1" Connects="1241,1249" Visible="0"/>
						<Atom3d ID="1251" HasProperties="1" Mapping="409" Parent="77" UserID="440" DisplayStyle="Line" Hidden="1" XYZ="0.948365032358075,0.263271162498587,-0.286129392950437" Connections="1252" ForcefieldType="h1" Charge="0.053" Components="H" Visible="0">
							<Properties Force="-334.434860189827,-487.714540446539,141.257237324837" RelativeVelocity="0.23789449420965,0.0581437303917445,0.120697073140716"/>
						</Atom3d>
						<Bond ID="1252" Mapping="409" Parent="77" Hidden="1" Connects="1241,1251" Visible="0"/>
						<Atom3d ID="1253" HasProperties="1" Mapping="409" Parent="77" UserID="441" DisplayStyle="Line" Hidden="1" XYZ="0.897943615612579,0.265486975600488,-0.312177155618421" Connections="1254" ForcefieldType="h1" Charge="0.053" Components="H" Visible="0">
							<Properties Force="-401.877743315458,-167.671157303307,294.817081710859" RelativeVelocity="-0.536550288584912,0.661701553648935,0.510442194902609"/>
						</Atom3d>
						<Bond ID="1254" Mapping="409" Parent="77" Hidden="1" Connects="1241,1253" Visible="0"/>
						<Atom3d ID="1255" HasProperties="1" Mapping="409" Parent="77" UserID="442" DisplayStyle="Line" Hidden="1" XYZ="0.87344449900419,0.274914492537148,-0.217092409601321" Connections="1256" ForcefieldType="h1" Charge="0.053" Components="H" Visible="0">
							<Properties Force="-561.498884563936,714.05156819648,73.339031342876" RelativeVelocity="0.294012066995451,-0.00056600259558117,-0.638299780279346"/>
						</Atom3d>
						<Bond ID="1256" Mapping="409" Parent="77" Hidden="1" Connects="1243,1255" Visible="0"/>
						<Atom3d ID="1257" HasProperties="1" Mapping="409" Parent="77" UserID="443" DisplayStyle="Line" Hidden="1" XYZ="0.931874849837997,0.277595396609977,-0.216226018001651" Connections="1258" ForcefieldType="h1" Charge="0.053" Components="H" Visible="0">
							<Properties Force="-227.016471975151,-283.225103996204,-273.017457999631" RelativeVelocity="0.310451768409962,-0.307728913170566,-0.193942581572828"/>
						</Atom3d>
						<Bond ID="1258" Mapping="409" Parent="77" Hidden="1" Connects="1243,1257" Visible="0"/>
						<Atom3d ID="1259" HasProperties="1" Mapping="409" Parent="77" UserID="444" DisplayStyle="Line" Hidden="1" XYZ="0.90269558071643,0.241524612482099,-0.181811804901747" Connections="1260" ForcefieldType="h1" Charge="0.053" Components="H" Visible="0">
							<Properties Force="34.8487012512726,-420.657336391018,-582.822242661275" RelativeVelocity="-0.295903876240719,-0.647237739828875,0.705664953903583"/>
						</Atom3d>
						<Bond ID="1260" Mapping="409" Parent="77" Hidden="1" Connects="1243,1259" Visible="0"/>
						<Molecule ID="77" Mapping="409" Parent="2" Children="ci(25):23+1238,5667,5865" Name="Sketch 25" XYZ="0.25115205339288,0.107636594306916,-0.0717577295379392" Visible="0"/>
						<Atom3d ID="1261" HasProperties="1" Mapping="409" Parent="79" UserID="445" DisplayStyle="Line" XYZ="0.324219121019024,0.175002858043179,-0.350759132274922" Connections="1263,1269,1271" ForcefieldType="c3&apos;" Charge="0.374" Components="C" Visible="0">
							<Properties Force="373.37114506192,701.734546385051,-401.392113188759" RelativeVelocity="-0.203425862419003,0.400852557723815,0.153409915073945"/>
						</Atom3d>
						<Atom3d ID="1262" HasProperties="1" Mapping="409" Parent="79" UserID="446" DisplayStyle="Line" XYZ="0.334820041769295,0.182035412487569,-0.393060420116272" Connections="1263,1265,1267" ForcefieldType="n3m" Charge="-0.446" Components="N" Visible="0">
							<Properties Force="1217.0638271729,-1166.35059664632,-25.284143351761" RelativeVelocity="-0.0147719770730544,0.0505391102586825,0.0324258768789586"/>
						</Atom3d>
						<Bond ID="1263" Mapping="409" Parent="79" Connects="1261,1262" Visible="0"/>
						<Atom3d ID="1264" HasProperties="1" Mapping="409" Parent="79" UserID="447" DisplayStyle="Line" XYZ="0.358627112878914,0.147307160796034,-0.418158134093121" Connections="1265,1273,1275,1277" ForcefieldType="c4" Charge="0.064" Components="C" Visible="0">
							<Properties Force="-1696.92345553181,-1032.48946137355,43.7498137410788" RelativeVelocity="0.0339984439478981,-0.0284364467571227,-0.142039383812936"/>
						</Atom3d>
						<Bond ID="1265" Mapping="409" Parent="79" Connects="1262,1264" Visible="0"/>
						<Atom3d ID="1266" HasProperties="1" Mapping="409" Parent="79" UserID="448" DisplayStyle="Line" XYZ="0.331070219372625,0.223469388320792,-0.414296621889632" Connections="1267,1279,1281,1283" ForcefieldType="c4" Charge="0.064" Components="C" Visible="0">
							<Properties Force="-432.923077988869,1356.90436040471,237.853081791504" RelativeVelocity="0.179240908513287,-0.20966070400819,-0.133242275097078"/>
						</Atom3d>
						<Bond ID="1267" Mapping="409" Parent="79" Connects="1262,1266" Visible="0"/>
						<Atom3d ID="1268" HasProperties="1" Mapping="409" Parent="79" UserID="449" DisplayStyle="Line" XYZ="0.326277467563094,0.139936787349769,-0.33224476820771" Connections="1269" ForcefieldType="o1=" Charge="-0.45" Components="O" Visible="0">
							<Properties Force="45.0161658611661,36.3537711352854,223.168721780377" RelativeVelocity="-0.000814881899260044,0.210436892526473,0.101981160004966"/>
						</Atom3d>
						<Bond ID="1269" Mapping="409" Parent="79" Connects="1261,1268" Type="Double" Visible="0"/>
						<Atom3d ID="1270" HasProperties="1" Mapping="409" Parent="79" UserID="450" DisplayStyle="Line" Hidden="1" XYZ="0.315864441372765,0.207406945400568,-0.335153507039304" Connections="1271" ForcefieldType="h1" Charge="0.076" Components="H" Visible="0">
							<Properties Force="-179.37727909165,-281.52164752526,180.373971486224" RelativeVelocity="0.115341028884501,-0.825927917540137,0.35390463772742"/>
						</Atom3d>
						<Bond ID="1271" Mapping="409" Parent="79" Hidden="1" Connects="1261,1270" Visible="0"/>
						<Atom3d ID="1272" HasProperties="1" Mapping="409" Parent="79" UserID="451" DisplayStyle="Line" Hidden="1" XYZ="0.336077666110216,0.134841737646079,-0.445927426370731" Connections="1273" ForcefieldType="h1" Charge="0.053" Components="H" Visible="0">
							<Properties Force="660.87970135357,373.09932256998,703.683717517229" RelativeVelocity="-0.734684364264784,0.672841629218873,-0.641829232448022"/>
						</Atom3d>
						<Bond ID="1273" Mapping="409" Parent="79" Hidden="1" Connects="1264,1272" Visible="0"/>
						<Atom3d ID="1274" HasProperties="1" Mapping="409" Parent="79" UserID="452" DisplayStyle="Line" Hidden="1" XYZ="0.365566639115898,0.118217526051727,-0.396597433473295" Connections="1275" ForcefieldType="h1" Charge="0.053" Components="H" Visible="0">
							<Properties Force="-133.744017273125,450.421933278726,-252.427279275631" RelativeVelocity="0.302105791968793,0.115437009262459,-0.235774395588952"/>
						</Atom3d>
						<Bond ID="1275" Mapping="409" Parent="79" Hidden="1" Connects="1264,1274" Visible="0"/>
						<Atom3d ID="1276" HasProperties="1" Mapping="409" Parent="79" UserID="453" DisplayStyle="Line" Hidden="1" XYZ="0.38890873831738,0.156405783898954,-0.433476685128417" Connections="1277" ForcefieldType="h1" Charge="0.053" Components="H" Visible="0">
							<Properties Force="581.56327374442,592.683701835483,-84.2324031343517" RelativeVelocity="-0.0386789497721847,-0.0699562936874992,0.324598336056752"/>
						</Atom3d>
						<Bond ID="1277" Mapping="409" Parent="79" Hidden="1" Connects="1264,1276" Visible="0"/>
						<Atom3d ID="1278" HasProperties="1" Mapping="409" Parent="79" UserID="454" DisplayStyle="Line" Hidden="1" XYZ="0.319166159451526,0.217020915674157,-0.447547252334744" Connections="1279" ForcefieldType="h1" Charge="0.053" Components="H" Visible="0">
							<Properties Force="56.2366448142734,217.053457070136,-254.695968134342" RelativeVelocity="-0.677504631236025,-0.702182070116588,0.291698314013701"/>
						</Atom3d>
						<Bond ID="1279" Mapping="409" Parent="79" Hidden="1" Connects="1266,1278" Visible="0"/>
						<Atom3d ID="1280" HasProperties="1" Mapping="409" Parent="79" UserID="455" DisplayStyle="Line" Hidden="1" XYZ="0.360916104133943,0.246588302576147,-0.414714383000882" Connections="1281" ForcefieldType="h1" Charge="0.053" Components="H" Visible="0">
							<Properties Force="-454.366630939842,-837.426908272411,2.68679565892899" RelativeVelocity="-0.680313721530313,-0.15147613332776,-0.712535362607335"/>
						</Atom3d>
						<Bond ID="1281" Mapping="409" Parent="79" Hidden="1" Connects="1266,1280" Visible="0"/>
						<Atom3d ID="1282" HasProperties="1" Mapping="409" Parent="79" UserID="456" DisplayStyle="Line" Hidden="1" XYZ="0.304763580260373,0.242558987809565,-0.396874795688251" Connections="1283" ForcefieldType="h1" Charge="0.053" Components="H" Visible="0">
							<Properties Force="292.826350283141,-193.596748565354,-329.034890257088" RelativeVelocity="0.202862832054791,-0.0548774564399877,0.674543729745019"/>
						</Atom3d>
						<Bond ID="1283" Mapping="409" Parent="79" Hidden="1" Connects="1266,1282" Visible="0"/>
						<Molecule ID="79" Mapping="409" Parent="2" Children="ci(25):23+1261,5668,5866" Name="Sketch 25" XYZ="0.25115205339288,0.107636594306916,-0.0717577295379392" Visible="0"/>
						<Atom3d ID="1284" HasProperties="1" Mapping="409" Parent="81" UserID="457" DisplayStyle="Line" XYZ="0.901836411725038,-0.867356965319766,1.10068936372913" Connections="1286,1292,1294" ForcefieldType="c3&apos;" Charge="0.374" Components="C" Visible="0">
							<Properties Force="-312.764595625768,-999.601260626548,393.656929589599" RelativeVelocity="-0.137639597021481,-0.00278990912637803,-0.0389520182837041"/>
						</Atom3d>
						<Atom3d ID="1285" HasProperties="1" Mapping="409" Parent="81" UserID="458" DisplayStyle="Line" XYZ="0.891343140928419,-0.910767967232054,1.09623752971554" Connections="1286,1288,1290" ForcefieldType="n3m" Charge="-0.446" Components="N" Visible="0">
							<Properties Force="-1138.70968101655,737.795446568898,423.264316864475" RelativeVelocity="0.150331796148301,-0.116435002606474,0.0746506497525027"/>
						</Atom3d>
						<Bond ID="1286" Mapping="409" Parent="81" Connects="1284,1285" Visible="0"/>
						<Atom3d ID="1287" HasProperties="1" Mapping="409" Parent="81" UserID="459" DisplayStyle="Line" XYZ="0.917645133781313,-0.941604733655145,1.07173470072331" Connections="1288,1296,1298,1300" ForcefieldType="c4" Charge="0.064" Components="C" Visible="0">
							<Properties Force="399.395715892984,-458.136141607408,1436.91661049076" RelativeVelocity="0.360497667874191,-0.113571062185718,-0.140554966609201"/>
						</Atom3d>
						<Bond ID="1288" Mapping="409" Parent="81" Connects="1285,1287" Visible="0"/>
						<Atom3d ID="1289" HasProperties="1" Mapping="409" Parent="81" UserID="460" DisplayStyle="Line" XYZ="0.841780929574877,-0.916900527560064,1.09561917334233" Connections="1290,1302,1304,1306" ForcefieldType="c4" Charge="0.064" Components="C" Visible="0">
							<Properties Force="1215.28048821906,1295.96080962017,-282.791185402564" RelativeVelocity="0.156057625639727,-0.102310312895534,0.0287929462010696"/>
						</Atom3d>
						<Bond ID="1290" Mapping="409" Parent="81" Connects="1285,1289" Visible="0"/>
						<Atom3d ID="1291" HasProperties="1" Mapping="409" Parent="81" UserID="461" DisplayStyle="Line" XYZ="0.934694139562758,-0.85033137064509,1.08800281221018" Connections="1292" ForcefieldType="o1=" Charge="-0.45" Components="O" Visible="0">
							<Properties Force="977.569186978048,358.344723769895,-429.06123854441" RelativeVelocity="-0.099367791458923,-0.162512971776684,-0.0562028558935853"/>
						</Atom3d>
						<Bond ID="1292" Mapping="409" Parent="81" Connects="1284,1291" Type="Double" Visible="0"/>
						<Atom3d ID="1293" HasProperties="1" Mapping="409" Parent="81" UserID="462" DisplayStyle="Line" Hidden="1" XYZ="0.87944130229672,-0.849017456743782,1.12230280534019" Connections="1294" ForcefieldType="h1" Charge="0.076" Components="H" Visible="0">
							<Properties Force="-516.036905669141,72.3673710073419,43.5424320149503" RelativeVelocity="-0.448796944908789,-0.139845641024041,-0.0973136528913144"/>
						</Atom3d>
						<Bond ID="1294" Mapping="409" Parent="81" Hidden="1" Connects="1284,1293" Visible="0"/>
						<Atom3d ID="1295" HasProperties="1" Mapping="409" Parent="81" UserID="463" DisplayStyle="Line" Hidden="1" XYZ="0.953080647866465,-0.934846781674084,1.07755187769678" Connections="1296" ForcefieldType="h1" Charge="0.053" Components="H" Visible="0">
							<Properties Force="-412.038552486068,-312.227293320891,84.9974581491252" RelativeVelocity="0.702773681738846,-0.221852585205498,-0.53020144608729"/>
						</Atom3d>
						<Bond ID="1296" Mapping="409" Parent="81" Hidden="1" Connects="1287,1295" Visible="0"/>
						<Atom3d ID="1297" HasProperties="1" Mapping="409" Parent="81" UserID="464" DisplayStyle="Line" Hidden="1" XYZ="0.911902887418689,-0.937786690119314,1.03859379579609" Connections="1298" ForcefieldType="h1" Charge="0.053" Components="H" Visible="0">
							<Properties Force="-233.292704719212,7.74197245836098,-1804.67980277454" RelativeVelocity="0.414838815882345,-0.415411224648517,-0.208459978688504"/>
						</Atom3d>
						<Bond ID="1298" Mapping="409" Parent="81" Hidden="1" Connects="1287,1297" Visible="0"/>
						<Atom3d ID="1299" HasProperties="1" Mapping="409" Parent="81" UserID="465" DisplayStyle="Line" Hidden="1" XYZ="0.907464520355321,-0.975931913837955,1.08167953028115" Connections="1300" ForcefieldType="h1" Charge="0.053" Components="H" Visible="0">
							<Properties Force="407.766336616161,511.37713495962,-125.565594544628" RelativeVelocity="-0.148581347688301,-0.441787821652402,-0.602277329203516"/>
						</Atom3d>
						<Bond ID="1300" Mapping="409" Parent="81" Hidden="1" Connects="1287,1299" Visible="0"/>
						<Atom3d ID="1301" HasProperties="1" Mapping="409" Parent="81" UserID="466" DisplayStyle="Line" Hidden="1" XYZ="0.830015617151693,-0.899241699915854,1.12466826879322" Connections="1302" ForcefieldType="h1" Charge="0.053" Components="H" Visible="0">
							<Properties Force="-307.067337416847,-77.2053939748716,-49.8752325367566" RelativeVelocity="0.659808733727887,-0.874596034124577,0.781128174462138"/>
						</Atom3d>
						<Bond ID="1302" Mapping="409" Parent="81" Hidden="1" Connects="1289,1301" Visible="0"/>
						<Atom3d ID="1303" HasProperties="1" Mapping="409" Parent="81" UserID="467" DisplayStyle="Line" Hidden="1" XYZ="0.834096943116967,-0.950845554598055,1.09848835519399" Connections="1304" ForcefieldType="h1" Charge="0.053" Components="H" Visible="0">
							<Properties Force="-218.356671821477,-699.232004835443,-97.590912602898" RelativeVelocity="0.0736181762470718,-0.0711597898171621,0.500349765446621"/>
						</Atom3d>
						<Bond ID="1304" Mapping="409" Parent="81" Hidden="1" Connects="1289,1303" Visible="0"/>
						<Atom3d ID="1305" HasProperties="1" Mapping="409" Parent="81" UserID="468" DisplayStyle="Line" Hidden="1" XYZ="0.828940919144251,-0.900809379846374,1.0646896777971" Connections="1306" ForcefieldType="h1" Charge="0.053" Components="H" Visible="0">
							<Properties Force="-67.8953839208592,-465.77381479339,534.324261776449" RelativeVelocity="-0.511742354041126,0.195854357941485,0.0514529682681568"/>
						</Atom3d>
						<Bond ID="1306" Mapping="409" Parent="81" Hidden="1" Connects="1289,1305" Visible="0"/>
						<Molecule ID="81" Mapping="409" Parent="2" Children="ci(25):23+1284,5669,5867" Name="Sketch 25" XYZ="0.25115205339288,0.107636594306916,-0.0717577295379392" Visible="0"/>
						<Atom3d ID="1307" HasProperties="1" Mapping="409" Parent="83" UserID="469" DisplayStyle="Line" XYZ="-0.130236961572485,-0.13364463904966,-0.419802737849362" Connections="1309,1315,1317" ForcefieldType="c3&apos;" Charge="0.374" Components="C" Visible="0">
							<Properties Force="-1264.49035265855,1427.26584997998,1777.66628325911" RelativeVelocity="0.140036388659914,-0.0409013554383331,0.245175013244559"/>
						</Atom3d>
						<Atom3d ID="1308" HasProperties="1" Mapping="409" Parent="83" UserID="470" DisplayStyle="Line" XYZ="-0.167618932347522,-0.136476391684036,-0.393824090883967" Connections="1309,1311,1313" ForcefieldType="n3m" Charge="-0.446" Components="N" Visible="0">
							<Properties Force="984.846139366717,-609.573379272452,-773.840159001893" RelativeVelocity="0.0618821955196089,-0.0631632989297776,-0.131115087372335"/>
						</Atom3d>
						<Bond ID="1309" Mapping="409" Parent="83" Connects="1307,1308" Visible="0"/>
						<Atom3d ID="1310" HasProperties="1" Mapping="409" Parent="83" UserID="471" DisplayStyle="Line" XYZ="-0.197339343161871,-0.174885629923116,-0.396291069997911" Connections="1311,1319,1321,1323" ForcefieldType="c4" Charge="0.064" Components="C" Visible="0">
							<Properties Force="431.096751772688,-462.731285015191,713.358227723143" RelativeVelocity="-0.140647731920705,-0.0537854172003811,0.103430539271467"/>
						</Atom3d>
						<Bond ID="1311" Mapping="409" Parent="83" Connects="1308,1310" Visible="0"/>
						<Atom3d ID="1312" HasProperties="1" Mapping="409" Parent="83" UserID="472" DisplayStyle="Line" XYZ="-0.170567139509131,-0.102997183629156,-0.359859026769325" Connections="1313,1325,1327,1329" ForcefieldType="c4" Charge="0.064" Components="C" Visible="0">
							<Properties Force="-1626.26413566123,403.784102713708,-591.381315709663" RelativeVelocity="-0.164392546068411,0.143484226080465,-0.10772324328902"/>
						</Atom3d>
						<Bond ID="1313" Mapping="409" Parent="83" Connects="1308,1312" Visible="0"/>
						<Atom3d ID="1314" HasProperties="1" Mapping="409" Parent="83" UserID="473" DisplayStyle="Line" XYZ="-0.112568567614274,-0.1628086168553,-0.437817143887436" Connections="1315" ForcefieldType="o1=" Charge="-0.45" Components="O" Visible="0">
							<Properties Force="716.803544734274,-1348.26544766486,-884.058764982036" RelativeVelocity="0.0846226264937555,-0.10470544362999,0.141029993684837"/>
						</Atom3d>
						<Bond ID="1315" Mapping="409" Parent="83" Connects="1307,1314" Type="Double" Visible="0"/>
						<Atom3d ID="1316" HasProperties="1" Mapping="409" Parent="83" UserID="474" DisplayStyle="Line" Hidden="1" XYZ="-0.117026874743613,-0.0993662153949165,-0.419104619431829" Connections="1317" ForcefieldType="h1" Charge="0.076" Components="H" Visible="0">
							<Properties Force="46.8279731757681,-11.1390449663885,37.7279709957198" RelativeVelocity="0.288989234989818,0.360810397607187,0.290420403139048"/>
						</Atom3d>
						<Bond ID="1317" Mapping="409" Parent="83" Hidden="1" Connects="1307,1316" Visible="0"/>
						<Atom3d ID="1318" HasProperties="1" Mapping="409" Parent="83" UserID="475" DisplayStyle="Line" Hidden="1" XYZ="-0.200925780672688,-0.190527813172391,-0.362676307708217" Connections="1319" ForcefieldType="h1" Charge="0.053" Components="H" Visible="0">
							<Properties Force="81.3039875738203,269.805426392084,-597.576057835226" RelativeVelocity="-1.58762190122335,0.584935534598101,0.482704168848173"/>
						</Atom3d>
						<Bond ID="1319" Mapping="409" Parent="83" Hidden="1" Connects="1310,1318" Visible="0"/>
						<Atom3d ID="1320" HasProperties="1" Mapping="409" Parent="83" UserID="476" DisplayStyle="Line" Hidden="1" XYZ="-0.184593860424925,-0.201063141861076,-0.419135346834516" Connections="1321" ForcefieldType="h1" Charge="0.053" Components="H" Visible="0">
							<Properties Force="-52.3822065966074,552.122407810703,322.923690570391" RelativeVelocity="0.137033271812478,-0.00889583933090043,0.14338845147377"/>
						</Atom3d>
						<Bond ID="1321" Mapping="409" Parent="83" Hidden="1" Connects="1310,1320" Visible="0"/>
						<Atom3d ID="1322" HasProperties="1" Mapping="409" Parent="83" UserID="477" DisplayStyle="Line" Hidden="1" XYZ="-0.230143765120433,-0.165388117617606,-0.407336470518388" Connections="1323" ForcefieldType="h1" Charge="0.053" Components="H" Visible="0">
							<Properties Force="-114.122936351784,65.0572064266476,-48.9551246219327" RelativeVelocity="-0.146357024963526,0.430357675328863,0.506170955923483"/>
						</Atom3d>
						<Bond ID="1323" Mapping="409" Parent="83" Hidden="1" Connects="1310,1322" Visible="0"/>
						<Atom3d ID="1324" HasProperties="1" Mapping="409" Parent="83" UserID="478" DisplayStyle="Line" Hidden="1" XYZ="-0.176515726268665,-0.0723039898917605,-0.377950095625874" Connections="1325" ForcefieldType="h1" Charge="0.053" Components="H" Visible="0">
							<Properties Force="-27.3809079884726,195.879614229487,187.922492701823" RelativeVelocity="-0.00787692062098274,0.53120918101816,-0.752309867974527"/>
						</Atom3d>
						<Bond ID="1325" Mapping="409" Parent="83" Hidden="1" Connects="1312,1324" Visible="0"/>
						<Atom3d ID="1326" HasProperties="1" Mapping="409" Parent="83" UserID="479" DisplayStyle="Line" Hidden="1" XYZ="-0.142143732038932,-0.0971837199191925,-0.339758871017409" Connections="1327" ForcefieldType="h1" Charge="0.053" Components="H" Visible="0">
							<Properties Force="78.030247695804,-484.986346014116,223.95365627481" RelativeVelocity="0.0861307029268765,0.0213218567926996,0.0662259506513945"/>
						</Atom3d>
						<Bond ID="1327" Mapping="409" Parent="83" Hidden="1" Connects="1312,1326" Visible="0"/>
						<Atom3d ID="1328" HasProperties="1" Mapping="409" Parent="83" UserID="480" DisplayStyle="Line" Hidden="1" XYZ="-0.20056596161489,-0.108861983899462,-0.33976957751336" Connections="1329" ForcefieldType="h1" Charge="0.053" Components="H" Visible="0">
							<Properties Force="373.156604372856,14.6179908177733,-15.279515570148" RelativeVelocity="0.193791477911322,0.0245131014499993,-0.937243263165747"/>
						</Atom3d>
						<Bond ID="1329" Mapping="409" Parent="83" Hidden="1" Connects="1312,1328" Visible="0"/>
						<Molecule ID="83" Mapping="409" Parent="2" Children="ci(25):23+1307,5670,5868" Name="Sketch 25" XYZ="0.25115205339288,0.107636594306916,-0.0717577295379392" Visible="0"/>
						<Atom3d ID="1330" HasProperties="1" Mapping="409" Parent="85" UserID="481" DisplayStyle="Line" XYZ="1.77662444196284,1.60019049640662,1.06143284976424" Connections="1332,1338,1340" ForcefieldType="c3&apos;" Charge="0.374" Components="C" Visible="0">
							<Properties Force="-1226.6872743948,-549.535843002896,767.136998479982" RelativeVelocity="0.0281819560382152,-0.228830619381136,-0.0332257833163338"/>
						</Atom3d>
						<Atom3d ID="1331" HasProperties="1" Mapping="409" Parent="85" UserID="482" DisplayStyle="Line" XYZ="1.78495103599865,1.59421296185902,1.01904959542631" Connections="1332,1334,1336" ForcefieldType="n3m" Charge="-0.446" Components="N" Visible="0">
							<Properties Force="207.998721781999,429.956913535228,380.563863923422" RelativeVelocity="-0.187449565395906,-0.169404493283942,-0.0877002645482423"/>
						</Atom3d>
						<Bond ID="1332" Mapping="409" Parent="85" Connects="1330,1331" Visible="0"/>
						<Atom3d ID="1333" HasProperties="1" Mapping="409" Parent="85" UserID="483" DisplayStyle="Line" XYZ="1.82065204077482,1.61755216084796,0.998888220472961" Connections="1334,1342,1344,1346" ForcefieldType="c4" Charge="0.064" Components="C" Visible="0">
							<Properties Force="997.922202054681,425.036001469732,-696.630781585822" RelativeVelocity="-0.19278118788967,0.114270721142487,-0.0431263938214862"/>
						</Atom3d>
						<Bond ID="1334" Mapping="409" Parent="85" Connects="1331,1333" Visible="0"/>
						<Atom3d ID="1335" HasProperties="1" Mapping="409" Parent="85" UserID="484" DisplayStyle="Line" XYZ="1.76051121349772,1.56382242768751,0.992972836441231" Connections="1336,1348,1350,1352" ForcefieldType="c4" Charge="0.064" Components="C" Visible="0">
							<Properties Force="585.809119495274,-173.468271546949,-504.930375182666" RelativeVelocity="0.0952114775037374,0.0656825688004388,-0.104184129923644"/>
						</Atom3d>
						<Bond ID="1336" Mapping="409" Parent="85" Connects="1331,1335" Visible="0"/>
						<Atom3d ID="1337" HasProperties="1" Mapping="409" Parent="85" UserID="485" DisplayStyle="Line" XYZ="1.79538177804951,1.62589219041261,1.08541865613264" Connections="1338" ForcefieldType="o1=" Charge="-0.45" Components="O" Visible="0">
							<Properties Force="193.156068938957,-155.904170668709,31.6232380490973" RelativeVelocity="-0.183154516633542,-0.0155043528950779,-0.0391677827692236"/>
						</Atom3d>
						<Bond ID="1338" Mapping="409" Parent="85" Connects="1330,1337" Type="Double" Visible="0"/>
						<Atom3d ID="1339" HasProperties="1" Mapping="409" Parent="85" UserID="486" DisplayStyle="Line" Hidden="1" XYZ="1.74687937517654,1.57848922512711,1.07434564642495" Connections="1340" ForcefieldType="h1" Charge="0.076" Components="H" Visible="0">
							<Properties Force="894.148522739973,570.581928552693,-499.98817510461" RelativeVelocity="-0.262517560973043,0.144161756242703,0.384067478875632"/>
						</Atom3d>
						<Bond ID="1340" Mapping="409" Parent="85" Hidden="1" Connects="1330,1339" Visible="0"/>
						<Atom3d ID="1341" HasProperties="1" Mapping="409" Parent="85" UserID="487" DisplayStyle="Line" Hidden="1" XYZ="1.81054242537034,1.63582197233415,0.968277154188791" Connections="1342" ForcefieldType="h1" Charge="0.053" Components="H" Visible="0">
							<Properties Force="2.94686488803827,-303.714232607684,486.588519739712" RelativeVelocity="0.122210533612622,-0.817862571563772,-0.0942253292855328"/>
						</Atom3d>
						<Bond ID="1342" Mapping="409" Parent="85" Hidden="1" Connects="1333,1341" Visible="0"/>
						<Atom3d ID="1343" HasProperties="1" Mapping="409" Parent="85" UserID="488" DisplayStyle="Line" Hidden="1" XYZ="1.8494039365241,1.59556915631644,0.989732269272561" Connections="1344" ForcefieldType="h1" Charge="0.053" Components="H" Visible="0">
							<Properties Force="-671.489803554666,216.79451055605,126.511870172941" RelativeVelocity="0.649473008522455,0.383993391617357,-0.878205968827035"/>
						</Atom3d>
						<Bond ID="1344" Mapping="409" Parent="85" Hidden="1" Connects="1333,1343" Visible="0"/>
						<Atom3d ID="1345" HasProperties="1" Mapping="409" Parent="85" UserID="489" DisplayStyle="Line" Hidden="1" XYZ="1.83453522816933,1.643183207571,1.02084571417395" Connections="1346" ForcefieldType="h1" Charge="0.053" Components="H" Visible="0">
							<Properties Force="-239.491266950027,-228.088122268256,-58.5465602499947" RelativeVelocity="-0.299955584751589,-0.0908523498528597,0.621667422334872"/>
						</Atom3d>
						<Bond ID="1346" Mapping="409" Parent="85" Hidden="1" Connects="1333,1345" Visible="0"/>
						<Atom3d ID="1347" HasProperties="1" Mapping="409" Parent="85" UserID="490" DisplayStyle="Line" Hidden="1" XYZ="1.76390803823687,1.57340630227259,0.958365272834881" Connections="1348" ForcefieldType="h1" Charge="0.053" Components="H" Visible="0">
							<Properties Force="-70.7945413806974,-111.130644530435,-65.7035158298085" RelativeVelocity="-0.153063982263507,-0.220200035285202,0.653148777831073"/>
						</Atom3d>
						<Bond ID="1348" Mapping="409" Parent="85" Hidden="1" Connects="1335,1347" Visible="0"/>
						<Atom3d ID="1349" HasProperties="1" Mapping="409" Parent="85" UserID="491" DisplayStyle="Line" Hidden="1" XYZ="1.7267222041076,1.56432399182006,1.0014388391384" Connections="1350" ForcefieldType="h1" Charge="0.053" Components="H" Visible="0">
							<Properties Force="-857.323878719606,5.61605853858064,226.779893282817" RelativeVelocity="-0.205870218235,0.611734817802928,0.573427143568255"/>
						</Atom3d>
						<Bond ID="1350" Mapping="409" Parent="85" Hidden="1" Connects="1335,1349" Visible="0"/>
						<Atom3d ID="1351" HasProperties="1" Mapping="409" Parent="85" UserID="492" DisplayStyle="Line" Hidden="1" XYZ="1.77313227421657,1.5306648672316,0.997285887200811" Connections="1352" ForcefieldType="h1" Charge="0.053" Components="H" Visible="0">
							<Properties Force="45.6859688790079,-302.237701877378,-86.5978475356896" RelativeVelocity="0.317660060231598,0.0409844894248957,-0.727291538183342"/>
						</Atom3d>
						<Bond ID="1352" Mapping="409" Parent="85" Hidden="1" Connects="1335,1351" Visible="0"/>
						<Molecule ID="85" Mapping="409" Parent="2" Children="ci(25):23+1330,5671,5869" Name="Sketch 25" XYZ="0.25115205339288,0.107636594306916,-0.0717577295379392" Visible="0"/>
						<Atom3d ID="1353" HasProperties="1" Mapping="409" Parent="87" UserID="493" DisplayStyle="Line" XYZ="0.656527733461019,0.671161882934186,0.241825776448325" Connections="1355,1361,1363" ForcefieldType="c3&apos;" Charge="0.374" Components="C">
							<Properties Force="-108.55380685999,-977.864725172105,-61.4937769996153" RelativeVelocity="-0.0467238633661953,0.156105932041444,0.209450968943635"/>
						</Atom3d>
						<Atom3d ID="1354" HasProperties="1" Mapping="409" Parent="87" UserID="494" DisplayStyle="Line" XYZ="0.677689284494363,0.635269787776602,0.224475893410328" Connections="1355,1357,1359" ForcefieldType="n3m" Charge="-0.446" Components="N">
							<Properties Force="382.331049691887,-217.499655057211,-638.137866868988" RelativeVelocity="-0.0091548996157328,0.0287930054415393,-0.0190378322167552"/>
						</Atom3d>
						<Bond ID="1355" Mapping="409" Parent="87" Connects="1353,1354"/>
						<Atom3d ID="1356" HasProperties="1" Mapping="409" Parent="87" UserID="495" DisplayStyle="Line" XYZ="0.677816984697333,0.59040293603735,0.241968217833401" Connections="1357,1365,1367,1369" ForcefieldType="c4" Charge="0.064" Components="C">
							<Properties Force="-717.378936166382,726.802669795067,-29.3809659559569" RelativeVelocity="0.137445121306505,-0.0240592998856206,-0.079154503202095"/>
						</Atom3d>
						<Bond ID="1357" Mapping="409" Parent="87" Connects="1354,1356"/>
						<Atom3d ID="1358" HasProperties="1" Mapping="409" Parent="87" UserID="496" DisplayStyle="Line" XYZ="0.687964848346927,0.636024313612384,0.177379850833564" Connections="1359,1371,1373,1375" ForcefieldType="c4" Charge="0.064" Components="C">
							<Properties Force="461.221857194959,1755.75791168112,93.4308255517564" RelativeVelocity="-0.0431073387861589,0.15477364375761,-0.0353108865854918"/>
						</Atom3d>
						<Bond ID="1359" Mapping="409" Parent="87" Connects="1354,1358"/>
						<Atom3d ID="1360" HasProperties="1" Mapping="409" Parent="87" UserID="497" DisplayStyle="Line" XYZ="0.638327774134065,0.67030925889876,0.277433471210832" Connections="1361" ForcefieldType="o1=" Charge="-0.45" Components="O">
							<Properties Force="193.082641947963,225.31043512936,-142.851527210829" RelativeVelocity="-0.0807327353115096,0.0370080436233588,-0.0274895820250258"/>
						</Atom3d>
						<Bond ID="1361" Mapping="409" Parent="87" Connects="1353,1360" Type="Double"/>
						<Atom3d ID="1362" HasProperties="1" Mapping="409" Parent="87" UserID="498" DisplayStyle="Line" Hidden="1" XYZ="0.655159784954199,0.699690590915219,0.218131405084348" Connections="1363" ForcefieldType="h1" Charge="0.076" Components="H">
							<Properties Force="158.204975812717,-133.335117430391,265.899349836665" RelativeVelocity="-0.936777247712146,-0.253362465437997,0.300711335848529"/>
						</Atom3d>
						<Bond ID="1363" Mapping="409" Parent="87" Hidden="1" Connects="1353,1362"/>
						<Atom3d ID="1364" HasProperties="1" Mapping="409" Parent="87" UserID="499" DisplayStyle="Line" Hidden="1" XYZ="0.65030381873137,0.571042048570555,0.227183793255976" Connections="1365" ForcefieldType="h1" Charge="0.053" Components="H">
							<Properties Force="452.033293201725,-62.5919841877143,207.536711710349" RelativeVelocity="-0.0181345065555865,0.375432685805166,0.378739790436446"/>
						</Atom3d>
						<Bond ID="1365" Mapping="409" Parent="87" Hidden="1" Connects="1356,1364"/>
						<Atom3d ID="1366" HasProperties="1" Mapping="409" Parent="87" UserID="500" DisplayStyle="Line" Hidden="1" XYZ="0.673537891431258,0.593617313956725,0.27627247938833" Connections="1367" ForcefieldType="h1" Charge="0.053" Components="H">
							<Properties Force="-494.349541741937,-98.2497154868404,998.036051196394" RelativeVelocity="0.468265002720332,0.81427617301277,0.100379579186776"/>
						</Atom3d>
						<Bond ID="1367" Mapping="409" Parent="87" Hidden="1" Connects="1356,1366"/>
						<Atom3d ID="1368" HasProperties="1" Mapping="409" Parent="87" UserID="501" DisplayStyle="Line" Hidden="1" XYZ="0.70986006929013,0.575194325722312,0.240582631459552" Connections="1369" ForcefieldType="h1" Charge="0.053" Components="H">
							<Properties Force="296.785414177624,-248.680578113267,-531.664045013606" RelativeVelocity="-0.195011651446391,0.140177135500817,1.05913969822088"/>
						</Atom3d>
						<Bond ID="1369" Mapping="409" Parent="87" Hidden="1" Connects="1356,1368"/>
						<Atom3d ID="1370" HasProperties="1" Mapping="409" Parent="87" UserID="502" DisplayStyle="Line" Hidden="1" XYZ="0.708968186321449,0.667439581400256,0.171897001272577" Connections="1371" ForcefieldType="h1" Charge="0.053" Components="H">
							<Properties Force="-725.38871406421,-882.291024430197,-113.187962042521" RelativeVelocity="-0.799706201791216,0.43761200969173,-0.339259930042275"/>
						</Atom3d>
						<Bond ID="1371" Mapping="409" Parent="87" Hidden="1" Connects="1358,1370"/>
						<Atom3d ID="1372" HasProperties="1" Mapping="409" Parent="87" UserID="503" DisplayStyle="Line" Hidden="1" XYZ="0.656777457541978,0.637919828258515,0.15955858977224" Connections="1373" ForcefieldType="h1" Charge="0.053" Components="H">
							<Properties Force="96.6902497800728,34.7581811307247,-338.186497932782" RelativeVelocity="-0.479188326941681,-0.230050122204216,0.111968301913265"/>
						</Atom3d>
						<Bond ID="1373" Mapping="409" Parent="87" Hidden="1" Connects="1358,1372"/>
						<Atom3d ID="1374" HasProperties="1" Mapping="409" Parent="87" UserID="504" DisplayStyle="Line" Hidden="1" XYZ="0.707908822925841,0.608701638755288,0.164715712516404" Connections="1375" ForcefieldType="h1" Charge="0.053" Components="H">
							<Properties Force="-84.899271954957,-166.524910256638,386.832968656316" RelativeVelocity="-0.792844452438126,-1.20683654266161,0.130431570614166"/>
						</Atom3d>
						<Bond ID="1375" Mapping="409" Parent="87" Hidden="1" Connects="1358,1374"/>
						<Molecule ID="87" Mapping="409" Parent="2" Children="ci(24):23+1353,5672" Name="Sketch 25" XYZ="0.239617355009279,0.636310274296175,-0.0717577295379392"/>
						<Atom3d ID="1376" HasProperties="1" Mapping="409" Parent="89" UserID="505" DisplayStyle="Line" XYZ="1.20493716963804,0.0254955394559977,-0.629718909586579" Connections="1378,1384,1386" ForcefieldType="c3&apos;" Charge="0.374" Components="C" Visible="0">
							<Properties Force="114.398145327664,-153.665013635035,1021.60838936608" RelativeVelocity="-0.0898362076478657,0.0336008105222767,0.181246541201752"/>
						</Atom3d>
						<Atom3d ID="1377" HasProperties="1" Mapping="409" Parent="89" UserID="506" DisplayStyle="Line" XYZ="1.16627687393952,0.0159058743138734,-0.649273782403977" Connections="1378,1380,1382" ForcefieldType="n3m" Charge="-0.446" Components="N" Visible="0">
							<Properties Force="661.945431894091,-389.622635182517,2018.61008030987" RelativeVelocity="-0.295065587723206,0.168215794067562,0.00819188022754742"/>
						</Atom3d>
						<Bond ID="1378" Mapping="409" Parent="89" Connects="1376,1377" Visible="0"/>
						<Atom3d ID="1379" HasProperties="1" Mapping="409" Parent="89" UserID="507" DisplayStyle="Line" XYZ="1.15616689516272,0.0355827854162733,-0.689790890320874" Connections="1380,1388,1390,1392" ForcefieldType="c4" Charge="0.064" Components="C" Visible="0">
							<Properties Force="-1046.13290106525,-274.089441984326,-449.192528553273" RelativeVelocity="0.0590654166305112,0.0475931296832566,-0.178351069912147"/>
						</Atom3d>
						<Bond ID="1380" Mapping="409" Parent="89" Connects="1377,1379" Visible="0"/>
						<Atom3d ID="1381" HasProperties="1" Mapping="409" Parent="89" UserID="508" DisplayStyle="Line" XYZ="1.1328201111368,-0.00371406551145448,-0.619962569029416" Connections="1382,1394,1396,1398" ForcefieldType="c4" Charge="0.064" Components="C" Visible="0">
							<Properties Force="44.9508983840154,-1453.38805239555,-843.325273465324" RelativeVelocity="0.217535679828057,-0.23416644237937,-0.0158233338369872"/>
						</Atom3d>
						<Bond ID="1382" Mapping="409" Parent="89" Connects="1377,1381" Visible="0"/>
						<Atom3d ID="1383" HasProperties="1" Mapping="409" Parent="89" UserID="509" DisplayStyle="Line" XYZ="1.23500355922012,0.0456698699576891,-0.645811267484816" Connections="1384" ForcefieldType="o1=" Charge="-0.45" Components="O" Visible="0">
							<Properties Force="237.034858220416,309.905413331151,-438.085754168047" RelativeVelocity="-0.0643677840464267,-0.0510493662346902,-0.0486020263767632"/>
						</Atom3d>
						<Bond ID="1384" Mapping="409" Parent="89" Connects="1376,1383" Type="Double" Visible="0"/>
						<Atom3d ID="1385" HasProperties="1" Mapping="409" Parent="89" UserID="510" DisplayStyle="Line" Hidden="1" XYZ="1.20949934807995,0.0135212039834535,-0.593882115302108" Connections="1386" ForcefieldType="h1" Charge="0.076" Components="H" Visible="0">
							<Properties Force="-538.747137258183,-20.3042206833591,-744.977231360083" RelativeVelocity="-0.23279082336616,0.0757095107465839,-0.931335931314455"/>
						</Atom3d>
						<Bond ID="1386" Mapping="409" Parent="89" Hidden="1" Connects="1376,1385" Visible="0"/>
						<Atom3d ID="1387" HasProperties="1" Mapping="409" Parent="89" UserID="511" DisplayStyle="Line" Hidden="1" XYZ="1.12712233404164,0.0582203788978037,-0.685334282174569" Connections="1388" ForcefieldType="h1" Charge="0.053" Components="H" Visible="0">
							<Properties Force="421.602705084079,-344.540991124347,-408.682300018485" RelativeVelocity="-0.260048623660977,0.450477584819578,0.561715973759691"/>
						</Atom3d>
						<Bond ID="1388" Mapping="409" Parent="89" Hidden="1" Connects="1379,1387" Visible="0"/>
						<Atom3d ID="1389" HasProperties="1" Mapping="409" Parent="89" UserID="512" DisplayStyle="Line" Hidden="1" XYZ="1.15005349430553,0.00738253587484852,-0.712360894520543" Connections="1390" ForcefieldType="h1" Charge="0.053" Components="H" Visible="0">
							<Properties Force="-289.228607853273,522.928551062478,-117.049291262197" RelativeVelocity="-0.24644919888586,-0.320575064000545,0.245682764497043"/>
						</Atom3d>
						<Bond ID="1390" Mapping="409" Parent="89" Hidden="1" Connects="1379,1389" Visible="0"/>
						<Atom3d ID="1391" HasProperties="1" Mapping="409" Parent="89" UserID="513" DisplayStyle="Line" Hidden="1" XYZ="1.18475953129298,0.0527906929885835,-0.701358915854905" Connections="1392" ForcefieldType="h1" Charge="0.053" Components="H" Visible="0">
							<Properties Force="167.671918581652,419.443228676756,-364.562722985582" RelativeVelocity="0.0017771876469719,1.09734004279446,0.12413838148194"/>
						</Atom3d>
						<Bond ID="1392" Mapping="409" Parent="89" Hidden="1" Connects="1379,1391" Visible="0"/>
						<Atom3d ID="1393" HasProperties="1" Mapping="409" Parent="89" UserID="514" DisplayStyle="Line" Hidden="1" XYZ="1.11280710896237,-0.0306668776481375,-0.637282284884527" Connections="1394" ForcefieldType="h1" Charge="0.053" Components="H" Visible="0">
							<Properties Force="596.40455449094,721.673321599723,251.792671292334" RelativeVelocity="0.50640683935761,-0.287988707517891,-0.0157805573415274"/>
						</Atom3d>
						<Bond ID="1394" Mapping="409" Parent="89" Hidden="1" Connects="1381,1393" Visible="0"/>
						<Atom3d ID="1395" HasProperties="1" Mapping="409" Parent="89" UserID="515" DisplayStyle="Line" Hidden="1" XYZ="1.11014400173116,0.0184595838226306,-0.604962101555795" Connections="1396" ForcefieldType="h1" Charge="0.053" Components="H" Visible="0">
							<Properties Force="-390.263455146294,678.219046556466,159.872818926132" RelativeVelocity="-0.34784573245947,0.408263958305123,-0.723461127342429"/>
						</Atom3d>
						<Bond ID="1396" Mapping="409" Parent="89" Hidden="1" Connects="1381,1395" Visible="0"/>
						<Atom3d ID="1397" HasProperties="1" Mapping="409" Parent="89" UserID="516" DisplayStyle="Line" Hidden="1" XYZ="1.14930308338158,-0.0219814799223315,-0.593559234003249" Connections="1398" ForcefieldType="h1" Charge="0.053" Components="H" Visible="0">
							<Properties Force="82.8062088002517,132.316855688065,-4.32256037773354" RelativeVelocity="0.943936181254621,0.474259101888225,-0.373402355173401"/>
						</Atom3d>
						<Bond ID="1398" Mapping="409" Parent="89" Hidden="1" Connects="1381,1397" Visible="0"/>
						<Molecule ID="89" Mapping="409" Parent="2" Children="ci(25):23+1376,5673,5870" Name="Sketch 25" XYZ="0.25115205339288,0.107636594306916,-0.0717577295379392" Visible="0"/>
						<Atom3d ID="1399" HasProperties="1" Mapping="409" Parent="91" UserID="517" DisplayStyle="Line" XYZ="0.552701385560161,0.836180285859748,-0.129457883083795" Connections="1401,1407,1409" ForcefieldType="c3&apos;" Charge="0.374" Components="C" Visible="0">
							<Properties Force="-1371.73327769168,1073.33952351116,549.434812108289" RelativeVelocity="-0.092217456968951,-0.0747121536175624,0.030352914575883"/>
						</Atom3d>
						<Atom3d ID="1400" HasProperties="1" Mapping="409" Parent="91" UserID="518" DisplayStyle="Line" XYZ="0.581150500039172,0.820787050908341,-0.157583731049261" Connections="1401,1403,1405" ForcefieldType="n3m" Charge="-0.446" Components="N" Visible="0">
							<Properties Force="728.371002152532,-955.069995531339,-653.9233060675" RelativeVelocity="0.111866962347686,-0.286865080972256,-0.136660267619763"/>
						</Atom3d>
						<Bond ID="1401" Mapping="409" Parent="91" Connects="1399,1400" Visible="0"/>
						<Atom3d ID="1402" HasProperties="1" Mapping="409" Parent="91" UserID="519" DisplayStyle="Line" XYZ="0.620849389107771,0.800980786273143,-0.138456445816785" Connections="1403,1411,1413,1415" ForcefieldType="c4" Charge="0.064" Components="C" Visible="0">
							<Properties Force="-591.923303610689,-1020.41763963862,-529.993022918339" RelativeVelocity="0.0101061198641865,0.190900146661873,-0.0376070826674097"/>
						</Atom3d>
						<Bond ID="1403" Mapping="409" Parent="91" Connects="1400,1402" Visible="0"/>
						<Atom3d ID="1404" HasProperties="1" Mapping="409" Parent="91" UserID="520" DisplayStyle="Line" XYZ="0.576684104177405,0.829898304606575,-0.205772624133295" Connections="1405,1417,1419,1421" ForcefieldType="c4" Charge="0.064" Components="C" Visible="0">
							<Properties Force="-779.517601222882,202.338558538767,1143.27675771015" RelativeVelocity="-0.240814913301952,-0.0329468463771311,-0.0627965364062295"/>
						</Atom3d>
						<Bond ID="1405" Mapping="409" Parent="91" Connects="1400,1404" Visible="0"/>
						<Atom3d ID="1406" HasProperties="1" Mapping="409" Parent="91" UserID="521" DisplayStyle="Line" XYZ="0.555558299964247,0.834811490035032,-0.0894664102581872" Connections="1407" ForcefieldType="o1=" Charge="-0.45" Components="O" Visible="0">
							<Properties Force="90.3248948513091,-83.6358208621418,-97.9423228223368" RelativeVelocity="-0.0526971477725555,-0.086077573831619,0.0539422526884311"/>
						</Atom3d>
						<Bond ID="1407" Mapping="409" Parent="91" Connects="1399,1406" Type="Double" Visible="0"/>
						<Atom3d ID="1408" HasProperties="1" Mapping="409" Parent="91" UserID="522" DisplayStyle="Line" Hidden="1" XYZ="0.523311261890841,0.853648411040463,-0.145030501860097" Connections="1409" ForcefieldType="h1" Charge="0.076" Components="H" Visible="0">
							<Properties Force="452.160563915625,-355.463386559324,24.4448244654397" RelativeVelocity="1.39463340806042,-0.568101098953903,-0.660229330865457"/>
						</Atom3d>
						<Bond ID="1409" Mapping="409" Parent="91" Hidden="1" Connects="1399,1408" Visible="0"/>
						<Atom3d ID="1410" HasProperties="1" Mapping="409" Parent="91" UserID="523" DisplayStyle="Line" Hidden="1" XYZ="0.629787576529044,0.770645165346128,-0.158418360750967" Connections="1411" ForcefieldType="h1" Charge="0.053" Components="H" Visible="0">
							<Properties Force="-131.651135991587,559.858578382624,583.092454527274" RelativeVelocity="0.147958093413949,-0.518406484453189,0.389130368719791"/>
						</Atom3d>
						<Bond ID="1411" Mapping="409" Parent="91" Hidden="1" Connects="1402,1410" Visible="0"/>
						<Atom3d ID="1412" HasProperties="1" Mapping="409" Parent="91" UserID="524" DisplayStyle="Line" Hidden="1" XYZ="0.614561538643308,0.791830526188915,-0.103652110960419" Connections="1413" ForcefieldType="h1" Charge="0.053" Components="H" Visible="0">
							<Properties Force="138.995390517356,-47.6689506091004,-393.602531536519" RelativeVelocity="-0.03377400090313,0.435726407774947,0.215201599078658"/>
						</Atom3d>
						<Bond ID="1413" Mapping="409" Parent="91" Hidden="1" Connects="1402,1412" Visible="0"/>
						<Atom3d ID="1414" HasProperties="1" Mapping="409" Parent="91" UserID="525" DisplayStyle="Line" Hidden="1" XYZ="0.647794026222962,0.823247010017201,-0.139054738721756" Connections="1415" ForcefieldType="h1" Charge="0.053" Components="H" Visible="0">
							<Properties Force="428.307442140666,507.744347003377,2.3266579492212" RelativeVelocity="0.751935525917037,0.275433061534416,0.450144317280918"/>
						</Atom3d>
						<Bond ID="1415" Mapping="409" Parent="91" Hidden="1" Connects="1402,1414" Visible="0"/>
						<Atom3d ID="1416" HasProperties="1" Mapping="409" Parent="91" UserID="526" DisplayStyle="Line" Hidden="1" XYZ="0.597463984662021,0.857700927355167,-0.21167548844284" Connections="1417" ForcefieldType="h1" Charge="0.053" Components="H" Visible="0">
							<Properties Force="455.641885570528,346.017833587384,-600.656381920628" RelativeVelocity="-0.0869080760479118,0.358293236911239,0.147389270344637"/>
						</Atom3d>
						<Bond ID="1417" Mapping="409" Parent="91" Hidden="1" Connects="1404,1416" Visible="0"/>
						<Atom3d ID="1418" HasProperties="1" Mapping="409" Parent="91" UserID="527" DisplayStyle="Line" Hidden="1" XYZ="0.542175360103696,0.84117400668963,-0.208839562195739" Connections="1419" ForcefieldType="h1" Charge="0.053" Components="H" Visible="0">
							<Properties Force="262.299157142781,-140.54603053787,-378.166614054095" RelativeVelocity="0.479841879354303,0.267206723833885,0.0382631629102513"/>
						</Atom3d>
						<Bond ID="1419" Mapping="409" Parent="91" Hidden="1" Connects="1404,1418" Visible="0"/>
						<Atom3d ID="1420" HasProperties="1" Mapping="409" Parent="91" UserID="528" DisplayStyle="Line" Hidden="1" XYZ="0.582749781845555,0.802588118809181,-0.228892215949835" Connections="1421" ForcefieldType="h1" Charge="0.053" Components="H" Visible="0">
							<Properties Force="91.9253170085526,-38.4942247326072,405.060237675829" RelativeVelocity="-0.55999951292045,0.48020173550354,-0.229306599457662"/>
						</Atom3d>
						<Bond ID="1421" Mapping="409" Parent="91" Hidden="1" Connects="1404,1420" Visible="0"/>
						<Molecule ID="91" Mapping="409" Parent="2" Children="ci(25):23+1399,5674,5871" Name="Sketch 25" XYZ="0.25115205339288,0.107636594306916,-0.0717577295379392" Visible="0"/>
						<Atom3d ID="1422" HasProperties="1" Mapping="409" Parent="93" UserID="529" DisplayStyle="Line" XYZ="1.30498908315727,2.08465902655414,-0.245456773865559" Connections="1424,1430,1432" ForcefieldType="c3&apos;" Charge="0.374" Components="C" Visible="0">
							<Properties Force="-3.00785506153819,561.636344898699,998.366167678165" RelativeVelocity="0.260483900891798,-0.0339244998904859,-0.117614804037646"/>
						</Atom3d>
						<Atom3d ID="1423" HasProperties="1" Mapping="409" Parent="93" UserID="530" DisplayStyle="Line" XYZ="1.34085601990042,2.0953964832312,-0.222524647032863" Connections="1424,1426,1428" ForcefieldType="n3m" Charge="-0.446" Components="N" Visible="0">
							<Properties Force="264.607038462876,487.197110656514,-63.8060836625969" RelativeVelocity="-0.0879417216283355,-0.186310510805042,0.373748763687843"/>
						</Atom3d>
						<Bond ID="1424" Mapping="409" Parent="93" Connects="1422,1423" Visible="0"/>
						<Atom3d ID="1425" HasProperties="1" Mapping="409" Parent="93" UserID="531" DisplayStyle="Line" XYZ="1.33794612461333,2.11578754288436,-0.179178539822471" Connections="1426,1434,1436,1438" ForcefieldType="c4" Charge="0.064" Components="C" Visible="0">
							<Properties Force="-347.395373577319,349.870234998949,-574.242882756475" RelativeVelocity="0.0573593792066726,0.344924443154307,-0.128513497599832"/>
						</Atom3d>
						<Bond ID="1426" Mapping="409" Parent="93" Connects="1423,1425" Visible="0"/>
						<Atom3d ID="1427" HasProperties="1" Mapping="409" Parent="93" UserID="532" DisplayStyle="Line" XYZ="1.38223936342979,2.10384179645755,-0.24613160221069" Connections="1428,1440,1442,1444" ForcefieldType="c4" Charge="0.064" Components="C" Visible="0">
							<Properties Force="-1317.30219877334,339.805778019236,-367.284284461911" RelativeVelocity="-0.0686360337057124,0.0572995969533006,0.0644915719623264"/>
						</Atom3d>
						<Bond ID="1428" Mapping="409" Parent="93" Connects="1423,1427" Visible="0"/>
						<Atom3d ID="1429" HasProperties="1" Mapping="409" Parent="93" UserID="533" DisplayStyle="Line" XYZ="1.26826828574946,2.08575417805713,-0.231127725306678" Connections="1430" ForcefieldType="o1=" Charge="-0.45" Components="O" Visible="0">
							<Properties Force="-855.161478909649,-105.009641081809,398.203589791985" RelativeVelocity="-0.0607150265891351,-0.109070209113578,-0.0643071268759781"/>
						</Atom3d>
						<Bond ID="1430" Mapping="409" Parent="93" Connects="1422,1429" Type="Double" Visible="0"/>
						<Atom3d ID="1431" HasProperties="1" Mapping="409" Parent="93" UserID="534" DisplayStyle="Line" Hidden="1" XYZ="1.31015570454797,2.07581552699658,-0.278502444378819" Connections="1432" ForcefieldType="h1" Charge="0.076" Components="H" Visible="0">
							<Properties Force="580.637603492172,-473.466774943872,-1343.47762766984" RelativeVelocity="0.582165737337967,0.754658085491361,0.389398402864915"/>
						</Atom3d>
						<Bond ID="1432" Mapping="409" Parent="93" Hidden="1" Connects="1422,1431" Visible="0"/>
						<Atom3d ID="1433" HasProperties="1" Mapping="409" Parent="93" UserID="535" DisplayStyle="Line" Hidden="1" XYZ="1.36453306865907,2.10345842195443,-0.16091586202287" Connections="1434" ForcefieldType="h1" Charge="0.053" Components="H" Visible="0">
							<Properties Force="926.29713721835,-249.130611225194,771.897781793285" RelativeVelocity="0.292293312537176,0.621683629358285,-0.374152759060408"/>
						</Atom3d>
						<Bond ID="1434" Mapping="409" Parent="93" Hidden="1" Connects="1425,1433" Visible="0"/>
						<Atom3d ID="1435" HasProperties="1" Mapping="409" Parent="93" UserID="536" DisplayStyle="Line" Hidden="1" XYZ="1.30850833772114,2.10785091266863,-0.162082903766801" Connections="1436" ForcefieldType="h1" Charge="0.053" Components="H" Visible="0">
							<Properties Force="-695.806970158871,-501.009459584908,198.812240418589" RelativeVelocity="0.600516590373671,-0.208693988012608,-0.666049900829921"/>
						</Atom3d>
						<Bond ID="1436" Mapping="409" Parent="93" Hidden="1" Connects="1425,1435" Visible="0"/>
						<Atom3d ID="1437" HasProperties="1" Mapping="409" Parent="93" UserID="537" DisplayStyle="Line" Hidden="1" XYZ="1.33789365949511,2.151817062543,-0.178433292346965" Connections="1438" ForcefieldType="h1" Charge="0.053" Components="H" Visible="0">
							<Properties Force="244.656330015847,149.825776337506,-322.923148148083" RelativeVelocity="0.591099457611915,0.251964385257586,0.25204418262008"/>
						</Atom3d>
						<Bond ID="1438" Mapping="409" Parent="93" Hidden="1" Connects="1425,1437" Visible="0"/>
						<Atom3d ID="1439" HasProperties="1" Mapping="409" Parent="93" UserID="538" DisplayStyle="Line" Hidden="1" XYZ="1.40809889285667,2.08877933255559,-0.228044548665959" Connections="1440" ForcefieldType="h1" Charge="0.053" Components="H" Visible="0">
							<Properties Force="761.119920783994,-93.5557914539242,244.53019279366" RelativeVelocity="0.613350209906125,0.135789566574688,0.146848913605689"/>
						</Atom3d>
						<Bond ID="1440" Mapping="409" Parent="93" Hidden="1" Connects="1427,1439" Visible="0"/>
						<Atom3d ID="1441" HasProperties="1" Mapping="409" Parent="93" UserID="539" DisplayStyle="Line" Hidden="1" XYZ="1.38665645100066,2.13925356728042,-0.253523303673512" Connections="1442" ForcefieldType="h1" Charge="0.053" Components="H" Visible="0">
							<Properties Force="204.319638018423,-127.206241297783,323.758600589864" RelativeVelocity="0.296236527894895,0.785584110640309,-0.429111641314043"/>
						</Atom3d>
						<Bond ID="1442" Mapping="409" Parent="93" Hidden="1" Connects="1427,1441" Visible="0"/>
						<Atom3d ID="1443" HasProperties="1" Mapping="409" Parent="93" UserID="540" DisplayStyle="Line" Hidden="1" XYZ="1.37793679944606,2.08888940475925,-0.278022419872022" Connections="1444" ForcefieldType="h1" Charge="0.053" Components="H" Visible="0">
							<Properties Force="329.188015714202,-308.732304167935,-347.163102059655" RelativeVelocity="0.245292575930978,-0.326530812039203,0.297049861223378"/>
						</Atom3d>
						<Bond ID="1444" Mapping="409" Parent="93" Hidden="1" Connects="1427,1443" Visible="0"/>
						<Molecule ID="93" Mapping="409" Parent="2" Children="ci(25):23+1422,5675,5872" Name="Sketch 25" XYZ="0.25115205339288,0.107636594306916,-0.0717577295379392" Visible="0"/>
						<Atom3d ID="1445" HasProperties="1" Mapping="409" Parent="95" UserID="541" DisplayStyle="Line" XYZ="0.888699207608737,0.885329830692329,0.85433795509721" Connections="1447,1453,1455" ForcefieldType="c3&apos;" Charge="0.374" Components="C">
							<Properties Force="-810.978915886388,296.803756290008,-85.8841140747995" RelativeVelocity="0.162342253155484,0.178648328247721,0.213772150670594"/>
						</Atom3d>
						<Atom3d ID="1446" HasProperties="1" Mapping="409" Parent="95" UserID="542" DisplayStyle="Line" XYZ="0.893072819359362,0.887545108391074,0.810519763525646" Connections="1447,1449,1451" ForcefieldType="n3m" Charge="-0.446" Components="N">
							<Properties Force="484.443517573054,-305.391851010311,454.938759680605" RelativeVelocity="-0.104894205630838,0.0946881734887774,0.146250872431815"/>
						</Atom3d>
						<Bond ID="1447" Mapping="409" Parent="95" Connects="1445,1446"/>
						<Atom3d ID="1448" HasProperties="1" Mapping="409" Parent="95" UserID="543" DisplayStyle="Line" XYZ="0.929329627011359,0.861561980840293,0.791360347550842" Connections="1449,1457,1459,1461" ForcefieldType="c4" Charge="0.064" Components="C">
							<Properties Force="318.984841551196,-32.0243343255493,138.263828488022" RelativeVelocity="0.0727094913433765,-0.0691944696360617,-0.155520335491695"/>
						</Atom3d>
						<Bond ID="1449" Mapping="409" Parent="95" Connects="1446,1448"/>
						<Atom3d ID="1450" HasProperties="1" Mapping="409" Parent="95" UserID="544" DisplayStyle="Line" XYZ="0.863616009670532,0.913167767573664,0.781970472604944" Connections="1451,1463,1465,1467" ForcefieldType="c4" Charge="0.064" Components="C">
							<Properties Force="-181.008382647396,-123.838524176232,572.222342387314" RelativeVelocity="-0.0165625908103617,-0.198016311902937,-0.247901186801489"/>
						</Atom3d>
						<Bond ID="1451" Mapping="409" Parent="95" Connects="1446,1450"/>
						<Atom3d ID="1452" HasProperties="1" Mapping="409" Parent="95" UserID="545" DisplayStyle="Line" XYZ="0.912394633385545,0.866779851983006,0.880153014426181" Connections="1453" ForcefieldType="o1=" Charge="-0.45" Components="O">
							<Properties Force="481.710044123012,-270.608327594675,25.2770183364902" RelativeVelocity="0.165707933848062,0.0391115095365188,0.0948380722109613"/>
						</Atom3d>
						<Bond ID="1453" Mapping="409" Parent="95" Connects="1445,1452" Type="Double"/>
						<Atom3d ID="1454" HasProperties="1" Mapping="409" Parent="95" UserID="546" DisplayStyle="Line" Hidden="1" XYZ="0.858176053436603,0.901302611791155,0.866294812768552" Connections="1455" ForcefieldType="h1" Charge="0.076" Components="H">
							<Properties Force="-110.399606753018,249.825187668674,-157.971796447939" RelativeVelocity="0.402405576996433,-0.202087197377787,0.00399113950594987"/>
						</Atom3d>
						<Bond ID="1455" Mapping="409" Parent="95" Hidden="1" Connects="1445,1454"/>
						<Atom3d ID="1456" HasProperties="1" Mapping="409" Parent="95" UserID="547" DisplayStyle="Line" Hidden="1" XYZ="0.953712915337444,0.849242161444687,0.817970680192313" Connections="1457" ForcefieldType="h1" Charge="0.053" Components="H">
							<Properties Force="-798.018699588473,377.492726761907,-832.693708390017" RelativeVelocity="-0.00521226537674767,0.0207507066976419,-0.475087548263837"/>
						</Atom3d>
						<Bond ID="1457" Mapping="409" Parent="95" Hidden="1" Connects="1448,1456"/>
						<Atom3d ID="1458" HasProperties="1" Mapping="409" Parent="95" UserID="548" DisplayStyle="Line" Hidden="1" XYZ="0.947178742395083,0.881648736972036,0.767093072312499" Connections="1459" ForcefieldType="h1" Charge="0.053" Components="H">
							<Properties Force="115.786671734438,90.345060942923,198.844291257024" RelativeVelocity="0.579198647600297,0.317357321148215,-0.273792946820132"/>
						</Atom3d>
						<Bond ID="1459" Mapping="409" Parent="95" Hidden="1" Connects="1448,1458"/>
						<Atom3d ID="1460" HasProperties="1" Mapping="409" Parent="95" UserID="549" DisplayStyle="Line" Hidden="1" XYZ="0.917161359465687,0.83352022274323,0.771661013281634" Connections="1461" ForcefieldType="h1" Charge="0.053" Components="H">
							<Properties Force="-68.7074925746995,-18.2391921152273,317.266938098443" RelativeVelocity="0.570851140198101,0.683047493324394,-0.186484143208485"/>
						</Atom3d>
						<Bond ID="1461" Mapping="409" Parent="95" Hidden="1" Connects="1448,1460"/>
						<Atom3d ID="1462" HasProperties="1" Mapping="409" Parent="95" UserID="550" DisplayStyle="Line" Hidden="1" XYZ="0.849024095963609,0.8907276666205,0.758151183730294" Connections="1463" ForcefieldType="h1" Charge="0.053" Components="H">
							<Properties Force="-208.912278895388,4.09704643993824,-197.203233125872" RelativeVelocity="0.485365975271677,0.404957763330051,0.307358318991752"/>
						</Atom3d>
						<Bond ID="1463" Mapping="409" Parent="95" Hidden="1" Connects="1450,1462"/>
						<Atom3d ID="1464" HasProperties="1" Mapping="409" Parent="95" UserID="551" DisplayStyle="Line" Hidden="1" XYZ="0.882266660298894,0.938224760178545,0.764790561239512" Connections="1465" ForcefieldType="h1" Charge="0.053" Components="H">
							<Properties Force="129.377106200892,202.606358678108,-168.089257286794" RelativeVelocity="0.14083046769032,-0.027370877772499,0.506165159481066"/>
						</Atom3d>
						<Bond ID="1465" Mapping="409" Parent="95" Hidden="1" Connects="1450,1464"/>
						<Atom3d ID="1466" HasProperties="1" Mapping="409" Parent="95" UserID="552" DisplayStyle="Line" Hidden="1" XYZ="0.836989302611584,0.930525085538259,0.801051567462478" Connections="1467" ForcefieldType="h1" Charge="0.053" Components="H">
							<Properties Force="466.017547737524,-454.227634214939,-185.057780067255" RelativeVelocity="-0.265009078851438,-0.204045348525134,-0.675815421680311"/>
						</Atom3d>
						<Bond ID="1467" Mapping="409" Parent="95" Hidden="1" Connects="1450,1466"/>
						<Molecule ID="95" Mapping="409" Parent="2" Children="ci(24):23+1445,5676" Name="Sketch 25" XYZ="0.25115205339288,0.107636594306916,-0.0717577295379392"/>
						<Atom3d ID="1468" HasProperties="1" Mapping="409" Parent="97" UserID="553" DisplayStyle="Line" XYZ="0.567203495078138,-0.0329696533845955,-0.186751458146487" Connections="1470,1476,1478" ForcefieldType="c3&apos;" Charge="0.374" Components="C" Visible="0">
							<Properties Force="739.574866413209,701.236375367278,594.746404850533" RelativeVelocity="-0.194490257420266,-0.0885519842825351,-0.157442935840795"/>
						</Atom3d>
						<Atom3d ID="1469" HasProperties="1" Mapping="409" Parent="97" UserID="554" DisplayStyle="Line" XYZ="0.550448762695184,-0.0158220099387535,-0.222918184101301" Connections="1470,1472,1474" ForcefieldType="n3m" Charge="-0.446" Components="N" Visible="0">
							<Properties Force="-276.098132873826,-55.7577338838697,-656.776098171481" RelativeVelocity="0.0129434546572176,0.0999784201224705,0.199170096097049"/>
						</Atom3d>
						<Bond ID="1470" Mapping="409" Parent="97" Connects="1468,1469" Visible="0"/>
						<Atom3d ID="1471" HasProperties="1" Mapping="409" Parent="97" UserID="555" DisplayStyle="Line" XYZ="0.536346656579255,-0.0433907598758765,-0.259487187035607" Connections="1472,1480,1482,1484" ForcefieldType="c4" Charge="0.064" Components="C" Visible="0">
							<Properties Force="-68.4132906200296,1413.98164521892,-724.8328961793" RelativeVelocity="0.141144773375525,0.145900579897967,0.108723441625776"/>
						</Atom3d>
						<Bond ID="1472" Mapping="409" Parent="97" Connects="1469,1471" Visible="0"/>
						<Atom3d ID="1473" HasProperties="1" Mapping="409" Parent="97" UserID="556" DisplayStyle="Line" XYZ="0.547803374802078,0.0312063891377694,-0.230885874806543" Connections="1474,1486,1488,1490" ForcefieldType="c4" Charge="0.064" Components="C" Visible="0">
							<Properties Force="-215.346147892995,-342.431203211151,1362.02788070942" RelativeVelocity="-0.108653639381022,-0.237814813928761,0.142431460120526"/>
						</Atom3d>
						<Bond ID="1474" Mapping="409" Parent="97" Connects="1469,1473" Visible="0"/>
						<Atom3d ID="1475" HasProperties="1" Mapping="409" Parent="97" UserID="557" DisplayStyle="Line" XYZ="0.570199417098166,-0.0720213976009745,-0.179694050094022" Connections="1476" ForcefieldType="o1=" Charge="-0.45" Components="O" Visible="0">
							<Properties Force="-32.4149306550579,111.334356708122,225.181295195771" RelativeVelocity="-0.0280439258872538,-0.0422451319907052,-0.0491201754498391"/>
						</Atom3d>
						<Bond ID="1476" Mapping="409" Parent="97" Connects="1468,1475" Type="Double" Visible="0"/>
						<Atom3d ID="1477" HasProperties="1" Mapping="409" Parent="97" UserID="558" DisplayStyle="Line" Hidden="1" XYZ="0.580990292599858,-0.00493905829434149,-0.164051271547954" Connections="1478" ForcefieldType="h1" Charge="0.076" Components="H" Visible="0">
							<Properties Force="-389.805579772099,-906.422713621091,-342.941094006764" RelativeVelocity="-0.024449251184354,0.49871906985149,-0.433104068239479"/>
						</Atom3d>
						<Bond ID="1478" Mapping="409" Parent="97" Hidden="1" Connects="1468,1477" Visible="0"/>
						<Atom3d ID="1479" HasProperties="1" Mapping="409" Parent="97" UserID="559" DisplayStyle="Line" Hidden="1" XYZ="0.505904278447635,-0.0299535493884435,-0.27550529638425" Connections="1480" ForcefieldType="h1" Charge="0.053" Components="H" Visible="0">
							<Properties Force="385.079146039668,37.1027868655974,254.598487133938" RelativeVelocity="-0.786365979708166,0.20314373075402,0.177775794528447"/>
						</Atom3d>
						<Bond ID="1480" Mapping="409" Parent="97" Hidden="1" Connects="1471,1479" Visible="0"/>
						<Atom3d ID="1481" HasProperties="1" Mapping="409" Parent="97" UserID="560" DisplayStyle="Line" Hidden="1" XYZ="0.526946253090928,-0.0750254393437505,-0.24961390269546" Connections="1482" ForcefieldType="h1" Charge="0.053" Components="H" Visible="0">
							<Properties Force="44.5320612235282,-1096.86096363489,435.225632064741" RelativeVelocity="0.22524659536713,0.62463398504281,-0.27150857585202"/>
						</Atom3d>
						<Bond ID="1482" Mapping="409" Parent="97" Hidden="1" Connects="1471,1481" Visible="0"/>
						<Atom3d ID="1483" HasProperties="1" Mapping="409" Parent="97" UserID="561" DisplayStyle="Line" Hidden="1" XYZ="0.562664217907892,-0.0426305606985725,-0.284693355906833" Connections="1484" ForcefieldType="h1" Charge="0.053" Components="H" Visible="0">
							<Properties Force="-207.615827826396,-261.066511423735,62.155192030624" RelativeVelocity="0.493104769114993,0.155444976167467,0.195830942130935"/>
						</Atom3d>
						<Bond ID="1484" Mapping="409" Parent="97" Hidden="1" Connects="1471,1483" Visible="0"/>
						<Atom3d ID="1485" HasProperties="1" Mapping="409" Parent="97" UserID="562" DisplayStyle="Line" Hidden="1" XYZ="0.562497839259878,0.0476732745154018,-0.201519283570602" Connections="1486" ForcefieldType="h1" Charge="0.053" Components="H" Visible="0">
							<Properties Force="-114.845753276025,112.703279307296,-579.311324150458" RelativeVelocity="-0.606957828944141,0.234679415963424,-0.177030055581673"/>
						</Atom3d>
						<Bond ID="1486" Mapping="409" Parent="97" Hidden="1" Connects="1473,1485" Visible="0"/>
						<Atom3d ID="1487" HasProperties="1" Mapping="409" Parent="97" UserID="563" DisplayStyle="Line" Hidden="1" XYZ="0.512585872153873,0.0381843494407443,-0.231260732179875" Connections="1488" ForcefieldType="h1" Charge="0.053" Components="H" Visible="0">
							<Properties Force="-96.8470970172379,434.048325129044,-176.722443056842" RelativeVelocity="0.0186763439354919,-0.00906863110104119,-1.0488457352156"/>
						</Atom3d>
						<Bond ID="1488" Mapping="409" Parent="97" Hidden="1" Connects="1473,1487" Visible="0"/>
						<Atom3d ID="1489" HasProperties="1" Mapping="409" Parent="97" UserID="564" DisplayStyle="Line" Hidden="1" XYZ="0.563352532863103,0.0404117456215438,-0.261324612503807" Connections="1490" ForcefieldType="h1" Charge="0.053" Components="H" Visible="0">
							<Properties Force="153.567491276684,132.510719728372,-307.616688905584" RelativeVelocity="0.273129863357473,0.0906961413924447,0.67119391691843"/>
						</Atom3d>
						<Bond ID="1490" Mapping="409" Parent="97" Hidden="1" Connects="1473,1489" Visible="0"/>
						<Molecule ID="97" Mapping="409" Parent="2" Children="ci(25):23+1468,5677,5873" Name="Sketch 25" XYZ="0.25115205339288,0.107636594306916,-0.0717577295379392" Visible="0"/>
						<Atom3d ID="1491" HasProperties="1" Mapping="409" Parent="99" UserID="565" DisplayStyle="Line" XYZ="0.919522498920487,0.14866742587631,0.213419385007641" Connections="1493,1499,1501" ForcefieldType="c3&apos;" Charge="0.374" Components="C" Visible="0">
							<Properties Force="-521.764850490936,593.991902464211,539.933741689292" RelativeVelocity="-0.145569207347768,0.153151319321855,0.114170149569139"/>
						</Atom3d>
						<Atom3d ID="1492" HasProperties="1" Mapping="409" Parent="99" UserID="566" DisplayStyle="Line" XYZ="0.902075988623244,0.110470704722324,0.226615596808615" Connections="1493,1495,1497" ForcefieldType="n3m" Charge="-0.446" Components="N" Visible="0">
							<Properties Force="-618.494331329717,448.606343618439,9.6869144358923" RelativeVelocity="-0.0748124352597437,-0.373738116130029,-0.145751877531093"/>
						</Atom3d>
						<Bond ID="1493" Mapping="409" Parent="99" Connects="1491,1492" Visible="0"/>
						<Atom3d ID="1494" HasProperties="1" Mapping="409" Parent="99" UserID="567" DisplayStyle="Line" XYZ="0.868161121730851,0.111367382236934,0.260570322210649" Connections="1495,1503,1505,1507" ForcefieldType="c4" Charge="0.064" Components="C" Visible="0">
							<Properties Force="572.170684356752,-110.64631701505,86.0981064500086" RelativeVelocity="0.0830085517359861,0.057532740773232,0.177752967254452"/>
						</Atom3d>
						<Bond ID="1495" Mapping="409" Parent="99" Connects="1492,1494" Visible="0"/>
						<Atom3d ID="1496" HasProperties="1" Mapping="409" Parent="99" UserID="568" DisplayStyle="Line" XYZ="0.921182817802634,0.069394900280072,0.21484935299035" Connections="1497,1509,1511,1513" ForcefieldType="c4" Charge="0.064" Components="C" Visible="0">
							<Properties Force="295.800868584526,-1107.4569945512,413.008346558788" RelativeVelocity="0.10314398436315,-0.0168859446247301,-0.159532119576935"/>
						</Atom3d>
						<Bond ID="1497" Mapping="409" Parent="99" Connects="1492,1496" Visible="0"/>
						<Atom3d ID="1498" HasProperties="1" Mapping="409" Parent="99" UserID="569" DisplayStyle="Line" XYZ="0.909125965432801,0.185231467799763,0.227012300523087" Connections="1499" ForcefieldType="o1=" Charge="-0.45" Components="O" Visible="0">
							<Properties Force="37.5756412591894,-574.081772782135,-145.11988793183" RelativeVelocity="-0.0489944169455934,-0.0341554095960467,-0.0768422067392587"/>
						</Atom3d>
						<Bond ID="1499" Mapping="409" Parent="99" Connects="1491,1498" Type="Double" Visible="0"/>
						<Atom3d ID="1500" HasProperties="1" Mapping="409" Parent="99" UserID="570" DisplayStyle="Line" Hidden="1" XYZ="0.943630092112358,0.144724194743525,0.187772348028792" Connections="1501" ForcefieldType="h1" Charge="0.076" Components="H" Visible="0">
							<Properties Force="613.112863303289,-174.401992533943,-550.661911833102" RelativeVelocity="-0.0898300722902036,0.035666698820478,-0.266031557336067"/>
						</Atom3d>
						<Bond ID="1501" Mapping="409" Parent="99" Hidden="1" Connects="1491,1500" Visible="0"/>
						<Atom3d ID="1502" HasProperties="1" Mapping="409" Parent="99" UserID="571" DisplayStyle="Line" Hidden="1" XYZ="0.841777685157311,0.0869232158919482,0.259171684837672" Connections="1503" ForcefieldType="h1" Charge="0.053" Components="H" Visible="0">
							<Properties Force="69.3312454508768,-160.709455385989,-523.167061229721" RelativeVelocity="-0.155373802229894,-0.122043169579052,0.718811290137635"/>
						</Atom3d>
						<Bond ID="1503" Mapping="409" Parent="99" Hidden="1" Connects="1494,1502" Visible="0"/>
						<Atom3d ID="1504" HasProperties="1" Mapping="409" Parent="99" UserID="572" DisplayStyle="Line" Hidden="1" XYZ="0.853680720163894,0.143738994991488,0.261852771209713" Connections="1505" ForcefieldType="h1" Charge="0.053" Components="H" Visible="0">
							<Properties Force="-188.444420050977,275.054581326571,155.042079414322" RelativeVelocity="-0.580287221027287,-0.46685191211864,0.328919784227587"/>
						</Atom3d>
						<Bond ID="1505" Mapping="409" Parent="99" Hidden="1" Connects="1494,1504" Visible="0"/>
						<Atom3d ID="1506" HasProperties="1" Mapping="409" Parent="99" UserID="573" DisplayStyle="Line" Hidden="1" XYZ="0.886723370513461,0.103789503743894,0.28986364931923" Connections="1507" ForcefieldType="h1" Charge="0.053" Components="H" Visible="0">
							<Properties Force="-182.78783990103,70.4854348539769,677.61082674774" RelativeVelocity="0.674909038476579,0.028128411075604,0.635619320821411"/>
						</Atom3d>
						<Bond ID="1507" Mapping="409" Parent="99" Hidden="1" Connects="1494,1506" Visible="0"/>
						<Atom3d ID="1508" HasProperties="1" Mapping="409" Parent="99" UserID="574" DisplayStyle="Line" Hidden="1" XYZ="0.955853326906082,0.0727392068349788,0.207425311984734" Connections="1509" ForcefieldType="h1" Charge="0.053" Components="H" Visible="0">
							<Properties Force="265.895174018818,194.946018341586,-181.01824561524" RelativeVelocity="0.126747401928032,-0.33060481243965,0.350810434197643"/>
						</Atom3d>
						<Bond ID="1509" Mapping="409" Parent="99" Hidden="1" Connects="1496,1508" Visible="0"/>
						<Atom3d ID="1510" HasProperties="1" Mapping="409" Parent="99" UserID="575" DisplayStyle="Line" Hidden="1" XYZ="0.90534961895225,0.0550574813906357,0.186137027708198" Connections="1511" ForcefieldType="h1" Charge="0.053" Components="H" Visible="0">
							<Properties Force="-175.130381591307,-131.517089124473,-150.57761279035" RelativeVelocity="0.257679041700809,0.904344539837816,-0.529881912055689"/>
						</Atom3d>
						<Bond ID="1511" Mapping="409" Parent="99" Hidden="1" Connects="1496,1510" Visible="0"/>
						<Atom3d ID="1512" HasProperties="1" Mapping="409" Parent="99" UserID="576" DisplayStyle="Line" Hidden="1" XYZ="0.920984122584735,0.0441659335297745,0.242569537383021" Connections="1513" ForcefieldType="h1" Charge="0.053" Components="H" Visible="0">
							<Properties Force="-229.505832247752,615.73307662962,-447.019527383903" RelativeVelocity="0.923517852429217,-0.0184776252693033,0.384108741652168"/>
						</Atom3d>
						<Bond ID="1513" Mapping="409" Parent="99" Hidden="1" Connects="1496,1512" Visible="0"/>
						<Molecule ID="99" Mapping="409" Parent="2" Children="ci(25):23+1491,5678,5874" Name="Sketch 25" XYZ="0.25115205339288,0.107636594306916,-0.0717577295379392" Visible="0"/>
						<Atom3d ID="1514" HasProperties="1" Mapping="409" Parent="101" UserID="577" DisplayStyle="Line" XYZ="1.41285693704578,-0.248266541031458,-0.0475327592930613" Connections="1516,1522,1524" ForcefieldType="c3&apos;" Charge="0.374" Components="C" Visible="0">
							<Properties Force="536.137944128632,175.087113543711,-1278.79766692454" RelativeVelocity="0.0158066194640676,0.0724813113530019,-0.0299823023328202"/>
						</Atom3d>
						<Atom3d ID="1515" HasProperties="1" Mapping="409" Parent="101" UserID="578" DisplayStyle="Line" XYZ="1.45414696043425,-0.240543325556023,-0.0616775211848078" Connections="1516,1518,1520" ForcefieldType="n3m" Charge="-0.446" Components="N" Visible="0">
							<Properties Force="-652.312241737685,-47.8797303761892,196.105190465968" RelativeVelocity="-0.0628229818863868,0.0173547097892241,0.150480385773524"/>
						</Atom3d>
						<Bond ID="1516" Mapping="409" Parent="101" Connects="1514,1515" Visible="0"/>
						<Atom3d ID="1517" HasProperties="1" Mapping="409" Parent="101" UserID="579" DisplayStyle="Line" XYZ="1.48632944620973,-0.218825345446359,-0.0351331999824759" Connections="1518,1526,1528,1530" ForcefieldType="c4" Charge="0.064" Components="C" Visible="0">
							<Properties Force="231.033185193887,-595.701591596935,1187.75711645949" RelativeVelocity="0.198055734396241,-0.212206427580875,-0.0517294134016909"/>
						</Atom3d>
						<Bond ID="1518" Mapping="409" Parent="101" Connects="1515,1517" Visible="0"/>
						<Atom3d ID="1519" HasProperties="1" Mapping="409" Parent="101" UserID="580" DisplayStyle="Line" XYZ="1.46965616007269,-0.256617245241463,-0.10273637570941" Connections="1520,1532,1534,1536" ForcefieldType="c4" Charge="0.064" Components="C" Visible="0">
							<Properties Force="635.151443021763,-503.844000878403,-742.339317832462" RelativeVelocity="-0.0557400546148138,0.171631085450771,-0.0417661428907325"/>
						</Atom3d>
						<Bond ID="1520" Mapping="409" Parent="101" Connects="1515,1519" Visible="0"/>
						<Atom3d ID="1521" HasProperties="1" Mapping="409" Parent="101" UserID="581" DisplayStyle="Line" XYZ="1.39894416689644,-0.234414784575995,-0.0135277828231616" Connections="1522" ForcefieldType="o1=" Charge="-0.45" Components="O" Visible="0">
							<Properties Force="-550.149286228968,111.485421446072,876.993542090376" RelativeVelocity="0.0431068619859936,0.104827938015523,-0.0705234954613294"/>
						</Atom3d>
						<Bond ID="1522" Mapping="409" Parent="101" Connects="1514,1521" Type="Double" Visible="0"/>
						<Atom3d ID="1523" HasProperties="1" Mapping="409" Parent="101" UserID="582" DisplayStyle="Line" Hidden="1" XYZ="1.39267189746804,-0.265063831518404,-0.0740179279267874" Connections="1524" ForcefieldType="h1" Charge="0.076" Components="H" Visible="0">
							<Properties Force="164.213730515696,66.0589943859343,415.051536227035" RelativeVelocity="-0.72068140515045,-0.233960826995366,0.441409133953486"/>
						</Atom3d>
						<Bond ID="1524" Mapping="409" Parent="101" Hidden="1" Connects="1514,1523" Visible="0"/>
						<Atom3d ID="1525" HasProperties="1" Mapping="409" Parent="101" UserID="583" DisplayStyle="Line" Hidden="1" XYZ="1.47595954519467,-0.218270770572675,-0.000489749466211754" Connections="1526" ForcefieldType="h1" Charge="0.053" Components="H" Visible="0">
							<Properties Force="45.0142606724611,-209.853539870367,-28.8101402055207" RelativeVelocity="-0.743144329386665,-0.321046657185153,-0.0286320667948505"/>
						</Atom3d>
						<Bond ID="1526" Mapping="409" Parent="101" Hidden="1" Connects="1517,1525" Visible="0"/>
						<Atom3d ID="1527" HasProperties="1" Mapping="409" Parent="101" UserID="584" DisplayStyle="Line" Hidden="1" XYZ="1.49623911764072,-0.185829833070309,-0.0409620531691411" Connections="1528" ForcefieldType="h1" Charge="0.053" Components="H" Visible="0">
							<Properties Force="-379.132276627594,929.793616153019,-736.250605421068" RelativeVelocity="0.083481404536154,0.410984521759746,-0.217311733761067"/>
						</Atom3d>
						<Bond ID="1528" Mapping="409" Parent="101" Hidden="1" Connects="1517,1527" Visible="0"/>
						<Atom3d ID="1529" HasProperties="1" Mapping="409" Parent="101" UserID="585" DisplayStyle="Line" Hidden="1" XYZ="1.51700282323229,-0.236532989633275,-0.0382578885327571" Connections="1530" ForcefieldType="h1" Charge="0.053" Components="H" Visible="0">
							<Properties Force="365.110567491636,-384.895638648615,185.144695430975" RelativeVelocity="0.0824886936346758,0.560347710612814,-0.026847238655856"/>
						</Atom3d>
						<Bond ID="1530" Mapping="409" Parent="101" Hidden="1" Connects="1517,1529" Visible="0"/>
						<Atom3d ID="1531" HasProperties="1" Mapping="409" Parent="101" UserID="586" DisplayStyle="Line" Hidden="1" XYZ="1.44340233808666,-0.266895321307699,-0.124982115007936" Connections="1532" ForcefieldType="h1" Charge="0.053" Components="H" Visible="0">
							<Properties Force="-186.365487904896,74.5307269366523,77.1560280095324" RelativeVelocity="-0.463013141456781,0.11496406724683,0.173679232687573"/>
						</Atom3d>
						<Bond ID="1532" Mapping="409" Parent="101" Hidden="1" Connects="1519,1531" Visible="0"/>
						<Atom3d ID="1533" HasProperties="1" Mapping="409" Parent="101" UserID="587" DisplayStyle="Line" Hidden="1" XYZ="1.49337310589672,-0.284873489695031,-0.101499653252873" Connections="1534" ForcefieldType="h1" Charge="0.053" Components="H" Visible="0">
							<Properties Force="-306.851383447705,246.746495746951,335.69148132903" RelativeVelocity="0.680314780156554,-0.909020457152641,0.999990441306565"/>
						</Atom3d>
						<Bond ID="1534" Mapping="409" Parent="101" Hidden="1" Connects="1519,1533" Visible="0"/>
						<Atom3d ID="1535" HasProperties="1" Mapping="409" Parent="101" UserID="588" DisplayStyle="Line" Hidden="1" XYZ="1.48798362219494,-0.229960825929569,-0.117906063607014" Connections="1536" ForcefieldType="h1" Charge="0.053" Components="H" Visible="0">
							<Properties Force="90.0269864017596,189.095300311849,-353.141186682443" RelativeVelocity="0.75045697966123,-1.36016528547509,-0.169789552767817"/>
						</Atom3d>
						<Bond ID="1536" Mapping="409" Parent="101" Hidden="1" Connects="1519,1535" Visible="0"/>
						<Molecule ID="101" Mapping="409" Parent="2" Children="ci(25):23+1514,5679,5875" Name="Sketch 25" XYZ="0.25115205339288,0.107636594306916,-0.0717577295379392" Visible="0"/>
						<Atom3d ID="1537" HasProperties="1" Mapping="409" Parent="103" UserID="589" DisplayStyle="Line" XYZ="-0.404202499736328,2.12992923301099,0.512617479245894" Connections="1539,1545,1547" ForcefieldType="c3&apos;" Charge="0.374" Components="C" Visible="0">
							<Properties Force="1170.72710673065,1032.49645823874,-1174.60545667985" RelativeVelocity="-0.0692988489345914,0.0880591780419705,-0.0755463677920104"/>
						</Atom3d>
						<Atom3d ID="1538" HasProperties="1" Mapping="409" Parent="103" UserID="590" DisplayStyle="Line" XYZ="-0.417648940050685,2.16912556384621,0.525562174897833" Connections="1539,1541,1543" ForcefieldType="n3m" Charge="-0.446" Components="N" Visible="0">
							<Properties Force="627.211388925592,214.104842855178,-222.994372981022" RelativeVelocity="0.0204861960861183,0.152179150205426,-0.0676638791331399"/>
						</Atom3d>
						<Bond ID="1539" Mapping="409" Parent="103" Connects="1537,1538" Visible="0"/>
						<Atom3d ID="1540" HasProperties="1" Mapping="409" Parent="103" UserID="591" DisplayStyle="Line" XYZ="-0.39369653749939,2.20921464974417,0.512736199902925" Connections="1541,1549,1551,1553" ForcefieldType="c4" Charge="0.064" Components="C" Visible="0">
							<Properties Force="-577.006047846069,165.08129771211,100.326580197752" RelativeVelocity="0.0192403555518802,0.114740980396893,-0.141140511417475"/>
						</Atom3d>
						<Bond ID="1541" Mapping="409" Parent="103" Connects="1538,1540" Visible="0"/>
						<Atom3d ID="1542" HasProperties="1" Mapping="409" Parent="103" UserID="592" DisplayStyle="Line" XYZ="-0.448463685346242,2.16989946514884,0.55938900911755" Connections="1543,1555,1557,1559" ForcefieldType="c4" Charge="0.064" Components="C" Visible="0">
							<Properties Force="-1167.37902055087,234.962891590955,1327.52656842106" RelativeVelocity="0.164956820297045,0.0449957154301771,-0.0808718894725471"/>
						</Atom3d>
						<Bond ID="1543" Mapping="409" Parent="103" Connects="1538,1542" Visible="0"/>
						<Atom3d ID="1544" HasProperties="1" Mapping="409" Parent="103" UserID="593" DisplayStyle="Line" XYZ="-0.375969842438974,2.12628767760614,0.484367491894718" Connections="1545" ForcefieldType="o1=" Charge="-0.45" Components="O" Visible="0">
							<Properties Force="-73.1227970483376,-685.401457823168,85.7995908317429" RelativeVelocity="0.053207844106643,0.0523429902699808,0.188272157846126"/>
						</Atom3d>
						<Bond ID="1545" Mapping="409" Parent="103" Connects="1537,1544" Type="Double" Visible="0"/>
						<Atom3d ID="1546" HasProperties="1" Mapping="409" Parent="103" UserID="594" DisplayStyle="Line" Hidden="1" XYZ="-0.420450551740197,2.10330659342253,0.528557630675479" Connections="1547" ForcefieldType="h1" Charge="0.076" Components="H" Visible="0">
							<Properties Force="-486.016051237892,-942.701849885428,396.340697397305" RelativeVelocity="0.478258570511775,0.355039557276426,-0.431596040920725"/>
						</Atom3d>
						<Bond ID="1547" Mapping="409" Parent="103" Hidden="1" Connects="1537,1546" Visible="0"/>
						<Atom3d ID="1548" HasProperties="1" Mapping="409" Parent="103" UserID="595" DisplayStyle="Line" Hidden="1" XYZ="-0.415918788885198,2.23742465853324,0.50314804466044" Connections="1549" ForcefieldType="h1" Charge="0.053" Components="H" Visible="0">
							<Properties Force="286.378961442419,-595.3671484142,326.557171318836" RelativeVelocity="-0.125678422548195,0.257000520282955,0.0601487730253137"/>
						</Atom3d>
						<Bond ID="1549" Mapping="409" Parent="103" Hidden="1" Connects="1540,1548" Visible="0"/>
						<Atom3d ID="1550" HasProperties="1" Mapping="409" Parent="103" UserID="596" DisplayStyle="Line" Hidden="1" XYZ="-0.374202978014009,2.20134897363458,0.484893124042802" Connections="1551" ForcefieldType="h1" Charge="0.053" Components="H" Visible="0">
							<Properties Force="358.859984249994,-27.4178365633269,-833.560799317513" RelativeVelocity="0.501638728048253,0.201080273158698,-0.206012861019239"/>
						</Atom3d>
						<Bond ID="1551" Mapping="409" Parent="103" Hidden="1" Connects="1540,1550" Visible="0"/>
						<Atom3d ID="1552" HasProperties="1" Mapping="409" Parent="103" UserID="597" DisplayStyle="Line" Hidden="1" XYZ="-0.369302257634775,2.21913012498533,0.536939925096409" Connections="1553" ForcefieldType="h1" Charge="0.053" Components="H" Visible="0">
							<Properties Force="-51.1081804070773,229.444380826618,384.397047033762" RelativeVelocity="-0.125057863610456,0.0910279282931662,0.338175126896734"/>
						</Atom3d>
						<Bond ID="1553" Mapping="409" Parent="103" Hidden="1" Connects="1540,1552" Visible="0"/>
						<Atom3d ID="1554" HasProperties="1" Mapping="409" Parent="103" UserID="598" DisplayStyle="Line" Hidden="1" XYZ="-0.43817009282562,2.15579246150898,0.592072636756364" Connections="1555" ForcefieldType="h1" Charge="0.053" Components="H" Visible="0">
							<Properties Force="112.354623756248,216.223991013579,-599.044453214431" RelativeVelocity="-0.491626124273261,-0.0714057624584577,0.410862547639741"/>
						</Atom3d>
						<Bond ID="1555" Mapping="409" Parent="103" Hidden="1" Connects="1542,1554" Visible="0"/>
						<Atom3d ID="1556" HasProperties="1" Mapping="409" Parent="103" UserID="599" DisplayStyle="Line" Hidden="1" XYZ="-0.478243630305909,2.15205974817989,0.549228479417929" Connections="1557" ForcefieldType="h1" Charge="0.053" Components="H" Visible="0">
							<Properties Force="-47.2485530334619,40.0713885451336,51.864605191863" RelativeVelocity="0.674372822020694,0.180511094944835,0.502347556736858"/>
						</Atom3d>
						<Bond ID="1557" Mapping="409" Parent="103" Hidden="1" Connects="1542,1556" Visible="0"/>
						<Atom3d ID="1558" HasProperties="1" Mapping="409" Parent="103" UserID="600" DisplayStyle="Line" Hidden="1" XYZ="-0.457850364848434,2.20425784176332,0.565100214578644" Connections="1559" ForcefieldType="h1" Charge="0.053" Components="H" Visible="0">
							<Properties Force="-111.654307536894,18.9175831877592,110.883498724768" RelativeVelocity="0.161299345052735,-0.083173492828544,-0.331025782223764"/>
						</Atom3d>
						<Bond ID="1559" Mapping="409" Parent="103" Hidden="1" Connects="1542,1558" Visible="0"/>
						<Molecule ID="103" Mapping="409" Parent="2" Children="ci(25):23+1537,5680,5876" Name="Sketch 25" XYZ="0.25115205339288,0.107636594306916,-0.0717577295379392" Visible="0"/>
						<Atom3d ID="1560" HasProperties="1" Mapping="409" Parent="105" UserID="601" DisplayStyle="Line" XYZ="1.93282930999304,-1.30101722401605,0.53097188255467" Connections="1562,1568,1570" ForcefieldType="c3&apos;" Charge="0.374" Components="C" Visible="0">
							<Properties Force="-43.1217319323026,-1217.04619492145,76.2183761744797" RelativeVelocity="-0.108422142917861,0.105451711055136,0.246548145573516"/>
						</Atom3d>
						<Atom3d ID="1561" HasProperties="1" Mapping="409" Parent="105" UserID="602" DisplayStyle="Line" XYZ="1.96602769867228,-1.2745282394243,0.519600634333166" Connections="1562,1564,1566" ForcefieldType="n3m" Charge="-0.446" Components="N" Visible="0">
							<Properties Force="199.315761085852,156.069289023324,-484.064355115559" RelativeVelocity="0.0346018308639282,-0.0693136045046114,0.1711566654878"/>
						</Atom3d>
						<Bond ID="1562" Mapping="409" Parent="105" Connects="1560,1561" Visible="0"/>
						<Atom3d ID="1563" HasProperties="1" Mapping="409" Parent="105" UserID="603" DisplayStyle="Line" XYZ="1.95519180427929,-1.2329618145448,0.497239382212987" Connections="1564,1572,1574,1576" ForcefieldType="c4" Charge="0.064" Components="C" Visible="0">
							<Properties Force="-966.568894321841,229.871071756111,1086.82452744436" RelativeVelocity="-0.0838791192751147,0.105652898901187,-0.194619024199163"/>
						</Atom3d>
						<Bond ID="1564" Mapping="409" Parent="105" Connects="1561,1563" Visible="0"/>
						<Atom3d ID="1565" HasProperties="1" Mapping="409" Parent="105" UserID="604" DisplayStyle="Line" XYZ="2.00969190454972,-1.29251620032258,0.509761497964363" Connections="1566,1578,1580,1582" ForcefieldType="c4" Charge="0.064" Components="C" Visible="0">
							<Properties Force="-144.129769462581,-996.677125165459,223.231438430521" RelativeVelocity="-0.0904608655622651,-0.154567849005233,-0.218159573544078"/>
						</Atom3d>
						<Bond ID="1566" Mapping="409" Parent="105" Connects="1561,1565" Visible="0"/>
						<Atom3d ID="1567" HasProperties="1" Mapping="409" Parent="105" UserID="605" DisplayStyle="Line" XYZ="1.89448088850835,-1.29121258054134,0.534251200226773" Connections="1568" ForcefieldType="o1=" Charge="-0.45" Components="O" Visible="0">
							<Properties Force="-188.372903147621,519.430079366102,-70.3628838609712" RelativeVelocity="0.0758842675547608,0.0406935361349118,0.128358356548866"/>
						</Atom3d>
						<Bond ID="1568" Mapping="409" Parent="105" Connects="1560,1567" Type="Double" Visible="0"/>
						<Atom3d ID="1569" HasProperties="1" Mapping="409" Parent="105" UserID="606" DisplayStyle="Line" Hidden="1" XYZ="1.94187037651805,-1.33698494797353,0.537812773987625" Connections="1570" ForcefieldType="h1" Charge="0.076" Components="H" Visible="0">
							<Properties Force="353.034785630442,686.355166248255,-91.2829329092229" RelativeVelocity="-1.09143569668253,-0.489631014986901,-0.419094929021708"/>
						</Atom3d>
						<Bond ID="1570" Mapping="409" Parent="105" Hidden="1" Connects="1560,1569" Visible="0"/>
						<Atom3d ID="1571" HasProperties="1" Mapping="409" Parent="105" UserID="607" DisplayStyle="Line" Hidden="1" XYZ="1.98439206868392,-1.21532527464287,0.489231297601484" Connections="1572" ForcefieldType="h1" Charge="0.053" Components="H" Visible="0">
							<Properties Force="655.580616875839,222.535535732482,-322.635637193811" RelativeVelocity="1.38532858896111,-0.60241624957643,0.620087937137687"/>
						</Atom3d>
						<Bond ID="1572" Mapping="409" Parent="105" Hidden="1" Connects="1563,1571" Visible="0"/>
						<Atom3d ID="1573" HasProperties="1" Mapping="409" Parent="105" UserID="608" DisplayStyle="Line" Hidden="1" XYZ="1.9384007041639,-1.21120236808323,0.521787928665157" Connections="1574" ForcefieldType="h1" Charge="0.053" Components="H" Visible="0">
							<Properties Force="98.0189147217162,-299.133145028142,-341.541131564519" RelativeVelocity="-0.359026292745057,0.28514526064468,0.750117473751469"/>
						</Atom3d>
						<Bond ID="1574" Mapping="409" Parent="105" Hidden="1" Connects="1563,1573" Visible="0"/>
						<Atom3d ID="1575" HasProperties="1" Mapping="409" Parent="105" UserID="609" DisplayStyle="Line" Hidden="1" XYZ="1.93314207375391,-1.23517117603538,0.468366887892951" Connections="1576" ForcefieldType="h1" Charge="0.053" Components="H" Visible="0">
							<Properties Force="238.574887912678,-318.63651934541,239.959528680678" RelativeVelocity="-0.680407405111119,0.210689039453984,0.439989978764228"/>
						</Atom3d>
						<Bond ID="1576" Mapping="409" Parent="105" Hidden="1" Connects="1563,1575" Visible="0"/>
						<Atom3d ID="1577" HasProperties="1" Mapping="409" Parent="105" UserID="610" DisplayStyle="Line" Hidden="1" XYZ="2.01157498147985,-1.30691242464828,0.477050222919391" Connections="1578" ForcefieldType="h1" Charge="0.053" Components="H" Visible="0">
							<Properties Force="-39.5161477015181,145.94744513471,-445.178091785029" RelativeVelocity="0.0919227399754489,0.516347677669497,-0.111262075030935"/>
						</Atom3d>
						<Bond ID="1578" Mapping="409" Parent="105" Hidden="1" Connects="1565,1577" Visible="0"/>
						<Atom3d ID="1579" HasProperties="1" Mapping="409" Parent="105" UserID="611" DisplayStyle="Line" Hidden="1" XYZ="2.01804601199847,-1.3217248620907,0.530551475911037" Connections="1580" ForcefieldType="h1" Charge="0.053" Components="H" Visible="0">
							<Properties Force="-208.814878647819,541.866202318968,104.209955205854" RelativeVelocity="0.642479424798469,-0.608551261249307,-0.456099783773915"/>
						</Atom3d>
						<Bond ID="1580" Mapping="409" Parent="105" Hidden="1" Connects="1565,1579" Visible="0"/>
						<Atom3d ID="1581" HasProperties="1" Mapping="409" Parent="105" UserID="612" DisplayStyle="Line" Hidden="1" XYZ="2.03497531502041,-1.26754094758962,0.513101603352642" Connections="1582" ForcefieldType="h1" Charge="0.053" Components="H" Visible="0">
							<Properties Force="146.986288279144,193.654181273127,105.39630464694" RelativeVelocity="-0.0984343722790039,-0.0288127201587512,0.536850258797777"/>
						</Atom3d>
						<Bond ID="1582" Mapping="409" Parent="105" Hidden="1" Connects="1565,1581" Visible="0"/>
						<Molecule ID="105" Mapping="409" Parent="2" Children="ci(25):23+1560,5681,5877" Name="Sketch 25" XYZ="0.25115205339288,0.107636594306916,-0.0717577295379392" Visible="0"/>
						<Atom3d ID="1583" HasProperties="1" Mapping="409" Parent="107" UserID="613" DisplayStyle="Line" XYZ="0.600032410699578,0.142367388365863,0.751922171285525" Connections="1585,1591,1593" ForcefieldType="c3&apos;" Charge="0.374" Components="C">
							<Properties Force="529.180708850271,-1036.42496999044,144.504007748829" RelativeVelocity="0.0894760917124475,-0.0755745425902263,0.0276313640816664"/>
						</Atom3d>
						<Atom3d ID="1584" HasProperties="1" Mapping="409" Parent="107" UserID="614" DisplayStyle="Line" XYZ="0.609777607919322,0.119751961187163,0.714425684445691" Connections="1585,1587,1589" ForcefieldType="n3m" Charge="-0.446" Components="N">
							<Properties Force="-1014.43634115972,1145.82529500311,328.669382216132" RelativeVelocity="0.016609410760793,0.114869931371285,0.0333023368951921"/>
						</Atom3d>
						<Bond ID="1585" Mapping="409" Parent="107" Connects="1583,1584"/>
						<Atom3d ID="1586" HasProperties="1" Mapping="409" Parent="107" UserID="615" DisplayStyle="Line" XYZ="0.635894868697569,0.0806687129466657,0.715629829803118" Connections="1587,1595,1597,1599" ForcefieldType="c4" Charge="0.064" Components="C">
							<Properties Force="1532.57939455371,850.546491624259,-533.994780598304" RelativeVelocity="0.0983585527916516,0.0724406077282965,-0.0275314950775831"/>
						</Atom3d>
						<Bond ID="1587" Mapping="409" Parent="107" Connects="1584,1586"/>
						<Atom3d ID="1588" HasProperties="1" Mapping="409" Parent="107" UserID="616" DisplayStyle="Line" XYZ="0.605468962563554,0.138757956916357,0.669924565402328" Connections="1589,1601,1603,1605" ForcefieldType="c4" Charge="0.064" Components="C">
							<Properties Force="781.863291770064,1034.70947812786,405.922004424738" RelativeVelocity="-0.0104692527994688,0.142698555298485,-0.113279906226896"/>
						</Atom3d>
						<Bond ID="1589" Mapping="409" Parent="107" Connects="1584,1588"/>
						<Atom3d ID="1590" HasProperties="1" Mapping="409" Parent="107" UserID="617" DisplayStyle="Line" XYZ="0.611694861382514,0.128928606454645,0.788160624946946" Connections="1591" ForcefieldType="o1=" Charge="-0.45" Components="O">
							<Properties Force="-655.43182659246,622.419477901023,-999.671104833189" RelativeVelocity="-0.187063033388148,-0.0135756975866901,0.0979260968041846"/>
						</Atom3d>
						<Bond ID="1591" Mapping="409" Parent="107" Connects="1583,1590" Type="Double"/>
						<Atom3d ID="1592" HasProperties="1" Mapping="409" Parent="107" UserID="618" DisplayStyle="Line" Hidden="1" XYZ="0.580145146457578,0.172575163023404,0.746837575704994" Connections="1593" ForcefieldType="h1" Charge="0.076" Components="H">
							<Properties Force="-2.52997892944623,-28.1128487832634,-88.8236371059717" RelativeVelocity="1.073175647648,0.991808550279798,0.964618701744393"/>
						</Atom3d>
						<Bond ID="1593" Mapping="409" Parent="107" Hidden="1" Connects="1583,1592"/>
						<Atom3d ID="1594" HasProperties="1" Mapping="409" Parent="107" UserID="619" DisplayStyle="Line" Hidden="1" XYZ="0.670837703154205,0.0920644511638046,0.722812482690388" Connections="1595" ForcefieldType="h1" Charge="0.053" Components="H">
							<Properties Force="-478.274108600103,-508.683514831633,-445.814067651553" RelativeVelocity="-0.284277773298843,-0.00369256159663049,-0.237093387710962"/>
						</Atom3d>
						<Bond ID="1595" Mapping="409" Parent="107" Hidden="1" Connects="1586,1594"/>
						<Atom3d ID="1596" HasProperties="1" Mapping="409" Parent="107" UserID="620" DisplayStyle="Line" Hidden="1" XYZ="0.631617860346291,0.0677156837517213,0.682214043383853" Connections="1597" ForcefieldType="h1" Charge="0.053" Components="H">
							<Properties Force="411.939422473141,-534.070165258931,182.339170811592" RelativeVelocity="0.0183912694484578,0.221872529507083,-1.16787489973904"/>
						</Atom3d>
						<Bond ID="1597" Mapping="409" Parent="107" Hidden="1" Connects="1586,1596"/>
						<Atom3d ID="1598" HasProperties="1" Mapping="409" Parent="107" UserID="621" DisplayStyle="Line" Hidden="1" XYZ="0.629515608244451,0.0568036122486279,0.740470700355204" Connections="1599" ForcefieldType="h1" Charge="0.053" Components="H">
							<Properties Force="-557.295047611878,-313.471084612353,467.559640480143" RelativeVelocity="-1.12274846385031,0.0759882509276497,-0.0510617074863674"/>
						</Atom3d>
						<Bond ID="1599" Mapping="409" Parent="107" Hidden="1" Connects="1586,1598"/>
						<Atom3d ID="1600" HasProperties="1" Mapping="409" Parent="107" UserID="622" DisplayStyle="Line" Hidden="1" XYZ="0.585471605926732,0.118320721002441,0.649132380005153" Connections="1601" ForcefieldType="h1" Charge="0.053" Components="H">
							<Properties Force="-347.762448501062,-278.032928836702,-255.351610483024" RelativeVelocity="0.436841311515834,0.888560643651996,-0.10961571953298"/>
						</Atom3d>
						<Bond ID="1601" Mapping="409" Parent="107" Hidden="1" Connects="1588,1600"/>
						<Atom3d ID="1602" HasProperties="1" Mapping="409" Parent="107" UserID="623" DisplayStyle="Line" Hidden="1" XYZ="0.638826728080796,0.142360254006108,0.654539543334843" Connections="1603" ForcefieldType="h1" Charge="0.053" Components="H">
							<Properties Force="-321.201907996946,-218.435697368591,119.849968607347" RelativeVelocity="-0.631915213635801,0.318688187036953,0.913023711166864"/>
						</Atom3d>
						<Bond ID="1603" Mapping="409" Parent="107" Hidden="1" Connects="1588,1602"/>
						<Atom3d ID="1604" HasProperties="1" Mapping="409" Parent="107" UserID="624" DisplayStyle="Line" Hidden="1" XYZ="0.593338761284543,0.173640740043011,0.670209486959826" Connections="1605" ForcefieldType="h1" Charge="0.053" Components="H">
							<Properties Force="-93.0672378223085,-611.29920796774,229.852143027382" RelativeVelocity="-0.146932783970398,0.0582888444671895,0.575859902599414"/>
						</Atom3d>
						<Bond ID="1605" Mapping="409" Parent="107" Hidden="1" Connects="1588,1604"/>
						<Molecule ID="107" Mapping="409" Parent="2" Children="ci(24):23+1583,5682" Name="Sketch 25" XYZ="0.25115205339288,0.107636594306916,-0.0717577295379392"/>
						<Atom3d ID="1606" HasProperties="1" Mapping="409" Parent="109" UserID="625" DisplayStyle="Line" XYZ="2.95509134921276,1.02429033446169,1.59098606632728" Connections="1608,1614,1616" ForcefieldType="c3&apos;" Charge="0.374" Components="C" Visible="0">
							<Properties Force="-624.885777563903,1298.59107475009,-550.453927848267" RelativeVelocity="-0.0171457486924052,-0.212031382634319,-0.145535428440176"/>
						</Atom3d>
						<Atom3d ID="1607" HasProperties="1" Mapping="409" Parent="109" UserID="626" DisplayStyle="Line" XYZ="2.96115761705478,1.00128524984291,1.55426835449876" Connections="1608,1610,1612" ForcefieldType="n3m" Charge="-0.446" Components="N" Visible="0">
							<Properties Force="286.718471004806,139.6357722137,-131.864292971572" RelativeVelocity="-0.11451238562431,-0.0971602951105413,-0.0456023145837464"/>
						</Atom3d>
						<Bond ID="1608" Mapping="409" Parent="109" Connects="1606,1607" Visible="0"/>
						<Atom3d ID="1609" HasProperties="1" Mapping="409" Parent="109" UserID="627" DisplayStyle="Line" XYZ="2.96399235418893,1.0209920063893,1.51085482147763" Connections="1610,1618,1620,1622" ForcefieldType="c4" Charge="0.064" Components="C" Visible="0">
							<Properties Force="68.1798075652432,-600.469134032219,669.25320684644" RelativeVelocity="0.0491067754174637,-0.060012094495449,-0.027030187198403"/>
						</Atom3d>
						<Bond ID="1610" Mapping="409" Parent="109" Connects="1607,1609" Visible="0"/>
						<Atom3d ID="1611" HasProperties="1" Mapping="409" Parent="109" UserID="628" DisplayStyle="Line" XYZ="2.96379837202339,0.954541756025995,1.55527973271188" Connections="1612,1624,1626,1628" ForcefieldType="c4" Charge="0.064" Components="C" Visible="0">
							<Properties Force="-1610.05370114591,-382.626669837259,-213.471576087815" RelativeVelocity="0.00592381892503449,-0.106267313413611,-0.121993870263791"/>
						</Atom3d>
						<Bond ID="1612" Mapping="409" Parent="109" Connects="1607,1611" Visible="0"/>
						<Atom3d ID="1613" HasProperties="1" Mapping="409" Parent="109" UserID="629" DisplayStyle="Line" XYZ="2.95218453757245,1.06482818465949,1.59137230354446" Connections="1614" ForcefieldType="o1=" Charge="-0.45" Components="O" Visible="0">
							<Properties Force="179.71827327287,-1023.96659030114,351.57820441189" RelativeVelocity="-0.119964532437333,-0.189097690576854,-0.0248050183621822"/>
						</Atom3d>
						<Bond ID="1614" Mapping="409" Parent="109" Connects="1606,1613" Type="Double" Visible="0"/>
						<Atom3d ID="1615" HasProperties="1" Mapping="409" Parent="109" UserID="630" DisplayStyle="Line" Hidden="1" XYZ="2.94658329631511,1.00346857307405,1.619337064394" Connections="1616" ForcefieldType="h1" Charge="0.076" Components="H" Visible="0">
							<Properties Force="247.834466678203,-91.7397414004005,271.048589259251" RelativeVelocity="0.0455595610935009,0.803165084655169,1.11836409384672"/>
						</Atom3d>
						<Bond ID="1616" Mapping="409" Parent="109" Hidden="1" Connects="1606,1615" Visible="0"/>
						<Atom3d ID="1617" HasProperties="1" Mapping="409" Parent="109" UserID="631" DisplayStyle="Line" Hidden="1" XYZ="2.99589054821968,1.01049198140426,1.49835544104789" Connections="1618" ForcefieldType="h1" Charge="0.053" Components="H" Visible="0">
							<Properties Force="107.354474692358,228.465244761487,-453.602547868486" RelativeVelocity="0.320638628098386,0.987176328943614,-0.594150141582977"/>
						</Atom3d>
						<Bond ID="1618" Mapping="409" Parent="109" Hidden="1" Connects="1609,1617" Visible="0"/>
						<Atom3d ID="1619" HasProperties="1" Mapping="409" Parent="109" UserID="632" DisplayStyle="Line" Hidden="1" XYZ="2.96121186321935,1.05542373736456,1.51563381308374" Connections="1620" ForcefieldType="h1" Charge="0.053" Components="H" Visible="0">
							<Properties Force="132.525957770492,791.176795517023,-272.024222074466" RelativeVelocity="-0.112637718913974,-0.358761125149385,0.619772872594987"/>
						</Atom3d>
						<Bond ID="1620" Mapping="409" Parent="109" Hidden="1" Connects="1609,1619" Visible="0"/>
						<Atom3d ID="1621" HasProperties="1" Mapping="409" Parent="109" UserID="633" DisplayStyle="Line" Hidden="1" XYZ="2.93698329489476,1.00994070846418,1.48989442621035" Connections="1622" ForcefieldType="h1" Charge="0.053" Components="H" Visible="0">
							<Properties Force="164.485647936912,-85.4473945105551,1.24836906239092" RelativeVelocity="-0.463224915288873,0.026910338286154,0.0998062892752666"/>
						</Atom3d>
						<Bond ID="1622" Mapping="409" Parent="109" Hidden="1" Connects="1609,1621" Visible="0"/>
						<Atom3d ID="1623" HasProperties="1" Mapping="409" Parent="109" UserID="634" DisplayStyle="Line" Hidden="1" XYZ="2.97664742530724,0.943261955016359,1.58542362474033" Connections="1624" ForcefieldType="h1" Charge="0.053" Components="H" Visible="0">
							<Properties Force="418.191478890923,-315.760881277733,868.395306281862" RelativeVelocity="0.437418942466171,0.783974289063855,-0.391052242731623"/>
						</Atom3d>
						<Bond ID="1624" Mapping="409" Parent="109" Hidden="1" Connects="1611,1623" Visible="0"/>
						<Atom3d ID="1625" HasProperties="1" Mapping="409" Parent="109" UserID="635" DisplayStyle="Line" Hidden="1" XYZ="2.98141337511755,0.939160278551997,1.52854468068313" Connections="1626" ForcefieldType="h1" Charge="0.053" Components="H" Visible="0">
							<Properties Force="368.330711537443,191.555103068938,-313.647298053308" RelativeVelocity="-0.0823350518546477,-0.105827815164944,-0.134072140615902"/>
						</Atom3d>
						<Bond ID="1626" Mapping="409" Parent="109" Hidden="1" Connects="1611,1625" Visible="0"/>
						<Atom3d ID="1627" HasProperties="1" Mapping="409" Parent="109" UserID="636" DisplayStyle="Line" Hidden="1" XYZ="2.9289159101171,0.943134852399371,1.55257902907428" Connections="1628" ForcefieldType="h1" Charge="0.053" Components="H" Visible="0">
							<Properties Force="480.498647669268,-187.522139520209,75.863931594227" RelativeVelocity="0.126011246479811,-0.50583750768062,0.0746950603805746"/>
						</Atom3d>
						<Bond ID="1628" Mapping="409" Parent="109" Hidden="1" Connects="1611,1627" Visible="0"/>
						<Molecule ID="109" Mapping="409" Parent="2" Children="ci(25):23+1606,5683,5878" Name="Sketch 25" XYZ="0.25115205339288,0.107636594306916,-0.0717577295379392" Visible="0"/>
						<Atom3d ID="1629" HasProperties="1" Mapping="409" Parent="111" UserID="637" DisplayStyle="Line" XYZ="0.460733337799315,0.769970533219259,0.419354913498164" Connections="1631,1637,1639" ForcefieldType="c3&apos;" Charge="0.374" Components="C">
							<Properties Force="-808.173930364003,1198.57437395079,640.223095481147" RelativeVelocity="0.014623068664109,-0.0289790811794782,0.112633826223191"/>
						</Atom3d>
						<Atom3d ID="1630" HasProperties="1" Mapping="409" Parent="111" UserID="638" DisplayStyle="Line" XYZ="0.444280933805331,0.811226958905343,0.429462719765" Connections="1631,1633,1635" ForcefieldType="n3m" Charge="-0.446" Components="N">
							<Properties Force="1447.80309311994,-1024.60505526716,-141.964944613282" RelativeVelocity="0.101069107300396,-0.039469213278183,0.193230088840578"/>
						</Atom3d>
						<Bond ID="1631" Mapping="409" Parent="111" Connects="1629,1630"/>
						<Atom3d ID="1632" HasProperties="1" Mapping="409" Parent="111" UserID="639" DisplayStyle="Line" XYZ="0.453616473151917,0.831700985821039,0.472735307737682" Connections="1633,1641,1643,1645" ForcefieldType="c4" Charge="0.064" Components="C">
							<Properties Force="-0.836646448881535,-1374.03208571868,446.849205942803" RelativeVelocity="0.150851266017252,0.102692797274205,0.0318373538697024"/>
						</Atom3d>
						<Bond ID="1633" Mapping="409" Parent="111" Connects="1630,1632"/>
						<Atom3d ID="1634" HasProperties="1" Mapping="409" Parent="111" UserID="640" DisplayStyle="Line" XYZ="0.43780882837988,0.840900816969455,0.393276383916663" Connections="1635,1647,1649,1651" ForcefieldType="c4" Charge="0.064" Components="C">
							<Properties Force="-228.382913173016,1259.55632081654,1045.94905247493" RelativeVelocity="0.272236677748255,0.13819185516419,0.226936042626732"/>
						</Atom3d>
						<Bond ID="1635" Mapping="409" Parent="111" Connects="1630,1634"/>
						<Atom3d ID="1636" HasProperties="1" Mapping="409" Parent="111" UserID="641" DisplayStyle="Line" XYZ="0.469453120673008,0.743146688064242,0.446805735407838" Connections="1637" ForcefieldType="o1=" Charge="-0.45" Components="O">
							<Properties Force="349.622781449516,-393.928287651473,628.337112678526" RelativeVelocity="-0.0494781958079177,0.145547798438686,-0.284972754285992"/>
						</Atom3d>
						<Bond ID="1637" Mapping="409" Parent="111" Connects="1629,1636" Type="Double"/>
						<Atom3d ID="1638" HasProperties="1" Mapping="409" Parent="111" UserID="642" DisplayStyle="Line" Hidden="1" XYZ="0.462499688440379,0.762846485252105,0.38422709034994" Connections="1639" ForcefieldType="h1" Charge="0.076" Components="H">
							<Properties Force="-61.0561116920501,34.5357841310765,-553.743109225401" RelativeVelocity="1.06076177436905,-0.0899986201308253,0.737325886811187"/>
						</Atom3d>
						<Bond ID="1639" Mapping="409" Parent="111" Hidden="1" Connects="1629,1638"/>
						<Atom3d ID="1640" HasProperties="1" Mapping="409" Parent="111" UserID="643" DisplayStyle="Line" Hidden="1" XYZ="0.459714171739513,0.865467761653923,0.468681984967361" Connections="1641" ForcefieldType="h1" Charge="0.053" Components="H">
							<Properties Force="-296.689703765005,1216.42451550039,-260.19888327497" RelativeVelocity="-0.303733355660963,-0.0117637009933661,0.0710311131251112"/>
						</Atom3d>
						<Bond ID="1641" Mapping="409" Parent="111" Hidden="1" Connects="1632,1640"/>
						<Atom3d ID="1642" HasProperties="1" Mapping="409" Parent="111" UserID="644" DisplayStyle="Line" Hidden="1" XYZ="0.486405649796027,0.823261289757595,0.489073885535439" Connections="1643" ForcefieldType="h1" Charge="0.053" Components="H">
							<Properties Force="-958.63653323399,-488.166000253669,-640.220554951447" RelativeVelocity="-0.104638203018127,0.0822910751891553,-0.0186602477068777"/>
						</Atom3d>
						<Bond ID="1643" Mapping="409" Parent="111" Hidden="1" Connects="1632,1642"/>
						<Atom3d ID="1644" HasProperties="1" Mapping="409" Parent="111" UserID="645" DisplayStyle="Line" Hidden="1" XYZ="0.424859246307776,0.825063868202733,0.495268205858567" Connections="1645" ForcefieldType="h1" Charge="0.053" Components="H">
							<Properties Force="629.840418831468,206.137096620749,-297.573151668145" RelativeVelocity="-0.182922107072325,-0.227021089958053,0.491662977263568"/>
						</Atom3d>
						<Bond ID="1645" Mapping="409" Parent="111" Hidden="1" Connects="1632,1644"/>
						<Atom3d ID="1646" HasProperties="1" Mapping="409" Parent="111" UserID="646" DisplayStyle="Line" Hidden="1" XYZ="0.462948811549406,0.867636402044007,0.393428508732206" Connections="1647" ForcefieldType="h1" Charge="0.053" Components="H">
							<Properties Force="-349.020029552627,-96.620991445881,38.7213601939287" RelativeVelocity="0.137542707049332,0.333778383780085,0.302427161212812"/>
						</Atom3d>
						<Bond ID="1647" Mapping="409" Parent="111" Hidden="1" Connects="1634,1646"/>
						<Atom3d ID="1648" HasProperties="1" Mapping="409" Parent="111" UserID="647" DisplayStyle="Line" Hidden="1" XYZ="0.404181931165362,0.853274271717794,0.39846829227771" Connections="1649" ForcefieldType="h1" Charge="0.053" Components="H">
							<Properties Force="114.463530082476,400.316054556944,-196.200644926593" RelativeVelocity="0.791785536855706,-0.0700373149173674,0.452337577762662"/>
						</Atom3d>
						<Bond ID="1649" Mapping="409" Parent="111" Hidden="1" Connects="1634,1648"/>
						<Atom3d ID="1650" HasProperties="1" Mapping="409" Parent="111" UserID="648" DisplayStyle="Line" Hidden="1" XYZ="0.438226205282844,0.827524821707061,0.361481399390702" Connections="1651" ForcefieldType="h1" Charge="0.053" Components="H">
							<Properties Force="97.9327052030456,-889.042061378105,-830.555867427823" RelativeVelocity="-0.10826853019128,-0.465639687228315,-1.24718845417688"/>
						</Atom3d>
						<Bond ID="1651" Mapping="409" Parent="111" Hidden="1" Connects="1634,1650"/>
						<Molecule ID="111" Mapping="409" Parent="2" Children="ci(24):23+1629,5684" Name="Sketch 25" XYZ="0.25115205339288,0.107636594306916,-0.0717577295379392"/>
						<Atom3d ID="1652" HasProperties="1" Mapping="409" Parent="113" UserID="649" DisplayStyle="Line" XYZ="-0.0557427826579992,0.789947108630286,-0.609154399100577" Connections="1654,1660,1662" ForcefieldType="c3&apos;" Charge="0.374" Components="C" Visible="0">
							<Properties Force="-761.13155003825,592.53760243842,-97.9496421784856" RelativeVelocity="-0.0556441482133035,0.0673495070374359,0.287337388246891"/>
						</Atom3d>
						<Atom3d ID="1653" HasProperties="1" Mapping="409" Parent="113" UserID="650" DisplayStyle="Line" XYZ="-0.0237266757761982,0.759821734120431,-0.619524822696273" Connections="1654,1656,1658" ForcefieldType="n3m" Charge="-0.446" Components="N" Visible="0">
							<Properties Force="-991.379705017117,856.566423865114,492.738048692361" RelativeVelocity="0.0448782965407621,0.258686718094077,0.0738353928726826"/>
						</Atom3d>
						<Bond ID="1654" Mapping="409" Parent="113" Connects="1652,1653" Visible="0"/>
						<Atom3d ID="1655" HasProperties="1" Mapping="409" Parent="113" UserID="651" DisplayStyle="Line" XYZ="0.0204544036668649,0.767917850409392,-0.605606958708255" Connections="1656,1664,1666,1668" ForcefieldType="c4" Charge="0.064" Components="C" Visible="0">
							<Properties Force="274.364031624606,552.028431228353,682.015091216477" RelativeVelocity="-0.221998629503869,0.11931813735955,-0.286405815032212"/>
						</Atom3d>
						<Bond ID="1656" Mapping="409" Parent="113" Connects="1653,1655" Visible="0"/>
						<Atom3d ID="1657" HasProperties="1" Mapping="409" Parent="113" UserID="652" DisplayStyle="Line" XYZ="-0.0384957108918062,0.714370824835457,-0.626702384357868" Connections="1658,1670,1672,1674" ForcefieldType="c4" Charge="0.064" Components="C" Visible="0">
							<Properties Force="885.586984270875,-483.997537707831,-480.746118950462" RelativeVelocity="0.0411765604260982,-0.128663774255342,-0.15402013737595"/>
						</Atom3d>
						<Bond ID="1658" Mapping="409" Parent="113" Connects="1653,1657" Visible="0"/>
						<Atom3d ID="1659" HasProperties="1" Mapping="409" Parent="113" UserID="653" DisplayStyle="Line" XYZ="-0.0552528215470592,0.82562684906283,-0.588958618582263" Connections="1660" ForcefieldType="o1=" Charge="-0.45" Components="O" Visible="0">
							<Properties Force="940.995170419313,-1514.6544562822,-810.751996021984" RelativeVelocity="0.0360159320631664,-0.0927292695250245,0.170776790187071"/>
						</Atom3d>
						<Bond ID="1660" Mapping="409" Parent="113" Connects="1652,1659" Type="Double" Visible="0"/>
						<Atom3d ID="1661" HasProperties="1" Mapping="409" Parent="113" UserID="654" DisplayStyle="Line" Hidden="1" XYZ="-0.0879051777807622,0.780352894240683,-0.624527694018074" Connections="1662" ForcefieldType="h1" Charge="0.076" Components="H" Visible="0">
							<Properties Force="181.134961935814,-231.641652794908,118.21266519113" RelativeVelocity="0.28384361422173,-0.619898515231642,0.0851719756917698"/>
						</Atom3d>
						<Bond ID="1662" Mapping="409" Parent="113" Hidden="1" Connects="1652,1661" Visible="0"/>
						<Atom3d ID="1663" HasProperties="1" Mapping="409" Parent="113" UserID="655" DisplayStyle="Line" Hidden="1" XYZ="0.0275125883487118,0.759296556382413,-0.570896132258669" Connections="1664" ForcefieldType="h1" Charge="0.053" Components="H" Visible="0">
							<Properties Force="-62.568328529972,-238.99070235547,-225.818815967472" RelativeVelocity="-0.360662576844455,-0.135386169569183,-0.711292194651737"/>
						</Atom3d>
						<Bond ID="1664" Mapping="409" Parent="113" Hidden="1" Connects="1655,1663" Visible="0"/>
						<Atom3d ID="1665" HasProperties="1" Mapping="409" Parent="113" UserID="656" DisplayStyle="Line" Hidden="1" XYZ="0.0268921360993729,0.803166587409637,-0.607116970548841" Connections="1666" ForcefieldType="h1" Charge="0.053" Components="H" Visible="0">
							<Properties Force="-10.9685156930861,222.942580577714,-85.0251176146512" RelativeVelocity="0.354984664382949,0.431735159973945,0.103385030551234"/>
						</Atom3d>
						<Bond ID="1666" Mapping="409" Parent="113" Hidden="1" Connects="1655,1665" Visible="0"/>
						<Atom3d ID="1667" HasProperties="1" Mapping="409" Parent="113" UserID="657" DisplayStyle="Line" Hidden="1" XYZ="0.0439408031651758,0.7531567467768,-0.627678101416318" Connections="1668" ForcefieldType="h1" Charge="0.053" Components="H" Visible="0">
							<Properties Force="177.985603061309,-321.168793348015,-268.455420028391" RelativeVelocity="0.132658652831066,0.468538936962441,-0.0867525366329599"/>
						</Atom3d>
						<Bond ID="1668" Mapping="409" Parent="113" Hidden="1" Connects="1655,1667" Visible="0"/>
						<Atom3d ID="1669" HasProperties="1" Mapping="409" Parent="113" UserID="658" DisplayStyle="Line" Hidden="1" XYZ="-0.0608299749128722,0.703727222047397,-0.600315446779835" Connections="1670" ForcefieldType="h1" Charge="0.053" Components="H" Visible="0">
							<Properties Force="71.4055778752875,-64.6199692200378,-50.1174971373469" RelativeVelocity="0.424199982460311,0.425020023581494,0.712114838869214"/>
						</Atom3d>
						<Bond ID="1670" Mapping="409" Parent="113" Hidden="1" Connects="1657,1669" Visible="0"/>
						<Atom3d ID="1671" HasProperties="1" Mapping="409" Parent="113" UserID="659" DisplayStyle="Line" Hidden="1" XYZ="-0.00749092397099713,0.69112622252199,-0.627245523882104" Connections="1672" ForcefieldType="h1" Charge="0.053" Components="H" Visible="0">
							<Properties Force="-1180.81575636978,773.91076176584,9.62335442167863" RelativeVelocity="0.336800822452919,-0.00389845074692875,0.298044245728963"/>
						</Atom3d>
						<Bond ID="1672" Mapping="409" Parent="113" Hidden="1" Connects="1657,1671" Visible="0"/>
						<Atom3d ID="1673" HasProperties="1" Mapping="409" Parent="113" UserID="660" DisplayStyle="Line" Hidden="1" XYZ="-0.0559386562916272,0.71173381110626,-0.659231475561693" Connections="1674" ForcefieldType="h1" Charge="0.053" Components="H" Visible="0">
							<Properties Force="276.734824201425,-9.32404183274914,502.96143660377" RelativeVelocity="0.691680071826699,-0.661966022265183,-0.802281444411011"/>
						</Atom3d>
						<Bond ID="1674" Mapping="409" Parent="113" Hidden="1" Connects="1657,1673" Visible="0"/>
						<Molecule ID="113" Mapping="409" Parent="2" Children="ci(25):23+1652,5685,5879" Name="Sketch 25" XYZ="0.25115205339288,0.107636594306916,-0.0717577295379392" Visible="0"/>
						<Atom3d ID="1675" HasProperties="1" Mapping="409" Parent="115" UserID="661" DisplayStyle="Line" XYZ="1.32556505745705,-0.330318110442629,1.87258670813352" Connections="1677,1683,1685" ForcefieldType="c3&apos;" Charge="0.374" Components="C" Visible="0">
							<Properties Force="-953.990811772095,-1360.3297528217,434.773221849539" RelativeVelocity="0.137432945216593,-0.0993890899989919,-0.125519345585362"/>
						</Atom3d>
						<Atom3d ID="1676" HasProperties="1" Mapping="409" Parent="115" UserID="662" DisplayStyle="Line" XYZ="1.30528320522042,-0.343253579825161,1.91252980580892" Connections="1677,1679,1681" ForcefieldType="n3m" Charge="-0.446" Components="N" Visible="0">
							<Properties Force="884.713693534571,827.209817622782,-3207.19217462221" RelativeVelocity="-0.0133991033498626,-0.142705173441089,0.143608205478945"/>
						</Atom3d>
						<Bond ID="1677" Mapping="409" Parent="115" Connects="1675,1676" Visible="0"/>
						<Atom3d ID="1678" HasProperties="1" Mapping="409" Parent="115" UserID="663" DisplayStyle="Line" XYZ="1.31266629913792,-0.320093336391175,1.95209690630145" Connections="1679,1687,1689,1691" ForcefieldType="c4" Charge="0.064" Components="C" Visible="0">
							<Properties Force="455.087926824637,-818.002959904474,588.022794472407" RelativeVelocity="-0.0448705287890236,-0.100772282159532,-0.0137548185051854"/>
						</Atom3d>
						<Bond ID="1679" Mapping="409" Parent="115" Connects="1676,1678" Visible="0"/>
						<Atom3d ID="1680" HasProperties="1" Mapping="409" Parent="115" UserID="664" DisplayStyle="Line" XYZ="1.26499873397664,-0.368276258621719,1.9090261749501" Connections="1681,1693,1695,1697" ForcefieldType="c4" Charge="0.064" Components="C" Visible="0">
							<Properties Force="-349.523017542341,525.829921238312,360.325082901388" RelativeVelocity="-0.0862929559018041,-0.040781504992476,0.148223629570516"/>
						</Atom3d>
						<Bond ID="1681" Mapping="409" Parent="115" Connects="1676,1680" Visible="0"/>
						<Atom3d ID="1682" HasProperties="1" Mapping="409" Parent="115" UserID="665" DisplayStyle="Line" XYZ="1.35429673437661,-0.303553872768594,1.86820073892623" Connections="1683" ForcefieldType="o1=" Charge="-0.45" Components="O" Visible="0">
							<Properties Force="52.0721397735038,131.919199087935,304.437288967783" RelativeVelocity="0.160277463098713,0.232024211520017,0.082870195666723"/>
						</Atom3d>
						<Bond ID="1683" Mapping="409" Parent="115" Connects="1675,1682" Type="Double" Visible="0"/>
						<Atom3d ID="1684" HasProperties="1" Mapping="409" Parent="115" UserID="666" DisplayStyle="Line" Hidden="1" XYZ="1.31363463680387,-0.351591483278256,1.8428563497036" Connections="1685" ForcefieldType="h1" Charge="0.076" Components="H" Visible="0">
							<Properties Force="80.1860206306087,469.033517069211,791.401856681648" RelativeVelocity="1.09228599278705,-0.119213927357594,-1.18638772190788"/>
						</Atom3d>
						<Bond ID="1685" Mapping="409" Parent="115" Hidden="1" Connects="1675,1684" Visible="0"/>
						<Atom3d ID="1686" HasProperties="1" Mapping="409" Parent="115" UserID="667" DisplayStyle="Line" Hidden="1" XYZ="1.30581721241413,-0.345954956101854,1.97570948738685" Connections="1687" ForcefieldType="h1" Charge="0.053" Components="H" Visible="0">
							<Properties Force="213.647116933216,107.618105655569,767.51361653396" RelativeVelocity="-0.134640634336674,0.658634521057349,1.08424549596391"/>
						</Atom3d>
						<Bond ID="1687" Mapping="409" Parent="115" Hidden="1" Connects="1678,1686" Visible="0"/>
						<Atom3d ID="1688" HasProperties="1" Mapping="409" Parent="115" UserID="668" DisplayStyle="Line" Hidden="1" XYZ="1.2919740792187,-0.293326054966349,1.95966270379287" Connections="1689" ForcefieldType="h1" Charge="0.053" Components="H" Visible="0">
							<Properties Force="-779.970269406108,823.945373253781,-104.33144408409" RelativeVelocity="-0.859601365375194,0.23712313925321,0.249587962800867"/>
						</Atom3d>
						<Bond ID="1689" Mapping="409" Parent="115" Hidden="1" Connects="1678,1688" Visible="0"/>
						<Atom3d ID="1690" HasProperties="1" Mapping="409" Parent="115" UserID="669" DisplayStyle="Line" Hidden="1" XYZ="1.34633428722373,-0.309682998051903,1.95585011616474" Connections="1691" ForcefieldType="h1" Charge="0.053" Components="H" Visible="0">
							<Properties Force="378.721350982521,13.3924053193342,-46.4684471202782" RelativeVelocity="0.0806942406203536,-0.100358924182808,-0.54704659301845"/>
						</Atom3d>
						<Bond ID="1691" Mapping="409" Parent="115" Hidden="1" Connects="1678,1690" Visible="0"/>
						<Atom3d ID="1692" HasProperties="1" Mapping="409" Parent="115" UserID="670" DisplayStyle="Line" Hidden="1" XYZ="1.23478255598767,-0.349092591635841,1.89958450719189" Connections="1693" ForcefieldType="h1" Charge="0.053" Components="H" Visible="0">
							<Properties Force="518.375266572112,-235.14683853134,-129.02991490426" RelativeVelocity="0.736781154837956,0.0508657241508943,0.262901815082203"/>
						</Atom3d>
						<Bond ID="1693" Mapping="409" Parent="115" Hidden="1" Connects="1680,1692" Visible="0"/>
						<Atom3d ID="1694" HasProperties="1" Mapping="409" Parent="115" UserID="671" DisplayStyle="Line" Hidden="1" XYZ="1.25972684704167,-0.377133542717737,1.94265634094293" Connections="1695" ForcefieldType="h1" Charge="0.053" Components="H" Visible="0">
							<Properties Force="-558.517908370116,-527.003523249663,553.72294946116" RelativeVelocity="0.71068203335568,-0.406383427754825,-0.792460548410107"/>
						</Atom3d>
						<Bond ID="1695" Mapping="409" Parent="115" Hidden="1" Connects="1680,1694" Visible="0"/>
						<Atom3d ID="1696" HasProperties="1" Mapping="409" Parent="115" UserID="672" DisplayStyle="Line" Hidden="1" XYZ="1.26922193495616,-0.39878465219721,1.89136419893525" Connections="1697" ForcefieldType="h1" Charge="0.053" Components="H" Visible="0">
							<Properties Force="-19.4539301621708,-156.264732676983,-405.973011647829" RelativeVelocity="-0.222561303939202,0.0580891208251303,-0.472053692527457"/>
						</Atom3d>
						<Bond ID="1697" Mapping="409" Parent="115" Hidden="1" Connects="1680,1696" Visible="0"/>
						<Molecule ID="115" Mapping="409" Parent="2" Children="ci(25):23+1675,5686,5880" Name="Sketch 25" XYZ="0.25115205339288,0.107636594306916,-0.0717577295379392" Visible="0"/>
						<Atom3d ID="1698" HasProperties="1" Mapping="409" Parent="117" UserID="673" DisplayStyle="Line" XYZ="0.724783843943132,0.928405999546161,0.58840324732385" Connections="1700,1706,1708" ForcefieldType="c3&apos;" Charge="0.374" Components="C">
							<Properties Force="108.501333262232,-270.749322170274,-259.376745423538" RelativeVelocity="-0.00141240437738402,0.163374862978663,-0.0604300085668644"/>
						</Atom3d>
						<Atom3d ID="1699" HasProperties="1" Mapping="409" Parent="117" UserID="674" DisplayStyle="Line" XYZ="0.686985748191273,0.914131609459173,0.606028894440597" Connections="1700,1702,1704" ForcefieldType="n3m" Charge="-0.446" Components="N">
							<Properties Force="-768.00030012166,182.160378341198,-41.901645445213" RelativeVelocity="0.0551330510408136,-0.0246343806013579,-0.177314719009376"/>
						</Atom3d>
						<Bond ID="1700" Mapping="409" Parent="117" Connects="1698,1699"/>
						<Atom3d ID="1701" HasProperties="1" Mapping="409" Parent="117" UserID="675" DisplayStyle="Line" XYZ="0.656154224852416,0.948161548675485,0.618190319278624" Connections="1702,1710,1712,1714" ForcefieldType="c4" Charge="0.064" Components="C">
							<Properties Force="-667.416725089481,1098.35298384638,189.296966642748" RelativeVelocity="0.19121886861072,-0.157221394671763,0.0961944377658336"/>
						</Atom3d>
						<Bond ID="1702" Mapping="409" Parent="117" Connects="1699,1701"/>
						<Atom3d ID="1703" HasProperties="1" Mapping="409" Parent="117" UserID="676" DisplayStyle="Line" XYZ="0.667088993019643,0.870146799231777,0.602638814732135" Connections="1704,1716,1718,1720" ForcefieldType="c4" Charge="0.064" Components="C">
							<Properties Force="357.176029901244,582.79902941002,-2495.42348325707" RelativeVelocity="-0.0555235267362257,0.1140080830568,-0.206247326539307"/>
						</Atom3d>
						<Bond ID="1704" Mapping="409" Parent="117" Connects="1699,1703"/>
						<Atom3d ID="1705" HasProperties="1" Mapping="409" Parent="117" UserID="677" DisplayStyle="Line" XYZ="0.73954903414501,0.965999277764674,0.588247116411025" Connections="1706" ForcefieldType="o1=" Charge="-0.45" Components="O">
							<Properties Force="-371.514972459661,-689.818363714972,70.0248070210173" RelativeVelocity="0.182468339554177,0.275350697901562,-0.0277401880116931"/>
						</Atom3d>
						<Bond ID="1706" Mapping="409" Parent="117" Connects="1698,1705" Type="Double"/>
						<Atom3d ID="1707" HasProperties="1" Mapping="409" Parent="117" UserID="678" DisplayStyle="Line" Hidden="1" XYZ="0.741033562927728,0.899654966382722,0.573000015768892" Connections="1708" ForcefieldType="h1" Charge="0.076" Components="H">
							<Properties Force="379.668553969633,99.5775964466879,-88.7014970013334" RelativeVelocity="-0.660842127838501,-0.132077774506347,0.286445202755644"/>
						</Atom3d>
						<Bond ID="1708" Mapping="409" Parent="117" Hidden="1" Connects="1698,1707"/>
						<Atom3d ID="1709" HasProperties="1" Mapping="409" Parent="117" UserID="679" DisplayStyle="Line" Hidden="1" XYZ="0.630442440254295,0.938462638559508,0.643824781592712" Connections="1710" ForcefieldType="h1" Charge="0.053" Components="H">
							<Properties Force="801.927665337701,-100.39965366415,-459.57590863798" RelativeVelocity="0.427400619304491,-0.418445436969595,-0.0665735409868893"/>
						</Atom3d>
						<Bond ID="1710" Mapping="409" Parent="117" Hidden="1" Connects="1701,1709"/>
						<Atom3d ID="1711" HasProperties="1" Mapping="409" Parent="117" UserID="680" DisplayStyle="Line" Hidden="1" XYZ="0.635975060923741,0.961744594995305,0.589410849389135" Connections="1712" ForcefieldType="h1" Charge="0.053" Components="H">
							<Properties Force="544.453936978914,-343.583310631665,480.850251778489" RelativeVelocity="-0.719360854188188,-0.0221351884549926,0.0699119380971332"/>
						</Atom3d>
						<Bond ID="1712" Mapping="409" Parent="117" Hidden="1" Connects="1701,1711"/>
						<Atom3d ID="1713" HasProperties="1" Mapping="409" Parent="117" UserID="681" DisplayStyle="Line" Hidden="1" XYZ="0.675925472159624,0.975951756969151,0.632055577046771" Connections="1714" ForcefieldType="h1" Charge="0.053" Components="H">
							<Properties Force="-505.66528109628,-186.69554936179,-61.403459106868" RelativeVelocity="0.551451251144594,-0.953266943620438,-0.320812981112682"/>
						</Atom3d>
						<Bond ID="1714" Mapping="409" Parent="117" Hidden="1" Connects="1701,1713"/>
						<Atom3d ID="1715" HasProperties="1" Mapping="409" Parent="117" UserID="682" DisplayStyle="Line" Hidden="1" XYZ="0.632814420360936,0.870891336546614,0.589221288409519" Connections="1716" ForcefieldType="h1" Charge="0.053" Components="H">
							<Properties Force="396.010533738729,347.335919083836,147.835145463402" RelativeVelocity="0.266763176592808,0.489950766793819,-0.0967769704677251"/>
						</Atom3d>
						<Bond ID="1716" Mapping="409" Parent="117" Hidden="1" Connects="1703,1715"/>
						<Atom3d ID="1717" HasProperties="1" Mapping="409" Parent="117" UserID="683" DisplayStyle="Line" Hidden="1" XYZ="0.665769254229513,0.856851977597525,0.633393883457125" Connections="1718" ForcefieldType="h1" Charge="0.053" Components="H">
							<Properties Force="-13.770308027244,-1006.02072254805,1863.9086767824" RelativeVelocity="-0.304101226442039,0.138679029061521,-0.218245966184235"/>
						</Atom3d>
						<Bond ID="1718" Mapping="409" Parent="117" Hidden="1" Connects="1703,1717"/>
						<Atom3d ID="1719" HasProperties="1" Mapping="409" Parent="117" UserID="684" DisplayStyle="Line" Hidden="1" XYZ="0.685126665500831,0.848070504548115,0.578842055602931" Connections="1720" ForcefieldType="h1" Charge="0.053" Components="H">
							<Properties Force="-47.942130491921,476.272813637891,566.797688199703" RelativeVelocity="-0.599618441902434,-0.00479543831658702,0.174047475135464"/>
						</Atom3d>
						<Bond ID="1720" Mapping="409" Parent="117" Hidden="1" Connects="1703,1719"/>
						<Molecule ID="117" Mapping="409" Parent="2" Children="ci(24):23+1698,5687" Name="Sketch 25" XYZ="0.25115205339288,0.107636594306916,-0.0717577295379392"/>
						<Atom3d ID="1721" HasProperties="1" Mapping="409" Parent="119" UserID="685" DisplayStyle="Line" XYZ="0.818985670500287,-0.302070792557882,-0.67327501905178" Connections="1723,1729,1731" ForcefieldType="c3&apos;" Charge="0.374" Components="C" Visible="0">
							<Properties Force="-2055.275050574,-845.886891390765,390.701775496095" RelativeVelocity="0.209240033444411,-0.29108507652761,-0.0607720890532018"/>
						</Atom3d>
						<Atom3d ID="1722" HasProperties="1" Mapping="409" Parent="119" UserID="686" DisplayStyle="Line" XYZ="0.781872067539545,-0.323881177448585,-0.661449182731287" Connections="1723,1725,1727" ForcefieldType="n3m" Charge="-0.446" Components="N" Visible="0">
							<Properties Force="421.913313584459,179.748737614951,0.00389123521909647" RelativeVelocity="0.0672614244422964,-0.10414589144458,-0.184445874728311"/>
						</Atom3d>
						<Bond ID="1723" Mapping="409" Parent="119" Connects="1721,1722" Visible="0"/>
						<Atom3d ID="1724" HasProperties="1" Mapping="409" Parent="119" UserID="687" DisplayStyle="Line" XYZ="0.776490877806932,-0.371248471556622,-0.661341975118204" Connections="1725,1733,1735,1737" ForcefieldType="c4" Charge="0.064" Components="C" Visible="0">
							<Properties Force="1184.33757326406,-681.769135352294,223.38119357833" RelativeVelocity="0.0804277780153614,-0.117271616579665,-0.000785012717266286"/>
						</Atom3d>
						<Bond ID="1725" Mapping="409" Parent="119" Connects="1722,1724" Visible="0"/>
						<Atom3d ID="1726" HasProperties="1" Mapping="409" Parent="119" UserID="688" DisplayStyle="Line" XYZ="0.743227933586079,-0.297937122209176,-0.657707032074737" Connections="1727,1739,1741,1743" ForcefieldType="c4" Charge="0.064" Components="C" Visible="0">
							<Properties Force="-1157.90592542879,943.591648096734,36.4055962587295" RelativeVelocity="0.184537546049938,0.0392887301229991,0.124313424524477"/>
						</Atom3d>
						<Bond ID="1727" Mapping="409" Parent="119" Connects="1722,1726" Visible="0"/>
						<Atom3d ID="1728" HasProperties="1" Mapping="409" Parent="119" UserID="689" DisplayStyle="Line" XYZ="0.853094226038803,-0.318956799045986,-0.680723374489456" Connections="1729" ForcefieldType="o1=" Charge="-0.45" Components="O" Visible="0">
							<Properties Force="1645.70231686053,-468.409883160748,-313.88442934053" RelativeVelocity="0.00388923331459702,0.133776972644727,0.0648298275700256"/>
						</Atom3d>
						<Bond ID="1729" Mapping="409" Parent="119" Connects="1721,1728" Type="Double" Visible="0"/>
						<Atom3d ID="1730" HasProperties="1" Mapping="409" Parent="119" UserID="690" DisplayStyle="Line" Hidden="1" XYZ="0.809507986559052,-0.268241582471706,-0.676928856652293" Connections="1731" ForcefieldType="h1" Charge="0.076" Components="H" Visible="0">
							<Properties Force="628.510994715537,1161.5278314103,-105.224813402809" RelativeVelocity="0.15951956114253,-0.569731844075024,-0.30931510016214"/>
						</Atom3d>
						<Bond ID="1731" Mapping="409" Parent="119" Hidden="1" Connects="1721,1730" Visible="0"/>
						<Atom3d ID="1732" HasProperties="1" Mapping="409" Parent="119" UserID="691" DisplayStyle="Line" Hidden="1" XYZ="0.81130043194557,-0.384994111942198,-0.663435128694812" Connections="1733" ForcefieldType="h1" Charge="0.053" Components="H" Visible="0">
							<Properties Force="-804.046981531456,64.2967039535788,242.204759650871" RelativeVelocity="-0.927872253006842,-0.144831386325992,0.0241782757908118"/>
						</Atom3d>
						<Bond ID="1733" Mapping="409" Parent="119" Hidden="1" Connects="1724,1732" Visible="0"/>
						<Atom3d ID="1734" HasProperties="1" Mapping="409" Parent="119" UserID="692" DisplayStyle="Line" Hidden="1" XYZ="0.761076106416323,-0.384462178653513,-0.691666250368382" Connections="1735" ForcefieldType="h1" Charge="0.053" Components="H" Visible="0">
							<Properties Force="-244.387367283121,156.408970106322,293.23542302384" RelativeVelocity="0.681570054886947,-0.938090407650116,-0.460537049227283"/>
						</Atom3d>
						<Bond ID="1735" Mapping="409" Parent="119" Hidden="1" Connects="1724,1734" Visible="0"/>
						<Atom3d ID="1736" HasProperties="1" Mapping="409" Parent="119" UserID="693" DisplayStyle="Line" Hidden="1" XYZ="0.760380966721302,-0.384011530793143,-0.629814872945511" Connections="1737" ForcefieldType="h1" Charge="0.053" Components="H" Visible="0">
							<Properties Force="310.622105262474,316.799187857769,-793.973992534925" RelativeVelocity="0.132674135897381,0.787937559726918,0.613745049852549"/>
						</Atom3d>
						<Bond ID="1737" Mapping="409" Parent="119" Hidden="1" Connects="1724,1736" Visible="0"/>
						<Atom3d ID="1738" HasProperties="1" Mapping="409" Parent="119" UserID="694" DisplayStyle="Line" Hidden="1" XYZ="0.749151050558616,-0.261744312298686,-0.669346624412484" Connections="1739" ForcefieldType="h1" Charge="0.053" Components="H" Visible="0">
							<Properties Force="-393.702097648854,-1239.94002237952,450.605310442033" RelativeVelocity="-0.400756784748072,-0.266503690004114,-0.112137419205307"/>
						</Atom3d>
						<Bond ID="1739" Mapping="409" Parent="119" Hidden="1" Connects="1726,1738" Visible="0"/>
						<Atom3d ID="1740" HasProperties="1" Mapping="409" Parent="119" UserID="695" DisplayStyle="Line" Hidden="1" XYZ="0.72982296328097,-0.296665389599536,-0.622470098652536" Connections="1741" ForcefieldType="h1" Charge="0.053" Components="H" Visible="0">
							<Properties Force="322.808532600539,-91.8403310233145,-834.388756028559" RelativeVelocity="-0.807384498046327,-0.275655969046621,-1.0513176210896"/>
						</Atom3d>
						<Bond ID="1741" Mapping="409" Parent="119" Hidden="1" Connects="1726,1740" Visible="0"/>
						<Atom3d ID="1742" HasProperties="1" Mapping="409" Parent="119" UserID="696" DisplayStyle="Line" Hidden="1" XYZ="0.717814665687949,-0.313194306904223,-0.679826598519251" Connections="1743" ForcefieldType="h1" Charge="0.053" Components="H" Visible="0">
							<Properties Force="120.179013741315,413.745372118159,356.317557791857" RelativeVelocity="0.17958870098236,0.284845248351094,-0.393917070893922"/>
						</Atom3d>
						<Bond ID="1743" Mapping="409" Parent="119" Hidden="1" Connects="1726,1742" Visible="0"/>
						<Molecule ID="119" Mapping="409" Parent="2" Children="ci(25):23+1721,5688,5881" Name="Sketch 25" XYZ="0.25115205339288,0.107636594306916,-0.0717577295379392" Visible="0"/>
						<Atom3d ID="1744" HasProperties="1" Mapping="409" Parent="121" UserID="697" DisplayStyle="Line" XYZ="0.947935603007888,2.30494377024748,2.49158830233259" Connections="1746,1752,1754" ForcefieldType="c3&apos;" Charge="0.374" Components="C" Visible="0">
							<Properties Force="323.375487040392,-868.009689475539,-433.852210580768" RelativeVelocity="0.0683114809543056,0.263257131637284,0.00886565888518717"/>
						</Atom3d>
						<Atom3d ID="1745" HasProperties="1" Mapping="409" Parent="121" UserID="698" DisplayStyle="Line" XYZ="0.94458762294379,2.34725317341051,2.49832471206074" Connections="1746,1748,1750" ForcefieldType="n3m" Charge="-0.446" Components="N" Visible="0">
							<Properties Force="-762.995722096533,825.262362333061,-223.094612638691" RelativeVelocity="0.123451239521825,-0.0993505582412093,-0.220292895920852"/>
						</Atom3d>
						<Bond ID="1746" Mapping="409" Parent="121" Connects="1744,1745" Visible="0"/>
						<Atom3d ID="1747" HasProperties="1" Mapping="409" Parent="121" UserID="699" DisplayStyle="Line" XYZ="0.901712379015732,2.36694665728125,2.50793360145247" Connections="1748,1756,1758,1760" ForcefieldType="c4" Charge="0.064" Components="C" Visible="0">
							<Properties Force="22.0371680943504,65.798022340094,-569.230136843517" RelativeVelocity="0.168084487049261,0.00937568761231812,-0.189652743396153"/>
						</Atom3d>
						<Bond ID="1748" Mapping="409" Parent="121" Connects="1745,1747" Visible="0"/>
						<Atom3d ID="1749" HasProperties="1" Mapping="409" Parent="121" UserID="700" DisplayStyle="Line" XYZ="0.975239906466537,2.376831837624,2.4756490253698" Connections="1750,1762,1764,1766" ForcefieldType="c4" Charge="0.064" Components="C" Visible="0">
							<Properties Force="321.201653725725,561.523368973951,-190.191061334408" RelativeVelocity="-0.113753611888812,-0.164322737704268,-0.0896804098099708"/>
						</Atom3d>
						<Bond ID="1750" Mapping="409" Parent="121" Connects="1745,1749" Visible="0"/>
						<Atom3d ID="1751" HasProperties="1" Mapping="409" Parent="121" UserID="701" DisplayStyle="Line" XYZ="0.919815258004262,2.27742160856754,2.49838500935412" Connections="1752" ForcefieldType="o1=" Charge="-0.45" Components="O" Visible="0">
							<Properties Force="-5.30403426060736,94.0884230873422,172.095517434853" RelativeVelocity="0.0899574013180583,-0.251257909381417,-0.00112305452312859"/>
						</Atom3d>
						<Bond ID="1752" Mapping="409" Parent="121" Connects="1744,1751" Type="Double" Visible="0"/>
						<Atom3d ID="1753" HasProperties="1" Mapping="409" Parent="121" UserID="702" DisplayStyle="Line" Hidden="1" XYZ="0.981403103362419,2.29648932386608,2.47867298097569" Connections="1754" ForcefieldType="h1" Charge="0.076" Components="H" Visible="0">
							<Properties Force="-133.549736418947,-122.932096638098,70.7874696130139" RelativeVelocity="0.317858070323052,-0.236031114350715,0.405319798744372"/>
						</Atom3d>
						<Bond ID="1754" Mapping="409" Parent="121" Hidden="1" Connects="1744,1753" Visible="0"/>
						<Atom3d ID="1755" HasProperties="1" Mapping="409" Parent="121" UserID="703" DisplayStyle="Line" Hidden="1" XYZ="0.892671594767604,2.3904027797236,2.48149560386639" Connections="1756" ForcefieldType="h1" Charge="0.053" Components="H" Visible="0">
							<Properties Force="-96.3557177928951,-224.196337034501,72.4948729467695" RelativeVelocity="0.346695832823535,0.242249787396184,-0.382994149459858"/>
						</Atom3d>
						<Bond ID="1756" Mapping="409" Parent="121" Hidden="1" Connects="1747,1755" Visible="0"/>
						<Atom3d ID="1757" HasProperties="1" Mapping="409" Parent="121" UserID="704" DisplayStyle="Line" Hidden="1" XYZ="0.905743063752661,2.38608576310009,2.53690587127183" Connections="1758" ForcefieldType="h1" Charge="0.053" Components="H" Visible="0">
							<Properties Force="-29.7238083147388,516.282937762275,704.497662670277" RelativeVelocity="-0.414652655294066,-0.355536946166636,0.00273047371303944"/>
						</Atom3d>
						<Bond ID="1758" Mapping="409" Parent="121" Hidden="1" Connects="1747,1757" Visible="0"/>
						<Atom3d ID="1759" HasProperties="1" Mapping="409" Parent="121" UserID="705" DisplayStyle="Line" Hidden="1" XYZ="0.874116257909779,2.343940064323,2.51385760799684" Connections="1760" ForcefieldType="h1" Charge="0.053" Components="H" Visible="0">
							<Properties Force="540.274382279731,-91.1100320240511,-172.685673242779" RelativeVelocity="-0.411455877013853,0.488961791490093,0.002194493362079"/>
						</Atom3d>
						<Bond ID="1760" Mapping="409" Parent="121" Hidden="1" Connects="1747,1759" Visible="0"/>
						<Atom3d ID="1761" HasProperties="1" Mapping="409" Parent="121" UserID="706" DisplayStyle="Line" Hidden="1" XYZ="0.9671775089903,2.38392924611681,2.43916520711817" Connections="1762" ForcefieldType="h1" Charge="0.053" Components="H" Visible="0">
							<Properties Force="-139.920422693192,-46.9210325132819,1055.71683006897" RelativeVelocity="-0.118424223363842,-0.428087607502177,-0.405817118440308"/>
						</Atom3d>
						<Bond ID="1762" Mapping="409" Parent="121" Hidden="1" Connects="1749,1761" Visible="0"/>
						<Atom3d ID="1763" HasProperties="1" Mapping="409" Parent="121" UserID="707" DisplayStyle="Line" Hidden="1" XYZ="1.00769017534678,2.36062266426428,2.47355150448719" Connections="1764" ForcefieldType="h1" Charge="0.053" Components="H" Visible="0">
							<Properties Force="-50.8835325895133,236.952659858731,212.001717152811" RelativeVelocity="0.981463364683355,-0.57851905992404,0.605034328053602"/>
						</Atom3d>
						<Bond ID="1764" Mapping="409" Parent="121" Hidden="1" Connects="1749,1763" Visible="0"/>
						<Atom3d ID="1765" HasProperties="1" Mapping="409" Parent="121" UserID="708" DisplayStyle="Line" Hidden="1" XYZ="0.977780976911847,2.40891141003477,2.49601519825279" Connections="1766" ForcefieldType="h1" Charge="0.053" Components="H" Visible="0">
							<Properties Force="26.4334955920034,-853.228904573736,-714.791854892424" RelativeVelocity="0.154576548820732,0.81020653854412,0.305405175640732"/>
						</Atom3d>
						<Bond ID="1766" Mapping="409" Parent="121" Hidden="1" Connects="1749,1765" Visible="0"/>
						<Molecule ID="121" Mapping="409" Parent="2" Children="ci(25):23+1744,5689,5882" Name="Sketch 25" XYZ="0.25115205339288,0.107636594306916,-0.0717577295379392" Visible="0"/>
						<Atom3d ID="1767" HasProperties="1" Mapping="409" Parent="123" UserID="709" DisplayStyle="Line" XYZ="0.232305300915554,2.01186216225037,1.1627368081535" Connections="1769,1775,1777" ForcefieldType="c3&apos;" Charge="0.374" Components="C" Visible="0">
							<Properties Force="135.436525562634,594.732280304002,-304.155834871621" RelativeVelocity="-0.152666090574092,0.10191295754942,0.0304677286726769"/>
						</Atom3d>
						<Atom3d ID="1768" HasProperties="1" Mapping="409" Parent="123" UserID="710" DisplayStyle="Line" XYZ="0.224960896430692,2.00099042851017,1.11986539044898" Connections="1769,1771,1773" ForcefieldType="n3m" Charge="-0.446" Components="N" Visible="0">
							<Properties Force="426.612882272051,-479.489893804366,927.239561517377" RelativeVelocity="-0.291852612499351,0.0456575422635362,-0.0236396985024442"/>
						</Atom3d>
						<Bond ID="1769" Mapping="409" Parent="123" Connects="1767,1768" Visible="0"/>
						<Atom3d ID="1770" HasProperties="1" Mapping="409" Parent="123" UserID="711" DisplayStyle="Line" XYZ="0.190776302482416,2.02515580201592,1.09662836972491" Connections="1771,1779,1781,1783" ForcefieldType="c4" Charge="0.064" Components="C" Visible="0">
							<Properties Force="511.688041209271,-496.936576214658,-1121.94166776183" RelativeVelocity="-0.047470327791793,0.132960034583895,-0.021888068114332"/>
						</Atom3d>
						<Bond ID="1771" Mapping="409" Parent="123" Connects="1768,1770" Visible="0"/>
						<Atom3d ID="1772" HasProperties="1" Mapping="409" Parent="123" UserID="712" DisplayStyle="Line" XYZ="0.241281316992269,1.95579104429076,1.10486006500921" Connections="1773,1785,1787,1789" ForcefieldType="c4" Charge="0.064" Components="C" Visible="0">
							<Properties Force="-66.6612564419848,1333.85107755821,-255.404214413504" RelativeVelocity="-0.0295054879049906,0.187406498042237,-0.169305974389217"/>
						</Atom3d>
						<Bond ID="1773" Mapping="409" Parent="123" Connects="1768,1772" Visible="0"/>
						<Atom3d ID="1774" HasProperties="1" Mapping="409" Parent="123" UserID="713" DisplayStyle="Line" XYZ="0.212561387083724,2.03942931540294,1.18438837086937" Connections="1775" ForcefieldType="o1=" Charge="-0.45" Components="O" Visible="0">
							<Properties Force="196.918176757169,-369.588304123615,-417.423869633365" RelativeVelocity="-0.107958471492307,-0.110077037405525,-0.0416473175619181"/>
						</Atom3d>
						<Bond ID="1775" Mapping="409" Parent="123" Connects="1767,1774" Type="Double" Visible="0"/>
						<Atom3d ID="1776" HasProperties="1" Mapping="409" Parent="123" UserID="714" DisplayStyle="Line" Hidden="1" XYZ="0.26332388595988,1.99809988711023,1.17541226556853" Connections="1777" ForcefieldType="h1" Charge="0.076" Components="H" Visible="0">
							<Properties Force="42.7832685909637,-476.962891535077,100.612819496619" RelativeVelocity="-0.363639521377483,-0.0951193520186044,0.0566126832589715"/>
						</Atom3d>
						<Bond ID="1777" Mapping="409" Parent="123" Hidden="1" Connects="1767,1776" Visible="0"/>
						<Atom3d ID="1778" HasProperties="1" Mapping="409" Parent="123" UserID="715" DisplayStyle="Line" Hidden="1" XYZ="0.183524504921449,2.05557519732449,1.11329411751517" Connections="1779" ForcefieldType="h1" Charge="0.053" Components="H" Visible="0">
							<Properties Force="47.327678923297,384.09765004689,55.6934174855493" RelativeVelocity="0.0270335759141079,-0.347330068325806,0.436491184146398"/>
						</Atom3d>
						<Bond ID="1779" Mapping="409" Parent="123" Hidden="1" Connects="1770,1778" Visible="0"/>
						<Atom3d ID="1780" HasProperties="1" Mapping="409" Parent="123" UserID="716" DisplayStyle="Line" Hidden="1" XYZ="0.160523704210299,2.00590953347787,1.09530325971732" Connections="1781" ForcefieldType="h1" Charge="0.053" Components="H" Visible="0">
							<Properties Force="-159.004724034591,8.36634182384381,-165.946167904342" RelativeVelocity="0.365061972463788,0.636195268771778,0.882046196935896"/>
						</Atom3d>
						<Bond ID="1781" Mapping="409" Parent="123" Hidden="1" Connects="1770,1780" Visible="0"/>
						<Atom3d ID="1782" HasProperties="1" Mapping="409" Parent="123" UserID="717" DisplayStyle="Line" Hidden="1" XYZ="0.203412001853469,2.03282158250372,1.06170604490309" Connections="1783" ForcefieldType="h1" Charge="0.053" Components="H" Visible="0">
							<Properties Force="-492.053849578813,-175.264128733002,843.190149010005" RelativeVelocity="-0.262504925838159,-0.202165748006043,0.190115170160641"/>
						</Atom3d>
						<Bond ID="1783" Mapping="409" Parent="123" Hidden="1" Connects="1770,1782" Visible="0"/>
						<Atom3d ID="1784" HasProperties="1" Mapping="409" Parent="123" UserID="718" DisplayStyle="Line" Hidden="1" XYZ="0.219796734621646,1.92958995635949,1.11573343459993" Connections="1785" ForcefieldType="h1" Charge="0.053" Components="H" Visible="0">
							<Properties Force="-269.214810029288,-226.03444474886,-9.80429421226374" RelativeVelocity="-0.738223745416072,-0.278198315150333,0.208961783174466"/>
						</Atom3d>
						<Bond ID="1785" Mapping="409" Parent="123" Hidden="1" Connects="1772,1784" Visible="0"/>
						<Atom3d ID="1786" HasProperties="1" Mapping="409" Parent="123" UserID="719" DisplayStyle="Line" Hidden="1" XYZ="0.274354437247122,1.94942647776995,1.11709430239476" Connections="1787" ForcefieldType="h1" Charge="0.053" Components="H" Visible="0">
							<Properties Force="57.3682452561829,111.019313363137,252.144977110584" RelativeVelocity="0.245693655581034,0.122094401879714,-0.14329436934726"/>
						</Atom3d>
						<Bond ID="1787" Mapping="409" Parent="123" Hidden="1" Connects="1772,1786" Visible="0"/>
						<Atom3d ID="1788" HasProperties="1" Mapping="409" Parent="123" UserID="720" DisplayStyle="Line" Hidden="1" XYZ="0.244640808043315,1.95667067305673,1.06879627084547" Connections="1789" ForcefieldType="h1" Charge="0.053" Components="H" Visible="0">
							<Properties Force="-172.523693959332,-79.495045837089,147.303475681788" RelativeVelocity="-0.335278717723639,-0.826483180331499,-0.172795461759062"/>
						</Atom3d>
						<Bond ID="1789" Mapping="409" Parent="123" Hidden="1" Connects="1772,1788" Visible="0"/>
						<Molecule ID="123" Mapping="409" Parent="2" Children="ci(25):23+1767,5690,5883" Name="Sketch 25" XYZ="0.25115205339288,0.107636594306916,-0.0717577295379392" Visible="0"/>
						<Atom3d ID="1790" HasProperties="1" Mapping="409" Parent="125" UserID="721" DisplayStyle="Line" XYZ="0.833963930886986,0.969606464533599,0.998690067266571" Connections="1792,1798,1800" ForcefieldType="c3&apos;" Charge="0.374" Components="C" Visible="0">
							<Properties Force="-227.259708663307,-619.109590588117,-902.50971031628" RelativeVelocity="0.356100135914915,-0.0265180020493959,-0.0556546639252455"/>
						</Atom3d>
						<Atom3d ID="1791" HasProperties="1" Mapping="409" Parent="125" UserID="722" DisplayStyle="Line" XYZ="0.818616627481135,0.927807242518835,0.994169195942061" Connections="1792,1794,1796" ForcefieldType="n3m" Charge="-0.446" Components="N" Visible="0">
							<Properties Force="669.646315108778,1328.35817420283,337.617594618511" RelativeVelocity="0.110959377231496,0.0107759676399223,0.0199945848725512"/>
						</Atom3d>
						<Bond ID="1792" Mapping="409" Parent="125" Connects="1790,1791" Visible="0"/>
						<Atom3d ID="1793" HasProperties="1" Mapping="409" Parent="125" UserID="723" DisplayStyle="Line" XYZ="0.83653491564468,0.899860991824894,0.961000704276641" Connections="1794,1802,1804,1806" ForcefieldType="c4" Charge="0.064" Components="C" Visible="0">
							<Properties Force="-561.185167186426,351.889630473836,-1249.05200686059" RelativeVelocity="0.0669896259172912,-0.113746585401829,0.038198842978252"/>
						</Atom3d>
						<Bond ID="1794" Mapping="409" Parent="125" Connects="1791,1793" Visible="0"/>
						<Atom3d ID="1795" HasProperties="1" Mapping="409" Parent="125" UserID="724" DisplayStyle="Line" XYZ="0.793699838271222,0.909014825380151,1.02962203584119" Connections="1796,1808,1810,1812" ForcefieldType="c4" Charge="0.064" Components="C" Visible="0">
							<Properties Force="122.011041950869,-238.276497710065,-31.9006674373688" RelativeVelocity="0.100884573762915,0.0627856995615726,-0.0194159919729943"/>
						</Atom3d>
						<Bond ID="1796" Mapping="409" Parent="125" Connects="1791,1795" Visible="0"/>
						<Atom3d ID="1797" HasProperties="1" Mapping="409" Parent="125" UserID="725" DisplayStyle="Line" XYZ="0.856482990105184,0.988502262136507,0.971555820495441" Connections="1798" ForcefieldType="o1=" Charge="-0.45" Components="O" Visible="0">
							<Properties Force="13.5096094143028,-124.266956776286,197.489663316203" RelativeVelocity="-0.202261196610812,0.0946795055304618,0.133943589728556"/>
						</Atom3d>
						<Bond ID="1798" Mapping="409" Parent="125" Connects="1790,1797" Type="Double" Visible="0"/>
						<Atom3d ID="1799" HasProperties="1" Mapping="409" Parent="125" UserID="726" DisplayStyle="Line" Hidden="1" XYZ="0.819636245435395,0.986213747581715,1.02704126285132" Connections="1800" ForcefieldType="h1" Charge="0.076" Components="H" Visible="0">
							<Properties Force="18.3085882913128,148.270856839687,528.290604244369" RelativeVelocity="-0.212059277545012,-0.559176447947995,-0.44583814777957"/>
						</Atom3d>
						<Bond ID="1800" Mapping="409" Parent="125" Hidden="1" Connects="1790,1799" Visible="0"/>
						<Atom3d ID="1801" HasProperties="1" Mapping="409" Parent="125" UserID="727" DisplayStyle="Line" Hidden="1" XYZ="0.813010563301177,0.898711067166683,0.932472966082981" Connections="1802" ForcefieldType="h1" Charge="0.053" Components="H" Visible="0">
							<Properties Force="344.029884353506,-47.3790918704253,320.159041718677" RelativeVelocity="0.372204886474388,0.603508302403946,-0.277218819284725"/>
						</Atom3d>
						<Bond ID="1802" Mapping="409" Parent="125" Hidden="1" Connects="1793,1801" Visible="0"/>
						<Atom3d ID="1803" HasProperties="1" Mapping="409" Parent="125" UserID="728" DisplayStyle="Line" Hidden="1" XYZ="0.84169348885301,0.867168830828161,0.971957941989861" Connections="1804" ForcefieldType="h1" Charge="0.053" Components="H" Visible="0">
							<Properties Force="16.4948062414044,-752.442328073337,415.081175127384" RelativeVelocity="0.635441474713419,-0.361894190179504,0.111305911727615"/>
						</Atom3d>
						<Bond ID="1804" Mapping="409" Parent="125" Hidden="1" Connects="1793,1803" Visible="0"/>
						<Atom3d ID="1805" HasProperties="1" Mapping="409" Parent="125" UserID="729" DisplayStyle="Line" Hidden="1" XYZ="0.868088066189017,0.911358181320526,0.948448608607761" Connections="1806" ForcefieldType="h1" Charge="0.053" Components="H" Visible="0">
							<Properties Force="101.113800383332,215.865119157413,63.9724543051814" RelativeVelocity="0.642367218303404,-0.401232269329258,0.415303671385595"/>
						</Atom3d>
						<Bond ID="1806" Mapping="409" Parent="125" Hidden="1" Connects="1793,1805" Visible="0"/>
						<Atom3d ID="1807" HasProperties="1" Mapping="409" Parent="125" UserID="730" DisplayStyle="Line" Hidden="1" XYZ="0.814884955829945,0.885543809676235,1.04725502683211" Connections="1808" ForcefieldType="h1" Charge="0.053" Components="H" Visible="0">
							<Properties Force="-158.446457174713,296.646743597952,485.128891144175" RelativeVelocity="-0.11160902666101,-0.386228544020368,-0.186797844409053"/>
						</Atom3d>
						<Bond ID="1808" Mapping="409" Parent="125" Hidden="1" Connects="1795,1807" Visible="0"/>
						<Atom3d ID="1809" HasProperties="1" Mapping="409" Parent="125" UserID="731" DisplayStyle="Line" Hidden="1" XYZ="0.768528939843706,0.888770577985197,1.01553812787906" Connections="1810" ForcefieldType="h1" Charge="0.053" Components="H" Visible="0">
							<Properties Force="-574.642002965576,-325.177758578791,-219.887010587052" RelativeVelocity="0.68973052508149,0.100499239632487,0.207050442448451"/>
						</Atom3d>
						<Bond ID="1810" Mapping="409" Parent="125" Hidden="1" Connects="1795,1809" Visible="0"/>
						<Atom3d ID="1811" HasProperties="1" Mapping="409" Parent="125" UserID="732" DisplayStyle="Line" Hidden="1" XYZ="0.776809648744763,0.934893864839984,1.04882332571047" Connections="1812" ForcefieldType="h1" Charge="0.053" Components="H" Visible="0">
							<Properties Force="335.96657506749,-279.281728932599,117.678112768379" RelativeVelocity="-0.0420730628492549,0.613462647271621,0.163146082190567"/>
						</Atom3d>
						<Bond ID="1812" Mapping="409" Parent="125" Hidden="1" Connects="1795,1811" Visible="0"/>
						<Molecule ID="125" Mapping="409" Parent="2" Children="ci(25):23+1790,5691,5884" Name="Sketch 25" XYZ="0.25115205339288,0.107636594306916,-0.0717577295379392" Visible="0"/>
						<Atom3d ID="1813" HasProperties="1" Mapping="409" Parent="127" UserID="733" DisplayStyle="Line" XYZ="-0.281988886653066,-0.159416340799752,0.475995515543981" Connections="1815,1821,1823" ForcefieldType="c3&apos;" Charge="0.374" Components="C" Visible="0">
							<Properties Force="242.977991999652,2112.72983117938,1387.28337945839" RelativeVelocity="0.110805679421791,0.136650752880982,0.14420353624255"/>
						</Atom3d>
						<Atom3d ID="1814" HasProperties="1" Mapping="409" Parent="127" UserID="734" DisplayStyle="Line" XYZ="-0.287149545070142,-0.181614462435109,0.440234669371566" Connections="1815,1817,1819" ForcefieldType="n3m" Charge="-0.446" Components="N" Visible="0">
							<Properties Force="-265.844237570374,-2203.04006374323,-563.538518571959" RelativeVelocity="-0.086798342482191,-0.0331198673768611,-0.0389902872043405"/>
						</Atom3d>
						<Bond ID="1815" Mapping="409" Parent="127" Connects="1813,1814" Visible="0"/>
						<Atom3d ID="1816" HasProperties="1" Mapping="409" Parent="127" UserID="735" DisplayStyle="Line" XYZ="-0.290103740103946,-0.160208377219305,0.397447038113596" Connections="1817,1825,1827,1829" ForcefieldType="c4" Charge="0.064" Components="C" Visible="0">
							<Properties Force="-504.692018442525,-706.014884068468,290.765394778806" RelativeVelocity="0.155051562004021,-0.524919929358191,0.175569453002547"/>
						</Atom3d>
						<Bond ID="1817" Mapping="409" Parent="127" Connects="1814,1816" Visible="0"/>
						<Atom3d ID="1818" HasProperties="1" Mapping="409" Parent="127" UserID="736" DisplayStyle="Line" XYZ="-0.292156273426157,-0.230961866326681,0.445007456553696" Connections="1819,1831,1833,1835" ForcefieldType="c4" Charge="0.064" Components="C" Visible="0">
							<Properties Force="466.883597812596,954.169320197796,-696.149193680147" RelativeVelocity="0.19435065726757,-0.454712960883522,0.000761309152233867"/>
						</Atom3d>
						<Bond ID="1819" Mapping="409" Parent="127" Connects="1814,1818" Visible="0"/>
						<Atom3d ID="1820" HasProperties="1" Mapping="409" Parent="127" UserID="737" DisplayStyle="Line" XYZ="-0.279866132536151,-0.118725702495528,0.477072731137844" Connections="1821" ForcefieldType="o1=" Charge="-0.45" Components="O" Visible="0">
							<Properties Force="41.744657690118,-841.656150655758,-15.2426381737386" RelativeVelocity="-0.0428022949240057,0.0190864174382463,0.00462755070093152"/>
						</Atom3d>
						<Bond ID="1821" Mapping="409" Parent="127" Connects="1813,1820" Type="Double" Visible="0"/>
						<Atom3d ID="1822" HasProperties="1" Mapping="409" Parent="127" UserID="738" DisplayStyle="Line" Hidden="1" XYZ="-0.279184152927075,-0.178316852054497,0.507845644489283" Connections="1823" ForcefieldType="h1" Charge="0.076" Components="H" Visible="0">
							<Properties Force="-56.43706339491,-84.0167443142386,-488.915254768567" RelativeVelocity="-0.0712898437360038,0.205977745517448,-0.46161590062137"/>
						</Atom3d>
						<Bond ID="1823" Mapping="409" Parent="127" Hidden="1" Connects="1813,1822" Visible="0"/>
						<Atom3d ID="1824" HasProperties="1" Mapping="409" Parent="127" UserID="739" DisplayStyle="Line" Hidden="1" XYZ="-0.321513068531262,-0.142362072564286,0.396926446080101" Connections="1825" ForcefieldType="h1" Charge="0.053" Components="H" Visible="0">
							<Properties Force="92.6742738109186,115.502135712041,-292.116444041137" RelativeVelocity="0.419909218628282,0.253118361554578,-0.365182900412496"/>
						</Atom3d>
						<Bond ID="1825" Mapping="409" Parent="127" Hidden="1" Connects="1816,1824" Visible="0"/>
						<Atom3d ID="1826" HasProperties="1" Mapping="409" Parent="127" UserID="740" DisplayStyle="Line" Hidden="1" XYZ="-0.290133879183673,-0.186663490055959,0.372035511689194" Connections="1827" ForcefieldType="h1" Charge="0.053" Components="H" Visible="0">
							<Properties Force="83.6058696628861,469.867167177585,162.888276653757" RelativeVelocity="-0.3866956322962,-0.0306476596669212,0.962669933256997"/>
						</Atom3d>
						<Bond ID="1827" Mapping="409" Parent="127" Hidden="1" Connects="1816,1826" Visible="0"/>
						<Atom3d ID="1828" HasProperties="1" Mapping="409" Parent="127" UserID="741" DisplayStyle="Line" Hidden="1" XYZ="-0.26252348529062,-0.138113214797793,0.394633173536363" Connections="1829" ForcefieldType="h1" Charge="0.053" Components="H" Visible="0">
							<Properties Force="181.901371358788,262.082709045719,-337.376140185448" RelativeVelocity="-0.500793655045452,-0.0941894616135927,-0.360816492092291"/>
						</Atom3d>
						<Bond ID="1829" Mapping="409" Parent="127" Hidden="1" Connects="1816,1828" Visible="0"/>
						<Atom3d ID="1830" HasProperties="1" Mapping="409" Parent="127" UserID="742" DisplayStyle="Line" Hidden="1" XYZ="-0.263106327952495,-0.249477020044276,0.43413047669775" Connections="1831" ForcefieldType="h1" Charge="0.053" Components="H" Visible="0">
							<Properties Force="132.415763380125,189.42711105675,25.2286796927203" RelativeVelocity="-0.692769182433046,0.00244850216161587,0.154011935826299"/>
						</Atom3d>
						<Bond ID="1831" Mapping="409" Parent="127" Hidden="1" Connects="1818,1830" Visible="0"/>
						<Atom3d ID="1832" HasProperties="1" Mapping="409" Parent="127" UserID="743" DisplayStyle="Line" Hidden="1" XYZ="-0.319679253807088,-0.243689499848576,0.426611062049276" Connections="1833" ForcefieldType="h1" Charge="0.053" Components="H" Visible="0">
							<Properties Force="-395.631407522023,38.1501366484793,-289.978918458143" RelativeVelocity="-0.0792478614315458,0.361740337213444,-0.562409887916217"/>
						</Atom3d>
						<Bond ID="1833" Mapping="409" Parent="127" Hidden="1" Connects="1818,1832" Visible="0"/>
						<Atom3d ID="1834" HasProperties="1" Mapping="409" Parent="127" UserID="744" DisplayStyle="Line" Hidden="1" XYZ="-0.298037395241528,-0.237450280471643,0.478611070263162" Connections="1835" ForcefieldType="h1" Charge="0.053" Components="H" Visible="0">
							<Properties Force="-94.7054932362837,-314.52932912002,887.02758936752" RelativeVelocity="-0.858153115784907,-0.818183646260684,-0.119646545561336"/>
						</Atom3d>
						<Bond ID="1835" Mapping="409" Parent="127" Hidden="1" Connects="1818,1834" Visible="0"/>
						<Molecule ID="127" Mapping="409" Parent="2" Children="ci(25):23+1813,5692,5885" Name="Sketch 25" XYZ="0.25115205339288,0.107636594306916,-0.0717577295379392" Visible="0"/>
						<Atom3d ID="1836" HasProperties="1" Mapping="409" Parent="129" UserID="745" DisplayStyle="Line" XYZ="1.3731822300365,0.0228943337857213,0.145869139437712" Connections="1838,1844,1846" ForcefieldType="c3&apos;" Charge="0.374" Components="C" Visible="0">
							<Properties Force="-237.969199360149,-185.739235223591,-714.945440929885" RelativeVelocity="-0.140763483194506,-0.175680993035695,-0.062951335433127"/>
						</Atom3d>
						<Atom3d ID="1837" HasProperties="1" Mapping="409" Parent="129" UserID="746" DisplayStyle="Line" XYZ="1.40125171683651,0.00706215892563353,0.176093656721589" Connections="1838,1840,1842" ForcefieldType="n3m" Charge="-0.446" Components="N" Visible="0">
							<Properties Force="-1044.68223487485,-492.625504302269,-108.273437623307" RelativeVelocity="0.122851412513138,-0.123133444391032,0.205259696981514"/>
						</Atom3d>
						<Bond ID="1838" Mapping="409" Parent="129" Connects="1836,1837" Visible="0"/>
						<Atom3d ID="1839" HasProperties="1" Mapping="409" Parent="129" UserID="747" DisplayStyle="Line" XYZ="1.38630195491429,-0.0346046015099305,0.197460151254831" Connections="1840,1848,1850,1852" ForcefieldType="c4" Charge="0.064" Components="C" Visible="0">
							<Properties Force="-35.1290373383117,191.452487998603,-1204.29032256097" RelativeVelocity="0.0319342657250962,-0.0965710864681871,-0.201004236675682"/>
						</Atom3d>
						<Bond ID="1840" Mapping="409" Parent="129" Connects="1837,1839" Visible="0"/>
						<Atom3d ID="1841" HasProperties="1" Mapping="409" Parent="129" UserID="748" DisplayStyle="Line" XYZ="1.44564916416425,0.022277188557975,0.1815804429977" Connections="1842,1854,1856,1858" ForcefieldType="c4" Charge="0.064" Components="C" Visible="0">
							<Properties Force="25.851552908796,-867.779517548363,1363.68822149995" RelativeVelocity="0.0799136782423864,-0.110456284505913,-0.0258082389669754"/>
						</Atom3d>
						<Bond ID="1842" Mapping="409" Parent="129" Connects="1837,1841" Visible="0"/>
						<Atom3d ID="1843" HasProperties="1" Mapping="409" Parent="129" UserID="749" DisplayStyle="Line" XYZ="1.33665427980133,0.00755996801396752,0.138688045545299" Connections="1844" ForcefieldType="o1=" Charge="-0.45" Components="O" Visible="0">
							<Properties Force="219.289459200003,367.840518347657,149.942102053027" RelativeVelocity="0.0114022442226898,-0.0234888924720309,-0.0793404534611207"/>
						</Atom3d>
						<Bond ID="1844" Mapping="409" Parent="129" Connects="1836,1843" Type="Double" Visible="0"/>
						<Atom3d ID="1845" HasProperties="1" Mapping="409" Parent="129" UserID="750" DisplayStyle="Line" Hidden="1" XYZ="1.38617408319796,0.0487081669746269,0.1230963401773" Connections="1846" ForcefieldType="h1" Charge="0.076" Components="H" Visible="0">
							<Properties Force="231.392563782372,79.1654390050547,443.664108571344" RelativeVelocity="0.670776183635556,-0.300829913750467,0.040821004193031"/>
						</Atom3d>
						<Bond ID="1846" Mapping="409" Parent="129" Hidden="1" Connects="1836,1845" Visible="0"/>
						<Atom3d ID="1847" HasProperties="1" Mapping="409" Parent="129" UserID="751" DisplayStyle="Line" Hidden="1" XYZ="1.412483200324,-0.0585164942024955,0.193370386243023" Connections="1848" ForcefieldType="h1" Charge="0.053" Components="H" Visible="0">
							<Properties Force="238.996716387555,-245.184927000598,303.278603543009" RelativeVelocity="0.996057269800097,0.0102627503166429,0.152249124279323"/>
						</Atom3d>
						<Bond ID="1848" Mapping="409" Parent="129" Hidden="1" Connects="1839,1847" Visible="0"/>
						<Atom3d ID="1849" HasProperties="1" Mapping="409" Parent="129" UserID="752" DisplayStyle="Line" Hidden="1" XYZ="1.35918730310352,-0.0484151949796385,0.176544370403696" Connections="1850" ForcefieldType="h1" Charge="0.053" Components="H" Visible="0">
							<Properties Force="274.511070899933,2.68502131079906,639.810151714271" RelativeVelocity="-0.166691465892791,0.21140355715591,-0.734068590447124"/>
						</Atom3d>
[truncated: 1,406,328 more chars]
