# Supplementary material for: Supramolecular dynamics-enhanced synergistic antifouling mechanisms for enhanced membrane antifouling and permeability
Source: Nat Commun. 2025 Jul 30;16:6956. doi: 10.1038/s41467-025-62231-w (PMC12311053; doi:10.1038/s41467-025-62231-w)
Supplement: Supplementary file 4 — Supplementary Data 1 [file 41467_2025_62231_MOESM4_ESM.zip › Supplementary date-Molecular simulation/Assembled β-CD_PDMS in Ethanol.xsd]

<?xml version="1.0" encoding="latin1"?>
<!DOCTYPE XSD []>
<XSD Version="20.1" WrittenBy="Materials Studio 20.1">
	<AtomisticTreeRoot ID="1" NumProperties="62" HasProperties="1" NumChildren="1">
		<Property Name="AngleAxisType" DefinedOn="AngleBetweenPlanesBender" Type="Enumerated"/>
		<Property Name="AngleEnergy" DefinedOn="ClassicalEnergyHolder" Type="Double"/>
		<Property Name="BeadDocumentID" DefinedOn="MesoMoleculeSet" Type="String"/>
		<Property Name="BendBendEnergy" DefinedOn="ClassicalEnergyHolder" Type="Double"/>
		<Property Name="BendTorsionBendEnergy" DefinedOn="ClassicalEnergyHolder" Type="Double"/>
		<Property Name="BondEnergy" DefinedOn="ClassicalEnergyHolder" Type="Double"/>
		<Property Name="EFGAsymmetry" DefinedOn="Atom" Type="Double"/>
		<Property Name="EFGQuadrupolarCoupling" DefinedOn="Atom" Type="Double"/>
		<Property Name="ElectrostaticEnergy" DefinedOn="ClassicalEnergyHolder" Type="Double"/>
		<Property Name="FaceMillerIndex" DefinedOn="GrowthFace" Type="MillerIndex"/>
		<Property Name="FacetTransparency" DefinedOn="GrowthFace" Type="Float"/>
		<Property Name="FermiLevel" DefinedOn="ScalarFieldBase" Type="Double"/>
		<Property Name="Force" DefinedOn="Matter" Type="CoDirection"/>
		<Property Name="FrameFilter" DefinedOn="Trajectory" Type="String"/>
		<Property Name="HarmonicForceConstant" DefinedOn="HarmonicRestraint" Type="Double"/>
		<Property Name="HarmonicMinimum" DefinedOn="HarmonicRestraint" Type="Double"/>
		<Property Name="HydrogenBondEnergy" DefinedOn="ClassicalEnergyHolder" Type="Double"/>
		<Property Name="ImportOrder" DefinedOn="Bondable" Type="UnsignedInteger"/>
		<Property Name="InversionEnergy" DefinedOn="ClassicalEnergyHolder" Type="Double"/>
		<Property Name="IsBackboneAtom" DefinedOn="Atom" Type="Boolean"/>
		<Property Name="IsChiralCenter" DefinedOn="Atom" Type="Boolean"/>
		<Property Name="IsOutOfPlane" DefinedOn="Atom" Type="Boolean"/>
		<Property Name="IsRepeatArrowVisible" DefinedOn="ElectrodeWire" Type="Boolean"/>
		<Property Name="KineticEnergy" DefinedOn="ClassicalEnergyHolder" Type="Double"/>
		<Property Name="LineExtentPadding" DefinedOn="BestFitLineMonitor" Type="Double"/>
		<Property Name="LinkageGroupName" DefinedOn="Linkage" Type="String"/>
		<Property Name="ListIdentifier" DefinedOn="PropertyList" Type="String"/>
		<Property Name="NMRShielding" DefinedOn="Atom" Type="Double"/>
		<Property Name="NonBondEnergy" DefinedOn="ClassicalEnergyHolder" Type="Double"/>
		<Property Name="NormalMode" DefinedOn="Bondable" Type="Direction"/>
		<Property Name="NormalModeFrequency" DefinedOn="Bondable" Type="Double"/>
		<Property Name="NumScanSteps" DefinedOn="LinearScan" Type="UnsignedInteger"/>
		<Property Name="OrbitalCutoffRadius" DefinedOn="Bondable" Type="Double"/>
		<Property Name="PlaneExtentPadding" DefinedOn="BestFitPlaneMonitor" Type="Double"/>
		<Property Name="PotentialEnergy" DefinedOn="ClassicalEnergyHolder" Type="Double"/>
		<Property Name="QuantizationValue" DefinedOn="ScalarFieldBase" Type="Double"/>
		<Property Name="RelativeVelocity" DefinedOn="Matter" Type="Direction"/>
		<Property Name="RepeatArrowScale" DefinedOn="ElectrodeWire" Type="Float"/>
		<Property Name="RestraintEnergy" DefinedOn="ClassicalEnergyHolder" Type="Double"/>
		<Property Name="ScanEnd" DefinedOn="LinearScan" Type="Double"/>
		<Property Name="ScanStart" DefinedOn="LinearScan" Type="Double"/>
		<Property Name="SeparatedStretchStretchEnergy" DefinedOn="ClassicalEnergyHolder" Type="Double"/>
		<Property Name="ServerDipoleMoment" DefinedOn="MatterGroupProperties" Type="Direction"/>
		<Property Name="SimulationStep" DefinedOn="Trajectory" Type="Integer"/>
		<Property Name="SpinQuantizationDirection" DefinedOn="Atom" Type="Direction"/>
		<Property Name="Stiffness" DefinedOn="SymmetryMatterHessian" Type="Matrix6x6"/>
		<Property Name="StretchBendStretchEnergy" DefinedOn="ClassicalEnergyHolder" Type="Double"/>
		<Property Name="StretchStretchEnergy" DefinedOn="ClassicalEnergyHolder" Type="Double"/>
		<Property Name="StretchTorsionStretchEnergy" DefinedOn="ClassicalEnergyHolder" Type="Double"/>
		<Property Name="Temperature" DefinedOn="ClassicalEnergyHolder" Type="Double"/>
		<Property Name="ThreeBodyNonBondEnergy" DefinedOn="ClassicalEnergyHolder" Type="Double"/>
		<Property Name="TorsionBendBendEnergy" DefinedOn="ClassicalEnergyHolder" Type="Double"/>
		<Property Name="TorsionEnergy" DefinedOn="ClassicalEnergyHolder" Type="Double"/>
		<Property Name="TorsionStretchEnergy" DefinedOn="ClassicalEnergyHolder" Type="Double"/>
		<Property Name="TotalEnergy" DefinedOn="ClassicalEnergyHolder" Type="Double"/>
		<Property Name="Units" DefinedOn="ScalarFieldBase" Type="String"/>
		<Property Name="ValenceCrossTermEnergy" DefinedOn="ClassicalEnergyHolder" Type="Double"/>
		<Property Name="ValenceDiagonalEnergy" DefinedOn="ClassicalEnergyHolder" Type="Double"/>
		<Property Name="VanDerWaalsEnergy" DefinedOn="ClassicalEnergyHolder" Type="Double"/>
		<Property Name="_ServerAtomNames" DefinedOn="IndexProvider" Type="String"/>
		<Property Name="_Stress" DefinedOn="MatterSymmetrySystem" Type="Matrix"/>
		<Property Name="_TrajectoryStress" DefinedOn="MatterSymmetrySystem" Type="Matrix"/>
		<Properties TotalEnergy="-1300.3545862023" KineticEnergy="1893.7739620319" PotentialEnergy="-3193.46361081439" ValenceDiagonalEnergy="415.102045295933" BondEnergy="676.053973940377" AngleEnergy="908.585073742099" TorsionEnergy="-1169.53700238654" InversionEnergy="0" ValenceCrossTermEnergy="-139.686870338431" StretchStretchEnergy="0.864749904231601" StretchBendStretchEnergy="-17.6673036763003" StretchTorsionStretchEnergy="-6.77520069172282" SeparatedStretchStretchEnergy="0" TorsionStretchEnergy="-3.1054263517472" BendBendEnergy="-4.57046206428757" TorsionBendBendEnergy="-31.884637852932" BendTorsionBendEnergy="-76.5485896056723" NonBondEnergy="-3468.87878577189" HydrogenBondEnergy="0" VanDerWaalsEnergy="-458.227084166909" ElectrostaticEnergy="-2977.80735564252" RestraintEnergy="0" ThreeBodyNonBondEnergy="0" Temperature="302.823039054261"/>
		<SymmetrySystem ID="2" HasProperties="1" Mapping="3" Children="ci(403):403+4" Normalized="1" OverspecificationTolerance="0.01" HasSymmetryHistory="1">
			<Properties _Stress="-5.12121401635026e-005,-1.31772703162878e-005,-3.92220415232423e-005,-1.31772703162878e-005,-3.34390628975055e-005,6.1140485763811e-006,-3.92220415232423e-005,6.1140485763811e-006,-9.20053315827261e-005" _TrajectoryStress="-0.000118005011094866,0.000105971610742629,0.000272184399640148,0.000105971610742629,-0.00029101976534765,-4.82479203017411e-005,0.000272184399640148,-4.82479203017411e-005,0.000136459936102249"/>
			<MappingSet ID="407" SymmetryDefinition="4" ActiveSystem="2" NumFamilies="1" OwnsTotalConstraintMapping="1" TotalConstraintMapping="3">
				<MappingFamily ID="408" NumImageMappings="72">
					<IdentityMapping ID="409" Element="1,0,0,0,0,1,0,0,0,0,1,0" Constraint="1,0,0,0,0,1,0,0,0,0,1,0" MappedObjects="ci(4221):17+410,5,17+427,7,17+444,9,17+461,11,17+478,13,17+495,15,17+512,17,17+529,19,17+546,21,17+563,23,17+580,25,17+597,27,17+614,29,17+631,31,17+648,33,17+665,35,17+682,37,17+699,39,17+716,41,17+733,43,17+750,45,17+767,47,17+784,49,17+801,51,17+818,53,17+835,55,17+852,57,17+869,59,17+886,61,17+903,63,17+920,65,17+937,67,17+954,69,17+971,71,17+988,73,17+1005,75,17+1022,77,17+1039,79,17+1056,81,17+1073,83,17+1090,85,17+1107,87,17+1124,89,17+1141,91,17+1158,93,17+1175,95,17+1192,97,17+1209,99,17+1226,101,17+1243,103,17+1260,105,17+1277,107,17+1294,109,17+1311,111,17+1328,113,17+1345,115,17+1362,117,17+1379,119,17+1396,121,17+1413,123,17+1430,125,17+1447,127,17+1464,129,17+1481,131,17+1498,133,17+1515,135,17+1532,137,17+1549,139,17+1566,141,17+1583,143,17+1600,145,17+1617,147,17+1634,149,17+1651,151,17+1668,153,17+1685,155,17+1702,157,17+1719,159,17+1736,161,17+1753,163,17+1770,165,17+1787,167,17+1804,169,17+1821,171,17+1838,173,17+1855,175,17+1872,177,17+1889,179,17+1906,181,17+1923,183,17+1940,185,17+1957,187,17+1974,189,17+1991,191,17+2008,193,17+2025,195,17+2042,197,17+2059,199,17+2076,201,17+2093,203,17+2110,205,17+2127,207,17+2144,209,17+2161,211,17+2178,213,17+2195,215,17+2212,217,17+2229,219,17+2246,221,17+2263,223,17+2280,225,17+2297,227,17+2314,229,17+2331,231,17+2348,233,17+2365,235,17+2382,237,17+2399,239,17+2416,241,17+2433,243,17+2450,245,17+2467,247,17+2484,249,17+2501,251,17+2518,253,17+2535,255,17+2552,257,17+2569,259,17+2586,261,17+2603,263,17+2620,265,17+2637,267,17+2654,269,17+2671,271,17+2688,273,17+2705,275,17+2722,277,17+2739,279,17+2756,281,17+2773,283,17+2790,285,17+2807,287,17+2824,289,17+2841,291,17+2858,293,17+2875,295,17+2892,297,17+2909,299,17+2926,301,17+2943,303,17+2960,305,17+2977,307,17+2994,309,17+3011,311,17+3028,313,17+3045,315,17+3062,317,17+3079,319,17+3096,321,17+3113,323,17+3130,325,17+3147,327,17+3164,329,17+3181,331,17+3198,333,17+3215,335,17+3232,337,17+3249,339,17+3266,341,17+3283,343,17+3300,345,17+3317,347,17+3334,349,17+3351,351,17+3368,353,17+3385,355,17+3402,357,17+3419,359,17+3436,361,17+3453,363,17+3470,365,17+3487,367,17+3504,369,17+3521,371,17+3538,373,17+3555,375,17+3572,377,17+3589,379,17+3606,381,17+3623,383,17+3640,385,17+3657,387,17+3674,389,17+3691,391,17+3708,393,17+3725,395,17+3742,397,17+3759,399,17+3776,401,17+3793,403,620+3810,406" DefectObjects="ci(203):4,202+4430" NumImages="4221" NumDefects="203">
						<Atom3d ID="410" HasProperties="1" Mapping="409" Parent="5" UserID="1" DisplayStyle="Line" XYZ="-0.0316620449601423,0.329859975298048,0.807417388828989" Connections="412,416,418,420" ForcefieldType="c4" Charge="-0.159" Components="C" Visible="0">
							<Properties Force="190.992699742891,-391.837788090949,-1201.92563410094" RelativeVelocity="0.00952496282152003,-0.0428737437766643,-0.0766911916239786"/>
						</Atom3d>
						<Atom3d ID="411" HasProperties="1" Mapping="409" Parent="5" UserID="2" DisplayStyle="Line" XYZ="-0.0122695822602744,0.281596102772161,0.824904756833059" Connections="412,414,422,424" ForcefieldType="c4o" Charge="0.054" Components="C" Visible="0">
							<Properties Force="579.556312334599,856.922225625366,-1035.66981307471" RelativeVelocity="0.0436103554191472,-0.18031035458671,0.0217816491404774"/>
						</Atom3d>
						<Bond ID="412" Mapping="409" Parent="5" Connects="410,411" Visible="0"/>
						<Atom3d ID="413" HasProperties="1" Mapping="409" Parent="5" UserID="3" DisplayStyle="Line" XYZ="-0.0176360484739694,0.243936929926485,0.792871206759519" Connections="414,426" ForcefieldType="o2h" Charge="-0.57" Components="O" Visible="0">
							<Properties Force="1017.93518090732,-383.555568534057,-585.038593926425" RelativeVelocity="0.114230934238015,0.0157459494465695,-0.127494957113276"/>
						</Atom3d>
						<Bond ID="414" Mapping="409" Parent="5" Connects="411,413" Visible="0"/>
						<Atom3d ID="415" HasProperties="1" Mapping="409" Parent="5" UserID="4" DisplayStyle="Line" Hidden="1" XYZ="-0.0326955855385564,0.354714452381762,0.835368881460149" Connections="416" ForcefieldType="h1" Charge="0.053" Components="H" Visible="0">
							<Properties Force="-258.820531789441,591.079556850812,939.002477213432" RelativeVelocity="0.294996827124988,0.220490419616573,-0.304961250045995"/>
						</Atom3d>
						<Bond ID="416" Mapping="409" Parent="5" Hidden="1" Connects="410,415" Visible="0"/>
						<Atom3d ID="417" HasProperties="1" Mapping="409" Parent="5" UserID="5" DisplayStyle="Line" Hidden="1" XYZ="-0.0670448869284453,0.325830414788788,0.790682615754999" Connections="418" ForcefieldType="h1" Charge="0.053" Components="H" Visible="0">
							<Properties Force="79.57429442988,54.2416672689862,175.535066910067" RelativeVelocity="0.385585549512835,-0.922441170417063,-0.150048360975742"/>
						</Atom3d>
						<Bond ID="418" Mapping="409" Parent="5" Hidden="1" Connects="410,417" Visible="0"/>
						<Atom3d ID="419" HasProperties="1" Mapping="409" Parent="5" UserID="6" DisplayStyle="Line" Hidden="1" XYZ="-0.00870470847740337,0.349153050738031,0.780471444152479" Connections="420" ForcefieldType="h1" Charge="0.053" Components="H" Visible="0">
							<Properties Force="-153.342155188844,-577.375731860558,206.340494795796" RelativeVelocity="-0.26630700402425,-0.460838270194391,0.613679631357603"/>
						</Atom3d>
						<Bond ID="420" Mapping="409" Parent="5" Hidden="1" Connects="410,419" Visible="0"/>
						<Atom3d ID="421" HasProperties="1" Mapping="409" Parent="5" UserID="7" DisplayStyle="Line" Hidden="1" XYZ="-0.0288860450654973,0.270651533116921,0.856774972461829" Connections="422" ForcefieldType="h1" Charge="0.053" Components="H" Visible="0">
							<Properties Force="-238.473904994534,-36.2817682909644,1086.95810329792" RelativeVelocity="-0.753551866168781,0.667846736348913,-0.65203177207587"/>
						</Atom3d>
						<Bond ID="422" Mapping="409" Parent="5" Hidden="1" Connects="411,421" Visible="0"/>
						<Atom3d ID="423" HasProperties="1" Mapping="409" Parent="5" UserID="8" DisplayStyle="Line" Hidden="1" XYZ="0.0265327363482256,0.286077095078192,0.827414867989979" Connections="424" ForcefieldType="h1" Charge="0.053" Components="H" Visible="0">
							<Properties Force="-47.1619550606708,-106.140743746708,427.234483649241" RelativeVelocity="-0.123456425240933,-0.186656491546776,-0.323913220232577"/>
						</Atom3d>
						<Bond ID="424" Mapping="409" Parent="5" Hidden="1" Connects="411,423" Visible="0"/>
						<Atom3d ID="425" HasProperties="1" Mapping="409" Parent="5" UserID="9" DisplayStyle="Line" Hidden="1" XYZ="-0.0497777097504123,0.241035207180807,0.787408541785689" Connections="426" ForcefieldType="h1o" Charge="0.41" Components="H" Visible="0">
							<Properties Force="-1299.31705165437,-105.248422277655,-84.3509389480614" RelativeVelocity="0.957585164120826,-0.234351260314014,0.73818051829699"/>
						</Atom3d>
						<Bond ID="426" Mapping="409" Parent="5" Hidden="1" Connects="413,425" Visible="0"/>
						<Molecule ID="5" Mapping="409" Parent="2" Children="ci(18):17+410,4431" Name="Sketch 24" XYZ="0.266867602755374,0.434970124916031,-0.302223708328691" Visible="0"/>
						<Atom3d ID="427" HasProperties="1" Mapping="409" Parent="7" UserID="10" DisplayStyle="Line" XYZ="0.699483249520485,0.461331271084212,0.139075614628657" Connections="429,433,435,437" ForcefieldType="c4" Charge="-0.159" Components="C">
							<Properties Force="564.589830544883,640.652704322474,-223.040925151276" RelativeVelocity="0.0209171435480798,0.0594095752198452,-0.262932975804117"/>
						</Atom3d>
						<Atom3d ID="428" HasProperties="1" Mapping="409" Parent="7" UserID="11" DisplayStyle="Line" XYZ="0.652918696905793,0.438070253082067,0.126388986638471" Connections="429,431,439,441" ForcefieldType="c4o" Charge="0.054" Components="C">
							<Properties Force="57.1402639317675,-923.642861001475,237.874977239264" RelativeVelocity="0.0212715624055431,-0.158689649889607,0.256467848622836"/>
						</Atom3d>
						<Bond ID="429" Mapping="409" Parent="7" Connects="427,428"/>
						<Atom3d ID="430" HasProperties="1" Mapping="409" Parent="7" UserID="12" DisplayStyle="Line" XYZ="0.627654130166053,0.460007371687618,0.0895819177934726" Connections="431,443" ForcefieldType="o2h" Charge="-0.57" Components="O">
							<Properties Force="-634.588293758701,-483.017013237292,-973.336946772622" RelativeVelocity="-0.0794386646522695,-0.205028188117199,0.0719616946205136"/>
						</Atom3d>
						<Bond ID="431" Mapping="409" Parent="7" Connects="428,430"/>
						<Atom3d ID="432" HasProperties="1" Mapping="409" Parent="7" UserID="13" DisplayStyle="Line" Hidden="1" XYZ="0.710702871285191,0.446227672627893,0.172559152453429" Connections="433" ForcefieldType="h1" Charge="0.053" Components="H">
							<Properties Force="157.739159748959,-88.7042442101196,436.125796599443" RelativeVelocity="0.719460002640768,-0.316364777565101,-0.323776611461764"/>
						</Atom3d>
						<Bond ID="433" Mapping="409" Parent="7" Hidden="1" Connects="427,432"/>
						<Atom3d ID="434" HasProperties="1" Mapping="409" Parent="7" UserID="14" DisplayStyle="Line" Hidden="1" XYZ="0.696819241331216,0.500633358398998,0.14424366808532" Connections="435" ForcefieldType="h1" Charge="0.053" Components="H">
							<Properties Force="-91.5832842179372,-297.242401585535,-78.9714189261412" RelativeVelocity="0.858284481337631,0.987633393058573,0.283073479556548"/>
						</Atom3d>
						<Bond ID="435" Mapping="409" Parent="7" Hidden="1" Connects="427,434"/>
						<Atom3d ID="436" HasProperties="1" Mapping="409" Parent="7" UserID="15" DisplayStyle="Line" Hidden="1" XYZ="0.730477433584816,0.454341053759828,0.115081814744149" Connections="437" ForcefieldType="h1" Charge="0.053" Components="H">
							<Properties Force="-447.169657637844,45.7062592411036,-58.8110032951544" RelativeVelocity="-0.285939138963492,0.592663842829519,0.571027354800983"/>
						</Atom3d>
						<Bond ID="437" Mapping="409" Parent="7" Hidden="1" Connects="427,436"/>
						<Atom3d ID="438" HasProperties="1" Mapping="409" Parent="7" UserID="16" DisplayStyle="Line" Hidden="1" XYZ="0.629943304283377,0.438256714185862,0.158158095275782" Connections="439" ForcefieldType="h1" Charge="0.053" Components="H">
							<Properties Force="6.43663504213129,-98.26684448436,118.682201185272" RelativeVelocity="-0.189255702232193,-0.427079263258214,0.394726808931263"/>
						</Atom3d>
						<Bond ID="439" Mapping="409" Parent="7" Hidden="1" Connects="428,438"/>
						<Atom3d ID="440" HasProperties="1" Mapping="409" Parent="7" UserID="17" DisplayStyle="Line" Hidden="1" XYZ="0.661340051775614,0.399463216880446,0.117973168772111" Connections="441" ForcefieldType="h1" Charge="0.053" Components="H">
							<Properties Force="-223.264429605386,508.521039504693,37.0151642250575" RelativeVelocity="0.211228651117606,-0.165461549156295,0.0919698881078818"/>
						</Atom3d>
						<Bond ID="441" Mapping="409" Parent="7" Hidden="1" Connects="428,440"/>
						<Atom3d ID="442" HasProperties="1" Mapping="409" Parent="7" UserID="18" DisplayStyle="Line" Hidden="1" XYZ="0.606072230487582,0.434712357786585,0.0762774920883386" Connections="443" ForcefieldType="h1o" Charge="0.41" Components="H">
							<Properties Force="592.628678779513,713.585107829747,354.996101583606" RelativeVelocity="-0.301888516675798,-0.780497079716054,-0.028028786078766"/>
						</Atom3d>
						<Bond ID="443" Mapping="409" Parent="7" Hidden="1" Connects="430,442"/>
						<Molecule ID="7" Mapping="409" Parent="2" Children="ci(18):17+427,4432" Name="Sketch 24" XYZ="0.266867602755374,0.434970124916031,-0.302223708328691"/>
						<Atom3d ID="444" HasProperties="1" Mapping="409" Parent="9" UserID="19" DisplayStyle="Line" XYZ="0.626093958094387,0.306720722319404,0.0998079778632016" Connections="446,450,452,454" ForcefieldType="c4" Charge="-0.159" Components="C">
							<Properties Force="213.294244684701,-784.508132083199,-1003.08289022111" RelativeVelocity="-0.215714443461409,-0.0913848948497607,-0.00516542162676623"/>
						</Atom3d>
						<Atom3d ID="445" HasProperties="1" Mapping="409" Parent="9" UserID="20" DisplayStyle="Line" XYZ="0.573212672177579,0.291089483656953,0.0971450658270466" Connections="446,448,456,458" ForcefieldType="c4o" Charge="0.054" Components="C">
							<Properties Force="1050.94462994229,1068.43643730504,1074.09688564024" RelativeVelocity="0.0342685017946549,0.0713502171799965,-0.231531000688495"/>
						</Atom3d>
						<Bond ID="446" Mapping="409" Parent="9" Connects="444,445"/>
						<Atom3d ID="447" HasProperties="1" Mapping="409" Parent="9" UserID="21" DisplayStyle="Line" XYZ="0.55930731244714,0.278135503848532,0.143572105830886" Connections="448,460" ForcefieldType="o2h" Charge="-0.57" Components="O">
							<Properties Force="-168.899355872222,-848.797275296665,588.792231414658" RelativeVelocity="0.00730340753365852,-0.0201938773421268,-0.0249197422747681"/>
						</Atom3d>
						<Bond ID="448" Mapping="409" Parent="9" Connects="445,447"/>
						<Atom3d ID="449" HasProperties="1" Mapping="409" Parent="9" UserID="22" DisplayStyle="Line" Hidden="1" XYZ="0.649526038019781,0.275646281701027,0.10748621013728" Connections="450" ForcefieldType="h1" Charge="0.053" Components="H">
							<Properties Force="-254.823986752887,-64.5465626894604,-271.10899373159" RelativeVelocity="0.614899339904853,0.234974671973693,-0.0274437598985192"/>
						</Atom3d>
						<Bond ID="450" Mapping="409" Parent="9" Hidden="1" Connects="444,449"/>
						<Atom3d ID="451" HasProperties="1" Mapping="409" Parent="9" UserID="23" DisplayStyle="Line" Hidden="1" XYZ="0.634215148029835,0.327687090697315,0.130576167363904" Connections="452" ForcefieldType="h1" Charge="0.053" Components="H">
							<Properties Force="-198.406537107476,728.624210532499,290.430672316409" RelativeVelocity="-0.184609408360258,0.0061326877164943,1.32171089785847"/>
						</Atom3d>
						<Bond ID="452" Mapping="409" Parent="9" Hidden="1" Connects="444,451"/>
						<Atom3d ID="453" HasProperties="1" Mapping="409" Parent="9" UserID="24" DisplayStyle="Line" Hidden="1" XYZ="0.639190513812423,0.32202265335199,0.0648413556504826" Connections="454" ForcefieldType="h1" Charge="0.053" Components="H">
							<Properties Force="-194.165135004488,-33.4446422037896,669.231260068563" RelativeVelocity="0.252260382797847,0.105232816174503,-0.0681198606593462"/>
						</Atom3d>
						<Bond ID="454" Mapping="409" Parent="9" Hidden="1" Connects="444,453"/>
						<Atom3d ID="455" HasProperties="1" Mapping="409" Parent="9" UserID="25" DisplayStyle="Line" Hidden="1" XYZ="0.569259210725449,0.262967631213459,0.0730862465901536" Connections="456" ForcefieldType="h1" Charge="0.053" Components="H">
							<Properties Force="-209.615297891764,-968.90116534996,-842.986000951553" RelativeVelocity="0.330948302837637,0.00027819179576106,0.466636784336537"/>
						</Atom3d>
						<Bond ID="456" Mapping="409" Parent="9" Hidden="1" Connects="445,455"/>
						<Atom3d ID="457" HasProperties="1" Mapping="409" Parent="9" UserID="26" DisplayStyle="Line" Hidden="1" XYZ="0.550249824696194,0.320839764866171,0.0861731938449466" Connections="458" ForcefieldType="h1" Charge="0.053" Components="H">
							<Properties Force="62.5103212151909,-80.201111933461,94.1822542824119" RelativeVelocity="-0.285173106421984,-0.17324961927477,-0.255343129237115"/>
						</Atom3d>
						<Bond ID="458" Mapping="409" Parent="9" Hidden="1" Connects="445,457"/>
						<Atom3d ID="459" HasProperties="1" Mapping="409" Parent="9" UserID="27" DisplayStyle="Line" Hidden="1" XYZ="0.572695595293612,0.246307348400543,0.152196941377578" Connections="460" ForcefieldType="h1o" Charge="0.41" Components="H">
							<Properties Force="-252.94342568302,786.934226323135,-503.778056869436" RelativeVelocity="-0.279075912517216,-0.640895631081329,0.107706478756063"/>
						</Atom3d>
						<Bond ID="460" Mapping="409" Parent="9" Hidden="1" Connects="447,459"/>
						<Molecule ID="9" Mapping="409" Parent="2" Children="ci(18):17+444,4433" Name="Sketch 24" XYZ="0.266867602755374,0.434970124916031,-0.302223708328691"/>
						<Atom3d ID="461" HasProperties="1" Mapping="409" Parent="11" UserID="28" DisplayStyle="Line" XYZ="-0.233410349828112,1.08041852486397,0.238100907557216" Connections="463,467,469,471" ForcefieldType="c4" Charge="-0.159" Components="C" Visible="0">
							<Properties Force="307.925159617123,881.842256056751,-265.264170826138" RelativeVelocity="0.0435303026447162,0.303008241231743,-0.295409866766715"/>
						</Atom3d>
						<Atom3d ID="462" HasProperties="1" Mapping="409" Parent="11" UserID="29" DisplayStyle="Line" XYZ="-0.213160451879212,1.13212767112489,0.232121244181868" Connections="463,465,473,475" ForcefieldType="c4o" Charge="0.054" Components="C" Visible="0">
							<Properties Force="-113.677105736901,-413.800932856683,-544.336231461301" RelativeVelocity="0.0569496983606298,0.0236252315051457,-0.123916998799236"/>
						</Atom3d>
						<Bond ID="463" Mapping="409" Parent="11" Connects="461,462" Visible="0"/>
						<Atom3d ID="464" HasProperties="1" Mapping="409" Parent="11" UserID="30" DisplayStyle="Line" XYZ="-0.166062310279215,1.1242878322233,0.215043982656302" Connections="465,477" ForcefieldType="o2h" Charge="-0.57" Components="O" Visible="0">
							<Properties Force="-280.01632576329,-648.629367139146,368.731426783882" RelativeVelocity="0.00432976694381221,-0.107668738221516,-0.064206036962193"/>
						</Atom3d>
						<Bond ID="465" Mapping="409" Parent="11" Connects="462,464" Visible="0"/>
						<Atom3d ID="466" HasProperties="1" Mapping="409" Parent="11" UserID="31" DisplayStyle="Line" Hidden="1" XYZ="-0.272827909445932,1.07937293258362,0.238497541497473" Connections="467" ForcefieldType="h1" Charge="0.053" Components="H" Visible="0">
							<Properties Force="275.787871045994,-155.746639714503,152.96850817114" RelativeVelocity="0.33633816642572,1.02098469994627,-0.379069384766332"/>
						</Atom3d>
						<Bond ID="467" Mapping="409" Parent="11" Hidden="1" Connects="461,466" Visible="0"/>
						<Atom3d ID="468" HasProperties="1" Mapping="409" Parent="11" UserID="32" DisplayStyle="Line" Hidden="1" XYZ="-0.215681557033205,1.06697192629329,0.269341555052675" Connections="469" ForcefieldType="h1" Charge="0.053" Components="H" Visible="0">
							<Properties Force="-212.580392503677,-298.421662366683,618.984104593391" RelativeVelocity="0.0275036989091584,-0.691077361617926,-0.728771069750986"/>
						</Atom3d>
						<Bond ID="469" Mapping="409" Parent="11" Hidden="1" Connects="461,468" Visible="0"/>
						<Atom3d ID="470" HasProperties="1" Mapping="409" Parent="11" UserID="33" DisplayStyle="Line" Hidden="1" XYZ="-0.21911590602027,1.05635440458802,0.210143743969118" Connections="471" ForcefieldType="h1" Charge="0.053" Components="H" Visible="0">
							<Properties Force="-211.242517321904,371.924992655083,-122.114290762481" RelativeVelocity="0.973226252887253,0.0403087699250064,0.159897317393561"/>
						</Atom3d>
						<Bond ID="471" Mapping="409" Parent="11" Hidden="1" Connects="461,470" Visible="0"/>
						<Atom3d ID="472" HasProperties="1" Mapping="409" Parent="11" UserID="34" DisplayStyle="Line" Hidden="1" XYZ="-0.216576192604539,1.15636920267859,0.263703136619409" Connections="473" ForcefieldType="h1" Charge="0.053" Components="H" Visible="0">
							<Properties Force="245.86305036749,-468.937929588601,-54.0083385160867" RelativeVelocity="-0.628570717839289,0.245873333977868,-0.68464693690127"/>
						</Atom3d>
						<Bond ID="473" Mapping="409" Parent="11" Hidden="1" Connects="462,472" Visible="0"/>
						<Atom3d ID="474" HasProperties="1" Mapping="409" Parent="11" UserID="35" DisplayStyle="Line" Hidden="1" XYZ="-0.232533756083274,1.15104550397858,0.204123618084777" Connections="475" ForcefieldType="h1" Charge="0.053" Components="H" Visible="0">
							<Properties Force="-190.057908867079,38.8896642524218,-179.327052432622" RelativeVelocity="0.61724370811004,0.509607704212599,0.0284547328936398"/>
						</Atom3d>
						<Bond ID="475" Mapping="409" Parent="11" Hidden="1" Connects="462,474" Visible="0"/>
						<Atom3d ID="476" HasProperties="1" Mapping="409" Parent="11" UserID="36" DisplayStyle="Line" Hidden="1" XYZ="-0.14922279349154,1.152673723958,0.211875879311874" Connections="477" ForcefieldType="h1o" Charge="0.41" Components="H" Visible="0">
							<Properties Force="291.397814585208,811.389792233891,23.4452123395582" RelativeVelocity="0.724633232710662,0.779459491110506,-0.89216453659221"/>
						</Atom3d>
						<Bond ID="477" Mapping="409" Parent="11" Hidden="1" Connects="464,476" Visible="0"/>
						<Molecule ID="11" Mapping="409" Parent="2" Children="ci(18):17+461,4434" Name="Sketch 24" XYZ="0.266867602755374,0.434970124916031,-0.302223708328691" Visible="0"/>
						<Atom3d ID="478" HasProperties="1" Mapping="409" Parent="13" UserID="37" DisplayStyle="Line" XYZ="-0.128388282951976,1.32749784756573,-0.0613713943801144" Connections="480,484,486,488" ForcefieldType="c4" Charge="-0.159" Components="C" Visible="0">
							<Properties Force="479.200465915214,1169.37280586704,610.593854169492" RelativeVelocity="0.0580411505830998,0.293467115623982,-0.0587289352434307"/>
						</Atom3d>
						<Atom3d ID="479" HasProperties="1" Mapping="409" Parent="13" UserID="38" DisplayStyle="Line" XYZ="-0.0789519325366753,1.32202831612376,-0.0398265604820164" Connections="480,482,490,492" ForcefieldType="c4o" Charge="0.054" Components="C" Visible="0">
							<Properties Force="65.6294257727346,-909.48115310524,126.399853849889" RelativeVelocity="-0.0926846031034861,-0.122606400458199,0.0960670023984146"/>
						</Atom3d>
						<Bond ID="480" Mapping="409" Parent="13" Connects="478,479" Visible="0"/>
						<Atom3d ID="481" HasProperties="1" Mapping="409" Parent="13" UserID="39" DisplayStyle="Line" XYZ="-0.0771846423467673,1.28514758805504,-0.00382364669721241" Connections="482,494" ForcefieldType="o2h" Charge="-0.57" Components="O" Visible="0">
							<Properties Force="37.0247728901009,720.57263082153,-295.265930289248" RelativeVelocity="-0.119184508807583,0.109375753468138,-0.149894885667294"/>
						</Atom3d>
						<Bond ID="482" Mapping="409" Parent="13" Connects="479,481" Visible="0"/>
						<Atom3d ID="483" HasProperties="1" Mapping="409" Parent="13" UserID="40" DisplayStyle="Line" Hidden="1" XYZ="-0.128799528075427,1.36183048877998,-0.0811838437646064" Connections="484" ForcefieldType="h1" Charge="0.053" Components="H" Visible="0">
							<Properties Force="-224.431552933516,-130.530449872241,232.668743850493" RelativeVelocity="0.121604702546637,-1.02864377953704,-0.0311639066568498"/>
						</Atom3d>
						<Bond ID="484" Mapping="409" Parent="13" Hidden="1" Connects="478,483" Visible="0"/>
						<Atom3d ID="485" HasProperties="1" Mapping="409" Parent="13" UserID="41" DisplayStyle="Line" Hidden="1" XYZ="-0.155706626612796,1.32648187733878,-0.0330074607354594" Connections="486" ForcefieldType="h1" Charge="0.053" Components="H" Visible="0">
							<Properties Force="83.4964937213072,104.586043426234,-177.433971615179" RelativeVelocity="-0.24682178550061,0.297646947587857,-0.321527691313912"/>
						</Atom3d>
						<Bond ID="486" Mapping="409" Parent="13" Hidden="1" Connects="478,485" Visible="0"/>
						<Atom3d ID="487" HasProperties="1" Mapping="409" Parent="13" UserID="42" DisplayStyle="Line" Hidden="1" XYZ="-0.135082057298621,1.30138599635396,-0.0870087805340884" Connections="488" ForcefieldType="h1" Charge="0.053" Components="H" Visible="0">
							<Properties Force="-306.177238033523,-1011.06257927593,-671.560842637386" RelativeVelocity="0.943277706618595,1.39278347380915,0.0928637055543472"/>
						</Atom3d>
						<Bond ID="488" Mapping="409" Parent="13" Hidden="1" Connects="478,487" Visible="0"/>
						<Atom3d ID="489" HasProperties="1" Mapping="409" Parent="13" UserID="43" DisplayStyle="Line" Hidden="1" XYZ="-0.0674952006339613,1.35338714752122,-0.0212957515935924" Connections="490" ForcefieldType="h1" Charge="0.053" Components="H" Visible="0">
							<Properties Force="31.5098529785504,685.419850608715,124.987013109469" RelativeVelocity="-0.317648627828918,0.315686082650418,-0.081843763012075"/>
						</Atom3d>
						<Bond ID="490" Mapping="409" Parent="13" Hidden="1" Connects="479,489" Visible="0"/>
						<Atom3d ID="491" HasProperties="1" Mapping="409" Parent="13" UserID="44" DisplayStyle="Line" Hidden="1" XYZ="-0.0514220069106374,1.31531567962806,-0.0672586819097464" Connections="492" ForcefieldType="h1" Charge="0.053" Components="H" Visible="0">
							<Properties Force="-125.176104879596,-84.2711406596489,90.1623617014039" RelativeVelocity="0.113274805145432,-0.250546543047237,-0.620297776142604"/>
						</Atom3d>
						<Bond ID="492" Mapping="409" Parent="13" Hidden="1" Connects="479,491" Visible="0"/>
						<Atom3d ID="493" HasProperties="1" Mapping="409" Parent="13" UserID="45" DisplayStyle="Line" Hidden="1" XYZ="-0.0711734076547413,1.30501800810003,0.0241398085136406" Connections="494" ForcefieldType="h1o" Charge="0.41" Components="H" Visible="0">
							<Properties Force="-184.067961971286,-563.763837490295,8.55722541760958" RelativeVelocity="-0.0364872033999371,0.243218272025856,0.434236978003614"/>
						</Atom3d>
						<Bond ID="494" Mapping="409" Parent="13" Hidden="1" Connects="481,493" Visible="0"/>
						<Molecule ID="13" Mapping="409" Parent="2" Children="ci(18):17+478,4435" Name="Sketch 24" XYZ="0.266867602755374,0.434970124916031,-0.302223708328691" Visible="0"/>
						<Atom3d ID="495" HasProperties="1" Mapping="409" Parent="15" UserID="46" DisplayStyle="Line" XYZ="1.88473576400809,1.89413478895863,0.0876376296252546" Connections="497,501,503,505" ForcefieldType="c4" Charge="-0.159" Components="C" Visible="0">
							<Properties Force="613.178488821064,703.563056268021,-693.701947532604" RelativeVelocity="-0.271946283691571,-0.0202878443215425,0.175530790915416"/>
						</Atom3d>
						<Atom3d ID="496" HasProperties="1" Mapping="409" Parent="15" UserID="47" DisplayStyle="Line" XYZ="1.89150809936199,1.94906264514353,0.0909214538469926" Connections="497,499,507,509" ForcefieldType="c4o" Charge="0.054" Components="C" Visible="0">
							<Properties Force="212.234644372758,-417.938064529731,128.886814069671" RelativeVelocity="0.0935178646982489,-0.493269866877032,0.125616941957916"/>
						</Atom3d>
						<Bond ID="497" Mapping="409" Parent="15" Connects="495,496" Visible="0"/>
						<Atom3d ID="498" HasProperties="1" Mapping="409" Parent="15" UserID="48" DisplayStyle="Line" XYZ="1.91838996099067,1.96552664377844,0.0510602225181836" Connections="499,511" ForcefieldType="o2h" Charge="-0.57" Components="O" Visible="0">
							<Properties Force="99.4767524983638,-200.413049935027,-318.130158680823" RelativeVelocity="0.0206918442936115,-0.0485239075510618,-0.0613838580288597"/>
						</Atom3d>
						<Bond ID="499" Mapping="409" Parent="15" Connects="496,498" Visible="0"/>
						<Atom3d ID="500" HasProperties="1" Mapping="409" Parent="15" UserID="49" DisplayStyle="Line" Hidden="1" XYZ="1.92122024051337,1.87898574220837,0.0911978078188396" Connections="501" ForcefieldType="h1" Charge="0.053" Components="H" Visible="0">
							<Properties Force="-289.764737130618,-80.065536145754,-118.424949924752" RelativeVelocity="-0.109452199303732,-0.170874405205618,0.581527732879713"/>
						</Atom3d>
						<Bond ID="501" Mapping="409" Parent="15" Hidden="1" Connects="495,500" Visible="0"/>
						<Atom3d ID="502" HasProperties="1" Mapping="409" Parent="15" UserID="50" DisplayStyle="Line" Hidden="1" XYZ="1.86999590089139,1.8845078148482,0.0520571318957376" Connections="503" ForcefieldType="h1" Charge="0.053" Components="H" Visible="0">
							<Properties Force="74.7460263280988,2.34624673431116,322.659993386257" RelativeVelocity="0.442878394279204,0.0428478781625198,-0.276900081127422"/>
						</Atom3d>
						<Bond ID="503" Mapping="409" Parent="15" Hidden="1" Connects="495,502" Visible="0"/>
						<Atom3d ID="504" HasProperties="1" Mapping="409" Parent="15" UserID="51" DisplayStyle="Line" Hidden="1" XYZ="1.86301451130702,1.87985439073971,0.115819893884724" Connections="505" ForcefieldType="h1" Charge="0.053" Components="H" Visible="0">
							<Properties Force="-310.702346302808,-130.701033288046,288.11295430959" RelativeVelocity="-0.387669243898524,0.40578996171387,-0.0539782038713947"/>
						</Atom3d>
						<Bond ID="505" Mapping="409" Parent="15" Hidden="1" Connects="495,504" Visible="0"/>
						<Atom3d ID="506" HasProperties="1" Mapping="409" Parent="15" UserID="52" DisplayStyle="Line" Hidden="1" XYZ="1.913379125577,1.95430198161667,0.123942199544925" Connections="507" ForcefieldType="h1" Charge="0.053" Components="H" Visible="0">
							<Properties Force="-440.370323651629,318.43510479641,-197.948642385534" RelativeVelocity="1.07582941324222,-0.546917890556598,0.27809210257466"/>
						</Atom3d>
						<Bond ID="507" Mapping="409" Parent="15" Hidden="1" Connects="496,506" Visible="0"/>
						<Atom3d ID="508" HasProperties="1" Mapping="409" Parent="15" UserID="53" DisplayStyle="Line" Hidden="1" XYZ="1.85716408233861,1.96821620189315,0.0912224973310936" Connections="509" ForcefieldType="h1" Charge="0.053" Components="H" Visible="0">
							<Properties Force="60.804503403923,-108.594535830731,264.747489803359" RelativeVelocity="0.530169013267514,0.533738828135632,0.56435930633335"/>
						</Atom3d>
						<Bond ID="509" Mapping="409" Parent="15" Hidden="1" Connects="496,508" Visible="0"/>
						<Atom3d ID="510" HasProperties="1" Mapping="409" Parent="15" UserID="54" DisplayStyle="Line" Hidden="1" XYZ="1.9140172594937,1.99971831170833,0.0475286756440496" Connections="511" ForcefieldType="h1o" Charge="0.41" Components="H" Visible="0">
							<Properties Force="-77.5069937614925,-167.686149247716,192.432689523355" RelativeVelocity="-0.358102574555101,-0.210284837907112,0.244591000715688"/>
						</Atom3d>
						<Bond ID="511" Mapping="409" Parent="15" Hidden="1" Connects="498,510" Visible="0"/>
						<Molecule ID="15" Mapping="409" Parent="2" Children="ci(18):17+495,4436" Name="Sketch 24" XYZ="0.652171256913879,-0.100978586216239,-0.302223708328691" Visible="0"/>
						<Atom3d ID="512" HasProperties="1" Mapping="409" Parent="17" UserID="55" DisplayStyle="Line" XYZ="1.27301440823657,0.875342540079857,0.359249799238522" Connections="514,518,520,522" ForcefieldType="c4" Charge="-0.159" Components="C" Visible="0">
							<Properties Force="-1431.59551290635,-460.622750816727,1186.34945582674" RelativeVelocity="-0.410245851341849,0.312424491024561,0.151945815026473"/>
						</Atom3d>
						<Atom3d ID="513" HasProperties="1" Mapping="409" Parent="17" UserID="56" DisplayStyle="Line" XYZ="1.22180811058988,0.855322038935304,0.374336238464719" Connections="514,516,524,526" ForcefieldType="c4o" Charge="0.054" Components="C" Visible="0">
							<Properties Force="1132.94779528074,507.143830251212,-957.321602523991" RelativeVelocity="-0.110063452843211,0.0278646024150383,-0.0736242705667049"/>
						</Atom3d>
						<Bond ID="514" Mapping="409" Parent="17" Connects="512,513" Visible="0"/>
						<Atom3d ID="515" HasProperties="1" Mapping="409" Parent="17" UserID="57" DisplayStyle="Line" XYZ="1.2275750504195,0.816328469643025,0.4048222270697" Connections="516,528" ForcefieldType="o2h" Charge="-0.57" Components="O" Visible="0">
							<Properties Force="-91.3941919898543,-212.288750536993,305.578954866327" RelativeVelocity="0.237074506753209,-0.123255236298621,0.232532109387239"/>
						</Atom3d>
						<Bond ID="516" Mapping="409" Parent="17" Connects="513,515" Visible="0"/>
						<Atom3d ID="517" HasProperties="1" Mapping="409" Parent="17" UserID="58" DisplayStyle="Line" Hidden="1" XYZ="1.29117217315629,0.846270311542921,0.342693695348406" Connections="518" ForcefieldType="h1" Charge="0.053" Components="H" Visible="0">
							<Properties Force="529.882264289272,-259.673093944542,-288.008789565137" RelativeVelocity="-0.314331090754811,-0.690115154545293,-0.603026785064203"/>
						</Atom3d>
						<Bond ID="518" Mapping="409" Parent="17" Hidden="1" Connects="512,517" Visible="0"/>
						<Atom3d ID="519" HasProperties="1" Mapping="409" Parent="17" UserID="59" DisplayStyle="Line" Hidden="1" XYZ="1.29090439191508,0.887143296975484,0.392205503513847" Connections="520" ForcefieldType="h1" Charge="0.053" Components="H" Visible="0">
							<Properties Force="85.4587972559079,-211.660637297792,-58.0857526592233" RelativeVelocity="-0.452841209284327,-0.794378546904234,-0.49539087926579"/>
						</Atom3d>
						<Bond ID="520" Mapping="409" Parent="17" Hidden="1" Connects="512,519" Visible="0"/>
						<Atom3d ID="521" HasProperties="1" Mapping="409" Parent="17" UserID="60" DisplayStyle="Line" Hidden="1" XYZ="1.27084979146954,0.906545881491864,0.337629191101279" Connections="522" ForcefieldType="h1" Charge="0.053" Components="H" Visible="0">
							<Properties Force="-98.2914454680045,372.494424128503,-595.924341342428" RelativeVelocity="-0.353954958753663,-0.279505478526976,0.253521811789557"/>
						</Atom3d>
						<Bond ID="522" Mapping="409" Parent="17" Hidden="1" Connects="512,521" Visible="0"/>
						<Atom3d ID="523" HasProperties="1" Mapping="409" Parent="17" UserID="61" DisplayStyle="Line" Hidden="1" XYZ="1.20117758217048,0.842126415723753,0.342986413787265" Connections="524" ForcefieldType="h1" Charge="0.053" Components="H" Visible="0">
							<Properties Force="128.004564975577,392.573965728505,107.249218021925" RelativeVelocity="-0.281334104142754,-0.172063437293827,0.525643918614548"/>
						</Atom3d>
						<Bond ID="524" Mapping="409" Parent="17" Hidden="1" Connects="513,523" Visible="0"/>
						<Atom3d ID="525" HasProperties="1" Mapping="409" Parent="17" UserID="62" DisplayStyle="Line" Hidden="1" XYZ="1.20300239289886,0.883965441595777,0.392356017342732" Connections="526" ForcefieldType="h1" Charge="0.053" Components="H" Visible="0">
							<Properties Force="-294.189243504151,190.728410587428,38.9069107497849" RelativeVelocity="0.32190344534992,-0.899057554648741,0.0174134501242109"/>
						</Atom3d>
						<Bond ID="526" Mapping="409" Parent="17" Hidden="1" Connects="513,525" Visible="0"/>
						<Atom3d ID="527" HasProperties="1" Mapping="409" Parent="17" UserID="63" DisplayStyle="Line" Hidden="1" XYZ="1.19468293947406,0.808957908139225,0.410798645838479" Connections="528" ForcefieldType="h1o" Charge="0.41" Components="H" Visible="0">
							<Properties Force="191.899783390764,-320.987577245838,233.51065778524" RelativeVelocity="0.203141295860863,-0.268479045290853,-0.119274429267661"/>
						</Atom3d>
						<Bond ID="528" Mapping="409" Parent="17" Hidden="1" Connects="515,527" Visible="0"/>
						<Molecule ID="17" Mapping="409" Parent="2" Children="ci(18):17+512,4437" Name="Sketch 24" XYZ="0.266867602755374,0.434970124916031,-0.302223708328691" Visible="0"/>
						<Atom3d ID="529" HasProperties="1" Mapping="409" Parent="19" UserID="64" DisplayStyle="Line" XYZ="-0.710743850689469,0.575989647175977,0.441136006257717" Connections="531,535,537,539" ForcefieldType="c4" Charge="-0.159" Components="C" Visible="0">
							<Properties Force="-206.235737595079,-2298.57230555781,2099.16946944251" RelativeVelocity="-0.368496744749095,0.0228162161742063,0.217607231546887"/>
						</Atom3d>
						<Atom3d ID="530" HasProperties="1" Mapping="409" Parent="19" UserID="65" DisplayStyle="Line" XYZ="-0.736382668712306,0.550397546339588,0.403360955858017" Connections="531,533,541,543" ForcefieldType="c4o" Charge="0.054" Components="C" Visible="0">
							<Properties Force="-548.356703295066,169.689304254004,-1055.79845786963" RelativeVelocity="-0.0354066671071383,-0.150754487864213,0.223383177613175"/>
						</Atom3d>
						<Bond ID="531" Mapping="409" Parent="19" Connects="529,530" Visible="0"/>
						<Atom3d ID="532" HasProperties="1" Mapping="409" Parent="19" UserID="66" DisplayStyle="Line" XYZ="-0.766155829149156,0.511318615157838,0.416698581882838" Connections="533,545" ForcefieldType="o2h" Charge="-0.57" Components="O" Visible="0">
							<Properties Force="35.1454206680824,291.404568406773,-47.7554539252736" RelativeVelocity="-0.0303001927717744,0.0567039833577827,0.0148160335760082"/>
						</Atom3d>
						<Bond ID="533" Mapping="409" Parent="19" Connects="530,532" Visible="0"/>
						<Atom3d ID="534" HasProperties="1" Mapping="409" Parent="19" UserID="67" DisplayStyle="Line" Hidden="1" XYZ="-0.736573823545436,0.588563485335576,0.46734301807596" Connections="535" ForcefieldType="h1" Charge="0.053" Components="H" Visible="0">
							<Properties Force="126.981943761973,112.341401745116,232.675094720591" RelativeVelocity="-0.73614852255444,1.15439277993237,0.699015790175147"/>
						</Atom3d>
						<Bond ID="535" Mapping="409" Parent="19" Hidden="1" Connects="529,534" Visible="0"/>
						<Atom3d ID="536" HasProperties="1" Mapping="409" Parent="19" UserID="68" DisplayStyle="Line" Hidden="1" XYZ="-0.693288065816146,0.603251226746564,0.424988863200307" Connections="537" ForcefieldType="h1" Charge="0.053" Components="H" Visible="0">
							<Properties Force="1112.08537543393,1629.13962274025,-688.38815707391" RelativeVelocity="-0.371426470891009,0.314594324237448,0.977718328937623"/>
						</Atom3d>
						<Bond ID="537" Mapping="409" Parent="19" Hidden="1" Connects="529,536" Visible="0"/>
						<Atom3d ID="538" HasProperties="1" Mapping="409" Parent="19" UserID="69" DisplayStyle="Line" Hidden="1" XYZ="-0.683659675240132,0.548790199007695,0.458532111356476" Connections="539" ForcefieldType="h1" Charge="0.053" Components="H" Visible="0">
							<Properties Force="-772.165680155667,974.656411737625,-347.18431034309" RelativeVelocity="0.0343564645653915,0.418737011409296,0.331041077075678"/>
						</Atom3d>
						<Bond ID="539" Mapping="409" Parent="19" Hidden="1" Connects="529,538" Visible="0"/>
						<Atom3d ID="540" HasProperties="1" Mapping="409" Parent="19" UserID="70" DisplayStyle="Line" Hidden="1" XYZ="-0.706034991146376,0.539134452426718,0.380800525822471" Connections="541" ForcefieldType="h1" Charge="0.053" Components="H" Visible="0">
							<Properties Force="-441.007154777994,-188.037490764005,-405.516326428348" RelativeVelocity="-0.502149114975283,0.964833492967144,0.239276419038718"/>
						</Atom3d>
						<Bond ID="541" Mapping="409" Parent="19" Hidden="1" Connects="530,540" Visible="0"/>
						<Atom3d ID="542" HasProperties="1" Mapping="409" Parent="19" UserID="71" DisplayStyle="Line" Hidden="1" XYZ="-0.760261184847766,0.577622766201103,0.384694325608273" Connections="543" ForcefieldType="h1" Charge="0.053" Components="H" Visible="0">
							<Properties Force="586.460735147664,-495.498711134007,261.460619819126" RelativeVelocity="-0.421606173133589,0.271765391817854,-0.246859394325236"/>
						</Atom3d>
						<Bond ID="543" Mapping="409" Parent="19" Hidden="1" Connects="530,542" Visible="0"/>
						<Atom3d ID="544" HasProperties="1" Mapping="409" Parent="19" UserID="72" DisplayStyle="Line" Hidden="1" XYZ="-0.787051213772106,0.50970563785886,0.388749404443066" Connections="545" ForcefieldType="h1o" Charge="0.41" Components="H" Visible="0">
							<Properties Force="276.158354445717,-296.604354244245,272.612425179684" RelativeVelocity="0.10435787687611,-0.630138905637935,1.22647540026004"/>
						</Atom3d>
						<Bond ID="545" Mapping="409" Parent="19" Hidden="1" Connects="532,544" Visible="0"/>
						<Molecule ID="19" Mapping="409" Parent="2" Children="ci(18):17+529,4438" Name="Sketch 24" XYZ="0.266867602755374,0.434970124916031,-0.302223708328691" Visible="0"/>
						<Atom3d ID="546" HasProperties="1" Mapping="409" Parent="21" UserID="73" DisplayStyle="Line" XYZ="0.932799960372677,0.613091352073629,0.736386435125778" Connections="548,552,554,556" ForcefieldType="c4" Charge="-0.159" Components="C">
							<Properties Force="-255.885444554082,598.904262103555,-339.665197394764" RelativeVelocity="-0.130751251696773,-0.0138564120856741,0.0427558446619089"/>
						</Atom3d>
						<Atom3d ID="547" HasProperties="1" Mapping="409" Parent="21" UserID="74" DisplayStyle="Line" XYZ="0.94854664268371,0.66424914474292,0.728806655983988" Connections="548,550,558,560" ForcefieldType="c4o" Charge="0.054" Components="C">
							<Properties Force="-1429.5774135292,-103.190601209024,-171.368252416433" RelativeVelocity="-0.0436682763557032,0.0497307294017809,-0.127778709086084"/>
						</Atom3d>
						<Bond ID="548" Mapping="409" Parent="21" Connects="546,547"/>
						<Atom3d ID="549" HasProperties="1" Mapping="409" Parent="21" UserID="75" DisplayStyle="Line" XYZ="0.995199554367781,0.667883610681708,0.740660326175628" Connections="550,562" ForcefieldType="o2h" Charge="-0.57" Components="O">
							<Properties Force="1162.3843958896,-20.2631663251985,559.591524688397" RelativeVelocity="0.00464644561873545,-0.0157187121123967,0.0359646573364537"/>
						</Atom3d>
						<Bond ID="550" Mapping="409" Parent="21" Connects="547,549"/>
						<Atom3d ID="551" HasProperties="1" Mapping="409" Parent="21" UserID="76" DisplayStyle="Line" Hidden="1" XYZ="0.93645897224729,0.598423373115025,0.771998345271189" Connections="552" ForcefieldType="h1" Charge="0.053" Components="H">
							<Properties Force="-208.974681436553,253.847728780787,351.109402662809" RelativeVelocity="0.304336234346802,-0.851776552010888,-0.0974054034675299"/>
						</Atom3d>
						<Bond ID="552" Mapping="409" Parent="21" Hidden="1" Connects="546,551"/>
						<Atom3d ID="553" HasProperties="1" Mapping="409" Parent="21" UserID="77" DisplayStyle="Line" Hidden="1" XYZ="0.95478358033324,0.591030634037673,0.715106943998279" Connections="554" ForcefieldType="h1" Charge="0.053" Components="H">
							<Properties Force="455.14636149915,-534.370516201251,-596.799174378984" RelativeVelocity="1.42979168472014,0.106086492055906,0.509626573094647"/>
						</Atom3d>
						<Bond ID="554" Mapping="409" Parent="21" Hidden="1" Connects="546,553"/>
						<Atom3d ID="555" HasProperties="1" Mapping="409" Parent="21" UserID="78" DisplayStyle="Line" Hidden="1" XYZ="0.896914538367957,0.611605243931815,0.721977806535738" Connections="556" ForcefieldType="h1" Charge="0.053" Components="H">
							<Properties Force="-270.997386647968,-313.729789759307,208.465711454135" RelativeVelocity="0.484479408185548,-0.093018382304875,0.147581132101433"/>
						</Atom3d>
						<Bond ID="556" Mapping="409" Parent="21" Hidden="1" Connects="546,555"/>
						<Atom3d ID="557" HasProperties="1" Mapping="409" Parent="21" UserID="79" DisplayStyle="Line" Hidden="1" XYZ="0.923127407044529,0.689224048276599,0.746735224408159" Connections="558" ForcefieldType="h1" Charge="0.053" Components="H">
							<Properties Force="369.416541912368,-62.2600136553699,139.415798855251" RelativeVelocity="0.208622391127798,-0.203941248281481,0.0598435985117759"/>
						</Atom3d>
						<Bond ID="558" Mapping="409" Parent="21" Hidden="1" Connects="547,557"/>
						<Atom3d ID="559" HasProperties="1" Mapping="409" Parent="21" UserID="80" DisplayStyle="Line" Hidden="1" XYZ="0.946347567836518,0.674150811718147,0.691089713125126" Connections="560" ForcefieldType="h1" Charge="0.053" Components="H">
							<Properties Force="-268.407870065814,-174.311928132929,-255.667740936241" RelativeVelocity="-0.272726718296954,-1.56744133143603,0.676407734070545"/>
						</Atom3d>
						<Bond ID="560" Mapping="409" Parent="21" Hidden="1" Connects="547,559"/>
						<Atom3d ID="561" HasProperties="1" Mapping="409" Parent="21" UserID="81" DisplayStyle="Line" Hidden="1" XYZ="1.00511854795216,0.697087953715708,0.726413332516958" Connections="562" ForcefieldType="h1o" Charge="0.41" Components="H">
							<Properties Force="255.421698564634,412.572669594465,138.30939061064" RelativeVelocity="0.211763201289165,0.154028670118039,0.189215463562949"/>
						</Atom3d>
						<Bond ID="562" Mapping="409" Parent="21" Hidden="1" Connects="549,561"/>
						<Molecule ID="21" Mapping="409" Parent="2" Children="ci(18):17+546,4439" Name="Sketch 24" XYZ="0.266867602755374,0.434970124916031,-0.302223708328691"/>
						<Atom3d ID="563" HasProperties="1" Mapping="409" Parent="23" UserID="82" DisplayStyle="Line" XYZ="0.0649018242751906,1.13208975239639,-1.32752694436554" Connections="565,569,571,573" ForcefieldType="c4" Charge="-0.159" Components="C" Visible="0">
							<Properties Force="-1344.44622749317,-623.422622124181,346.939202505264" RelativeVelocity="-0.165842259669303,0.00255222806710912,0.0174962050358375"/>
						</Atom3d>
						<Atom3d ID="564" HasProperties="1" Mapping="409" Parent="23" UserID="83" DisplayStyle="Line" XYZ="0.0448160125433696,1.15217703074162,-1.28167661867867" Connections="565,567,575,577" ForcefieldType="c4o" Charge="0.054" Components="C" Visible="0">
							<Properties Force="-1090.75492222098,-351.63481275744,1433.93722942217" RelativeVelocity="0.0607985482492262,0.302519953012245,-0.097893317479482"/>
						</Atom3d>
						<Bond ID="565" Mapping="409" Parent="23" Connects="563,564" Visible="0"/>
						<Atom3d ID="566" HasProperties="1" Mapping="409" Parent="23" UserID="84" DisplayStyle="Line" XYZ="-0.00156857460805639,1.17362212753829,-1.28796935847843" Connections="567,579" ForcefieldType="o2h" Charge="-0.57" Components="O" Visible="0">
							<Properties Force="78.2470160485405,-91.2827825904878,-781.134715049072" RelativeVelocity="0.338787651019162,0.0617611727487661,0.221860354946279"/>
						</Atom3d>
						<Bond ID="567" Mapping="409" Parent="23" Connects="564,566" Visible="0"/>
						<Atom3d ID="568" HasProperties="1" Mapping="409" Parent="23" UserID="85" DisplayStyle="Line" Hidden="1" XYZ="0.0893015854108816,1.10212319569559,-1.32130742056126" Connections="569" ForcefieldType="h1" Charge="0.053" Components="H" Visible="0">
							<Properties Force="90.0975582722942,104.726915203029,-109.159488177731" RelativeVelocity="0.205179619550486,-0.123998875770511,0.248548743040297"/>
						</Atom3d>
						<Bond ID="569" Mapping="409" Parent="23" Hidden="1" Connects="563,568" Visible="0"/>
						<Atom3d ID="570" HasProperties="1" Mapping="409" Parent="23" UserID="86" DisplayStyle="Line" Hidden="1" XYZ="0.0780750291039976,1.15735336998085,-1.3515960008229" Connections="571" ForcefieldType="h1" Charge="0.053" Components="H" Visible="0">
							<Properties Force="646.3267593992,640.87817685388,-424.159897861937" RelativeVelocity="-0.172127251810043,0.000760983403058361,0.419054611962121"/>
						</Atom3d>
						<Bond ID="571" Mapping="409" Parent="23" Hidden="1" Connects="563,570" Visible="0"/>
						<Atom3d ID="572" HasProperties="1" Mapping="409" Parent="23" UserID="87" DisplayStyle="Line" Hidden="1" XYZ="0.0320039148799456,1.11838501420474,-1.34592714974299" Connections="573" ForcefieldType="h1" Charge="0.053" Components="H" Visible="0">
							<Properties Force="452.608852987128,-120.312809349495,150.81991354809" RelativeVelocity="-0.861313365143111,-0.784930136678531,-1.31820140785548"/>
						</Atom3d>
						<Bond ID="573" Mapping="409" Parent="23" Hidden="1" Connects="563,572" Visible="0"/>
						<Atom3d ID="574" HasProperties="1" Mapping="409" Parent="23" UserID="88" DisplayStyle="Line" Hidden="1" XYZ="0.0633233640817036,1.17894778584496,-1.26006764096714" Connections="575" ForcefieldType="h1" Charge="0.053" Components="H" Visible="0">
							<Properties Force="664.967960285602,-179.594927551051,-227.772468222518" RelativeVelocity="0.0784453698803567,-0.71481172432362,0.785662416828376"/>
						</Atom3d>
						<Bond ID="575" Mapping="409" Parent="23" Hidden="1" Connects="564,574" Visible="0"/>
						<Atom3d ID="576" HasProperties="1" Mapping="409" Parent="23" UserID="89" DisplayStyle="Line" Hidden="1" XYZ="0.0375061318348036,1.12023427184557,-1.25707518907674" Connections="577" ForcefieldType="h1" Charge="0.053" Components="H" Visible="0">
							<Properties Force="402.207240198149,560.032131594474,-411.754430144457" RelativeVelocity="0.207123220783562,0.822032548201643,-0.891021024556686"/>
						</Atom3d>
						<Bond ID="577" Mapping="409" Parent="23" Hidden="1" Connects="564,576" Visible="0"/>
						<Atom3d ID="578" HasProperties="1" Mapping="409" Parent="23" UserID="90" DisplayStyle="Line" Hidden="1" XYZ="-0.0108101749094704,1.18602118979863,-1.25788060254537" Connections="579" ForcefieldType="h1o" Charge="0.41" Components="H" Visible="0">
							<Properties Force="120.348654187449,53.3359979500769,279.28135045314" RelativeVelocity="0.898925575115586,0.242438813324895,-0.453674458297814"/>
						</Atom3d>
						<Bond ID="579" Mapping="409" Parent="23" Hidden="1" Connects="566,578" Visible="0"/>
						<Molecule ID="23" Mapping="409" Parent="2" Children="ci(18):17+563,4440" Name="Sketch 24" XYZ="0.266867602755374,0.434970124916031,-0.302223708328691" Visible="0"/>
						<Atom3d ID="580" HasProperties="1" Mapping="409" Parent="25" UserID="91" DisplayStyle="Line" XYZ="-0.727512012970913,1.18315049439298,0.295917166293069" Connections="582,586,588,590" ForcefieldType="c4" Charge="-0.159" Components="C" Visible="0">
							<Properties Force="376.854381665754,448.357951704819,1053.24692271144" RelativeVelocity="0.0993497372210207,0.112444735963973,-0.114387529351702"/>
						</Atom3d>
						<Atom3d ID="581" HasProperties="1" Mapping="409" Parent="25" UserID="92" DisplayStyle="Line" XYZ="-0.740890443236506,1.14901756300737,0.255608988488141" Connections="582,584,592,594" ForcefieldType="c4o" Charge="0.054" Components="C" Visible="0">
							<Properties Force="-34.9556916055644,1317.01449469813,-421.923064421269" RelativeVelocity="0.140739857262528,0.134037136247143,-0.0082973219604882"/>
						</Atom3d>
						<Bond ID="582" Mapping="409" Parent="25" Connects="580,581" Visible="0"/>
						<Atom3d ID="583" HasProperties="1" Mapping="409" Parent="25" UserID="93" DisplayStyle="Line" XYZ="-0.755226165680696,1.17591409902493,0.21472690766236" Connections="584,596" ForcefieldType="o2h" Charge="-0.57" Components="O" Visible="0">
							<Properties Force="-584.538152096185,-243.872865601254,278.274986879629" RelativeVelocity="0.000313052072389755,-0.152775802833845,-0.0348650102099374"/>
						</Atom3d>
						<Bond ID="584" Mapping="409" Parent="25" Connects="581,583" Visible="0"/>
						<Atom3d ID="585" HasProperties="1" Mapping="409" Parent="25" UserID="94" DisplayStyle="Line" Hidden="1" XYZ="-0.753043553737686,1.21340347990844,0.303279943230589" Connections="586" ForcefieldType="h1" Charge="0.053" Components="H" Visible="0">
							<Properties Force="21.9241281152618,-651.894247506945,-270.979670056244" RelativeVelocity="-0.310934855714526,0.0709302594286391,1.09568149596548"/>
						</Atom3d>
						<Bond ID="586" Mapping="409" Parent="25" Hidden="1" Connects="580,585" Visible="0"/>
						<Atom3d ID="587" HasProperties="1" Mapping="409" Parent="25" UserID="95" DisplayStyle="Line" Hidden="1" XYZ="-0.691783648815006,1.20256181526176,0.29635691627583" Connections="588" ForcefieldType="h1" Charge="0.053" Components="H" Visible="0">
							<Properties Force="-442.54563262654,-582.36229442704,-492.750576461592" RelativeVelocity="0.171655863862072,1.28239295369552,-0.966904066573391"/>
						</Atom3d>
						<Bond ID="588" Mapping="409" Parent="25" Hidden="1" Connects="580,587" Visible="0"/>
						<Atom3d ID="589" HasProperties="1" Mapping="409" Parent="25" UserID="96" DisplayStyle="Line" Hidden="1" XYZ="-0.725384200302619,1.16095365924329,0.32883797323084" Connections="590" ForcefieldType="h1" Charge="0.053" Components="H" Visible="0">
							<Properties Force="-68.6654308968561,238.471178316996,-122.00711834368" RelativeVelocity="-0.248939110472055,-0.568599595347371,-0.578994062345962"/>
						</Atom3d>
						<Bond ID="590" Mapping="409" Parent="25" Hidden="1" Connects="580,589" Visible="0"/>
						<Atom3d ID="591" HasProperties="1" Mapping="409" Parent="25" UserID="97" DisplayStyle="Line" Hidden="1" XYZ="-0.772790919944066,1.12830871828247,0.265285046874966" Connections="592" ForcefieldType="h1" Charge="0.053" Components="H" Visible="0">
							<Properties Force="260.809379295186,-131.61034992282,63.0705862722874" RelativeVelocity="-0.384972913312483,0.793469376923948,-0.413641460553951"/>
						</Atom3d>
						<Bond ID="592" Mapping="409" Parent="25" Hidden="1" Connects="581,591" Visible="0"/>
						<Atom3d ID="593" HasProperties="1" Mapping="409" Parent="25" UserID="98" DisplayStyle="Line" Hidden="1" XYZ="-0.710238951052864,1.12762600058247,0.246099769099778" Connections="594" ForcefieldType="h1" Charge="0.053" Components="H" Visible="0">
							<Properties Force="100.621981449081,-472.333568055722,18.3556848096277" RelativeVelocity="-0.275806752748889,0.398134603393719,1.09454683658528"/>
						</Atom3d>
						<Bond ID="594" Mapping="409" Parent="25" Hidden="1" Connects="581,593" Visible="0"/>
						<Atom3d ID="595" HasProperties="1" Mapping="409" Parent="25" UserID="99" DisplayStyle="Line" Hidden="1" XYZ="-0.729693970722606,1.18087213829277,0.193425631561685" Connections="596" ForcefieldType="h1o" Charge="0.41" Components="H" Visible="0">
							<Properties Force="504.36414020669,106.93253580221,-73.559325612904" RelativeVelocity="0.585642526210101,1.13537293239651,-0.249667876927394"/>
						</Atom3d>
						<Bond ID="596" Mapping="409" Parent="25" Hidden="1" Connects="583,595" Visible="0"/>
						<Molecule ID="25" Mapping="409" Parent="2" Children="ci(18):17+580,4441" Name="Sketch 24" XYZ="0.266867602755374,0.434970124916031,-0.302223708328691" Visible="0"/>
						<Atom3d ID="597" HasProperties="1" Mapping="409" Parent="27" UserID="100" DisplayStyle="Line" XYZ="0.178261366379986,1.41724466437562,0.0831783510379396" Connections="599,603,605,607" ForcefieldType="c4" Charge="-0.159" Components="C" Visible="0">
							<Properties Force="-220.055516030546,-489.413854591758,-1816.96961239126" RelativeVelocity="-0.216040282446111,0.0753817709853191,-0.0920001081516456"/>
						</Atom3d>
						<Atom3d ID="598" HasProperties="1" Mapping="409" Parent="27" UserID="101" DisplayStyle="Line" XYZ="0.132877986236868,1.39215060083128,0.100382725440188" Connections="599,601,609,611" ForcefieldType="c4o" Charge="0.054" Components="C" Visible="0">
							<Properties Force="-601.405628973176,379.456994317762,-1079.31064400015" RelativeVelocity="-0.140087369925378,-0.203956093158989,-0.269260339915412"/>
						</Atom3d>
						<Bond ID="599" Mapping="409" Parent="27" Connects="597,598" Visible="0"/>
						<Atom3d ID="600" HasProperties="1" Mapping="409" Parent="27" UserID="102" DisplayStyle="Line" XYZ="0.0932398508744646,1.40926565614094,0.0723749307072606" Connections="601,613" ForcefieldType="o2h" Charge="-0.57" Components="O" Visible="0">
							<Properties Force="205.042365434162,-23.4070871841295,155.14541082513" RelativeVelocity="0.267407845337087,-0.103407204246674,-0.306765990677733"/>
						</Atom3d>
						<Bond ID="601" Mapping="409" Parent="27" Connects="598,600" Visible="0"/>
						<Atom3d ID="602" HasProperties="1" Mapping="409" Parent="27" UserID="103" DisplayStyle="Line" Hidden="1" XYZ="0.17289016960416,1.45430749315727,0.0705044087930406" Connections="603" ForcefieldType="h1" Charge="0.053" Components="H" Visible="0">
							<Properties Force="-566.547226516562,-181.733728157615,14.0707034897753" RelativeVelocity="0.463722106462454,-0.657097727224091,0.559830288896808"/>
						</Atom3d>
						<Bond ID="603" Mapping="409" Parent="27" Hidden="1" Connects="597,602" Visible="0"/>
						<Atom3d ID="604" HasProperties="1" Mapping="409" Parent="27" UserID="104" DisplayStyle="Line" Hidden="1" XYZ="0.192247842974926,1.398630144691,0.0482598515690016" Connections="605" ForcefieldType="h1" Charge="0.053" Components="H" Visible="0">
							<Properties Force="-54.3346627031896,437.78620424529,1204.12278770253" RelativeVelocity="0.170805731815205,0.130353647068062,0.548980262684589"/>
						</Atom3d>
						<Bond ID="605" Mapping="409" Parent="27" Hidden="1" Connects="597,604" Visible="0"/>
						<Atom3d ID="606" HasProperties="1" Mapping="409" Parent="27" UserID="105" DisplayStyle="Line" Hidden="1" XYZ="0.203160848301181,1.42460486229068,0.110380940145879" Connections="607" ForcefieldType="h1" Charge="0.053" Components="H" Visible="0">
							<Properties Force="880.048656534908,-410.576131189579,586.211506434667" RelativeVelocity="-0.0531699792981167,-0.477134236042325,0.569907283197348"/>
						</Atom3d>
						<Bond ID="607" Mapping="409" Parent="27" Hidden="1" Connects="597,606" Visible="0"/>
						<Atom3d ID="608" HasProperties="1" Mapping="409" Parent="27" UserID="106" DisplayStyle="Line" Hidden="1" XYZ="0.126216424203889,1.40164338791545,0.13619409486717" Connections="609" ForcefieldType="h1" Charge="0.053" Components="H" Visible="0">
							<Properties Force="-171.953610956638,153.188939473621,985.22393689759" RelativeVelocity="0.159625218565263,-0.230515072894555,-0.152260116299765"/>
						</Atom3d>
						<Bond ID="609" Mapping="409" Parent="27" Hidden="1" Connects="598,608" Visible="0"/>
						<Atom3d ID="610" HasProperties="1" Mapping="409" Parent="27" UserID="107" DisplayStyle="Line" Hidden="1" XYZ="0.12982687157858,1.35267094147517,0.0979674132984886" Connections="611" ForcefieldType="h1" Charge="0.053" Components="H" Visible="0">
							<Properties Force="454.090997092012,314.847787385665,-55.5213464251039" RelativeVelocity="1.25291047865443,-0.280752520363932,-0.256057533041785"/>
						</Atom3d>
						<Bond ID="611" Mapping="409" Parent="27" Hidden="1" Connects="598,610" Visible="0"/>
						<Atom3d ID="612" HasProperties="1" Mapping="409" Parent="27" UserID="108" DisplayStyle="Line" Hidden="1" XYZ="0.0848028863150956,1.44056528561794,0.0850921609286126" Connections="613" ForcefieldType="h1o" Charge="0.41" Components="H" Visible="0">
							<Properties Force="107.292982001505,-267.327611180437,-106.62864017318" RelativeVelocity="-0.412060437087463,0.355093347281558,0.539926304447866"/>
						</Atom3d>
						<Bond ID="613" Mapping="409" Parent="27" Hidden="1" Connects="600,612" Visible="0"/>
						<Molecule ID="27" Mapping="409" Parent="2" Children="ci(18):17+597,4442" Name="Sketch 24" XYZ="0.266867602755374,0.434970124916031,-0.302223708328691" Visible="0"/>
						<Atom3d ID="614" HasProperties="1" Mapping="409" Parent="29" UserID="109" DisplayStyle="Line" XYZ="2.38301363141468,-0.209752045812606,0.64045698555447" Connections="616,620,622,624" ForcefieldType="c4" Charge="-0.159" Components="C" Visible="0">
							<Properties Force="-690.808150350019,514.025072502736,1515.91789403638" RelativeVelocity="0.00174006317902423,-0.0963108292718931,0.291986605740679"/>
						</Atom3d>
						<Atom3d ID="615" HasProperties="1" Mapping="409" Parent="29" UserID="110" DisplayStyle="Line" XYZ="2.34958911213843,-0.23737223148157,0.609517128053963" Connections="616,618,626,628" ForcefieldType="c4o" Charge="0.054" Components="C" Visible="0">
							<Properties Force="416.532794340274,-202.038710231093,-681.754174695759" RelativeVelocity="0.0180380172373989,0.157874497442823,0.17998728804074"/>
						</Atom3d>
						<Bond ID="616" Mapping="409" Parent="29" Connects="614,615" Visible="0"/>
						<Atom3d ID="617" HasProperties="1" Mapping="409" Parent="29" UserID="111" DisplayStyle="Line" XYZ="2.32720382797004,-0.20604841654359,0.577774902449199" Connections="618,630" ForcefieldType="o2h" Charge="-0.57" Components="O" Visible="0">
							<Properties Force="-910.924993800072,-71.9079568778047,-99.354317856067" RelativeVelocity="-0.0255703508232952,0.109517269394809,0.0781878306557605"/>
						</Atom3d>
						<Bond ID="618" Mapping="409" Parent="29" Connects="615,617" Visible="0"/>
						<Atom3d ID="619" HasProperties="1" Mapping="409" Parent="29" UserID="112" DisplayStyle="Line" Hidden="1" XYZ="2.39505292547489,-0.234982980936792,0.667312359684903" Connections="620" ForcefieldType="h1" Charge="0.053" Components="H" Visible="0">
							<Properties Force="528.856414592484,-109.335730114994,67.7541539024476" RelativeVelocity="-0.0922351862663056,-0.482049535823662,-0.0848205564339967"/>
						</Atom3d>
						<Bond ID="620" Mapping="409" Parent="29" Hidden="1" Connects="614,619" Visible="0"/>
						<Atom3d ID="621" HasProperties="1" Mapping="409" Parent="29" UserID="113" DisplayStyle="Line" Hidden="1" XYZ="2.3650764232454,-0.18168947653824,0.664719038876692" Connections="622" ForcefieldType="h1" Charge="0.053" Components="H" Visible="0">
							<Properties Force="179.306006336281,-549.959723288816,-764.974720170264" RelativeVelocity="-0.214563590194053,-0.201124592341461,0.0118156062720916"/>
						</Atom3d>
						<Bond ID="622" Mapping="409" Parent="29" Hidden="1" Connects="614,621" Visible="0"/>
						<Atom3d ID="623" HasProperties="1" Mapping="409" Parent="29" UserID="114" DisplayStyle="Line" Hidden="1" XYZ="2.41242026206945,-0.192226561909704,0.622400553797772" Connections="624" ForcefieldType="h1" Charge="0.053" Components="H" Visible="0">
							<Properties Force="169.319904208028,-67.1967842509372,-220.571162626898" RelativeVelocity="-0.178705278723164,0.736062051183367,0.377592240797597"/>
						</Atom3d>
						<Bond ID="624" Mapping="409" Parent="29" Hidden="1" Connects="614,623" Visible="0"/>
						<Atom3d ID="625" HasProperties="1" Mapping="409" Parent="29" UserID="115" DisplayStyle="Line" Hidden="1" XYZ="2.32472178646358,-0.260904262056267,0.629025917576513" Connections="626" ForcefieldType="h1" Charge="0.053" Components="H" Visible="0">
							<Properties Force="-57.7473046880724,270.393674135776,128.30111657272" RelativeVelocity="0.145152357198611,0.486921435829165,0.760931097276717"/>
						</Atom3d>
						<Bond ID="626" Mapping="409" Parent="29" Hidden="1" Connects="615,625" Visible="0"/>
						<Atom3d ID="627" HasProperties="1" Mapping="409" Parent="29" UserID="116" DisplayStyle="Line" Hidden="1" XYZ="2.37034510251719,-0.261338308323116,0.58617988165045" Connections="628" ForcefieldType="h1" Charge="0.053" Components="H" Visible="0">
							<Properties Force="118.43132118201,-158.955154873958,223.630123011807" RelativeVelocity="-0.443432621677342,-0.426785425480455,-1.05238222054768"/>
						</Atom3d>
						<Bond ID="628" Mapping="409" Parent="29" Hidden="1" Connects="615,627" Visible="0"/>
						<Atom3d ID="629" HasProperties="1" Mapping="409" Parent="29" UserID="117" DisplayStyle="Line" Hidden="1" XYZ="2.30529342213834,-0.227542866914236,0.560844244911336" Connections="630" ForcefieldType="h1o" Charge="0.41" Components="H" Visible="0">
							<Properties Force="299.280458698295,485.216128068878,-49.1955550350518" RelativeVelocity="-0.0246371480159217,0.170078608277548,0.12422213632608"/>
						</Atom3d>
						<Bond ID="630" Mapping="409" Parent="29" Hidden="1" Connects="617,629" Visible="0"/>
						<Molecule ID="29" Mapping="409" Parent="2" Children="ci(18):17+614,4443" Name="Sketch 24" XYZ="0.266867602755374,0.434970124916031,-0.302223708328691" Visible="0"/>
						<Atom3d ID="631" HasProperties="1" Mapping="409" Parent="31" UserID="118" DisplayStyle="Line" XYZ="1.75520984936484,-0.212314198101809,0.103217555216456" Connections="633,637,639,641" ForcefieldType="c4" Charge="-0.159" Components="C" Visible="0">
							<Properties Force="1228.22241976987,-685.208747458807,-233.738838231145" RelativeVelocity="-0.116626874247983,0.287762361271615,0.301301901824285"/>
						</Atom3d>
						<Atom3d ID="632" HasProperties="1" Mapping="409" Parent="31" UserID="119" DisplayStyle="Line" XYZ="1.76284236495869,-0.232671683007316,0.154570234530381" Connections="633,635,643,645" ForcefieldType="c4o" Charge="0.054" Components="C" Visible="0">
							<Properties Force="-267.928433960436,1431.2046792047,-1009.75042485847" RelativeVelocity="-0.198167750925272,0.24692291999856,0.0462487802183253"/>
						</Atom3d>
						<Bond ID="633" Mapping="409" Parent="31" Connects="631,632" Visible="0"/>
						<Atom3d ID="634" HasProperties="1" Mapping="409" Parent="31" UserID="120" DisplayStyle="Line" XYZ="1.71763352683747,-0.228243278947234,0.179175726476176" Connections="635,647" ForcefieldType="o2h" Charge="-0.57" Components="O" Visible="0">
							<Properties Force="1313.93403449009,-361.904059151844,-247.018968935946" RelativeVelocity="0.160691641952733,0.0601937972279707,-0.142152304551807"/>
						</Atom3d>
						<Bond ID="635" Mapping="409" Parent="31" Connects="632,634" Visible="0"/>
						<Atom3d ID="636" HasProperties="1" Mapping="409" Parent="31" UserID="121" DisplayStyle="Line" Hidden="1" XYZ="1.73587373336135,-0.234245295334891,0.0767778903803576" Connections="637" ForcefieldType="h1" Charge="0.053" Components="H" Visible="0">
							<Properties Force="97.5145586583732,-183.74034845256,287.615610938958" RelativeVelocity="0.140574352501667,-0.385597245651776,0.634987829453267"/>
						</Atom3d>
						<Bond ID="637" Mapping="409" Parent="31" Hidden="1" Connects="631,636" Visible="0"/>
						<Atom3d ID="638" HasProperties="1" Mapping="409" Parent="31" UserID="122" DisplayStyle="Line" Hidden="1" XYZ="1.79268620927685,-0.206138797721644,0.0879588023539746" Connections="639" ForcefieldType="h1" Charge="0.053" Components="H" Visible="0">
							<Properties Force="-769.745345869017,-110.31787122149,158.508762539971" RelativeVelocity="-1.25017945477704,-0.249862856182915,0.0325652536189927"/>
						</Atom3d>
						<Bond ID="639" Mapping="409" Parent="31" Hidden="1" Connects="631,638" Visible="0"/>
						<Atom3d ID="640" HasProperties="1" Mapping="409" Parent="31" UserID="123" DisplayStyle="Line" Hidden="1" XYZ="1.73750306084544,-0.17836954868606,0.102577579424598" Connections="641" ForcefieldType="h1" Charge="0.053" Components="H" Visible="0">
							<Properties Force="-207.382835050432,477.185965252119,352.146596892014" RelativeVelocity="-0.762035142006724,-0.101652372639763,-0.282389117738188"/>
						</Atom3d>
						<Bond ID="641" Mapping="409" Parent="31" Hidden="1" Connects="631,640" Visible="0"/>
						<Atom3d ID="642" HasProperties="1" Mapping="409" Parent="31" UserID="124" DisplayStyle="Line" Hidden="1" XYZ="1.79170731428301,-0.206591517478191,0.167857752447597" Connections="643" ForcefieldType="h1" Charge="0.053" Components="H" Visible="0">
							<Properties Force="-727.711666793614,-501.705612583888,210.951166297191" RelativeVelocity="-0.153712295230481,0.688660809839253,0.41526163901372"/>
						</Atom3d>
						<Bond ID="643" Mapping="409" Parent="31" Hidden="1" Connects="632,642" Visible="0"/>
						<Atom3d ID="644" HasProperties="1" Mapping="409" Parent="31" UserID="125" DisplayStyle="Line" Hidden="1" XYZ="1.7802003862689,-0.268193569372439,0.153907995198796" Connections="645" ForcefieldType="h1" Charge="0.053" Components="H" Visible="0">
							<Properties Force="-485.894024681476,-52.886905921346,130.773095849591" RelativeVelocity="-0.756612588381679,-0.115768009674634,-0.0311939247818997"/>
						</Atom3d>
						<Bond ID="645" Mapping="409" Parent="31" Hidden="1" Connects="632,644" Visible="0"/>
						<Atom3d ID="646" HasProperties="1" Mapping="409" Parent="31" UserID="126" DisplayStyle="Line" Hidden="1" XYZ="1.72890684152067,-0.233842083065022,0.210628370686929" Connections="647" ForcefieldType="h1o" Charge="0.41" Components="H" Visible="0">
							<Properties Force="-238.091337139592,-195.059458340665,507.0739247368" RelativeVelocity="0.311942128703924,-0.44712556979491,-0.207816848179315"/>
						</Atom3d>
						<Bond ID="647" Mapping="409" Parent="31" Hidden="1" Connects="634,646" Visible="0"/>
						<Molecule ID="31" Mapping="409" Parent="2" Children="ci(18):17+631,4444" Name="Sketch 24" XYZ="0.266867602755374,0.434970124916031,-0.302223708328691" Visible="0"/>
						<Atom3d ID="648" HasProperties="1" Mapping="409" Parent="33" UserID="127" DisplayStyle="Line" XYZ="-0.0153198095182164,1.9003101917731,0.186231757698991" Connections="650,654,656,658" ForcefieldType="c4" Charge="-0.159" Components="C" Visible="0">
							<Properties Force="-434.215934023895,77.5224158261158,690.235795044922" RelativeVelocity="0.0137490167429692,0.0324394110649978,0.154265446287805"/>
						</Atom3d>
						<Atom3d ID="649" HasProperties="1" Mapping="409" Parent="33" UserID="128" DisplayStyle="Line" XYZ="0.0286067146176306,1.91504318096658,0.161436070223555" Connections="650,652,660,662" ForcefieldType="c4o" Charge="0.054" Components="C" Visible="0">
							<Properties Force="730.581244901342,108.052849411866,595.206456227788" RelativeVelocity="0.245320261907895,-0.0285919490135564,0.241487881125559"/>
						</Atom3d>
						<Bond ID="650" Mapping="409" Parent="33" Connects="648,649" Visible="0"/>
						<Atom3d ID="651" HasProperties="1" Mapping="409" Parent="33" UserID="129" DisplayStyle="Line" XYZ="0.0300478686766786,1.96308291218793,0.148516604835871" Connections="652,664" ForcefieldType="o2h" Charge="-0.57" Components="O" Visible="0">
							<Properties Force="-276.955906245472,722.183145149136,-84.309672378905" RelativeVelocity="0.139329477989288,-0.00614461201510793,-0.149960509559279"/>
						</Atom3d>
						<Bond ID="652" Mapping="409" Parent="33" Connects="649,651" Visible="0"/>
						<Atom3d ID="653" HasProperties="1" Mapping="409" Parent="33" UserID="130" DisplayStyle="Line" Hidden="1" XYZ="-0.0234115456097514,1.92561860649475,0.215405408006714" Connections="654" ForcefieldType="h1" Charge="0.053" Components="H" Visible="0">
							<Properties Force="-94.7057034092257,-101.023259203647,-179.540403939469" RelativeVelocity="0.811473288499403,-0.211607515767047,-0.220975290049969"/>
						</Atom3d>
						<Bond ID="654" Mapping="409" Parent="33" Hidden="1" Connects="648,653" Visible="0"/>
						<Atom3d ID="655" HasProperties="1" Mapping="409" Parent="33" UserID="131" DisplayStyle="Line" Hidden="1" XYZ="-0.0132616379077484,1.86451697964819,0.202194108110162" Connections="656" ForcefieldType="h1" Charge="0.053" Components="H" Visible="0">
							<Properties Force="161.565249864336,12.0336910361354,-34.6498482297411" RelativeVelocity="0.357408307171812,-0.29767979651168,0.31184345212817"/>
						</Atom3d>
						<Bond ID="656" Mapping="409" Parent="33" Hidden="1" Connects="648,655" Visible="0"/>
						<Atom3d ID="657" HasProperties="1" Mapping="409" Parent="33" UserID="132" DisplayStyle="Line" Hidden="1" XYZ="-0.0434749521992964,1.89854999918196,0.160684995906828" Connections="658" ForcefieldType="h1" Charge="0.053" Components="H" Visible="0">
							<Properties Force="-642.211658906906,121.865408192649,-240.401056176658" RelativeVelocity="-0.385030713936357,0.0579298818761398,0.0912809803673336"/>
						</Atom3d>
						<Bond ID="658" Mapping="409" Parent="33" Hidden="1" Connects="648,657" Visible="0"/>
						<Atom3d ID="659" HasProperties="1" Mapping="409" Parent="33" UserID="133" DisplayStyle="Line" Hidden="1" XYZ="0.0341421381781496,1.89382979874796,0.131386612515273" Connections="660" ForcefieldType="h1" Charge="0.053" Components="H" Visible="0">
							<Properties Force="166.068870930671,-827.283353265115,-1092.77884511284" RelativeVelocity="1.05336808883783,0.89699165493191,0.367271568059326"/>
						</Atom3d>
						<Bond ID="660" Mapping="409" Parent="33" Hidden="1" Connects="649,659" Visible="0"/>
						<Atom3d ID="661" HasProperties="1" Mapping="409" Parent="33" UserID="134" DisplayStyle="Line" Hidden="1" XYZ="0.0574281916987126,1.9077277396216,0.185710558630477" Connections="662" ForcefieldType="h1" Charge="0.053" Components="H" Visible="0">
							<Properties Force="559.756246014215,-67.7892779208668,277.58716303534" RelativeVelocity="-0.545538610530459,0.240982880986121,0.296362350959561"/>
						</Atom3d>
						<Bond ID="662" Mapping="409" Parent="33" Hidden="1" Connects="649,661" Visible="0"/>
						<Atom3d ID="663" HasProperties="1" Mapping="409" Parent="33" UserID="135" DisplayStyle="Line" Hidden="1" XYZ="0.0540476184702846,1.96759009599652,0.12480055445422" Connections="664" ForcefieldType="h1o" Charge="0.41" Components="H" Visible="0">
							<Properties Force="-39.3390784093426,-147.020213578921,70.0001842929866" RelativeVelocity="0.262640996631596,0.434024503108033,-0.0963090897910645"/>
						</Atom3d>
						<Bond ID="664" Mapping="409" Parent="33" Hidden="1" Connects="651,663" Visible="0"/>
						<Molecule ID="33" Mapping="409" Parent="2" Children="ci(18):17+648,4445" Name="Sketch 24" XYZ="0.266867602755374,0.434970124916031,-0.302223708328691" Visible="0"/>
						<Atom3d ID="665" HasProperties="1" Mapping="409" Parent="35" UserID="136" DisplayStyle="Line" XYZ="1.0662832839793,0.262671894943655,-0.0564880782556064" Connections="667,671,673,675" ForcefieldType="c4" Charge="-0.159" Components="C" Visible="0">
							<Properties Force="829.562943187491,55.2283195932234,-537.455789316185" RelativeVelocity="-0.117479928042475,-0.207563206146958,-0.231337803562086"/>
						</Atom3d>
						<Atom3d ID="666" HasProperties="1" Mapping="409" Parent="35" UserID="137" DisplayStyle="Line" XYZ="1.0891061470188,0.217259206361083,-0.0747822259882024" Connections="667,669,677,679" ForcefieldType="c4o" Charge="0.054" Components="C" Visible="0">
							<Properties Force="681.413418430487,93.8366545711363,382.110721473551" RelativeVelocity="0.230953016068796,-0.461126789086432,-0.141720166270278"/>
						</Atom3d>
						<Bond ID="667" Mapping="409" Parent="35" Connects="665,666" Visible="0"/>
						<Atom3d ID="668" HasProperties="1" Mapping="409" Parent="35" UserID="138" DisplayStyle="Line" XYZ="1.12627620589828,0.202250163663652,-0.0419289227005364" Connections="669,681" ForcefieldType="o2h" Charge="-0.57" Components="O" Visible="0">
							<Properties Force="-330.032683376725,-137.876392932011,270.983434764003" RelativeVelocity="0.201046987452466,0.122332680241882,0.161835223360774"/>
						</Atom3d>
						<Bond ID="669" Mapping="409" Parent="35" Connects="666,668" Visible="0"/>
						<Atom3d ID="670" HasProperties="1" Mapping="409" Parent="35" UserID="139" DisplayStyle="Line" Hidden="1" XYZ="1.0953734473306,0.286589023602861,-0.0461532531359294" Connections="671" ForcefieldType="h1" Charge="0.053" Components="H" Visible="0">
							<Properties Force="55.0503314683141,-29.2391525127313,351.751273638463" RelativeVelocity="0.447710333660281,0.591950319959009,0.225160632015899"/>
						</Atom3d>
						<Bond ID="671" Mapping="409" Parent="35" Hidden="1" Connects="665,670" Visible="0"/>
						<Atom3d ID="672" HasProperties="1" Mapping="409" Parent="35" UserID="140" DisplayStyle="Line" Hidden="1" XYZ="1.04117270670057,0.258164266771867,-0.0283191543731254" Connections="673" ForcefieldType="h1" Charge="0.053" Components="H" Visible="0">
							<Properties Force="-397.9957987294,-83.7665130686731,474.861531735633" RelativeVelocity="-0.181529924650766,-0.927081465297084,-0.176879732464802"/>
						</Atom3d>
						<Bond ID="673" Mapping="409" Parent="35" Hidden="1" Connects="665,672" Visible="0"/>
						<Atom3d ID="674" HasProperties="1" Mapping="409" Parent="35" UserID="141" DisplayStyle="Line" Hidden="1" XYZ="1.05082570281055,0.28210820469781,-0.0853716892630704" Connections="675" ForcefieldType="h1" Charge="0.053" Components="H" Visible="0">
							<Properties Force="-601.915694436458,213.686196076502,-445.967324624004" RelativeVelocity="0.85577566022183,0.139123606945491,-0.529660106591559"/>
						</Atom3d>
						<Bond ID="675" Mapping="409" Parent="35" Hidden="1" Connects="665,674" Visible="0"/>
						<Atom3d ID="676" HasProperties="1" Mapping="409" Parent="35" UserID="142" DisplayStyle="Line" Hidden="1" XYZ="1.1082371266994,0.225791331834626,-0.108581497024828" Connections="677" ForcefieldType="h1" Charge="0.053" Components="H" Visible="0">
							<Properties Force="-91.2916912104195,-85.0733245980077,308.745984077418" RelativeVelocity="-0.601125011871678,-0.338754311405528,-0.0638116180408556"/>
						</Atom3d>
						<Bond ID="677" Mapping="409" Parent="35" Hidden="1" Connects="666,676" Visible="0"/>
						<Atom3d ID="678" HasProperties="1" Mapping="409" Parent="35" UserID="143" DisplayStyle="Line" Hidden="1" XYZ="1.06365419888818,0.189036703505064,-0.0843559724312384" Connections="679" ForcefieldType="h1" Charge="0.053" Components="H" Visible="0">
							<Properties Force="-13.9998565931119,-125.69465669501,237.587562441941" RelativeVelocity="0.944566884586874,0.175321573053532,0.228869262164778"/>
						</Atom3d>
						<Bond ID="679" Mapping="409" Parent="35" Hidden="1" Connects="666,678" Visible="0"/>
						<Atom3d ID="680" HasProperties="1" Mapping="409" Parent="35" UserID="144" DisplayStyle="Line" Hidden="1" XYZ="1.11475281007959,0.200807070666437,-0.00835403549332836" Connections="681" ForcefieldType="h1o" Charge="0.41" Components="H" Visible="0">
							<Properties Force="-133.059677598485,33.044388166598,-863.647264716111" RelativeVelocity="0.378901756207469,0.0771764985625469,1.07849066988707"/>
						</Atom3d>
						<Bond ID="681" Mapping="409" Parent="35" Hidden="1" Connects="668,680" Visible="0"/>
						<Molecule ID="35" Mapping="409" Parent="2" Children="ci(18):17+665,4446" Name="Sketch 24" XYZ="0.0147562373819116,0.264695966352276,-0.302223708328691" Visible="0"/>
						<Atom3d ID="682" HasProperties="1" Mapping="409" Parent="37" UserID="145" DisplayStyle="Line" XYZ="1.34353305867622,0.0324682370312723,-0.667611528879232" Connections="684,688,690,692" ForcefieldType="c4" Charge="-0.159" Components="C" Visible="0">
							<Properties Force="-303.033416016476,141.361264045113,869.902606462646" RelativeVelocity="0.0276042207159472,0.124094825502313,-0.0395365134310781"/>
						</Atom3d>
						<Atom3d ID="683" HasProperties="1" Mapping="409" Parent="37" UserID="146" DisplayStyle="Line" XYZ="1.37361955139942,0.00450286143574232,-0.631783298391759" Connections="684,686,694,696" ForcefieldType="c4o" Charge="0.054" Components="C" Visible="0">
							<Properties Force="149.861866512763,164.705366183933,816.579897635981" RelativeVelocity="0.243313472928102,0.239133308364937,-0.150413926952862"/>
						</Atom3d>
						<Bond ID="684" Mapping="409" Parent="37" Connects="682,683" Visible="0"/>
						<Atom3d ID="685" HasProperties="1" Mapping="409" Parent="37" UserID="147" DisplayStyle="Line" XYZ="1.40392041878712,0.0358230215320644,-0.603577440110298" Connections="686,698" ForcefieldType="o2h" Charge="-0.57" Components="O" Visible="0">
							<Properties Force="-119.027771265245,-303.047980079528,-75.7909246819731" RelativeVelocity="-0.238442004694302,-0.0176724788990706,0.130093589944937"/>
						</Atom3d>
						<Bond ID="686" Mapping="409" Parent="37" Connects="683,685" Visible="0"/>
						<Atom3d ID="687" HasProperties="1" Mapping="409" Parent="37" UserID="148" DisplayStyle="Line" Hidden="1" XYZ="1.36714757746082,0.0547599750095883,-0.688215918675082" Connections="688" ForcefieldType="h1" Charge="0.053" Components="H" Visible="0">
							<Properties Force="160.345455177597,263.91034663399,-273.187148073461" RelativeVelocity="0.4018101802403,-0.588040375269201,-0.151365333390631"/>
						</Atom3d>
						<Bond ID="688" Mapping="409" Parent="37" Hidden="1" Connects="682,687" Visible="0"/>
						<Atom3d ID="689" HasProperties="1" Mapping="409" Parent="37" UserID="149" DisplayStyle="Line" Hidden="1" XYZ="1.31631815161587,0.0563036019317123,-0.648358684508941" Connections="690" ForcefieldType="h1" Charge="0.053" Components="H" Visible="0">
							<Properties Force="651.846838562282,-489.693013275874,-458.477151616618" RelativeVelocity="-0.0522721222182872,0.431824570170375,0.0419282014591544"/>
						</Atom3d>
						<Bond ID="690" Mapping="409" Parent="37" Hidden="1" Connects="682,689" Visible="0"/>
						<Atom3d ID="691" HasProperties="1" Mapping="409" Parent="37" UserID="150" DisplayStyle="Line" Hidden="1" XYZ="1.32536677867891,0.00720600794894235,-0.690978231932887" Connections="692" ForcefieldType="h1" Charge="0.053" Components="H" Visible="0">
							<Properties Force="-184.731941418072,98.1353509233916,-110.780718960803" RelativeVelocity="0.127964032463471,-0.342157525543971,0.540983763747407"/>
						</Atom3d>
						<Bond ID="692" Mapping="409" Parent="37" Hidden="1" Connects="682,691" Visible="0"/>
						<Atom3d ID="693" HasProperties="1" Mapping="409" Parent="37" UserID="151" DisplayStyle="Line" Hidden="1" XYZ="1.39451960365402,-0.0227729122406567,-0.648530311776924" Connections="694" ForcefieldType="h1" Charge="0.053" Components="H" Visible="0">
							<Properties Force="587.931732048919,-160.476325788008,-554.163151522607" RelativeVelocity="0.00274803402517659,0.572977105237371,0.0921564210770971"/>
						</Atom3d>
						<Bond ID="694" Mapping="409" Parent="37" Hidden="1" Connects="683,693" Visible="0"/>
						<Atom3d ID="695" HasProperties="1" Mapping="409" Parent="37" UserID="152" DisplayStyle="Line" Hidden="1" XYZ="1.35115959330105,-0.0186424437416467,-0.609493226387843" Connections="696" ForcefieldType="h1" Charge="0.053" Components="H" Visible="0">
							<Properties Force="-196.818336046159,291.370607465946,289.660633110106" RelativeVelocity="-0.13191033592286,0.390282864196706,-1.52369241549185"/>
						</Atom3d>
						<Bond ID="696" Mapping="409" Parent="37" Hidden="1" Connects="683,695" Visible="0"/>
						<Atom3d ID="697" HasProperties="1" Mapping="409" Parent="37" UserID="153" DisplayStyle="Line" Hidden="1" XYZ="1.4230280868641,0.0184418041405333,-0.579700504503892" Connections="698" ForcefieldType="h1o" Charge="0.41" Components="H" Visible="0">
							<Properties Force="-610.813872806428,-26.0566991751127,-437.843947161581" RelativeVelocity="0.983791133145784,-0.078756271749295,-0.697854894219944"/>
						</Atom3d>
						<Bond ID="698" Mapping="409" Parent="37" Hidden="1" Connects="685,697" Visible="0"/>
						<Molecule ID="37" Mapping="409" Parent="2" Children="ci(18):17+682,4447" Name="Sketch 24" XYZ="0.266867602755374,0.434970124916031,-0.302223708328691" Visible="0"/>
						<Atom3d ID="699" HasProperties="1" Mapping="409" Parent="39" UserID="154" DisplayStyle="Line" XYZ="0.993413761614552,-0.0818745819506397,1.65646882017704" Connections="701,705,707,709" ForcefieldType="c4" Charge="-0.159" Components="C" Visible="0">
							<Properties Force="-962.764294895687,955.529572686735,581.434918261048" RelativeVelocity="0.162961945495165,-0.253659159641574,0.0862096017731047"/>
						</Atom3d>
						<Atom3d ID="700" HasProperties="1" Mapping="409" Parent="39" UserID="155" DisplayStyle="Line" XYZ="1.02531430039595,-0.0428199626656196,1.63755777100219" Connections="701,703,711,713" ForcefieldType="c4o" Charge="0.054" Components="C" Visible="0">
							<Properties Force="-440.099522133818,753.247628319926,73.4682393158669" RelativeVelocity="-0.218316144894552,-0.0915070958148882,-0.117927452727944"/>
						</Atom3d>
						<Bond ID="701" Mapping="409" Parent="39" Connects="699,700" Visible="0"/>
						<Atom3d ID="702" HasProperties="1" Mapping="409" Parent="39" UserID="156" DisplayStyle="Line" XYZ="1.01127038087315,-0.0350618135716606,1.58925482343417" Connections="703,715" ForcefieldType="o2h" Charge="-0.57" Components="O" Visible="0">
							<Properties Force="317.121632711873,409.925153396192,-108.803667819072" RelativeVelocity="-0.0582474067191345,-0.0508253816220373,0.117335440182022"/>
						</Atom3d>
						<Bond ID="703" Mapping="409" Parent="39" Connects="700,702" Visible="0"/>
						<Atom3d ID="704" HasProperties="1" Mapping="409" Parent="39" UserID="157" DisplayStyle="Line" Hidden="1" XYZ="0.996270146843861,-0.0860552437318847,1.69590591468956" Connections="705" ForcefieldType="h1" Charge="0.053" Components="H" Visible="0">
							<Properties Force="79.7547560421659,-130.604878026402,-358.403207849366" RelativeVelocity="-0.024446482854385,-0.440601596587152,-0.138811621195527"/>
						</Atom3d>
						<Bond ID="705" Mapping="409" Parent="39" Hidden="1" Connects="699,704" Visible="0"/>
						<Atom3d ID="706" HasProperties="1" Mapping="409" Parent="39" UserID="158" DisplayStyle="Line" Hidden="1" XYZ="0.999259591223479,-0.114487036392832,1.63804491176464" Connections="707" ForcefieldType="h1" Charge="0.053" Components="H" Visible="0">
							<Properties Force="131.489114026196,-683.904387266253,-244.47016814824" RelativeVelocity="-0.265789836509111,-0.260020610591007,-0.0720098162574873"/>
						</Atom3d>
						<Bond ID="707" Mapping="409" Parent="39" Hidden="1" Connects="699,706" Visible="0"/>
						<Atom3d ID="708" HasProperties="1" Mapping="409" Parent="39" UserID="159" DisplayStyle="Line" Hidden="1" XYZ="0.955019722708794,-0.0700796021931767,1.64958299163275" Connections="709" ForcefieldType="h1" Charge="0.053" Components="H" Visible="0">
							<Properties Force="697.381255244354,-280.246438952624,129.881872861869" RelativeVelocity="-0.846207332756756,1.06933108491443,0.2932917683529"/>
						</Atom3d>
						<Bond ID="709" Mapping="409" Parent="39" Hidden="1" Connects="699,708" Visible="0"/>
						<Atom3d ID="710" HasProperties="1" Mapping="409" Parent="39" UserID="160" DisplayStyle="Line" Hidden="1" XYZ="1.06322480041164,-0.0526834254121827,1.64154130398549" Connections="711" ForcefieldType="h1" Charge="0.053" Components="H" Visible="0">
							<Properties Force="-110.711762607778,207.949734053288,-191.306463929647" RelativeVelocity="-0.095076563014515,-0.097066336360067,0.410545673684989"/>
						</Atom3d>
						<Bond ID="711" Mapping="409" Parent="39" Hidden="1" Connects="700,710" Visible="0"/>
						<Atom3d ID="712" HasProperties="1" Mapping="409" Parent="39" UserID="161" DisplayStyle="Line" Hidden="1" XYZ="1.0164632296158,-0.00905311854166167,1.65803770879113" Connections="713" ForcefieldType="h1" Charge="0.053" Components="H" Visible="0">
							<Properties Force="385.668676519849,-488.419408235324,-167.435373833287" RelativeVelocity="-0.564033348680177,0.828630358323585,-1.02416083925742"/>
						</Atom3d>
						<Bond ID="713" Mapping="409" Parent="39" Hidden="1" Connects="700,712" Visible="0"/>
						<Atom3d ID="714" HasProperties="1" Mapping="409" Parent="39" UserID="162" DisplayStyle="Line" Hidden="1" XYZ="1.02193747139658,-0.00312658809020565,1.57809675112255" Connections="715" ForcefieldType="h1o" Charge="0.41" Components="H" Visible="0">
							<Properties Force="-113.028235585071,-705.350629434298,328.781482410182" RelativeVelocity="-1.11598994592828,0.871052921825223,0.305079025445908"/>
						</Atom3d>
						<Bond ID="715" Mapping="409" Parent="39" Hidden="1" Connects="702,714" Visible="0"/>
						<Molecule ID="39" Mapping="409" Parent="2" Children="ci(18):17+699,4448" Name="Sketch 24" XYZ="0.266867602755374,0.434970124916031,-0.302223708328691" Visible="0"/>
						<Atom3d ID="716" HasProperties="1" Mapping="409" Parent="41" UserID="163" DisplayStyle="Line" XYZ="0.729444652045608,0.858688428944525,1.45406427982913" Connections="718,722,724,726" ForcefieldType="c4" Charge="-0.159" Components="C" Visible="0">
							<Properties Force="-230.702743477445,609.167680256135,-1803.25622316483" RelativeVelocity="0.15366998542765,-0.0808319375701943,-0.116271108276591"/>
						</Atom3d>
						<Atom3d ID="717" HasProperties="1" Mapping="409" Parent="41" UserID="164" DisplayStyle="Line" XYZ="0.696119049988467,0.896767770985703,1.47223938299416" Connections="718,720,728,730" ForcefieldType="c4o" Charge="0.054" Components="C" Visible="0">
							<Properties Force="-386.491856893354,-428.879729123354,1123.29285710523" RelativeVelocity="0.292880537389824,0.116478461708084,0.174842313730397"/>
						</Atom3d>
						<Bond ID="718" Mapping="409" Parent="41" Connects="716,717" Visible="0"/>
						<Atom3d ID="719" HasProperties="1" Mapping="409" Parent="41" UserID="165" DisplayStyle="Line" XYZ="0.680930414234466,0.927633097070731,1.43619403326977" Connections="720,732" ForcefieldType="o2h" Charge="-0.57" Components="O" Visible="0">
							<Properties Force="-565.013781718901,991.659095397217,-18.4741719435141" RelativeVelocity="-0.0516910562219354,0.125533143159166,0.0775103468885043"/>
						</Atom3d>
						<Bond ID="720" Mapping="409" Parent="41" Connects="717,719" Visible="0"/>
						<Atom3d ID="721" HasProperties="1" Mapping="409" Parent="41" UserID="166" DisplayStyle="Line" Hidden="1" XYZ="0.743820048366836,0.833154398086874,1.47960854224308" Connections="722" ForcefieldType="h1" Charge="0.053" Components="H" Visible="0">
							<Properties Force="138.25424519598,191.417030185441,81.0969604467687" RelativeVelocity="0.702753164987394,-0.847997099945216,0.371611476319747"/>
						</Atom3d>
						<Bond ID="722" Mapping="409" Parent="41" Hidden="1" Connects="716,721" Visible="0"/>
						<Atom3d ID="723" HasProperties="1" Mapping="409" Parent="41" UserID="167" DisplayStyle="Line" Hidden="1" XYZ="0.755720433465801,0.878344596767049,1.43071555582317" Connections="724" ForcefieldType="h1" Charge="0.053" Components="H" Visible="0">
							<Properties Force="82.1988479035529,-572.816346813012,584.081950841733" RelativeVelocity="-0.820146134341935,0.736606016093201,-0.216454713678523"/>
						</Atom3d>
						<Bond ID="724" Mapping="409" Parent="41" Hidden="1" Connects="716,723" Visible="0"/>
						<Atom3d ID="725" HasProperties="1" Mapping="409" Parent="41" UserID="168" DisplayStyle="Line" Hidden="1" XYZ="0.707186859938616,0.838509433450391,1.42668396075839" Connections="726" ForcefieldType="h1" Charge="0.053" Components="H" Visible="0">
							<Properties Force="416.835375794684,88.9428780012232,556.920385268376" RelativeVelocity="-0.0375016018156828,-0.114561777857774,1.04299815469712"/>
						</Atom3d>
						<Bond ID="726" Mapping="409" Parent="41" Hidden="1" Connects="716,725" Visible="0"/>
						<Atom3d ID="727" HasProperties="1" Mapping="409" Parent="41" UserID="169" DisplayStyle="Line" Hidden="1" XYZ="0.708227640016653,0.917802893670439,1.50350970247869" Connections="728" ForcefieldType="h1" Charge="0.053" Components="H" Visible="0">
							<Properties Force="174.206064721839,-203.042950089581,-121.42126299995" RelativeVelocity="-0.155362722410211,0.29048395881299,0.612775166024474"/>
						</Atom3d>
						<Bond ID="728" Mapping="409" Parent="41" Hidden="1" Connects="717,727" Visible="0"/>
						<Atom3d ID="729" HasProperties="1" Mapping="409" Parent="41" UserID="170" DisplayStyle="Line" Hidden="1" XYZ="0.665363116749275,0.875789479579946,1.4840531090483" Connections="730" ForcefieldType="h1" Charge="0.053" Components="H" Visible="0">
							<Properties Force="-260.780970132042,108.904555218192,287.872041978764" RelativeVelocity="0.0303809966599298,0.165330235051566,0.103005617777868"/>
						</Atom3d>
						<Bond ID="730" Mapping="409" Parent="41" Hidden="1" Connects="717,729" Visible="0"/>
						<Atom3d ID="731" HasProperties="1" Mapping="409" Parent="41" UserID="171" DisplayStyle="Line" Hidden="1" XYZ="0.660424318274121,0.95204118694236,1.45265054396011" Connections="732" ForcefieldType="h1o" Charge="0.41" Components="H" Visible="0">
							<Properties Force="532.884435115136,-730.11981827183,-627.255434452394" RelativeVelocity="-0.188357169986487,-0.446407585118306,0.24593512288813"/>
						</Atom3d>
						<Bond ID="732" Mapping="409" Parent="41" Hidden="1" Connects="719,731" Visible="0"/>
						<Molecule ID="41" Mapping="409" Parent="2" Children="ci(18):17+716,4449" Name="Sketch 24" XYZ="0.266867602755374,0.434970124916031,-0.302223708328691" Visible="0"/>
						<Atom3d ID="733" HasProperties="1" Mapping="409" Parent="43" UserID="172" DisplayStyle="Line" XYZ="-0.860959848453366,0.852411465769284,1.22979239129313" Connections="735,739,741,743" ForcefieldType="c4" Charge="-0.159" Components="C" Visible="0">
							<Properties Force="-197.980924237826,-291.646093101654,558.416404351599" RelativeVelocity="0.111954817983469,0.353625115497836,0.1762245631553"/>
						</Atom3d>
						<Atom3d ID="734" HasProperties="1" Mapping="409" Parent="43" UserID="173" DisplayStyle="Line" XYZ="-0.817100202652556,0.823791222970446,1.24248279848397" Connections="735,737,745,747" ForcefieldType="c4o" Charge="0.054" Components="C" Visible="0">
							<Properties Force="869.636114002773,-166.019733961554,876.431136482316" RelativeVelocity="-0.22456219649751,-0.102915522073316,-0.111669822035759"/>
						</Atom3d>
						<Bond ID="735" Mapping="409" Parent="43" Connects="733,734" Visible="0"/>
						<Atom3d ID="736" HasProperties="1" Mapping="409" Parent="43" UserID="174" DisplayStyle="Line" XYZ="-0.803789495808886,0.793116274270729,1.20448640454902" Connections="737,749" ForcefieldType="o2h" Charge="-0.57" Components="O" Visible="0">
							<Properties Force="536.845486563091,425.790984878766,-174.481248775963" RelativeVelocity="0.0652159962416732,0.209083463252384,-0.257911809295791"/>
						</Atom3d>
						<Bond ID="737" Mapping="409" Parent="43" Connects="734,736" Visible="0"/>
						<Atom3d ID="738" HasProperties="1" Mapping="409" Parent="43" UserID="175" DisplayStyle="Line" Hidden="1" XYZ="-0.871872405298476,0.87254497942439,1.26213926348645" Connections="739" ForcefieldType="h1" Charge="0.053" Components="H" Visible="0">
							<Properties Force="7.08505958502684,83.5865357432628,-377.86288497193" RelativeVelocity="0.542884049801049,-0.132379061282677,0.196321868987992"/>
						</Atom3d>
						<Bond ID="739" Mapping="409" Parent="43" Hidden="1" Connects="733,738" Visible="0"/>
						<Atom3d ID="740" HasProperties="1" Mapping="409" Parent="43" UserID="176" DisplayStyle="Line" Hidden="1" XYZ="-0.890153429452716,0.826724805007064,1.22181640646003" Connections="741" ForcefieldType="h1" Charge="0.053" Components="H" Visible="0">
							<Properties Force="162.558040755879,336.808834118217,-134.330018336557" RelativeVelocity="0.381131948844081,-1.0824599900335,-0.197161150426904"/>
						</Atom3d>
						<Bond ID="741" Mapping="409" Parent="43" Hidden="1" Connects="733,740" Visible="0"/>
						<Atom3d ID="742" HasProperties="1" Mapping="409" Parent="43" UserID="177" DisplayStyle="Line" Hidden="1" XYZ="-0.853003486947086,0.876087574743695,1.19936183336149" Connections="743" ForcefieldType="h1" Charge="0.053" Components="H" Visible="0">
							<Properties Force="-245.936414406341,-137.61133154227,142.322682291092" RelativeVelocity="0.546745979249138,1.3639539892098,0.353902189285064"/>
						</Atom3d>
						<Bond ID="743" Mapping="409" Parent="43" Hidden="1" Connects="733,742" Visible="0"/>
						<Atom3d ID="744" HasProperties="1" Mapping="409" Parent="43" UserID="178" DisplayStyle="Line" Hidden="1" XYZ="-0.822462296330366,0.799209832457336,1.27459694947481" Connections="745" ForcefieldType="h1" Charge="0.053" Components="H" Visible="0">
							<Properties Force="-143.720886134287,510.302496821332,-614.277928626938" RelativeVelocity="-0.607407628581278,-0.956246185990847,0.480439910631934"/>
						</Atom3d>
						<Bond ID="745" Mapping="409" Parent="43" Hidden="1" Connects="734,744" Visible="0"/>
						<Atom3d ID="746" HasProperties="1" Mapping="409" Parent="43" UserID="179" DisplayStyle="Line" Hidden="1" XYZ="-0.785747426125416,0.848231721945591,1.25519691250303" Connections="747" ForcefieldType="h1" Charge="0.053" Components="H" Visible="0">
							<Properties Force="-720.946021910276,-553.236045000508,-497.242002105849" RelativeVelocity="-0.566474807889387,0.500455371964683,-0.203441208148985"/>
						</Atom3d>
						<Bond ID="747" Mapping="409" Parent="43" Hidden="1" Connects="734,746" Visible="0"/>
						<Atom3d ID="748" HasProperties="1" Mapping="409" Parent="43" UserID="180" DisplayStyle="Line" Hidden="1" XYZ="-0.786423687301566,0.813905719758883,1.18230871563557" Connections="749" ForcefieldType="h1o" Charge="0.41" Components="H" Visible="0">
							<Properties Force="-256.20412442681,-330.948363227295,111.319306452702" RelativeVelocity="-0.555553501264689,-1.01609488006737,-1.41129875005938"/>
						</Atom3d>
						<Bond ID="749" Mapping="409" Parent="43" Hidden="1" Connects="736,748" Visible="0"/>
						<Molecule ID="43" Mapping="409" Parent="2" Children="ci(18):17+733,4450" Name="Sketch 24" XYZ="-0.137266681117645,0.4045514142842,-0.302223708328691" Visible="0"/>
						<Atom3d ID="750" HasProperties="1" Mapping="409" Parent="45" UserID="181" DisplayStyle="Line" XYZ="-0.0224241690470664,1.68453015445328,1.88434610088041" Connections="752,756,758,760" ForcefieldType="c4" Charge="-0.159" Components="C" Visible="0">
							<Properties Force="547.608853707926,-1016.77540462309,-244.825801763699" RelativeVelocity="-0.172347208420448,-0.0471512725491153,0.184129728784986"/>
						</Atom3d>
						<Atom3d ID="751" HasProperties="1" Mapping="409" Parent="45" UserID="182" DisplayStyle="Line" XYZ="-0.0105443668733384,1.73129276586966,1.86368102138393" Connections="752,754,762,764" ForcefieldType="c4o" Charge="0.054" Components="C" Visible="0">
							<Properties Force="164.487482347247,862.39947904585,-620.587732397003" RelativeVelocity="-0.0796200025628998,-0.00230039200604422,-0.120932898477423"/>
						</Atom3d>
						<Bond ID="752" Mapping="409" Parent="45" Connects="750,751" Visible="0"/>
						<Atom3d ID="753" HasProperties="1" Mapping="409" Parent="45" UserID="183" DisplayStyle="Line" XYZ="-0.0214592414105984,1.77221716833007,1.89278902277586" Connections="754,766" ForcefieldType="o2h" Charge="-0.57" Components="O" Visible="0">
							<Properties Force="1244.94835649761,-274.201837834558,214.463372499808" RelativeVelocity="-0.0680444938109085,-0.024839609370026,-0.126247299251918"/>
						</Atom3d>
						<Bond ID="754" Mapping="409" Parent="45" Connects="751,753" Visible="0"/>
						<Atom3d ID="755" HasProperties="1" Mapping="409" Parent="45" UserID="184" DisplayStyle="Line" Hidden="1" XYZ="-0.0575471018156424,1.68538200114559,1.89724531933952" Connections="756" ForcefieldType="h1" Charge="0.053" Components="H" Visible="0">
							<Properties Force="-956.761147846463,4.82447583074746,502.345081870723" RelativeVelocity="-0.105486699582324,-0.19685917913786,-0.711814531439149"/>
						</Atom3d>
						<Bond ID="756" Mapping="409" Parent="45" Hidden="1" Connects="750,755" Visible="0"/>
						<Atom3d ID="757" HasProperties="1" Mapping="409" Parent="45" UserID="185" DisplayStyle="Line" Hidden="1" XYZ="0.0011653606144456,1.66886589731667,1.91087085416612" Connections="758" ForcefieldType="h1" Charge="0.053" Components="H" Visible="0">
							<Properties Force="187.743616303843,235.938846751786,299.723526426939" RelativeVelocity="0.726646837104743,0.764452056328115,0.300883070047105"/>
						</Atom3d>
						<Bond ID="758" Mapping="409" Parent="45" Hidden="1" Connects="750,757" Visible="0"/>
						<Atom3d ID="759" HasProperties="1" Mapping="409" Parent="45" UserID="186" DisplayStyle="Line" Hidden="1" XYZ="-0.0218548058323734,1.65783576326419,1.85565322371337" Connections="760" ForcefieldType="h1" Charge="0.053" Components="H" Visible="0">
							<Properties Force="-53.389331134429,-3.47540294884457,-110.816551398337" RelativeVelocity="0.211511868688463,-1.60804698541993,0.438487521870705"/>
						</Atom3d>
						<Bond ID="760" Mapping="409" Parent="45" Hidden="1" Connects="750,759" Visible="0"/>
						<Atom3d ID="761" HasProperties="1" Mapping="409" Parent="45" UserID="187" DisplayStyle="Line" Hidden="1" XYZ="-0.0325905765035904,1.73423371376711,1.83147405647655" Connections="762" ForcefieldType="h1" Charge="0.053" Components="H" Visible="0">
							<Properties Force="-196.478395213982,161.358170009365,44.3254396555136" RelativeVelocity="-1.3513009825827,0.327403201031279,0.145210783794919"/>
						</Atom3d>
						<Bond ID="762" Mapping="409" Parent="45" Hidden="1" Connects="751,761" Visible="0"/>
						<Atom3d ID="763" HasProperties="1" Mapping="409" Parent="45" UserID="188" DisplayStyle="Line" Hidden="1" XYZ="0.0255350878354066,1.73192077625486,1.84742466576186" Connections="764" ForcefieldType="h1" Charge="0.053" Components="H" Visible="0">
							<Properties Force="57.8335840527224,167.785412684744,358.705420178838" RelativeVelocity="-0.696177685491415,0.409433080378427,0.168373604701901"/>
						</Atom3d>
						<Bond ID="764" Mapping="409" Parent="45" Hidden="1" Connects="751,763" Visible="0"/>
						<Atom3d ID="765" HasProperties="1" Mapping="409" Parent="45" UserID="189" DisplayStyle="Line" Hidden="1" XYZ="0.00861778582262161,1.77631412729667,1.9124427140557" Connections="766" ForcefieldType="h1o" Charge="0.41" Components="H" Visible="0">
							<Properties Force="-868.259529542614,-57.6409926811861,-528.116258987206" RelativeVelocity="1.19931423126629,-0.647767063149381,-0.253123832965767"/>
						</Atom3d>
						<Bond ID="766" Mapping="409" Parent="45" Hidden="1" Connects="753,765" Visible="0"/>
						<Molecule ID="45" Mapping="409" Parent="2" Children="ci(18):17+750,4451" Name="Sketch 24" XYZ="-0.320317088381092,0.110766254760862,-0.302223708328691" Visible="0"/>
						<Atom3d ID="767" HasProperties="1" Mapping="409" Parent="47" UserID="190" DisplayStyle="Line" XYZ="0.210188907982918,1.79517780201811,-0.347253691130104" Connections="769,773,775,777" ForcefieldType="c4" Charge="-0.159" Components="C" Visible="0">
							<Properties Force="1111.08302361175,-135.480913985247,-818.067558463643" RelativeVelocity="0.083998575575614,-0.0900348324416105,0.0530958602574534"/>
						</Atom3d>
						<Atom3d ID="768" HasProperties="1" Mapping="409" Parent="47" UserID="191" DisplayStyle="Line" XYZ="0.182037224805335,1.75075225676646,-0.353887859948319" Connections="769,771,779,781" ForcefieldType="c4o" Charge="0.054" Components="C" Visible="0">
							<Properties Force="-488.149434807536,-1209.53836143426,485.727376525293" RelativeVelocity="0.0602754223918605,0.236417189152098,-0.0712555472108185"/>
						</Atom3d>
						<Bond ID="769" Mapping="409" Parent="47" Connects="767,768" Visible="0"/>
						<Atom3d ID="770" HasProperties="1" Mapping="409" Parent="47" UserID="192" DisplayStyle="Line" XYZ="0.184367734760999,1.72348372149765,-0.309119825680127" Connections="771,783" ForcefieldType="o2h" Charge="-0.57" Components="O" Visible="0">
							<Properties Force="-37.1933361990919,-185.771921075056,-1244.84389577454" RelativeVelocity="-0.389711440838773,-0.220102391374271,0.0271240962833453"/>
						</Atom3d>
						<Bond ID="771" Mapping="409" Parent="47" Connects="768,770" Visible="0"/>
						<Atom3d ID="772" HasProperties="1" Mapping="409" Parent="47" UserID="193" DisplayStyle="Line" Hidden="1" XYZ="0.212927534068375,1.81210381058479,-0.383449833950973" Connections="773" ForcefieldType="h1" Charge="0.053" Components="H" Visible="0">
							<Properties Force="102.57427794502,-8.57173919243072,695.713010579332" RelativeVelocity="1.056050834749,-1.26739375218438,0.838633630479787"/>
						</Atom3d>
						<Bond ID="773" Mapping="409" Parent="47" Hidden="1" Connects="767,772" Visible="0"/>
						<Atom3d ID="774" HasProperties="1" Mapping="409" Parent="47" UserID="194" DisplayStyle="Line" Hidden="1" XYZ="0.246813128769619,1.78357619433925,-0.334921316554936" Connections="775" ForcefieldType="h1" Charge="0.053" Components="H" Visible="0">
							<Properties Force="-470.04643890369,380.856074669167,-231.256940572999" RelativeVelocity="-0.395023554942835,0.18538678502574,0.44421067445137"/>
						</Atom3d>
						<Bond ID="775" Mapping="409" Parent="47" Hidden="1" Connects="767,774" Visible="0"/>
						<Atom3d ID="776" HasProperties="1" Mapping="409" Parent="47" UserID="195" DisplayStyle="Line" Hidden="1" XYZ="0.195545786860978,1.82033835193658,-0.321765466875968" Connections="777" ForcefieldType="h1" Charge="0.053" Components="H" Visible="0">
							<Properties Force="-188.444371957503,76.5107619052605,141.165947033659" RelativeVelocity="-0.50356728717869,1.30672193195167,-0.447660418701918"/>
						</Atom3d>
						<Bond ID="777" Mapping="409" Parent="47" Hidden="1" Connects="767,776" Visible="0"/>
						<Atom3d ID="778" HasProperties="1" Mapping="409" Parent="47" UserID="196" DisplayStyle="Line" Hidden="1" XYZ="0.195706128624548,1.72584050667322,-0.383307084295262" Connections="779" ForcefieldType="h1" Charge="0.053" Components="H" Visible="0">
							<Properties Force="-120.958257514284,726.048465492344,498.076420340101" RelativeVelocity="0.32329931094368,-0.941735582814693,0.103035245055593"/>
						</Atom3d>
						<Bond ID="779" Mapping="409" Parent="47" Hidden="1" Connects="768,778" Visible="0"/>
						<Atom3d ID="780" HasProperties="1" Mapping="409" Parent="47" UserID="197" DisplayStyle="Line" Hidden="1" XYZ="0.144182644305665,1.75931658098307,-0.362515334042016" Connections="781" ForcefieldType="h1" Charge="0.053" Components="H" Visible="0">
							<Properties Force="240.628066585489,-164.874199676168,23.1180027612573" RelativeVelocity="-0.0851263784484625,-0.410518870904886,-0.323564238456993"/>
						</Atom3d>
						<Bond ID="781" Mapping="409" Parent="47" Hidden="1" Connects="768,780" Visible="0"/>
						<Atom3d ID="782" HasProperties="1" Mapping="409" Parent="47" UserID="198" DisplayStyle="Line" Hidden="1" XYZ="0.175422482268149,1.69114397938103,-0.32079323752363" Connections="783" ForcefieldType="h1o" Charge="0.41" Components="H" Visible="0">
							<Properties Force="63.9169163862026,535.178721146992,618.795390605581" RelativeVelocity="-0.12670995308004,-0.110712933747301,-0.369976724284825"/>
						</Atom3d>
						<Bond ID="783" Mapping="409" Parent="47" Hidden="1" Connects="770,782" Visible="0"/>
						<Molecule ID="47" Mapping="409" Parent="2" Children="ci(18):17+767,4452" Name="Sketch 24" XYZ="0.266867602755374,0.434970124916031,-0.302223708328691" Visible="0"/>
						<Atom3d ID="784" HasProperties="1" Mapping="409" Parent="49" UserID="199" DisplayStyle="Line" XYZ="-1.32723020339386,1.21251935681447,-1.05960758947897" Connections="786,790,792,794" ForcefieldType="c4" Charge="-0.159" Components="C" Visible="0">
							<Properties Force="163.524162856084,-758.901703506404,-796.941087528744" RelativeVelocity="-0.0101863482914041,0.31122844862183,0.127048604341718"/>
						</Atom3d>
						<Atom3d ID="785" HasProperties="1" Mapping="409" Parent="49" UserID="200" DisplayStyle="Line" XYZ="-1.32854640141774,1.23420590080019,-1.11071847798097" Connections="786,788,796,798" ForcefieldType="c4o" Charge="0.054" Components="C" Visible="0">
							<Properties Force="-460.163060366942,7.90945906676072,731.427252255574" RelativeVelocity="-0.183115465143679,-0.213151812879424,0.246885607292682"/>
						</Atom3d>
						<Bond ID="786" Mapping="409" Parent="49" Connects="784,785" Visible="0"/>
						<Atom3d ID="787" HasProperties="1" Mapping="409" Parent="49" UserID="201" DisplayStyle="Line" XYZ="-1.33787760367369,1.28352976196888,-1.10704844573018" Connections="788,800" ForcefieldType="o2h" Charge="-0.57" Components="O" Visible="0">
							<Properties Force="-256.896457046896,911.047010519804,-143.27140374479" RelativeVelocity="0.256270298598728,-0.0467391962162227,-0.104812957889179"/>
						</Atom3d>
						<Bond ID="788" Mapping="409" Parent="49" Connects="785,787" Visible="0"/>
						<Atom3d ID="789" HasProperties="1" Mapping="409" Parent="49" UserID="202" DisplayStyle="Line" Hidden="1" XYZ="-1.32617241062634,1.1723987678627,-1.05979880757533" Connections="790" ForcefieldType="h1" Charge="0.053" Components="H" Visible="0">
							<Properties Force="274.365180404787,442.088988694822,-162.449338243082" RelativeVelocity="0.203885746162353,-0.644606729439542,-0.818591712263785"/>
						</Atom3d>
						<Bond ID="790" Mapping="409" Parent="49" Hidden="1" Connects="784,789" Visible="0"/>
						<Atom3d ID="791" HasProperties="1" Mapping="409" Parent="49" UserID="203" DisplayStyle="Line" Hidden="1" XYZ="-1.36038417596584,1.21842378641484,-1.04160625169094" Connections="792" ForcefieldType="h1" Charge="0.053" Components="H" Visible="0">
							<Properties Force="-554.400531999559,449.127422172528,210.535198741445" RelativeVelocity="0.493039076205285,-0.215906808930222,0.377731601467421"/>
						</Atom3d>
						<Bond ID="792" Mapping="409" Parent="49" Hidden="1" Connects="784,791" Visible="0"/>
						<Atom3d ID="793" HasProperties="1" Mapping="409" Parent="49" UserID="204" DisplayStyle="Line" Hidden="1" XYZ="-1.29870890905486,1.22572846145993,-1.03735356340825" Connections="794" ForcefieldType="h1" Charge="0.053" Components="H" Visible="0">
							<Properties Force="254.371107448552,170.454758556668,66.0876584658814" RelativeVelocity="0.210564692930011,0.248213742171675,-0.54960047511397"/>
						</Atom3d>
						<Bond ID="794" Mapping="409" Parent="49" Hidden="1" Connects="784,793" Visible="0"/>
						<Atom3d ID="795" HasProperties="1" Mapping="409" Parent="49" UserID="205" DisplayStyle="Line" Hidden="1" XYZ="-1.35841901546684,1.21712535566615,-1.12834652890814" Connections="796" ForcefieldType="h1" Charge="0.053" Components="H" Visible="0">
							<Properties Force="-204.914910854788,-191.725804287737,-324.858055533338" RelativeVelocity="0.119317898533992,-0.599725117099385,-0.381163808808412"/>
						</Atom3d>
						<Bond ID="796" Mapping="409" Parent="49" Hidden="1" Connects="785,795" Visible="0"/>
						<Atom3d ID="797" HasProperties="1" Mapping="409" Parent="49" UserID="206" DisplayStyle="Line" Hidden="1" XYZ="-1.29692069797696,1.22940520238305,-1.13196544691388" Connections="798" ForcefieldType="h1" Charge="0.053" Components="H" Visible="0">
							<Properties Force="465.882550574132,-295.074150637803,-130.76212902081" RelativeVelocity="0.528276685060127,-0.842072150294648,0.193475287077959"/>
						</Atom3d>
						<Bond ID="798" Mapping="409" Parent="49" Hidden="1" Connects="785,797" Visible="0"/>
						<Atom3d ID="799" HasProperties="1" Mapping="409" Parent="49" UserID="207" DisplayStyle="Line" Hidden="1" XYZ="-1.34763142231697,1.29771674377411,-1.13849780479419" Connections="800" ForcefieldType="h1o" Charge="0.41" Components="H" Visible="0">
							<Properties Force="453.076870150945,-708.55301470661,775.214815142063" RelativeVelocity="0.679134156332781,-0.377239256402519,-0.0254909274367501"/>
						</Atom3d>
						<Bond ID="800" Mapping="409" Parent="49" Hidden="1" Connects="787,799" Visible="0"/>
						<Molecule ID="49" Mapping="409" Parent="2" Children="ci(18):17+784,4453" Name="Sketch 24" XYZ="0.266867602755374,0.434970124916031,-0.302223708328691" Visible="0"/>
						<Atom3d ID="801" HasProperties="1" Mapping="409" Parent="51" UserID="208" DisplayStyle="Line" XYZ="2.17017867438161,1.25153410473785,-0.220640388451529" Connections="803,807,809,811" ForcefieldType="c4" Charge="-0.159" Components="C" Visible="0">
							<Properties Force="-1314.70801466481,-794.318782083646,608.851516011352" RelativeVelocity="0.290523203207667,-0.0764122387673143,0.346061569718857"/>
						</Atom3d>
						<Atom3d ID="802" HasProperties="1" Mapping="409" Parent="51" UserID="209" DisplayStyle="Line" XYZ="2.18148600134669,1.19842953265048,-0.21034027452903" Connections="803,805,813,815" ForcefieldType="c4o" Charge="0.054" Components="C" Visible="0">
							<Properties Force="1391.60161642159,244.611571021598,-1085.16281776059" RelativeVelocity="-0.0632761210578487,-0.419204267202886,-0.137728393353903"/>
						</Atom3d>
						<Bond ID="803" Mapping="409" Parent="51" Connects="801,802" Visible="0"/>
						<Atom3d ID="804" HasProperties="1" Mapping="409" Parent="51" UserID="210" DisplayStyle="Line" XYZ="2.20392656312864,1.17898961983216,-0.253962029055894" Connections="805,817" ForcefieldType="o2h" Charge="-0.57" Components="O" Visible="0">
							<Properties Force="-476.919625460444,-1037.15734153513,850.058176982657" RelativeVelocity="0.0981442589042586,0.0136108495080274,-0.0899568144222753"/>
						</Atom3d>
						<Bond ID="805" Mapping="409" Parent="51" Connects="802,804" Visible="0"/>
						<Atom3d ID="806" HasProperties="1" Mapping="409" Parent="51" UserID="211" DisplayStyle="Line" Hidden="1" XYZ="2.19832977400706,1.27857550480693,-0.215879295342206" Connections="807" ForcefieldType="h1" Charge="0.053" Components="H" Visible="0">
							<Properties Force="-58.6174895859406,-281.37508627582,-218.701887933367" RelativeVelocity="0.465066751125921,0.029909210698596,0.35052443830864"/>
						</Atom3d>
						<Bond ID="807" Mapping="409" Parent="51" Hidden="1" Connects="801,806" Visible="0"/>
						<Atom3d ID="808" HasProperties="1" Mapping="409" Parent="51" UserID="212" DisplayStyle="Line" Hidden="1" XYZ="2.1401925631481,1.26019256818757,-0.194603377475492" Connections="809" ForcefieldType="h1" Charge="0.053" Components="H" Visible="0">
							<Properties Force="556.268692227698,193.896427047758,-423.673122466701" RelativeVelocity="0.00350170613777079,-0.661295148655616,0.0500459856726926"/>
						</Atom3d>
						<Bond ID="809" Mapping="409" Parent="51" Hidden="1" Connects="801,808" Visible="0"/>
						<Atom3d ID="810" HasProperties="1" Mapping="409" Parent="51" UserID="213" DisplayStyle="Line" Hidden="1" XYZ="2.15285773883595,1.2514839535873,-0.25634763340911" Connections="811" ForcefieldType="h1" Charge="0.053" Components="H" Visible="0">
							<Properties Force="319.328898347944,298.65877867638,154.717086936252" RelativeVelocity="0.0978606522215244,0.269099694893837,-0.796964766789584"/>
						</Atom3d>
						<Bond ID="811" Mapping="409" Parent="51" Hidden="1" Connects="801,810" Visible="0"/>
						<Atom3d ID="812" HasProperties="1" Mapping="409" Parent="51" UserID="214" DisplayStyle="Line" Hidden="1" XYZ="2.14951440769102,1.17735579693113,-0.205213473788836" Connections="813" ForcefieldType="h1" Charge="0.053" Components="H" Visible="0">
							<Properties Force="-312.011557131728,13.0109851309121,273.292688650965" RelativeVelocity="-0.386073469464221,-0.521472688430355,0.107661074609725"/>
						</Atom3d>
						<Bond ID="813" Mapping="409" Parent="51" Hidden="1" Connects="802,812" Visible="0"/>
						<Atom3d ID="814" HasProperties="1" Mapping="409" Parent="51" UserID="215" DisplayStyle="Line" Hidden="1" XYZ="2.20759648853551,1.19395938245556,-0.180786480480161" Connections="815" ForcefieldType="h1" Charge="0.053" Components="H" Visible="0">
							<Properties Force="-385.183334390277,-54.7100183608518,-79.9490885657447" RelativeVelocity="0.791618944909686,0.31063114820482,-0.128703968877064"/>
						</Atom3d>
						<Bond ID="815" Mapping="409" Parent="51" Hidden="1" Connects="802,814" Visible="0"/>
						<Atom3d ID="816" HasProperties="1" Mapping="409" Parent="51" UserID="216" DisplayStyle="Line" Hidden="1" XYZ="2.19809150594976,1.14259206541956,-0.251755147429651" Connections="817" ForcefieldType="h1o" Charge="0.41" Components="H" Visible="0">
							<Properties Force="248.388936887894,1418.61462095377,-153.20896495375" RelativeVelocity="0.170921176399819,-0.134582171917051,-0.20522155544217"/>
						</Atom3d>
						<Bond ID="817" Mapping="409" Parent="51" Hidden="1" Connects="804,816" Visible="0"/>
						<Molecule ID="51" Mapping="409" Parent="2" Children="ci(18):17+801,4454" Name="Sketch 24" XYZ="0.266867602755374,0.434970124916031,-0.302223708328691" Visible="0"/>
						<Atom3d ID="818" HasProperties="1" Mapping="409" Parent="53" UserID="217" DisplayStyle="Line" XYZ="0.0427412611524536,-0.401944850562265,0.633208900292561" Connections="820,824,826,828" ForcefieldType="c4" Charge="-0.159" Components="C" Visible="0">
							<Properties Force="1804.67205401969,464.556002013545,396.095068881741" RelativeVelocity="-0.162756352959522,0.111386615857719,0.0365674658997932"/>
						</Atom3d>
						<Atom3d ID="819" HasProperties="1" Mapping="409" Parent="53" UserID="218" DisplayStyle="Line" XYZ="0.0569031494349246,-0.43162512017558,0.675467211331877" Connections="820,822,830,832" ForcefieldType="c4o" Charge="0.054" Components="C" Visible="0">
							<Properties Force="-1611.72011332608,754.25160449551,651.287000775197" RelativeVelocity="0.176149585508919,-0.119644543276598,-0.182476431004596"/>
						</Atom3d>
						<Bond ID="820" Mapping="409" Parent="53" Connects="818,819" Visible="0"/>
						<Atom3d ID="821" HasProperties="1" Mapping="409" Parent="53" UserID="219" DisplayStyle="Line" XYZ="0.0918446978368316,-0.410231945637459,0.703990942182768" Connections="822,834" ForcefieldType="o2h" Charge="-0.57" Components="O" Visible="0">
							<Properties Force="554.848221616108,-418.618009737259,-240.102241136803" RelativeVelocity="0.14470837883872,-0.076701706508401,-0.0986953283959024"/>
						</Atom3d>
						<Bond ID="822" Mapping="409" Parent="53" Connects="819,821" Visible="0"/>
						<Atom3d ID="823" HasProperties="1" Mapping="409" Parent="53" UserID="220" DisplayStyle="Line" Hidden="1" XYZ="0.0217197912350986,-0.422132919933803,0.610700964441668" Connections="824" ForcefieldType="h1" Charge="0.053" Components="H" Visible="0">
							<Properties Force="-1063.28857388086,-597.863219306771,-906.6940653373" RelativeVelocity="0.132003691576589,0.135252844424306,-0.198765713698134"/>
						</Atom3d>
						<Bond ID="824" Mapping="409" Parent="53" Hidden="1" Connects="818,823" Visible="0"/>
						<Atom3d ID="825" HasProperties="1" Mapping="409" Parent="53" UserID="221" DisplayStyle="Line" Hidden="1" XYZ="0.0762991311240796,-0.39392600749956,0.613569771191408" Connections="826" ForcefieldType="h1" Charge="0.053" Components="H" Visible="0">
							<Properties Force="-287.919806296098,141.925382845657,48.3084900393935" RelativeVelocity="1.3197540451537,0.609430450456845,0.171358062041607"/>
						</Atom3d>
						<Bond ID="826" Mapping="409" Parent="53" Hidden="1" Connects="818,825" Visible="0"/>
						<Atom3d ID="827" HasProperties="1" Mapping="409" Parent="53" UserID="222" DisplayStyle="Line" Hidden="1" XYZ="0.0267427647668726,-0.369119425143027,0.645292592034608" Connections="828" ForcefieldType="h1" Charge="0.053" Components="H" Visible="0">
							<Properties Force="-260.897878769285,305.394164404421,-40.6536836446523" RelativeVelocity="-0.615803562958026,-0.122787554053818,-0.136700295363004"/>
						</Atom3d>
						<Bond ID="828" Mapping="409" Parent="53" Hidden="1" Connects="818,827" Visible="0"/>
						<Atom3d ID="829" HasProperties="1" Mapping="409" Parent="53" UserID="223" DisplayStyle="Line" Hidden="1" XYZ="0.0706565051461606,-0.464378785258515,0.66488428272884" Connections="830" ForcefieldType="h1" Charge="0.053" Components="H" Visible="0">
							<Properties Force="523.765331794436,-1180.56696169778,-431.783980544814" RelativeVelocity="-0.4981892580243,-0.0542529037093765,-0.0624039840030667"/>
						</Atom3d>
						<Bond ID="830" Mapping="409" Parent="53" Hidden="1" Connects="819,829" Visible="0"/>
						<Atom3d ID="831" HasProperties="1" Mapping="409" Parent="53" UserID="224" DisplayStyle="Line" Hidden="1" XYZ="0.0214099682069456,-0.43962421510982,0.694064951086392" Connections="832" ForcefieldType="h1" Charge="0.053" Components="H" Visible="0">
							<Properties Force="827.874924849793,61.9409607074143,54.7630362464844" RelativeVelocity="-0.54758821047358,0.279606789866617,-0.205221374303734"/>
						</Atom3d>
						<Bond ID="832" Mapping="409" Parent="53" Hidden="1" Connects="819,831" Visible="0"/>
						<Atom3d ID="833" HasProperties="1" Mapping="409" Parent="53" UserID="225" DisplayStyle="Line" Hidden="1" XYZ="0.0777453399282146,-0.38994324343897,0.726586767591549" Connections="834" ForcefieldType="h1o" Charge="0.41" Components="H" Visible="0">
							<Properties Force="-324.725550109877,401.742197228086,423.527114463202" RelativeVelocity="0.0119655626184196,0.483718302595268,-0.246241546382691"/>
						</Atom3d>
						<Bond ID="834" Mapping="409" Parent="53" Hidden="1" Connects="821,833" Visible="0"/>
						<Molecule ID="53" Mapping="409" Parent="2" Children="ci(18):17+818,4455" Name="Sketch 24" XYZ="0.266867602755374,0.434970124916031,-0.302223708328691" Visible="0"/>
						<Atom3d ID="835" HasProperties="1" Mapping="409" Parent="55" UserID="226" DisplayStyle="Line" XYZ="-0.140500107182948,2.35282759514469,-0.358668190799467" Connections="837,841,843,845" ForcefieldType="c4" Charge="-0.159" Components="C" Visible="0">
							<Properties Force="-134.626041429494,-869.815986755119,24.6460775541359" RelativeVelocity="0.122534723091617,-0.11134781279362,-0.0472556878556884"/>
						</Atom3d>
						<Atom3d ID="836" HasProperties="1" Mapping="409" Parent="55" UserID="227" DisplayStyle="Line" XYZ="-0.152827744684715,2.37948702403225,-0.314567169467661" Connections="837,839,847,849" ForcefieldType="c4o" Charge="0.054" Components="C" Visible="0">
							<Properties Force="105.744249477931,210.650320875521,909.014495780901" RelativeVelocity="0.15471921084524,-0.168152157536234,-0.0270165813769638"/>
						</Atom3d>
						<Bond ID="837" Mapping="409" Parent="55" Connects="835,836" Visible="0"/>
						<Atom3d ID="838" HasProperties="1" Mapping="409" Parent="55" UserID="228" DisplayStyle="Line" XYZ="-0.170038141038667,2.42639238197748,-0.322170727961788" Connections="839,851" ForcefieldType="o2h" Charge="-0.57" Components="O" Visible="0">
							<Properties Force="38.5098114405369,444.231928439205,-260.402556822722" RelativeVelocity="-0.0408970793461334,-0.0119654044853135,0.0794393715522435"/>
						</Atom3d>
						<Bond ID="839" Mapping="409" Parent="55" Connects="836,838" Visible="0"/>
						<Atom3d ID="840" HasProperties="1" Mapping="409" Parent="55" UserID="229" DisplayStyle="Line" Hidden="1" XYZ="-0.138684050642893,2.3150438842602,-0.345440038640686" Connections="841" ForcefieldType="h1" Charge="0.053" Components="H" Visible="0">
							<Properties Force="280.755533957986,273.112797007922,-472.965946364629" RelativeVelocity="-0.927983307689623,-1.19417511209094,0.58911194220874"/>
						</Atom3d>
						<Bond ID="841" Mapping="409" Parent="55" Hidden="1" Connects="835,840" Visible="0"/>
						<Atom3d ID="842" HasProperties="1" Mapping="409" Parent="55" UserID="230" DisplayStyle="Line" Hidden="1" XYZ="-0.109793311585634,2.36169272282773,-0.380701953700475" Connections="843" ForcefieldType="h1" Charge="0.053" Components="H" Visible="0">
							<Properties Force="246.639685625428,165.929798700488,230.269431336616" RelativeVelocity="0.107522687972439,-0.257630572104858,-0.318770306782086"/>
						</Atom3d>
						<Bond ID="843" Mapping="409" Parent="55" Hidden="1" Connects="835,842" Visible="0"/>
						<Atom3d ID="844" HasProperties="1" Mapping="409" Parent="55" UserID="231" DisplayStyle="Line" Hidden="1" XYZ="-0.171100414727206,2.35469004360941,-0.381501044708705" Connections="845" ForcefieldType="h1" Charge="0.053" Components="H" Visible="0">
							<Properties Force="-450.087820051864,-7.49149557504968,-432.488965070267" RelativeVelocity="-1.14065560434123,-0.141855812768293,-0.434351078408297"/>
						</Atom3d>
						<Bond ID="845" Mapping="409" Parent="55" Hidden="1" Connects="835,844" Visible="0"/>
						<Atom3d ID="846" HasProperties="1" Mapping="409" Parent="55" UserID="232" DisplayStyle="Line" Hidden="1" XYZ="-0.122567743267615,2.37834400669706,-0.288634713854019" Connections="847" ForcefieldType="h1" Charge="0.053" Components="H" Visible="0">
							<Properties Force="-360.434562116469,39.6623168926738,-185.737961269483" RelativeVelocity="0.58171672651557,-0.499334375828531,0.10331110025639"/>
						</Atom3d>
						<Bond ID="847" Mapping="409" Parent="55" Hidden="1" Connects="836,846" Visible="0"/>
						<Atom3d ID="848" HasProperties="1" Mapping="409" Parent="55" UserID="233" DisplayStyle="Line" Hidden="1" XYZ="-0.182208301251398,2.35708960698953,-0.299646652287238" Connections="849" ForcefieldType="h1" Charge="0.053" Components="H" Visible="0">
							<Properties Force="142.675438633085,337.870725259863,171.052473746028" RelativeVelocity="0.401891574395293,0.571819119140463,0.299424254924651"/>
						</Atom3d>
						<Bond ID="849" Mapping="409" Parent="55" Hidden="1" Connects="836,848" Visible="0"/>
						<Atom3d ID="850" HasProperties="1" Mapping="409" Parent="55" UserID="234" DisplayStyle="Line" Hidden="1" XYZ="-0.158158081898245,2.44928576583335,-0.298806663418485" Connections="851" ForcefieldType="h1o" Charge="0.41" Components="H" Visible="0">
							<Properties Force="-75.8083229550694,-644.301861786714,39.9708360559327" RelativeVelocity="0.94388978750376,0.911882900177005,-0.481727537580737"/>
						</Atom3d>
						<Bond ID="851" Mapping="409" Parent="55" Hidden="1" Connects="838,850" Visible="0"/>
						<Molecule ID="55" Mapping="409" Parent="2" Children="ci(18):17+835,4456" Name="Sketch 24" XYZ="0.266867602755374,0.434970124916031,-0.302223708328691" Visible="0"/>
						<Atom3d ID="852" HasProperties="1" Mapping="409" Parent="57" UserID="235" DisplayStyle="Line" XYZ="-0.462671214482568,-0.312422121335296,-0.0753437493520244" Connections="854,858,860,862" ForcefieldType="c4" Charge="-0.159" Components="C" Visible="0">
							<Properties Force="-807.321425461997,1935.42337065646,-928.626424790073" RelativeVelocity="0.32046246612321,0.214704576712344,-0.0259334935792657"/>
						</Atom3d>
						<Atom3d ID="853" HasProperties="1" Mapping="409" Parent="57" UserID="236" DisplayStyle="Line" XYZ="-0.501651033077907,-0.346292291874122,-0.0912992789409844" Connections="854,856,864,866" ForcefieldType="c4o" Charge="0.054" Components="C" Visible="0">
							<Properties Force="-258.574793978807,-578.603282931389,584.871212172028" RelativeVelocity="-0.272418223861371,0.137757893377344,0.0891207072441488"/>
						</Atom3d>
						<Bond ID="854" Mapping="409" Parent="57" Connects="852,853" Visible="0"/>
						<Atom3d ID="855" HasProperties="1" Mapping="409" Parent="57" UserID="237" DisplayStyle="Line" XYZ="-0.508039064388668,-0.342341267912021,-0.141669584331219" Connections="856,868" ForcefieldType="o2h" Charge="-0.57" Components="O" Visible="0">
							<Properties Force="-550.759434463065,157.360663392721,205.456486926029" RelativeVelocity="-0.115443881554168,-0.282089793700614,0.00878571312071983"/>
						</Atom3d>
						<Bond ID="856" Mapping="409" Parent="57" Connects="853,855" Visible="0"/>
						<Atom3d ID="857" HasProperties="1" Mapping="409" Parent="57" UserID="238" DisplayStyle="Line" Hidden="1" XYZ="-0.4325926687866,-0.315212217109208,-0.0987264463793704" Connections="858" ForcefieldType="h1" Charge="0.053" Components="H" Visible="0">
							<Properties Force="582.44902646044,-313.635862467921,-176.062377692107" RelativeVelocity="0.242824525382763,0.213584717628827,1.62342821759386"/>
						</Atom3d>
						<Bond ID="858" Mapping="409" Parent="57" Hidden="1" Connects="852,857" Visible="0"/>
						<Atom3d ID="859" HasProperties="1" Mapping="409" Parent="57" UserID="239" DisplayStyle="Line" Hidden="1" XYZ="-0.452777685272893,-0.311721175480332,-0.0387393923753294" Connections="860" ForcefieldType="h1" Charge="0.053" Components="H" Visible="0">
							<Properties Force="183.646074011725,-394.665740633469,673.455136706445" RelativeVelocity="0.182866184720717,0.0795350906050934,-0.0611375701850336"/>
						</Atom3d>
						<Bond ID="860" Mapping="409" Parent="57" Hidden="1" Connects="852,859" Visible="0"/>
						<Atom3d ID="861" HasProperties="1" Mapping="409" Parent="57" UserID="240" DisplayStyle="Line" Hidden="1" XYZ="-0.473930716928599,-0.272083001933292,-0.0820853278446204" Connections="862" ForcefieldType="h1" Charge="0.053" Components="H" Visible="0">
							<Properties Force="40.9701683862614,-1279.69124377588,176.71913233155" RelativeVelocity="0.451676212956011,-0.89360851142348,0.520496866527129"/>
						</Atom3d>
						<Bond ID="862" Mapping="409" Parent="57" Hidden="1" Connects="852,861" Visible="0"/>
						<Atom3d ID="863" HasProperties="1" Mapping="409" Parent="57" UserID="241" DisplayStyle="Line" Hidden="1" XYZ="-0.534664564183041,-0.339936401697728,-0.0698896769462834" Connections="864" ForcefieldType="h1" Charge="0.053" Components="H" Visible="0">
							<Properties Force="59.5113899310384,214.578760459344,-406.822095775547" RelativeVelocity="0.208149452522778,-0.365987871037768,-0.355138100437064"/>
						</Atom3d>
						<Bond ID="864" Mapping="409" Parent="57" Hidden="1" Connects="853,863" Visible="0"/>
						<Atom3d ID="865" HasProperties="1" Mapping="409" Parent="57" UserID="242" DisplayStyle="Line" Hidden="1" XYZ="-0.493447220985969,-0.384034220055203,-0.0807611565591564" Connections="866" ForcefieldType="h1" Charge="0.053" Components="H" Visible="0">
							<Properties Force="121.555476329412,326.225274066695,-329.137045943636" RelativeVelocity="-0.218463816069696,0.195446349766958,-0.314584713137387"/>
						</Atom3d>
						<Bond ID="866" Mapping="409" Parent="57" Hidden="1" Connects="853,865" Visible="0"/>
						<Atom3d ID="867" HasProperties="1" Mapping="409" Parent="57" UserID="243" DisplayStyle="Line" Hidden="1" XYZ="-0.53844795482082,-0.357748237565975,-0.14963681033598" Connections="868" ForcefieldType="h1o" Charge="0.41" Components="H" Visible="0">
							<Properties Force="537.413312588317,-76.1160932453172,222.691726277531" RelativeVelocity="-0.134994417466814,1.26522635436402,-1.08926223699767"/>
						</Atom3d>
						<Bond ID="868" Mapping="409" Parent="57" Hidden="1" Connects="855,867" Visible="0"/>
						<Molecule ID="57" Mapping="409" Parent="2" Children="ci(18):17+852,4457" Name="Sketch 24" XYZ="0.266867602755374,0.434970124916031,-0.302223708328691" Visible="0"/>
						<Atom3d ID="869" HasProperties="1" Mapping="409" Parent="59" UserID="244" DisplayStyle="Line" XYZ="1.59267061083246,1.45088800235086,-1.21221220635464" Connections="871,875,877,879" ForcefieldType="c4" Charge="-0.159" Components="C" Visible="0">
							<Properties Force="-419.394348873395,-408.074038873253,77.8236561371837" RelativeVelocity="0.0308493975183258,0.10506134971442,-0.00394185673540366"/>
						</Atom3d>
						<Atom3d ID="870" HasProperties="1" Mapping="409" Parent="59" UserID="245" DisplayStyle="Line" XYZ="1.55088109997774,1.43934709048292,-1.24425572227408" Connections="871,873,881,883" ForcefieldType="c4o" Charge="0.054" Components="C" Visible="0">
							<Properties Force="-215.528855764414,-361.991212114398,124.311116272063" RelativeVelocity="0.0192749203072804,0.0517598591722151,-0.163957943076415"/>
						</Atom3d>
						<Bond ID="871" Mapping="409" Parent="59" Connects="869,870" Visible="0"/>
						<Atom3d ID="872" HasProperties="1" Mapping="409" Parent="59" UserID="246" DisplayStyle="Line" XYZ="1.56043455295066,1.40533146203656,-1.28065056443817" Connections="873,885" ForcefieldType="o2h" Charge="-0.57" Components="O" Visible="0">
							<Properties Force="-530.939114352353,-105.550543971515,377.943044428246" RelativeVelocity="-0.0165171554425697,0.233452381947378,0.136533103856436"/>
						</Atom3d>
						<Bond ID="873" Mapping="409" Parent="59" Connects="870,872" Visible="0"/>
						<Atom3d ID="874" HasProperties="1" Mapping="409" Parent="59" UserID="247" DisplayStyle="Line" Hidden="1" XYZ="1.58072575815298,1.47780168249343,-1.18634218965327" Connections="875" ForcefieldType="h1" Charge="0.053" Components="H" Visible="0">
							<Properties Force="216.148437817505,-2.90060967077454,24.628092341835" RelativeVelocity="0.0702670705065563,-1.02985711426738,-1.58832989317289"/>
						</Atom3d>
						<Bond ID="875" Mapping="409" Parent="59" Hidden="1" Connects="869,874" Visible="0"/>
						<Atom3d ID="876" HasProperties="1" Mapping="409" Parent="59" UserID="248" DisplayStyle="Line" Hidden="1" XYZ="1.62338947390168,1.46229472686794,-1.23227231881189" Connections="877" ForcefieldType="h1" Charge="0.053" Components="H" Visible="0">
							<Properties Force="282.679413037011,186.480525817491,-118.957732593052" RelativeVelocity="0.498817551335372,-0.349968765242033,-0.361864543564246"/>
						</Atom3d>
						<Bond ID="877" Mapping="409" Parent="59" Hidden="1" Connects="869,876" Visible="0"/>
						<Atom3d ID="878" HasProperties="1" Mapping="409" Parent="59" UserID="249" DisplayStyle="Line" Hidden="1" XYZ="1.60110278648936,1.41711878467009,-1.19388823868387" Connections="879" ForcefieldType="h1" Charge="0.053" Components="H" Visible="0">
							<Properties Force="144.736143744703,179.337809321842,61.1947949552921" RelativeVelocity="0.882496236823385,1.08454382709777,0.196598610330371"/>
						</Atom3d>
						<Bond ID="879" Mapping="409" Parent="59" Hidden="1" Connects="869,878" Visible="0"/>
						<Atom3d ID="880" HasProperties="1" Mapping="409" Parent="59" UserID="250" DisplayStyle="Line" Hidden="1" XYZ="1.53388604450738,1.47039401596991,-1.25998581593009" Connections="881" ForcefieldType="h1" Charge="0.053" Components="H" Visible="0">
							<Properties Force="4.38797801066819,241.015111199116,-110.511826251406" RelativeVelocity="-1.11351201776396,-0.434729549562805,1.23903188288873"/>
						</Atom3d>
						<Bond ID="881" Mapping="409" Parent="59" Hidden="1" Connects="870,880" Visible="0"/>
						<Atom3d ID="882" HasProperties="1" Mapping="409" Parent="59" UserID="251" DisplayStyle="Line" Hidden="1" XYZ="1.52453846252614,1.42322293248444,-1.21983589602618" Connections="883" ForcefieldType="h1" Charge="0.053" Components="H" Visible="0">
							<Properties Force="-87.2697881819536,16.9798724226563,-239.620984928593" RelativeVelocity="0.136210050090071,-0.753597065650687,-0.535092555525324"/>
						</Atom3d>
						<Bond ID="883" Mapping="409" Parent="59" Hidden="1" Connects="870,882" Visible="0"/>
						<Atom3d ID="884" HasProperties="1" Mapping="409" Parent="59" UserID="252" DisplayStyle="Line" Hidden="1" XYZ="1.59162600820665,1.41073931452407,-1.29094595225255" Connections="885" ForcefieldType="h1o" Charge="0.41" Components="H" Visible="0">
							<Properties Force="693.497049602765,401.324940550945,-322.743858071266" RelativeVelocity="-0.840752470957357,0.466605139696591,-0.346582684117238"/>
						</Atom3d>
						<Bond ID="885" Mapping="409" Parent="59" Hidden="1" Connects="872,884" Visible="0"/>
						<Molecule ID="59" Mapping="409" Parent="2" Children="ci(18):17+869,4458" Name="Sketch 24" XYZ="0.266867602755374,0.434970124916031,-0.302223708328691" Visible="0"/>
						<Atom3d ID="886" HasProperties="1" Mapping="409" Parent="61" UserID="253" DisplayStyle="Line" XYZ="0.37033432560335,1.91260225430135,-0.739261581855326" Connections="888,892,894,896" ForcefieldType="c4" Charge="-0.159" Components="C" Visible="0">
							<Properties Force="-444.322220267707,-2.95273668818418,274.303532831191" RelativeVelocity="-0.0801472327509591,-0.235352663435465,0.123268478576968"/>
						</Atom3d>
						<Atom3d ID="887" HasProperties="1" Mapping="409" Parent="61" UserID="254" DisplayStyle="Line" XYZ="0.404081110822618,1.87902971344717,-0.713551078756291" Connections="888,890,898,900" ForcefieldType="c4o" Charge="0.054" Components="C" Visible="0">
							<Properties Force="-702.861139793303,411.588231128474,824.566325439405" RelativeVelocity="-0.0551336103059329,0.132988154855893,0.0739215498583064"/>
						</Atom3d>
						<Bond ID="888" Mapping="409" Parent="61" Connects="886,887" Visible="0"/>
						<Atom3d ID="889" HasProperties="1" Mapping="409" Parent="61" UserID="255" DisplayStyle="Line" XYZ="0.420724171598861,1.84637439321959,-0.746888983561348" Connections="890,902" ForcefieldType="o2h" Charge="-0.57" Components="O" Visible="0">
							<Properties Force="314.750706115948,-449.198050766861,-249.487360878061" RelativeVelocity="-0.0400641898832242,0.112686261268882,-0.110573273013203"/>
						</Atom3d>
						<Bond ID="890" Mapping="409" Parent="61" Connects="887,889" Visible="0"/>
						<Atom3d ID="891" HasProperties="1" Mapping="409" Parent="61" UserID="256" DisplayStyle="Line" Hidden="1" XYZ="0.389609445656389,1.93825457203673,-0.761175543637854" Connections="892" ForcefieldType="h1" Charge="0.053" Components="H" Visible="0">
							<Properties Force="92.8230496276246,-98.2317633750687,-325.867878742542" RelativeVelocity="-0.369357290852414,0.906158900395243,-0.739913736836119"/>
						</Atom3d>
						<Bond ID="892" Mapping="409" Parent="61" Hidden="1" Connects="886,891" Visible="0"/>
						<Atom3d ID="893" HasProperties="1" Mapping="409" Parent="61" UserID="257" DisplayStyle="Line" Hidden="1" XYZ="0.350239159460125,1.93589512459801,-0.715250416561598" Connections="894" ForcefieldType="h1" Charge="0.053" Components="H" Visible="0">
							<Properties Force="-32.4639563650158,-96.9735435143562,239.757353482975" RelativeVelocity="-0.0595893918454045,0.229344783249036,-0.642324267319851"/>
						</Atom3d>
						<Bond ID="894" Mapping="409" Parent="61" Hidden="1" Connects="886,893" Visible="0"/>
						<Atom3d ID="895" HasProperties="1" Mapping="409" Parent="61" UserID="258" DisplayStyle="Line" Hidden="1" XYZ="0.342648936116711,1.89209409272806,-0.758979544800349" Connections="896" ForcefieldType="h1" Charge="0.053" Components="H" Visible="0">
							<Properties Force="325.142744231381,166.807556687985,32.012438868474" RelativeVelocity="0.400418353168283,-0.331050961743718,0.393901263706532"/>
						</Atom3d>
						<Bond ID="896" Mapping="409" Parent="61" Hidden="1" Connects="886,895" Visible="0"/>
						<Atom3d ID="897" HasProperties="1" Mapping="409" Parent="61" UserID="259" DisplayStyle="Line" Hidden="1" XYZ="0.386016069902533,1.86128786820646,-0.682591539260201" Connections="898" ForcefieldType="h1" Charge="0.053" Components="H" Visible="0">
							<Properties Force="-27.2556544468101,-37.4334424771204,-384.626409916728" RelativeVelocity="0.103029132528456,-0.15211146734728,-0.213188653773637"/>
						</Atom3d>
						<Bond ID="898" Mapping="409" Parent="61" Hidden="1" Connects="887,897" Visible="0"/>
						<Atom3d ID="899" HasProperties="1" Mapping="409" Parent="61" UserID="260" DisplayStyle="Line" Hidden="1" XYZ="0.431538101838006,1.90015896514163,-0.695541108803646" Connections="900" ForcefieldType="h1" Charge="0.053" Components="H" Visible="0">
							<Properties Force="387.566004189269,35.3881878632528,-162.379010359521" RelativeVelocity="-0.236263759808463,-0.691173171935187,-1.41427115371716"/>
						</Atom3d>
						<Bond ID="900" Mapping="409" Parent="61" Hidden="1" Connects="887,899" Visible="0"/>
						<Atom3d ID="901" HasProperties="1" Mapping="409" Parent="61" UserID="261" DisplayStyle="Line" Hidden="1" XYZ="0.44292465521222,1.82600396107811,-0.729953135063905" Connections="902" ForcefieldType="h1o" Charge="0.41" Components="H" Visible="0">
							<Properties Force="-98.4908836973226,126.291376226221,-67.5285076774154" RelativeVelocity="0.143313877339833,-1.26986795050013,0.669562838059872"/>
						</Atom3d>
						<Bond ID="902" Mapping="409" Parent="61" Hidden="1" Connects="889,901" Visible="0"/>
						<Molecule ID="61" Mapping="409" Parent="2" Children="ci(18):17+886,4459" Name="Sketch 24" XYZ="0.266867602755374,0.434970124916031,-0.302223708328691" Visible="0"/>
						<Atom3d ID="903" HasProperties="1" Mapping="409" Parent="63" UserID="262" DisplayStyle="Line" XYZ="1.17584132925705,2.32084171075965,-0.784066359839413" Connections="905,909,911,913" ForcefieldType="c4" Charge="-0.159" Components="C" Visible="0">
							<Properties Force="-556.553492641846,-486.282759323801,-1334.92959053262" RelativeVelocity="0.153504825972827,0.235581864006175,-0.0976545664024583"/>
						</Atom3d>
						<Atom3d ID="904" HasProperties="1" Mapping="409" Parent="63" UserID="263" DisplayStyle="Line" XYZ="1.19881456676425,2.27972432703452,-0.7633245788733" Connections="905,907,915,917" ForcefieldType="c4o" Charge="0.054" Components="C" Visible="0">
							<Properties Force="925.190256221964,-1328.03588786197,581.80576637174" RelativeVelocity="-0.188309109825778,-0.158743554983195,-0.295701845002099"/>
						</Atom3d>
						<Bond ID="905" Mapping="409" Parent="63" Connects="903,904" Visible="0"/>
						<Atom3d ID="906" HasProperties="1" Mapping="409" Parent="63" UserID="264" DisplayStyle="Line" XYZ="1.17609024311898,2.23580640577021,-0.771898150322543" Connections="907,919" ForcefieldType="o2h" Charge="-0.57" Components="O" Visible="0">
							<Properties Force="-37.2849050339366,-636.982611710203,-328.55984180917" RelativeVelocity="0.277813850528464,-0.0547222602589178,-0.170309482369174"/>
						</Atom3d>
						<Bond ID="907" Mapping="409" Parent="63" Connects="904,906" Visible="0"/>
						<Atom3d ID="908" HasProperties="1" Mapping="409" Parent="63" UserID="265" DisplayStyle="Line" Hidden="1" XYZ="1.19688580315499,2.3513790878209,-0.780435183179027" Connections="909" ForcefieldType="h1" Charge="0.053" Components="H" Visible="0">
							<Properties Force="442.212093489125,1048.22995275081,169.305488410504" RelativeVelocity="-0.0357606395670828,0.047272453193879,0.17570354584773"/>
						</Atom3d>
						<Bond ID="909" Mapping="409" Parent="63" Hidden="1" Connects="903,908" Visible="0"/>
						<Atom3d ID="910" HasProperties="1" Mapping="409" Parent="63" UserID="266" DisplayStyle="Line" Hidden="1" XYZ="1.1409814161735,2.32328525115763,-0.771527418593281" Connections="911" ForcefieldType="h1" Charge="0.053" Components="H" Visible="0">
							<Properties Force="-1134.50677521752,445.86186394388,692.387526447242" RelativeVelocity="-0.246135018661032,0.326162465280145,0.13070621768291"/>
						</Atom3d>
						<Bond ID="911" Mapping="409" Parent="63" Hidden="1" Connects="903,910" Visible="0"/>
						<Atom3d ID="912" HasProperties="1" Mapping="409" Parent="63" UserID="267" DisplayStyle="Line" Hidden="1" XYZ="1.17032657296919,2.31289761540956,-0.821786111621402" Connections="913" ForcefieldType="h1" Charge="0.053" Components="H" Visible="0">
							<Properties Force="193.291244349374,119.374316833876,-270.300736390834" RelativeVelocity="-1.23779093194857,-1.04660829304829,-0.501850065205618"/>
						</Atom3d>
						<Bond ID="913" Mapping="409" Parent="63" Hidden="1" Connects="903,912" Visible="0"/>
						<Atom3d ID="914" HasProperties="1" Mapping="409" Parent="63" UserID="268" DisplayStyle="Line" Hidden="1" XYZ="1.20087489605537,2.28051836266524,-0.725122342571292" Connections="915" ForcefieldType="h1" Charge="0.053" Components="H" Visible="0">
							<Properties Force="227.318816956566,427.871640306285,547.32634787893" RelativeVelocity="-0.124692541757007,-0.433436545260681,-0.602884663655162"/>
						</Atom3d>
						<Bond ID="915" Mapping="409" Parent="63" Hidden="1" Connects="904,914" Visible="0"/>
						<Atom3d ID="916" HasProperties="1" Mapping="409" Parent="63" UserID="269" DisplayStyle="Line" Hidden="1" XYZ="1.23444442691583,2.27652233406112,-0.778277369774405" Connections="917" ForcefieldType="h1" Charge="0.053" Components="H" Visible="0">
							<Properties Force="367.632990788466,108.358765989612,21.1698526337272" RelativeVelocity="-0.376651155557992,-0.839123125447591,0.560321068180926"/>
						</Atom3d>
						<Bond ID="917" Mapping="409" Parent="63" Hidden="1" Connects="904,916" Visible="0"/>
						<Atom3d ID="918" HasProperties="1" Mapping="409" Parent="63" UserID="270" DisplayStyle="Line" Hidden="1" XYZ="1.20242350891842,2.21256739850894,-0.768812535473699" Connections="919" ForcefieldType="h1o" Charge="0.41" Components="H" Visible="0">
							<Properties Force="-581.053885337834,307.767012231931,-192.526405672897" RelativeVelocity="0.0917410952723614,-0.544752536548904,0.372583500018941"/>
						</Atom3d>
						<Bond ID="919" Mapping="409" Parent="63" Hidden="1" Connects="906,918" Visible="0"/>
						<Molecule ID="63" Mapping="409" Parent="2" Children="ci(18):17+903,4460" Name="Sketch 24" XYZ="0.266867602755374,0.434970124916031,-0.302223708328691" Visible="0"/>
						<Atom3d ID="920" HasProperties="1" Mapping="409" Parent="65" UserID="271" DisplayStyle="Line" XYZ="1.84244203542796,-0.00729473058038969,-1.11627849533622" Connections="922,926,928,930" ForcefieldType="c4" Charge="-0.159" Components="C" Visible="0">
							<Properties Force="258.684043895392,352.309444588937,221.364392554326" RelativeVelocity="-0.128717051413918,-0.117157810736538,-0.0622617895006961"/>
						</Atom3d>
						<Atom3d ID="921" HasProperties="1" Mapping="409" Parent="65" UserID="272" DisplayStyle="Line" XYZ="1.83746066990533,-0.0404128076868796,-1.07366188127368" Connections="922,924,932,934" ForcefieldType="c4o" Charge="0.054" Components="C" Visible="0">
							<Properties Force="-1114.85555553009,-237.416128473489,380.89033349281" RelativeVelocity="-0.165523251592758,0.0714020201155846,0.191638697615973"/>
						</Atom3d>
						<Bond ID="922" Mapping="409" Parent="65" Connects="920,921" Visible="0"/>
						<Atom3d ID="923" HasProperties="1" Mapping="409" Parent="65" UserID="273" DisplayStyle="Line" XYZ="1.79179832073445,-0.0638536790426566,-1.0803694788213" Connections="924,936" ForcefieldType="o2h" Charge="-0.57" Components="O" Visible="0">
							<Properties Force="557.783684957299,-63.2369750730138,-129.889630401235" RelativeVelocity="0.208694647335678,0.00909141843604127,-0.0836702340155918"/>
						</Atom3d>
						<Bond ID="924" Mapping="409" Parent="65" Connects="921,923" Visible="0"/>
						<Atom3d ID="925" HasProperties="1" Mapping="409" Parent="65" UserID="274" DisplayStyle="Line" Hidden="1" XYZ="1.87550819389082,0.0131218807676313,-1.10924603274227" Connections="926" ForcefieldType="h1" Charge="0.053" Components="H" Visible="0">
							<Properties Force="-251.894532411084,159.93572140271,-356.5956554049" RelativeVelocity="-0.244394393716502,-0.90954583584276,0.191181012036196"/>
						</Atom3d>
						<Bond ID="926" Mapping="409" Parent="65" Hidden="1" Connects="920,925" Visible="0"/>
						<Atom3d ID="927" HasProperties="1" Mapping="409" Parent="65" UserID="275" DisplayStyle="Line" Hidden="1" XYZ="1.81083352748105,0.0168040636914623,-1.11964001611963" Connections="928" ForcefieldType="h1" Charge="0.053" Components="H" Visible="0">
							<Properties Force="460.775287599559,-208.506059055292,185.893380270003" RelativeVelocity="-0.226522798366925,0.312254850239966,-0.615698807868949"/>
						</Atom3d>
						<Bond ID="928" Mapping="409" Parent="65" Hidden="1" Connects="920,927" Visible="0"/>
						<Atom3d ID="929" HasProperties="1" Mapping="409" Parent="65" UserID="276" DisplayStyle="Line" Hidden="1" XYZ="1.84557291683401,-0.0254191136662486,-1.1512926554255" Connections="930" ForcefieldType="h1" Charge="0.053" Components="H" Visible="0">
							<Properties Force="130.841806929804,-93.7574694220662,385.291019669116" RelativeVelocity="-0.106730401495573,-0.524037759687351,0.342431434804341"/>
						</Atom3d>
						<Bond ID="930" Mapping="409" Parent="65" Hidden="1" Connects="920,929" Visible="0"/>
						<Atom3d ID="931" HasProperties="1" Mapping="409" Parent="65" UserID="277" DisplayStyle="Line" Hidden="1" XYZ="1.83492078067256,-0.0212363547602217,-1.03767291706926" Connections="932" ForcefieldType="h1" Charge="0.053" Components="H" Visible="0">
							<Properties Force="212.734678045834,-198.715801162443,-764.106535249831" RelativeVelocity="0.522165325900604,0.455799087432439,-0.147217023638904"/>
						</Atom3d>
						<Bond ID="932" Mapping="409" Parent="65" Hidden="1" Connects="921,931" Visible="0"/>
						<Atom3d ID="933" HasProperties="1" Mapping="409" Parent="65" UserID="278" DisplayStyle="Line" Hidden="1" XYZ="1.8670548210491,-0.0663648317215087,-1.07107317919347" Connections="934" ForcefieldType="h1" Charge="0.053" Components="H" Visible="0">
							<Properties Force="-138.824929159306,36.5799522006999,-88.7059740872962" RelativeVelocity="0.723398974168589,0.224854716524138,-0.133798249979277"/>
						</Atom3d>
						<Bond ID="934" Mapping="409" Parent="65" Hidden="1" Connects="921,933" Visible="0"/>
						<Atom3d ID="935" HasProperties="1" Mapping="409" Parent="65" UserID="279" DisplayStyle="Line" Hidden="1" XYZ="1.79447223615437,-0.0964525577440296,-1.07029756499612" Connections="936" ForcefieldType="h1o" Charge="0.41" Components="H" Visible="0">
							<Properties Force="107.342613926883,12.3712557296345,190.831866594459" RelativeVelocity="-0.271058819127971,-1.09098688889117,-0.646385313260703"/>
						</Atom3d>
						<Bond ID="936" Mapping="409" Parent="65" Hidden="1" Connects="923,935" Visible="0"/>
						<Molecule ID="65" Mapping="409" Parent="2" Children="ci(18):17+920,4461" Name="Sketch 24" XYZ="0.266867602755374,0.434970124916031,-0.302223708328691" Visible="0"/>
						<Atom3d ID="937" HasProperties="1" Mapping="409" Parent="67" UserID="280" DisplayStyle="Line" XYZ="1.0414356260885,1.531431453956,0.399908538977492" Connections="939,943,945,947" ForcefieldType="c4" Charge="-0.159" Components="C" Visible="0">
							<Properties Force="893.438320003742,-452.876284307056,884.084335945254" RelativeVelocity="-0.0612181177084598,0.356003372833729,0.217128144824008"/>
						</Atom3d>
						<Atom3d ID="938" HasProperties="1" Mapping="409" Parent="67" UserID="281" DisplayStyle="Line" XYZ="1.01917496372799,1.54066719231479,0.447796342011299" Connections="939,941,949,951" ForcefieldType="c4o" Charge="0.054" Components="C" Visible="0">
							<Properties Force="-792.91248587723,-278.846328065292,260.20552826644" RelativeVelocity="-0.0180543248492044,0.328003609178875,0.0204156635264604"/>
						</Atom3d>
						<Bond ID="939" Mapping="409" Parent="67" Connects="937,938" Visible="0"/>
						<Atom3d ID="940" HasProperties="1" Mapping="409" Parent="67" UserID="282" DisplayStyle="Line" XYZ="0.986012834018968,1.50463220986875,0.463612409593359" Connections="941,953" ForcefieldType="o2h" Charge="-0.57" Components="O" Visible="0">
							<Properties Force="423.853666041755,-30.8262220867896,-117.856064419822" RelativeVelocity="-0.0715795749232732,-0.105667982491134,0.270830696220245"/>
						</Atom3d>
						<Bond ID="941" Mapping="409" Parent="67" Connects="938,940" Visible="0"/>
						<Atom3d ID="942" HasProperties="1" Mapping="409" Parent="67" UserID="283" DisplayStyle="Line" Hidden="1" XYZ="1.02021484900904,1.53394487443069,0.369990981109837" Connections="943" ForcefieldType="h1" Charge="0.053" Components="H" Visible="0">
							<Properties Force="-1409.628277227,121.076639533151,-1046.98182174503" RelativeVelocity="-1.13962844399106,-0.201833312774874,1.8824401890511"/>
						</Atom3d>
						<Bond ID="943" Mapping="409" Parent="67" Hidden="1" Connects="937,942" Visible="0"/>
						<Atom3d ID="944" HasProperties="1" Mapping="409" Parent="67" UserID="284" DisplayStyle="Line" Hidden="1" XYZ="1.05717367016918,1.49579732405619,0.396830281703333" Connections="945" ForcefieldType="h1" Charge="0.053" Components="H" Visible="0">
							<Properties Force="349.771263792384,124.228287032086,188.00500719661" RelativeVelocity="-0.373964820322925,-1.51411485581224,0.0230499468281387"/>
						</Atom3d>
						<Bond ID="945" Mapping="409" Parent="67" Hidden="1" Connects="937,944" Visible="0"/>
						<Atom3d ID="946" HasProperties="1" Mapping="409" Parent="67" UserID="285" DisplayStyle="Line" Hidden="1" XYZ="1.06523890368355,1.56105060178962,0.394961102305762" Connections="947" ForcefieldType="h1" Charge="0.053" Components="H" Visible="0">
							<Properties Force="736.814867533172,87.2453823701588,-124.462681929404" RelativeVelocity="-0.614675585931663,0.453260013716111,0.0347808090633185"/>
						</Atom3d>
						<Bond ID="947" Mapping="409" Parent="67" Hidden="1" Connects="937,946" Visible="0"/>
						<Atom3d ID="948" HasProperties="1" Mapping="409" Parent="67" UserID="286" DisplayStyle="Line" Hidden="1" XYZ="0.998385370033161,1.57366645983535,0.442010646124472" Connections="949" ForcefieldType="h1" Charge="0.053" Components="H" Visible="0">
							<Properties Force="71.649268827757,-74.4836242830431,382.228602799623" RelativeVelocity="-0.83318823711685,0.422964839924586,0.190758437295075"/>
						</Atom3d>
						<Bond ID="949" Mapping="409" Parent="67" Hidden="1" Connects="938,948" Visible="0"/>
						<Atom3d ID="950" HasProperties="1" Mapping="409" Parent="67" UserID="287" DisplayStyle="Line" Hidden="1" XYZ="1.04621621260139,1.54638675452625,0.476166379514288" Connections="951" ForcefieldType="h1" Charge="0.053" Components="H" Visible="0">
							<Properties Force="-102.27239585102,76.4601056577692,-240.507740889405" RelativeVelocity="-1.36686489445499,-1.08957763081639,0.595800546318158"/>
						</Atom3d>
						<Bond ID="951" Mapping="409" Parent="67" Hidden="1" Connects="938,950" Visible="0"/>
						<Atom3d ID="952" HasProperties="1" Mapping="409" Parent="67" UserID="288" DisplayStyle="Line" Hidden="1" XYZ="1.00026848769527,1.4868796471057,0.489757018667108" Connections="953" ForcefieldType="h1o" Charge="0.41" Components="H" Visible="0">
							<Properties Force="-167.482093258135,403.842534283237,-89.6640953135618" RelativeVelocity="-0.691344510011155,1.47466259825398,-0.761914503226421"/>
						</Atom3d>
						<Bond ID="953" Mapping="409" Parent="67" Hidden="1" Connects="940,952" Visible="0"/>
						<Molecule ID="67" Mapping="409" Parent="2" Children="ci(18):17+937,4462" Name="Sketch 24" XYZ="0.389871887201842,-0.0146317249878137,-0.302223708328691" Visible="0"/>
						<Atom3d ID="954" HasProperties="1" Mapping="409" Parent="69" UserID="289" DisplayStyle="Line" XYZ="0.442801251475917,-1.49655434596222,0.0840902569264336" Connections="956,960,962,964" ForcefieldType="c4" Charge="-0.159" Components="C" Visible="0">
							<Properties Force="560.536247817275,632.651346284628,-1473.89664927879" RelativeVelocity="-0.18690641619746,-0.142863205756458,-0.305670870889748"/>
						</Atom3d>
						<Atom3d ID="955" HasProperties="1" Mapping="409" Parent="69" UserID="290" DisplayStyle="Line" XYZ="0.468973815364357,-1.45570113292257,0.109435860351783" Connections="956,958,966,968" ForcefieldType="c4o" Charge="0.054" Components="C" Visible="0">
							<Properties Force="-434.782488635373,-1391.87776307532,-12.8816117109926" RelativeVelocity="0.279748661864022,0.00548997359585702,0.00458865733192979"/>
						</Atom3d>
						<Bond ID="956" Mapping="409" Parent="69" Connects="954,955" Visible="0"/>
						<Atom3d ID="957" HasProperties="1" Mapping="409" Parent="69" UserID="291" DisplayStyle="Line" XYZ="0.435561629763022,-1.42485319005357,0.129721074949782" Connections="958,970" ForcefieldType="o2h" Charge="-0.57" Components="O" Visible="0">
							<Properties Force="-404.25937655136,-230.403706723993,16.221050041796" RelativeVelocity="-0.015975018308566,-0.086241168939706,0.423988378567088"/>
						</Atom3d>
						<Bond ID="958" Mapping="409" Parent="69" Connects="955,957" Visible="0"/>
						<Atom3d ID="959" HasProperties="1" Mapping="409" Parent="69" UserID="292" DisplayStyle="Line" Hidden="1" XYZ="0.469147948368315,-1.51845973170352,0.0641884263174386" Connections="960" ForcefieldType="h1" Charge="0.053" Components="H" Visible="0">
							<Properties Force="-110.021195823533,208.118002706363,119.907376622569" RelativeVelocity="0.141520735888032,-0.498090222647395,-1.1811090156123"/>
						</Atom3d>
						<Bond ID="960" Mapping="409" Parent="69" Hidden="1" Connects="954,959" Visible="0"/>
						<Atom3d ID="961" HasProperties="1" Mapping="409" Parent="69" UserID="293" DisplayStyle="Line" Hidden="1" XYZ="0.420405996276791,-1.47960357612943,0.0561722165655206" Connections="962" ForcefieldType="h1" Charge="0.053" Components="H" Visible="0">
							<Properties Force="-31.829089813712,-188.150021452068,154.758557842543" RelativeVelocity="-0.387100974279032,-0.422491773960372,-0.376606874311833"/>
						</Atom3d>
						<Bond ID="962" Mapping="409" Parent="69" Hidden="1" Connects="954,961" Visible="0"/>
						<Atom3d ID="963" HasProperties="1" Mapping="409" Parent="69" UserID="294" DisplayStyle="Line" Hidden="1" XYZ="0.421624343369773,-1.52224840413626,0.102571252402038" Connections="964" ForcefieldType="h1" Charge="0.053" Components="H" Visible="0">
							<Properties Force="-325.16160954689,-83.5024146507403,766.773881960063" RelativeVelocity="-0.360620878454541,-0.844634969500682,-0.211817236050938"/>
						</Atom3d>
						<Bond ID="964" Mapping="409" Parent="69" Hidden="1" Connects="954,963" Visible="0"/>
						<Atom3d ID="965" HasProperties="1" Mapping="409" Parent="69" UserID="295" DisplayStyle="Line" Hidden="1" XYZ="0.493862683191364,-1.43972865658038,0.0838761771411836" Connections="966" ForcefieldType="h1" Charge="0.053" Components="H" Visible="0">
							<Properties Force="-63.3262164094669,276.91405038129,-38.2983768256939" RelativeVelocity="0.227448843348883,-0.94144565844018,-0.0570897066470697"/>
						</Atom3d>
						<Bond ID="966" Mapping="409" Parent="69" Hidden="1" Connects="955,965" Visible="0"/>
						<Atom3d ID="967" HasProperties="1" Mapping="409" Parent="69" UserID="296" DisplayStyle="Line" Hidden="1" XYZ="0.489345281936984,-1.47367742695575,0.136605688357376" Connections="968" ForcefieldType="h1" Charge="0.053" Components="H" Visible="0">
							<Properties Force="444.956512046101,103.642409324514,496.973900874713" RelativeVelocity="-0.746501037881283,0.765865585529896,-0.230861530343454"/>
						</Atom3d>
						<Bond ID="968" Mapping="409" Parent="69" Hidden="1" Connects="955,967" Visible="0"/>
						<Atom3d ID="969" HasProperties="1" Mapping="409" Parent="69" UserID="297" DisplayStyle="Line" Hidden="1" XYZ="0.448667825264276,-1.39427626191007,0.12712699507507" Connections="970" ForcefieldType="h1o" Charge="0.41" Components="H" Visible="0">
							<Properties Force="157.130641166647,756.488577404763,11.4551561622512" RelativeVelocity="0.674868369256761,-0.218658070664947,-0.458669209175297"/>
						</Atom3d>
						<Bond ID="970" Mapping="409" Parent="69" Hidden="1" Connects="957,969" Visible="0"/>
						<Molecule ID="69" Mapping="409" Parent="2" Children="ci(18):17+954,4463" Name="Sketch 24" XYZ="0.266867602755374,0.434970124916031,-0.302223708328691" Visible="0"/>
						<Atom3d ID="971" HasProperties="1" Mapping="409" Parent="71" UserID="298" DisplayStyle="Line" XYZ="0.979849680041067,0.665002714401266,-0.721641376212777" Connections="973,977,979,981" ForcefieldType="c4" Charge="-0.159" Components="C" Visible="0">
							<Properties Force="-82.8351391303129,201.045907367581,-1709.34781805751" RelativeVelocity="0.0786724806679551,-0.0901630196676906,-0.115722134251156"/>
						</Atom3d>
						<Atom3d ID="972" HasProperties="1" Mapping="409" Parent="71" UserID="299" DisplayStyle="Line" XYZ="0.975938703130182,0.661284961956865,-0.668399286520394" Connections="973,975,983,985" ForcefieldType="c4o" Charge="0.054" Components="C" Visible="0">
							<Properties Force="859.099048474843,660.885213529977,289.834037309521" RelativeVelocity="0.0678965920197752,-0.340317704891061,-0.220884977040914"/>
						</Atom3d>
						<Bond ID="973" Mapping="409" Parent="71" Connects="971,972" Visible="0"/>
						<Atom3d ID="974" HasProperties="1" Mapping="409" Parent="71" UserID="300" DisplayStyle="Line" XYZ="0.929468093431054,0.675809207405991,-0.657063838880827" Connections="975,987" ForcefieldType="o2h" Charge="-0.57" Components="O" Visible="0">
							<Properties Force="-262.248149231935,-33.6013823971878,1193.22274628866" RelativeVelocity="0.0819630709051087,0.182662929173643,-0.13308246841001"/>
						</Atom3d>
						<Bond ID="975" Mapping="409" Parent="71" Connects="972,974" Visible="0"/>
						<Atom3d ID="976" HasProperties="1" Mapping="409" Parent="71" UserID="301" DisplayStyle="Line" Hidden="1" XYZ="1.01356108278486,0.678962532376845,-0.73962106418336" Connections="977" ForcefieldType="h1" Charge="0.053" Components="H" Visible="0">
							<Properties Force="-359.538671329972,-344.194602478571,706.325623860148" RelativeVelocity="0.0615160944106958,0.0116648384359939,0.267516229702244"/>
						</Atom3d>
						<Bond ID="977" Mapping="409" Parent="71" Hidden="1" Connects="971,976" Visible="0"/>
						<Atom3d ID="978" HasProperties="1" Mapping="409" Parent="71" UserID="302" DisplayStyle="Line" Hidden="1" XYZ="0.952451213397063,0.689935726913677,-0.736898355682173" Connections="979" ForcefieldType="h1" Charge="0.053" Components="H" Visible="0">
							<Properties Force="156.670656625393,-130.288787760272,459.674584989532" RelativeVelocity="0.213303682061442,1.25402072230318,0.323393337193083"/>
						</Atom3d>
						<Bond ID="979" Mapping="409" Parent="71" Hidden="1" Connects="971,978" Visible="0"/>
						<Atom3d ID="980" HasProperties="1" Mapping="409" Parent="71" UserID="303" DisplayStyle="Line" Hidden="1" XYZ="0.970962221116425,0.631371674070057,-0.74038830892351" Connections="981" ForcefieldType="h1" Charge="0.053" Components="H" Visible="0">
							<Properties Force="135.913063338139,16.1644814059322,179.378342066457" RelativeVelocity="-0.208158657549119,1.24770797092546,-0.508701778148214"/>
						</Atom3d>
						<Bond ID="981" Mapping="409" Parent="71" Hidden="1" Connects="971,980" Visible="0"/>
						<Atom3d ID="982" HasProperties="1" Mapping="409" Parent="71" UserID="304" DisplayStyle="Line" Hidden="1" XYZ="1.00422367074413,0.68615642248528,-0.652333214647699" Connections="983" ForcefieldType="h1" Charge="0.053" Components="H" Visible="0">
							<Properties Force="-617.446543444595,-474.428266117394,-67.954076715907" RelativeVelocity="0.428369257414018,-0.427000414712928,0.434588112528395"/>
						</Atom3d>
						<Bond ID="983" Mapping="409" Parent="71" Hidden="1" Connects="972,982" Visible="0"/>
						<Atom3d ID="984" HasProperties="1" Mapping="409" Parent="71" UserID="305" DisplayStyle="Line" Hidden="1" XYZ="0.981610997919365,0.625202143323113,-0.654535920513657" Connections="985" ForcefieldType="h1" Charge="0.053" Components="H" Visible="0">
							<Properties Force="190.414596510001,-111.494964251106,-57.4498726801637" RelativeVelocity="0.466919119925311,0.681460211208423,0.0888431909813177"/>
						</Atom3d>
						<Bond ID="985" Mapping="409" Parent="71" Hidden="1" Connects="972,984" Visible="0"/>
						<Atom3d ID="986" HasProperties="1" Mapping="409" Parent="71" UserID="306" DisplayStyle="Line" Hidden="1" XYZ="0.92681298441738,0.669644209484642,-0.621993043946397" Connections="987" ForcefieldType="h1o" Charge="0.41" Components="H" Visible="0">
							<Properties Force="56.6787742616805,186.188166391929,-866.865112580133" RelativeVelocity="0.613183541642408,0.175615466203151,-0.418561693258208"/>
						</Atom3d>
						<Bond ID="987" Mapping="409" Parent="71" Hidden="1" Connects="974,986" Visible="0"/>
						<Molecule ID="71" Mapping="409" Parent="2" Children="ci(18):17+971,4464" Name="Sketch 24" XYZ="0.266867602755374,0.434970124916031,-0.302223708328691" Visible="0"/>
						<Atom3d ID="988" HasProperties="1" Mapping="409" Parent="73" UserID="307" DisplayStyle="Line" XYZ="1.74538935295925,1.38464986753171,0.0158291990139416" Connections="990,994,996,998" ForcefieldType="c4" Charge="-0.159" Components="C" Visible="0">
							<Properties Force="-931.503488414511,-363.072790211849,-511.604478031916" RelativeVelocity="0.0364470403752916,0.0586045187459922,0.295429415905149"/>
						</Atom3d>
						<Atom3d ID="989" HasProperties="1" Mapping="409" Parent="73" UserID="308" DisplayStyle="Line" XYZ="1.72352290714085,1.33921707899952,-0.00723585826779938" Connections="990,992,1000,1002" ForcefieldType="c4o" Charge="0.054" Components="C" Visible="0">
							<Properties Force="-55.990044287283,142.902255593863,-245.758164480735" RelativeVelocity="-0.105673936313669,0.0132460535700684,0.113654752702391"/>
						</Atom3d>
						<Bond ID="990" Mapping="409" Parent="73" Connects="988,989" Visible="0"/>
						<Atom3d ID="991" HasProperties="1" Mapping="409" Parent="73" UserID="309" DisplayStyle="Line" XYZ="1.69316407559999,1.35397124866283,-0.0441856770154274" Connections="992,1004" ForcefieldType="o2h" Charge="-0.57" Components="O" Visible="0">
							<Properties Force="-357.845411372025,-168.564849973182,-900.329730787153" RelativeVelocity="0.230505079697902,-0.126150919194951,-0.142764802360472"/>
						</Atom3d>
						<Bond ID="992" Mapping="409" Parent="73" Connects="989,991" Visible="0"/>
						<Atom3d ID="993" HasProperties="1" Mapping="409" Parent="73" UserID="310" DisplayStyle="Line" Hidden="1" XYZ="1.78031846487244,1.37540550850268,0.0276718206409036" Connections="994" ForcefieldType="h1" Charge="0.053" Components="H" Visible="0">
							<Properties Force="336.103470467621,-100.104321674669,450.482689740164" RelativeVelocity="-0.768001794383965,-0.578397044092222,0.0951337696220675"/>
						</Atom3d>
						<Bond ID="994" Mapping="409" Parent="73" Hidden="1" Connects="988,993" Visible="0"/>
						<Atom3d ID="995" HasProperties="1" Mapping="409" Parent="73" UserID="311" DisplayStyle="Line" Hidden="1" XYZ="1.72239857179831,1.39908615450777,0.0439123888338016" Connections="996" ForcefieldType="h1" Charge="0.053" Components="H" Visible="0">
							<Properties Force="160.533468600717,42.573951329954,128.116383017096" RelativeVelocity="0.482898923585021,0.562925499344634,0.597118207507341"/>
						</Atom3d>
						<Bond ID="996" Mapping="409" Parent="73" Hidden="1" Connects="988,995" Visible="0"/>
						<Atom3d ID="997" HasProperties="1" Mapping="409" Parent="73" UserID="312" DisplayStyle="Line" Hidden="1" XYZ="1.75046641585786,1.41339539016214,-0.0110393898493314" Connections="998" ForcefieldType="h1" Charge="0.053" Components="H" Visible="0">
							<Properties Force="-164.1281492571,-290.247418668971,27.0958736336755" RelativeVelocity="0.00122826748235234,-0.104386257704988,-0.224997065338187"/>
						</Atom3d>
						<Bond ID="998" Mapping="409" Parent="73" Hidden="1" Connects="988,997" Visible="0"/>
						<Atom3d ID="999" HasProperties="1" Mapping="409" Parent="73" UserID="313" DisplayStyle="Line" Hidden="1" XYZ="1.7001933893677,1.31445721412381,0.0133310310563586" Connections="1000" ForcefieldType="h1" Charge="0.053" Components="H" Visible="0">
							<Properties Force="622.084751594529,252.25479870738,412.767681896607" RelativeVelocity="0.203094423547106,-0.873843660797836,-0.236352189562693"/>
						</Atom3d>
						<Bond ID="1000" Mapping="409" Parent="73" Hidden="1" Connects="989,999" Visible="0"/>
						<Atom3d ID="1001" HasProperties="1" Mapping="409" Parent="73" UserID="314" DisplayStyle="Line" Hidden="1" XYZ="1.75372196248351,1.3197844997986,-0.0229402643935464" Connections="1002" ForcefieldType="h1" Charge="0.053" Components="H" Visible="0">
							<Properties Force="-35.8760383679534,-233.974632666402,36.4348675695812" RelativeVelocity="-0.0534687066530487,-0.319744236370969,-0.285434437290184"/>
						</Atom3d>
						<Bond ID="1002" Mapping="409" Parent="73" Hidden="1" Connects="989,1001" Visible="0"/>
						<Atom3d ID="1003" HasProperties="1" Mapping="409" Parent="73" UserID="315" DisplayStyle="Line" Hidden="1" XYZ="1.6846154270047,1.32516519679425,-0.0625652758644404" Connections="1004" ForcefieldType="h1o" Charge="0.41" Components="H" Visible="0">
							<Properties Force="166.173438284191,429.76045873725,296.262388482292" RelativeVelocity="0.579781469894794,-0.466250454650748,-0.452254053857686"/>
						</Atom3d>
						<Bond ID="1004" Mapping="409" Parent="73" Hidden="1" Connects="991,1003" Visible="0"/>
						<Molecule ID="73" Mapping="409" Parent="2" Children="ci(18):17+988,4465" Name="Sketch 24" XYZ="0.266867602755374,0.434970124916031,-0.302223708328691" Visible="0"/>
						<Atom3d ID="1005" HasProperties="1" Mapping="409" Parent="75" UserID="316" DisplayStyle="Line" XYZ="1.39915993112843,0.184602341549709,0.953426816818499" Connections="1007,1011,1013,1015" ForcefieldType="c4" Charge="-0.159" Components="C" Visible="0">
							<Properties Force="537.641439111414,-224.978859326886,1315.89214956812" RelativeVelocity="0.170010316448967,0.226372528326193,0.100575115857859"/>
						</Atom3d>
						<Atom3d ID="1006" HasProperties="1" Mapping="409" Parent="75" UserID="317" DisplayStyle="Line" XYZ="1.40894597662053,0.215117801312201,0.910339344087479" Connections="1007,1009,1017,1019" ForcefieldType="c4o" Charge="0.054" Components="C" Visible="0">
							<Properties Force="126.909320374736,1067.69559403468,371.878110263653" RelativeVelocity="0.246644119610178,-0.0981981831943579,0.0484555863124614"/>
						</Atom3d>
						<Bond ID="1007" Mapping="409" Parent="75" Connects="1005,1006" Visible="0"/>
						<Atom3d ID="1008" HasProperties="1" Mapping="409" Parent="75" UserID="318" DisplayStyle="Line" XYZ="1.43523231271941,0.190346816117525,0.876155954171719" Connections="1009,1021" ForcefieldType="o2h" Charge="-0.57" Components="O" Visible="0">
							<Properties Force="284.78894102388,213.673258067264,-1380.48682671919" RelativeVelocity="0.0135829159827451,0.00174284900463576,-0.0572681634718971"/>
						</Atom3d>
						<Bond ID="1009" Mapping="409" Parent="75" Connects="1006,1008" Visible="0"/>
						<Atom3d ID="1010" HasProperties="1" Mapping="409" Parent="75" UserID="319" DisplayStyle="Line" Hidden="1" XYZ="1.38474369348725,0.150572722749255,0.941628557018649" Connections="1011" ForcefieldType="h1" Charge="0.053" Components="H" Visible="0">
							<Properties Force="-250.033940470442,-133.354096043329,82.3816844581198" RelativeVelocity="-0.82649737080136,0.50514974156319,-0.638969364609234"/>
						</Atom3d>
						<Bond ID="1011" Mapping="409" Parent="75" Hidden="1" Connects="1005,1010" Visible="0"/>
						<Atom3d ID="1012" HasProperties="1" Mapping="409" Parent="75" UserID="320" DisplayStyle="Line" Hidden="1" XYZ="1.37523782295123,0.202110554650576,0.981692162677209" Connections="1013" ForcefieldType="h1" Charge="0.053" Components="H" Visible="0">
							<Properties Force="299.841073046467,-350.539455690513,-815.248313024597" RelativeVelocity="-0.0278736184399194,-0.620762147744741,0.0944974327920348"/>
						</Atom3d>
						<Bond ID="1013" Mapping="409" Parent="75" Hidden="1" Connects="1005,1012" Visible="0"/>
						<Atom3d ID="1014" HasProperties="1" Mapping="409" Parent="75" UserID="321" DisplayStyle="Line" Hidden="1" XYZ="1.43321091979003,0.175385618325675,0.975317836402049" Connections="1015" ForcefieldType="h1" Charge="0.053" Components="H" Visible="0">
							<Properties Force="-690.771454285855,255.770025245752,-734.182644634898" RelativeVelocity="-0.325505950264905,1.76657751382835,-0.297436762580165"/>
						</Atom3d>
						<Bond ID="1015" Mapping="409" Parent="75" Hidden="1" Connects="1005,1014" Visible="0"/>
						<Atom3d ID="1016" HasProperties="1" Mapping="409" Parent="75" UserID="322" DisplayStyle="Line" Hidden="1" XYZ="1.43028923654655,0.246795206806071,0.923363212137599" Connections="1017" ForcefieldType="h1" Charge="0.053" Components="H" Visible="0">
							<Properties Force="-429.68804871384,-242.264022187558,-337.164415930296" RelativeVelocity="0.672776818724941,-0.13279289101139,0.557947509244039"/>
						</Atom3d>
						<Bond ID="1017" Mapping="409" Parent="75" Hidden="1" Connects="1006,1016" Visible="0"/>
						<Atom3d ID="1018" HasProperties="1" Mapping="409" Parent="75" UserID="323" DisplayStyle="Line" Hidden="1" XYZ="1.37482047327921,0.226338607613517,0.894224688905679" Connections="1019" ForcefieldType="h1" Charge="0.053" Components="H" Visible="0">
							<Properties Force="127.870756136845,224.430873161226,257.35152858183" RelativeVelocity="-0.172466732756788,0.0188668562836754,0.268875914045197"/>
						</Atom3d>
						<Bond ID="1019" Mapping="409" Parent="75" Hidden="1" Connects="1006,1018" Visible="0"/>
						<Atom3d ID="1020" HasProperties="1" Mapping="409" Parent="75" UserID="324" DisplayStyle="Line" Hidden="1" XYZ="1.43530197326087,0.207723732640831,0.844765559283049" Connections="1021" ForcefieldType="h1o" Charge="0.41" Components="H" Visible="0">
							<Properties Force="-34.060610199157,-493.66743493612,1023.41739292014" RelativeVelocity="-0.102145585425916,0.221287357139514,-0.97395599065062"/>
						</Atom3d>
						<Bond ID="1021" Mapping="409" Parent="75" Hidden="1" Connects="1008,1020" Visible="0"/>
						<Molecule ID="75" Mapping="409" Parent="2" Children="ci(18):17+1005,4466" Name="Sketch 24" XYZ="0.266867602755374,0.434970124916031,-0.302223708328691" Visible="0"/>
						<Atom3d ID="1022" HasProperties="1" Mapping="409" Parent="77" UserID="325" DisplayStyle="Line" XYZ="1.22901430863291,0.575300425188446,0.660662482681691" Connections="1024,1028,1030,1032" ForcefieldType="c4" Charge="-0.159" Components="C" Visible="0">
							<Properties Force="151.876972864635,991.223674984994,61.0517861966029" RelativeVelocity="0.0643239757008735,0.0986971422826897,0.131525260183172"/>
						</Atom3d>
						<Atom3d ID="1023" HasProperties="1" Mapping="409" Parent="77" UserID="326" DisplayStyle="Line" XYZ="1.2037806451598,0.62147263580218,0.644566139836403" Connections="1024,1026,1034,1036" ForcefieldType="c4o" Charge="0.054" Components="C" Visible="0">
							<Properties Force="-290.879543484775,315.489479044498,-1016.5388809415" RelativeVelocity="0.097160445199033,0.188742244984737,-0.0998877061616372"/>
						</Atom3d>
						<Bond ID="1024" Mapping="409" Parent="77" Connects="1022,1023" Visible="0"/>
						<Atom3d ID="1025" HasProperties="1" Mapping="409" Parent="77" UserID="327" DisplayStyle="Line" XYZ="1.16510325357794,0.636431659305863,0.675064116500501" Connections="1026,1038" ForcefieldType="o2h" Charge="-0.57" Components="O" Visible="0">
							<Properties Force="-165.757875824085,-1079.49009959449,94.8850460067587" RelativeVelocity="0.240688885058004,0.0131592112303436,-0.294497509041837"/>
						</Atom3d>
						<Bond ID="1026" Mapping="409" Parent="77" Connects="1023,1025" Visible="0"/>
						<Atom3d ID="1027" HasProperties="1" Mapping="409" Parent="77" UserID="328" DisplayStyle="Line" Hidden="1" XYZ="1.23336697827196,0.578218173906251,0.699866004154389" Connections="1028" ForcefieldType="h1" Charge="0.053" Components="H" Visible="0">
							<Properties Force="270.25046955664,-36.6981637772859,-244.228153629574" RelativeVelocity="-0.0444779751529218,0.54172278603019,-0.686704336571413"/>
						</Atom3d>
						<Bond ID="1028" Mapping="409" Parent="77" Hidden="1" Connects="1022,1027" Visible="0"/>
						<Atom3d ID="1029" HasProperties="1" Mapping="409" Parent="77" UserID="329" DisplayStyle="Line" Hidden="1" XYZ="1.26377486427127,0.572315053727821,0.64121531716924" Connections="1030" ForcefieldType="h1" Charge="0.053" Components="H" Visible="0">
							<Properties Force="-491.166395755869,-180.744420931374,321.105604171438" RelativeVelocity="-0.234024994685134,0.856204189644645,0.242977340207426"/>
						</Atom3d>
						<Bond ID="1030" Mapping="409" Parent="77" Hidden="1" Connects="1022,1029" Visible="0"/>
						<Atom3d ID="1031" HasProperties="1" Mapping="409" Parent="77" UserID="330" DisplayStyle="Line" Hidden="1" XYZ="1.20721636351955,0.544671523256054,0.65493259317883" Connections="1032" ForcefieldType="h1" Charge="0.053" Components="H" Visible="0">
							<Properties Force="-303.184139270744,-580.211175735722,-233.619063626773" RelativeVelocity="0.413367460186835,0.0840880318424315,-0.351216287753233"/>
						</Atom3d>
						<Bond ID="1032" Mapping="409" Parent="77" Hidden="1" Connects="1022,1031" Visible="0"/>
						<Atom3d ID="1033" HasProperties="1" Mapping="409" Parent="77" UserID="331" DisplayStyle="Line" Hidden="1" XYZ="1.18925818914933,0.620461170033208,0.605005749441324" Connections="1034" ForcefieldType="h1" Charge="0.053" Components="H" Visible="0">
							<Properties Force="443.721602387058,-231.44749158832,1117.74519747683" RelativeVelocity="-0.0676732819654247,0.334191817307338,-0.246450132933395"/>
						</Atom3d>
						<Bond ID="1034" Mapping="409" Parent="77" Hidden="1" Connects="1023,1033" Visible="0"/>
						<Atom3d ID="1035" HasProperties="1" Mapping="409" Parent="77" UserID="332" DisplayStyle="Line" Hidden="1" XYZ="1.23190267283188,0.651080668388628,0.642834918741361" Connections="1036" ForcefieldType="h1" Charge="0.053" Components="H" Visible="0">
							<Properties Force="-677.121793526958,-489.854992019923,313.438371373965" RelativeVelocity="-0.237247475189675,-0.366226525849802,0.142748099586177"/>
						</Atom3d>
						<Bond ID="1036" Mapping="409" Parent="77" Hidden="1" Connects="1023,1035" Visible="0"/>
						<Atom3d ID="1037" HasProperties="1" Mapping="409" Parent="77" UserID="333" DisplayStyle="Line" Hidden="1" XYZ="1.14385406417605,0.60745792505139,0.683362459909627" Connections="1038" ForcefieldType="h1o" Charge="0.41" Components="H" Visible="0">
							<Properties Force="889.58368733819,1124.57085842659,-481.198658127868" RelativeVelocity="-0.0158577646725172,-0.0932022520254569,-0.556533435497193"/>
						</Atom3d>
						<Bond ID="1038" Mapping="409" Parent="77" Hidden="1" Connects="1025,1037" Visible="0"/>
						<Molecule ID="77" Mapping="409" Parent="2" Children="ci(18):17+1022,4467" Name="Sketch 24" XYZ="0.266867602755374,0.434970124916031,-0.302223708328691" Visible="0"/>
						<Atom3d ID="1039" HasProperties="1" Mapping="409" Parent="79" UserID="334" DisplayStyle="Line" XYZ="0.306036615388702,0.719090388531744,-0.68074119324251" Connections="1041,1045,1047,1049" ForcefieldType="c4" Charge="-0.159" Components="C" Visible="0">
							<Properties Force="788.479783394267,-1118.77961766169,-2062.03326331828" RelativeVelocity="0.0777756348983348,0.208085686690994,0.0824382999394179"/>
						</Atom3d>
						<Atom3d ID="1040" HasProperties="1" Mapping="409" Parent="79" UserID="335" DisplayStyle="Line" XYZ="0.29028507899954,0.753148667745544,-0.722055693386358" Connections="1041,1043,1051,1053" ForcefieldType="c4o" Charge="0.054" Components="C" Visible="0">
							<Properties Force="409.029275510381,1270.66844738464,1199.59682406778" RelativeVelocity="-0.116904211658303,0.171118024454539,0.0327225019146724"/>
						</Atom3d>
						<Bond ID="1041" Mapping="409" Parent="79" Connects="1039,1040" Visible="0"/>
						<Atom3d ID="1042" HasProperties="1" Mapping="409" Parent="79" UserID="336" DisplayStyle="Line" XYZ="0.256789826350374,0.733242216539547,-0.75236780575649" Connections="1043,1055" ForcefieldType="o2h" Charge="-0.57" Components="O" Visible="0">
							<Properties Force="-254.803809250321,-467.737655892472,-316.075613066685" RelativeVelocity="0.0312859805423787,0.0700733170395246,-0.109063342971835"/>
						</Atom3d>
						<Bond ID="1043" Mapping="409" Parent="79" Connects="1040,1042" Visible="0"/>
						<Atom3d ID="1044" HasProperties="1" Mapping="409" Parent="79" UserID="337" DisplayStyle="Line" Hidden="1" XYZ="0.308040318181147,0.680131253356846,-0.69644203913989" Connections="1045" ForcefieldType="h1" Charge="0.053" Components="H" Visible="0">
							<Properties Force="-41.0705046302919,1118.78042760609,512.579518429189" RelativeVelocity="0.22371553346446,0.0866264265271613,0.0322764915865019"/>
						</Atom3d>
						<Bond ID="1045" Mapping="409" Parent="79" Hidden="1" Connects="1039,1044" Visible="0"/>
						<Atom3d ID="1046" HasProperties="1" Mapping="409" Parent="79" UserID="338" DisplayStyle="Line" Hidden="1" XYZ="0.282881062029892,0.718617050322396,-0.651456141169795" Connections="1047" ForcefieldType="h1" Charge="0.053" Components="H" Visible="0">
							<Properties Force="-884.741283294647,30.4758358826529,780.257803904372" RelativeVelocity="-0.682358385933549,0.349215039314632,-0.532150556178073"/>
						</Atom3d>
						<Bond ID="1047" Mapping="409" Parent="79" Hidden="1" Connects="1039,1046" Visible="0"/>
						<Atom3d ID="1048" HasProperties="1" Mapping="409" Parent="79" UserID="339" DisplayStyle="Line" Hidden="1" XYZ="0.341411727571067,0.727340341049637,-0.666662872704082" Connections="1049" ForcefieldType="h1" Charge="0.053" Components="H" Visible="0">
							<Properties Force="62.5626270847018,64.6036534022482,-32.0114887911307" RelativeVelocity="-0.187648993003625,0.0823811592793023,-0.0361479650040001"/>
						</Atom3d>
						<Bond ID="1049" Mapping="409" Parent="79" Hidden="1" Connects="1039,1048" Visible="0"/>
						<Atom3d ID="1050" HasProperties="1" Mapping="409" Parent="79" UserID="340" DisplayStyle="Line" Hidden="1" XYZ="0.319531183301309,0.77321256078654,-0.741552379315925" Connections="1051" ForcefieldType="h1" Charge="0.053" Components="H" Visible="0">
							<Properties Force="-170.657862305352,-609.615314014613,195.031313569941" RelativeVelocity="0.532527841155861,-0.792849057100501,1.116828445912"/>
						</Atom3d>
						<Bond ID="1051" Mapping="409" Parent="79" Hidden="1" Connects="1040,1050" Visible="0"/>
						<Atom3d ID="1052" HasProperties="1" Mapping="409" Parent="79" UserID="341" DisplayStyle="Line" Hidden="1" XYZ="0.272656760141219,0.783673601833398,-0.702870418321114" Connections="1053" ForcefieldType="h1" Charge="0.053" Components="H" Visible="0">
							<Properties Force="111.416193403889,-253.322038429012,-171.136075380036" RelativeVelocity="0.0761252413272167,0.224509752584693,-0.219754571521408"/>
						</Atom3d>
						<Bond ID="1053" Mapping="409" Parent="79" Hidden="1" Connects="1040,1052" Visible="0"/>
						<Atom3d ID="1054" HasProperties="1" Mapping="409" Parent="79" UserID="342" DisplayStyle="Line" Hidden="1" XYZ="0.238486440391197,0.759094695422463,-0.764627349398333" Connections="1055" ForcefieldType="h1o" Charge="0.41" Components="H" Visible="0">
							<Properties Force="-35.2111481757147,14.0837571691543,-116.184177392686" RelativeVelocity="-0.574139051992674,0.612612113161621,0.520567193997739"/>
						</Atom3d>
						<Bond ID="1055" Mapping="409" Parent="79" Hidden="1" Connects="1042,1054" Visible="0"/>
						<Molecule ID="79" Mapping="409" Parent="2" Children="ci(18):17+1039,4468" Name="Sketch 24" XYZ="0.266867602755374,0.434970124916031,-0.302223708328691" Visible="0"/>
						<Atom3d ID="1056" HasProperties="1" Mapping="409" Parent="81" UserID="343" DisplayStyle="Line" XYZ="1.08173330646717,1.02165613090814,1.33963661534175" Connections="1058,1062,1064,1066" ForcefieldType="c4" Charge="-0.159" Components="C" Visible="0">
							<Properties Force="472.577961650397,-1063.08476540528,-272.54686374277" RelativeVelocity="-0.0269271815032842,-0.039882762869405,0.304055595529922"/>
						</Atom3d>
						<Atom3d ID="1057" HasProperties="1" Mapping="409" Parent="81" UserID="344" DisplayStyle="Line" XYZ="1.0966200232551,0.976146959462122,1.31248613494248" Connections="1058,1060,1068,1070" ForcefieldType="c4o" Charge="0.054" Components="C" Visible="0">
							<Properties Force="353.181013433188,-140.84689330634,31.2527191791119" RelativeVelocity="-0.248704283041257,-0.00782401026643736,-0.25257360722742"/>
						</Atom3d>
						<Bond ID="1058" Mapping="409" Parent="81" Connects="1056,1057" Visible="0"/>
						<Atom3d ID="1059" HasProperties="1" Mapping="409" Parent="81" UserID="345" DisplayStyle="Line" XYZ="1.1384395521007,0.958215023217853,1.33336217782145" Connections="1060,1072" ForcefieldType="o2h" Charge="-0.57" Components="O" Visible="0">
							<Properties Force="193.957858579842,68.631459591564,809.527709814275" RelativeVelocity="-0.191853954702383,-0.00879611743257808,-0.0887862854708864"/>
						</Atom3d>
						<Bond ID="1060" Mapping="409" Parent="81" Connects="1057,1059" Visible="0"/>
						<Atom3d ID="1061" HasProperties="1" Mapping="409" Parent="81" UserID="346" DisplayStyle="Line" Hidden="1" XYZ="1.04976812606385,1.032420798328,1.32253271857705" Connections="1062" ForcefieldType="h1" Charge="0.053" Components="H" Visible="0">
							<Properties Force="-523.021048553689,804.000529458393,-256.310766630816" RelativeVelocity="0.742636863917749,-0.156041344553544,-0.0488434174249848"/>
						</Atom3d>
						<Bond ID="1062" Mapping="409" Parent="81" Hidden="1" Connects="1056,1061" Visible="0"/>
						<Atom3d ID="1063" HasProperties="1" Mapping="409" Parent="81" UserID="347" DisplayStyle="Line" Hidden="1" XYZ="1.1109174589944,1.04818634555311,1.34308443045699" Connections="1064" ForcefieldType="h1" Charge="0.053" Components="H" Visible="0">
							<Properties Force="-350.027603687688,-115.777605904494,-281.089821173056" RelativeVelocity="-0.208460854426927,-0.946875208548463,-0.224582281583147"/>
						</Atom3d>
						<Bond ID="1064" Mapping="409" Parent="81" Hidden="1" Connects="1056,1063" Visible="0"/>
						<Atom3d ID="1065" HasProperties="1" Mapping="409" Parent="81" UserID="348" DisplayStyle="Line" Hidden="1" XYZ="1.07140999216104,1.00984176219088,1.37531610054538" Connections="1066" ForcefieldType="h1" Charge="0.053" Components="H" Visible="0">
							<Properties Force="64.4156602038685,-43.2337677127547,123.010917074876" RelativeVelocity="0.596449445273756,-0.0253549024283422,0.197727650936377"/>
						</Atom3d>
						<Bond ID="1066" Mapping="409" Parent="81" Hidden="1" Connects="1056,1065" Visible="0"/>
						<Atom3d ID="1067" HasProperties="1" Mapping="409" Parent="81" UserID="349" DisplayStyle="Line" Hidden="1" XYZ="1.10044366307022,0.977292066086929,1.27314361708197" Connections="1068" ForcefieldType="h1" Charge="0.053" Components="H" Visible="0">
							<Properties Force="-125.630433633158,230.454112752379,406.960080887954" RelativeVelocity="0.253937195140541,0.014126126818316,-0.419814102161018"/>
						</Atom3d>
						<Bond ID="1068" Mapping="409" Parent="81" Hidden="1" Connects="1057,1067" Visible="0"/>
						<Atom3d ID="1069" HasProperties="1" Mapping="409" Parent="81" UserID="350" DisplayStyle="Line" Hidden="1" XYZ="1.07043231805149,0.948235057891644,1.31829739143155" Connections="1070" ForcefieldType="h1" Charge="0.053" Components="H" Visible="0">
							<Properties Force="-444.202238255188,-72.5594946958134,48.1812384613591" RelativeVelocity="-0.00761780064403242,-0.159648567918655,-0.388862475991894"/>
						</Atom3d>
						<Bond ID="1070" Mapping="409" Parent="81" Hidden="1" Connects="1057,1069" Visible="0"/>
						<Atom3d ID="1071" HasProperties="1" Mapping="409" Parent="81" UserID="351" DisplayStyle="Line" Hidden="1" XYZ="1.16104593181387,0.948426928521464,1.31097774354828" Connections="1072" ForcefieldType="h1o" Charge="0.41" Components="H" Visible="0">
							<Properties Force="189.011047352545,-87.1755036383043,-611.856674868138" RelativeVelocity="-1.08275136628886,-0.0634036011502043,-0.839205417020663"/>
						</Atom3d>
						<Bond ID="1072" Mapping="409" Parent="81" Hidden="1" Connects="1059,1071" Visible="0"/>
						<Molecule ID="81" Mapping="409" Parent="2" Children="ci(18):17+1056,4469" Name="Sketch 24" XYZ="0.266867602755374,0.434970124916031,-0.302223708328691" Visible="0"/>
						<Atom3d ID="1073" HasProperties="1" Mapping="409" Parent="83" UserID="352" DisplayStyle="Line" XYZ="1.56615011828405,0.816533798374786,-1.78678497653024" Connections="1075,1079,1081,1083" ForcefieldType="c4" Charge="-0.159" Components="C" Visible="0">
							<Properties Force="-181.764845924561,-601.84438665562,1532.48676092145" RelativeVelocity="0.0255401625419856,-0.0791695669292269,0.0302426747907087"/>
						</Atom3d>
						<Atom3d ID="1074" HasProperties="1" Mapping="409" Parent="83" UserID="353" DisplayStyle="Line" XYZ="1.59939328947414,0.805307507468643,-1.82566830199776" Connections="1075,1077,1085,1087" ForcefieldType="c4o" Charge="0.054" Components="C" Visible="0">
							<Properties Force="1280.53507834461,-505.245209496898,-942.106699392654" RelativeVelocity="-0.00794758370047738,0.0788831929221491,0.0240753529928295"/>
						</Atom3d>
						<Bond ID="1075" Mapping="409" Parent="83" Connects="1073,1074" Visible="0"/>
						<Atom3d ID="1076" HasProperties="1" Mapping="409" Parent="83" UserID="354" DisplayStyle="Line" XYZ="1.64578956765179,0.826843339581415,-1.81992998824743" Connections="1077,1089" ForcefieldType="o2h" Charge="-0.57" Components="O" Visible="0">
							<Properties Force="-1130.95854792995,680.428181989833,255.03199909037" RelativeVelocity="0.325857130845011,0.192546150193174,-0.122433067993396"/>
						</Atom3d>
						<Bond ID="1077" Mapping="409" Parent="83" Connects="1074,1076" Visible="0"/>
						<Atom3d ID="1078" HasProperties="1" Mapping="409" Parent="83" UserID="355" DisplayStyle="Line" Hidden="1" XYZ="1.53148339573706,0.796180715585454,-1.78870790168875" Connections="1079" ForcefieldType="h1" Charge="0.053" Components="H" Visible="0">
							<Properties Force="377.194167846743,496.841812324288,-150.323111538028" RelativeVelocity="-0.199012417743444,-0.698567032266013,-0.459577457705092"/>
						</Atom3d>
						<Bond ID="1079" Mapping="409" Parent="83" Hidden="1" Connects="1073,1078" Visible="0"/>
						<Atom3d ID="1080" HasProperties="1" Mapping="409" Parent="83" UserID="356" DisplayStyle="Line" Hidden="1" XYZ="1.56154592463359,0.855445320980334,-1.7830643898048" Connections="1081" ForcefieldType="h1" Charge="0.053" Components="H" Visible="0">
							<Properties Force="-154.814118008218,-200.286907046408,60.8483621740943" RelativeVelocity="0.247236234800532,0.144152217471152,0.794703444823016"/>
						</Atom3d>
						<Bond ID="1081" Mapping="409" Parent="83" Hidden="1" Connects="1073,1080" Visible="0"/>
						<Atom3d ID="1082" HasProperties="1" Mapping="409" Parent="83" UserID="357" DisplayStyle="Line" Hidden="1" XYZ="1.58456346917141,0.801438708837475,-1.75285906945817" Connections="1083" ForcefieldType="h1" Charge="0.053" Components="H" Visible="0">
							<Properties Force="-474.741661526868,596.87499482975,-697.348250563045" RelativeVelocity="0.635226073796799,-0.332828761384238,0.487709158457205"/>
						</Atom3d>
						<Bond ID="1083" Mapping="409" Parent="83" Hidden="1" Connects="1073,1082" Visible="0"/>
						<Atom3d ID="1084" HasProperties="1" Mapping="409" Parent="83" UserID="358" DisplayStyle="Line" Hidden="1" XYZ="1.58880900507634,0.812525048149874,-1.86179524337025" Connections="1085" ForcefieldType="h1" Charge="0.053" Components="H" Visible="0">
							<Properties Force="-499.535108018227,432.007757617347,-372.288030995274" RelativeVelocity="-0.0423601598079095,-0.710211726327694,0.437418951465859"/>
						</Atom3d>
						<Bond ID="1085" Mapping="409" Parent="83" Hidden="1" Connects="1074,1084" Visible="0"/>
						<Atom3d ID="1086" HasProperties="1" Mapping="409" Parent="83" UserID="359" DisplayStyle="Line" Hidden="1" XYZ="1.60556648359942,0.766691596708801,-1.82870781472554" Connections="1087" ForcefieldType="h1" Charge="0.053" Components="H" Visible="0">
							<Properties Force="-76.0083881915566,-120.446676870466,317.981054615397" RelativeVelocity="0.433058746275985,-0.192459041899689,0.961788107751654"/>
						</Atom3d>
						<Bond ID="1087" Mapping="409" Parent="83" Hidden="1" Connects="1074,1086" Visible="0"/>
						<Atom3d ID="1088" HasProperties="1" Mapping="409" Parent="83" UserID="360" DisplayStyle="Line" Hidden="1" XYZ="1.66575235203736,0.800453951711706,-1.8224682549879" Connections="1089" ForcefieldType="h1o" Charge="0.41" Components="H" Visible="0">
							<Properties Force="906.841729243247,-581.521063109727,-102.489479182591" RelativeVelocity="0.12673120850286,0.232011664371792,-0.123349989043508"/>
						</Atom3d>
						<Bond ID="1089" Mapping="409" Parent="83" Hidden="1" Connects="1076,1088" Visible="0"/>
						<Molecule ID="83" Mapping="409" Parent="2" Children="ci(18):17+1073,4470" Name="Sketch 24" XYZ="0.266867602755374,0.434970124916031,-0.302223708328691" Visible="0"/>
						<Atom3d ID="1090" HasProperties="1" Mapping="409" Parent="85" UserID="361" DisplayStyle="Line" XYZ="-0.737420464741656,-0.328019670805766,-1.44654244100699" Connections="1092,1096,1098,1100" ForcefieldType="c4" Charge="-0.159" Components="C" Visible="0">
							<Properties Force="901.469753605898,755.664128604624,-859.048640064345" RelativeVelocity="-0.08475669308586,-0.124347062903288,0.170094196713693"/>
						</Atom3d>
						<Atom3d ID="1091" HasProperties="1" Mapping="409" Parent="85" UserID="362" DisplayStyle="Line" XYZ="-0.721832470181077,-0.304986397795781,-1.4946952257639" Connections="1092,1094,1102,1104" ForcefieldType="c4o" Charge="0.054" Components="C" Visible="0">
							<Properties Force="425.670556142829,-629.872112458065,141.669904302368" RelativeVelocity="-0.00605454547699243,-0.178276943434047,0.0160876392258611"/>
						</Atom3d>
						<Bond ID="1092" Mapping="409" Parent="85" Connects="1090,1091" Visible="0"/>
						<Atom3d ID="1093" HasProperties="1" Mapping="409" Parent="85" UserID="363" DisplayStyle="Line" XYZ="-0.713107423977324,-0.2557448231287,-1.48808072284839" Connections="1094,1106" ForcefieldType="o2h" Charge="-0.57" Components="O" Visible="0">
							<Properties Force="-452.36044412566,29.9380495929011,446.560414010183" RelativeVelocity="-0.0079597067634053,0.0357991544505127,0.197173385328469"/>
						</Atom3d>
						<Bond ID="1094" Mapping="409" Parent="85" Connects="1091,1093" Visible="0"/>
						<Atom3d ID="1095" HasProperties="1" Mapping="409" Parent="85" UserID="364" DisplayStyle="Line" Hidden="1" XYZ="-0.73163820131504,-0.36592265495609,-1.44300180983276" Connections="1096" ForcefieldType="h1" Charge="0.053" Components="H" Visible="0">
							<Properties Force="-12.8368502321467,-354.471203240236,-144.201761579193" RelativeVelocity="1.64732825694508,0.203168834216677,0.296974257135352"/>
						</Atom3d>
						<Bond ID="1096" Mapping="409" Parent="85" Hidden="1" Connects="1090,1095" Visible="0"/>
						<Atom3d ID="1097" HasProperties="1" Mapping="409" Parent="85" UserID="365" DisplayStyle="Line" Hidden="1" XYZ="-0.773256132455816,-0.318709443669909,-1.44027493701864" Connections="1098" ForcefieldType="h1" Charge="0.053" Components="H" Visible="0">
							<Properties Force="-971.95544779529,83.255934175848,233.304997991036" RelativeVelocity="-0.241302336328789,-0.17569637015918,0.730151372080207"/>
						</Atom3d>
						<Bond ID="1098" Mapping="409" Parent="85" Hidden="1" Connects="1090,1097" Visible="0"/>
						<Atom3d ID="1099" HasProperties="1" Mapping="409" Parent="85" UserID="366" DisplayStyle="Line" Hidden="1" XYZ="-0.71612489494974,-0.310538357359232,-1.41944054349765" Connections="1100" ForcefieldType="h1" Charge="0.053" Components="H" Visible="0">
							<Properties Force="151.743318854143,49.2412382501504,268.773847851505" RelativeVelocity="-0.309738472240314,0.911180544340648,-0.2283204272741"/>
						</Atom3d>
						<Bond ID="1100" Mapping="409" Parent="85" Hidden="1" Connects="1090,1099" Visible="0"/>
						<Atom3d ID="1101" HasProperties="1" Mapping="409" Parent="85" UserID="367" DisplayStyle="Line" Hidden="1" XYZ="-0.746472541601576,-0.313069175614056,-1.52398366081549" Connections="1102" ForcefieldType="h1" Charge="0.053" Components="H" Visible="0">
							<Properties Force="-259.194000491244,161.227662404358,5.94303509467318" RelativeVelocity="0.0295410642666214,-0.157750068012987,-0.843059892143894"/>
						</Atom3d>
						<Bond ID="1102" Mapping="409" Parent="85" Hidden="1" Connects="1091,1101" Visible="0"/>
						<Atom3d ID="1103" HasProperties="1" Mapping="409" Parent="85" UserID="368" DisplayStyle="Line" Hidden="1" XYZ="-0.688176384227568,-0.321295968722346,-1.5065302198875" Connections="1104" ForcefieldType="h1" Charge="0.053" Components="H" Visible="0">
							<Properties Force="101.743947255717,-88.3530944949224,64.1393765701255" RelativeVelocity="-0.545906067148866,-0.238274501155097,-0.352718767473913"/>
						</Atom3d>
						<Bond ID="1104" Mapping="409" Parent="85" Hidden="1" Connects="1091,1103" Visible="0"/>
						<Atom3d ID="1105" HasProperties="1" Mapping="409" Parent="85" UserID="369" DisplayStyle="Line" Hidden="1" XYZ="-0.703638327017036,-0.241789875805422,-1.51759377428561" Connections="1106" ForcefieldType="h1o" Charge="0.41" Components="H" Visible="0">
							<Properties Force="157.130411344075,-41.6194331568418,-295.127866821137" RelativeVelocity="0.825394223385916,0.0622329202260482,-1.38336206783757"/>
						</Atom3d>
						<Bond ID="1106" Mapping="409" Parent="85" Hidden="1" Connects="1093,1105" Visible="0"/>
						<Molecule ID="85" Mapping="409" Parent="2" Children="ci(18):17+1090,4471" Name="Sketch 24" XYZ="0.266867602755374,0.434970124916031,-0.302223708328691" Visible="0"/>
						<Atom3d ID="1107" HasProperties="1" Mapping="409" Parent="87" UserID="370" DisplayStyle="Line" XYZ="1.24923572948572,1.29390894797243,-0.122617641749154" Connections="1109,1113,1115,1117" ForcefieldType="c4" Charge="-0.159" Components="C" Visible="0">
							<Properties Force="283.699857107583,1080.02488368098,-402.445686286217" RelativeVelocity="0.197444948120303,0.00262757396652804,-0.215234966519055"/>
						</Atom3d>
						<Atom3d ID="1108" HasProperties="1" Mapping="409" Parent="87" UserID="371" DisplayStyle="Line" XYZ="1.22177721493038,1.33587254251974,-0.0989029569469934" Connections="1109,1111,1119,1121" ForcefieldType="c4o" Charge="0.054" Components="C" Visible="0">
							<Properties Force="399.022239709203,600.990375790122,-1195.21325091133" RelativeVelocity="-0.322975957678506,-0.136238679451121,0.116131190094208"/>
						</Atom3d>
						<Bond ID="1109" Mapping="409" Parent="87" Connects="1107,1108" Visible="0"/>
						<Atom3d ID="1110" HasProperties="1" Mapping="409" Parent="87" UserID="372" DisplayStyle="Line" XYZ="1.17098951940334,1.33032339064436,-0.104422033790623" Connections="1111,1123" ForcefieldType="o2h" Charge="-0.57" Components="O" Visible="0">
							<Properties Force="1127.71688624407,-222.75557624727,355.761268515985" RelativeVelocity="0.0368297860672795,-0.0896227074154872,0.214452444025526"/>
						</Atom3d>
						<Bond ID="1111" Mapping="409" Parent="87" Connects="1108,1110" Visible="0"/>
						<Atom3d ID="1112" HasProperties="1" Mapping="409" Parent="87" UserID="373" DisplayStyle="Line" Hidden="1" XYZ="1.2886084112207,1.29921325617728,-0.119981039788715" Connections="1113" ForcefieldType="h1" Charge="0.053" Components="H" Visible="0">
							<Properties Force="-339.288728586235,-134.123822067587,296.551742308399" RelativeVelocity="-1.63425477370674,0.582525999909729,0.93292806193411"/>
						</Atom3d>
						<Bond ID="1113" Mapping="409" Parent="87" Hidden="1" Connects="1107,1112" Visible="0"/>
						<Atom3d ID="1114" HasProperties="1" Mapping="409" Parent="87" UserID="374" DisplayStyle="Line" Hidden="1" XYZ="1.24421874984408,1.29450111931321,-0.162485228976535" Connections="1115" ForcefieldType="h1" Charge="0.053" Components="H" Visible="0">
							<Properties Force="-227.183890297026,-193.779887692399,600.056522578164" RelativeVelocity="-0.602450780211528,0.536819997205493,0.193489000647185"/>
						</Atom3d>
						<Bond ID="1115" Mapping="409" Parent="87" Hidden="1" Connects="1107,1114" Visible="0"/>
						<Atom3d ID="1116" HasProperties="1" Mapping="409" Parent="87" UserID="375" DisplayStyle="Line" Hidden="1" XYZ="1.23833076800619,1.26110817986336,-0.105703412157392" Connections="1117" ForcefieldType="h1" Charge="0.053" Components="H" Visible="0">
							<Properties Force="1.6278149398438,-410.854282729631,-89.2704387482812" RelativeVelocity="-0.0345360819038335,1.10274039988143,0.207630907119292"/>
						</Atom3d>
						<Bond ID="1117" Mapping="409" Parent="87" Hidden="1" Connects="1107,1116" Visible="0"/>
						<Atom3d ID="1118" HasProperties="1" Mapping="409" Parent="87" UserID="376" DisplayStyle="Line" Hidden="1" XYZ="1.23428522809075,1.37064499212051,-0.117371358880902" Connections="1119" ForcefieldType="h1" Charge="0.053" Components="H" Visible="0">
							<Properties Force="-477.883514988454,-763.228740555637,552.745807642837" RelativeVelocity="0.293541122770307,-0.445981866195508,-0.0679780010594126"/>
						</Atom3d>
						<Bond ID="1119" Mapping="409" Parent="87" Hidden="1" Connects="1108,1118" Visible="0"/>
						<Atom3d ID="1120" HasProperties="1" Mapping="409" Parent="87" UserID="377" DisplayStyle="Line" Hidden="1" XYZ="1.23048927559182,1.33775051904753,-0.0606682915742984" Connections="1121" ForcefieldType="h1" Charge="0.053" Components="H" Visible="0">
							<Properties Force="7.63530454147875,152.250890854928,-53.6104671280668" RelativeVelocity="0.538037976280576,-0.867282291867982,-0.656397503578479"/>
						</Atom3d>
						<Bond ID="1121" Mapping="409" Parent="87" Hidden="1" Connects="1108,1120" Visible="0"/>
						<Atom3d ID="1122" HasProperties="1" Mapping="409" Parent="87" UserID="378" DisplayStyle="Line" Hidden="1" XYZ="1.17147845621509,1.30299551150478,-0.0840254115757894" Connections="1123" ForcefieldType="h1o" Charge="0.41" Components="H" Visible="0">
							<Properties Force="-823.656594947087,-104.623846754204,-98.5258602136118" RelativeVelocity="0.356001314101374,-0.56702802718813,-0.447383223374979"/>
						</Atom3d>
						<Bond ID="1123" Mapping="409" Parent="87" Hidden="1" Connects="1110,1122" Visible="0"/>
						<Molecule ID="87" Mapping="409" Parent="2" Children="ci(18):17+1107,4472" Name="Sketch 24" XYZ="0.266867602755374,0.434970124916031,-0.302223708328691" Visible="0"/>
						<Atom3d ID="1124" HasProperties="1" Mapping="409" Parent="89" UserID="379" DisplayStyle="Line" XYZ="0.534602927519347,1.22130767467504,-1.243068671369" Connections="1126,1130,1132,1134" ForcefieldType="c4" Charge="-0.159" Components="C" Visible="0">
							<Properties Force="649.299392411951,439.544275660489,-380.61468467522" RelativeVelocity="-0.0902274216077405,0.0585094164914434,-0.19489675138398"/>
						</Atom3d>
						<Atom3d ID="1125" HasProperties="1" Mapping="409" Parent="89" UserID="380" DisplayStyle="Line" XYZ="0.481413890106348,1.22017679191075,-1.2581270974299" Connections="1126,1128,1136,1138" ForcefieldType="c4o" Charge="0.054" Components="C" Visible="0">
							<Properties Force="688.898582063857,-578.603123814313,563.618086431982" RelativeVelocity="0.216603591785398,0.118044877561702,0.161693653036624"/>
						</Atom3d>
						<Bond ID="1126" Mapping="409" Parent="89" Connects="1124,1125" Visible="0"/>
						<Atom3d ID="1127" HasProperties="1" Mapping="409" Parent="89" UserID="381" DisplayStyle="Line" XYZ="0.455873210724396,1.19224080208988,-1.22390673727726" Connections="1128,1140" ForcefieldType="o2h" Charge="-0.57" Components="O" Visible="0">
							<Properties Force="-31.6443878764775,476.023727393732,163.030532601799" RelativeVelocity="0.0755799430343136,0.0723945770624921,-0.166729259501995"/>
						</Atom3d>
						<Bond ID="1128" Mapping="409" Parent="89" Connects="1125,1127" Visible="0"/>
						<Atom3d ID="1129" HasProperties="1" Mapping="409" Parent="89" UserID="382" DisplayStyle="Line" Hidden="1" XYZ="0.551692655623118,1.1856938562045,-1.23744205538905" Connections="1130" ForcefieldType="h1" Charge="0.053" Components="H" Visible="0">
							<Properties Force="-312.947054299582,267.115654671643,-248.983661506402" RelativeVelocity="-0.127339876610009,-0.892402174522811,-0.125280937396668"/>
						</Atom3d>
						<Bond ID="1130" Mapping="409" Parent="89" Hidden="1" Connects="1124,1129" Visible="0"/>
						<Atom3d ID="1131" HasProperties="1" Mapping="409" Parent="89" UserID="383" DisplayStyle="Line" Hidden="1" XYZ="0.536846184752158,1.2393340262894,-1.20855621242404" Connections="1132" ForcefieldType="h1" Charge="0.053" Components="H" Visible="0">
							<Properties Force="-141.173386674233,-148.08108725819,231.054586653403" RelativeVelocity="-0.0875788001580519,-0.517654412523459,0.0397469808981731"/>
						</Atom3d>
						<Bond ID="1132" Mapping="409" Parent="89" Hidden="1" Connects="1124,1131" Visible="0"/>
						<Atom3d ID="1133" HasProperties="1" Mapping="409" Parent="89" UserID="384" DisplayStyle="Line" Hidden="1" XYZ="0.559865647514138,1.24511587055959,-1.26525625624082" Connections="1134" ForcefieldType="h1" Charge="0.053" Components="H" Visible="0">
							<Properties Force="-709.856377397907,-680.948916386457,158.931665797013" RelativeVelocity="0.142027236980486,-0.602291585858395,-0.915694425121072"/>
						</Atom3d>
						<Bond ID="1134" Mapping="409" Parent="89" Hidden="1" Connects="1124,1133" Visible="0"/>
						<Atom3d ID="1135" HasProperties="1" Mapping="409" Parent="89" UserID="385" DisplayStyle="Line" Hidden="1" XYZ="0.474585145411787,1.20489296134012,-1.29341291243256" Connections="1136" ForcefieldType="h1" Charge="0.053" Components="H" Visible="0">
							<Properties Force="99.9145380387225,168.706560781374,-141.321213268036" RelativeVelocity="-0.153607959394995,0.860714365346422,0.27811067433154"/>
						</Atom3d>
						<Bond ID="1136" Mapping="409" Parent="89" Hidden="1" Connects="1125,1135" Visible="0"/>
						<Atom3d ID="1137" HasProperties="1" Mapping="409" Parent="89" UserID="386" DisplayStyle="Line" Hidden="1" XYZ="0.467974670169743,1.25627788696734,-1.25545391784525" Connections="1138" ForcefieldType="h1" Charge="0.053" Components="H" Visible="0">
							<Properties Force="-239.329455679034,195.599949847725,-182.907363291249" RelativeVelocity="0.267196691082591,-0.885236695110177,-0.277040410419477"/>
						</Atom3d>
						<Bond ID="1138" Mapping="409" Parent="89" Hidden="1" Connects="1125,1137" Visible="0"/>
						<Atom3d ID="1139" HasProperties="1" Mapping="409" Parent="89" UserID="387" DisplayStyle="Line" Hidden="1" XYZ="0.452718392131986,1.16143917852413,-1.23745273248444" Connections="1140" ForcefieldType="h1o" Charge="0.41" Components="H" Visible="0">
							<Properties Force="-43.1094921984089,-304.593770876116,-178.283685043946" RelativeVelocity="-1.2266985434179,0.187946173244313,-0.0273042193547756"/>
						</Atom3d>
						<Bond ID="1140" Mapping="409" Parent="89" Hidden="1" Connects="1127,1139" Visible="0"/>
						<Molecule ID="89" Mapping="409" Parent="2" Children="ci(18):17+1124,4473" Name="Sketch 24" XYZ="0.266867602755374,0.434970124916031,-0.302223708328691" Visible="0"/>
						<Atom3d ID="1141" HasProperties="1" Mapping="409" Parent="91" UserID="388" DisplayStyle="Line" XYZ="0.518636021316152,0.0895325837480753,0.593572493084897" Connections="1143,1147,1149,1151" ForcefieldType="c4" Charge="-0.159" Components="C">
							<Properties Force="-447.924314077317,750.164792546735,801.881979556448" RelativeVelocity="0.134513020179535,0.14778744722992,0.336797025425325"/>
						</Atom3d>
						<Atom3d ID="1142" HasProperties="1" Mapping="409" Parent="91" UserID="389" DisplayStyle="Line" XYZ="0.55631347765734,0.0932071466773933,0.555381324185591" Connections="1143,1145,1153,1155" ForcefieldType="c4o" Charge="0.054" Components="C">
							<Properties Force="-117.249229344226,-548.740482736582,1284.42358331485" RelativeVelocity="-0.26584794301427,0.000320040245267911,-0.0973856298555619"/>
						</Atom3d>
						<Bond ID="1143" Mapping="409" Parent="91" Connects="1141,1142"/>
						<Atom3d ID="1144" HasProperties="1" Mapping="409" Parent="91" UserID="390" DisplayStyle="Line" XYZ="0.547338434525106,0.0542051072281023,0.525424329872323" Connections="1145,1157" ForcefieldType="o2h" Charge="-0.57" Components="O">
							<Properties Force="84.5244638359915,312.271299899632,-788.058009858603" RelativeVelocity="-0.00687153900201545,0.0364619024875138,0.0756410647372054"/>
						</Atom3d>
						<Bond ID="1145" Mapping="409" Parent="91" Connects="1142,1144"/>
						<Atom3d ID="1146" HasProperties="1" Mapping="409" Parent="91" UserID="391" DisplayStyle="Line" Hidden="1" XYZ="0.483356319758545,0.102345197711279,0.58140219925408" Connections="1147" ForcefieldType="h1" Charge="0.053" Components="H">
							<Properties Force="155.279540232504,26.2154047773141,13.8233408538074" RelativeVelocity="-0.911319548894424,-0.0401592364925532,-0.191755152758711"/>
						</Atom3d>
						<Bond ID="1147" Mapping="409" Parent="91" Hidden="1" Connects="1141,1146"/>
						<Atom3d ID="1148" HasProperties="1" Mapping="409" Parent="91" UserID="392" DisplayStyle="Line" Hidden="1" XYZ="0.527917561088878,0.109030572270204,0.627565895173925" Connections="1149" ForcefieldType="h1" Charge="0.053" Components="H">
							<Properties Force="-99.505181857685,-24.9692894881612,-554.183563883843" RelativeVelocity="0.456843520906073,-0.450592466197985,0.270264169562429"/>
						</Atom3d>
						<Bond ID="1149" Mapping="409" Parent="91" Hidden="1" Connects="1141,1148"/>
						<Atom3d ID="1150" HasProperties="1" Mapping="409" Parent="91" UserID="393" DisplayStyle="Line" Hidden="1" XYZ="0.51282800142244,0.0535608878979673,0.606419282073109" Connections="1151" ForcefieldType="h1" Charge="0.053" Components="H">
							<Properties Force="121.097348633895,-441.821942168476,-170.678687022819" RelativeVelocity="-0.442545921644529,0.23647414481661,0.189674384916033"/>
						</Atom3d>
						<Bond ID="1151" Mapping="409" Parent="91" Hidden="1" Connects="1141,1150"/>
						<Atom3d ID="1152" HasProperties="1" Mapping="409" Parent="91" UserID="394" DisplayStyle="Line" Hidden="1" XYZ="0.589700347311292,0.0856765312524493,0.574435118701568" Connections="1153" ForcefieldType="h1" Charge="0.053" Components="H">
							<Properties Force="251.192583168205,228.086418354868,-136.546673707882" RelativeVelocity="0.323549090485827,-0.255413059157451,0.307265097530804"/>
						</Atom3d>
						<Bond ID="1153" Mapping="409" Parent="91" Hidden="1" Connects="1142,1152"/>
						<Atom3d ID="1154" HasProperties="1" Mapping="409" Parent="91" UserID="395" DisplayStyle="Line" Hidden="1" XYZ="0.557019009469488,0.129583547654166,0.54049649453892" Connections="1155" ForcefieldType="h1" Charge="0.053" Components="H">
							<Properties Force="-69.3395955549757,-172.328820004678,-325.659737003842" RelativeVelocity="-0.267765091160178,0.163137222221701,-0.756455597903976"/>
						</Atom3d>
						<Bond ID="1155" Mapping="409" Parent="91" Hidden="1" Connects="1142,1154"/>
						<Atom3d ID="1156" HasProperties="1" Mapping="409" Parent="91" UserID="396" DisplayStyle="Line" Hidden="1" XYZ="0.565615325550626,0.0626647313355473,0.496878261540617" Connections="1157" ForcefieldType="h1o" Charge="0.41" Components="H">
							<Properties Force="-252.043264217129,-312.702415475954,310.423494292585" RelativeVelocity="0.299675436196932,-0.113946080418669,0.370023361116369"/>
						</Atom3d>
						<Bond ID="1157" Mapping="409" Parent="91" Hidden="1" Connects="1144,1156"/>
						<Molecule ID="91" Mapping="409" Parent="2" Children="ci(18):17+1141,4474" Name="Sketch 24" XYZ="0.266867602755374,0.434970124916031,-0.302223708328691"/>
						<Atom3d ID="1158" HasProperties="1" Mapping="409" Parent="93" UserID="397" DisplayStyle="Line" XYZ="0.977660368491151,1.58059585373905,0.0150590334151596" Connections="1160,1164,1166,1168" ForcefieldType="c4" Charge="-0.159" Components="C" Visible="0">
							<Properties Force="-480.519611127474,1322.87086360798,1552.48887595368" RelativeVelocity="-0.243489671050762,-0.156848014104623,0.159759783711865"/>
						</Atom3d>
						<Atom3d ID="1159" HasProperties="1" Mapping="409" Parent="93" UserID="398" DisplayStyle="Line" XYZ="0.937885179781289,1.5528476255346,0.0395668561091056" Connections="1160,1162,1170,1172" ForcefieldType="c4o" Charge="0.054" Components="C" Visible="0">
							<Properties Force="173.566907677834,563.594890833514,-50.7162396750409" RelativeVelocity="-0.117226372192257,-0.148832768820118,-0.262050613622397"/>
						</Atom3d>
						<Bond ID="1160" Mapping="409" Parent="93" Connects="1158,1159" Visible="0"/>
						<Atom3d ID="1161" HasProperties="1" Mapping="409" Parent="93" UserID="399" DisplayStyle="Line" XYZ="0.959621687075374,1.51383410356179,0.0602874659438126" Connections="1162,1174" ForcefieldType="o2h" Charge="-0.57" Components="O" Visible="0">
							<Properties Force="382.942421509964,-1113.75822858813,818.952837608794" RelativeVelocity="-0.131056235544211,-0.22051718644442,0.0205535324425258"/>
						</Atom3d>
						<Bond ID="1162" Mapping="409" Parent="93" Connects="1159,1161" Visible="0"/>
						<Atom3d ID="1163" HasProperties="1" Mapping="409" Parent="93" UserID="400" DisplayStyle="Line" Hidden="1" XYZ="0.987930031125849,1.56532037460263,-0.0169314113582214" Connections="1164" ForcefieldType="h1" Charge="0.053" Components="H" Visible="0">
							<Properties Force="335.768629819871,-525.936209726877,-1327.91767684213" RelativeVelocity="0.0470156654414587,0.527618338081978,-0.703246090019861"/>
						</Atom3d>
						<Bond ID="1164" Mapping="409" Parent="93" Hidden="1" Connects="1158,1163" Visible="0"/>
						<Atom3d ID="1165" HasProperties="1" Mapping="409" Parent="93" UserID="401" DisplayStyle="Line" Hidden="1" XYZ="1.00907753032245,1.57751318001266,0.0396659139407106" Connections="1166" ForcefieldType="h1" Charge="0.053" Components="H" Visible="0">
							<Properties Force="-315.476831467892,284.221299743232,-337.273234331724" RelativeVelocity="-0.551718913553376,-0.595127255178834,-0.606274606551839"/>
						</Atom3d>
						<Bond ID="1166" Mapping="409" Parent="93" Hidden="1" Connects="1158,1165" Visible="0"/>
						<Atom3d ID="1167" HasProperties="1" Mapping="409" Parent="93" UserID="402" DisplayStyle="Line" Hidden="1" XYZ="0.968042666596502,1.62043598319499,0.00995408189911059" Connections="1168" ForcefieldType="h1" Charge="0.053" Components="H" Visible="0">
							<Properties Force="338.465589844956,-966.623555127453,46.250624075583" RelativeVelocity="0.0868827406075203,0.130419506041409,0.0373673153993126"/>
						</Atom3d>
						<Bond ID="1168" Mapping="409" Parent="93" Hidden="1" Connects="1158,1167" Visible="0"/>
						<Atom3d ID="1169" HasProperties="1" Mapping="409" Parent="93" UserID="403" DisplayStyle="Line" Hidden="1" XYZ="0.909215470939635,1.5405265332247,0.0176254172221016" Connections="1170" ForcefieldType="h1" Charge="0.053" Components="H" Visible="0">
							<Properties Force="-417.931206001239,-51.0899686991238,-622.090175861598" RelativeVelocity="-0.0834692639969766,0.00387846877903493,0.893621433981413"/>
						</Atom3d>
						<Bond ID="1170" Mapping="409" Parent="93" Hidden="1" Connects="1159,1169" Visible="0"/>
						<Atom3d ID="1171" HasProperties="1" Mapping="409" Parent="93" UserID="404" DisplayStyle="Line" Hidden="1" XYZ="0.921209674266142,1.5735896491439,0.0677070811962316" Connections="1172" ForcefieldType="h1" Charge="0.053" Components="H" Visible="0">
							<Properties Force="-60.937173636252,366.523752994655,155.307896678547" RelativeVelocity="0.714317837147019,-0.356059681428993,0.218409099480417"/>
						</Atom3d>
						<Bond ID="1172" Mapping="409" Parent="93" Hidden="1" Connects="1159,1171" Visible="0"/>
						<Atom3d ID="1173" HasProperties="1" Mapping="409" Parent="93" UserID="405" DisplayStyle="Line" Hidden="1" XYZ="0.9352592441231,1.49984523458649,0.0807835003331686" Connections="1174" ForcefieldType="h1o" Charge="0.41" Components="H" Visible="0">
							<Properties Force="114.807276817573,138.644705823151,-333.55463871419" RelativeVelocity="0.891345927758027,-0.278458196061484,-0.0123602482882386"/>
						</Atom3d>
						<Bond ID="1174" Mapping="409" Parent="93" Hidden="1" Connects="1161,1173" Visible="0"/>
						<Molecule ID="93" Mapping="409" Parent="2" Children="ci(18):17+1158,4475" Name="Sketch 24" XYZ="0.266867602755374,0.434970124916031,-0.302223708328691" Visible="0"/>
						<Atom3d ID="1175" HasProperties="1" Mapping="409" Parent="95" UserID="406" DisplayStyle="Line" XYZ="1.16812678437971,1.63196797068482,-0.925765789090913" Connections="1177,1181,1183,1185" ForcefieldType="c4" Charge="-0.159" Components="C" Visible="0">
							<Properties Force="978.38053094132,-132.737808042655,676.905620924303" RelativeVelocity="0.0643309439137726,-0.106559482515327,0.18354287568955"/>
						</Atom3d>
						<Atom3d ID="1176" HasProperties="1" Mapping="409" Parent="95" UserID="407" DisplayStyle="Line" XYZ="1.15989973496264,1.59636474279416,-0.965257437892004" Connections="1177,1179,1187,1189" ForcefieldType="c4o" Charge="0.054" Components="C" Visible="0">
							<Properties Force="61.1971674202163,77.6833072254479,-481.789694487908" RelativeVelocity="-0.186745304946872,0.15436097502874,0.10794484580704"/>
						</Atom3d>
						<Bond ID="1177" Mapping="409" Parent="95" Connects="1175,1176" Visible="0"/>
						<Atom3d ID="1178" HasProperties="1" Mapping="409" Parent="95" UserID="408" DisplayStyle="Line" XYZ="1.11809447130168,1.61252906856871,-0.989103038909012" Connections="1179,1191" ForcefieldType="o2h" Charge="-0.57" Components="O" Visible="0">
							<Properties Force="-58.7757357644755,-311.261120849307,114.265790759491" RelativeVelocity="-0.0826997585413199,-0.014738815111574,0.18879477850799"/>
						</Atom3d>
						<Bond ID="1179" Mapping="409" Parent="95" Connects="1176,1178" Visible="0"/>
						<Atom3d ID="1180" HasProperties="1" Mapping="409" Parent="95" UserID="409" DisplayStyle="Line" Hidden="1" XYZ="1.18171373245413,1.66440714080607,-0.942499291282141" Connections="1181" ForcefieldType="h1" Charge="0.053" Components="H" Visible="0">
							<Properties Force="-367.143606946952,330.697034111397,78.3114878591921" RelativeVelocity="0.0670689452052398,0.174396866307485,-0.00871457740769752"/>
						</Atom3d>
						<Bond ID="1181" Mapping="409" Parent="95" Hidden="1" Connects="1175,1180" Visible="0"/>
						<Atom3d ID="1182" HasProperties="1" Mapping="409" Parent="95" UserID="410" DisplayStyle="Line" Hidden="1" XYZ="1.19768336706064,1.62275694287276,-0.900002668734509" Connections="1183" ForcefieldType="h1" Charge="0.053" Components="H" Visible="0">
							<Properties Force="-292.996843253403,-145.077763511771,-441.238240239174" RelativeVelocity="0.0047329344170225,0.646595708022801,-0.188395861593191"/>
						</Atom3d>
						<Bond ID="1183" Mapping="409" Parent="95" Hidden="1" Connects="1175,1182" Visible="0"/>
						<Atom3d ID="1184" HasProperties="1" Mapping="409" Parent="95" UserID="411" DisplayStyle="Line" Hidden="1" XYZ="1.13751592595949,1.63738845079578,-0.90116652258464" Connections="1185" ForcefieldType="h1" Charge="0.053" Components="H" Visible="0">
							<Properties Force="-9.87586951331186,45.7026705079693,-499.624243247385" RelativeVelocity="-1.27200481636728,0.368316000327373,-0.660036248942547"/>
						</Atom3d>
						<Bond ID="1185" Mapping="409" Parent="95" Hidden="1" Connects="1175,1184" Visible="0"/>
						<Atom3d ID="1186" HasProperties="1" Mapping="409" Parent="95" UserID="412" DisplayStyle="Line" Hidden="1" XYZ="1.15781954013512,1.55915822005598,-0.952073412222307" Connections="1187" ForcefieldType="h1" Charge="0.053" Components="H" Visible="0">
							<Properties Force="-228.3646311542,156.346892093439,-113.680138594957" RelativeVelocity="-0.40644051641374,-0.410308292022191,-1.51573403922841"/>
						</Atom3d>
						<Bond ID="1187" Mapping="409" Parent="95" Hidden="1" Connects="1176,1186" Visible="0"/>
						<Atom3d ID="1188" HasProperties="1" Mapping="409" Parent="95" UserID="413" DisplayStyle="Line" Hidden="1" XYZ="1.18728178899022,1.59681918607372,-0.994560174045014" Connections="1189" ForcefieldType="h1" Charge="0.053" Components="H" Visible="0">
							<Properties Force="82.9930869469275,-14.1654426352691,674.010529922057" RelativeVelocity="-0.0928983350501137,0.500522110007674,1.73273744780608"/>
						</Atom3d>
						<Bond ID="1189" Mapping="409" Parent="95" Hidden="1" Connects="1176,1188" Visible="0"/>
						<Atom3d ID="1190" HasProperties="1" Mapping="409" Parent="95" UserID="414" DisplayStyle="Line" Hidden="1" XYZ="1.11263629627619,1.58750474863514,-1.01175803217677" Connections="1191" ForcefieldType="h1o" Charge="0.41" Components="H" Visible="0">
							<Properties Force="-343.070018545944,-62.619296962621,-124.122771073261" RelativeVelocity="0.695521008386488,-0.682649316665696,-0.0273305210546868"/>
						</Atom3d>
						<Bond ID="1191" Mapping="409" Parent="95" Hidden="1" Connects="1178,1190" Visible="0"/>
						<Molecule ID="95" Mapping="409" Parent="2" Children="ci(18):17+1175,4476" Name="Sketch 24" XYZ="0.470140628536132,0.34494920982683,-0.302223708328691" Visible="0"/>
						<Atom3d ID="1192" HasProperties="1" Mapping="409" Parent="97" UserID="415" DisplayStyle="Line" XYZ="-0.513934449149523,0.919172421919224,0.61048638233178" Connections="1194,1198,1200,1202" ForcefieldType="c4" Charge="-0.159" Components="C" Visible="0">
							<Properties Force="391.643394371247,324.184458100821,200.351476140867" RelativeVelocity="-0.0127876904623396,-0.175822705456142,-0.127245557135786"/>
						</Atom3d>
						<Atom3d ID="1193" HasProperties="1" Mapping="409" Parent="97" UserID="416" DisplayStyle="Line" XYZ="-0.479942362574482,0.948662083051074,0.580130488850343" Connections="1194,1196,1204,1206" ForcefieldType="c4o" Charge="0.054" Components="C" Visible="0">
							<Properties Force="1117.77601572407,-651.519803054653,-213.244162969711" RelativeVelocity="-0.0472698189116952,0.442202174589442,-0.0690877098126265"/>
						</Atom3d>
						<Bond ID="1194" Mapping="409" Parent="97" Connects="1192,1193" Visible="0"/>
						<Atom3d ID="1195" HasProperties="1" Mapping="409" Parent="97" UserID="417" DisplayStyle="Line" XYZ="-0.501911055231947,0.970081110346138,0.541164678245934" Connections="1196,1208" ForcefieldType="o2h" Charge="-0.57" Components="O" Visible="0">
							<Properties Force="-632.99418329318,175.465766582528,-308.012990959758" RelativeVelocity="0.105841833691412,0.26266517665781,0.136640611313417"/>
						</Atom3d>
						<Bond ID="1196" Mapping="409" Parent="97" Connects="1193,1195" Visible="0"/>
						<Atom3d ID="1197" HasProperties="1" Mapping="409" Parent="97" UserID="418" DisplayStyle="Line" Hidden="1" XYZ="-0.541979520728162,0.94072852543748,0.624877629134748" Connections="1198" ForcefieldType="h1" Charge="0.053" Components="H" Visible="0">
							<Properties Force="-480.162223058528,450.994409436469,83.5082730819572" RelativeVelocity="-0.379235035270146,-0.449917326463264,0.379060098581739"/>
						</Atom3d>
						<Bond ID="1198" Mapping="409" Parent="97" Hidden="1" Connects="1192,1197" Visible="0"/>
						<Atom3d ID="1199" HasProperties="1" Mapping="409" Parent="97" UserID="419" DisplayStyle="Line" Hidden="1" XYZ="-0.494984457466651,0.906661277693359,0.642205590691616" Connections="1200" ForcefieldType="h1" Charge="0.053" Components="H" Visible="0">
							<Properties Force="61.7752401420735,-312.976047078975,-30.1172426050445" RelativeVelocity="0.176472836532759,-0.999955536924634,-0.0601275461006496"/>
						</Atom3d>
						<Bond ID="1200" Mapping="409" Parent="97" Hidden="1" Connects="1192,1199" Visible="0"/>
						<Atom3d ID="1201" HasProperties="1" Mapping="409" Parent="97" UserID="420" DisplayStyle="Line" Hidden="1" XYZ="-0.531032592776299,0.890209041111087,0.591136660291012" Connections="1202" ForcefieldType="h1" Charge="0.053" Components="H" Visible="0">
							<Properties Force="103.804816050023,-194.3054765131,-142.593537029805" RelativeVelocity="0.958116680806046,0.301376524753937,0.264235313161984"/>
						</Atom3d>
						<Bond ID="1202" Mapping="409" Parent="97" Hidden="1" Connects="1192,1201" Visible="0"/>
						<Atom3d ID="1203" HasProperties="1" Mapping="409" Parent="97" UserID="421" DisplayStyle="Line" Hidden="1" XYZ="-0.451801579568504,0.924472925208399,0.564518977601314" Connections="1204" ForcefieldType="h1" Charge="0.053" Components="H" Visible="0">
							<Properties Force="-273.031912284227,122.045012562027,324.351228588704" RelativeVelocity="0.00296907567264151,1.05719114547316,0.476404796108283"/>
						</Atom3d>
						<Bond ID="1204" Mapping="409" Parent="97" Hidden="1" Connects="1193,1203" Visible="0"/>
						<Atom3d ID="1205" HasProperties="1" Mapping="409" Parent="97" UserID="422" DisplayStyle="Line" Hidden="1" XYZ="-0.458512043097654,0.975483595660338,0.5998077902905" Connections="1206" ForcefieldType="h1" Charge="0.053" Components="H" Visible="0">
							<Properties Force="-300.892848021656,-114.186232606141,214.484951907304" RelativeVelocity="0.0656022899522716,0.584546866321334,-0.420452496893599"/>
						</Atom3d>
						<Bond ID="1206" Mapping="409" Parent="97" Hidden="1" Connects="1193,1205" Visible="0"/>
						<Atom3d ID="1207" HasProperties="1" Mapping="409" Parent="97" UserID="423" DisplayStyle="Line" Hidden="1" XYZ="-0.484771417241492,0.99865716935516,0.534798159833446" Connections="1208" ForcefieldType="h1o" Charge="0.41" Components="H" Visible="0">
							<Properties Force="282.912800179221,335.84067842158,17.7575572715273" RelativeVelocity="-0.103175322080285,0.0457483550687326,0.778926637186021"/>
						</Atom3d>
						<Bond ID="1208" Mapping="409" Parent="97" Hidden="1" Connects="1195,1207" Visible="0"/>
						<Molecule ID="97" Mapping="409" Parent="2" Children="ci(18):17+1192,4477" Name="Sketch 24" XYZ="0.266867602755374,0.434970124916031,-0.302223708328691" Visible="0"/>
						<Atom3d ID="1209" HasProperties="1" Mapping="409" Parent="99" UserID="424" DisplayStyle="Line" XYZ="0.0444271406792606,0.91358804616239,0.446651296715283" Connections="1211,1215,1217,1219" ForcefieldType="c4" Charge="-0.159" Components="C">
							<Properties Force="138.311789286096,167.540017726884,-721.792603331733" RelativeVelocity="0.0418740836230227,0.130128793314289,0.125248248221579"/>
						</Atom3d>
						<Atom3d ID="1210" HasProperties="1" Mapping="409" Parent="99" UserID="425" DisplayStyle="Line" XYZ="0.0849723750431156,0.884993932422739,0.46715358226575" Connections="1211,1213,1221,1223" ForcefieldType="c4o" Charge="0.054" Components="C">
							<Properties Force="630.646323704921,817.527456913621,-86.1775115921204" RelativeVelocity="-0.191863614160556,-0.0768472727548438,-0.0245922931836896"/>
						</Atom3d>
						<Bond ID="1211" Mapping="409" Parent="99" Connects="1209,1210"/>
						<Atom3d ID="1212" HasProperties="1" Mapping="409" Parent="99" UserID="426" DisplayStyle="Line" XYZ="0.117982340023377,0.870234084450563,0.430045854218025" Connections="1213,1225" ForcefieldType="o2h" Charge="-0.57" Components="O">
							<Properties Force="-255.871731899268,482.090031013289,1001.58959403991" RelativeVelocity="-0.00338929701572644,-0.12057655998136,0.154504659948692"/>
						</Atom3d>
						<Bond ID="1213" Mapping="409" Parent="99" Connects="1210,1212"/>
						<Atom3d ID="1214" HasProperties="1" Mapping="409" Parent="99" UserID="427" DisplayStyle="Line" Hidden="1" XYZ="0.0150170888928296,0.924348885483792,0.471636865265888" Connections="1215" ForcefieldType="h1" Charge="0.053" Components="H">
							<Properties Force="436.551227501221,-174.224612559106,-276.245105247301" RelativeVelocity="0.0655460027086311,1.47249431610412,0.206634472996889"/>
						</Atom3d>
						<Bond ID="1215" Mapping="409" Parent="99" Hidden="1" Connects="1209,1214"/>
						<Atom3d ID="1216" HasProperties="1" Mapping="409" Parent="99" UserID="428" DisplayStyle="Line" Hidden="1" XYZ="0.0310397965361856,0.889508456495703,0.418012864208812" Connections="1217" ForcefieldType="h1" Charge="0.053" Components="H">
							<Properties Force="-196.036412103641,630.601440912609,245.20422389249" RelativeVelocity="0.115021634303052,1.59203086460516,-0.592001152321341"/>
						</Atom3d>
						<Bond ID="1217" Mapping="409" Parent="99" Hidden="1" Connects="1209,1216"/>
						<Atom3d ID="1218" HasProperties="1" Mapping="409" Parent="99" UserID="429" DisplayStyle="Line" Hidden="1" XYZ="0.0614620384580906,0.946164235724745,0.429090724656877" Connections="1219" ForcefieldType="h1" Charge="0.053" Components="H">
							<Properties Force="-511.793400860849,-512.754245989983,316.23074333166" RelativeVelocity="0.655533077517831,-0.491231804528028,0.501249807293402"/>
						</Atom3d>
						<Bond ID="1219" Mapping="409" Parent="99" Hidden="1" Connects="1209,1218"/>
						<Atom3d ID="1220" HasProperties="1" Mapping="409" Parent="99" UserID="430" DisplayStyle="Line" Hidden="1" XYZ="0.0747638564965066,0.854984974796384,0.487253910515842" Connections="1221" ForcefieldType="h1" Charge="0.053" Components="H">
							<Properties Force="-404.270048435961,-879.610343288513,442.239683507541" RelativeVelocity="0.138539129053286,-0.191604606489542,-0.367604491673251"/>
						</Atom3d>
						<Bond ID="1221" Mapping="409" Parent="99" Hidden="1" Connects="1210,1220"/>
						<Atom3d ID="1222" HasProperties="1" Mapping="409" Parent="99" UserID="431" DisplayStyle="Line" Hidden="1" XYZ="0.104993829873543,0.907853375763116,0.492864981755856" Connections="1223" ForcefieldType="h1" Charge="0.053" Components="H">
							<Properties Force="-147.022457593563,-157.595775828785,-173.06069602186" RelativeVelocity="-0.123499229275865,-1.07069887039733,-1.09048084314019"/>
						</Atom3d>
						<Bond ID="1223" Mapping="409" Parent="99" Hidden="1" Connects="1210,1222"/>
						<Atom3d ID="1224" HasProperties="1" Mapping="409" Parent="99" UserID="432" DisplayStyle="Line" Hidden="1" XYZ="0.145028277304666,0.886740851914089,0.444272259165774" Connections="1225" ForcefieldType="h1o" Charge="0.41" Components="H">
							<Properties Force="230.137414461914,-223.755142408984,-469.359026032821" RelativeVelocity="0.527185422303898,-0.45334499197354,-0.0321491819275274"/>
						</Atom3d>
						<Bond ID="1225" Mapping="409" Parent="99" Hidden="1" Connects="1212,1224"/>
						<Molecule ID="99" Mapping="409" Parent="2" Children="ci(18):17+1209,4478" Name="Sketch 24" XYZ="0.266867602755374,0.434970124916031,-0.302223708328691"/>
						<Atom3d ID="1226" HasProperties="1" Mapping="409" Parent="101" UserID="433" DisplayStyle="Line" XYZ="2.44670961968933,1.80510887462012,-0.0481543068870764" Connections="1228,1232,1234,1236" ForcefieldType="c4" Charge="-0.159" Components="C" Visible="0">
							<Properties Force="316.02992486487,614.623580647831,-133.425506444822" RelativeVelocity="-0.0818479861325338,-0.0609816490878362,0.120109792075487"/>
						</Atom3d>
						<Atom3d ID="1227" HasProperties="1" Mapping="409" Parent="101" UserID="434" DisplayStyle="Line" XYZ="2.40693916382893,1.82926480859326,-0.0185879622414094" Connections="1228,1230,1238,1240" ForcefieldType="c4o" Charge="0.054" Components="C" Visible="0">
							<Properties Force="1156.16542676214,-682.999717155754,551.601399022203" RelativeVelocity="0.0441877879874053,-0.0370004133162777,0.1586838626903"/>
						</Atom3d>
						<Bond ID="1228" Mapping="409" Parent="101" Connects="1226,1227" Visible="0"/>
						<Atom3d ID="1229" HasProperties="1" Mapping="409" Parent="101" UserID="435" DisplayStyle="Line" XYZ="2.40921298363982,1.87964185518312,-0.0180275397048114" Connections="1230,1242" ForcefieldType="o2h" Charge="-0.57" Components="O" Visible="0">
							<Properties Force="-214.006876838869,230.219572964776,-214.130537251579" RelativeVelocity="-0.228263747136073,0.297417354459993,0.13259299727921"/>
						</Atom3d>
						<Bond ID="1230" Mapping="409" Parent="101" Connects="1227,1229" Visible="0"/>
						<Atom3d ID="1231" HasProperties="1" Mapping="409" Parent="101" UserID="436" DisplayStyle="Line" Hidden="1" XYZ="2.44603166977581,1.82308117270937,-0.0852165165316664" Connections="1232" ForcefieldType="h1" Charge="0.053" Components="H" Visible="0">
							<Properties Force="190.617562369005,-726.342550380558,757.729134396541" RelativeVelocity="0.952615481171891,-1.36677961550929,0.20935191521108"/>
						</Atom3d>
						<Bond ID="1232" Mapping="409" Parent="101" Hidden="1" Connects="1226,1231" Visible="0"/>
						<Atom3d ID="1233" HasProperties="1" Mapping="409" Parent="101" UserID="437" DisplayStyle="Line" Hidden="1" XYZ="2.44562109432015,1.76473616992857,-0.0483020439345314" Connections="1234" ForcefieldType="h1" Charge="0.053" Components="H" Visible="0">
							<Properties Force="-241.455214602069,683.988802048064,-203.55286612873" RelativeVelocity="0.541906418912676,-0.271801013176064,-0.253730373998101"/>
						</Atom3d>
						<Bond ID="1234" Mapping="409" Parent="101" Hidden="1" Connects="1226,1233" Visible="0"/>
						<Atom3d ID="1235" HasProperties="1" Mapping="409" Parent="101" UserID="438" DisplayStyle="Line" Hidden="1" XYZ="2.48106747292429,1.81415481325826,-0.0293524705935154" Connections="1236" ForcefieldType="h1" Charge="0.053" Components="H" Visible="0">
							<Properties Force="-309.486022252876,-40.0575657067104,-462.499082783625" RelativeVelocity="0.799855834109503,-0.92674336739071,-0.463318982402327"/>
						</Atom3d>
						<Bond ID="1236" Mapping="409" Parent="101" Hidden="1" Connects="1226,1235" Visible="0"/>
						<Atom3d ID="1237" HasProperties="1" Mapping="409" Parent="101" UserID="439" DisplayStyle="Line" Hidden="1" XYZ="2.41467687290946,1.81849543172672,0.0190220635480606" Connections="1238" ForcefieldType="h1" Charge="0.053" Components="H" Visible="0">
							<Properties Force="-495.229449088572,-209.794386268898,-256.411289004029" RelativeVelocity="0.530398845491288,-0.158706142072969,-0.107515855225319"/>
						</Atom3d>
						<Bond ID="1238" Mapping="409" Parent="101" Hidden="1" Connects="1227,1237" Visible="0"/>
						<Atom3d ID="1239" HasProperties="1" Mapping="409" Parent="101" UserID="440" DisplayStyle="Line" Hidden="1" XYZ="2.37312617198978,1.8155042178285,-0.0316788143597424" Connections="1240" ForcefieldType="h1" Charge="0.053" Components="H" Visible="0">
							<Properties Force="-311.296149763977,295.339846719058,170.413181257342" RelativeVelocity="0.332108081414427,-0.739569006426881,-0.52862161096816"/>
						</Atom3d>
						<Bond ID="1240" Mapping="409" Parent="101" Hidden="1" Connects="1227,1239" Visible="0"/>
						<Atom3d ID="1241" HasProperties="1" Mapping="409" Parent="101" UserID="441" DisplayStyle="Line" Hidden="1" XYZ="2.43889301928659,1.88776402221263,-0.0020041093351244" Connections="1242" ForcefieldType="h1o" Charge="0.41" Components="H" Visible="0">
							<Properties Force="-155.720241271712,-152.965365576647,-325.605715422195" RelativeVelocity="-0.533040800791079,-1.00569230535911,-0.244511231838948"/>
						</Atom3d>
						<Bond ID="1242" Mapping="409" Parent="101" Hidden="1" Connects="1229,1241" Visible="0"/>
						<Molecule ID="101" Mapping="409" Parent="2" Children="ci(18):17+1226,4479" Name="Sketch 24" XYZ="0.528001761884509,0.711595309768392,-0.302223708328691" Visible="0"/>
						<Atom3d ID="1243" HasProperties="1" Mapping="409" Parent="103" UserID="442" DisplayStyle="Line" XYZ="1.51011555115151,1.96143117011596,-0.76359135939654" Connections="1245,1249,1251,1253" ForcefieldType="c4" Charge="-0.159" Components="C" Visible="0">
							<Properties Force="217.428996439925,-254.598397968012,1594.22866888685" RelativeVelocity="0.0525858099718995,0.41133715743991,-0.181436395584467"/>
						</Atom3d>
						<Atom3d ID="1244" HasProperties="1" Mapping="409" Parent="103" UserID="443" DisplayStyle="Line" XYZ="1.5053998894371,2.00580292659612,-0.727730271325545" Connections="1245,1247,1255,1257" ForcefieldType="c4o" Charge="0.054" Components="C" Visible="0">
							<Properties Force="-444.315360713797,-365.399680421627,-444.670477630888" RelativeVelocity="0.0650047831487534,-0.304966281655772,-0.0656575538186162"/>
						</Atom3d>
						<Bond ID="1245" Mapping="409" Parent="103" Connects="1243,1244" Visible="0"/>
						<Atom3d ID="1246" HasProperties="1" Mapping="409" Parent="103" UserID="444" DisplayStyle="Line" XYZ="1.50637114026987,2.04938130853234,-0.753848176825012" Connections="1247,1259" ForcefieldType="o2h" Charge="-0.57" Components="O" Visible="0">
							<Properties Force="563.667606241225,-979.270702890555,-1083.25961416302" RelativeVelocity="-0.0321878890444449,-0.28132898018325,-0.071434448267331"/>
						</Atom3d>
						<Bond ID="1247" Mapping="409" Parent="103" Connects="1244,1246" Visible="0"/>
						<Atom3d ID="1248" HasProperties="1" Mapping="409" Parent="103" UserID="445" DisplayStyle="Line" Hidden="1" XYZ="1.49215668711427,1.92782110825813,-0.750648238402526" Connections="1249" ForcefieldType="h1" Charge="0.053" Components="H" Visible="0">
							<Properties Force="147.954445627817,519.917771330515,109.760539531815" RelativeVelocity="-0.587080201045754,0.260652954826105,-0.0556030392239183"/>
						</Atom3d>
						<Bond ID="1249" Mapping="409" Parent="103" Hidden="1" Connects="1243,1248" Visible="0"/>
						<Atom3d ID="1250" HasProperties="1" Mapping="409" Parent="103" UserID="446" DisplayStyle="Line" Hidden="1" XYZ="1.54778229906598,1.94928228436949,-0.768268580496649" Connections="1251" ForcefieldType="h1" Charge="0.053" Components="H" Visible="0">
							<Properties Force="-270.82646388877,356.490513824462,-140.979597591405" RelativeVelocity="0.026365941125265,-0.435265922909029,-0.642727753183581"/>
						</Atom3d>
						<Bond ID="1251" Mapping="409" Parent="103" Hidden="1" Connects="1243,1250" Visible="0"/>
						<Atom3d ID="1252" HasProperties="1" Mapping="409" Parent="103" UserID="447" DisplayStyle="Line" Hidden="1" XYZ="1.49262587530426,1.96765119980152,-0.796487525150793" Connections="1253" ForcefieldType="h1" Charge="0.053" Components="H" Visible="0">
							<Properties Force="-178.042242960207,419.167448732327,-720.615757920568" RelativeVelocity="0.698237212106898,0.386796852069949,-0.0603266123420064"/>
						</Atom3d>
						<Bond ID="1253" Mapping="409" Parent="103" Hidden="1" Connects="1243,1252" Visible="0"/>
						<Atom3d ID="1254" HasProperties="1" Mapping="409" Parent="103" UserID="448" DisplayStyle="Line" Hidden="1" XYZ="1.53305387739374,2.00402068849465,-0.699547298432384" Connections="1255" ForcefieldType="h1" Charge="0.053" Components="H" Visible="0">
							<Properties Force="-185.657766670978,-8.09206283902177,-201.630475741815" RelativeVelocity="0.214259176026437,0.123047418546754,0.0421417603981995"/>
						</Atom3d>
						<Bond ID="1255" Mapping="409" Parent="103" Hidden="1" Connects="1244,1254" Visible="0"/>
						<Atom3d ID="1256" HasProperties="1" Mapping="409" Parent="103" UserID="449" DisplayStyle="Line" Hidden="1" XYZ="1.47030989973343,2.00714239368799,-0.709289335225806" Connections="1257" ForcefieldType="h1" Charge="0.053" Components="H" Visible="0">
							<Properties Force="177.160815441287,-417.783485096938,-25.446252060339" RelativeVelocity="-0.112752938284377,-0.325033275535096,-0.305799346154952"/>
						</Atom3d>
						<Bond ID="1257" Mapping="409" Parent="103" Hidden="1" Connects="1244,1256" Visible="0"/>
						<Atom3d ID="1258" HasProperties="1" Mapping="409" Parent="103" UserID="450" DisplayStyle="Line" Hidden="1" XYZ="1.50263722236103,2.0749472591614,-0.732928199148686" Connections="1259" ForcefieldType="h1o" Charge="0.41" Components="H" Visible="0">
							<Properties Force="-118.145638984035,631.914137462638,777.568354826641" RelativeVelocity="0.371195709954674,0.0982245015319324,-0.371477386984844"/>
						</Atom3d>
						<Bond ID="1259" Mapping="409" Parent="103" Hidden="1" Connects="1246,1258" Visible="0"/>
						<Molecule ID="103" Mapping="409" Parent="2" Children="ci(18):17+1243,4480" Name="Sketch 24" XYZ="0.675347416562512,0.762333391715742,-0.302223708328691" Visible="0"/>
						<Atom3d ID="1260" HasProperties="1" Mapping="409" Parent="105" UserID="451" DisplayStyle="Line" XYZ="1.96059003997196,0.499855279799651,-0.400894101296255" Connections="1262,1266,1268,1270" ForcefieldType="c4" Charge="-0.159" Components="C" Visible="0">
							<Properties Force="1192.32469171218,-0.354453706198745,394.388804994117" RelativeVelocity="-0.0344077897215397,-0.1405537501003,-0.00340137317963194"/>
						</Atom3d>
						<Atom3d ID="1261" HasProperties="1" Mapping="409" Parent="105" UserID="452" DisplayStyle="Line" XYZ="2.00186441317717,0.463976289321871,-0.406695962642041" Connections="1262,1264,1272,1274" ForcefieldType="c4o" Charge="0.054" Components="C" Visible="0">
							<Properties Force="-854.8153252205,-552.083904670697,-825.97642636235" RelativeVelocity="-0.156136826590466,0.0125266048732265,-0.225844939848945"/>
						</Atom3d>
						<Bond ID="1262" Mapping="409" Parent="105" Connects="1260,1261" Visible="0"/>
						<Atom3d ID="1263" HasProperties="1" Mapping="409" Parent="105" UserID="453" DisplayStyle="Line" XYZ="2.009032924554,0.458182340426772,-0.45826555035315" Connections="1264,1276" ForcefieldType="o2h" Charge="-0.57" Components="O" Visible="0">
							<Properties Force="-383.26996252114,438.118351827224,738.418643086094" RelativeVelocity="-0.0412286018986498,0.0133185312151988,0.121776536721728"/>
						</Atom3d>
						<Bond ID="1264" Mapping="409" Parent="105" Connects="1261,1263" Visible="0"/>
						<Atom3d ID="1265" HasProperties="1" Mapping="409" Parent="105" UserID="454" DisplayStyle="Line" Hidden="1" XYZ="1.92874211363685,0.48684732398369,-0.415187044737261" Connections="1266" ForcefieldType="h1" Charge="0.053" Components="H" Visible="0">
							<Properties Force="-995.994720377236,-764.901787096672,-276.207013445319" RelativeVelocity="0.327952819793225,0.751075368747113,-0.310189848318905"/>
						</Atom3d>
						<Bond ID="1266" Mapping="409" Parent="105" Hidden="1" Connects="1260,1265" Visible="0"/>
						<Atom3d ID="1267" HasProperties="1" Mapping="409" Parent="105" UserID="455" DisplayStyle="Line" Hidden="1" XYZ="1.96818518083752,0.529043950847851,-0.425429891390659" Connections="1268" ForcefieldType="h1" Charge="0.053" Components="H" Visible="0">
							<Properties Force="136.614343096978,445.471528352966,323.315134856324" RelativeVelocity="-0.304397735063318,0.261676960461373,0.337413272614744"/>
						</Atom3d>
						<Bond ID="1268" Mapping="409" Parent="105" Hidden="1" Connects="1260,1267" Visible="0"/>
						<Atom3d ID="1269" HasProperties="1" Mapping="409" Parent="105" UserID="456" DisplayStyle="Line" Hidden="1" XYZ="1.95403715615692,0.508879195564751,-0.36280222424332" Connections="1270" ForcefieldType="h1" Charge="0.053" Components="H" Visible="0">
							<Properties Force="123.10397680291,241.854277192246,-429.901688463479" RelativeVelocity="0.157739190667468,0.039753332850952,0.569484904652162"/>
						</Atom3d>
						<Bond ID="1270" Mapping="409" Parent="105" Hidden="1" Connects="1260,1269" Visible="0"/>
						<Atom3d ID="1271" HasProperties="1" Mapping="409" Parent="105" UserID="457" DisplayStyle="Line" Hidden="1" XYZ="1.99108725048746,0.428832936970111,-0.389693299999008" Connections="1272" ForcefieldType="h1" Charge="0.053" Components="H" Visible="0">
							<Properties Force="283.683439422547,541.503878396472,-307.248835053913" RelativeVelocity="-0.424638770991641,0.335206785113322,0.129331747602016"/>
						</Atom3d>
						<Bond ID="1272" Mapping="409" Parent="105" Hidden="1" Connects="1261,1271" Visible="0"/>
						<Atom3d ID="1273" HasProperties="1" Mapping="409" Parent="105" UserID="458" DisplayStyle="Line" Hidden="1" XYZ="2.03473239112939,0.476570864200818,-0.390818558694679" Connections="1274" ForcefieldType="h1" Charge="0.053" Components="H" Visible="0">
							<Properties Force="187.942490243181,170.256093756889,125.619088305193" RelativeVelocity="0.495052239107037,-0.804221247243272,-0.318833891803504"/>
						</Atom3d>
						<Bond ID="1274" Mapping="409" Parent="105" Hidden="1" Connects="1261,1273" Visible="0"/>
						<Atom3d ID="1275" HasProperties="1" Mapping="409" Parent="105" UserID="459" DisplayStyle="Line" Hidden="1" XYZ="2.03481971490525,0.436933418071348,-0.462120279361043" Connections="1276" ForcefieldType="h1o" Charge="0.41" Components="H" Visible="0">
							<Properties Force="365.112978818539,-534.611412238786,207.838547455634" RelativeVelocity="0.313951256350557,-0.45135498928229,-0.283621737190691"/>
						</Atom3d>
						<Bond ID="1276" Mapping="409" Parent="105" Hidden="1" Connects="1263,1275" Visible="0"/>
						<Molecule ID="105" Mapping="409" Parent="2" Children="ci(18):17+1260,4481" Name="Sketch 24" XYZ="0.266867602755374,0.434970124916031,-0.302223708328691" Visible="0"/>
						<Atom3d ID="1277" HasProperties="1" Mapping="409" Parent="107" UserID="460" DisplayStyle="Line" XYZ="0.64089619337204,1.13594480566598,0.486398861966722" Connections="1279,1283,1285,1287" ForcefieldType="c4" Charge="-0.159" Components="C" Visible="0">
							<Properties Force="402.173822007277,824.820048144634,218.11831574012" RelativeVelocity="-0.213269962573735,-0.235745642514022,-0.173551522150461"/>
						</Atom3d>
						<Atom3d ID="1278" HasProperties="1" Mapping="409" Parent="107" UserID="461" DisplayStyle="Line" XYZ="0.634165067233,1.10382837049359,0.444290484875396" Connections="1279,1281,1289,1291" ForcefieldType="c4o" Charge="0.054" Components="C" Visible="0">
							<Properties Force="-878.652286157027,642.075357690298,-975.278707185792" RelativeVelocity="0.0145227594848359,-0.111462419894918,-0.179932045886389"/>
						</Atom3d>
						<Bond ID="1279" Mapping="409" Parent="107" Connects="1277,1278" Visible="0"/>
						<Atom3d ID="1280" HasProperties="1" Mapping="409" Parent="107" UserID="462" DisplayStyle="Line" XYZ="0.593226957755046,1.07444420484666,0.453190845193964" Connections="1281,1293" ForcefieldType="o2h" Charge="-0.57" Components="O" Visible="0">
							<Properties Force="574.547026769805,354.642180866863,-413.309596248223" RelativeVelocity="-0.0914302009931446,-0.107958110417968,-0.428478581323721"/>
						</Atom3d>
						<Bond ID="1281" Mapping="409" Parent="107" Connects="1278,1280" Visible="0"/>
						<Atom3d ID="1282" HasProperties="1" Mapping="409" Parent="107" UserID="463" DisplayStyle="Line" Hidden="1" XYZ="0.677894526590918,1.15277561416988,0.487714596804556" Connections="1283" ForcefieldType="h1" Charge="0.053" Components="H" Visible="0">
							<Properties Force="-678.564246994523,-357.896263922794,38.3692757823219" RelativeVelocity="-0.284140861715637,-0.0674647876342972,0.318772711005956"/>
						</Atom3d>
						<Bond ID="1283" Mapping="409" Parent="107" Hidden="1" Connects="1277,1282" Visible="0"/>
						<Atom3d ID="1284" HasProperties="1" Mapping="409" Parent="107" UserID="464" DisplayStyle="Line" Hidden="1" XYZ="0.635215667068896,1.11451189035972,0.518604920738777" Connections="1285" ForcefieldType="h1" Charge="0.053" Components="H" Visible="0">
							<Properties Force="199.379441849982,106.807405314052,34.4774285944397" RelativeVelocity="-0.564320006464649,-0.0147395477759393,-0.0658274891136381"/>
						</Atom3d>
						<Bond ID="1285" Mapping="409" Parent="107" Hidden="1" Connects="1277,1284" Visible="0"/>
						<Atom3d ID="1286" HasProperties="1" Mapping="409" Parent="107" UserID="465" DisplayStyle="Line" Hidden="1" XYZ="0.615195498047316,1.16613787799998,0.486675710125105" Connections="1287" ForcefieldType="h1" Charge="0.053" Components="H" Visible="0">
							<Properties Force="111.513703230309,-246.445151656544,33.8555301075881" RelativeVelocity="0.626842663805767,-0.10709991093617,-0.419648593786713"/>
						</Atom3d>
						<Bond ID="1287" Mapping="409" Parent="107" Hidden="1" Connects="1277,1286" Visible="0"/>
						<Atom3d ID="1288" HasProperties="1" Mapping="409" Parent="107" UserID="466" DisplayStyle="Line" Hidden="1" XYZ="0.666282579154861,1.08324497140363,0.440832300369388" Connections="1289" ForcefieldType="h1" Charge="0.053" Components="H" Visible="0">
							<Properties Force="357.253653010029,-491.543016375122,-173.415794379818" RelativeVelocity="0.592502974078541,-0.192111999872361,0.386535036965697"/>
						</Atom3d>
						<Bond ID="1289" Mapping="409" Parent="107" Hidden="1" Connects="1278,1288" Visible="0"/>
						<Atom3d ID="1290" HasProperties="1" Mapping="409" Parent="107" UserID="467" DisplayStyle="Line" Hidden="1" XYZ="0.628085211498659,1.12489496259832,0.408867700115887" Connections="1291" ForcefieldType="h1" Charge="0.053" Components="H" Visible="0">
							<Properties Force="263.503350437964,-520.584363184883,907.99712457361" RelativeVelocity="0.393398995763918,0.284012671814419,-0.822979974922309"/>
						</Atom3d>
						<Bond ID="1291" Mapping="409" Parent="107" Hidden="1" Connects="1278,1290" Visible="0"/>
						<Atom3d ID="1292" HasProperties="1" Mapping="409" Parent="107" UserID="468" DisplayStyle="Line" Hidden="1" XYZ="0.594404824541265,1.05063614648829,0.428115548524636" Connections="1293" ForcefieldType="h1o" Charge="0.41" Components="H" Visible="0">
							<Properties Force="28.2570457457798,36.5598263756509,237.499963910298" RelativeVelocity="-0.359023844579574,-0.0761355607313035,-0.0196816811567666"/>
						</Atom3d>
						<Bond ID="1293" Mapping="409" Parent="107" Hidden="1" Connects="1280,1292" Visible="0"/>
						<Molecule ID="107" Mapping="409" Parent="2" Children="ci(18):17+1277,4482" Name="Sketch 24" XYZ="-0.0345368222354463,0.214430300007657,-0.302223708328691" Visible="0"/>
						<Atom3d ID="1294" HasProperties="1" Mapping="409" Parent="109" UserID="469" DisplayStyle="Line" XYZ="-0.481564994119449,-0.0740489573051766,0.912689605941249" Connections="1296,1300,1302,1304" ForcefieldType="c4" Charge="-0.159" Components="C" Visible="0">
							<Properties Force="1766.76408270921,1227.16537089389,647.240673203067" RelativeVelocity="0.0753309311503513,-0.259586775327769,0.0928637748303097"/>
						</Atom3d>
						<Atom3d ID="1295" HasProperties="1" Mapping="409" Parent="109" UserID="470" DisplayStyle="Line" XYZ="-0.460849792739664,-0.0969485618356977,0.957019786656319" Connections="1296,1298,1306,1308" ForcefieldType="c4o" Charge="0.054" Components="C" Visible="0">
							<Properties Force="1.45729357715859,775.002548967377,1777.14001810283" RelativeVelocity="-0.214966813263,0.0190813219979507,0.151910684991687"/>
						</Atom3d>
						<Bond ID="1296" Mapping="409" Parent="109" Connects="1294,1295" Visible="0"/>
						<Atom3d ID="1297" HasProperties="1" Mapping="409" Parent="109" UserID="471" DisplayStyle="Line" XYZ="-0.494015171750826,-0.0983682627957666,0.997167354295669" Connections="1298,1310" ForcefieldType="o2h" Charge="-0.57" Components="O" Visible="0">
							<Properties Force="-328.999883484044,-127.165628568819,-650.864724397421" RelativeVelocity="-0.185001729342959,-0.132377504802022,0.0145195577356285"/>
						</Atom3d>
						<Bond ID="1298" Mapping="409" Parent="109" Connects="1295,1297" Visible="0"/>
						<Atom3d ID="1299" HasProperties="1" Mapping="409" Parent="109" UserID="472" DisplayStyle="Line" Hidden="1" XYZ="-0.513711385806338,-0.0850639535698916,0.898280018275829" Connections="1300" ForcefieldType="h1" Charge="0.053" Components="H" Visible="0">
							<Properties Force="-1247.62496613763,-601.983629558555,-267.463141941758" RelativeVelocity="1.12566408775754,0.14708979900851,-0.305704416490119"/>
						</Atom3d>
						<Bond ID="1300" Mapping="409" Parent="109" Hidden="1" Connects="1294,1299" Visible="0"/>
						<Atom3d ID="1301" HasProperties="1" Mapping="409" Parent="109" UserID="473" DisplayStyle="Line" Hidden="1" XYZ="-0.454137984228803,-0.0797798260012587,0.886030446718809" Connections="1302" ForcefieldType="h1" Charge="0.053" Components="H" Visible="0">
							<Properties Force="83.2969685807035,42.899010893644,-438.945103359212" RelativeVelocity="-1.07210534439106,-0.0532420156179374,-0.54415485066815"/>
						</Atom3d>
						<Bond ID="1302" Mapping="409" Parent="109" Hidden="1" Connects="1294,1301" Visible="0"/>
						<Atom3d ID="1303" HasProperties="1" Mapping="409" Parent="109" UserID="474" DisplayStyle="Line" Hidden="1" XYZ="-0.481063250919088,-0.0336556948054497,0.919188828985379" Connections="1304" ForcefieldType="h1" Charge="0.053" Components="H" Visible="0">
							<Properties Force="-283.728782027088,-755.255669094865,-185.724881630359" RelativeVelocity="-1.08582839982645,0.337712976212485,-0.902515172353858"/>
						</Atom3d>
						<Bond ID="1304" Mapping="409" Parent="109" Hidden="1" Connects="1294,1303" Visible="0"/>
						<Atom3d ID="1305" HasProperties="1" Mapping="409" Parent="109" UserID="475" DisplayStyle="Line" Hidden="1" XYZ="-0.432145944687886,-0.0705740620663836,0.968910533673829" Connections="1306" ForcefieldType="h1" Charge="0.053" Components="H" Visible="0">
							<Properties Force="-296.529425071751,-561.57413259256,-328.681065064449" RelativeVelocity="-1.09983844346585,0.306428400219096,-0.0688763084893598"/>
						</Atom3d>
						<Bond ID="1306" Mapping="409" Parent="109" Hidden="1" Connects="1295,1305" Visible="0"/>
						<Atom3d ID="1307" HasProperties="1" Mapping="409" Parent="109" UserID="476" DisplayStyle="Line" Hidden="1" XYZ="-0.443220262183804,-0.131813976414078,0.954698431318399" Connections="1308" ForcefieldType="h1" Charge="0.053" Components="H" Visible="0">
							<Properties Force="-162.812126838357,40.7859452268093,-337.003086329652" RelativeVelocity="-0.716087399437719,1.03545028886905,0.312468526166142"/>
						</Atom3d>
						<Bond ID="1308" Mapping="409" Parent="109" Hidden="1" Connects="1295,1307" Visible="0"/>
						<Atom3d ID="1309" HasProperties="1" Mapping="409" Parent="109" UserID="477" DisplayStyle="Line" Hidden="1" XYZ="-0.478370892252258,-0.0903945907881226,1.02631532101946" Connections="1310" ForcefieldType="h1o" Charge="0.41" Components="H" Visible="0">
							<Properties Force="466.906264006611,113.796914537441,-80.1070369115916" RelativeVelocity="0.024677237764695,0.115657947075316,0.744707945485835"/>
						</Atom3d>
						<Bond ID="1310" Mapping="409" Parent="109" Hidden="1" Connects="1297,1309" Visible="0"/>
						<Molecule ID="109" Mapping="409" Parent="2" Children="ci(18):17+1294,4483" Name="Sketch 24" XYZ="0.266867602755374,0.434970124916031,-0.302223708328691" Visible="0"/>
						<Atom3d ID="1311" HasProperties="1" Mapping="409" Parent="111" UserID="478" DisplayStyle="Line" XYZ="1.75107040664813,2.06989994733952,-0.419359278219575" Connections="1313,1317,1319,1321" ForcefieldType="c4" Charge="-0.159" Components="C" Visible="0">
							<Properties Force="458.493637201301,-1772.14642283271,-416.195371059452" RelativeVelocity="0.0465537486479794,-0.168811627975322,-0.00209061268062509"/>
						</Atom3d>
						<Atom3d ID="1312" HasProperties="1" Mapping="409" Parent="111" UserID="479" DisplayStyle="Line" XYZ="1.75767135671344,2.08248622665379,-0.3682942980574" Connections="1313,1315,1323,1325" ForcefieldType="c4o" Charge="0.054" Components="C" Visible="0">
							<Properties Force="607.610779508377,-951.55044743827,1031.63503719539" RelativeVelocity="-0.177077571240776,0.185353678945825,-0.293264485944092"/>
						</Atom3d>
						<Bond ID="1313" Mapping="409" Parent="111" Connects="1311,1312" Visible="0"/>
						<Atom3d ID="1314" HasProperties="1" Mapping="409" Parent="111" UserID="480" DisplayStyle="Line" XYZ="1.77515347860452,2.12928997259724,-0.368104746494958" Connections="1315,1327" ForcefieldType="o2h" Charge="-0.57" Components="O" Visible="0">
							<Properties Force="161.628525693488,206.622183908765,170.813664539093" RelativeVelocity="-0.0565350199754768,-0.199090072184364,-0.203436461395538"/>
						</Atom3d>
						<Bond ID="1315" Mapping="409" Parent="111" Connects="1312,1314" Visible="0"/>
						<Atom3d ID="1316" HasProperties="1" Mapping="409" Parent="111" UserID="481" DisplayStyle="Line" Hidden="1" XYZ="1.73999762479365,2.0308311708009,-0.426395510955364" Connections="1317" ForcefieldType="h1" Charge="0.053" Components="H" Visible="0">
							<Properties Force="-27.1253367458295,1011.13562235047,227.444389829937" RelativeVelocity="-0.625598048411681,0.613968237886931,0.266800803758684"/>
						</Atom3d>
						<Bond ID="1317" Mapping="409" Parent="111" Hidden="1" Connects="1311,1316" Visible="0"/>
						<Atom3d ID="1318" HasProperties="1" Mapping="409" Parent="111" UserID="482" DisplayStyle="Line" Hidden="1" XYZ="1.78484988346942,2.07283590203907,-0.439577856136311" Connections="1319" ForcefieldType="h1" Charge="0.053" Components="H" Visible="0">
							<Properties Force="17.3168603611189,132.919539173055,225.657803020572" RelativeVelocity="0.667121186633947,1.0618531514847,-0.491948290022588"/>
						</Atom3d>
						<Bond ID="1319" Mapping="409" Parent="111" Hidden="1" Connects="1311,1318" Visible="0"/>
						<Atom3d ID="1320" HasProperties="1" Mapping="409" Parent="111" UserID="483" DisplayStyle="Line" Hidden="1" XYZ="1.72787821363615,2.09511983253293,-0.434185452577612" Connections="1321" ForcefieldType="h1" Charge="0.053" Components="H" Visible="0">
							<Properties Force="-895.248641277169,531.647288914038,-623.311620006584" RelativeVelocity="0.0527757679147693,-0.1434670712666,0.386470347917421"/>
						</Atom3d>
						<Bond ID="1321" Mapping="409" Parent="111" Hidden="1" Connects="1311,1320" Visible="0"/>
						<Atom3d ID="1322" HasProperties="1" Mapping="409" Parent="111" UserID="484" DisplayStyle="Line" Hidden="1" XYZ="1.78645181309453,2.05642690956586,-0.352251782270107" Connections="1323" ForcefieldType="h1" Charge="0.053" Components="H" Visible="0">
							<Properties Force="-889.121633482206,732.952035474757,-274.982459218005" RelativeVelocity="0.012493290358757,0.324133597442307,-0.135713696413105"/>
						</Atom3d>
						<Bond ID="1323" Mapping="409" Parent="111" Hidden="1" Connects="1312,1322" Visible="0"/>
						<Atom3d ID="1324" HasProperties="1" Mapping="409" Parent="111" UserID="485" DisplayStyle="Line" Hidden="1" XYZ="1.72426598189953,2.0805092673739,-0.345369632891975" Connections="1325" ForcefieldType="h1" Charge="0.053" Components="H" Visible="0">
							<Properties Force="529.144831635256,-66.1741924360656,-431.40819735509" RelativeVelocity="1.36630302500008,-0.668806280085247,-0.73575712681396"/>
						</Atom3d>
						<Bond ID="1325" Mapping="409" Parent="111" Hidden="1" Connects="1312,1324" Visible="0"/>
						<Atom3d ID="1326" HasProperties="1" Mapping="409" Parent="111" UserID="486" DisplayStyle="Line" Hidden="1" XYZ="1.80569226453456,2.12710053593049,-0.352308015818144" Connections="1327" ForcefieldType="h1o" Charge="0.41" Components="H" Visible="0">
							<Properties Force="-88.460714259124,243.324901770229,-31.0009416570738" RelativeVelocity="0.23152697567908,-0.310241164322802,0.681188232239112"/>
						</Atom3d>
						<Bond ID="1327" Mapping="409" Parent="111" Hidden="1" Connects="1314,1326" Visible="0"/>
						<Molecule ID="111" Mapping="409" Parent="2" Children="ci(18):17+1311,4484" Name="Sketch 24" XYZ="0.266867602755374,0.434970124916031,-0.302223708328691" Visible="0"/>
						<Atom3d ID="1328" HasProperties="1" Mapping="409" Parent="113" UserID="487" DisplayStyle="Line" XYZ="1.61395480721344,2.83603911113706,0.871368829862279" Connections="1330,1334,1336,1338" ForcefieldType="c4" Charge="-0.159" Components="C" Visible="0">
							<Properties Force="4.32480590600166,400.691931407875,-798.856096909594" RelativeVelocity="-0.264814682450014,0.21218082397616,0.148055612259724"/>
						</Atom3d>
						<Atom3d ID="1329" HasProperties="1" Mapping="409" Parent="113" UserID="488" DisplayStyle="Line" XYZ="1.56741422611656,2.80995474508875,0.868237631640729" Connections="1330,1332,1340,1342" ForcefieldType="c4o" Charge="0.054" Components="C" Visible="0">
							<Properties Force="-330.567677628979,-1162.38807532574,527.715987634937" RelativeVelocity="0.0719559316512146,0.0884525209073367,0.0895902726287863"/>
						</Atom3d>
						<Bond ID="1330" Mapping="409" Parent="113" Connects="1328,1329" Visible="0"/>
						<Atom3d ID="1331" HasProperties="1" Mapping="409" Parent="113" UserID="489" DisplayStyle="Line" XYZ="1.54732388693122,2.81741500844104,0.822915145989509" Connections="1332,1344" ForcefieldType="o2h" Charge="-0.57" Components="O" Visible="0">
							<Properties Force="-49.0647421255424,-88.7094995029574,-298.364196103303" RelativeVelocity="-0.114195660752241,-0.21359837749269,-0.0853352309946787"/>
						</Atom3d>
						<Bond ID="1332" Mapping="409" Parent="113" Connects="1329,1331" Visible="0"/>
						<Atom3d ID="1333" HasProperties="1" Mapping="409" Parent="113" UserID="490" DisplayStyle="Line" Hidden="1" XYZ="1.64041426862365,2.81542389821365,0.852048643035419" Connections="1334" ForcefieldType="h1" Charge="0.053" Components="H" Visible="0">
							<Properties Force="395.700676029068,-171.705222807249,154.727329292243" RelativeVelocity="0.0150460443504278,-0.273049696570101,-0.354006028796316"/>
						</Atom3d>
						<Bond ID="1334" Mapping="409" Parent="113" Hidden="1" Connects="1328,1333" Visible="0"/>
						<Atom3d ID="1335" HasProperties="1" Mapping="409" Parent="113" UserID="491" DisplayStyle="Line" Hidden="1" XYZ="1.6248821099645,2.84613161966948,0.906981396766379" Connections="1336" ForcefieldType="h1" Charge="0.053" Components="H" Visible="0">
							<Properties Force="199.10726925397,-40.3442222919963,179.827831427002" RelativeVelocity="0.512464801669029,-0.161430507267757,0.782384015366846"/>
						</Atom3d>
						<Bond ID="1336" Mapping="409" Parent="113" Hidden="1" Connects="1328,1335" Visible="0"/>
						<Atom3d ID="1337" HasProperties="1" Mapping="409" Parent="113" UserID="492" DisplayStyle="Line" Hidden="1" XYZ="1.61158616762363,2.86886640306546,0.849638978052769" Connections="1338" ForcefieldType="h1" Charge="0.053" Components="H" Visible="0">
							<Properties Force="-115.373451302487,29.6187943569484,220.047800178756" RelativeVelocity="-0.474461768355917,-0.348468881397563,-0.937152520955381"/>
						</Atom3d>
						<Bond ID="1338" Mapping="409" Parent="113" Hidden="1" Connects="1328,1337" Visible="0"/>
						<Atom3d ID="1339" HasProperties="1" Mapping="409" Parent="113" UserID="493" DisplayStyle="Line" Hidden="1" XYZ="1.54252951705262,2.82210103076779,0.896200895209499" Connections="1340" ForcefieldType="h1" Charge="0.053" Components="H" Visible="0">
							<Properties Force="-33.1639835528674,-58.0077055895318,-88.6160224876174" RelativeVelocity="0.723569133364547,0.0144149659474849,0.339074868133389"/>
						</Atom3d>
						<Bond ID="1340" Mapping="409" Parent="113" Hidden="1" Connects="1329,1339" Visible="0"/>
						<Atom3d ID="1341" HasProperties="1" Mapping="409" Parent="113" UserID="494" DisplayStyle="Line" Hidden="1" XYZ="1.57257884736037,2.76926397251462,0.874141781864909" Connections="1342" ForcefieldType="h1" Charge="0.053" Components="H" Visible="0">
							<Properties Force="-3.39696894217626,983.793554104575,-74.303783624149" RelativeVelocity="-0.259040288874552,-0.102477176315783,0.163016432729587"/>
						</Atom3d>
						<Bond ID="1342" Mapping="409" Parent="113" Hidden="1" Connects="1329,1341" Visible="0"/>
						<Atom3d ID="1343" HasProperties="1" Mapping="409" Parent="113" UserID="495" DisplayStyle="Line" Hidden="1" XYZ="1.52573994884015,2.79086556975931,0.817855768230528" Connections="1344" ForcefieldType="h1o" Charge="0.41" Components="H" Visible="0">
							<Properties Force="23.4083564721157,131.420218962112,-8.54497780895597" RelativeVelocity="0.631610870669955,-0.345918540235083,0.413594368695416"/>
						</Atom3d>
						<Bond ID="1344" Mapping="409" Parent="113" Hidden="1" Connects="1331,1343" Visible="0"/>
						<Molecule ID="113" Mapping="409" Parent="2" Children="ci(18):17+1328,4485" Name="Sketch 24" XYZ="0.266867602755374,0.434970124916031,-0.302223708328691" Visible="0"/>
						<Atom3d ID="1345" HasProperties="1" Mapping="409" Parent="115" UserID="496" DisplayStyle="Line" XYZ="0.396666795154537,0.708131612762727,-0.79982149947406" Connections="1347,1351,1353,1355" ForcefieldType="c4" Charge="-0.159" Components="C" Visible="0">
							<Properties Force="-70.6849669707458,342.619047833769,-147.680329028903" RelativeVelocity="-0.142236818291721,-0.070960689719975,-0.0731223559832043"/>
						</Atom3d>
						<Atom3d ID="1346" HasProperties="1" Mapping="409" Parent="115" UserID="497" DisplayStyle="Line" XYZ="0.431542827139134,0.674428975343119,-0.774869036290646" Connections="1347,1349,1357,1359" ForcefieldType="c4o" Charge="0.054" Components="C" Visible="0">
							<Properties Force="-699.256555448143,247.64761062897,111.849115576174" RelativeVelocity="-0.00118040369866727,0.136004115898363,-0.200271416747889"/>
						</Atom3d>
						<Bond ID="1347" Mapping="409" Parent="115" Connects="1345,1346" Visible="0"/>
						<Atom3d ID="1348" HasProperties="1" Mapping="409" Parent="115" UserID="498" DisplayStyle="Line" XYZ="0.477431246489044,0.688841331894665,-0.789616084999858" Connections="1349,1361" ForcefieldType="o2h" Charge="-0.57" Components="O" Visible="0">
							<Properties Force="646.691159689534,-322.547408685204,1198.80301023678" RelativeVelocity="0.0693064209864499,-0.360586283558669,0.0264860801753198"/>
						</Atom3d>
						<Bond ID="1349" Mapping="409" Parent="115" Connects="1346,1348" Visible="0"/>
						<Atom3d ID="1350" HasProperties="1" Mapping="409" Parent="115" UserID="499" DisplayStyle="Line" Hidden="1" XYZ="0.395232312358681,0.702806202673792,-0.839402861845516" Connections="1351" ForcefieldType="h1" Charge="0.053" Components="H" Visible="0">
							<Properties Force="237.687025798761,85.6052257721484,478.275488143522" RelativeVelocity="-0.392306609009866,0.448827723410579,0.427036220410821"/>
						</Atom3d>
						<Bond ID="1351" Mapping="409" Parent="115" Hidden="1" Connects="1345,1350" Visible="0"/>
						<Atom3d ID="1352" HasProperties="1" Mapping="409" Parent="115" UserID="500" DisplayStyle="Line" Hidden="1" XYZ="0.406360260477058,0.745816005864105,-0.791330339844282" Connections="1353" ForcefieldType="h1" Charge="0.053" Components="H" Visible="0">
							<Properties Force="225.186469962476,-301.870755049659,-239.102576417478" RelativeVelocity="0.330188289303814,-0.366844010499293,0.0381004151760622"/>
						</Atom3d>
						<Bond ID="1353" Mapping="409" Parent="115" Hidden="1" Connects="1345,1352" Visible="0"/>
						<Atom3d ID="1354" HasProperties="1" Mapping="409" Parent="115" UserID="501" DisplayStyle="Line" Hidden="1" XYZ="0.359795647862656,0.707605735386595,-0.787700064737842" Connections="1355" ForcefieldType="h1" Charge="0.053" Components="H" Visible="0">
							<Properties Force="-194.284428877598,-392.442270185038,159.164810592812" RelativeVelocity="0.755909871204979,0.266831987010881,0.4372908362418"/>
						</Atom3d>
						<Bond ID="1355" Mapping="409" Parent="115" Hidden="1" Connects="1345,1354" Visible="0"/>
						<Atom3d ID="1356" HasProperties="1" Mapping="409" Parent="115" UserID="502" DisplayStyle="Line" Hidden="1" XYZ="0.424484812094936,0.636072269661776,-0.780130400969256" Connections="1357" ForcefieldType="h1" Charge="0.053" Components="H" Visible="0">
							<Properties Force="82.7487341394587,26.2902684702168,-312.497878572456" RelativeVelocity="-0.519866329054354,-0.236984139778494,-0.506778768186883"/>
						</Atom3d>
						<Bond ID="1357" Mapping="409" Parent="115" Hidden="1" Connects="1346,1356" Visible="0"/>
						<Atom3d ID="1358" HasProperties="1" Mapping="409" Parent="115" UserID="503" DisplayStyle="Line" Hidden="1" XYZ="0.428090799482398,0.678160831481642,-0.735549052861097" Connections="1359" ForcefieldType="h1" Charge="0.053" Components="H" Visible="0">
							<Properties Force="50.3933980851261,191.523863719535,-161.820511842542" RelativeVelocity="-0.366526427096112,0.151307922345653,0.529416360150245"/>
						</Atom3d>
						<Bond ID="1359" Mapping="409" Parent="115" Hidden="1" Connects="1346,1358" Visible="0"/>
						<Atom3d ID="1360" HasProperties="1" Mapping="409" Parent="115" UserID="504" DisplayStyle="Line" Hidden="1" XYZ="0.495119827645197,0.682602979071788,-0.759343784580912" Connections="1361" ForcefieldType="h1o" Charge="0.41" Components="H" Visible="0">
							<Properties Force="-75.8220203910238,79.0343637447464,-1008.78216247224" RelativeVelocity="-0.203268886048586,-0.322300652639076,0.257745162257144"/>
						</Atom3d>
						<Bond ID="1361" Mapping="409" Parent="115" Hidden="1" Connects="1348,1360" Visible="0"/>
						<Molecule ID="115" Mapping="409" Parent="2" Children="ci(18):17+1345,4486" Name="Sketch 24" XYZ="0.266867602755374,0.434970124916031,-0.302223708328691" Visible="0"/>
						<Atom3d ID="1362" HasProperties="1" Mapping="409" Parent="117" UserID="505" DisplayStyle="Line" XYZ="-0.232798380189921,0.743387765929489,0.440940865215305" Connections="1364,1368,1370,1372" ForcefieldType="c4" Charge="-0.159" Components="C" Visible="0">
							<Properties Force="-311.200901030196,-2301.27092217722,181.635775218214" RelativeVelocity="0.0857814124183439,-0.074670492149359,-0.25309672639639"/>
						</Atom3d>
						<Atom3d ID="1363" HasProperties="1" Mapping="409" Parent="117" UserID="506" DisplayStyle="Line" XYZ="-0.179204710090505,0.735408422770667,0.437661447880497" Connections="1364,1366,1374,1376" ForcefieldType="c4o" Charge="0.054" Components="C" Visible="0">
							<Properties Force="-14.0870059476887,984.403053500085,1466.13309402367" RelativeVelocity="-0.211526425090098,-0.210642931652613,0.186495060845796"/>
						</Atom3d>
						<Bond ID="1364" Mapping="409" Parent="117" Connects="1362,1363" Visible="0"/>
						<Atom3d ID="1365" HasProperties="1" Mapping="409" Parent="117" UserID="507" DisplayStyle="Line" XYZ="-0.161837289411533,0.688471346984646,0.444991128142354" Connections="1366,1378" ForcefieldType="o2h" Charge="-0.57" Components="O" Visible="0">
							<Properties Force="-1242.2288101404,283.019353956145,-183.577758150287" RelativeVelocity="-0.221823864581586,0.12424140565702,0.0415355745355936"/>
						</Atom3d>
						<Bond ID="1366" Mapping="409" Parent="117" Connects="1363,1365" Visible="0"/>
						<Atom3d ID="1367" HasProperties="1" Mapping="409" Parent="117" UserID="508" DisplayStyle="Line" Hidden="1" XYZ="-0.252478694507371,0.71997688521439,0.415603727262907" Connections="1368" ForcefieldType="h1" Charge="0.053" Components="H" Visible="0">
							<Properties Force="205.103444764549,100.550257281476,69.9591823506466" RelativeVelocity="-0.189473295031921,0.460177449273651,-0.228114433526962"/>
						</Atom3d>
						<Bond ID="1368" Mapping="409" Parent="117" Hidden="1" Connects="1362,1367" Visible="0"/>
						<Atom3d ID="1369" HasProperties="1" Mapping="409" Parent="117" UserID="509" DisplayStyle="Line" Hidden="1" XYZ="-0.238956070355254,0.777919074647981,0.427500728614519" Connections="1370" ForcefieldType="h1" Charge="0.053" Components="H" Visible="0">
							<Properties Force="-415.683891581487,943.292496946694,209.348987704297" RelativeVelocity="0.95953927894323,-1.22007051464304,0.311980694848901"/>
						</Atom3d>
						<Bond ID="1370" Mapping="409" Parent="117" Hidden="1" Connects="1362,1369" Visible="0"/>
						<Atom3d ID="1371" HasProperties="1" Mapping="409" Parent="117" UserID="510" DisplayStyle="Line" Hidden="1" XYZ="-0.247933017173363,0.730738630755902,0.477179406572991" Connections="1372" ForcefieldType="h1" Charge="0.053" Components="H" Visible="0">
							<Properties Force="372.966522672544,810.344772373042,-757.501008929823" RelativeVelocity="-1.09297119198943,0.415399098604426,0.305154657392672"/>
						</Atom3d>
						<Bond ID="1372" Mapping="409" Parent="117" Hidden="1" Connects="1362,1371" Visible="0"/>
						<Atom3d ID="1373" HasProperties="1" Mapping="409" Parent="117" UserID="511" DisplayStyle="Line" Hidden="1" XYZ="-0.167245909710317,0.760375709360133,0.468753183431683" Connections="1374" ForcefieldType="h1" Charge="0.053" Components="H" Visible="0">
							<Properties Force="-110.470423089608,-755.406730054056,-672.869259757589" RelativeVelocity="0.350197011725922,0.182845563189467,0.378257389232938"/>
						</Atom3d>
						<Bond ID="1374" Mapping="409" Parent="117" Hidden="1" Connects="1363,1373" Visible="0"/>
						<Atom3d ID="1375" HasProperties="1" Mapping="409" Parent="117" UserID="512" DisplayStyle="Line" Hidden="1" XYZ="-0.166653129410832,0.752787828539117,0.405439683694703" Connections="1376" ForcefieldType="h1" Charge="0.053" Components="H" Visible="0">
							<Properties Force="286.900568640625,-138.276194684951,-409.719210890502" RelativeVelocity="-0.613372387309063,-0.380810624966008,0.719919157065258"/>
						</Atom3d>
						<Bond ID="1376" Mapping="409" Parent="117" Hidden="1" Connects="1363,1375" Visible="0"/>
						<Atom3d ID="1377" HasProperties="1" Mapping="409" Parent="117" UserID="513" DisplayStyle="Line" Hidden="1" XYZ="-0.129851721731406,0.691931893142757,0.451932143880595" Connections="1378" ForcefieldType="h1o" Charge="0.41" Components="H" Visible="0">
							<Properties Force="1111.38192286636,1.13584956650378,142.775033747501" RelativeVelocity="0.178089525326309,0.458096558745502,0.902165947512865"/>
						</Atom3d>
						<Bond ID="1378" Mapping="409" Parent="117" Hidden="1" Connects="1365,1377" Visible="0"/>
						<Molecule ID="117" Mapping="409" Parent="2" Children="ci(18):17+1362,4487" Name="Sketch 24" XYZ="0.266867602755374,0.434970124916031,-0.302223708328691" Visible="0"/>
						<Atom3d ID="1379" HasProperties="1" Mapping="409" Parent="119" UserID="514" DisplayStyle="Line" XYZ="1.30253977418581,1.41833152369567,-0.242099511076292" Connections="1381,1385,1387,1389" ForcefieldType="c4" Charge="-0.159" Components="C" Visible="0">
							<Properties Force="398.585310931604,-594.461379677907,-217.830642054709" RelativeVelocity="0.125308228124753,-0.103155372707108,-0.0252371676110479"/>
						</Atom3d>
						<Atom3d ID="1380" HasProperties="1" Mapping="409" Parent="119" UserID="515" DisplayStyle="Line" XYZ="1.33837909243211,1.41863221677556,-0.198725230574929" Connections="1381,1383,1391,1393" ForcefieldType="c4o" Charge="0.054" Components="C" Visible="0">
							<Properties Force="-1432.55071803688,61.7389154253891,-954.041709425244" RelativeVelocity="-0.0283132452454214,0.150714155820675,0.289628470528037"/>
						</Atom3d>
						<Bond ID="1381" Mapping="409" Parent="119" Connects="1379,1380" Visible="0"/>
						<Atom3d ID="1382" HasProperties="1" Mapping="409" Parent="119" UserID="516" DisplayStyle="Line" XYZ="1.35045797957865,1.46697036338827,-0.198269767148361" Connections="1383,1395" ForcefieldType="o2h" Charge="-0.57" Components="O" Visible="0">
							<Properties Force="832.532106127764,462.987875598013,705.311956112104" RelativeVelocity="0.174117310017765,0.150362824593012,0.0891757871842876"/>
						</Atom3d>
						<Bond ID="1383" Mapping="409" Parent="119" Connects="1380,1382" Visible="0"/>
						<Atom3d ID="1384" HasProperties="1" Mapping="409" Parent="119" UserID="517" DisplayStyle="Line" Hidden="1" XYZ="1.28163753801024,1.38353789827146,-0.250581029045211" Connections="1385" ForcefieldType="h1" Charge="0.053" Components="H" Visible="0">
							<Properties Force="806.798313377173,822.608862857285,121.013413663206" RelativeVelocity="0.772761570799561,0.747505505605432,-0.255602036368829"/>
						</Atom3d>
						<Bond ID="1385" Mapping="409" Parent="119" Hidden="1" Connects="1379,1384" Visible="0"/>
						<Atom3d ID="1386" HasProperties="1" Mapping="409" Parent="119" UserID="518" DisplayStyle="Line" Hidden="1" XYZ="1.32101183983985,1.43549682109183,-0.274399176888649" Connections="1387" ForcefieldType="h1" Charge="0.053" Components="H" Visible="0">
							<Properties Force="-247.044626063453,-736.389066439846,519.10868805918" RelativeVelocity="-0.695069143999639,-0.447043472358547,-0.1395100466584"/>
						</Atom3d>
						<Bond ID="1387" Mapping="409" Parent="119" Hidden="1" Connects="1379,1386" Visible="0"/>
						<Atom3d ID="1388" HasProperties="1" Mapping="409" Parent="119" UserID="519" DisplayStyle="Line" Hidden="1" XYZ="1.27559146445107,1.44444943899685,-0.235217336789838" Connections="1389" ForcefieldType="h1" Charge="0.053" Components="H" Visible="0">
							<Properties Force="-541.608613222137,393.567941244847,333.897200077645" RelativeVelocity="0.261272412896712,-0.258756504762804,-0.391356228299037"/>
						</Atom3d>
						<Bond ID="1389" Mapping="409" Parent="119" Hidden="1" Connects="1379,1388" Visible="0"/>
						<Atom3d ID="1390" HasProperties="1" Mapping="409" Parent="119" UserID="520" DisplayStyle="Line" Hidden="1" XYZ="1.36891178816374,1.39752063784811,-0.208052403478062" Connections="1391" ForcefieldType="h1" Charge="0.053" Components="H" Visible="0">
							<Properties Force="430.312597759269,-463.484548732926,105.983342774724" RelativeVelocity="0.155256654105753,-0.444461803608835,0.00117265118551287"/>
						</Atom3d>
						<Bond ID="1391" Mapping="409" Parent="119" Hidden="1" Connects="1380,1390" Visible="0"/>
						<Atom3d ID="1392" HasProperties="1" Mapping="409" Parent="119" UserID="521" DisplayStyle="Line" Hidden="1" XYZ="1.32073211930338,1.40751875478763,-0.164785258979814" Connections="1393" ForcefieldType="h1" Charge="0.053" Components="H" Visible="0">
							<Properties Force="239.028909899073,-8.38351545657351,-272.435771578992" RelativeVelocity="-1.15454905806032,0.137513811496565,0.61930033291084"/>
						</Atom3d>
						<Bond ID="1393" Mapping="409" Parent="119" Hidden="1" Connects="1380,1392" Visible="0"/>
						<Atom3d ID="1394" HasProperties="1" Mapping="409" Parent="119" UserID="522" DisplayStyle="Line" Hidden="1" XYZ="1.37747109861839,1.47000666130925,-0.176449978990811" Connections="1395" ForcefieldType="h1o" Charge="0.41" Components="H" Visible="0">
							<Properties Force="-449.327096529576,81.0570878950996,-283.259109272718" RelativeVelocity="0.797895771934918,0.958444696520277,0.685619411695544"/>
						</Atom3d>
						<Bond ID="1395" Mapping="409" Parent="119" Hidden="1" Connects="1382,1394" Visible="0"/>
						<Molecule ID="119" Mapping="409" Parent="2" Children="ci(18):17+1379,4488" Name="Sketch 24" XYZ="0.266867602755374,0.434970124916031,-0.302223708328691" Visible="0"/>
						<Atom3d ID="1396" HasProperties="1" Mapping="409" Parent="121" UserID="523" DisplayStyle="Line" XYZ="0.468069661233077,0.676266266233753,-1.31115783215621" Connections="1398,1402,1404,1406" ForcefieldType="c4" Charge="-0.159" Components="C" Visible="0">
							<Properties Force="103.899811655075,774.221554821793,314.230670510872" RelativeVelocity="0.0191903381905345,0.210537310352132,-0.0168495751419816"/>
						</Atom3d>
						<Atom3d ID="1397" HasProperties="1" Mapping="409" Parent="121" UserID="524" DisplayStyle="Line" XYZ="0.473399596915711,0.69027293630418,-1.36381728301336" Connections="1398,1400,1408,1410" ForcefieldType="c4o" Charge="0.054" Components="C" Visible="0">
							<Properties Force="-347.888964893182,-575.143362396755,-155.248879223571" RelativeVelocity="0.0173901842477443,0.0897440237640951,-0.0488771187372933"/>
						</Atom3d>
						<Bond ID="1398" Mapping="409" Parent="121" Connects="1396,1397" Visible="0"/>
						<Atom3d ID="1399" HasProperties="1" Mapping="409" Parent="121" UserID="525" DisplayStyle="Line" XYZ="0.431560877003642,0.670479373672251,-1.39128082391829" Connections="1400,1412" ForcefieldType="o2h" Charge="-0.57" Components="O" Visible="0">
							<Properties Force="1520.49909586634,696.992635307093,839.828640055024" RelativeVelocity="0.198200659960805,-0.0265263470675916,0.184521182358219"/>
						</Atom3d>
						<Bond ID="1400" Mapping="409" Parent="121" Connects="1397,1399" Visible="0"/>
						<Atom3d ID="1401" HasProperties="1" Mapping="409" Parent="121" UserID="526" DisplayStyle="Line" Hidden="1" XYZ="0.466578596690328,0.637131842614588,-1.3066580330897" Connections="1402" ForcefieldType="h1" Charge="0.053" Components="H" Visible="0">
							<Properties Force="-231.640506221279,219.441070233215,17.9181460274577" RelativeVelocity="0.0445934451917054,-0.468448709068333,0.17073758220198"/>
						</Atom3d>
						<Bond ID="1402" Mapping="409" Parent="121" Hidden="1" Connects="1396,1401" Visible="0"/>
						<Atom3d ID="1403" HasProperties="1" Mapping="409" Parent="121" UserID="527" DisplayStyle="Line" Hidden="1" XYZ="0.437898489624731,0.696978731609055,-1.29403115376764" Connections="1404" ForcefieldType="h1" Charge="0.053" Components="H" Visible="0">
							<Properties Force="202.488105435897,-658.863054927798,-308.64473191983" RelativeVelocity="-0.220482843445578,-0.33196189206432,0.410301396255455"/>
						</Atom3d>
						<Bond ID="1404" Mapping="409" Parent="121" Hidden="1" Connects="1396,1403" Visible="0"/>
						<Atom3d ID="1405" HasProperties="1" Mapping="409" Parent="121" UserID="528" DisplayStyle="Line" Hidden="1" XYZ="0.499395507105764,0.689020498119692,-1.28984051654039" Connections="1406" ForcefieldType="h1" Charge="0.053" Components="H" Visible="0">
							<Properties Force="-226.47409124154,-208.458477227871,-297.113228979153" RelativeVelocity="0.360202667232848,-0.558632016925097,0.545253056041115"/>
						</Atom3d>
						<Bond ID="1406" Mapping="409" Parent="121" Hidden="1" Connects="1396,1405" Visible="0"/>
						<Atom3d ID="1407" HasProperties="1" Mapping="409" Parent="121" UserID="529" DisplayStyle="Line" Hidden="1" XYZ="0.509583581700128,0.674326722357801,-1.37640192564692" Connections="1408" ForcefieldType="h1" Charge="0.053" Components="H" Visible="0">
							<Properties Force="-1088.38949866677,432.212201385895,118.421758457191" RelativeVelocity="0.142882915788996,-0.640878776606789,-0.381186137760145"/>
						</Atom3d>
						<Bond ID="1408" Mapping="409" Parent="121" Hidden="1" Connects="1397,1407" Visible="0"/>
						<Atom3d ID="1409" HasProperties="1" Mapping="409" Parent="121" UserID="530" DisplayStyle="Line" Hidden="1" XYZ="0.473659392365587,0.730475548277798,-1.36618474536432" Connections="1410" ForcefieldType="h1" Charge="0.053" Components="H" Visible="0">
							<Properties Force="75.743352669454,-569.033146903782,-160.856897066526" RelativeVelocity="-0.947114383345098,0.176880028701838,-0.621200048655083"/>
						</Atom3d>
						<Bond ID="1410" Mapping="409" Parent="121" Hidden="1" Connects="1397,1409" Visible="0"/>
						<Atom3d ID="1411" HasProperties="1" Mapping="409" Parent="121" UserID="531" DisplayStyle="Line" Hidden="1" XYZ="0.441492079816789,0.676284062138403,-1.42325934975528" Connections="1412" ForcefieldType="h1o" Charge="0.41" Components="H" Visible="0">
							<Properties Force="18.8602815515049,-34.7590839038928,-370.581350012539" RelativeVelocity="-0.197901279649532,0.0751235697471897,-0.000964607157865401"/>
						</Atom3d>
						<Bond ID="1412" Mapping="409" Parent="121" Hidden="1" Connects="1399,1411" Visible="0"/>
						<Molecule ID="121" Mapping="409" Parent="2" Children="ci(18):17+1396,4489" Name="Sketch 24" XYZ="0.266867602755374,0.434970124916031,-0.302223708328691" Visible="0"/>
						<Atom3d ID="1413" HasProperties="1" Mapping="409" Parent="123" UserID="532" DisplayStyle="Line" XYZ="1.47277920871664,-0.276754363489451,1.06095855217458" Connections="1415,1419,1421,1423" ForcefieldType="c4" Charge="-0.159" Components="C" Visible="0">
							<Properties Force="-352.467259256574,73.8670954638419,46.7644636396345" RelativeVelocity="-0.0435628828863946,0.365285622331718,0.0241523949179811"/>
						</Atom3d>
						<Atom3d ID="1414" HasProperties="1" Mapping="409" Parent="123" UserID="533" DisplayStyle="Line" XYZ="1.48860683061903,-0.325519319824438,1.07742666952349" Connections="1415,1417,1425,1427" ForcefieldType="c4o" Charge="0.054" Components="C" Visible="0">
							<Properties Force="-622.516193863669,-78.398525569672,-921.248534768723" RelativeVelocity="0.170231666492345,0.0525282811700934,-0.222819529123645"/>
						</Atom3d>
						<Bond ID="1415" Mapping="409" Parent="123" Connects="1413,1414" Visible="0"/>
						<Atom3d ID="1416" HasProperties="1" Mapping="409" Parent="123" UserID="534" DisplayStyle="Line" XYZ="1.46183411230867,-0.336068037699723,1.11826028899163" Connections="1417,1429" ForcefieldType="o2h" Charge="-0.57" Components="O" Visible="0">
							<Properties Force="412.562637922673,-257.566859971764,218.146233521681" RelativeVelocity="0.0395748687621789,-0.153414650756518,0.0405502619340434"/>
						</Atom3d>
						<Bond ID="1417" Mapping="409" Parent="123" Connects="1414,1416" Visible="0"/>
						<Atom3d ID="1418" HasProperties="1" Mapping="409" Parent="123" UserID="535" DisplayStyle="Line" Hidden="1" XYZ="1.4822947352356,-0.254042997496658,1.0916995768338" Connections="1419" ForcefieldType="h1" Charge="0.053" Components="H" Visible="0">
							<Properties Force="-48.6247461618624,396.768222097544,-467.977728792998" RelativeVelocity="0.228636744760321,-0.690875694451193,0.799065307123694"/>
						</Atom3d>
						<Bond ID="1419" Mapping="409" Parent="123" Hidden="1" Connects="1413,1418" Visible="0"/>
						<Atom3d ID="1420" HasProperties="1" Mapping="409" Parent="123" UserID="536" DisplayStyle="Line" Hidden="1" XYZ="1.433973160647,-0.273270621445875,1.05388768617129" Connections="1421" ForcefieldType="h1" Charge="0.053" Components="H" Visible="0">
							<Properties Force="71.3142584340936,-275.792308160267,429.078566061156" RelativeVelocity="-0.579024941147528,0.339150556546392,0.447791861077713"/>
						</Atom3d>
						<Bond ID="1421" Mapping="409" Parent="123" Hidden="1" Connects="1413,1420" Visible="0"/>
						<Atom3d ID="1422" HasProperties="1" Mapping="409" Parent="123" UserID="537" DisplayStyle="Line" Hidden="1" XYZ="1.4861154613538,-0.266913268625483,1.02594207430228" Connections="1423" ForcefieldType="h1" Charge="0.053" Components="H" Visible="0">
							<Properties Force="579.620469905833,227.60996952758,61.8848150996879" RelativeVelocity="0.145108750678078,0.492244120540014,-0.415376017687527"/>
						</Atom3d>
						<Bond ID="1423" Mapping="409" Parent="123" Hidden="1" Connects="1413,1422" Visible="0"/>
						<Atom3d ID="1424" HasProperties="1" Mapping="409" Parent="123" UserID="538" DisplayStyle="Line" Hidden="1" XYZ="1.5270207644274,-0.324361348575451,1.08493582082057" Connections="1425" ForcefieldType="h1" Charge="0.053" Components="H" Visible="0">
							<Properties Force="69.9689395842723,-221.675069600691,-38.6049915712422" RelativeVelocity="-1.08013715652793,0.462026571023775,0.853561315371236"/>
						</Atom3d>
						<Bond ID="1425" Mapping="409" Parent="123" Hidden="1" Connects="1414,1424" Visible="0"/>
						<Atom3d ID="1426" HasProperties="1" Mapping="409" Parent="123" UserID="539" DisplayStyle="Line" Hidden="1" XYZ="1.47975578954799,-0.352482214530484,1.04934985258411" Connections="1427" ForcefieldType="h1" Charge="0.053" Components="H" Visible="0">
							<Properties Force="261.614795073148,157.487030448275,386.049437886271" RelativeVelocity="0.525782877694505,-1.08384212092712,-0.628561924622989"/>
						</Atom3d>
						<Bond ID="1427" Mapping="409" Parent="123" Hidden="1" Connects="1414,1426" Visible="0"/>
						<Atom3d ID="1428" HasProperties="1" Mapping="409" Parent="123" UserID="540" DisplayStyle="Line" Hidden="1" XYZ="1.47891238778817,-0.318770872781998,1.14241816176804" Connections="1429" ForcefieldType="h1o" Charge="0.41" Components="H" Visible="0">
							<Properties Force="-351.436450764889,-57.0515496340849,306.169839788129" RelativeVelocity="0.110866755755508,0.777384539308138,-0.990000724419365"/>
						</Atom3d>
						<Bond ID="1429" Mapping="409" Parent="123" Hidden="1" Connects="1416,1428" Visible="0"/>
						<Molecule ID="123" Mapping="409" Parent="2" Children="ci(18):17+1413,4490" Name="Sketch 24" XYZ="0.266867602755374,0.434970124916031,-0.302223708328691" Visible="0"/>
						<Atom3d ID="1430" HasProperties="1" Mapping="409" Parent="125" UserID="541" DisplayStyle="Line" XYZ="-0.999195778101096,0.421557606396229,0.924834513525819" Connections="1432,1436,1438,1440" ForcefieldType="c4" Charge="-0.159" Components="C" Visible="0">
							<Properties Force="798.649796528297,-959.969377893191,-662.76385787149" RelativeVelocity="0.157663392179623,0.0505302884233626,0.0608675945498781"/>
						</Atom3d>
						<Atom3d ID="1431" HasProperties="1" Mapping="409" Parent="125" UserID="542" DisplayStyle="Line" XYZ="-0.958470648299146,0.403211260604956,0.955150016496209" Connections="1432,1434,1442,1444" ForcefieldType="c4o" Charge="0.054" Components="C" Visible="0">
							<Properties Force="754.952380191598,66.6940486913884,149.748838334322" RelativeVelocity="0.220640411308019,-0.066669119483073,0.117187048368611"/>
						</Atom3d>
						<Bond ID="1432" Mapping="409" Parent="125" Connects="1430,1431" Visible="0"/>
						<Atom3d ID="1433" HasProperties="1" Mapping="409" Parent="125" UserID="543" DisplayStyle="Line" XYZ="-0.950394530588436,0.439977411520043,0.989668554219479" Connections="1434,1446" ForcefieldType="o2h" Charge="-0.57" Components="O" Visible="0">
							<Properties Force="23.908530928017,72.5888103052619,-565.59705082045" RelativeVelocity="-0.0817657615929968,-0.164106599443564,0.361086015453404"/>
						</Atom3d>
						<Bond ID="1434" Mapping="409" Parent="125" Connects="1431,1433" Visible="0"/>
						<Atom3d ID="1435" HasProperties="1" Mapping="409" Parent="125" UserID="544" DisplayStyle="Line" Hidden="1" XYZ="-1.00739202579146,0.395247005008651,0.896135587074609" Connections="1436" ForcefieldType="h1" Charge="0.053" Components="H" Visible="0">
							<Properties Force="-145.757790415489,311.370098843463,292.595037976118" RelativeVelocity="0.135253093113126,-0.193406788156182,-0.466833590877892"/>
						</Atom3d>
						<Bond ID="1436" Mapping="409" Parent="125" Hidden="1" Connects="1430,1435" Visible="0"/>
						<Atom3d ID="1437" HasProperties="1" Mapping="409" Parent="125" UserID="545" DisplayStyle="Line" Hidden="1" XYZ="-0.986566002358836,0.453462451077904,0.908150225212129" Connections="1438" ForcefieldType="h1" Charge="0.053" Components="H" Visible="0">
							<Properties Force="-37.4514104753097,595.369696988186,-290.150952958835" RelativeVelocity="-0.782799833175894,0.370256061087536,0.0570758361948279"/>
						</Atom3d>
						<Bond ID="1438" Mapping="409" Parent="125" Hidden="1" Connects="1430,1437" Visible="0"/>
						<Atom3d ID="1439" HasProperties="1" Mapping="409" Parent="125" UserID="546" DisplayStyle="Line" Hidden="1" XYZ="-1.02957761912737,0.428571744699577,0.947196232993229" Connections="1440" ForcefieldType="h1" Charge="0.053" Components="H" Visible="0">
							<Properties Force="-373.014298458394,84.7363001722541,187.41187931692" RelativeVelocity="-0.228106201187581,0.425875938225572,0.184900357205806"/>
						</Atom3d>
						<Bond ID="1440" Mapping="409" Parent="125" Hidden="1" Connects="1430,1439" Visible="0"/>
						<Atom3d ID="1441" HasProperties="1" Mapping="409" Parent="125" UserID="547" DisplayStyle="Line" Hidden="1" XYZ="-0.924036788167396,0.389100404558973,0.936894579619129" Connections="1442" ForcefieldType="h1" Charge="0.053" Components="H" Visible="0">
							<Properties Force="-742.092278177178,786.212073654881,116.7963201896" RelativeVelocity="0.0117416008924454,0.252243276517259,-0.255216132870529"/>
						</Atom3d>
						<Bond ID="1442" Mapping="409" Parent="125" Hidden="1" Connects="1431,1441" Visible="0"/>
						<Atom3d ID="1443" HasProperties="1" Mapping="409" Parent="125" UserID="548" DisplayStyle="Line" Hidden="1" XYZ="-0.970193346171976,0.371161521728554,0.972038030795309" Connections="1444" ForcefieldType="h1" Charge="0.053" Components="H" Visible="0">
							<Properties Force="-352.967061616978,-539.687609179334,552.442612883496" RelativeVelocity="0.283750242246637,-0.25319317114207,0.674596958333294"/>
						</Atom3d>
						<Bond ID="1444" Mapping="409" Parent="125" Hidden="1" Connects="1431,1443" Visible="0"/>
						<Atom3d ID="1445" HasProperties="1" Mapping="409" Parent="125" UserID="549" DisplayStyle="Line" Hidden="1" XYZ="-0.929032526530936,0.429208940310238,1.01349338417159" Connections="1446" ForcefieldType="h1o" Charge="0.41" Components="H" Visible="0">
							<Properties Force="158.188289657997,-334.364609892974,233.444929035064" RelativeVelocity="-0.164100568183654,0.102518930134744,-0.479439598286473"/>
						</Atom3d>
						<Bond ID="1446" Mapping="409" Parent="125" Hidden="1" Connects="1433,1445" Visible="0"/>
						<Molecule ID="125" Mapping="409" Parent="2" Children="ci(18):17+1430,4491" Name="Sketch 24" XYZ="0.266867602755374,0.434970124916031,-0.302223708328691" Visible="0"/>
						<Atom3d ID="1447" HasProperties="1" Mapping="409" Parent="127" UserID="550" DisplayStyle="Line" XYZ="1.28377697179191,2.09690669653531,0.0662353998150386" Connections="1449,1453,1455,1457" ForcefieldType="c4" Charge="-0.159" Components="C" Visible="0">
							<Properties Force="-822.661764858371,760.566040037679,-403.303166511003" RelativeVelocity="-0.31232185509714,-0.133151378961672,-0.0171773952374741"/>
						</Atom3d>
						<Atom3d ID="1448" HasProperties="1" Mapping="409" Parent="127" UserID="551" DisplayStyle="Line" XYZ="1.31731909667211,2.11041027818594,0.0248715527480306" Connections="1449,1451,1459,1461" ForcefieldType="c4o" Charge="0.054" Components="C" Visible="0">
							<Properties Force="-552.135435203714,-1472.01664283862,-274.82218670953" RelativeVelocity="0.0182717742283623,-0.353969892066322,-0.0211071534541349"/>
						</Atom3d>
						<Bond ID="1449" Mapping="409" Parent="127" Connects="1447,1448" Visible="0"/>
						<Atom3d ID="1450" HasProperties="1" Mapping="409" Parent="127" UserID="552" DisplayStyle="Line" XYZ="1.35980670558996,2.08473109125236,0.0370898465726166" Connections="1451,1463" ForcefieldType="o2h" Charge="-0.57" Components="O" Visible="0">
							<Properties Force="-298.666264279835,474.336839376049,-16.1450812940416" RelativeVelocity="0.0760852363539402,-0.121454550179284,0.0778802171207432"/>
						</Atom3d>
						<Bond ID="1451" Mapping="409" Parent="127" Connects="1448,1450" Visible="0"/>
						<Atom3d ID="1452" HasProperties="1" Mapping="409" Parent="127" UserID="553" DisplayStyle="Line" Hidden="1" XYZ="1.24449925420943,2.09978330306425,0.0599584694228596" Connections="1453" ForcefieldType="h1" Charge="0.053" Components="H" Visible="0">
							<Properties Force="338.263446588245,383.165399274083,-259.594049827646" RelativeVelocity="-0.0390769525637894,-0.107226032697326,0.576114847430524"/>
						</Atom3d>
						<Bond ID="1453" Mapping="409" Parent="127" Hidden="1" Connects="1447,1452" Visible="0"/>
						<Atom3d ID="1454" HasProperties="1" Mapping="409" Parent="127" UserID="554" DisplayStyle="Line" Hidden="1" XYZ="1.2906769109091,2.12209773284306,0.0955646450602746" Connections="1455" ForcefieldType="h1" Charge="0.053" Components="H" Visible="0">
							<Properties Force="37.6988396472826,-400.623690644389,254.756621115338" RelativeVelocity="-0.922173122390908,-0.487672224035502,0.164189482740867"/>
						</Atom3d>
						<Bond ID="1455" Mapping="409" Parent="127" Hidden="1" Connects="1447,1454" Visible="0"/>
						<Atom3d ID="1456" HasProperties="1" Mapping="409" Parent="127" UserID="555" DisplayStyle="Line" Hidden="1" XYZ="1.28383488128726,2.05914442402306,0.0750479212316266" Connections="1457" ForcefieldType="h1" Charge="0.053" Components="H" Visible="0">
							<Properties Force="659.617426732182,-172.471787768639,208.366665644373" RelativeVelocity="0.187875726739765,-0.714485390726954,-0.57249858089393"/>
						</Atom3d>
						<Bond ID="1457" Mapping="409" Parent="127" Hidden="1" Connects="1447,1456" Visible="0"/>
						<Atom3d ID="1458" HasProperties="1" Mapping="409" Parent="127" UserID="556" DisplayStyle="Line" Hidden="1" XYZ="1.32002048215991,2.14896339931913,0.0195432368502986" Connections="1459" ForcefieldType="h1" Charge="0.053" Components="H" Visible="0">
							<Properties Force="355.666047581594,111.473384788117,177.354949763391" RelativeVelocity="-0.128866839937155,0.613094378591948,0.37422939787607"/>
						</Atom3d>
						<Bond ID="1459" Mapping="409" Parent="127" Hidden="1" Connects="1448,1458" Visible="0"/>
						<Atom3d ID="1460" HasProperties="1" Mapping="409" Parent="127" UserID="557" DisplayStyle="Line" Hidden="1" XYZ="1.30303868200954,2.09589388990593,-0.0100339124310154" Connections="1461" ForcefieldType="h1" Charge="0.053" Components="H" Visible="0">
							<Properties Force="208.94753752619,157.202598028123,510.761653067759" RelativeVelocity="-0.903806039362719,-0.171361862384909,-0.63922726571862"/>
						</Atom3d>
						<Bond ID="1461" Mapping="409" Parent="127" Hidden="1" Connects="1448,1460" Visible="0"/>
						<Atom3d ID="1462" HasProperties="1" Mapping="409" Parent="127" UserID="558" DisplayStyle="Line" Hidden="1" XYZ="1.37898584352653,2.08077882460261,0.00939280558303759" Connections="1463" ForcefieldType="h1o" Charge="0.41" Components="H" Visible="0">
							<Properties Force="188.181788992352,54.683477449991,-382.624885673559" RelativeVelocity="-0.0976714175480957,-0.347586127902103,-0.331351385509773"/>
						</Atom3d>
						<Bond ID="1463" Mapping="409" Parent="127" Hidden="1" Connects="1450,1462" Visible="0"/>
						<Molecule ID="127" Mapping="409" Parent="2" Children="ci(18):17+1447,4492" Name="Sketch 24" XYZ="0.528001761884509,0.711595309768392,-0.302223708328691" Visible="0"/>
						<Atom3d ID="1464" HasProperties="1" Mapping="409" Parent="129" UserID="559" DisplayStyle="Line" XYZ="1.01155781001899,-0.142999123122182,0.0114744086262926" Connections="1466,1470,1472,1474" ForcefieldType="c4" Charge="-0.159" Components="C" Visible="0">
							<Properties Force="1090.55096169942,514.774472892248,-437.363383954104" RelativeVelocity="0.144066826455476,0.28459555079468,-0.0766031919438376"/>
						</Atom3d>
						<Atom3d ID="1465" HasProperties="1" Mapping="409" Parent="129" UserID="560" DisplayStyle="Line" XYZ="0.962702299366156,-0.147877510350946,-0.00684563376493741" Connections="1466,1468,1476,1478" ForcefieldType="c4o" Charge="0.054" Components="C" Visible="0">
							<Properties Force="-989.197672246983,-770.498861188088,1178.63924102164" RelativeVelocity="0.0675670595859865,-0.16346682884473,-0.197623063659783"/>
						</Atom3d>
						<Bond ID="1466" Mapping="409" Parent="129" Connects="1464,1465" Visible="0"/>
						<Atom3d ID="1467" HasProperties="1" Mapping="409" Parent="129" UserID="561" DisplayStyle="Line" XYZ="0.944391908845672,-0.103771129680276,-0.0182916594778554" Connections="1468,1480" ForcefieldType="o2h" Charge="-0.57" Components="O" Visible="0">
							<Properties Force="-404.45758643833,1386.80884398491,-1064.65652677812" RelativeVelocity="0.119259581049493,0.091295598595899,-0.0801572455955674"/>
						</Atom3d>
						<Bond ID="1468" Mapping="409" Parent="129" Connects="1465,1467" Visible="0"/>
						<Atom3d ID="1469" HasProperties="1" Mapping="409" Parent="129" UserID="562" DisplayStyle="Line" Hidden="1" XYZ="1.00923556091628,-0.118996666320271,0.0428475870098926" Connections="1470" ForcefieldType="h1" Charge="0.053" Components="H" Visible="0">
							<Properties Force="273.36551143982,-94.1504637851555,-203.385966694296" RelativeVelocity="-0.182067340320859,-0.509767499642273,0.206731100000847"/>
						</Atom3d>
						<Bond ID="1470" Mapping="409" Parent="129" Hidden="1" Connects="1464,1469" Visible="0"/>
						<Atom3d ID="1471" HasProperties="1" Mapping="409" Parent="129" UserID="563" DisplayStyle="Line" Hidden="1" XYZ="1.03611271726085,-0.12879074965643,-0.0169045380457494" Connections="1472" ForcefieldType="h1" Charge="0.053" Components="H" Visible="0">
							<Properties Force="-332.835899823265,120.441918331348,447.898751559939" RelativeVelocity="-0.450616091319142,-0.243014017659086,-0.772172555699318"/>
						</Atom3d>
						<Bond ID="1472" Mapping="409" Parent="129" Hidden="1" Connects="1464,1471" Visible="0"/>
						<Atom3d ID="1473" HasProperties="1" Mapping="409" Parent="129" UserID="564" DisplayStyle="Line" Hidden="1" XYZ="1.0282916633535,-0.176158918376716,0.0211163181004376" Connections="1474" ForcefieldType="h1" Charge="0.053" Components="H" Visible="0">
							<Properties Force="-54.0943142878625,-392.233010106009,299.038436062162" RelativeVelocity="-0.178503075847852,-0.509709694232259,0.351128085793404"/>
						</Atom3d>
						<Bond ID="1474" Mapping="409" Parent="129" Hidden="1" Connects="1464,1473" Visible="0"/>
						<Atom3d ID="1475" HasProperties="1" Mapping="409" Parent="129" UserID="565" DisplayStyle="Line" Hidden="1" XYZ="0.942307692662512,-0.163742225137207,0.0236260360063476" Connections="1476" ForcefieldType="h1" Charge="0.053" Components="H" Visible="0">
							<Properties Force="-9.63501832665063,46.2785999103651,-295.667834052454" RelativeVelocity="-0.151492629841684,-0.365843781637623,0.319834764398176"/>
						</Atom3d>
						<Bond ID="1476" Mapping="409" Parent="129" Hidden="1" Connects="1465,1475" Visible="0"/>
						<Atom3d ID="1477" HasProperties="1" Mapping="409" Parent="129" UserID="566" DisplayStyle="Line" Hidden="1" XYZ="0.955733405001097,-0.172081236709809,-0.0364746689440434" Connections="1478" ForcefieldType="h1" Charge="0.053" Components="H" Visible="0">
							<Properties Force="248.301114971974,-0.560062359373254,-187.816043003343" RelativeVelocity="0.280541714802873,-0.228258028247046,-0.0900724100425066"/>
						</Atom3d>
						<Bond ID="1478" Mapping="409" Parent="129" Hidden="1" Connects="1465,1477" Visible="0"/>
						<Atom3d ID="1479" HasProperties="1" Mapping="409" Parent="129" UserID="567" DisplayStyle="Line" Hidden="1" XYZ="0.932683686337676,-0.0836032533989867,0.00686947834562162" Connections="1480" ForcefieldType="h1o" Charge="0.41" Components="H" Visible="0">
							<Properties Force="136.315854787067,-515.815123819479,378.192454607441" RelativeVelocity="0.426975678331427,-0.146187784972572,-0.841754540207375"/>
						</Atom3d>
						<Bond ID="1480" Mapping="409" Parent="129" Hidden="1" Connects="1467,1479" Visible="0"/>
						<Molecule ID="129" Mapping="409" Parent="2" Children="ci(18):17+1464,4493" Name="Sketch 24" XYZ="0.266867602755374,0.434970124916031,-0.302223708328691" Visible="0"/>
						<Atom3d ID="1481" HasProperties="1" Mapping="409" Parent="131" UserID="568" DisplayStyle="Line" XYZ="1.99194532020385,0.318378479551083,-0.389485678758943" Connections="1483,1487,1489,1491" ForcefieldType="c4" Charge="-0.159" Components="C" Visible="0">
							<Properties Force="-988.315483455239,-327.769634800445,64.2299451338995" RelativeVelocity="-0.253321690781874,0.128714469497526,-0.28155886647076"/>
						</Atom3d>
						<Atom3d ID="1482" HasProperties="1" Mapping="409" Parent="131" UserID="569" DisplayStyle="Line" XYZ="2.00199927172916,0.285648352353845,-0.34479005995917" Connections="1483,1485,1493,1495" ForcefieldType="c4o" Charge="0.054" Components="C" Visible="0">
							<Properties Force="-371.099718322697,1577.35815549422,-224.327682670534" RelativeVelocity="-0.030647169117517,-0.0246308964577186,-0.061283361323381"/>
						</Atom3d>
						<Bond ID="1483" Mapping="409" Parent="131" Connects="1481,1482" Visible="0"/>
						<Atom3d ID="1484" HasProperties="1" Mapping="409" Parent="131" UserID="570" DisplayStyle="Line" XYZ="2.00778119563929,0.2386254513491,-0.358409489044642" Connections="1485,1497" ForcefieldType="o2h" Charge="-0.57" Components="O" Visible="0">
							<Properties Force="-380.342689168674,-848.999993794559,92.9871750109877" RelativeVelocity="-0.0637884195759555,0.0611012781725921,-0.0172317678422004"/>
						</Atom3d>
						<Bond ID="1485" Mapping="409" Parent="131" Connects="1482,1484" Visible="0"/>
						<Atom3d ID="1486" HasProperties="1" Mapping="409" Parent="131" UserID="571" DisplayStyle="Line" Hidden="1" XYZ="2.013381763646,0.309230087343958,-0.421267984396414" Connections="1487" ForcefieldType="h1" Charge="0.053" Components="H" Visible="0">
							<Properties Force="32.164505329602,11.4087612590666,355.727931046321" RelativeVelocity="0.738919966811237,0.225115283524607,0.952308483495739"/>
						</Atom3d>
						<Bond ID="1487" Mapping="409" Parent="131" Hidden="1" Connects="1481,1486" Visible="0"/>
						<Atom3d ID="1488" HasProperties="1" Mapping="409" Parent="131" UserID="572" DisplayStyle="Line" Hidden="1" XYZ="1.99425794481208,0.356225077247232,-0.380724167792879" Connections="1489" ForcefieldType="h1" Charge="0.053" Components="H" Visible="0">
							<Properties Force="407.440960172686,37.0687942470322,86.4125272161213" RelativeVelocity="-0.3061688173444,0.306347675278336,0.303539769510414"/>
						</Atom3d>
						<Bond ID="1489" Mapping="409" Parent="131" Hidden="1" Connects="1481,1488" Visible="0"/>
						<Atom3d ID="1490" HasProperties="1" Mapping="409" Parent="131" UserID="573" DisplayStyle="Line" Hidden="1" XYZ="1.95315657983034,0.317791391952008,-0.402384461691771" Connections="1491" ForcefieldType="h1" Charge="0.053" Components="H" Visible="0">
							<Properties Force="672.865464664957,-421.215534972537,309.177317096116" RelativeVelocity="0.71631533451403,-0.184411959707865,0.497223840353624"/>
						</Atom3d>
						<Bond ID="1491" Mapping="409" Parent="131" Hidden="1" Connects="1481,1490" Visible="0"/>
						<Atom3d ID="1492" HasProperties="1" Mapping="409" Parent="131" UserID="574" DisplayStyle="Line" Hidden="1" XYZ="1.97225131754618,0.291822957481777,-0.318617907950477" Connections="1493" ForcefieldType="h1" Charge="0.053" Components="H" Visible="0">
							<Properties Force="171.459773373557,-282.648256387419,-285.077179982994" RelativeVelocity="-0.260909689822294,-0.129800780216514,0.130622051518502"/>
						</Atom3d>
						<Bond ID="1493" Mapping="409" Parent="131" Hidden="1" Connects="1482,1492" Visible="0"/>
						<Atom3d ID="1494" HasProperties="1" Mapping="409" Parent="131" UserID="575" DisplayStyle="Line" Hidden="1" XYZ="2.03394851549279,0.298500328370385,-0.325604107529569" Connections="1495" ForcefieldType="h1" Charge="0.053" Components="H" Visible="0">
							<Properties Force="60.5304768557389,-40.6141832503405,-102.240900858383" RelativeVelocity="-1.188414256223,-0.436812282821285,0.525435735676348"/>
						</Atom3d>
						<Bond ID="1495" Mapping="409" Parent="131" Hidden="1" Connects="1482,1494" Visible="0"/>
						<Atom3d ID="1496" HasProperties="1" Mapping="409" Parent="131" UserID="576" DisplayStyle="Line" Hidden="1" XYZ="1.99394393231385,0.219695344111396,-0.332732461111866" Connections="1497" ForcefieldType="h1o" Charge="0.41" Components="H" Visible="0">
							<Properties Force="414.077159398307,41.9558897739061,-359.698049456787" RelativeVelocity="-0.726097189628524,-0.195276690800025,0.0530898667035456"/>
						</Atom3d>
						<Bond ID="1497" Mapping="409" Parent="131" Hidden="1" Connects="1484,1496" Visible="0"/>
						<Molecule ID="131" Mapping="409" Parent="2" Children="ci(18):17+1481,4494" Name="Sketch 24" XYZ="0.266867602755374,0.434970124916031,-0.302223708328691" Visible="0"/>
						<Atom3d ID="1498" HasProperties="1" Mapping="409" Parent="133" UserID="577" DisplayStyle="Line" XYZ="1.09433842512597,3.06367651717516,-0.550494548128657" Connections="1500,1504,1506,1508" ForcefieldType="c4" Charge="-0.159" Components="C" Visible="0">
							<Properties Force="-587.259650342959,-245.515562343506,-195.264294427589" RelativeVelocity="-0.25029011620023,-0.0867405111308402,-0.181514684787173"/>
						</Atom3d>
						<Atom3d ID="1499" HasProperties="1" Mapping="409" Parent="133" UserID="578" DisplayStyle="Line" XYZ="1.09904187868017,3.11021280530356,-0.523095422853437" Connections="1500,1502,1510,1512" ForcefieldType="c4o" Charge="0.054" Components="C" Visible="0">
							<Properties Force="295.811538896273,-572.070424961413,103.649039747846" RelativeVelocity="0.12618380094494,0.140207936907007,-0.163926120746777"/>
						</Atom3d>
						<Bond ID="1500" Mapping="409" Parent="133" Connects="1498,1499" Visible="0"/>
						<Atom3d ID="1501" HasProperties="1" Mapping="409" Parent="133" UserID="579" DisplayStyle="Line" XYZ="1.09553973741153,3.10541997516116,-0.471898296458234" Connections="1502,1514" ForcefieldType="o2h" Charge="-0.57" Components="O" Visible="0">
							<Properties Force="-101.568077744609,-685.591484189261,-1119.95411102766" RelativeVelocity="-0.219449451392424,0.158050774696882,-0.164505482455374"/>
						</Atom3d>
						<Bond ID="1502" Mapping="409" Parent="133" Connects="1499,1501" Visible="0"/>
						<Atom3d ID="1503" HasProperties="1" Mapping="409" Parent="133" UserID="580" DisplayStyle="Line" Hidden="1" XYZ="1.06366816029226,3.04491871930027,-0.534265451422544" Connections="1504" ForcefieldType="h1" Charge="0.053" Components="H" Visible="0">
							<Properties Force="387.139561523961,-300.854876336325,56.2355555678092" RelativeVelocity="-0.0660962438687347,-1.16741958721898,0.705861641760065"/>
						</Atom3d>
						<Bond ID="1504" Mapping="409" Parent="133" Hidden="1" Connects="1498,1503" Visible="0"/>
						<Atom3d ID="1505" HasProperties="1" Mapping="409" Parent="133" UserID="581" DisplayStyle="Line" Hidden="1" XYZ="1.12832301245155,3.04143197983611,-0.552276956003655" Connections="1506" ForcefieldType="h1" Charge="0.053" Components="H" Visible="0">
							<Properties Force="-730.882488482838,329.539650913414,122.341645380613" RelativeVelocity="0.364934805017611,1.13731151128504,0.453216291903798"/>
						</Atom3d>
						<Bond ID="1506" Mapping="409" Parent="133" Hidden="1" Connects="1498,1505" Visible="0"/>
						<Atom3d ID="1507" HasProperties="1" Mapping="409" Parent="133" UserID="582" DisplayStyle="Line" Hidden="1" XYZ="1.07983386454165,3.06949758883995,-0.587696650998698" Connections="1508" ForcefieldType="h1" Charge="0.053" Components="H" Visible="0">
							<Properties Force="546.983011843637,171.810832577456,541.056777758806" RelativeVelocity="-0.360001068181743,0.521374414500393,-0.288791876099536"/>
						</Atom3d>
						<Bond ID="1508" Mapping="409" Parent="133" Hidden="1" Connects="1498,1507" Visible="0"/>
						<Atom3d ID="1509" HasProperties="1" Mapping="409" Parent="133" UserID="583" DisplayStyle="Line" Hidden="1" XYZ="1.0746368326919,3.13632088735805,-0.537344330610885" Connections="1510" ForcefieldType="h1" Charge="0.053" Components="H" Visible="0">
							<Properties Force="-531.973294506873,268.094932247521,61.1264952690282" RelativeVelocity="0.138910813237,0.691077149867845,1.38240178084587"/>
						</Atom3d>
						<Bond ID="1510" Mapping="409" Parent="133" Hidden="1" Connects="1499,1509" Visible="0"/>
						<Atom3d ID="1511" HasProperties="1" Mapping="409" Parent="133" UserID="584" DisplayStyle="Line" Hidden="1" XYZ="1.13348721604689,3.12375771988832,-0.532155964631811" Connections="1512" ForcefieldType="h1" Charge="0.053" Components="H" Visible="0">
							<Properties Force="630.928579659458,321.417648082941,51.0934382411083" RelativeVelocity="0.0283196880887396,-0.102705000396198,-0.264656314170294"/>
						</Atom3d>
						<Bond ID="1512" Mapping="409" Parent="133" Hidden="1" Connects="1499,1511" Visible="0"/>
						<Atom3d ID="1513" HasProperties="1" Mapping="409" Parent="133" UserID="585" DisplayStyle="Line" Hidden="1" XYZ="1.09815006432548,3.13747907960831,-0.463693724619126" Connections="1514" ForcefieldType="h1o" Charge="0.41" Components="H" Visible="0">
							<Properties Force="18.9282477421118,909.374422513212,753.214929640469" RelativeVelocity="0.830041858973543,-1.01061841874919,-0.554939458790313"/>
						</Atom3d>
						<Bond ID="1514" Mapping="409" Parent="133" Hidden="1" Connects="1501,1513" Visible="0"/>
						<Molecule ID="133" Mapping="409" Parent="2" Children="ci(18):17+1498,4495" Name="Sketch 24" XYZ="0.266867602755374,0.434970124916031,-0.302223708328691" Visible="0"/>
						<Atom3d ID="1515" HasProperties="1" Mapping="409" Parent="135" UserID="586" DisplayStyle="Line" XYZ="0.0227448007491736,0.0437519917640563,-0.0856989661390544" Connections="1517,1521,1523,1525" ForcefieldType="c4" Charge="-0.159" Components="C" Visible="0">
							<Properties Force="333.264186616755,-8.11831679752341,692.247922402326" RelativeVelocity="-0.069611782101537,0.154767761947908,-0.017982505020556"/>
						</Atom3d>
						<Atom3d ID="1516" HasProperties="1" Mapping="409" Parent="135" UserID="587" DisplayStyle="Line" XYZ="-0.00732030914271039,0.000864650406362313,-0.0733120191160574" Connections="1517,1519,1527,1529" ForcefieldType="c4o" Charge="0.054" Components="C" Visible="0">
							<Properties Force="-461.76894909631,-244.607239541105,-444.710996582402" RelativeVelocity="0.161334589376014,-0.228556966947533,-0.239149451755518"/>
						</Atom3d>
						<Bond ID="1517" Mapping="409" Parent="135" Connects="1515,1516" Visible="0"/>
						<Atom3d ID="1518" HasProperties="1" Mapping="409" Parent="135" UserID="588" DisplayStyle="Line" XYZ="0.00247748401320462,-0.0144829992175487,-0.0262858017617384" Connections="1519,1531" ForcefieldType="o2h" Charge="-0.57" Components="O" Visible="0">
							<Properties Force="-43.4896332116981,-893.887594797341,-379.749194076425" RelativeVelocity="-0.0285198882517323,-0.080743703508684,-0.175163467603186"/>
						</Atom3d>
						<Bond ID="1519" Mapping="409" Parent="135" Connects="1516,1518" Visible="0"/>
						<Atom3d ID="1520" HasProperties="1" Mapping="409" Parent="135" UserID="589" DisplayStyle="Line" Hidden="1" XYZ="0.0178592750529096,0.0706675948129813,-0.0578824228384594" Connections="1521" ForcefieldType="h1" Charge="0.053" Components="H" Visible="0">
							<Properties Force="-229.983301319085,240.673732054195,-108.372927830661" RelativeVelocity="-1.21164585505198,-0.199962839140631,-0.026371886274021"/>
						</Atom3d>
						<Bond ID="1521" Mapping="409" Parent="135" Hidden="1" Connects="1515,1520" Visible="0"/>
						<Atom3d ID="1522" HasProperties="1" Mapping="409" Parent="135" UserID="590" DisplayStyle="Line" Hidden="1" XYZ="0.0152790763391906,0.0570672129179833,-0.12079795010684" Connections="1523" ForcefieldType="h1" Charge="0.053" Components="H" Visible="0">
							<Properties Force="-124.850661718552,300.748195960797,-367.917539672819" RelativeVelocity="0.286964689024532,-0.883621730625839,-0.161170165574561"/>
						</Atom3d>
						<Bond ID="1523" Mapping="409" Parent="135" Hidden="1" Connects="1515,1522" Visible="0"/>
						<Atom3d ID="1524" HasProperties="1" Mapping="409" Parent="135" UserID="591" DisplayStyle="Line" Hidden="1" XYZ="0.0614472120683156,0.0367642524546104,-0.0832083957560304" Connections="1525" ForcefieldType="h1" Charge="0.053" Components="H" Visible="0">
							<Properties Force="-121.267095353997,-269.598581512687,-147.195796808763" RelativeVelocity="0.331962790492411,-0.672042706515583,0.0617922709959733"/>
						</Atom3d>
						<Bond ID="1525" Mapping="409" Parent="135" Hidden="1" Connects="1515,1524" Visible="0"/>
						<Atom3d ID="1526" HasProperties="1" Mapping="409" Parent="135" UserID="592" DisplayStyle="Line" Hidden="1" XYZ="-0.00127138460445038,-0.0275591899326867,-0.100559524154874" Connections="1527" ForcefieldType="h1" Charge="0.053" Components="H" Visible="0">
							<Properties Force="195.730167162688,37.944575408688,325.170027332776" RelativeVelocity="-0.291603373439945,0.440775490561741,0.150516306523918"/>
						</Atom3d>
						<Bond ID="1527" Mapping="409" Parent="135" Hidden="1" Connects="1516,1526" Visible="0"/>
						<Atom3d ID="1528" HasProperties="1" Mapping="409" Parent="135" UserID="593" DisplayStyle="Line" Hidden="1" XYZ="-0.0466435733400364,0.00666685883558334,-0.0761827007924384" Connections="1529" ForcefieldType="h1" Charge="0.053" Components="H" Visible="0">
							<Properties Force="281.405997269538,285.277162080042,1.30458512247439" RelativeVelocity="-1.39119520734883,0.321017110542012,0.20250872327278"/>
						</Atom3d>
						<Bond ID="1529" Mapping="409" Parent="135" Hidden="1" Connects="1516,1528" Visible="0"/>
						<Atom3d ID="1530" HasProperties="1" Mapping="409" Parent="135" UserID="594" DisplayStyle="Line" Hidden="1" XYZ="-0.00927613780751837,-0.0473072463882826,-0.0280920402013914" Connections="1531" ForcefieldType="h1o" Charge="0.41" Components="H" Visible="0">
							<Properties Force="99.5926053193698,421.128462064347,385.877839993598" RelativeVelocity="0.320000499251233,-0.344079656666001,0.528759830823676"/>
						</Atom3d>
						<Bond ID="1531" Mapping="409" Parent="135" Hidden="1" Connects="1518,1530" Visible="0"/>
						<Molecule ID="135" Mapping="409" Parent="2" Children="ci(18):17+1515,4496" Name="Sketch 24" XYZ="0.266867602755374,0.434970124916031,-0.302223708328691" Visible="0"/>
						<Atom3d ID="1532" HasProperties="1" Mapping="409" Parent="137" UserID="595" DisplayStyle="Line" XYZ="1.53068294778066,1.01076065626672,0.406264142636934" Connections="1534,1538,1540,1542" ForcefieldType="c4" Charge="-0.159" Components="C" Visible="0">
							<Properties Force="-170.6252595049,-195.944471469618,255.830639484758" RelativeVelocity="0.162242702423539,0.233724328295504,-0.036356684081222"/>
						</Atom3d>
						<Atom3d ID="1533" HasProperties="1" Mapping="409" Parent="137" UserID="596" DisplayStyle="Line" XYZ="1.57394946339341,0.97775515724766,0.412608038670116" Connections="1534,1536,1544,1546" ForcefieldType="c4o" Charge="0.054" Components="C" Visible="0">
							<Properties Force="-142.738972928926,784.35606785814,100.110330904373" RelativeVelocity="-0.0591291696809629,0.2100634892653,0.133439894574498"/>
						</Atom3d>
						<Bond ID="1534" Mapping="409" Parent="137" Connects="1532,1533" Visible="0"/>
						<Atom3d ID="1535" HasProperties="1" Mapping="409" Parent="137" UserID="597" DisplayStyle="Line" XYZ="1.61981452244419,0.999020805947062,0.41487538659268" Connections="1536,1548" ForcefieldType="o2h" Charge="-0.57" Components="O" Visible="0">
							<Properties Force="-784.167607648101,138.101064133907,1299.37736638918" RelativeVelocity="-0.00431338721457194,0.0419530335206197,-0.163636455567755"/>
						</Atom3d>
						<Bond ID="1536" Mapping="409" Parent="137" Connects="1533,1535" Visible="0"/>
						<Atom3d ID="1537" HasProperties="1" Mapping="409" Parent="137" UserID="598" DisplayStyle="Line" Hidden="1" XYZ="1.50226726175282,0.989419382112671,0.390168698895794" Connections="1538" ForcefieldType="h1" Charge="0.053" Components="H" Visible="0">
							<Properties Force="-201.855786965299,-135.131339923879,112.742267663388" RelativeVelocity="0.0826814526474079,-0.0986873763032137,0.304025315689574"/>
						</Atom3d>
						<Bond ID="1538" Mapping="409" Parent="137" Hidden="1" Connects="1532,1537" Visible="0"/>
						<Atom3d ID="1539" HasProperties="1" Mapping="409" Parent="137" UserID="599" DisplayStyle="Line" Hidden="1" XYZ="1.53762787517804,1.03724109091626,0.379256481371763" Connections="1540" ForcefieldType="h1" Charge="0.053" Components="H" Visible="0">
							<Properties Force="136.611532431131,469.73006685774,-87.2007914690106" RelativeVelocity="-0.493704783448413,-0.57215259874005,0.53426793904688"/>
						</Atom3d>
						<Bond ID="1540" Mapping="409" Parent="137" Hidden="1" Connects="1532,1539" Visible="0"/>
						<Atom3d ID="1541" HasProperties="1" Mapping="409" Parent="137" UserID="600" DisplayStyle="Line" Hidden="1" XYZ="1.51475479800272,1.02711545853905,0.439770431391249" Connections="1542" ForcefieldType="h1" Charge="0.053" Components="H" Visible="0">
							<Properties Force="441.980634623628,-220.029109157409,-561.01644395167" RelativeVelocity="-0.894327063339248,-1.25804784884018,-0.700988061930024"/>
						</Atom3d>
						<Bond ID="1542" Mapping="409" Parent="137" Hidden="1" Connects="1532,1541" Visible="0"/>
						<Atom3d ID="1543" HasProperties="1" Mapping="409" Parent="137" UserID="601" DisplayStyle="Line" Hidden="1" XYZ="1.57470902100998,0.953207090348236,0.3837926335116" Connections="1544" ForcefieldType="h1" Charge="0.053" Components="H" Visible="0">
							<Properties Force="-90.077395432626,-592.478658532196,-649.967544867427" RelativeVelocity="-0.21936797152915,-0.312213942828153,-0.674847714692924"/>
						</Atom3d>
						<Bond ID="1544" Mapping="409" Parent="137" Hidden="1" Connects="1533,1543" Visible="0"/>
						<Atom3d ID="1545" HasProperties="1" Mapping="409" Parent="137" UserID="602" DisplayStyle="Line" Hidden="1" XYZ="1.56884392255617,0.957690888623696,0.444294620623744" Connections="1546" ForcefieldType="h1" Charge="0.053" Components="H" Visible="0">
							<Properties Force="-25.2245886410264,-451.780289895209,675.037538721669" RelativeVelocity="0.659005846325626,-0.384459424005596,0.4093384537529"/>
						</Atom3d>
						<Bond ID="1546" Mapping="409" Parent="137" Hidden="1" Connects="1533,1545" Visible="0"/>
						<Atom3d ID="1547" HasProperties="1" Mapping="409" Parent="137" UserID="603" DisplayStyle="Line" Hidden="1" XYZ="1.63299922474315,0.993784337579893,0.384895137012402" Connections="1548" ForcefieldType="h1o" Charge="0.41" Components="H" Visible="0">
							<Properties Force="364.337296169888,7.1183127373509,-857.273547362528" RelativeVelocity="-0.237857816798351,-0.017926448458335,-0.543728883714963"/>
						</Atom3d>
						<Bond ID="1548" Mapping="409" Parent="137" Hidden="1" Connects="1535,1547" Visible="0"/>
						<Molecule ID="137" Mapping="409" Parent="2" Children="ci(18):17+1532,4497" Name="Sketch 24" XYZ="0.568016023296726,0.278033630138274,-0.302223708328691" Visible="0"/>
						<Atom3d ID="1549" HasProperties="1" Mapping="409" Parent="139" UserID="604" DisplayStyle="Line" XYZ="2.41875477063219,1.18547551045198,0.619583447637577" Connections="1551,1555,1557,1559" ForcefieldType="c4" Charge="-0.159" Components="C" Visible="0">
							<Properties Force="527.099305961605,-1329.93471242577,-1419.59752462946" RelativeVelocity="0.264106208592785,-0.33060292704763,0.172694489328672"/>
						</Atom3d>
						<Atom3d ID="1550" HasProperties="1" Mapping="409" Parent="139" UserID="605" DisplayStyle="Line" XYZ="2.36976890263126,1.19203387546949,0.63872841380955" Connections="1551,1553,1561,1563" ForcefieldType="c4o" Charge="0.054" Components="C" Visible="0">
							<Properties Force="43.2995618989142,952.794931746808,774.699297038894" RelativeVelocity="0.0428739132080798,0.047834559081484,0.125128657678602"/>
						</Atom3d>
						<Bond ID="1551" Mapping="409" Parent="139" Connects="1549,1550" Visible="0"/>
						<Atom3d ID="1552" HasProperties="1" Mapping="409" Parent="139" UserID="606" DisplayStyle="Line" XYZ="2.369139044068,1.16950235604585,0.684184659261671" Connections="1553,1565" ForcefieldType="o2h" Charge="-0.57" Components="O" Visible="0">
							<Properties Force="2.22528677776937,322.780260441445,-921.957684023953" RelativeVelocity="0.127420977112151,0.173412846498994,0.0658345473534546"/>
						</Atom3d>
						<Bond ID="1553" Mapping="409" Parent="139" Connects="1550,1552" Visible="0"/>
						<Atom3d ID="1554" HasProperties="1" Mapping="409" Parent="139" UserID="607" DisplayStyle="Line" Hidden="1" XYZ="2.43260009926561,1.14897327885414,0.633473809134062" Connections="1555" ForcefieldType="h1" Charge="0.053" Components="H" Visible="0">
							<Properties Force="-45.5980924510573,1064.36743525884,-291.248774734491" RelativeVelocity="0.220948168842803,0.375101591031927,-0.721976377283397"/>
						</Atom3d>
						<Bond ID="1555" Mapping="409" Parent="139" Hidden="1" Connects="1549,1554" Visible="0"/>
						<Atom3d ID="1556" HasProperties="1" Mapping="409" Parent="139" UserID="608" DisplayStyle="Line" Hidden="1" XYZ="2.44552690747232,1.2148082953377,0.61998218983257" Connections="1557" ForcefieldType="h1" Charge="0.053" Components="H" Visible="0">
							<Properties Force="-250.219484816165,-271.70317515074,384.212436821386" RelativeVelocity="0.253449428476264,0.140074709945138,0.372879003481874"/>
						</Atom3d>
						<Bond ID="1557" Mapping="409" Parent="139" Hidden="1" Connects="1549,1556" Visible="0"/>
						<Atom3d ID="1558" HasProperties="1" Mapping="409" Parent="139" UserID="609" DisplayStyle="Line" Hidden="1" XYZ="2.41443142051989,1.17886797920549,0.579467439530637" Connections="1559" ForcefieldType="h1" Charge="0.053" Components="H" Visible="0">
							<Properties Force="232.852997760706,104.432597817123,654.685747011791" RelativeVelocity="0.436377691732045,-0.269636826696748,0.400582881583777"/>
						</Atom3d>
						<Bond ID="1559" Mapping="409" Parent="139" Hidden="1" Connects="1549,1558" Visible="0"/>
						<Atom3d ID="1560" HasProperties="1" Mapping="409" Parent="139" UserID="610" DisplayStyle="Line" Hidden="1" XYZ="2.34198318794857,1.18147272391309,0.61487430392734" Connections="1561" ForcefieldType="h1" Charge="0.053" Components="H" Visible="0">
							<Properties Force="-425.988094961147,-851.983426798018,-367.646788183264" RelativeVelocity="-0.415966156368315,-0.723440215414136,1.34600820026696"/>
						</Atom3d>
						<Bond ID="1561" Mapping="409" Parent="139" Hidden="1" Connects="1550,1560" Visible="0"/>
						<Atom3d ID="1562" HasProperties="1" Mapping="409" Parent="139" UserID="611" DisplayStyle="Line" Hidden="1" XYZ="2.36001419986704,1.23012660117559,0.640075859628206" Connections="1563" ForcefieldType="h1" Charge="0.053" Components="H" Visible="0">
							<Properties Force="249.768507694059,113.514761004134,436.564642406108" RelativeVelocity="0.496196804894528,-0.294615474207504,0.299726065433166"/>
						</Atom3d>
						<Bond ID="1563" Mapping="409" Parent="139" Hidden="1" Connects="1550,1562" Visible="0"/>
						<Atom3d ID="1564" HasProperties="1" Mapping="409" Parent="139" UserID="612" DisplayStyle="Line" Hidden="1" XYZ="2.34204086363058,1.18232480034617,0.699491451205798" Connections="1565" ForcefieldType="h1o" Charge="0.41" Components="H" Visible="0">
							<Properties Force="-493.964362612668,120.823690774882,463.216786683563" RelativeVelocity="0.0772664804954826,-0.410983850493511,0.280932089810176"/>
						</Atom3d>
						<Bond ID="1565" Mapping="409" Parent="139" Hidden="1" Connects="1552,1564" Visible="0"/>
						<Molecule ID="139" Mapping="409" Parent="2" Children="ci(18):17+1549,4498" Name="Sketch 24" XYZ="0.266867602755374,0.434970124916031,-0.302223708328691" Visible="0"/>
						<Atom3d ID="1566" HasProperties="1" Mapping="409" Parent="141" UserID="613" DisplayStyle="Line" XYZ="-0.18069171291929,1.727856772439,-0.0961889669218084" Connections="1568,1572,1574,1576" ForcefieldType="c4" Charge="-0.159" Components="C" Visible="0">
							<Properties Force="-155.223138455379,-396.252887894132,-388.303349336174" RelativeVelocity="-0.199545772478921,-0.276093227783801,-0.0194353962491924"/>
						</Atom3d>
						<Atom3d ID="1567" HasProperties="1" Mapping="409" Parent="141" UserID="614" DisplayStyle="Line" XYZ="-0.141031176926958,1.75728018388607,-0.117693786044355" Connections="1568,1570,1578,1580" ForcefieldType="c4o" Charge="0.054" Components="C" Visible="0">
							<Properties Force="88.4422124156829,1118.42607673626,-752.737717605583" RelativeVelocity="0.209392331266354,0.241967948392287,0.0434544545510317"/>
						</Atom3d>
						<Bond ID="1568" Mapping="409" Parent="141" Connects="1566,1567" Visible="0"/>
						<Atom3d ID="1569" HasProperties="1" Mapping="409" Parent="141" UserID="615" DisplayStyle="Line" XYZ="-0.11246253492402,1.7819900133141,-0.0831202603353204" Connections="1570,1582" ForcefieldType="o2h" Charge="-0.57" Components="O" Visible="0">
							<Properties Force="-1836.88143382836,2.52319226464816,318.708366783053" RelativeVelocity="-0.0208659708539535,0.0815209123012965,0.0488535318241399"/>
						</Atom3d>
						<Bond ID="1570" Mapping="409" Parent="141" Connects="1567,1569" Visible="0"/>
						<Atom3d ID="1571" HasProperties="1" Mapping="409" Parent="141" UserID="616" DisplayStyle="Line" Hidden="1" XYZ="-0.213075566061299,1.74838631090814,-0.0910963479512784" Connections="1572" ForcefieldType="h1" Charge="0.053" Components="H" Visible="0">
							<Properties Force="-232.646376230174,85.4870745231015,124.865148872701" RelativeVelocity="0.307592575994091,0.00133032080798382,-0.393217343004303"/>
						</Atom3d>
						<Bond ID="1572" Mapping="409" Parent="141" Hidden="1" Connects="1566,1571" Visible="0"/>
						<Atom3d ID="1573" HasProperties="1" Mapping="409" Parent="141" UserID="617" DisplayStyle="Line" Hidden="1" XYZ="-0.167745329915317,1.71527572227042,-0.0627440169672524" Connections="1574" ForcefieldType="h1" Charge="0.053" Components="H" Visible="0">
							<Properties Force="140.72145344392,-81.7756260984933,761.772230293569" RelativeVelocity="-0.332627153064382,-0.815208517868137,0.594065031515756"/>
						</Atom3d>
						<Bond ID="1574" Mapping="409" Parent="141" Hidden="1" Connects="1566,1573" Visible="0"/>
						<Atom3d ID="1575" HasProperties="1" Mapping="409" Parent="141" UserID="618" DisplayStyle="Line" Hidden="1" XYZ="-0.190627023417331,1.69347215325936,-0.114300755897689" Connections="1576" ForcefieldType="h1" Charge="0.053" Components="H" Visible="0">
							<Properties Force="239.207785521696,610.502980464124,-118.782523711801" RelativeVelocity="1.08131020547639,-0.218435799463776,0.0589450860517926"/>
						</Atom3d>
						<Bond ID="1576" Mapping="409" Parent="141" Hidden="1" Connects="1566,1575" Visible="0"/>
						<Atom3d ID="1577" HasProperties="1" Mapping="409" Parent="141" UserID="619" DisplayStyle="Line" Hidden="1" XYZ="-0.152408773182836,1.78487999878955,-0.146357608687747" Connections="1578" ForcefieldType="h1" Charge="0.053" Components="H" Visible="0">
							<Properties Force="89.4797463495958,-779.09582960887,631.895858730908" RelativeVelocity="-0.769511649821385,-0.536069876876909,0.971783105476815"/>
						</Atom3d>
						<Bond ID="1578" Mapping="409" Parent="141" Hidden="1" Connects="1567,1577" Visible="0"/>
						<Atom3d ID="1579" HasProperties="1" Mapping="409" Parent="141" UserID="620" DisplayStyle="Line" Hidden="1" XYZ="-0.115470721265593,1.73437560689472,-0.134904598951257" Connections="1580" ForcefieldType="h1" Charge="0.053" Components="H" Visible="0">
							<Properties Force="95.4570750544801,-418.530906535825,-384.437160083557" RelativeVelocity="0.109819833218436,-0.252985363271347,-0.787197210530568"/>
						</Atom3d>
						<Bond ID="1580" Mapping="409" Parent="141" Hidden="1" Connects="1567,1579" Visible="0"/>
						<Atom3d ID="1581" HasProperties="1" Mapping="409" Parent="141" UserID="621" DisplayStyle="Line" Hidden="1" XYZ="-0.0828554454546443,1.77394463582652,-0.0944219694393114" Connections="1582" ForcefieldType="h1o" Charge="0.41" Components="H" Visible="0">
							<Properties Force="1571.78162768156,-92.960164450029,-141.874175613175" RelativeVelocity="0.463717342145445,-0.230819741402821,0.655864463076609"/>
						</Atom3d>
						<Bond ID="1582" Mapping="409" Parent="141" Hidden="1" Connects="1569,1581" Visible="0"/>
						<Molecule ID="141" Mapping="409" Parent="2" Children="ci(18):17+1566,4499" Name="Sketch 24" XYZ="0.266867602755374,0.434970124916031,-0.302223708328691" Visible="0"/>
						<Atom3d ID="1583" HasProperties="1" Mapping="409" Parent="143" UserID="622" DisplayStyle="Line" XYZ="0.777365102810421,1.24600213814797,0.643981728645406" Connections="1585,1589,1591,1593" ForcefieldType="c4" Charge="-0.159" Components="C" Visible="0">
							<Properties Force="-359.235818906037,-693.973421772634,-880.718164306107" RelativeVelocity="-0.107424138026388,0.222022310033517,-0.0868564128823115"/>
						</Atom3d>
						<Atom3d ID="1584" HasProperties="1" Mapping="409" Parent="143" UserID="623" DisplayStyle="Line" XYZ="0.726841218952236,1.24345400579067,0.622861335724881" Connections="1585,1587,1595,1597" ForcefieldType="c4o" Charge="0.054" Components="C" Visible="0">
							<Properties Force="1333.98409115785,212.897244391526,-262.715714580543" RelativeVelocity="-0.273542715821979,0.285126509751242,-0.237280696676006"/>
						</Atom3d>
						<Bond ID="1585" Mapping="409" Parent="143" Connects="1583,1584" Visible="0"/>
						<Atom3d ID="1586" HasProperties="1" Mapping="409" Parent="143" UserID="624" DisplayStyle="Line" XYZ="0.724629891790071,1.2013839727571,0.596081486754095" Connections="1587,1599" ForcefieldType="o2h" Charge="-0.57" Components="O" Visible="0">
							<Properties Force="-236.952365746338,-469.355593725432,-315.037758577701" RelativeVelocity="0.0267991823672752,0.249426506601069,0.212515418064473"/>
						</Atom3d>
						<Bond ID="1587" Mapping="409" Parent="143" Connects="1584,1586" Visible="0"/>
						<Atom3d ID="1588" HasProperties="1" Mapping="409" Parent="143" UserID="625" DisplayStyle="Line" Hidden="1" XYZ="0.78897215978581,1.21046949437439,0.656919954269591" Connections="1589" ForcefieldType="h1" Charge="0.053" Components="H" Visible="0">
							<Properties Force="-164.726960000669,351.890632481791,250.237806853196" RelativeVelocity="0.182152494799496,0.207722771737905,0.95911863651267"/>
						</Atom3d>
						<Bond ID="1589" Mapping="409" Parent="143" Hidden="1" Connects="1583,1588" Visible="0"/>
						<Atom3d ID="1590" HasProperties="1" Mapping="409" Parent="143" UserID="626" DisplayStyle="Line" Hidden="1" XYZ="0.779416368180225,1.27333820474115,0.670061119096173" Connections="1591" ForcefieldType="h1" Charge="0.053" Components="H" Visible="0">
							<Properties Force="296.105215946575,445.979692477383,542.735238135371" RelativeVelocity="-0.120209439023224,0.456730958066099,-0.302026849935558"/>
						</Atom3d>
						<Bond ID="1591" Mapping="409" Parent="143" Hidden="1" Connects="1583,1590" Visible="0"/>
						<Atom3d ID="1592" HasProperties="1" Mapping="409" Parent="143" UserID="627" DisplayStyle="Line" Hidden="1" XYZ="0.801094250200917,1.25289247862342,0.613122762083799" Connections="1593" ForcefieldType="h1" Charge="0.053" Components="H" Visible="0">
							<Properties Force="24.8736075216592,176.799256817606,231.288546337705" RelativeVelocity="-0.370517044513848,0.349810687422048,0.344517517833207"/>
						</Atom3d>
						<Bond ID="1593" Mapping="409" Parent="143" Hidden="1" Connects="1583,1592" Visible="0"/>
						<Atom3d ID="1594" HasProperties="1" Mapping="409" Parent="143" UserID="628" DisplayStyle="Line" Hidden="1" XYZ="0.723605498249306,1.27433320884276,0.598987262963319" Connections="1595" ForcefieldType="h1" Charge="0.053" Components="H" Visible="0">
							<Properties Force="-117.682294162191,-62.3528421133858,-119.372052349541" RelativeVelocity="-0.848884562909725,-0.0165124617496263,0.0678004585172643"/>
						</Atom3d>
						<Bond ID="1595" Mapping="409" Parent="143" Hidden="1" Connects="1584,1594" Visible="0"/>
						<Atom3d ID="1596" HasProperties="1" Mapping="409" Parent="143" UserID="629" DisplayStyle="Line" Hidden="1" XYZ="0.698365259931335,1.24563057428219,0.647689668790932" Connections="1597" ForcefieldType="h1" Charge="0.053" Components="H" Visible="0">
							<Properties Force="-456.216882760548,-36.3401133388671,735.166978224354" RelativeVelocity="0.454919120014591,0.441304283616411,0.356598742994867"/>
						</Atom3d>
						<Bond ID="1597" Mapping="409" Parent="143" Hidden="1" Connects="1584,1596" Visible="0"/>
						<Atom3d ID="1598" HasProperties="1" Mapping="409" Parent="143" UserID="630" DisplayStyle="Line" Hidden="1" XYZ="0.744866613129066,1.17830206712913,0.612439839317587" Connections="1599" ForcefieldType="h1o" Charge="0.41" Components="H" Visible="0">
							<Properties Force="-173.204106810807,146.323624629483,-110.683500312155" RelativeVelocity="0.534739359462288,0.211132260305977,-0.634495232265182"/>
						</Atom3d>
						<Bond ID="1599" Mapping="409" Parent="143" Hidden="1" Connects="1586,1598" Visible="0"/>
						<Molecule ID="143" Mapping="409" Parent="2" Children="ci(18):17+1583,4500" Name="Sketch 24" XYZ="0.266867602755374,0.434970124916031,-0.302223708328691" Visible="0"/>
						<Atom3d ID="1600" HasProperties="1" Mapping="409" Parent="145" UserID="631" DisplayStyle="Line" XYZ="1.20183206288331,-0.16465654509685,-0.946101506861287" Connections="1602,1606,1608,1610" ForcefieldType="c4" Charge="-0.159" Components="C" Visible="0">
							<Properties Force="-415.743577066616,-284.271582650333,607.961402623735" RelativeVelocity="0.0255684421884358,0.0760574602967471,-0.0847571886340034"/>
						</Atom3d>
						<Atom3d ID="1601" HasProperties="1" Mapping="409" Parent="145" UserID="632" DisplayStyle="Line" XYZ="1.22204876589018,-0.135852258711146,-0.906050192204258" Connections="1602,1604,1612,1614" ForcefieldType="c4o" Charge="0.054" Components="C" Visible="0">
							<Properties Force="403.741816204923,1465.04438725044,567.300301233903" RelativeVelocity="0.181150565215882,0.071024586539573,0.0746085787119419"/>
						</Atom3d>
						<Bond ID="1602" Mapping="409" Parent="145" Connects="1600,1601" Visible="0"/>
						<Atom3d ID="1603" HasProperties="1" Mapping="409" Parent="145" UserID="633" DisplayStyle="Line" XYZ="1.25056874317854,-0.162998677527817,-0.873994047450519" Connections="1604,1616" ForcefieldType="o2h" Charge="-0.57" Components="O" Visible="0">
							<Properties Force="-468.912339542768,252.825159638636,-12.9646624585515" RelativeVelocity="-0.011022185133774,-0.113080572549203,0.237578321818509"/>
						</Atom3d>
						<Bond ID="1604" Mapping="409" Parent="145" Connects="1601,1603" Visible="0"/>
						<Atom3d ID="1605" HasProperties="1" Mapping="409" Parent="145" UserID="634" DisplayStyle="Line" Hidden="1" XYZ="1.22876570380978,-0.184154986432213,-0.963706435396775" Connections="1606" ForcefieldType="h1" Charge="0.053" Components="H" Visible="0">
							<Properties Force="706.032749400335,-493.419120625514,-395.372808283077" RelativeVelocity="-1.02052137255104,-0.0377782065470195,-0.275227902985585"/>
						</Atom3d>
						<Bond ID="1606" Mapping="409" Parent="145" Hidden="1" Connects="1600,1605" Visible="0"/>
						<Atom3d ID="1607" HasProperties="1" Mapping="409" Parent="145" UserID="635" DisplayStyle="Line" Hidden="1" XYZ="1.18432535976849,-0.144187291436255,-0.972303188696884" Connections="1608" ForcefieldType="h1" Charge="0.053" Components="H" Visible="0">
							<Properties Force="-430.240691530056,708.007542796799,-622.14112690054" RelativeVelocity="-0.449552364843508,1.25012314661264,-0.186127885894676"/>
						</Atom3d>
						<Bond ID="1608" Mapping="409" Parent="145" Hidden="1" Connects="1600,1607" Visible="0"/>
						<Atom3d ID="1609" HasProperties="1" Mapping="409" Parent="145" UserID="636" DisplayStyle="Line" Hidden="1" XYZ="1.17500813685672,-0.189656648648433,-0.932754827344119" Connections="1610" ForcefieldType="h1" Charge="0.053" Components="H" Visible="0">
							<Properties Force="20.724585921578,-151.18735638728,98.5331820235547" RelativeVelocity="-0.306358607642833,0.463630710557429,-1.22762738511008"/>
						</Atom3d>
						<Bond ID="1610" Mapping="409" Parent="145" Hidden="1" Connects="1600,1609" Visible="0"/>
						<Atom3d ID="1611" HasProperties="1" Mapping="409" Parent="145" UserID="637" DisplayStyle="Line" Hidden="1" XYZ="1.19318334785246,-0.121854004437806,-0.882875839106336" Connections="1612" ForcefieldType="h1" Charge="0.053" Components="H" Visible="0">
							<Properties Force="76.1914352046647,-83.4288536965554,-286.715260406025" RelativeVelocity="-0.482764886431087,0.251639490377484,-0.614468522679961"/>
						</Atom3d>
						<Bond ID="1612" Mapping="409" Parent="145" Hidden="1" Connects="1601,1611" Visible="0"/>
						<Atom3d ID="1613" HasProperties="1" Mapping="409" Parent="145" UserID="638" DisplayStyle="Line" Hidden="1" XYZ="1.24225665549782,-0.100936978004647,-0.918831139323587" Connections="1614" ForcefieldType="h1" Charge="0.053" Components="H" Visible="0">
							<Properties Force="-465.325300186682,-1116.97885625697,265.053230548562" RelativeVelocity="0.735827940665908,0.346289876163365,-1.07886832131208"/>
						</Atom3d>
						<Bond ID="1614" Mapping="409" Parent="145" Hidden="1" Connects="1601,1613" Visible="0"/>
						<Atom3d ID="1615" HasProperties="1" Mapping="409" Parent="145" UserID="639" DisplayStyle="Line" Hidden="1" XYZ="1.27429404512359,-0.17562209787073,-0.894143729624589" Connections="1616" ForcefieldType="h1o" Charge="0.41" Components="H" Visible="0">
							<Properties Force="547.959506868994,-352.303558226895,-84.9050901156916" RelativeVelocity="0.627830780089686,0.0239948423601734,-0.123088148723709"/>
						</Atom3d>
						<Bond ID="1616" Mapping="409" Parent="145" Hidden="1" Connects="1603,1615" Visible="0"/>
						<Molecule ID="145" Mapping="409" Parent="2" Children="ci(18):17+1600,4501" Name="Sketch 24" XYZ="0.266867602755374,0.434970124916031,-0.302223708328691" Visible="0"/>
						<Atom3d ID="1617" HasProperties="1" Mapping="409" Parent="147" UserID="640" DisplayStyle="Line" XYZ="-0.850217171928576,0.671170836378141,-0.123698071344843" Connections="1619,1623,1625,1627" ForcefieldType="c4" Charge="-0.159" Components="C" Visible="0">
							<Properties Force="1559.76460080302,-599.835049403145,-649.378421820218" RelativeVelocity="-0.0248239639349304,0.0973093715322506,0.191013683938517"/>
						</Atom3d>
						<Atom3d ID="1618" HasProperties="1" Mapping="409" Parent="147" UserID="641" DisplayStyle="Line" XYZ="-0.815527324451456,0.671242845127247,-0.0828783662061584" Connections="1619,1621,1629,1631" ForcefieldType="c4o" Charge="0.054" Components="C" Visible="0">
							<Properties Force="54.8007156419922,685.610996931572,1065.79799381064" RelativeVelocity="-0.321575497500459,0.230994840660864,0.00847831533997024"/>
						</Atom3d>
						<Bond ID="1619" Mapping="409" Parent="147" Connects="1617,1618" Visible="0"/>
						<Atom3d ID="1620" HasProperties="1" Mapping="409" Parent="147" UserID="642" DisplayStyle="Line" XYZ="-0.766846537668606,0.676510636385137,-0.0920916437312464" Connections="1621,1633" ForcefieldType="o2h" Charge="-0.57" Components="O" Visible="0">
							<Properties Force="788.80141379546,-1228.39678661958,-118.356315272822" RelativeVelocity="0.0835859426592324,0.041603393581582,0.129730313863925"/>
						</Atom3d>
						<Bond ID="1621" Mapping="409" Parent="147" Connects="1618,1620" Visible="0"/>
						<Atom3d ID="1622" HasProperties="1" Mapping="409" Parent="147" UserID="643" DisplayStyle="Line" Hidden="1" XYZ="-0.882228132119736,0.658335151227368,-0.109895832469513" Connections="1623" ForcefieldType="h1" Charge="0.053" Components="H" Visible="0">
							<Properties Force="-1321.20293870851,-0.957112537751401,421.839165021902" RelativeVelocity="0.237632422136377,-0.157741981427814,-0.528520029795648"/>
						</Atom3d>
						<Bond ID="1623" Mapping="409" Parent="147" Hidden="1" Connects="1617,1622" Visible="0"/>
						<Atom3d ID="1624" HasProperties="1" Mapping="409" Parent="147" UserID="644" DisplayStyle="Line" Hidden="1" XYZ="-0.838107836326276,0.640725577334739,-0.148306802087385" Connections="1625" ForcefieldType="h1" Charge="0.053" Components="H" Visible="0">
							<Properties Force="-79.3950998867347,1043.30771837701,173.194804341782" RelativeVelocity="-0.301672575879557,-0.349914542866346,0.555176164029104"/>
						</Atom3d>
						<Bond ID="1625" Mapping="409" Parent="147" Hidden="1" Connects="1617,1624" Visible="0"/>
						<Atom3d ID="1626" HasProperties="1" Mapping="409" Parent="147" UserID="645" DisplayStyle="Line" Hidden="1" XYZ="-0.851981686772666,0.70710385546344,-0.139336707716699" Connections="1627" ForcefieldType="h1" Charge="0.053" Components="H" Visible="0">
							<Properties Force="-106.265040968981,-384.965359267655,-309.089117855552" RelativeVelocity="-0.0728596728488166,-0.875346170844984,1.12320131927154"/>
						</Atom3d>
						<Bond ID="1627" Mapping="409" Parent="147" Hidden="1" Connects="1617,1626" Visible="0"/>
						<Atom3d ID="1628" HasProperties="1" Mapping="409" Parent="147" UserID="646" DisplayStyle="Line" Hidden="1" XYZ="-0.818610380904826,0.637234085289512,-0.0638149236759614" Connections="1629" ForcefieldType="h1" Charge="0.053" Components="H" Visible="0">
							<Properties Force="-2.05520516179853,6.81183937963195,-21.7191517564226" RelativeVelocity="0.435449540856542,0.0226128365826428,-1.07355549713018"/>
						</Atom3d>
						<Bond ID="1629" Mapping="409" Parent="147" Hidden="1" Connects="1618,1628" Visible="0"/>
						<Atom3d ID="1630" HasProperties="1" Mapping="409" Parent="147" UserID="647" DisplayStyle="Line" Hidden="1" XYZ="-0.823317198724806,0.699530067760219,-0.0558234158103234" Connections="1631" ForcefieldType="h1" Charge="0.053" Components="H" Visible="0">
							<Properties Force="-356.325119210857,-250.649904127835,-230.740852673807" RelativeVelocity="0.414777953835193,0.0759427988768619,0.125101080226824"/>
						</Atom3d>
						<Bond ID="1631" Mapping="409" Parent="147" Hidden="1" Connects="1618,1630" Visible="0"/>
						<Atom3d ID="1632" HasProperties="1" Mapping="409" Parent="147" UserID="648" DisplayStyle="Line" Hidden="1" XYZ="-0.757564770141706,0.706436921942258,-0.10420608056091" Connections="1633" ForcefieldType="h1o" Charge="0.41" Components="H" Visible="0">
							<Properties Force="-376.49296971236,708.434334320584,-241.63846294961" RelativeVelocity="-0.154499326272704,-0.539821533027779,0.625410276172989"/>
						</Atom3d>
						<Bond ID="1633" Mapping="409" Parent="147" Hidden="1" Connects="1620,1632" Visible="0"/>
						<Molecule ID="147" Mapping="409" Parent="2" Children="ci(18):17+1617,4502" Name="Sketch 24" XYZ="0.266867602755374,0.434970124916031,-0.302223708328691" Visible="0"/>
						<Atom3d ID="1634" HasProperties="1" Mapping="409" Parent="149" UserID="649" DisplayStyle="Line" XYZ="1.69310668025018,1.80616332096814,0.589243178358967" Connections="1636,1640,1642,1644" ForcefieldType="c4" Charge="-0.159" Components="C" Visible="0">
							<Properties Force="-40.0350260941343,435.739441214216,-1792.76867668583" RelativeVelocity="0.0600472495424027,-0.366868759215237,-0.348939598847858"/>
						</Atom3d>
						<Atom3d ID="1635" HasProperties="1" Mapping="409" Parent="149" UserID="650" DisplayStyle="Line" XYZ="1.74326322146327,1.82457732583173,0.587052399715297" Connections="1636,1638,1646,1648" ForcefieldType="c4o" Charge="0.054" Components="C" Visible="0">
							<Properties Force="706.099056252268,253.603225637138,-111.022903035995" RelativeVelocity="0.0704952648510545,0.00715221179683749,-0.180526932125235"/>
						</Atom3d>
						<Bond ID="1636" Mapping="409" Parent="149" Connects="1634,1635" Visible="0"/>
						<Atom3d ID="1637" HasProperties="1" Mapping="409" Parent="149" UserID="651" DisplayStyle="Line" XYZ="1.74001099613488,1.87488868185674,0.582303002100346" Connections="1638,1650" ForcefieldType="o2h" Charge="-0.57" Components="O" Visible="0">
							<Properties Force="232.356858322265,-56.863188000246,-969.675731446367" RelativeVelocity="0.0942602589276228,-0.00794327346863791,0.031767461544788"/>
						</Atom3d>
						<Bond ID="1638" Mapping="409" Parent="149" Connects="1635,1637" Visible="0"/>
						<Atom3d ID="1639" HasProperties="1" Mapping="409" Parent="149" UserID="652" DisplayStyle="Line" Hidden="1" XYZ="1.68766354177578,1.76869815826117,0.585229713226448" Connections="1640" ForcefieldType="h1" Charge="0.053" Components="H" Visible="0">
							<Properties Force="23.1475333303809,-631.555492921887,337.773438455254" RelativeVelocity="-0.205722273167714,-1.06558074808193,-0.0453929721240448"/>
						</Atom3d>
						<Bond ID="1640" Mapping="409" Parent="149" Hidden="1" Connects="1634,1639" Visible="0"/>
						<Atom3d ID="1641" HasProperties="1" Mapping="409" Parent="149" UserID="653" DisplayStyle="Line" Hidden="1" XYZ="1.67511661877433,1.82091598798081,0.5555442766824" Connections="1642" ForcefieldType="h1" Charge="0.053" Components="H" Visible="0">
							<Properties Force="346.292763694784,-201.601461177646,560.082975546893" RelativeVelocity="-0.285449697020644,0.33057145878689,0.155261483721138"/>
						</Atom3d>
						<Bond ID="1642" Mapping="409" Parent="149" Hidden="1" Connects="1634,1641" Visible="0"/>
						<Atom3d ID="1643" HasProperties="1" Mapping="409" Parent="149" UserID="654" DisplayStyle="Line" Hidden="1" XYZ="1.67465016632328,1.82310451318255,0.616643651821054" Connections="1644" ForcefieldType="h1" Charge="0.053" Components="H" Visible="0">
							<Properties Force="-688.522376075064,225.444811719252,1158.30949838236" RelativeVelocity="0.523289499895127,-0.219373866579956,0.738118864733408"/>
						</Atom3d>
						<Bond ID="1644" Mapping="409" Parent="149" Hidden="1" Connects="1634,1643" Visible="0"/>
						<Atom3d ID="1645" HasProperties="1" Mapping="409" Parent="149" UserID="655" DisplayStyle="Line" Hidden="1" XYZ="1.75923266136904,1.81228468040524,0.552701431103351" Connections="1646" ForcefieldType="h1" Charge="0.053" Components="H" Visible="0">
							<Properties Force="40.2565844079751,43.5919205944307,460.639247656465" RelativeVelocity="0.1800552070929,-0.500224919246318,0.39587760160092"/>
						</Atom3d>
						<Bond ID="1646" Mapping="409" Parent="149" Hidden="1" Connects="1635,1645" Visible="0"/>
						<Atom3d ID="1647" HasProperties="1" Mapping="409" Parent="149" UserID="656" DisplayStyle="Line" Hidden="1" XYZ="1.76899940284395,1.81667271181639,0.617089016703158" Connections="1648" ForcefieldType="h1" Charge="0.053" Components="H" Visible="0">
							<Properties Force="-501.568736756197,-175.860415902093,-382.969655730801" RelativeVelocity="-1.02734170290563,-0.437627112113667,-0.421380534124156"/>
						</Atom3d>
						<Bond ID="1648" Mapping="409" Parent="149" Hidden="1" Connects="1635,1647" Visible="0"/>
						<Atom3d ID="1649" HasProperties="1" Mapping="409" Parent="149" UserID="657" DisplayStyle="Line" Hidden="1" XYZ="1.73681994681963,1.88911573045648,0.612425037864092" Connections="1650" ForcefieldType="h1o" Charge="0.41" Components="H" Visible="0">
							<Properties Force="-100.534721458816,35.1851351895908,742.262506022955" RelativeVelocity="-0.246959171754722,0.486524060022118,-0.634737319946756"/>
						</Atom3d>
						<Bond ID="1650" Mapping="409" Parent="149" Hidden="1" Connects="1637,1649" Visible="0"/>
						<Molecule ID="149" Mapping="409" Parent="2" Children="ci(18):17+1634,4503" Name="Sketch 24" XYZ="0.266867602755374,0.434970124916031,-0.302223708328691" Visible="0"/>
						<Atom3d ID="1651" HasProperties="1" Mapping="409" Parent="151" UserID="658" DisplayStyle="Line" XYZ="1.71691969321765,-0.358075364950564,-0.125114773548777" Connections="1653,1657,1659,1661" ForcefieldType="c4" Charge="-0.159" Components="C" Visible="0">
							<Properties Force="-677.177792625612,447.518690972238,-82.590618038569" RelativeVelocity="0.133355558556508,0.054954820296058,0.0190428770826538"/>
						</Atom3d>
						<Atom3d ID="1652" HasProperties="1" Mapping="409" Parent="151" UserID="659" DisplayStyle="Line" XYZ="1.69626013257603,-0.320018258650096,-0.0921728215054964" Connections="1653,1655,1663,1665" ForcefieldType="c4o" Charge="0.054" Components="C" Visible="0">
							<Properties Force="-701.393876086694,162.70725342936,925.654140249412" RelativeVelocity="0.0802107649889397,-0.134122170993655,0.0215576149882582"/>
						</Atom3d>
						<Bond ID="1653" Mapping="409" Parent="151" Connects="1651,1652" Visible="0"/>
						<Atom3d ID="1654" HasProperties="1" Mapping="409" Parent="151" UserID="660" DisplayStyle="Line" XYZ="1.71738332191595,-0.318267558665613,-0.0443476602938294" Connections="1655,1667" ForcefieldType="o2h" Charge="-0.57" Components="O" Visible="0">
							<Properties Force="-260.048107783497,268.347577087239,-797.270010265133" RelativeVelocity="0.0327449082201406,0.21639902076857,-0.0147882755342054"/>
						</Atom3d>
						<Bond ID="1655" Mapping="409" Parent="151" Connects="1652,1654" Visible="0"/>
						<Atom3d ID="1656" HasProperties="1" Mapping="409" Parent="151" UserID="661" DisplayStyle="Line" Hidden="1" XYZ="1.7068573676338,-0.393319840901865,-0.112631250380645" Connections="1657" ForcefieldType="h1" Charge="0.053" Components="H" Visible="0">
							<Properties Force="333.386829038282,-259.661590633064,168.577669652359" RelativeVelocity="-1.15233713707284,-0.188104002745507,0.16674289867071"/>
						</Atom3d>
						<Bond ID="1657" Mapping="409" Parent="151" Hidden="1" Connects="1651,1656" Visible="0"/>
						<Atom3d ID="1658" HasProperties="1" Mapping="409" Parent="151" UserID="662" DisplayStyle="Line" Hidden="1" XYZ="1.75446816470234,-0.350073526246757,-0.126830776553642" Connections="1659" ForcefieldType="h1" Charge="0.053" Components="H" Visible="0">
							<Properties Force="388.727046585791,-432.001697102417,2.60398444594232" RelativeVelocity="0.295910257016974,-0.311149614950136,-0.138934077367721"/>
						</Atom3d>
						<Bond ID="1659" Mapping="409" Parent="151" Hidden="1" Connects="1651,1658" Visible="0"/>
						<Atom3d ID="1660" HasProperties="1" Mapping="409" Parent="151" UserID="663" DisplayStyle="Line" Hidden="1" XYZ="1.70288211752575,-0.355738884991284,-0.162334027536359" Connections="1661" ForcefieldType="h1" Charge="0.053" Components="H" Visible="0">
							<Properties Force="53.3934759911741,135.605750404796,377.069084292756" RelativeVelocity="-0.156593211084277,0.183110740228564,-0.511042866356672"/>
						</Atom3d>
						<Bond ID="1661" Mapping="409" Parent="151" Hidden="1" Connects="1651,1660" Visible="0"/>
						<Atom3d ID="1662" HasProperties="1" Mapping="409" Parent="151" UserID="664" DisplayStyle="Line" Hidden="1" XYZ="1.65721512740712,-0.324729154954208,-0.0838862318490714" Connections="1663" ForcefieldType="h1" Charge="0.053" Components="H" Visible="0">
							<Properties Force="377.037025323026,-53.8947347758537,-522.336984044859" RelativeVelocity="-0.389983525689953,0.501783496291249,-0.529830502858347"/>
						</Atom3d>
						<Bond ID="1663" Mapping="409" Parent="151" Hidden="1" Connects="1652,1662" Visible="0"/>
						<Atom3d ID="1664" HasProperties="1" Mapping="409" Parent="151" UserID="665" DisplayStyle="Line" Hidden="1" XYZ="1.70067160204845,-0.284996022530964,-0.108863526065776" Connections="1665" ForcefieldType="h1" Charge="0.053" Components="H" Visible="0">
							<Properties Force="-0.587406817440643,126.149417102513,-26.621623272358" RelativeVelocity="-0.184441089741046,0.348076886010583,0.480879983569028"/>
						</Atom3d>
						<Bond ID="1665" Mapping="409" Parent="151" Hidden="1" Connects="1652,1664" Visible="0"/>
						<Atom3d ID="1666" HasProperties="1" Mapping="409" Parent="151" UserID="666" DisplayStyle="Line" Hidden="1" XYZ="1.69730333013344,-0.295954011793744,-0.0277266634488594" Connections="1667" ForcefieldType="h1o" Charge="0.41" Components="H" Visible="0">
							<Properties Force="-76.0928035952569,-63.3091517583423,9.29060220447906" RelativeVelocity="0.210561759389565,-0.409893839313531,0.804805317352787"/>
						</Atom3d>
						<Bond ID="1667" Mapping="409" Parent="151" Hidden="1" Connects="1654,1666" Visible="0"/>
						<Molecule ID="151" Mapping="409" Parent="2" Children="ci(18):17+1651,4504" Name="Sketch 24" XYZ="0.266867602755374,0.434970124916031,-0.302223708328691" Visible="0"/>
						<Atom3d ID="1668" HasProperties="1" Mapping="409" Parent="153" UserID="667" DisplayStyle="Line" XYZ="2.11228317771142,0.450993082273588,-0.213898941349947" Connections="1670,1674,1676,1678" ForcefieldType="c4" Charge="-0.159" Components="C" Visible="0">
							<Properties Force="-1667.08097265322,1206.43628868772,-1332.53295886907" RelativeVelocity="-0.139414538445766,0.151916756591347,0.150861135625124"/>
						</Atom3d>
						<Atom3d ID="1669" HasProperties="1" Mapping="409" Parent="153" UserID="668" DisplayStyle="Line" XYZ="2.13527969331179,0.408645446319671,-0.19667978424128" Connections="1670,1672,1680,1682" ForcefieldType="c4o" Charge="0.054" Components="C" Visible="0">
							<Properties Force="347.940868198592,-712.995284028759,1392.82295355984" RelativeVelocity="0.185275213673364,-0.0725917766953408,-0.112034949796116"/>
						</Atom3d>
						<Bond ID="1670" Mapping="409" Parent="153" Connects="1668,1669" Visible="0"/>
						<Atom3d ID="1671" HasProperties="1" Mapping="409" Parent="153" UserID="669" DisplayStyle="Line" XYZ="2.10675175051523,0.387392982678046,-0.160109763647951" Connections="1672,1684" ForcefieldType="o2h" Charge="-0.57" Components="O" Visible="0">
							<Properties Force="-288.744932266813,1019.94505781644,-164.464559240552" RelativeVelocity="0.165347039569625,-0.00178619096282225,0.326645674850017"/>
						</Atom3d>
						<Bond ID="1672" Mapping="409" Parent="153" Connects="1669,1671" Visible="0"/>
						<Atom3d ID="1673" HasProperties="1" Mapping="409" Parent="153" UserID="670" DisplayStyle="Line" Hidden="1" XYZ="2.12889972871684,0.464108441842473,-0.246179645271531" Connections="1674" ForcefieldType="h1" Charge="0.053" Components="H" Visible="0">
							<Properties Force="411.91566428331,139.70825877243,-243.935541241482" RelativeVelocity="0.040436431089856,-1.05954564771858,0.59190728653045"/>
						</Atom3d>
						<Bond ID="1674" Mapping="409" Parent="153" Hidden="1" Connects="1668,1673" Visible="0"/>
						<Atom3d ID="1675" HasProperties="1" Mapping="409" Parent="153" UserID="671" DisplayStyle="Line" Hidden="1" XYZ="2.11012946491869,0.482426397084512,-0.190813058007284" Connections="1676" ForcefieldType="h1" Charge="0.053" Components="H" Visible="0">
							<Properties Force="94.5770655251661,-202.203401696136,332.063381897857" RelativeVelocity="0.864535442694991,0.145437671997114,0.25070385283992"/>
						</Atom3d>
						<Bond ID="1676" Mapping="409" Parent="153" Hidden="1" Connects="1668,1675" Visible="0"/>
						<Atom3d ID="1677" HasProperties="1" Mapping="409" Parent="153" UserID="672" DisplayStyle="Line" Hidden="1" XYZ="2.07576457353137,0.442971118629322,-0.22759342299285" Connections="1678" ForcefieldType="h1" Charge="0.053" Components="H" Visible="0">
							<Properties Force="137.835209913955,102.865526691648,512.728691749641" RelativeVelocity="-0.277426357553148,0.306087370157127,0.0961120487061776"/>
						</Atom3d>
						<Bond ID="1678" Mapping="409" Parent="153" Hidden="1" Connects="1668,1677" Visible="0"/>
						<Atom3d ID="1679" HasProperties="1" Mapping="409" Parent="153" UserID="673" DisplayStyle="Line" Hidden="1" XYZ="2.16997128081669,0.421773703787354,-0.183484942140428" Connections="1680" ForcefieldType="h1" Charge="0.053" Components="H" Visible="0">
							<Properties Force="132.76016207079,-552.160361152371,62.0887983831099" RelativeVelocity="0.215488158657494,-0.0687789532364467,0.699467050692559"/>
						</Atom3d>
						<Bond ID="1680" Mapping="409" Parent="153" Hidden="1" Connects="1669,1679" Visible="0"/>
						<Atom3d ID="1681" HasProperties="1" Mapping="409" Parent="153" UserID="674" DisplayStyle="Line" Hidden="1" XYZ="2.13717066561609,0.380766294400798,-0.222720978446027" Connections="1682" ForcefieldType="h1" Charge="0.053" Components="H" Visible="0">
							<Properties Force="450.12535993958,-127.753855245247,-689.449065057995" RelativeVelocity="0.188857096434453,-0.563906456097305,0.25052686542805"/>
						</Atom3d>
						<Bond ID="1682" Mapping="409" Parent="153" Hidden="1" Connects="1669,1681" Visible="0"/>
						<Atom3d ID="1683" HasProperties="1" Mapping="409" Parent="153" UserID="675" DisplayStyle="Line" Hidden="1" XYZ="2.12187151787171,0.3587756075028,-0.153472822670145" Connections="1684" ForcefieldType="h1o" Charge="0.41" Components="H" Visible="0">
							<Properties Force="470.567551074719,-738.678823300994,426.279092797176" RelativeVelocity="-0.580087589745635,-1.14313882429226,0.546088562005525"/>
						</Atom3d>
						<Bond ID="1684" Mapping="409" Parent="153" Hidden="1" Connects="1671,1683" Visible="0"/>
						<Molecule ID="153" Mapping="409" Parent="2" Children="ci(18):17+1668,4505" Name="Sketch 24" XYZ="0.255279522931058,0.0554604970331803,-0.302223708328691" Visible="0"/>
						<Atom3d ID="1685" HasProperties="1" Mapping="409" Parent="155" UserID="676" DisplayStyle="Line" XYZ="0.515087189806934,0.889903908477802,1.11992322263418" Connections="1687,1691,1693,1695" ForcefieldType="c4" Charge="-0.159" Components="C" Visible="0">
							<Properties Force="-599.947940690942,580.772097935403,-636.289173866327" RelativeVelocity="0.0138608797775449,0.244683046491764,0.205041427878501"/>
						</Atom3d>
						<Atom3d ID="1686" HasProperties="1" Mapping="409" Parent="155" UserID="677" DisplayStyle="Line" XYZ="0.557412782598468,0.92541295501339,1.1216944797317" Connections="1687,1689,1697,1699" ForcefieldType="c4o" Charge="0.054" Components="C" Visible="0">
							<Properties Force="121.565888579305,-2042.40360855425,-676.144356442199" RelativeVelocity="-0.100697289849387,-0.18675902138543,0.142468011454281"/>
						</Atom3d>
						<Bond ID="1687" Mapping="409" Parent="155" Connects="1685,1686" Visible="0"/>
						<Atom3d ID="1688" HasProperties="1" Mapping="409" Parent="155" UserID="678" DisplayStyle="Line" XYZ="0.569113449736418,0.930652341903099,1.07278524662339" Connections="1689,1701" ForcefieldType="o2h" Charge="-0.57" Components="O" Visible="0">
							<Properties Force="-139.533056483494,89.9454715520076,-231.849105888622" RelativeVelocity="-0.0710914455475123,0.131384487740063,-0.00931548853526706"/>
						</Atom3d>
						<Bond ID="1689" Mapping="409" Parent="155" Connects="1686,1688" Visible="0"/>
						<Atom3d ID="1690" HasProperties="1" Mapping="409" Parent="155" UserID="679" DisplayStyle="Line" Hidden="1" XYZ="0.501276525990915,0.880852817063811,1.15551531887292" Connections="1691" ForcefieldType="h1" Charge="0.053" Components="H" Visible="0">
							<Properties Force="-197.258490434722,114.984455665345,-163.945488160668" RelativeVelocity="0.385842664146425,0.542424996969388,-0.205991778828578"/>
						</Atom3d>
						<Bond ID="1691" Mapping="409" Parent="155" Hidden="1" Connects="1685,1690" Visible="0"/>
						<Atom3d ID="1692" HasProperties="1" Mapping="409" Parent="155" UserID="680" DisplayStyle="Line" Hidden="1" XYZ="0.525119791140571,0.856677383317087,1.10263330689443" Connections="1693" ForcefieldType="h1" Charge="0.053" Components="H" Visible="0">
							<Properties Force="334.764042920435,-236.290181567841,26.6884352035161" RelativeVelocity="0.743004466562885,0.203678581095869,0.144369269443354"/>
						</Atom3d>
						<Bond ID="1693" Mapping="409" Parent="155" Hidden="1" Connects="1685,1692" Visible="0"/>
						<Atom3d ID="1694" HasProperties="1" Mapping="409" Parent="155" UserID="681" DisplayStyle="Line" Hidden="1" XYZ="0.485346411568092,0.903447458489918,1.09312422725049" Connections="1695" ForcefieldType="h1" Charge="0.053" Components="H" Visible="0">
							<Properties Force="875.802748952486,-109.46456021125,1126.22130620354" RelativeVelocity="0.539610124023928,-0.588556899337619,-0.175381477328744"/>
						</Atom3d>
						<Bond ID="1695" Mapping="409" Parent="155" Hidden="1" Connects="1685,1694" Visible="0"/>
						<Atom3d ID="1696" HasProperties="1" Mapping="409" Parent="155" UserID="682" DisplayStyle="Line" Hidden="1" XYZ="0.58797442677894,0.908945011482568,1.14231834117555" Connections="1697" ForcefieldType="h1" Charge="0.053" Components="H" Visible="0">
							<Properties Force="-428.010664516907,393.916042005662,-227.76147746052" RelativeVelocity="0.209847508756566,-0.111863924242229,-0.399672787394086"/>
						</Atom3d>
						<Bond ID="1697" Mapping="409" Parent="155" Hidden="1" Connects="1686,1696" Visible="0"/>
						<Atom3d ID="1698" HasProperties="1" Mapping="409" Parent="155" UserID="683" DisplayStyle="Line" Hidden="1" XYZ="0.545780553767895,0.95773306962648,1.13624085438415" Connections="1699" ForcefieldType="h1" Charge="0.053" Components="H" Visible="0">
							<Properties Force="-133.986450721886,1078.00543390511,464.044904561898" RelativeVelocity="-0.0116255652640916,-0.30382186286236,-0.406332223519327"/>
						</Atom3d>
						<Bond ID="1699" Mapping="409" Parent="155" Hidden="1" Connects="1686,1698" Visible="0"/>
						<Atom3d ID="1700" HasProperties="1" Mapping="409" Parent="155" UserID="684" DisplayStyle="Line" Hidden="1" XYZ="0.602619594268242,0.926066952333694,1.06788098157564" Connections="1701" ForcefieldType="h1o" Charge="0.41" Components="H" Visible="0">
							<Properties Force="154.159030160665,153.451035375695,229.806279138234" RelativeVelocity="0.396216411983159,0.106472333333811,-0.684186514596794"/>
						</Atom3d>
						<Bond ID="1701" Mapping="409" Parent="155" Hidden="1" Connects="1688,1700" Visible="0"/>
						<Molecule ID="155" Mapping="409" Parent="2" Children="ci(18):17+1685,4506" Name="Sketch 24" XYZ="0.266867602755374,0.434970124916031,-0.302223708328691" Visible="0"/>
						<Atom3d ID="1702" HasProperties="1" Mapping="409" Parent="157" UserID="685" DisplayStyle="Line" XYZ="-0.539106265594448,0.531410491550579,-1.21553229579569" Connections="1704,1708,1710,1712" ForcefieldType="c4" Charge="-0.159" Components="C" Visible="0">
							<Properties Force="103.55864594177,-196.147847424966,-373.900731851719" RelativeVelocity="-0.073956416249907,0.197883296185088,-0.212978198844317"/>
						</Atom3d>
						<Atom3d ID="1703" HasProperties="1" Mapping="409" Parent="157" UserID="686" DisplayStyle="Line" XYZ="-0.554377541830109,0.582832613962024,-1.20898827291185" Connections="1704,1706,1714,1716" ForcefieldType="c4o" Charge="0.054" Components="C" Visible="0">
							<Properties Force="38.6307694921952,-433.355002034261,652.767546861214" RelativeVelocity="0.00716978732009817,0.213036636812119,0.450395236111637"/>
						</Atom3d>
						<Bond ID="1704" Mapping="409" Parent="157" Connects="1702,1703" Visible="0"/>
						<Atom3d ID="1705" HasProperties="1" Mapping="409" Parent="157" UserID="687" DisplayStyle="Line" XYZ="-0.572398702842916,0.586547773217155,-1.16142156906346" Connections="1706,1718" ForcefieldType="o2h" Charge="-0.57" Components="O" Visible="0">
							<Properties Force="107.357336627594,429.443403667073,-365.981798026746" RelativeVelocity="0.0313926401227791,0.0104816779725313,-0.0491495937457837"/>
						</Atom3d>
						<Bond ID="1706" Mapping="409" Parent="157" Connects="1703,1705" Visible="0"/>
						<Atom3d ID="1707" HasProperties="1" Mapping="409" Parent="157" UserID="688" DisplayStyle="Line" Hidden="1" XYZ="-0.523562183403146,0.516563562900874,-1.18266749009403" Connections="1708" ForcefieldType="h1" Charge="0.053" Components="H" Visible="0">
							<Properties Force="40.8310230304098,65.7624365246652,-181.363086038312" RelativeVelocity="0.222317288137926,0.146897542595082,-0.433823426611022"/>
						</Atom3d>
						<Bond ID="1708" Mapping="409" Parent="157" Hidden="1" Connects="1702,1707" Visible="0"/>
						<Atom3d ID="1709" HasProperties="1" Mapping="409" Parent="157" UserID="689" DisplayStyle="Line" Hidden="1" XYZ="-0.515093021404465,0.526240272545827,-1.24572397062636" Connections="1710" ForcefieldType="h1" Charge="0.053" Components="H" Visible="0">
							<Properties Force="359.881812303216,181.898101718567,55.7673388386952" RelativeVelocity="-0.871053227811285,-0.492582733985015,0.234814649176533"/>
						</Atom3d>
						<Bond ID="1710" Mapping="409" Parent="157" Hidden="1" Connects="1702,1709" Visible="0"/>
						<Atom3d ID="1711" HasProperties="1" Mapping="409" Parent="157" UserID="690" DisplayStyle="Line" Hidden="1" XYZ="-0.568780179952638,0.508828965393849,-1.22759011008841" Connections="1712" ForcefieldType="h1" Charge="0.053" Components="H" Visible="0">
							<Properties Force="-213.487527855431,4.44183367066014,327.413842063177" RelativeVelocity="-0.104672351384055,0.670799109657469,1.33130667061018"/>
						</Atom3d>
						<Bond ID="1712" Mapping="409" Parent="157" Hidden="1" Connects="1702,1711" Visible="0"/>
						<Atom3d ID="1713" HasProperties="1" Mapping="409" Parent="157" UserID="691" DisplayStyle="Line" Hidden="1" XYZ="-0.582336623021478,0.588590687517941,-1.23507921059301" Connections="1714" ForcefieldType="h1" Charge="0.053" Components="H" Visible="0">
							<Properties Force="-165.946077294913,444.489087557867,-196.063656172928" RelativeVelocity="0.986502466673214,-0.0652278477139468,-0.0202437703219479"/>
						</Atom3d>
						<Bond ID="1714" Mapping="409" Parent="157" Hidden="1" Connects="1703,1713" Visible="0"/>
						<Atom3d ID="1715" HasProperties="1" Mapping="409" Parent="157" UserID="692" DisplayStyle="Line" Hidden="1" XYZ="-0.5252603347038,0.60889754006858,-1.21150852959365" Connections="1716" ForcefieldType="h1" Charge="0.053" Components="H" Visible="0">
							<Properties Force="-76.3819051914069,-124.990545571096,-231.615942947004" RelativeVelocity="-0.669601870877099,-0.682407988039755,1.00491733285268"/>
						</Atom3d>
						<Bond ID="1716" Mapping="409" Parent="157" Hidden="1" Connects="1703,1715" Visible="0"/>
						<Atom3d ID="1717" HasProperties="1" Mapping="409" Parent="157" UserID="693" DisplayStyle="Line" Hidden="1" XYZ="-0.586978295587992,0.556354432294975,-1.15693153735514" Connections="1718" ForcefieldType="h1o" Charge="0.41" Components="H" Visible="0">
							<Properties Force="-128.473979649545,-253.754124879219,164.406798546296" RelativeVelocity="0.851109055328796,-0.41250231686257,0.176995891828237"/>
						</Atom3d>
						<Bond ID="1718" Mapping="409" Parent="157" Hidden="1" Connects="1705,1717" Visible="0"/>
						<Molecule ID="157" Mapping="409" Parent="2" Children="ci(18):17+1702,4507" Name="Sketch 24" XYZ="0.266867602755374,0.434970124916031,-0.302223708328691" Visible="0"/>
						<Atom3d ID="1719" HasProperties="1" Mapping="409" Parent="159" UserID="694" DisplayStyle="Line" XYZ="0.167781517233979,0.191861520131737,0.594574438360956" Connections="1721,1725,1727,1729" ForcefieldType="c4" Charge="-0.159" Components="C">
							<Properties Force="38.2702416093653,763.641615808751,1203.48278475698" RelativeVelocity="0.211421050089923,-0.0251012895655828,-0.0559075636099874"/>
						</Atom3d>
						<Atom3d ID="1720" HasProperties="1" Mapping="409" Parent="159" UserID="695" DisplayStyle="Line" XYZ="0.122793456984123,0.224338697044345,0.598177240094848" Connections="1721,1723,1731,1733" ForcefieldType="c4o" Charge="0.054" Components="C">
							<Properties Force="-279.905108916935,-568.157204965892,-39.2915961420004" RelativeVelocity="0.24172104868958,0.052884466761271,-0.293409493702054"/>
						</Atom3d>
						<Bond ID="1721" Mapping="409" Parent="159" Connects="1719,1720"/>
						<Atom3d ID="1722" HasProperties="1" Mapping="409" Parent="159" UserID="696" DisplayStyle="Line" XYZ="0.0822609422859246,0.198776244570016,0.5803705238995" Connections="1723,1735" ForcefieldType="o2h" Charge="-0.57" Components="O">
							<Properties Force="364.375246884982,-414.299976577787,-740.377517344476" RelativeVelocity="0.100790507009815,-0.084840794311054,-0.0388871124521523"/>
						</Atom3d>
						<Bond ID="1723" Mapping="409" Parent="159" Connects="1720,1722"/>
						<Atom3d ID="1724" HasProperties="1" Mapping="409" Parent="159" UserID="697" DisplayStyle="Line" Hidden="1" XYZ="0.199368802421402,0.208839259749665,0.613658819023113" Connections="1725" ForcefieldType="h1" Charge="0.053" Components="H">
							<Properties Force="-519.216080467492,-209.21503526688,-374.038414627264" RelativeVelocity="0.375432999805834,-0.187569427674338,0.66079694288784"/>
						</Atom3d>
						<Bond ID="1725" Mapping="409" Parent="159" Hidden="1" Connects="1719,1724"/>
						<Atom3d ID="1726" HasProperties="1" Mapping="409" Parent="159" UserID="698" DisplayStyle="Line" Hidden="1" XYZ="0.17816251361095,0.184389743134153,0.5592516060066" Connections="1727" ForcefieldType="h1" Charge="0.053" Components="H">
							<Properties Force="214.159473699788,-124.902993317816,-950.426435797149" RelativeVelocity="-0.498523677618882,0.122347546478265,0.85589817177809"/>
						</Atom3d>
						<Bond ID="1727" Mapping="409" Parent="159" Hidden="1" Connects="1719,1726"/>
						<Atom3d ID="1728" HasProperties="1" Mapping="409" Parent="159" UserID="699" DisplayStyle="Line" Hidden="1" XYZ="0.162399859512275,0.157363115840064,0.612955321107569" Connections="1729" ForcefieldType="h1" Charge="0.053" Components="H">
							<Properties Force="-205.695514424963,160.660881117197,-60.1605097509322" RelativeVelocity="-0.236454291434608,0.553690748000961,-0.897140388075675"/>
						</Atom3d>
						<Bond ID="1729" Mapping="409" Parent="159" Hidden="1" Connects="1719,1728"/>
						<Atom3d ID="1730" HasProperties="1" Mapping="409" Parent="159" UserID="700" DisplayStyle="Line" Hidden="1" XYZ="0.124815652542993,0.259546433205379,0.579534578149454" Connections="1731" ForcefieldType="h1" Charge="0.053" Components="H">
							<Properties Force="227.527165763351,-300.085929657482,287.912527776407" RelativeVelocity="-0.257250280803489,-0.0162333620486447,1.7297900032561"/>
						</Atom3d>
						<Bond ID="1731" Mapping="409" Parent="159" Hidden="1" Connects="1720,1730"/>
						<Atom3d ID="1732" HasProperties="1" Mapping="409" Parent="159" UserID="701" DisplayStyle="Line" Hidden="1" XYZ="0.115803520385351,0.228249666316183,0.636308863519064" Connections="1733" ForcefieldType="h1" Charge="0.053" Components="H">
							<Properties Force="120.239557991746,437.910462469096,164.204823294558" RelativeVelocity="-0.0863417192088387,0.0142685682653523,0.365646186386708"/>
						</Atom3d>
						<Bond ID="1733" Mapping="409" Parent="159" Hidden="1" Connects="1720,1732"/>
						<Atom3d ID="1734" HasProperties="1" Mapping="409" Parent="159" UserID="702" DisplayStyle="Line" Hidden="1" XYZ="0.0531167627463756,0.214698185587888,0.587416673720864" Connections="1735" ForcefieldType="h1o" Charge="0.41" Components="H">
							<Properties Force="53.9008508612683,321.749947672943,357.350188755483" RelativeVelocity="-0.0614858380576523,0.0578666044137723,0.198851486538003"/>
						</Atom3d>
						<Bond ID="1735" Mapping="409" Parent="159" Hidden="1" Connects="1722,1734"/>
						<Molecule ID="159" Mapping="409" Parent="2" Children="ci(18):17+1719,4508" Name="Sketch 24" XYZ="0.266867602755374,0.434970124916031,-0.302223708328691"/>
						<Atom3d ID="1736" HasProperties="1" Mapping="409" Parent="161" UserID="703" DisplayStyle="Line" XYZ="-0.681149519631387,2.19504644235585,-1.16984146835349" Connections="1738,1742,1744,1746" ForcefieldType="c4" Charge="-0.159" Components="C" Visible="0">
							<Properties Force="112.302835940773,1000.4253475091,107.231030232486" RelativeVelocity="-0.125811242633085,0.0915238640429961,-0.0918964812036826"/>
						</Atom3d>
						<Atom3d ID="1737" HasProperties="1" Mapping="409" Parent="161" UserID="704" DisplayStyle="Line" XYZ="-0.677131120521354,2.17428236707557,-1.22036648888324" Connections="1738,1740,1748,1750" ForcefieldType="c4o" Charge="0.054" Components="C" Visible="0">
							<Properties Force="373.170424953197,564.189777175986,379.780615573719" RelativeVelocity="0.0636672005189682,0.222373450644939,0.216613884974171"/>
						</Atom3d>
						<Bond ID="1738" Mapping="409" Parent="161" Connects="1736,1737" Visible="0"/>
						<Atom3d ID="1739" HasProperties="1" Mapping="409" Parent="161" UserID="705" DisplayStyle="Line" XYZ="-0.699647772676018,2.19599800294819,-1.26060672802817" Connections="1740,1752" ForcefieldType="o2h" Charge="-0.57" Components="O" Visible="0">
							<Properties Force="362.442283366327,106.261078333353,320.284327963254" RelativeVelocity="0.190916110491489,0.161473364086082,0.138717654400398"/>
						</Atom3d>
						<Bond ID="1740" Mapping="409" Parent="161" Connects="1737,1739" Visible="0"/>
						<Atom3d ID="1741" HasProperties="1" Mapping="409" Parent="161" UserID="706" DisplayStyle="Line" Hidden="1" XYZ="-0.665629960760845,2.23183031971939,-1.17051874556882" Connections="1742" ForcefieldType="h1" Charge="0.053" Components="H" Visible="0">
							<Properties Force="-124.852621820952,-319.567946830503,32.3174779110696" RelativeVelocity="0.0447580219545031,0.137189378480438,0.834967797284873"/>
						</Atom3d>
						<Bond ID="1742" Mapping="409" Parent="161" Hidden="1" Connects="1736,1741" Visible="0"/>
						<Atom3d ID="1743" HasProperties="1" Mapping="409" Parent="161" UserID="707" DisplayStyle="Line" Hidden="1" XYZ="-0.65801601793268,2.1732054544962,-1.14647641745662" Connections="1744" ForcefieldType="h1" Charge="0.053" Components="H" Visible="0">
							<Properties Force="-145.175163881297,-6.21066917723097,-119.303700864374" RelativeVelocity="-0.379567125411696,-0.57383228108307,0.883260613605927"/>
						</Atom3d>
						<Bond ID="1744" Mapping="409" Parent="161" Hidden="1" Connects="1736,1743" Visible="0"/>
						<Atom3d ID="1745" HasProperties="1" Mapping="409" Parent="161" UserID="708" DisplayStyle="Line" Hidden="1" XYZ="-0.716279181654111,2.19946113833929,-1.15112890116338" Connections="1746" ForcefieldType="h1" Charge="0.053" Components="H" Visible="0">
							<Properties Force="256.636091353672,-296.03409625006,-543.94070726957" RelativeVelocity="-0.146091734639402,-0.145199206126675,0.981663658999953"/>
						</Atom3d>
						<Bond ID="1746" Mapping="409" Parent="161" Hidden="1" Connects="1736,1745" Visible="0"/>
						<Atom3d ID="1747" HasProperties="1" Mapping="409" Parent="161" UserID="709" DisplayStyle="Line" Hidden="1" XYZ="-0.689615803324841,2.13865292965939,-1.21558479787997" Connections="1748" ForcefieldType="h1" Charge="0.053" Components="H" Visible="0">
							<Properties Force="223.499477027568,-639.393981756074,-246.417595075268" RelativeVelocity="0.258638193576447,0.341686822107557,0.717966624034687"/>
						</Atom3d>
						<Bond ID="1748" Mapping="409" Parent="161" Hidden="1" Connects="1737,1747" Visible="0"/>
						<Atom3d ID="1749" HasProperties="1" Mapping="409" Parent="161" UserID="710" DisplayStyle="Line" Hidden="1" XYZ="-0.63734777493378,2.17495575705876,-1.22737054781513" Connections="1750" ForcefieldType="h1" Charge="0.053" Components="H" Visible="0">
							<Properties Force="-672.392478053624,-179.064369930466,-19.5256402504844" RelativeVelocity="-0.526968717887869,-1.30157603460729,0.258210461197724"/>
						</Atom3d>
						<Bond ID="1750" Mapping="409" Parent="161" Hidden="1" Connects="1737,1749" Visible="0"/>
						<Atom3d ID="1751" HasProperties="1" Mapping="409" Parent="161" UserID="711" DisplayStyle="Line" Hidden="1" XYZ="-0.733065183212665,2.19592746878289,-1.25447143050526" Connections="1752" ForcefieldType="h1o" Charge="0.41" Components="H" Visible="0">
							<Properties Force="-342.092346605792,-66.847067086435,44.6404439730627" RelativeVelocity="0.069365304179211,-0.570289225480781,-0.95865733744717"/>
						</Atom3d>
						<Bond ID="1752" Mapping="409" Parent="161" Hidden="1" Connects="1739,1751" Visible="0"/>
						<Molecule ID="161" Mapping="409" Parent="2" Children="ci(18):17+1736,4509" Name="Sketch 24" XYZ="0.688899544218255,0.339535769983611,-0.302223708328691" Visible="0"/>
						<Atom3d ID="1753" HasProperties="1" Mapping="409" Parent="163" UserID="712" DisplayStyle="Line" XYZ="1.27856257592502,-0.0125769464556157,-1.01933570884296" Connections="1755,1759,1761,1763" ForcefieldType="c4" Charge="-0.159" Components="C" Visible="0">
							<Properties Force="313.092200288056,-59.9436505805652,832.857597151341" RelativeVelocity="-0.135279968152328,-0.184201015351595,-0.572064649948351"/>
						</Atom3d>
						<Atom3d ID="1754" HasProperties="1" Mapping="409" Parent="163" UserID="713" DisplayStyle="Line" XYZ="1.29109705959651,-0.0645648248935816,-1.01895827564753" Connections="1755,1757,1765,1767" ForcefieldType="c4o" Charge="0.054" Components="C" Visible="0">
							<Properties Force="408.056290781067,-189.495547186384,-359.851023002134" RelativeVelocity="-0.0983944778756117,-0.0776384712982754,0.0439844475109982"/>
						</Atom3d>
						<Bond ID="1755" Mapping="409" Parent="163" Connects="1753,1754" Visible="0"/>
						<Atom3d ID="1756" HasProperties="1" Mapping="409" Parent="163" UserID="714" DisplayStyle="Line" XYZ="1.32181136255111,-0.0769189459291057,-1.0570573115936" Connections="1757,1769" ForcefieldType="o2h" Charge="-0.57" Components="O" Visible="0">
							<Properties Force="846.212683706091,-473.321581847551,253.997669050014" RelativeVelocity="0.114241829397114,0.057832745384551,-0.0603900677799315"/>
						</Atom3d>
						<Bond ID="1757" Mapping="409" Parent="163" Connects="1754,1756" Visible="0"/>
						<Atom3d ID="1758" HasProperties="1" Mapping="409" Parent="163" UserID="715" DisplayStyle="Line" Hidden="1" XYZ="1.30585835725527,0.0132123592633664,-1.00783185501836" Connections="1759" ForcefieldType="h1" Charge="0.053" Components="H" Visible="0">
							<Properties Force="172.824472795463,-306.041774963769,25.3878565658407" RelativeVelocity="-0.116642293653282,-0.416079088877507,-0.121304676832991"/>
						</Atom3d>
						<Bond ID="1759" Mapping="409" Parent="163" Hidden="1" Connects="1753,1758" Visible="0"/>
						<Atom3d ID="1760" HasProperties="1" Mapping="409" Parent="163" UserID="716" DisplayStyle="Line" Hidden="1" XYZ="1.24822064007248,-0.00688078398363866,-0.996466410896251" Connections="1761" ForcefieldType="h1" Charge="0.053" Components="H" Visible="0">
							<Properties Force="-399.614315724524,161.27479399343,183.197991742816" RelativeVelocity="0.491357038164698,-0.191647042432751,-0.729741777945888"/>
						</Atom3d>
						<Bond ID="1761" Mapping="409" Parent="163" Hidden="1" Connects="1753,1760" Visible="0"/>
						<Atom3d ID="1762" HasProperties="1" Mapping="409" Parent="163" UserID="717" DisplayStyle="Line" Hidden="1" XYZ="1.27024311661794,-0.00431422820782267,-1.05447393742106" Connections="1763" ForcefieldType="h1" Charge="0.053" Components="H" Visible="0">
							<Properties Force="-456.848747132544,442.01817929517,-1252.51398465309" RelativeVelocity="-0.150445576222333,0.0273192056073327,1.01679655641284"/>
						</Atom3d>
						<Bond ID="1763" Mapping="409" Parent="163" Hidden="1" Connects="1753,1762" Visible="0"/>
						<Atom3d ID="1764" HasProperties="1" Mapping="409" Parent="163" UserID="718" DisplayStyle="Line" Hidden="1" XYZ="1.26007822214583,-0.0872029682413217,-1.02334367061828" Connections="1765" ForcefieldType="h1" Charge="0.053" Components="H" Visible="0">
							<Properties Force="-403.214663963384,-61.210646459326,172.490225926697" RelativeVelocity="0.309831036104488,-0.228636778778517,-0.404929831042369"/>
						</Atom3d>
						<Bond ID="1765" Mapping="409" Parent="163" Hidden="1" Connects="1754,1764" Visible="0"/>
						<Atom3d ID="1766" HasProperties="1" Mapping="409" Parent="163" UserID="719" DisplayStyle="Line" Hidden="1" XYZ="1.31000536706767,-0.0747365840140616,-0.987510069630767" Connections="1767" ForcefieldType="h1" Charge="0.053" Components="H" Visible="0">
							<Properties Force="73.7318039964547,-122.213934085807,745.854550577429" RelativeVelocity="-0.265413850286619,0.0090609354161405,-0.590125180727105"/>
						</Atom3d>
						<Bond ID="1767" Mapping="409" Parent="163" Hidden="1" Connects="1754,1766" Visible="0"/>
						<Atom3d ID="1768" HasProperties="1" Mapping="409" Parent="163" UserID="720" DisplayStyle="Line" Hidden="1" XYZ="1.34644777680546,-0.0969711444786207,-1.04112455334805" Connections="1769" ForcefieldType="h1o" Charge="0.41" Components="H" Visible="0">
							<Properties Force="-416.11699960998,515.394882126657,-542.785278452851" RelativeVelocity="-0.394827081112012,-0.759467199381552,-0.282697039428509"/>
						</Atom3d>
						<Bond ID="1769" Mapping="409" Parent="163" Hidden="1" Connects="1756,1768" Visible="0"/>
						<Molecule ID="163" Mapping="409" Parent="2" Children="ci(18):17+1753,4510" Name="Sketch 24" XYZ="0.266867602755374,0.434970124916031,-0.302223708328691" Visible="0"/>
						<Atom3d ID="1770" HasProperties="1" Mapping="409" Parent="165" UserID="721" DisplayStyle="Line" XYZ="0.88772897524592,1.20815261263455,-0.863698858256987" Connections="1772,1776,1778,1780" ForcefieldType="c4" Charge="-0.159" Components="C" Visible="0">
							<Properties Force="262.158015154898,-871.478324675789,1.77471583603043" RelativeVelocity="0.0868994864943604,0.0479202960201505,0.10412759402377"/>
						</Atom3d>
						<Atom3d ID="1771" HasProperties="1" Mapping="409" Parent="165" UserID="722" DisplayStyle="Line" XYZ="0.92290672293161,1.21103502921713,-0.822242930643845" Connections="1772,1774,1782,1784" ForcefieldType="c4o" Charge="0.054" Components="C" Visible="0">
							<Properties Force="-433.656333562576,-1129.43022205195,509.325514155049" RelativeVelocity="0.177328327200277,0.246514163359043,0.0123398364242949"/>
						</Atom3d>
						<Bond ID="1772" Mapping="409" Parent="165" Connects="1770,1771" Visible="0"/>
						<Atom3d ID="1773" HasProperties="1" Mapping="409" Parent="165" UserID="723" DisplayStyle="Line" XYZ="0.901335774221039,1.20559804483265,-0.776093755560409" Connections="1774,1786" ForcefieldType="o2h" Charge="-0.57" Components="O" Visible="0">
							<Properties Force="-698.352485755037,-215.471767097413,-261.381308793053" RelativeVelocity="0.211055711146003,0.058048211726641,0.159937963235373"/>
						</Atom3d>
						<Bond ID="1774" Mapping="409" Parent="165" Connects="1771,1773" Visible="0"/>
						<Atom3d ID="1775" HasProperties="1" Mapping="409" Parent="165" UserID="724" DisplayStyle="Line" Hidden="1" XYZ="0.906080186452115,1.2146888902411,-0.898209789999333" Connections="1776" ForcefieldType="h1" Charge="0.053" Components="H" Visible="0">
							<Properties Force="-154.281584986757,-169.188414222207,188.958411420466" RelativeVelocity="0.249006861868754,-1.11548454493411,0.72312585339546"/>
						</Atom3d>
						<Bond ID="1776" Mapping="409" Parent="165" Hidden="1" Connects="1770,1775" Visible="0"/>
						<Atom3d ID="1777" HasProperties="1" Mapping="409" Parent="165" UserID="725" DisplayStyle="Line" Hidden="1" XYZ="0.860666508985969,1.23359167680331,-0.859771448394853" Connections="1778" ForcefieldType="h1" Charge="0.053" Components="H" Visible="0">
							<Properties Force="-730.367901287286,970.773425499878,105.805094062017" RelativeVelocity="0.73043224201497,0.719639656761992,-0.684737115963056"/>
						</Atom3d>
						<Bond ID="1778" Mapping="409" Parent="165" Hidden="1" Connects="1770,1777" Visible="0"/>
						<Atom3d ID="1779" HasProperties="1" Mapping="409" Parent="165" UserID="726" DisplayStyle="Line" Hidden="1" XYZ="0.867171949290146,1.17352687624014,-0.864389788463854" Connections="1780" ForcefieldType="h1" Charge="0.053" Components="H" Visible="0">
							<Properties Force="552.967201122906,311.260417958227,-42.0075565245015" RelativeVelocity="0.0293044443101146,0.529684680174401,-0.0779609655243585"/>
						</Atom3d>
						<Bond ID="1780" Mapping="409" Parent="165" Hidden="1" Connects="1770,1779" Visible="0"/>
						<Atom3d ID="1781" HasProperties="1" Mapping="409" Parent="165" UserID="727" DisplayStyle="Line" Hidden="1" XYZ="0.941877931736469,1.24337388137267,-0.821462317928649" Connections="1782" ForcefieldType="h1" Charge="0.053" Components="H" Visible="0">
							<Properties Force="590.675147038523,886.162748350318,-264.290347130055" RelativeVelocity="0.036070477647277,-0.122939177434181,-0.562544097733597"/>
						</Atom3d>
						<Bond ID="1782" Mapping="409" Parent="165" Hidden="1" Connects="1771,1781" Visible="0"/>
						<Atom3d ID="1783" HasProperties="1" Mapping="409" Parent="165" UserID="728" DisplayStyle="Line" Hidden="1" XYZ="0.94714808345284,1.18066076813174,-0.82608612883068" Connections="1784" ForcefieldType="h1" Charge="0.053" Components="H" Visible="0">
							<Properties Force="300.933925616502,86.0566198819891,-89.5924966805073" RelativeVelocity="0.523585593770178,0.233433798054121,0.00764289594762496"/>
						</Atom3d>
						<Bond ID="1784" Mapping="409" Parent="165" Hidden="1" Connects="1771,1783" Visible="0"/>
						<Atom3d ID="1785" HasProperties="1" Mapping="409" Parent="165" UserID="729" DisplayStyle="Line" Hidden="1" XYZ="0.920819931727736,1.21878307405489,-0.751755508678237" Connections="1786" ForcefieldType="h1o" Charge="0.41" Components="H" Visible="0">
							<Properties Force="173.141854870787,91.3115079692522,-193.217780788966" RelativeVelocity="-0.247393391911206,-0.104785757036272,0.19509193827237"/>
						</Atom3d>
						<Bond ID="1786" Mapping="409" Parent="165" Hidden="1" Connects="1773,1785" Visible="0"/>
						<Molecule ID="165" Mapping="409" Parent="2" Children="ci(18):17+1770,4511" Name="Sketch 24" XYZ="0.266867602755374,0.434970124916031,-0.302223708328691" Visible="0"/>
						<Atom3d ID="1787" HasProperties="1" Mapping="409" Parent="167" UserID="730" DisplayStyle="Line" XYZ="0.639586635527178,0.226946770109585,-0.784976977738104" Connections="1789,1793,1795,1797" ForcefieldType="c4" Charge="-0.159" Components="C" Visible="0">
							<Properties Force="421.160083578849,1072.61505244458,281.581067367137" RelativeVelocity="0.0167385008244645,-0.212480186489862,0.172022549020184"/>
						</Atom3d>
						<Atom3d ID="1788" HasProperties="1" Mapping="409" Parent="167" UserID="731" DisplayStyle="Line" XYZ="0.618323038938823,0.181348443904332,-0.798649444350216" Connections="1789,1791,1799,1801" ForcefieldType="c4o" Charge="0.054" Components="C" Visible="0">
							<Properties Force="-1301.06624724959,-1280.00291650096,-14.1380289913931" RelativeVelocity="-0.0517871487203858,0.126534909365687,0.083047301706859"/>
						</Atom3d>
						<Bond ID="1789" Mapping="409" Parent="167" Connects="1787,1788" Visible="0"/>
						<Atom3d ID="1790" HasProperties="1" Mapping="409" Parent="167" UserID="732" DisplayStyle="Line" XYZ="0.591601071041666,0.183372257380056,-0.841548494232678" Connections="1791,1803" ForcefieldType="o2h" Charge="-0.57" Components="O" Visible="0">
							<Properties Force="207.929432092835,586.293477201562,-409.197007404057" RelativeVelocity="0.186806142636333,-0.303331913873506,-0.060292181952375"/>
						</Atom3d>
						<Bond ID="1791" Mapping="409" Parent="167" Connects="1788,1790" Visible="0"/>
						<Atom3d ID="1792" HasProperties="1" Mapping="409" Parent="167" UserID="733" DisplayStyle="Line" Hidden="1" XYZ="0.645599267066507,0.226447205048273,-0.746037048756661" Connections="1793" ForcefieldType="h1" Charge="0.053" Components="H" Visible="0">
							<Properties Force="284.197878757432,81.8352058110206,-146.187996602263" RelativeVelocity="0.778599050420756,-0.545465580259442,-0.00369936763072701"/>
						</Atom3d>
						<Bond ID="1793" Mapping="409" Parent="167" Hidden="1" Connects="1787,1792" Visible="0"/>
						<Atom3d ID="1794" HasProperties="1" Mapping="409" Parent="167" UserID="734" DisplayStyle="Line" Hidden="1" XYZ="0.615798011610386,0.257876986529224,-0.791026633063401" Connections="1795" ForcefieldType="h1" Charge="0.053" Components="H" Visible="0">
							<Properties Force="47.6950595155916,-236.59035397878,-59.4557301586358" RelativeVelocity="0.575938904887367,-0.0436062514635582,0.122059381924823"/>
						</Atom3d>
						<Bond ID="1795" Mapping="409" Parent="167" Hidden="1" Connects="1787,1794" Visible="0"/>
						<Atom3d ID="1796" HasProperties="1" Mapping="409" Parent="167" UserID="735" DisplayStyle="Line" Hidden="1" XYZ="0.673560007708679,0.233259611448783,-0.804794999779929" Connections="1797" ForcefieldType="h1" Charge="0.053" Components="H" Visible="0">
							<Properties Force="-264.926680692659,31.6911661840342,274.825073337859" RelativeVelocity="0.439762436107437,0.874922837911008,-0.618867803880173"/>
						</Atom3d>
						<Bond ID="1797" Mapping="409" Parent="167" Hidden="1" Connects="1787,1796" Visible="0"/>
						<Atom3d ID="1798" HasProperties="1" Mapping="409" Parent="167" UserID="736" DisplayStyle="Line" Hidden="1" XYZ="0.593065973959035,0.167196744634355,-0.771712763922592" Connections="1799" ForcefieldType="h1" Charge="0.053" Components="H" Visible="0">
							<Properties Force="230.212961009682,325.491667377811,108.852587361612" RelativeVelocity="-0.492139386037343,-0.451917838185288,0.43759371414721"/>
						</Atom3d>
						<Bond ID="1799" Mapping="409" Parent="167" Hidden="1" Connects="1788,1798" Visible="0"/>
						<Atom3d ID="1800" HasProperties="1" Mapping="409" Parent="167" UserID="737" DisplayStyle="Line" Hidden="1" XYZ="0.644874806183929,0.153556061429687,-0.799528030231221" Connections="1801" ForcefieldType="h1" Charge="0.053" Components="H" Visible="0">
							<Properties Force="490.932916900579,-269.123019745061,-199.398392913846" RelativeVelocity="-0.537451039651249,-0.14717994339541,0.277070300784743"/>
						</Atom3d>
						<Bond ID="1801" Mapping="409" Parent="167" Hidden="1" Connects="1788,1800" Visible="0"/>
						<Atom3d ID="1802" HasProperties="1" Mapping="409" Parent="167" UserID="738" DisplayStyle="Line" Hidden="1" XYZ="0.581576926388769,0.151524688408017,-0.849151282778357" Connections="1803" ForcefieldType="h1o" Charge="0.41" Components="H" Visible="0">
							<Properties Force="20.9832499970759,-120.343183277405,298.101034485482" RelativeVelocity="-0.216475665903351,0.00706477058809065,0.0993250208566077"/>
						</Atom3d>
						<Bond ID="1803" Mapping="409" Parent="167" Hidden="1" Connects="1790,1802" Visible="0"/>
						<Molecule ID="167" Mapping="409" Parent="2" Children="ci(18):17+1787,4512" Name="Sketch 24" XYZ="0.266867602755374,0.434970124916031,-0.302223708328691" Visible="0"/>
						<Atom3d ID="1804" HasProperties="1" Mapping="409" Parent="169" UserID="739" DisplayStyle="Line" XYZ="1.33650113630954,-0.100523079031191,-0.218280629440757" Connections="1806,1810,1812,1814" ForcefieldType="c4" Charge="-0.159" Components="C" Visible="0">
							<Properties Force="-878.60353211557,-31.8762163980154,-104.268457078986" RelativeVelocity="0.0897155537400706,-0.149224774314109,0.275728285008121"/>
						</Atom3d>
						<Atom3d ID="1805" HasProperties="1" Mapping="409" Parent="169" UserID="740" DisplayStyle="Line" XYZ="1.34658283223261,-0.0992914965484987,-0.164522856168307" Connections="1806,1808,1816,1818" ForcefieldType="c4o" Charge="0.054" Components="C" Visible="0">
							<Properties Force="437.231959752092,-81.2321900211291,-484.518734525748" RelativeVelocity="-0.0346155100168575,-0.0895934277588348,-0.23481838345743"/>
						</Atom3d>
						<Bond ID="1806" Mapping="409" Parent="169" Connects="1804,1805" Visible="0"/>
						<Atom3d ID="1807" HasProperties="1" Mapping="409" Parent="169" UserID="741" DisplayStyle="Line" XYZ="1.32807930204741,-0.0541020148712456,-0.147957107782695" Connections="1808,1820" ForcefieldType="o2h" Charge="-0.57" Components="O" Visible="0">
							<Properties Force="135.956680631652,-743.249906609792,319.942314983272" RelativeVelocity="0.0665172751905907,-0.0263089997155163,0.0712550324856213"/>
						</Atom3d>
						<Bond ID="1808" Mapping="409" Parent="169" Connects="1805,1807" Visible="0"/>
						<Atom3d ID="1809" HasProperties="1" Mapping="409" Parent="169" UserID="742" DisplayStyle="Line" Hidden="1" XYZ="1.35098938141769,-0.0663004431696106,-0.229671830863861" Connections="1810" ForcefieldType="h1" Charge="0.053" Components="H" Visible="0">
							<Properties Force="-23.5351841586998,154.83346759857,-349.204042089926" RelativeVelocity="0.435452322507877,-0.0832040913333358,-0.141064356634667"/>
						</Atom3d>
						<Bond ID="1810" Mapping="409" Parent="169" Hidden="1" Connects="1804,1809" Visible="0"/>
						<Atom3d ID="1811" HasProperties="1" Mapping="409" Parent="169" UserID="743" DisplayStyle="Line" Hidden="1" XYZ="1.29543640151325,-0.0997613779358476,-0.225387060710848" Connections="1812" ForcefieldType="h1" Charge="0.053" Components="H" Visible="0">
							<Properties Force="1123.56025654874,-90.3329866247661,123.73662788185" RelativeVelocity="-0.177608286518836,0.227912310414826,-0.518600784578891"/>
						</Atom3d>
						<Bond ID="1812" Mapping="409" Parent="169" Hidden="1" Connects="1804,1811" Visible="0"/>
						<Atom3d ID="1813" HasProperties="1" Mapping="409" Parent="169" UserID="744" DisplayStyle="Line" Hidden="1" XYZ="1.35428222505746,-0.128876869697595,-0.240676555913969" Connections="1814" ForcefieldType="h1" Charge="0.053" Components="H" Visible="0">
							<Properties Force="-311.817309316977,297.006937756693,496.222587272012" RelativeVelocity="-0.0393284523640344,0.858044558519759,-0.144533176736566"/>
						</Atom3d>
						<Bond ID="1814" Mapping="409" Parent="169" Hidden="1" Connects="1804,1813" Visible="0"/>
						<Atom3d ID="1815" HasProperties="1" Mapping="409" Parent="169" UserID="745" DisplayStyle="Line" Hidden="1" XYZ="1.38716032672291,-0.10246881504581,-0.161562626486769" Connections="1816" ForcefieldType="h1" Charge="0.053" Components="H" Visible="0">
							<Properties Force="-718.9054577772,221.627232980651,317.228825940239" RelativeVelocity="0.228487057830995,-0.0146248013795946,-0.369259630530204"/>
						</Atom3d>
						<Bond ID="1816" Mapping="409" Parent="169" Hidden="1" Connects="1805,1815" Visible="0"/>
						<Atom3d ID="1817" HasProperties="1" Mapping="409" Parent="169" UserID="746" DisplayStyle="Line" Hidden="1" XYZ="1.32993529001438,-0.12978361171518,-0.145890855073558" Connections="1818" ForcefieldType="h1" Charge="0.053" Components="H" Visible="0">
							<Properties Force="71.998513362731,210.713885873366,-3.94507383526345" RelativeVelocity="1.46814710510306,-0.0636187466687945,0.483486813660966"/>
						</Atom3d>
						<Bond ID="1818" Mapping="409" Parent="169" Hidden="1" Connects="1805,1817" Visible="0"/>
						<Atom3d ID="1819" HasProperties="1" Mapping="409" Parent="169" UserID="747" DisplayStyle="Line" Hidden="1" XYZ="1.32420951189285,-0.0576100823656726,-0.113446852581157" Connections="1820" ForcefieldType="h1o" Charge="0.41" Components="H" Visible="0">
							<Properties Force="120.34789972139,85.5796182650771,-411.382223009168" RelativeVelocity="-1.03949757537406,0.207591525261203,-0.366027642217527"/>
						</Atom3d>
						<Bond ID="1820" Mapping="409" Parent="169" Hidden="1" Connects="1807,1819" Visible="0"/>
[truncated: 1,009,235 more chars]
