# Supplementary material for: Supramolecular dynamics-enhanced synergistic antifouling mechanisms for enhanced membrane antifouling and permeability
Source: Nat Commun. 2025 Jul 30;16:6956. doi: 10.1038/s41467-025-62231-w (PMC12311053; doi:10.1038/s41467-025-62231-w)
Supplement: Supplementary file 4 — Supplementary Data 1 [file 41467_2025_62231_MOESM4_ESM.zip › Supplementary date-Molecular simulation/Assembled β-CD_PDMS in water.xsd]

<?xml version="1.0" encoding="latin1"?>
<!DOCTYPE XSD []>
<XSD Version="20.1" WrittenBy="Materials Studio 20.1">
	<AtomisticTreeRoot ID="1" NumProperties="62" HasProperties="1" NumChildren="1">
		<Property Name="AngleAxisType" DefinedOn="AngleBetweenPlanesBender" Type="Enumerated"/>
		<Property Name="AngleEnergy" DefinedOn="ClassicalEnergyHolder" Type="Double"/>
		<Property Name="BeadDocumentID" DefinedOn="MesoMoleculeSet" Type="String"/>
		<Property Name="BendBendEnergy" DefinedOn="ClassicalEnergyHolder" Type="Double"/>
		<Property Name="BendTorsionBendEnergy" DefinedOn="ClassicalEnergyHolder" Type="Double"/>
		<Property Name="BondEnergy" DefinedOn="ClassicalEnergyHolder" Type="Double"/>
		<Property Name="EFGAsymmetry" DefinedOn="Atom" Type="Double"/>
		<Property Name="EFGQuadrupolarCoupling" DefinedOn="Atom" Type="Double"/>
		<Property Name="ElectrostaticEnergy" DefinedOn="ClassicalEnergyHolder" Type="Double"/>
		<Property Name="FaceMillerIndex" DefinedOn="GrowthFace" Type="MillerIndex"/>
		<Property Name="FacetTransparency" DefinedOn="GrowthFace" Type="Float"/>
		<Property Name="FermiLevel" DefinedOn="ScalarFieldBase" Type="Double"/>
		<Property Name="Force" DefinedOn="Matter" Type="CoDirection"/>
		<Property Name="FrameFilter" DefinedOn="Trajectory" Type="String"/>
		<Property Name="HarmonicForceConstant" DefinedOn="HarmonicRestraint" Type="Double"/>
		<Property Name="HarmonicMinimum" DefinedOn="HarmonicRestraint" Type="Double"/>
		<Property Name="HydrogenBondEnergy" DefinedOn="ClassicalEnergyHolder" Type="Double"/>
		<Property Name="ImportOrder" DefinedOn="Bondable" Type="UnsignedInteger"/>
		<Property Name="InversionEnergy" DefinedOn="ClassicalEnergyHolder" Type="Double"/>
		<Property Name="IsBackboneAtom" DefinedOn="Atom" Type="Boolean"/>
		<Property Name="IsChiralCenter" DefinedOn="Atom" Type="Boolean"/>
		<Property Name="IsOutOfPlane" DefinedOn="Atom" Type="Boolean"/>
		<Property Name="IsRepeatArrowVisible" DefinedOn="ElectrodeWire" Type="Boolean"/>
		<Property Name="KineticEnergy" DefinedOn="ClassicalEnergyHolder" Type="Double"/>
		<Property Name="LineExtentPadding" DefinedOn="BestFitLineMonitor" Type="Double"/>
		<Property Name="LinkageGroupName" DefinedOn="Linkage" Type="String"/>
		<Property Name="ListIdentifier" DefinedOn="PropertyList" Type="String"/>
		<Property Name="NMRShielding" DefinedOn="Atom" Type="Double"/>
		<Property Name="NonBondEnergy" DefinedOn="ClassicalEnergyHolder" Type="Double"/>
		<Property Name="NormalMode" DefinedOn="Bondable" Type="Direction"/>
		<Property Name="NormalModeFrequency" DefinedOn="Bondable" Type="Double"/>
		<Property Name="NumScanSteps" DefinedOn="LinearScan" Type="UnsignedInteger"/>
		<Property Name="OrbitalCutoffRadius" DefinedOn="Bondable" Type="Double"/>
		<Property Name="PlaneExtentPadding" DefinedOn="BestFitPlaneMonitor" Type="Double"/>
		<Property Name="PotentialEnergy" DefinedOn="ClassicalEnergyHolder" Type="Double"/>
		<Property Name="QuantizationValue" DefinedOn="ScalarFieldBase" Type="Double"/>
		<Property Name="RelativeVelocity" DefinedOn="Matter" Type="Direction"/>
		<Property Name="RepeatArrowScale" DefinedOn="ElectrodeWire" Type="Float"/>
		<Property Name="RestraintEnergy" DefinedOn="ClassicalEnergyHolder" Type="Double"/>
		<Property Name="ScanEnd" DefinedOn="LinearScan" Type="Double"/>
		<Property Name="ScanStart" DefinedOn="LinearScan" Type="Double"/>
		<Property Name="SeparatedStretchStretchEnergy" DefinedOn="ClassicalEnergyHolder" Type="Double"/>
		<Property Name="ServerDipoleMoment" DefinedOn="MatterGroupProperties" Type="Direction"/>
		<Property Name="SimulationStep" DefinedOn="Trajectory" Type="Integer"/>
		<Property Name="SpinQuantizationDirection" DefinedOn="Atom" Type="Direction"/>
		<Property Name="Stiffness" DefinedOn="SymmetryMatterHessian" Type="Matrix6x6"/>
		<Property Name="StretchBendStretchEnergy" DefinedOn="ClassicalEnergyHolder" Type="Double"/>
		<Property Name="StretchStretchEnergy" DefinedOn="ClassicalEnergyHolder" Type="Double"/>
		<Property Name="StretchTorsionStretchEnergy" DefinedOn="ClassicalEnergyHolder" Type="Double"/>
		<Property Name="Temperature" DefinedOn="ClassicalEnergyHolder" Type="Double"/>
		<Property Name="ThreeBodyNonBondEnergy" DefinedOn="ClassicalEnergyHolder" Type="Double"/>
		<Property Name="TorsionBendBendEnergy" DefinedOn="ClassicalEnergyHolder" Type="Double"/>
		<Property Name="TorsionEnergy" DefinedOn="ClassicalEnergyHolder" Type="Double"/>
		<Property Name="TorsionStretchEnergy" DefinedOn="ClassicalEnergyHolder" Type="Double"/>
		<Property Name="TotalEnergy" DefinedOn="ClassicalEnergyHolder" Type="Double"/>
		<Property Name="Units" DefinedOn="ScalarFieldBase" Type="String"/>
		<Property Name="ValenceCrossTermEnergy" DefinedOn="ClassicalEnergyHolder" Type="Double"/>
		<Property Name="ValenceDiagonalEnergy" DefinedOn="ClassicalEnergyHolder" Type="Double"/>
		<Property Name="VanDerWaalsEnergy" DefinedOn="ClassicalEnergyHolder" Type="Double"/>
		<Property Name="_ServerAtomNames" DefinedOn="IndexProvider" Type="String"/>
		<Property Name="_Stress" DefinedOn="MatterSymmetrySystem" Type="Matrix"/>
		<Property Name="_TrajectoryStress" DefinedOn="MatterSymmetrySystem" Type="Matrix"/>
		<Properties TotalEnergy="-1706.25844501772" KineticEnergy="774.497556140253" PotentialEnergy="-2479.94218620978" ValenceDiagonalEnergy="517.71310069104" BondEnergy="318.676385375714" AngleEnergy="343.340396732314" TorsionEnergy="-144.303681416988" InversionEnergy="0" ValenceCrossTermEnergy="-48.9762518748438" StretchStretchEnergy="-0.208252542208746" StretchBendStretchEnergy="-20.1206424261467" StretchTorsionStretchEnergy="0.676344474786253" SeparatedStretchStretchEnergy="0" TorsionStretchEnergy="-0.883484020388308" BendBendEnergy="-0.450918627414569" TorsionBendBendEnergy="-14.2025794868575" BendTorsionBendEnergy="-13.7867192466142" NonBondEnergy="-2948.67903502598" HydrogenBondEnergy="0" VanDerWaalsEnergy="428.422548590573" ElectrostaticEnergy="-3365.21394508334" RestraintEnergy="0" ThreeBodyNonBondEnergy="0" Temperature="289.340995585758"/>
		<SymmetrySystem ID="2" HasProperties="1" Mapping="3" Children="ci(403):403+4" Normalized="1" OverspecificationTolerance="0.01" HasSymmetryHistory="1">
			<Properties _Stress="-0.00015593101685769,7.11078421441864e-005,-4.06412768686394e-005,7.11078421441864e-005,-1.49445989882043e-005,-3.4432958967361e-005,-4.06412768686394e-005,-3.4432958967361e-005,-6.13419407367514e-005" _TrajectoryStress="0.00015010224141241,-0.000503233556757695,0.000251684250739491,-0.000503233556757695,-0.000783186174862059,0.000250688166346881,0.000251684250739491,0.000250688166346881,-0.00040338247220456"/>
			<MappingSet ID="407" SymmetryDefinition="4" ActiveSystem="2" NumFamilies="1" OwnsTotalConstraintMapping="1" TotalConstraintMapping="3">
				<MappingFamily ID="408" NumImageMappings="200">
					<IdentityMapping ID="409" Element="1,0,0,0,0,1,0,0,0,0,1,0" Constraint="1,0,0,0,0,1,0,0,0,0,1,0" MappedObjects="ci(1821):5+410,5,5+415,7,5+420,9,5+425,11,5+430,13,5+435,15,5+440,17,5+445,19,5+450,21,5+455,23,5+460,25,5+465,27,5+470,29,5+475,31,5+480,33,5+485,35,5+490,37,5+495,39,5+500,41,5+505,43,5+510,45,5+515,47,5+520,49,5+525,51,5+530,53,5+535,55,5+540,57,5+545,59,5+550,61,5+555,63,5+560,65,5+565,67,5+570,69,5+575,71,5+580,73,5+585,75,5+590,77,5+595,79,5+600,81,5+605,83,5+610,85,5+615,87,5+620,89,5+625,91,5+630,93,5+635,95,5+640,97,5+645,99,5+650,101,5+655,103,5+660,105,5+665,107,5+670,109,5+675,111,5+680,113,5+685,115,5+690,117,5+695,119,5+700,121,5+705,123,5+710,125,5+715,127,5+720,129,5+725,131,5+730,133,5+735,135,5+740,137,5+745,139,5+750,141,5+755,143,5+760,145,5+765,147,5+770,149,5+775,151,5+780,153,5+785,155,5+790,157,5+795,159,5+800,161,5+805,163,5+810,165,5+815,167,5+820,169,5+825,171,5+830,173,5+835,175,5+840,177,5+845,179,5+850,181,5+855,183,5+860,185,5+865,187,5+870,189,5+875,191,5+880,193,5+885,195,5+890,197,5+895,199,5+900,201,5+905,203,5+910,205,5+915,207,5+920,209,5+925,211,5+930,213,5+935,215,5+940,217,5+945,219,5+950,221,5+955,223,5+960,225,5+965,227,5+970,229,5+975,231,5+980,233,5+985,235,5+990,237,5+995,239,5+1000,241,5+1005,243,5+1010,245,5+1015,247,5+1020,249,5+1025,251,5+1030,253,5+1035,255,5+1040,257,5+1045,259,5+1050,261,5+1055,263,5+1060,265,5+1065,267,5+1070,269,5+1075,271,5+1080,273,5+1085,275,5+1090,277,5+1095,279,5+1100,281,5+1105,283,5+1110,285,5+1115,287,5+1120,289,5+1125,291,5+1130,293,5+1135,295,5+1140,297,5+1145,299,5+1150,301,5+1155,303,5+1160,305,5+1165,307,5+1170,309,5+1175,311,5+1180,313,5+1185,315,5+1190,317,5+1195,319,5+1200,321,5+1205,323,5+1210,325,5+1215,327,5+1220,329,5+1225,331,5+1230,333,5+1235,335,5+1240,337,5+1245,339,5+1250,341,5+1255,343,5+1260,345,5+1265,347,5+1270,349,5+1275,351,5+1280,353,5+1285,355,5+1290,357,5+1295,359,5+1300,361,5+1305,363,5+1310,365,5+1315,367,5+1320,369,5+1325,371,5+1330,373,5+1335,375,5+1340,377,5+1345,379,5+1350,381,5+1355,383,5+1360,385,5+1365,387,5+1370,389,5+1375,391,5+1380,393,5+1385,395,5+1390,397,5+1395,399,5+1400,401,5+1405,403,620+1410,406" DefectObjects="ci(203):4,202+2030" NumImages="1821" NumDefects="203">
						<Atom3d ID="410" HasProperties="1" Mapping="409" Parent="5" UserID="1" DisplayStyle="Line" XYZ="-1.21665106458975,2.08407961371025,-2.27612294407894" Connections="412,414" ForcefieldType="o2*" Charge="-0.82" Components="O" Visible="0">
							<Properties Force="306.594302030239,-96.208834729696,-182.835391237333" RelativeVelocity="0.00806712833038918,0.285751016743538,0.264176487099051"/>
						</Atom3d>
						<Atom3d ID="411" HasProperties="1" Mapping="409" Parent="5" UserID="2" DisplayStyle="Line" Hidden="1" XYZ="-1.18012171787593,2.0580553382165,-2.29243326259097" Connections="412" ForcefieldType="h1o" Charge="0.41" Components="H" Visible="0">
							<Properties Force="-244.512541246003,420.777723496264,88.8545278181605" RelativeVelocity="1.27455588254287,-0.978565829880916,-0.173207668755635"/>
						</Atom3d>
						<Bond ID="412" Mapping="409" Parent="5" Hidden="1" Connects="410,411" Visible="0"/>
						<Atom3d ID="413" HasProperties="1" Mapping="409" Parent="5" UserID="3" DisplayStyle="Line" Hidden="1" XYZ="-1.24131354677315,2.0456602484928,-2.26666785226227" Connections="414" ForcefieldType="h1o" Charge="0.41" Components="H" Visible="0">
							<Properties Force="-147.334345238763,182.435908932393,132.938481913921" RelativeVelocity="-1.00681829448064,1.19364419527665,-0.00505990668398499"/>
						</Atom3d>
						<Bond ID="414" Mapping="409" Parent="5" Hidden="1" Connects="410,413" Visible="0"/>
						<Molecule ID="5" Mapping="409" Parent="2" Children="410,411,412,413,414,2031" Name="Sketch 23" XYZ="0.113814133691247,-0.113814133688723,0.0758760891258166" Visible="0"/>
						<Atom3d ID="415" HasProperties="1" Mapping="409" Parent="7" UserID="4" DisplayStyle="Line" XYZ="3.01048658701332,1.03438346952289,-0.607833827323518" Connections="417,419" ForcefieldType="o2*" Charge="-0.82" Components="O" Visible="0">
							<Properties Force="-138.685753646007,-881.594201303135,-226.23398979993" RelativeVelocity="-0.254993097792098,-0.118497626660184,-0.18294807921472"/>
						</Atom3d>
						<Atom3d ID="416" HasProperties="1" Mapping="409" Parent="7" UserID="5" DisplayStyle="Line" Hidden="1" XYZ="3.01899747289504,1.07481950029273,-0.590883788318385" Connections="417" ForcefieldType="h1o" Charge="0.41" Components="H" Visible="0">
							<Properties Force="-19.4255809064133,1011.59069043973,227.133838027223" RelativeVelocity="1.56709365978167,-0.0483829107272551,0.5386056453379"/>
						</Atom3d>
						<Bond ID="417" Mapping="409" Parent="7" Hidden="1" Connects="415,416" Visible="0"/>
						<Atom3d ID="418" HasProperties="1" Mapping="409" Parent="7" UserID="6" DisplayStyle="Line" Hidden="1" XYZ="3.03535497418205,1.01199078120298,-0.575407889101062" Connections="419" ForcefieldType="h1o" Charge="0.41" Components="H" Visible="0">
							<Properties Force="-18.0399650510425,-83.9114810638743,-73.4755909314854" RelativeVelocity="-0.295921292967107,1.24072504541851,-1.4686869568332"/>
						</Atom3d>
						<Bond ID="419" Mapping="409" Parent="7" Hidden="1" Connects="415,418" Visible="0"/>
						<Molecule ID="7" Mapping="409" Parent="2" Children="415,416,417,418,419,2032" Name="Sketch 23" XYZ="0.113814133691247,-0.113814133688723,0.0758760891258166" Visible="0"/>
						<Atom3d ID="420" HasProperties="1" Mapping="409" Parent="9" UserID="7" DisplayStyle="Line" XYZ="1.81176276892787,3.86431837784706,0.625174670498709" Connections="422,424" ForcefieldType="o2*" Charge="-0.82" Components="O" Visible="0">
							<Properties Force="-480.727495245875,557.078234864322,-442.301435648957" RelativeVelocity="0.167736088953524,0.0800806270641743,0.139547214404187"/>
						</Atom3d>
						<Atom3d ID="421" HasProperties="1" Mapping="409" Parent="9" UserID="8" DisplayStyle="Line" Hidden="1" XYZ="1.77214577659745,3.86669824824842,0.650858353626321" Connections="422" ForcefieldType="h1o" Charge="0.41" Components="H" Visible="0">
							<Properties Force="239.280658739243,10.7311203029569,-38.2705146216675" RelativeVelocity="-0.918400194819806,0.159004211728229,-1.22175640062381"/>
						</Atom3d>
						<Bond ID="422" Mapping="409" Parent="9" Hidden="1" Connects="420,421" Visible="0"/>
						<Atom3d ID="423" HasProperties="1" Mapping="409" Parent="9" UserID="9" DisplayStyle="Line" Hidden="1" XYZ="1.80333500129842,3.90192447787431,0.596595604382666" Connections="424" ForcefieldType="h1o" Charge="0.41" Components="H" Visible="0">
							<Properties Force="230.401309381071,-588.062535912777,295.522398843246" RelativeVelocity="0.438771851576696,0.122825646561054,-0.298188846169893"/>
						</Atom3d>
						<Bond ID="424" Mapping="409" Parent="9" Hidden="1" Connects="420,423" Visible="0"/>
						<Molecule ID="9" Mapping="409" Parent="2" Children="420,421,422,423,424,2033" Name="Sketch 23" XYZ="0.113814133691247,-0.113814133688723,0.0758760891258166" Visible="0"/>
						<Atom3d ID="425" HasProperties="1" Mapping="409" Parent="11" UserID="10" DisplayStyle="Line" XYZ="3.12669347647478,-2.05595518264046,1.26210252161607" Connections="427,429" ForcefieldType="o2*" Charge="-0.82" Components="O" Visible="0">
							<Properties Force="404.768040568101,-303.20107913535,93.3233174097696" RelativeVelocity="-0.226783628012561,0.417256330930855,-0.0615065955543642"/>
						</Atom3d>
						<Atom3d ID="426" HasProperties="1" Mapping="409" Parent="11" UserID="11" DisplayStyle="Line" Hidden="1" XYZ="3.13681201673737,-2.05222683507781,1.30759181073729" Connections="427" ForcefieldType="h1o" Charge="0.41" Components="H" Visible="0">
							<Properties Force="-21.0915044202353,-155.037155068654,-136.626433051151" RelativeVelocity="0.598506982843466,0.785240472697572,0.664598641023561"/>
						</Atom3d>
						<Bond ID="427" Mapping="409" Parent="11" Hidden="1" Connects="425,426" Visible="0"/>
						<Atom3d ID="428" HasProperties="1" Mapping="409" Parent="11" UserID="12" DisplayStyle="Line" Hidden="1" XYZ="3.08815772138588,-2.03196130453774,1.26058535358796" Connections="429" ForcefieldType="h1o" Charge="0.41" Components="H" Visible="0">
							<Properties Force="-435.762579840961,347.174892384336,50.3799839410642" RelativeVelocity="-1.3165805016696,-0.608085715603932,-0.906728167500051"/>
						</Atom3d>
						<Bond ID="429" Mapping="409" Parent="11" Hidden="1" Connects="425,428" Visible="0"/>
						<Molecule ID="11" Mapping="409" Parent="2" Children="425,426,427,428,429,2034" Name="Sketch 23" XYZ="0.113814133691247,-0.113814133688723,0.0758760891258166" Visible="0"/>
						<Atom3d ID="430" HasProperties="1" Mapping="409" Parent="13" UserID="13" DisplayStyle="Line" XYZ="0.5114729456157,-0.0621902013892534,2.14315488665825" Connections="432,434" ForcefieldType="o2*" Charge="-0.82" Components="O" Visible="0">
							<Properties Force="327.51261956326,72.9709486075259,-757.230729980914" RelativeVelocity="-0.0238523051285719,0.329471593639558,-0.0164206769874404"/>
						</Atom3d>
						<Atom3d ID="431" HasProperties="1" Mapping="409" Parent="13" UserID="14" DisplayStyle="Line" Hidden="1" XYZ="0.469909699494238,-0.0530095532532882,2.12382198962209" Connections="432" ForcefieldType="h1o" Charge="0.41" Components="H" Visible="0">
							<Properties Force="158.507528065765,-121.635240828402,448.434623756873" RelativeVelocity="1.28835147434069,0.340848141224212,-0.615606047381577"/>
						</Atom3d>
						<Bond ID="432" Mapping="409" Parent="13" Hidden="1" Connects="430,431" Visible="0"/>
						<Atom3d ID="433" HasProperties="1" Mapping="409" Parent="13" UserID="15" DisplayStyle="Line" Hidden="1" XYZ="0.505229304764321,-0.0594287465985022,2.18771211429582" Connections="434" ForcefieldType="h1o" Charge="0.41" Components="H" Visible="0">
							<Properties Force="-338.081003855621,-3.24210613667259,364.291372917217" RelativeVelocity="-1.39378792280525,-1.3260704291298,-0.345969891732381"/>
						</Atom3d>
						<Bond ID="434" Mapping="409" Parent="13" Hidden="1" Connects="430,433" Visible="0"/>
						<Molecule ID="13" Mapping="409" Parent="2" Children="430,431,432,433,434,2035" Name="Sketch 23" XYZ="0.113814133691247,-0.113814133688723,0.0758760891258166" Visible="0"/>
						<Atom3d ID="435" HasProperties="1" Mapping="409" Parent="15" UserID="16" DisplayStyle="Line" XYZ="1.07084219645357,0.692524571349569,3.561619434156" Connections="437,439" ForcefieldType="o2*" Charge="-0.82" Components="O" Visible="0">
							<Properties Force="-207.311246851557,141.298738698844,-278.175515611935" RelativeVelocity="0.0260794457236256,0.0171130285823163,0.140561506244427"/>
						</Atom3d>
						<Atom3d ID="436" HasProperties="1" Mapping="409" Parent="15" UserID="17" DisplayStyle="Line" Hidden="1" XYZ="1.03606325903401,0.698035589025895,3.59035292890483" Connections="437" ForcefieldType="h1o" Charge="0.41" Components="H" Visible="0">
							<Properties Force="-326.220306117326,140.537321484341,188.192844457629" RelativeVelocity="-0.777945832042671,0.777428821866295,0.16548156684277"/>
						</Atom3d>
						<Bond ID="437" Mapping="409" Parent="15" Hidden="1" Connects="435,436" Visible="0"/>
						<Atom3d ID="438" HasProperties="1" Mapping="409" Parent="15" UserID="18" DisplayStyle="Line" Hidden="1" XYZ="1.10194906137371,0.677939344268384,3.59131058711931" Connections="439" ForcefieldType="h1o" Charge="0.41" Components="H" Visible="0">
							<Properties Force="484.589476836866,-124.433619343522,289.904382961003" RelativeVelocity="0.371035065417738,-0.511668477410617,0.897921173929412"/>
						</Atom3d>
						<Bond ID="439" Mapping="409" Parent="15" Hidden="1" Connects="435,438" Visible="0"/>
						<Molecule ID="15" Mapping="409" Parent="2" Children="435,436,437,438,439,2036" Name="Sketch 23" XYZ="0.113814133691247,-0.113814133688723,0.0758760891258166" Visible="0"/>
						<Atom3d ID="440" HasProperties="1" Mapping="409" Parent="17" UserID="19" DisplayStyle="Line" XYZ="2.26944069463662,0.878795386736584,3.32463363353935" Connections="442,444" ForcefieldType="o2*" Charge="-0.82" Components="O" Visible="0">
							<Properties Force="132.188475260604,289.513728927421,535.417140564679" RelativeVelocity="-0.040100994135252,0.101302605306315,0.255815278218409"/>
						</Atom3d>
						<Atom3d ID="441" HasProperties="1" Mapping="409" Parent="17" UserID="20" DisplayStyle="Line" Hidden="1" XYZ="2.30344969596982,0.85098927286691,3.3386070543154" Connections="442" ForcefieldType="h1o" Charge="0.41" Components="H" Visible="0">
							<Properties Force="138.511914550732,-76.4172906783466,51.9342549105398" RelativeVelocity="-0.296546453114519,-0.298193704881907,-0.886187569156538"/>
						</Atom3d>
						<Bond ID="442" Mapping="409" Parent="17" Hidden="1" Connects="440,441" Visible="0"/>
						<Atom3d ID="443" HasProperties="1" Mapping="409" Parent="17" UserID="21" DisplayStyle="Line" Hidden="1" XYZ="2.2533153407611,0.853298300987567,3.29137057441771" Connections="444" ForcefieldType="h1o" Charge="0.41" Components="H" Visible="0">
							<Properties Force="-250.431265587158,-262.199440894249,-528.801693111258" RelativeVelocity="1.12139084673678,-0.0773698955938966,0.0388632682101941"/>
						</Atom3d>
						<Bond ID="444" Mapping="409" Parent="17" Hidden="1" Connects="440,443" Visible="0"/>
						<Molecule ID="17" Mapping="409" Parent="2" Children="440,441,442,443,444,2037" Name="Sketch 23" XYZ="0.113814133691247,-0.113814133688723,0.0758760891258166" Visible="0"/>
						<Atom3d ID="445" HasProperties="1" Mapping="409" Parent="19" UserID="22" DisplayStyle="Line" XYZ="0.0778699029867826,-1.14789649972906,1.17373616251952" Connections="447,449" ForcefieldType="o2*" Charge="-0.82" Components="O" Visible="0">
							<Properties Force="487.814151624931,-53.9472439747921,831.435501600015" RelativeVelocity="0.0582969398287765,-0.265212043939364,-0.0947923234375763"/>
						</Atom3d>
						<Atom3d ID="446" HasProperties="1" Mapping="409" Parent="19" UserID="23" DisplayStyle="Line" Hidden="1" XYZ="0.0935146129746973,-1.19097807738602,1.18728896805388" Connections="447" ForcefieldType="h1o" Charge="0.41" Components="H" Visible="0">
							<Properties Force="-268.320059046463,500.388743273129,-272.531488236946" RelativeVelocity="-0.935243131374081,-0.621099263143018,-1.16593357724437"/>
						</Atom3d>
						<Bond ID="447" Mapping="409" Parent="19" Hidden="1" Connects="445,446" Visible="0"/>
						<Atom3d ID="448" HasProperties="1" Mapping="409" Parent="19" UserID="24" DisplayStyle="Line" Hidden="1" XYZ="0.0919815373898391,-1.12236988040174,1.21233842329602" Connections="449" ForcefieldType="h1o" Charge="0.41" Components="H" Visible="0">
							<Properties Force="-174.39175989435,-394.006451345905,-602.245814377479" RelativeVelocity="-0.261009179121931,0.812956299303059,-0.743305708385841"/>
						</Atom3d>
						<Bond ID="449" Mapping="409" Parent="19" Hidden="1" Connects="445,448" Visible="0"/>
						<Molecule ID="19" Mapping="409" Parent="2" Children="445,446,447,448,449,2038" Name="Sketch 23" XYZ="0.113814133691247,-0.113814133688723,0.0758760891258166" Visible="0"/>
						<Atom3d ID="450" HasProperties="1" Mapping="409" Parent="21" UserID="25" DisplayStyle="Line" XYZ="-2.25741679588625,-2.33143247622364,0.954380331131464" Connections="452,454" ForcefieldType="o2*" Charge="-0.82" Components="O" Visible="0">
							<Properties Force="-85.1392845425073,-954.166142721122,-538.739454952388" RelativeVelocity="-0.220464425519543,-0.0402355638286715,-0.0585367937234787"/>
						</Atom3d>
						<Atom3d ID="451" HasProperties="1" Mapping="409" Parent="21" UserID="26" DisplayStyle="Line" Hidden="1" XYZ="-2.29759496473904,-2.35357670466394,0.963728583045944" Connections="452" ForcefieldType="h1o" Charge="0.41" Components="H" Visible="0">
							<Properties Force="335.900749541931,430.65188293393,84.4384626821684" RelativeVelocity="-1.87136808139426,-0.827590738242586,-0.5354909989386"/>
						</Atom3d>
						<Bond ID="452" Mapping="409" Parent="21" Hidden="1" Connects="450,451" Visible="0"/>
						<Atom3d ID="453" HasProperties="1" Mapping="409" Parent="21" UserID="27" DisplayStyle="Line" Hidden="1" XYZ="-2.26015459712405,-2.29030041244581,0.972837265195989" Connections="454" ForcefieldType="h1o" Charge="0.41" Components="H" Visible="0">
							<Properties Force="-231.264219083253,473.282117614057,372.607292825594" RelativeVelocity="-0.0457800352069878,1.58470860731185,-0.212682068729952"/>
						</Atom3d>
						<Bond ID="454" Mapping="409" Parent="21" Hidden="1" Connects="450,453" Visible="0"/>
						<Molecule ID="21" Mapping="409" Parent="2" Children="450,451,452,453,454,2039" Name="Sketch 23" XYZ="-0.164054981156009,-0.353792007104481,0.0758760891258166" Visible="0"/>
						<Atom3d ID="455" HasProperties="1" Mapping="409" Parent="23" UserID="28" DisplayStyle="Line" XYZ="0.0524381284295512,0.574722641121407,3.78902191749319" Connections="457,459" ForcefieldType="o2*" Charge="-0.82" Components="O" Visible="0">
							<Properties Force="-130.100660830136,-52.1190302589818,255.312491781796" RelativeVelocity="-0.251834471078746,0.297908778053149,0.0373736956803255"/>
						</Atom3d>
						<Atom3d ID="456" HasProperties="1" Mapping="409" Parent="23" UserID="29" DisplayStyle="Line" Hidden="1" XYZ="0.0508252943465997,0.56267090577191,3.83395395175186" Connections="457" ForcefieldType="h1o" Charge="0.41" Components="H" Visible="0">
							<Properties Force="-85.7130611024538,40.0437360125159,-220.728054678263" RelativeVelocity="0.261692393823755,-0.951936984097556,-0.28785435501455"/>
						</Atom3d>
						<Bond ID="457" Mapping="409" Parent="23" Hidden="1" Connects="455,456" Visible="0"/>
						<Atom3d ID="458" HasProperties="1" Mapping="409" Parent="23" UserID="30" DisplayStyle="Line" Hidden="1" XYZ="0.0826458029171997,0.54516343719162,3.77127901860834" Connections="459" ForcefieldType="h1o" Charge="0.41" Components="H" Visible="0">
							<Properties Force="89.6257539275578,-72.1449916459089,-57.7395444288817" RelativeVelocity="0.0311044110237285,0.364614818788293,0.482634357076245"/>
						</Atom3d>
						<Bond ID="459" Mapping="409" Parent="23" Hidden="1" Connects="455,458" Visible="0"/>
						<Molecule ID="23" Mapping="409" Parent="2" Children="455,456,457,458,459,2040" Name="Sketch 23" XYZ="0.113814133691247,-0.113814133688723,0.0758760891258166" Visible="0"/>
						<Atom3d ID="460" HasProperties="1" Mapping="409" Parent="25" UserID="31" DisplayStyle="Line" XYZ="1.87682481460908,-0.809417811773105,1.09875927909122" Connections="462,464" ForcefieldType="o2*" Charge="-0.82" Components="O" Visible="0">
							<Properties Force="1067.87144251306,73.0716815976144,197.501423956766" RelativeVelocity="0.170731233998875,-0.0616929199231244,0.154907147414491"/>
						</Atom3d>
						<Atom3d ID="461" HasProperties="1" Mapping="409" Parent="25" UserID="32" DisplayStyle="Line" Hidden="1" XYZ="1.84279005147069,-0.820453589982958,1.12615973767546" Connections="462" ForcefieldType="h1o" Charge="0.41" Components="H" Visible="0">
							<Properties Force="-649.120028348815,-147.62583178691,240.626625667179" RelativeVelocity="1.00588501955242,-0.0349987914085485,0.4025943199103"/>
						</Atom3d>
						<Bond ID="462" Mapping="409" Parent="25" Hidden="1" Connects="460,461" Visible="0"/>
						<Atom3d ID="463" HasProperties="1" Mapping="409" Parent="25" UserID="33" DisplayStyle="Line" Hidden="1" XYZ="1.90494760930695,-0.787446423939607,1.13000469773617" Connections="464" ForcefieldType="h1o" Charge="0.41" Components="H" Visible="0">
							<Properties Force="-263.224668007961,-51.4443011592188,-237.352972240188" RelativeVelocity="-0.646565408057548,0.72182405426659,-0.45969443200955"/>
						</Atom3d>
						<Bond ID="464" Mapping="409" Parent="25" Hidden="1" Connects="460,463" Visible="0"/>
						<Molecule ID="25" Mapping="409" Parent="2" Children="460,461,462,463,464,2041" Name="Sketch 23" XYZ="0.113814133691247,-0.113814133688723,0.0758760891258166" Visible="0"/>
						<Atom3d ID="465" HasProperties="1" Mapping="409" Parent="27" UserID="34" DisplayStyle="Line" XYZ="1.23211750547326,-0.409248530621058,1.22879711133208" Connections="467,469" ForcefieldType="o2*" Charge="-0.82" Components="O" Visible="0">
							<Properties Force="457.619291549197,1060.81036773628,994.84540381242" RelativeVelocity="-0.288567102860255,-0.113172980314603,-0.162250893778395"/>
						</Atom3d>
						<Atom3d ID="466" HasProperties="1" Mapping="409" Parent="27" UserID="35" DisplayStyle="Line" Hidden="1" XYZ="1.22149826223367,-0.445317458660033,1.20612459951731" Connections="467" ForcefieldType="h1o" Charge="0.41" Components="H" Visible="0">
							<Properties Force="-431.335257712158,-958.190676703988,-554.490666599656" RelativeVelocity="-0.488187880579685,-1.13201765066449,-0.329771436762795"/>
						</Atom3d>
						<Bond ID="467" Mapping="409" Parent="27" Hidden="1" Connects="465,466" Visible="0"/>
						<Atom3d ID="468" HasProperties="1" Mapping="409" Parent="27" UserID="36" DisplayStyle="Line" Hidden="1" XYZ="1.21086284517251,-0.412462786364818,1.27007023773038" Connections="469" ForcefieldType="h1o" Charge="0.41" Components="H" Visible="0">
							<Properties Force="-129.142196091698,-95.0711920832554,-339.584884093719" RelativeVelocity="-0.150531541051483,0.887065945842794,-0.698436929445439"/>
						</Atom3d>
						<Bond ID="469" Mapping="409" Parent="27" Hidden="1" Connects="465,468" Visible="0"/>
						<Molecule ID="27" Mapping="409" Parent="2" Children="465,466,467,468,469,2042" Name="Sketch 23" XYZ="0.113814133691247,-0.113814133688723,0.0758760891258166" Visible="0"/>
						<Atom3d ID="470" HasProperties="1" Mapping="409" Parent="29" UserID="37" DisplayStyle="Line" XYZ="0.612315925872849,-1.82230411289761,-2.03315404052543" Connections="472,474" ForcefieldType="o2*" Charge="-0.82" Components="O" Visible="0">
							<Properties Force="-423.401250289915,315.594282261848,-340.009400334654" RelativeVelocity="-0.160745433233307,0.11029504248496,0.0152220616765486"/>
						</Atom3d>
						<Atom3d ID="471" HasProperties="1" Mapping="409" Parent="29" UserID="38" DisplayStyle="Line" Hidden="1" XYZ="0.647914966952145,-1.84327770323843,-2.05310376303134" Connections="472" ForcefieldType="h1o" Charge="0.41" Components="H" Visible="0">
							<Properties Force="243.759752377924,-11.3749780317635,-198.617128763194" RelativeVelocity="-0.660671948972207,0.194324854091918,-0.257242484857056"/>
						</Atom3d>
						<Bond ID="472" Mapping="409" Parent="29" Hidden="1" Connects="470,471" Visible="0"/>
						<Atom3d ID="473" HasProperties="1" Mapping="409" Parent="29" UserID="39" DisplayStyle="Line" Hidden="1" XYZ="0.600007094006014,-1.79138071757995,-2.06691366705361" Connections="474" ForcefieldType="h1o" Charge="0.41" Components="H" Visible="0">
							<Properties Force="232.503641275178,-344.266635676123,450.765372573452" RelativeVelocity="0.18474191110587,0.998573038766493,-0.474619469402665"/>
						</Atom3d>
						<Bond ID="474" Mapping="409" Parent="29" Hidden="1" Connects="470,473" Visible="0"/>
						<Molecule ID="29" Mapping="409" Parent="2" Children="470,471,472,473,474,2043" Name="Sketch 23" XYZ="0.113814133691247,-0.113814133688723,0.0758760891258166" Visible="0"/>
						<Atom3d ID="475" HasProperties="1" Mapping="409" Parent="31" UserID="40" DisplayStyle="Line" XYZ="1.52154706082134,0.0832665677834313,1.96664272892592" Connections="477,479" ForcefieldType="o2*" Charge="-0.82" Components="O" Visible="0">
							<Properties Force="-667.475095767605,140.424187172898,89.5869935611008" RelativeVelocity="0.124945925472627,-0.243923974666759,0.144367224330489"/>
						</Atom3d>
						<Atom3d ID="476" HasProperties="1" Mapping="409" Parent="31" UserID="41" DisplayStyle="Line" Hidden="1" XYZ="1.54666618337803,0.121366854959359,1.97543782285724" Connections="477" ForcefieldType="h1o" Charge="0.41" Components="H" Visible="0">
							<Properties Force="-224.384278355183,58.7850458159309,99.0524430004642" RelativeVelocity="-1.10800625581977,0.772901508030105,-0.457804444916734"/>
						</Atom3d>
						<Bond ID="477" Mapping="409" Parent="31" Hidden="1" Connects="475,476" Visible="0"/>
						<Atom3d ID="478" HasProperties="1" Mapping="409" Parent="31" UserID="42" DisplayStyle="Line" Hidden="1" XYZ="1.4765832393082,0.0930454177746663,1.98181180748671" Connections="479" ForcefieldType="h1o" Charge="0.41" Components="H" Visible="0">
							<Properties Force="889.025706684282,-98.2173784727546,-190.170267652815" RelativeVelocity="-0.375176285165942,-1.35986283931486,-1.30427560319607"/>
						</Atom3d>
						<Bond ID="479" Mapping="409" Parent="31" Hidden="1" Connects="475,478" Visible="0"/>
						<Molecule ID="31" Mapping="409" Parent="2" Children="475,476,477,478,479,2044" Name="Sketch 23" XYZ="0.112027832257191,0.232728348491097,0.0758760891258166" Visible="0"/>
						<Atom3d ID="480" HasProperties="1" Mapping="409" Parent="33" UserID="43" DisplayStyle="Line" XYZ="-0.296699747427247,-1.11508814824848,-2.31911549219875" Connections="482,484" ForcefieldType="o2*" Charge="-0.82" Components="O" Visible="0">
							<Properties Force="94.8622560479654,-192.72994165378,8.68424706187529" RelativeVelocity="0.31936605887004,0.124035388681784,-0.38762962405454"/>
						</Atom3d>
						<Atom3d ID="481" HasProperties="1" Mapping="409" Parent="33" UserID="44" DisplayStyle="Line" Hidden="1" XYZ="-0.333769280513653,-1.11134221049025,-2.34547157598888" Connections="482" ForcefieldType="h1o" Charge="0.41" Components="H" Visible="0">
							<Properties Force="-198.690011281482,93.9368663731068,-159.27349494395" RelativeVelocity="0.0826746284189522,0.0789659426366076,0.0839922774734961"/>
						</Atom3d>
						<Bond ID="482" Mapping="409" Parent="33" Hidden="1" Connects="480,481" Visible="0"/>
						<Atom3d ID="483" HasProperties="1" Mapping="409" Parent="33" UserID="45" DisplayStyle="Line" Hidden="1" XYZ="-0.293389542970996,-1.07380502073032,-2.29874692492692" Connections="484" ForcefieldType="h1o" Charge="0.41" Components="H" Visible="0">
							<Properties Force="-8.32447437119938,88.1162458166173,149.262488876381" RelativeVelocity="1.14954246938775,-0.405608081130563,0.214771289375014"/>
						</Atom3d>
						<Bond ID="484" Mapping="409" Parent="33" Hidden="1" Connects="480,483" Visible="0"/>
						<Molecule ID="33" Mapping="409" Parent="2" Children="480,481,482,483,484,2045" Name="Sketch 23" XYZ="-0.0918811850917859,-0.456639667139805,0.0758760891258166" Visible="0"/>
						<Atom3d ID="485" HasProperties="1" Mapping="409" Parent="35" UserID="46" DisplayStyle="Line" XYZ="0.440639478621137,0.869949575040077,-2.7282591034168" Connections="487,489" ForcefieldType="o2*" Charge="-0.82" Components="O" Visible="0">
							<Properties Force="-890.170751199001,-497.953975936268,119.171002628947" RelativeVelocity="-0.276983010504434,0.0712417700463266,-0.0750618954721797"/>
						</Atom3d>
						<Atom3d ID="486" HasProperties="1" Mapping="409" Parent="35" UserID="47" DisplayStyle="Line" Hidden="1" XYZ="0.419041800246852,0.854466565514633,-2.68905857422723" Connections="487" ForcefieldType="h1o" Charge="0.41" Components="H" Visible="0">
							<Properties Force="223.66321651233,151.887432649734,-400.740401828659" RelativeVelocity="0.593826373922247,-1.382795971424,-0.135875607827813"/>
						</Atom3d>
						<Bond ID="487" Mapping="409" Parent="35" Hidden="1" Connects="485,486" Visible="0"/>
						<Atom3d ID="488" HasProperties="1" Mapping="409" Parent="35" UserID="48" DisplayStyle="Line" Hidden="1" XYZ="0.405501554516249,0.853463305345803,-2.75718020274446" Connections="489" ForcefieldType="h1o" Charge="0.41" Components="H" Visible="0">
							<Properties Force="580.369933536142,354.524874361121,199.231464482336" RelativeVelocity="-0.795464967062964,0.287354555412143,-0.680209775613516"/>
						</Atom3d>
						<Bond ID="489" Mapping="409" Parent="35" Hidden="1" Connects="485,488" Visible="0"/>
						<Molecule ID="35" Mapping="409" Parent="2" Children="485,486,487,488,489,2046" Name="Sketch 23" XYZ="0.597378567321536,-0.711052299858767,0.0758760891258166" Visible="0"/>
						<Atom3d ID="490" HasProperties="1" Mapping="409" Parent="37" UserID="49" DisplayStyle="Line" XYZ="-2.07256740229954,-0.587715357815605,-0.222588864839867" Connections="492,494" ForcefieldType="o2*" Charge="-0.82" Components="O" Visible="0">
							<Properties Force="312.041014136809,248.248910534302,-2086.08259374048" RelativeVelocity="0.241459986709367,-0.0964095475626293,0.467696165755454"/>
						</Atom3d>
						<Atom3d ID="491" HasProperties="1" Mapping="409" Parent="37" UserID="50" DisplayStyle="Line" Hidden="1" XYZ="-2.09485864154386,-0.550253361669691,-0.240250936873264" Connections="492" ForcefieldType="h1o" Charge="0.41" Components="H" Visible="0">
							<Properties Force="174.902921899274,-272.863451646286,187.647152000055" RelativeVelocity="0.523117472666159,-0.0903708076698761,0.658984748100827"/>
						</Atom3d>
						<Bond ID="492" Mapping="409" Parent="37" Hidden="1" Connects="490,491" Visible="0"/>
						<Atom3d ID="493" HasProperties="1" Mapping="409" Parent="37" UserID="51" DisplayStyle="Line" Hidden="1" XYZ="-2.08321127493954,-0.586928154300246,-0.181117479661639" Connections="494" ForcefieldType="h1o" Charge="0.41" Components="H" Visible="0">
							<Properties Force="-495.44541959454,88.2187177454948,1797.65077217792" RelativeVelocity="-0.70800272650944,0.193043854383243,0.530166441474299"/>
						</Atom3d>
						<Bond ID="494" Mapping="409" Parent="37" Hidden="1" Connects="490,493" Visible="0"/>
						<Molecule ID="37" Mapping="409" Parent="2" Children="490,491,492,493,494,2047" Name="Sketch 23" XYZ="0.297803181398958,-0.179907287506523,0.0758760891258166" Visible="0"/>
						<Atom3d ID="495" HasProperties="1" Mapping="409" Parent="39" UserID="52" DisplayStyle="Line" XYZ="2.03820479430574,-0.658565730458163,3.17722247160895" Connections="497,499" ForcefieldType="o2*" Charge="-0.82" Components="O" Visible="0">
							<Properties Force="442.930191775666,-232.149234651822,43.1388872539313" RelativeVelocity="0.020070262293432,0.245841237594854,-0.380914686634202"/>
						</Atom3d>
						<Atom3d ID="496" HasProperties="1" Mapping="409" Parent="39" UserID="53" DisplayStyle="Line" Hidden="1" XYZ="2.07404120913996,-0.686474834363022,3.16708214258209" Connections="497" ForcefieldType="h1o" Charge="0.41" Components="H" Visible="0">
							<Properties Force="-188.094015637411,-119.567130871299,-19.4572252103979" RelativeVelocity="-0.233760901731877,0.0133054508781965,-0.167880579300693"/>
						</Atom3d>
						<Bond ID="497" Mapping="409" Parent="39" Hidden="1" Connects="495,496" Visible="0"/>
						<Atom3d ID="498" HasProperties="1" Mapping="409" Parent="39" UserID="54" DisplayStyle="Line" Hidden="1" XYZ="2.0612450848131,-0.636272963734594,3.21110666207595" Connections="499" ForcefieldType="h1o" Charge="0.41" Components="H" Visible="0">
							<Properties Force="-212.46371446873,236.655773315288,30.3631930495235" RelativeVelocity="0.250387021986096,0.438053611759711,-0.617901102221815"/>
						</Atom3d>
						<Bond ID="499" Mapping="409" Parent="39" Hidden="1" Connects="495,498" Visible="0"/>
						<Molecule ID="39" Mapping="409" Parent="2" Children="495,496,497,498,499,2048" Name="Sketch 23" XYZ="0.207640068574736,-0.380857180797987,0.0758760891258166" Visible="0"/>
						<Atom3d ID="500" HasProperties="1" Mapping="409" Parent="41" UserID="55" DisplayStyle="Line" XYZ="1.81918891231202,3.90832080558677,0.172343410464049" Connections="502,504" ForcefieldType="o2*" Charge="-0.82" Components="O" Visible="0">
							<Properties Force="1099.77680677168,-238.112182688919,-430.168989897497" RelativeVelocity="-0.202936464918427,-0.170543309947599,-0.084321988738953"/>
						</Atom3d>
						<Atom3d ID="501" HasProperties="1" Mapping="409" Parent="41" UserID="56" DisplayStyle="Line" Hidden="1" XYZ="1.79677575332161,3.89483433412965,0.135177199797778" Connections="502" ForcefieldType="h1o" Charge="0.41" Components="H" Visible="0">
							<Properties Force="-623.527765562929,-52.385043975107,-178.871956515365" RelativeVelocity="0.299415648965364,-0.0455968148021084,-0.407725021586248"/>
						</Atom3d>
						<Bond ID="502" Mapping="409" Parent="41" Hidden="1" Connects="500,501" Visible="0"/>
						<Atom3d ID="503" HasProperties="1" Mapping="409" Parent="41" UserID="57" DisplayStyle="Line" Hidden="1" XYZ="1.86091186910683,3.89272727318765,0.152915761100526" Connections="504" ForcefieldType="h1o" Charge="0.41" Components="H" Visible="0">
							<Properties Force="-506.581318397464,390.766105243565,578.214567943635" RelativeVelocity="-0.0459170894428438,-0.479450778948731,0.647412577267717"/>
						</Atom3d>
						<Bond ID="504" Mapping="409" Parent="41" Hidden="1" Connects="500,503" Visible="0"/>
						<Molecule ID="41" Mapping="409" Parent="2" Children="500,501,502,503,504,2049" Name="Sketch 23" XYZ="0.113814133691247,-0.113814133688723,0.0758760891258166" Visible="0"/>
						<Atom3d ID="505" HasProperties="1" Mapping="409" Parent="43" UserID="58" DisplayStyle="Line" XYZ="-2.2184082650572,-0.628234711082776,-2.16283877237025" Connections="507,509" ForcefieldType="o2*" Charge="-0.82" Components="O" Visible="0">
							<Properties Force="191.308995931342,-215.977113398123,150.923120006088" RelativeVelocity="0.234944515910399,-0.00344429914675655,-0.32545319389633"/>
						</Atom3d>
						<Atom3d ID="506" HasProperties="1" Mapping="409" Parent="43" UserID="59" DisplayStyle="Line" Hidden="1" XYZ="-2.17761062763754,-0.631357953918434,-2.13943377718018" Connections="507" ForcefieldType="h1o" Charge="0.41" Components="H" Visible="0">
							<Properties Force="-230.529785035574,68.1283206681094,-8.3952970595675" RelativeVelocity="-0.149226156821626,-0.849900846500422,-0.446634527632016"/>
						</Atom3d>
						<Bond ID="507" Mapping="409" Parent="43" Hidden="1" Connects="505,506" Visible="0"/>
						<Atom3d ID="508" HasProperties="1" Mapping="409" Parent="43" UserID="60" DisplayStyle="Line" Hidden="1" XYZ="-2.23867119181154,-0.668328743267729,-2.14934931407857" Connections="509" ForcefieldType="h1o" Charge="0.41" Components="H" Visible="0">
							<Properties Force="13.2238837517376,139.681219030047,-134.252145288384" RelativeVelocity="0.345267332581269,1.28850598337139,-0.701309290218321"/>
						</Atom3d>
						<Bond ID="509" Mapping="409" Parent="43" Hidden="1" Connects="505,508" Visible="0"/>
						<Molecule ID="43" Mapping="409" Parent="2" Children="505,506,507,508,509,2050" Name="Sketch 23" XYZ="0.113814133691247,-0.113814133688723,0.0758760891258166" Visible="0"/>
						<Atom3d ID="510" HasProperties="1" Mapping="409" Parent="45" UserID="61" DisplayStyle="Line" XYZ="0.772144284278283,-0.496757729534267,-0.137432457298603" Connections="512,514" ForcefieldType="o2*" Charge="-0.82" Components="O" Visible="0">
							<Properties Force="-355.58627596322,66.8895799072644,-489.77342481346" RelativeVelocity="0.385675352346004,0.370659161205815,-0.00768839693504289"/>
						</Atom3d>
						<Atom3d ID="511" HasProperties="1" Mapping="409" Parent="45" UserID="62" DisplayStyle="Line" Hidden="1" XYZ="0.778012580730333,-0.54065075626444,-0.151050607316262" Connections="512" ForcefieldType="h1o" Charge="0.41" Components="H" Visible="0">
							<Properties Force="61.0933717496501,-47.6031679086603,203.238992321857" RelativeVelocity="1.78903553294639,0.597848715492942,-0.218015220534662"/>
						</Atom3d>
						<Bond ID="512" Mapping="409" Parent="45" Hidden="1" Connects="510,511" Visible="0"/>
						<Atom3d ID="513" HasProperties="1" Mapping="409" Parent="45" UserID="63" DisplayStyle="Line" Hidden="1" XYZ="0.794207278346685,-0.492283463963787,-0.0984059656842734" Connections="514" ForcefieldType="h1o" Charge="0.41" Components="H" Visible="0">
							<Properties Force="317.168241627508,-219.220235566788,433.661688721785" RelativeVelocity="-1.32647011887463,0.269162140776394,0.4653353727225"/>
						</Atom3d>
						<Bond ID="514" Mapping="409" Parent="45" Hidden="1" Connects="510,513" Visible="0"/>
						<Molecule ID="45" Mapping="409" Parent="2" Children="510,511,512,513,514,2051" Name="Sketch 23" XYZ="-0.0648160115677029,-0.303270349543269,0.0758760891258166" Visible="0"/>
						<Atom3d ID="515" HasProperties="1" Mapping="409" Parent="47" UserID="64" DisplayStyle="Line" XYZ="-0.319046815684891,2.0656663223703,-0.526570246516148" Connections="517,519" ForcefieldType="o2*" Charge="-0.82" Components="O" Visible="0">
							<Properties Force="-539.065573743896,-145.083676574555,-103.477269124778" RelativeVelocity="0.0290561647299868,-0.0506804330628587,0.275613301351109"/>
						</Atom3d>
						<Atom3d ID="516" HasProperties="1" Mapping="409" Parent="47" UserID="65" DisplayStyle="Line" Hidden="1" XYZ="-0.279374674531353,2.07802864492245,-0.545195746435446" Connections="517" ForcefieldType="h1o" Charge="0.41" Components="H" Visible="0">
							<Properties Force="531.769366612182,245.29865272779,-146.022584924059" RelativeVelocity="-0.581001136220855,0.322596642757353,-0.197839103471986"/>
						</Atom3d>
						<Bond ID="517" Mapping="409" Parent="47" Hidden="1" Connects="515,516" Visible="0"/>
						<Atom3d ID="518" HasProperties="1" Mapping="409" Parent="47" UserID="66" DisplayStyle="Line" Hidden="1" XYZ="-0.341553887643569,2.05543938367531,-0.566476286473573" Connections="519" ForcefieldType="h1o" Charge="0.41" Components="H" Visible="0">
							<Properties Force="-8.96318223457018,-60.3029187203813,247.729290148248" RelativeVelocity="-0.256178646565382,-0.162260517574174,-0.0486746149998052"/>
						</Atom3d>
						<Bond ID="519" Mapping="409" Parent="47" Hidden="1" Connects="515,518" Visible="0"/>
						<Molecule ID="47" Mapping="409" Parent="2" Children="515,516,517,518,519,2052" Name="Sketch 23" XYZ="0.113814133691247,-0.113814133688723,0.0758760891258166" Visible="0"/>
						<Atom3d ID="520" HasProperties="1" Mapping="409" Parent="49" UserID="67" DisplayStyle="Line" XYZ="0.911534677909955,3.4394060274639,0.234802906942143" Connections="522,524" ForcefieldType="o2*" Charge="-0.82" Components="O" Visible="0">
							<Properties Force="355.709235160007,117.326064991339,130.030036549395" RelativeVelocity="0.102976801548026,0.0150161026272389,-0.0354446372211992"/>
						</Atom3d>
						<Atom3d ID="521" HasProperties="1" Mapping="409" Parent="49" UserID="68" DisplayStyle="Line" Hidden="1" XYZ="0.953875251672254,3.44969589557499,0.252995088477509" Connections="522" ForcefieldType="h1o" Charge="0.41" Components="H" Visible="0">
							<Properties Force="-526.210156240211,-2.46867689283489,-216.248916299992" RelativeVelocity="-0.726466042632041,0.316491915736739,-1.2457930090686"/>
						</Atom3d>
						<Bond ID="522" Mapping="409" Parent="49" Hidden="1" Connects="520,521" Visible="0"/>
						<Atom3d ID="523" HasProperties="1" Mapping="409" Parent="49" UserID="69" DisplayStyle="Line" Hidden="1" XYZ="0.898360201364515,3.48047666175123,0.217452005294983" Connections="524" ForcefieldType="h1o" Charge="0.41" Components="H" Visible="0">
							<Properties Force="184.070081880652,-98.7848319474742,61.8551447434766" RelativeVelocity="-1.67643381680073,1.47927171960978,0.770462292129734"/>
						</Atom3d>
						<Bond ID="524" Mapping="409" Parent="49" Hidden="1" Connects="520,523" Visible="0"/>
						<Molecule ID="49" Mapping="409" Parent="2" Children="520,521,522,523,524,2053" Name="Sketch 23" XYZ="0.113814133691247,-0.113814133688723,0.0758760891258166" Visible="0"/>
						<Atom3d ID="525" HasProperties="1" Mapping="409" Parent="51" UserID="70" DisplayStyle="Line" XYZ="4.81383750222707,-0.403375657079275,2.3506731832543" Connections="527,529" ForcefieldType="o2*" Charge="-0.82" Components="O" Visible="0">
							<Properties Force="278.242544392608,281.967043385639,-281.00477442465" RelativeVelocity="-0.138826478297222,0.211785323436408,0.115070816752439"/>
						</Atom3d>
						<Atom3d ID="526" HasProperties="1" Mapping="409" Parent="51" UserID="71" DisplayStyle="Line" Hidden="1" XYZ="4.78258869911528,-0.383566919529984,2.3776200183183" Connections="527" ForcefieldType="h1o" Charge="0.41" Components="H" Visible="0">
							<Properties Force="-139.580812449888,-138.948116524892,162.075038276761" RelativeVelocity="-0.0730934512754961,-0.0997809661759397,-0.156857883876898"/>
						</Atom3d>
						<Bond ID="527" Mapping="409" Parent="51" Hidden="1" Connects="525,526" Visible="0"/>
						<Atom3d ID="528" HasProperties="1" Mapping="409" Parent="51" UserID="72" DisplayStyle="Line" Hidden="1" XYZ="4.81342432514547,-0.448045676530166,2.3631519485632" Connections="529" ForcefieldType="h1o" Charge="0.41" Components="H" Visible="0">
							<Properties Force="-96.1076234231748,-50.8765753099216,154.070260454692" RelativeVelocity="-1.49422950654084,-0.0946063825746545,0.711739762565733"/>
						</Atom3d>
						<Bond ID="529" Mapping="409" Parent="51" Hidden="1" Connects="525,528" Visible="0"/>
						<Molecule ID="51" Mapping="409" Parent="2" Children="525,526,527,528,529,2054" Name="Sketch 23" XYZ="0.113814133691247,-0.113814133688723,0.0758760891258166" Visible="0"/>
						<Atom3d ID="530" HasProperties="1" Mapping="409" Parent="53" UserID="73" DisplayStyle="Line" XYZ="1.93082875621167,0.758115335411446,-0.851216090326419" Connections="532,534" ForcefieldType="o2*" Charge="-0.82" Components="O" Visible="0">
							<Properties Force="-87.5364087956049,-257.842424713458,-346.652199622616" RelativeVelocity="-0.204323018830197,0.0207879054369504,0.214788701155534"/>
						</Atom3d>
						<Atom3d ID="531" HasProperties="1" Mapping="409" Parent="53" UserID="74" DisplayStyle="Line" Hidden="1" XYZ="1.92792073651193,0.768830834771156,-0.897581234119108" Connections="532" ForcefieldType="h1o" Charge="0.41" Components="H" Visible="0">
							<Properties Force="45.2595358959593,60.9680108568599,456.475756775945" RelativeVelocity="-0.972900588532537,0.581506929132081,-0.420723737488568"/>
						</Atom3d>
						<Bond ID="532" Mapping="409" Parent="53" Hidden="1" Connects="530,531" Visible="0"/>
						<Atom3d ID="533" HasProperties="1" Mapping="409" Parent="53" UserID="75" DisplayStyle="Line" Hidden="1" XYZ="1.94660112831042,0.796359128484048,-0.83179137457948" Connections="534" ForcefieldType="h1o" Charge="0.41" Components="H" Visible="0">
							<Properties Force="94.373392312676,155.531498827737,-111.725777689565" RelativeVelocity="-0.958481195346956,1.23053928095286,-0.117142493920886"/>
						</Atom3d>
						<Bond ID="534" Mapping="409" Parent="53" Hidden="1" Connects="530,533" Visible="0"/>
						<Molecule ID="53" Mapping="409" Parent="2" Children="530,531,532,533,534,2055" Name="Sketch 23" XYZ="-0.461050174901031,-0.422357118352859,0.0758760891258166" Visible="0"/>
						<Atom3d ID="535" HasProperties="1" Mapping="409" Parent="55" UserID="76" DisplayStyle="Line" XYZ="-0.555233980479448,-1.24978637717181,-0.807945201077636" Connections="537,539" ForcefieldType="o2*" Charge="-0.82" Components="O" Visible="0">
							<Properties Force="-191.60344130864,64.9702772366749,119.991778522161" RelativeVelocity="0.168206126985718,0.233451887881202,-0.164653009168596"/>
						</Atom3d>
						<Atom3d ID="536" HasProperties="1" Mapping="409" Parent="55" UserID="77" DisplayStyle="Line" Hidden="1" XYZ="-0.532762380148933,-1.27168299095111,-0.774131981686743" Connections="537" ForcefieldType="h1o" Charge="0.41" Components="H" Visible="0">
							<Properties Force="96.2509137933721,126.165997099452,-230.221492412292" RelativeVelocity="0.804227563410989,-0.0223543309037568,0.408572247061774"/>
						</Atom3d>
						<Bond ID="537" Mapping="409" Parent="55" Hidden="1" Connects="535,536" Visible="0"/>
						<Atom3d ID="538" HasProperties="1" Mapping="409" Parent="55" UserID="78" DisplayStyle="Line" Hidden="1" XYZ="-0.521942218513608,-1.22288889345596,-0.826648592739528" Connections="539" ForcefieldType="h1o" Charge="0.41" Components="H" Visible="0">
							<Properties Force="26.1584219753619,-277.179371914524,156.684785104224" RelativeVelocity="0.0530250873613585,-0.270517863876618,0.184921669307817"/>
						</Atom3d>
						<Bond ID="539" Mapping="409" Parent="55" Hidden="1" Connects="535,538" Visible="0"/>
						<Molecule ID="55" Mapping="409" Parent="2" Children="535,536,537,538,539,2056" Name="Sketch 23" XYZ="0.113814133691247,-0.113814133688723,0.0758760891258166" Visible="0"/>
						<Atom3d ID="540" HasProperties="1" Mapping="409" Parent="57" UserID="79" DisplayStyle="Line" XYZ="1.01101404277482,-1.6127464039886,-3.07473772575738" Connections="542,544" ForcefieldType="o2*" Charge="-0.82" Components="O" Visible="0">
							<Properties Force="129.728082919245,344.601105225147,101.631897090931" RelativeVelocity="-0.143669908326526,0.08787206064105,-0.1267491216938"/>
						</Atom3d>
						<Atom3d ID="541" HasProperties="1" Mapping="409" Parent="57" UserID="80" DisplayStyle="Line" Hidden="1" XYZ="1.02305311734241,-1.57834755248733,-3.10481956978295" Connections="542" ForcefieldType="h1o" Charge="0.41" Components="H" Visible="0">
							<Properties Force="-115.835074098239,-233.212323752424,491.327725612188" RelativeVelocity="-0.359416718284523,-0.245071649708513,0.586851577279578"/>
						</Atom3d>
						<Bond ID="542" Mapping="409" Parent="57" Hidden="1" Connects="540,541" Visible="0"/>
						<Atom3d ID="543" HasProperties="1" Mapping="409" Parent="57" UserID="81" DisplayStyle="Line" Hidden="1" XYZ="1.02354497964724,-1.59731124250558,-3.03158057733444" Connections="544" ForcefieldType="h1o" Charge="0.41" Components="H" Visible="0">
							<Properties Force="-59.3899732668425,-75.6049785815859,-571.889127099126" RelativeVelocity="-0.349717864131463,0.168075774132873,-0.264685835765205"/>
						</Atom3d>
						<Bond ID="544" Mapping="409" Parent="57" Hidden="1" Connects="540,543" Visible="0"/>
						<Molecule ID="57" Mapping="409" Parent="2" Children="540,541,542,543,544,2057" Name="Sketch 23" XYZ="0.113814133691247,-0.113814133688723,0.0758760891258166" Visible="0"/>
						<Atom3d ID="545" HasProperties="1" Mapping="409" Parent="59" UserID="82" DisplayStyle="Line" XYZ="-3.39517685866352,0.904626714868777,2.84504952868486" Connections="547,549" ForcefieldType="o2*" Charge="-0.82" Components="O" Visible="0">
							<Properties Force="113.982582586354,185.594364926261,562.027734417367" RelativeVelocity="0.117559572959747,0.126167923986678,0.233798603588533"/>
						</Atom3d>
						<Atom3d ID="546" HasProperties="1" Mapping="409" Parent="59" UserID="83" DisplayStyle="Line" Hidden="1" XYZ="-3.41379515910736,0.902098118007967,2.80425290830786" Connections="547" ForcefieldType="h1o" Charge="0.41" Components="H" Visible="0">
							<Properties Force="-393.804479882755,-48.6676212456142,-652.432149387943" RelativeVelocity="-1.38099887421533,-1.06242675585681,-0.10215922195433"/>
						</Atom3d>
						<Bond ID="547" Mapping="409" Parent="59" Hidden="1" Connects="545,546" Visible="0"/>
						<Atom3d ID="548" HasProperties="1" Mapping="409" Parent="59" UserID="84" DisplayStyle="Line" Hidden="1" XYZ="-3.36613582225332,0.869781432104423,2.83804332236751" Connections="549" ForcefieldType="h1o" Charge="0.41" Components="H" Visible="0">
							<Properties Force="321.616262130611,-220.682615327114,98.1162872850975" RelativeVelocity="0.340787162539711,-0.867731368318678,0.27639514059932"/>
						</Atom3d>
						<Bond ID="549" Mapping="409" Parent="59" Hidden="1" Connects="545,548" Visible="0"/>
						<Molecule ID="59" Mapping="409" Parent="2" Children="545,546,547,548,549,2058" Name="Sketch 23" XYZ="0.113814133691247,-0.113814133688723,0.0758760891258166" Visible="0"/>
						<Atom3d ID="550" HasProperties="1" Mapping="409" Parent="61" UserID="85" DisplayStyle="Line" XYZ="1.20220062974048,1.87356887943338,-0.179671842399275" Connections="552,554" ForcefieldType="o2*" Charge="-0.82" Components="O" Visible="0">
							<Properties Force="170.871184771205,255.32330770867,407.337428068844" RelativeVelocity="-0.0770809914117279,0.0323188511225445,0.20510891228592"/>
						</Atom3d>
						<Atom3d ID="551" HasProperties="1" Mapping="409" Parent="61" UserID="86" DisplayStyle="Line" Hidden="1" XYZ="1.20639149753726,1.90738177306791,-0.147326622985026" Connections="552" ForcefieldType="h1o" Charge="0.41" Components="H" Visible="0">
							<Properties Force="-2.6597081592071,-232.808431156484,-128.316154217927" RelativeVelocity="0.366875261744631,0.422905512437942,-0.88097687030284"/>
						</Atom3d>
						<Bond ID="552" Mapping="409" Parent="61" Hidden="1" Connects="550,551" Visible="0"/>
						<Atom3d ID="553" HasProperties="1" Mapping="409" Parent="61" UserID="87" DisplayStyle="Line" Hidden="1" XYZ="1.1768155242583,1.89619765290241,-0.209855591021491" Connections="554" ForcefieldType="h1o" Charge="0.41" Components="H" Visible="0">
							<Properties Force="-298.14063722934,28.3090304976494,-254.90430283279" RelativeVelocity="1.29261929144966,0.141642970224656,0.588014868974279"/>
						</Atom3d>
						<Bond ID="554" Mapping="409" Parent="61" Hidden="1" Connects="550,553" Visible="0"/>
						<Molecule ID="61" Mapping="409" Parent="2" Children="550,551,552,553,554,2059" Name="Sketch 23" XYZ="0.113814133691247,-0.113814133688723,0.0758760891258166" Visible="0"/>
						<Atom3d ID="555" HasProperties="1" Mapping="409" Parent="63" UserID="88" DisplayStyle="Line" XYZ="0.705767266187112,4.12984242086006,-1.11901583241507" Connections="557,559" ForcefieldType="o2*" Charge="-0.82" Components="O" Visible="0">
							<Properties Force="-392.459357499389,717.052282668403,-11.3333604392129" RelativeVelocity="0.0338646961887319,-0.12523839270822,-0.0948327233622002"/>
						</Atom3d>
						<Atom3d ID="556" HasProperties="1" Mapping="409" Parent="63" UserID="89" DisplayStyle="Line" Hidden="1" XYZ="0.699218620015754,4.08584142371588,-1.11575779457215" Connections="557" ForcefieldType="h1o" Charge="0.41" Components="H" Visible="0">
							<Properties Force="-53.2669218050382,-865.386078018301,-51.9870538658982" RelativeVelocity="-1.88285002572092,1.11649590577505,-0.778820065162263"/>
						</Atom3d>
						<Bond ID="557" Mapping="409" Parent="63" Hidden="1" Connects="555,556" Visible="0"/>
						<Atom3d ID="558" HasProperties="1" Mapping="409" Parent="63" UserID="90" DisplayStyle="Line" Hidden="1" XYZ="0.75056598288259,4.13117854489379,-1.10756486462059" Connections="559" ForcefieldType="h1o" Charge="0.41" Components="H" Visible="0">
							<Properties Force="179.985823629139,119.038937100136,-13.7686935023395" RelativeVelocity="-0.671525741726516,-0.0222182911412037,-1.44524318330602"/>
						</Atom3d>
						<Bond ID="559" Mapping="409" Parent="63" Hidden="1" Connects="555,558" Visible="0"/>
						<Molecule ID="63" Mapping="409" Parent="2" Children="555,556,557,558,559,2060" Name="Sketch 23" XYZ="0.113814133691247,-0.113814133688723,0.0758760891258166" Visible="0"/>
						<Atom3d ID="560" HasProperties="1" Mapping="409" Parent="65" UserID="91" DisplayStyle="Line" XYZ="0.374170156629193,1.1966988852253,1.14629332365077" Connections="562,564" ForcefieldType="o2*" Charge="-0.82" Components="O" Visible="0">
							<Properties Force="14.7300828771168,656.54171090602,-786.733128900087" RelativeVelocity="-0.043185192170141,-0.212531424721102,0.205886542262901"/>
						</Atom3d>
						<Atom3d ID="561" HasProperties="1" Mapping="409" Parent="65" UserID="92" DisplayStyle="Line" Hidden="1" XYZ="0.357688311711467,1.16721903928417,1.17474126592718" Connections="562" ForcefieldType="h1o" Charge="0.41" Components="H" Visible="0">
							<Properties Force="-307.877166921657,-712.475700532402,671.324536720924" RelativeVelocity="1.06024533645954,-0.157988010892205,0.087352142158059"/>
						</Atom3d>
						<Bond ID="562" Mapping="409" Parent="65" Hidden="1" Connects="560,561" Visible="0"/>
						<Atom3d ID="563" HasProperties="1" Mapping="409" Parent="65" UserID="93" DisplayStyle="Line" Hidden="1" XYZ="0.343050269880051,1.19134979329575,1.11111743862073" Connections="564" ForcefieldType="h1o" Charge="0.41" Components="H" Visible="0">
							<Properties Force="329.729764953686,20.2641974217566,194.167073281103" RelativeVelocity="-0.493720204445181,-0.0929717599169151,0.439676938141424"/>
						</Atom3d>
						<Bond ID="564" Mapping="409" Parent="65" Hidden="1" Connects="560,563" Visible="0"/>
						<Molecule ID="65" Mapping="409" Parent="2" Children="560,561,562,563,564,2061" Name="Sketch 23" XYZ="0.113814133691247,-0.113814133688723,0.0758760891258166" Visible="0"/>
						<Atom3d ID="565" HasProperties="1" Mapping="409" Parent="67" UserID="94" DisplayStyle="Line" XYZ="-2.30598831576658,2.85823633381849,0.241355113151758" Connections="567,569" ForcefieldType="o2*" Charge="-0.82" Components="O" Visible="0">
							<Properties Force="630.317390042946,1115.10205343532,-319.204286555252" RelativeVelocity="0.0379383489949143,-0.0230036645456421,-0.0156830843970194"/>
						</Atom3d>
						<Atom3d ID="566" HasProperties="1" Mapping="409" Parent="67" UserID="95" DisplayStyle="Line" Hidden="1" XYZ="-2.31017067761661,2.82379188825605,0.269232007879515" Connections="567" ForcefieldType="h1o" Charge="0.41" Components="H" Visible="0">
							<Properties Force="127.542342053246,-666.427428380126,422.233980308193" RelativeVelocity="0.185711607863062,0.117450868397945,-0.724990147840199"/>
						</Atom3d>
						<Bond ID="567" Mapping="409" Parent="67" Hidden="1" Connects="565,566" Visible="0"/>
						<Atom3d ID="568" HasProperties="1" Mapping="409" Parent="67" UserID="96" DisplayStyle="Line" Hidden="1" XYZ="-2.26146793908343,2.87434466605753,0.251825205396064" Connections="569" ForcefieldType="h1o" Charge="0.41" Components="H" Visible="0">
							<Properties Force="-724.5597464374,-417.171365202794,-127.008496174126" RelativeVelocity="0.964358436765554,-0.294485411272863,-1.03859804646524"/>
						</Atom3d>
						<Bond ID="569" Mapping="409" Parent="67" Hidden="1" Connects="565,568" Visible="0"/>
						<Molecule ID="67" Mapping="409" Parent="2" Children="565,566,567,568,569,2062" Name="Sketch 23" XYZ="0.113814133691247,-0.113814133688723,0.0758760891258166" Visible="0"/>
						<Atom3d ID="570" HasProperties="1" Mapping="409" Parent="69" UserID="97" DisplayStyle="Line" XYZ="-0.859442739587186,-0.893150563702719,2.22648552866719" Connections="572,574" ForcefieldType="o2*" Charge="-0.82" Components="O" Visible="0">
							<Properties Force="-28.3930866425217,169.223318875789,57.9998118849373" RelativeVelocity="-0.154696840162704,-0.104293254247586,-0.258925807362646"/>
						</Atom3d>
						<Atom3d ID="571" HasProperties="1" Mapping="409" Parent="69" UserID="98" DisplayStyle="Line" Hidden="1" XYZ="-0.871761700807179,-0.902075778502931,2.18195586493652" Connections="572" ForcefieldType="h1o" Charge="0.41" Components="H" Visible="0">
							<Properties Force="211.534023619394,19.6240760772777,240.307057531275" RelativeVelocity="-0.940812907732694,-0.318911920448575,0.423663535265279"/>
						</Atom3d>
						<Bond ID="572" Mapping="409" Parent="69" Hidden="1" Connects="570,571" Visible="0"/>
						<Atom3d ID="573" HasProperties="1" Mapping="409" Parent="69" UserID="99" DisplayStyle="Line" Hidden="1" XYZ="-0.894234906602963,-0.914753453635404,2.24777190447802" Connections="574" ForcefieldType="h1o" Charge="0.41" Components="H" Visible="0">
							<Properties Force="-41.4866987265802,-86.0734611335433,66.9408169210563" RelativeVelocity="0.688978135197987,-1.23428787966906,-0.211855072307648"/>
						</Atom3d>
						<Bond ID="574" Mapping="409" Parent="69" Hidden="1" Connects="570,573" Visible="0"/>
						<Molecule ID="69" Mapping="409" Parent="2" Children="570,571,572,573,574,2063" Name="Sketch 23" XYZ="0.113814133691247,-0.113814133688723,0.0758760891258166" Visible="0"/>
						<Atom3d ID="575" HasProperties="1" Mapping="409" Parent="71" UserID="100" DisplayStyle="Line" XYZ="0.710760668478427,3.38950353181082,-1.82879882470926" Connections="577,579" ForcefieldType="o2*" Charge="-0.82" Components="O" Visible="0">
							<Properties Force="-28.4387451625428,-521.782541273174,-847.635093595247" RelativeVelocity="0.348247253377948,0.184144722439878,0.0327564924436321"/>
						</Atom3d>
						<Atom3d ID="576" HasProperties="1" Mapping="409" Parent="71" UserID="101" DisplayStyle="Line" Hidden="1" XYZ="0.752997048766812,3.37393910268565,-1.84105996339902" Connections="577" ForcefieldType="h1o" Charge="0.41" Components="H" Visible="0">
							<Properties Force="-50.8809639384028,-71.42906307968,157.62470581212" RelativeVelocity="0.0972282271450899,-1.39788990744891,0.167212850113602"/>
						</Atom3d>
						<Bond ID="577" Mapping="409" Parent="71" Hidden="1" Connects="575,576" Visible="0"/>
						<Atom3d ID="578" HasProperties="1" Mapping="409" Parent="71" UserID="102" DisplayStyle="Line" Hidden="1" XYZ="0.723161644650699,3.41821336065699,-1.7965357251141" Connections="579" ForcefieldType="h1o" Charge="0.41" Components="H" Visible="0">
							<Properties Force="167.04937635396,452.825797246544,702.029297832263" RelativeVelocity="-0.174783705851714,0.49245141266735,0.0765356481749927"/>
						</Atom3d>
						<Bond ID="579" Mapping="409" Parent="71" Hidden="1" Connects="575,578" Visible="0"/>
						<Molecule ID="71" Mapping="409" Parent="2" Children="575,576,577,578,579,2064" Name="Sketch 23" XYZ="0.113814133691247,-0.113814133688723,0.0758760891258166" Visible="0"/>
						<Atom3d ID="580" HasProperties="1" Mapping="409" Parent="73" UserID="103" DisplayStyle="Line" XYZ="2.15169243737455,0.527083776326313,1.4803396593254" Connections="582,584" ForcefieldType="o2*" Charge="-0.82" Components="O" Visible="0">
							<Properties Force="-461.968600770011,803.925723785727,147.604121453577" RelativeVelocity="0.336237885705078,-0.198876421827473,0.192397337236626"/>
						</Atom3d>
						<Atom3d ID="581" HasProperties="1" Mapping="409" Parent="73" UserID="104" DisplayStyle="Line" Hidden="1" XYZ="2.17269730998355,0.505323373220986,1.44630055461526" Connections="582" ForcefieldType="h1o" Charge="0.41" Components="H" Visible="0">
							<Properties Force="102.35704093981,-23.7247774653748,-376.728024089601" RelativeVelocity="-0.183190915780714,-0.791347486177707,0.348194681068588"/>
						</Atom3d>
						<Bond ID="582" Mapping="409" Parent="73" Hidden="1" Connects="580,581" Visible="0"/>
						<Atom3d ID="583" HasProperties="1" Mapping="409" Parent="73" UserID="105" DisplayStyle="Line" Hidden="1" XYZ="2.13026931536594,0.565072642333569,1.46077903055378" Connections="584" ForcefieldType="h1o" Charge="0.41" Components="H" Visible="0">
							<Properties Force="265.91507691683,-546.741370607617,144.040963065785" RelativeVelocity="0.239268132718742,0.631291105121165,-0.486526844300282"/>
						</Atom3d>
						<Bond ID="584" Mapping="409" Parent="73" Hidden="1" Connects="580,583" Visible="0"/>
						<Molecule ID="73" Mapping="409" Parent="2" Children="580,581,582,583,584,2065" Name="Sketch 23" XYZ="-0.241822260607365,-0.607482909151341,0.0758760891258166" Visible="0"/>
						<Atom3d ID="585" HasProperties="1" Mapping="409" Parent="75" UserID="106" DisplayStyle="Line" XYZ="-0.0773464325880219,-2.91943816886821,1.92485299976198" Connections="587,589" ForcefieldType="o2*" Charge="-0.82" Components="O" Visible="0">
							<Properties Force="369.621048351978,-40.2666195855431,-276.609022587584" RelativeVelocity="-0.0119647866403216,-0.0725832810000083,0.170485780568831"/>
						</Atom3d>
						<Atom3d ID="586" HasProperties="1" Mapping="409" Parent="75" UserID="107" DisplayStyle="Line" Hidden="1" XYZ="-0.0415687007554329,-2.91565135748716,1.95502553559964" Connections="587" ForcefieldType="h1o" Charge="0.41" Components="H" Visible="0">
							<Properties Force="-169.337469212832,55.5285464316158,-161.193121634934" RelativeVelocity="0.346573867789257,1.09342067058267,0.136301068266302"/>
						</Atom3d>
						<Bond ID="587" Mapping="409" Parent="75" Hidden="1" Connects="585,586" Visible="0"/>
						<Atom3d ID="588" HasProperties="1" Mapping="409" Parent="75" UserID="108" DisplayStyle="Line" Hidden="1" XYZ="-0.0524732609101149,-2.92774277953795,1.88512049542777" Connections="589" ForcefieldType="h1o" Charge="0.41" Components="H" Visible="0">
							<Properties Force="-344.612038598479,31.7474277855037,473.800359778469" RelativeVelocity="1.1881266218948,0.307574170093626,0.535018745666747"/>
						</Atom3d>
						<Bond ID="589" Mapping="409" Parent="75" Hidden="1" Connects="585,588" Visible="0"/>
						<Molecule ID="75" Mapping="409" Parent="2" Children="585,586,587,588,589,2066" Name="Sketch 23" XYZ="0.113814133691247,-0.113814133688723,0.0758760891258166" Visible="0"/>
						<Atom3d ID="590" HasProperties="1" Mapping="409" Parent="77" UserID="109" DisplayStyle="Line" XYZ="1.07631376200375,-1.17374303981604,-2.12036583041615" Connections="592,594" ForcefieldType="o2*" Charge="-0.82" Components="O" Visible="0">
							<Properties Force="-30.4910598529327,-234.029195991367,-907.969900725165" RelativeVelocity="-0.0270380909783202,0.162216811785398,0.361949032870008"/>
						</Atom3d>
						<Atom3d ID="591" HasProperties="1" Mapping="409" Parent="77" UserID="110" DisplayStyle="Line" Hidden="1" XYZ="1.09393287848121,-1.15988726282596,-2.08191501188149" Connections="592" ForcefieldType="h1o" Charge="0.41" Components="H" Visible="0">
							<Properties Force="360.459423028977,179.763041608659,784.617394863949" RelativeVelocity="0.0482633692533686,1.15621337934833,-0.0464253103781198"/>
						</Atom3d>
						<Bond ID="592" Mapping="409" Parent="77" Hidden="1" Connects="590,591" Visible="0"/>
						<Atom3d ID="593" HasProperties="1" Mapping="409" Parent="77" UserID="111" DisplayStyle="Line" Hidden="1" XYZ="1.11467334177323,-1.17861150679622,-2.14637497896006" Connections="594" ForcefieldType="h1o" Charge="0.41" Components="H" Visible="0">
							<Properties Force="-139.618412252492,54.777669841043,146.480376347666" RelativeVelocity="1.71096401186874,0.567201124803032,-0.424631756541843"/>
						</Atom3d>
						<Bond ID="594" Mapping="409" Parent="77" Hidden="1" Connects="590,593" Visible="0"/>
						<Molecule ID="77" Mapping="409" Parent="2" Children="590,591,592,593,594,2067" Name="Sketch 23" XYZ="-0.118405064412413,-0.185266193295154,0.0758760891258166" Visible="0"/>
						<Atom3d ID="595" HasProperties="1" Mapping="409" Parent="79" UserID="112" DisplayStyle="Line" XYZ="-0.724996781914549,0.25958191496606,3.21640065238339" Connections="597,599" ForcefieldType="o2*" Charge="-0.82" Components="O" Visible="0">
							<Properties Force="-33.2118036407704,572.268300864042,-144.553709433692" RelativeVelocity="-0.208903422077725,-0.48678525769978,-0.327816748127103"/>
						</Atom3d>
						<Atom3d ID="596" HasProperties="1" Mapping="409" Parent="79" UserID="113" DisplayStyle="Line" Hidden="1" XYZ="-0.727546463789096,0.215170932887477,3.22431056456928" Connections="597" ForcefieldType="h1o" Charge="0.41" Components="H" Visible="0">
							<Properties Force="22.6482597586497,-597.128532733558,121.569425079381" RelativeVelocity="0.230829102840321,-0.0781344911432552,-0.803354579987795"/>
						</Atom3d>
						<Bond ID="597" Mapping="409" Parent="79" Hidden="1" Connects="595,596" Visible="0"/>
						<Atom3d ID="598" HasProperties="1" Mapping="409" Parent="79" UserID="114" DisplayStyle="Line" Hidden="1" XYZ="-0.686319087587925,0.261408982344723,3.19074836726462" Connections="599" ForcefieldType="h1o" Charge="0.41" Components="H" Visible="0">
							<Properties Force="-60.6716691899572,-18.1530695469039,78.1518798729217" RelativeVelocity="-0.728286602213974,0.418801903969558,-0.460977973727776"/>
						</Atom3d>
						<Bond ID="599" Mapping="409" Parent="79" Hidden="1" Connects="595,598" Visible="0"/>
						<Molecule ID="79" Mapping="409" Parent="2" Children="595,596,597,598,599,2068" Name="Sketch 23" XYZ="0.113814133691247,-0.113814133688723,0.0758760891258166" Visible="0"/>
						<Atom3d ID="600" HasProperties="1" Mapping="409" Parent="81" UserID="115" DisplayStyle="Line" XYZ="3.20239688432068,-1.75393377155298,-1.28629590799317" Connections="602,604" ForcefieldType="o2*" Charge="-0.82" Components="O" Visible="0">
							<Properties Force="726.787058916006,-204.444906350649,559.524778811548" RelativeVelocity="-0.18887255390197,0.0709516516049318,-0.0317432575094753"/>
						</Atom3d>
						<Atom3d ID="601" HasProperties="1" Mapping="409" Parent="81" UserID="116" DisplayStyle="Line" Hidden="1" XYZ="3.16496716146391,-1.74728515962197,-1.30886531843935" Connections="602" ForcefieldType="h1o" Charge="0.41" Components="H" Visible="0">
							<Properties Force="-888.127421076748,143.2983895775,-562.947573500391" RelativeVelocity="1.24114099422529,0.738681435995951,0.658630922581805"/>
						</Atom3d>
						<Bond ID="602" Mapping="409" Parent="81" Hidden="1" Connects="600,601" Visible="0"/>
						<Atom3d ID="603" HasProperties="1" Mapping="409" Parent="81" UserID="117" DisplayStyle="Line" Hidden="1" XYZ="3.22383637236567,-1.7145983525185,-1.29505371583761" Connections="604" ForcefieldType="h1o" Charge="0.41" Components="H" Visible="0">
							<Properties Force="61.6053118308712,199.416514669943,-48.0847157453197" RelativeVelocity="-0.316879116677675,0.901156958738446,-1.07201673518389"/>
						</Atom3d>
						<Bond ID="604" Mapping="409" Parent="81" Hidden="1" Connects="600,603" Visible="0"/>
						<Molecule ID="81" Mapping="409" Parent="2" Children="600,601,602,603,604,2069" Name="Sketch 23" XYZ="0.113814133691247,-0.113814133688723,0.0758760891258166" Visible="0"/>
						<Atom3d ID="605" HasProperties="1" Mapping="409" Parent="83" UserID="118" DisplayStyle="Line" XYZ="-0.124998672476654,-0.048435594050245,0.812869041536169" Connections="607,609" ForcefieldType="o2*" Charge="-0.82" Components="O" Visible="0">
							<Properties Force="-657.655917354776,264.482732779902,458.811723373042" RelativeVelocity="0.275694902535533,-0.14797873541482,-0.124737197933987"/>
						</Atom3d>
						<Atom3d ID="606" HasProperties="1" Mapping="409" Parent="83" UserID="119" DisplayStyle="Line" Hidden="1" XYZ="-0.0912468538637559,-0.0436988394888009,0.843966233648157" Connections="607" ForcefieldType="h1o" Charge="0.41" Components="H" Visible="0">
							<Properties Force="-14.7987462753732,-168.72437495121,1.15712509061066" RelativeVelocity="1.06041272884721,0.867480476067254,-0.439435392570526"/>
						</Atom3d>
						<Bond ID="607" Mapping="409" Parent="83" Hidden="1" Connects="605,606" Visible="0"/>
						<Atom3d ID="608" HasProperties="1" Mapping="409" Parent="83" UserID="120" DisplayStyle="Line" Hidden="1" XYZ="-0.101330362994226,-0.0527687597462671,0.775414393019975" Connections="609" ForcefieldType="h1o" Charge="0.41" Components="H" Visible="0">
							<Properties Force="362.730980921288,-104.043936519588,-587.053928645116" RelativeVelocity="-0.637654898091663,-0.720174152089272,0.00451196098081599"/>
						</Atom3d>
						<Bond ID="609" Mapping="409" Parent="83" Hidden="1" Connects="605,608" Visible="0"/>
						<Molecule ID="83" Mapping="409" Parent="2" Children="605,606,607,608,609,2070" Name="Sketch 23" XYZ="0.113814133691247,-0.113814133688723,0.0758760891258166" Visible="0"/>
						<Atom3d ID="610" HasProperties="1" Mapping="409" Parent="85" UserID="121" DisplayStyle="Line" XYZ="1.10697276829577,2.41380807668471,1.25607568179003" Connections="612,614" ForcefieldType="o2*" Charge="-0.82" Components="O" Visible="0">
							<Properties Force="437.562985431521,-181.464153691123,321.091601857802" RelativeVelocity="-0.191636552078564,-0.290529023541253,-0.228298799506368"/>
						</Atom3d>
						<Atom3d ID="611" HasProperties="1" Mapping="409" Parent="85" UserID="122" DisplayStyle="Line" Hidden="1" XYZ="1.09830402068709,2.43070654567353,1.29848756388072" Connections="612" ForcefieldType="h1o" Charge="0.41" Components="H" Visible="0">
							<Properties Force="-41.6670554683991,14.6370934282541,-133.472200187158" RelativeVelocity="1.13008306176661,-0.781739286171358,-0.22040534663213"/>
						</Atom3d>
						<Bond ID="612" Mapping="409" Parent="85" Hidden="1" Connects="610,611" Visible="0"/>
						<Atom3d ID="613" HasProperties="1" Mapping="409" Parent="85" UserID="123" DisplayStyle="Line" Hidden="1" XYZ="1.14856020213962,2.3933021492339,1.26707208936793" Connections="614" ForcefieldType="h1o" Charge="0.41" Components="H" Visible="0">
							<Properties Force="-291.533952669525,147.806165719239,-110.098935420466" RelativeVelocity="-0.19328897957238,0.355089880047495,0.294568740623485"/>
						</Atom3d>
						<Bond ID="614" Mapping="409" Parent="85" Hidden="1" Connects="610,613" Visible="0"/>
						<Molecule ID="85" Mapping="409" Parent="2" Children="610,611,612,613,614,2071" Name="Sketch 23" XYZ="0.113814133691247,-0.113814133688723,0.0758760891258166" Visible="0"/>
						<Atom3d ID="615" HasProperties="1" Mapping="409" Parent="87" UserID="124" DisplayStyle="Line" XYZ="-1.59865912829981,0.00652721394290826,-1.12512546226971" Connections="617,619" ForcefieldType="o2*" Charge="-0.82" Components="O" Visible="0">
							<Properties Force="-645.474406515195,468.347952980906,-326.024688011646" RelativeVelocity="-0.0353964201753576,0.0175752392385303,0.20273849055888"/>
						</Atom3d>
						<Atom3d ID="616" HasProperties="1" Mapping="409" Parent="87" UserID="125" DisplayStyle="Line" Hidden="1" XYZ="-1.56154186409857,0.0320819869167313,-1.13534994864658" Connections="617" ForcefieldType="h1o" Charge="0.41" Components="H" Visible="0">
							<Properties Force="87.4943314779515,-61.1636731646119,-54.6195837443097" RelativeVelocity="-0.538485550372298,-0.253082246918628,-1.42275444390094"/>
						</Atom3d>
						<Bond ID="617" Mapping="409" Parent="87" Hidden="1" Connects="615,616" Visible="0"/>
						<Atom3d ID="618" HasProperties="1" Mapping="409" Parent="87" UserID="126" DisplayStyle="Line" Hidden="1" XYZ="-1.58090770051759,-0.0253058334928397,-1.09807329339046" Connections="619" ForcefieldType="h1o" Charge="0.41" Components="H" Visible="0">
							<Properties Force="461.429891865547,-352.877362181396,136.103311184256" RelativeVelocity="0.0402460503976432,-0.0300679883569993,1.48754181785265"/>
						</Atom3d>
						<Bond ID="619" Mapping="409" Parent="87" Hidden="1" Connects="615,618" Visible="0"/>
						<Molecule ID="87" Mapping="409" Parent="2" Children="615,616,617,618,619,2072" Name="Sketch 23" XYZ="0.113814133691247,-0.113814133688723,0.0758760891258166" Visible="0"/>
						<Atom3d ID="620" HasProperties="1" Mapping="409" Parent="89" UserID="127" DisplayStyle="Line" XYZ="4.56878827614292,-1.03559104976764,-2.40200344307598" Connections="622,624" ForcefieldType="o2*" Charge="-0.82" Components="O" Visible="0">
							<Properties Force="170.54721458946,91.3686746721299,-56.3144889036822" RelativeVelocity="0.143631562367582,0.0391856806573415,0.115192983214913"/>
						</Atom3d>
						<Atom3d ID="621" HasProperties="1" Mapping="409" Parent="89" UserID="128" DisplayStyle="Line" Hidden="1" XYZ="4.57173892018484,-0.99512348537819,-2.42398051476104" Connections="622" ForcefieldType="h1o" Charge="0.41" Components="H" Visible="0">
							<Properties Force="-344.545899504419,212.89807002863,102.774689149823" RelativeVelocity="0.368737396230217,-0.290712270975656,-0.681425447599097"/>
						</Atom3d>
						<Bond ID="622" Mapping="409" Parent="89" Hidden="1" Connects="620,621" Visible="0"/>
						<Atom3d ID="623" HasProperties="1" Mapping="409" Parent="89" UserID="129" DisplayStyle="Line" Hidden="1" XYZ="4.60199608879144,-1.05373732157953,-2.42850203242508" Connections="624" ForcefieldType="h1o" Charge="0.41" Components="H" Visible="0">
							<Properties Force="125.394549367133,-449.972474306189,44.9589135706006" RelativeVelocity="0.813529179310016,-0.984678765731905,0.588782818106355"/>
						</Atom3d>
						<Bond ID="624" Mapping="409" Parent="89" Hidden="1" Connects="620,623" Visible="0"/>
						<Molecule ID="89" Mapping="409" Parent="2" Children="620,621,622,623,624,2073" Name="Sketch 23" XYZ="0.113814133691247,-0.113814133688723,0.0758760891258166" Visible="0"/>
						<Atom3d ID="625" HasProperties="1" Mapping="409" Parent="91" UserID="130" DisplayStyle="Line" XYZ="-0.190766974098151,0.835112776653299,-0.10180087930635" Connections="627,629" ForcefieldType="o2*" Charge="-0.82" Components="O" Visible="0">
							<Properties Force="-259.889293492672,-553.814689662473,-201.312352017675" RelativeVelocity="-0.243599223086838,-0.276300483612412,-0.00456757637833653"/>
						</Atom3d>
						<Atom3d ID="626" HasProperties="1" Mapping="409" Parent="91" UserID="131" DisplayStyle="Line" Hidden="1" XYZ="-0.196906309354369,0.795724775037717,-0.128246837924269" Connections="627" ForcefieldType="h1o" Charge="0.41" Components="H" Visible="0">
							<Properties Force="287.743775289435,659.49773233792,263.954373522091" RelativeVelocity="0.533762884770065,-0.67200466620598,-0.517483053074478"/>
						</Atom3d>
						<Bond ID="627" Mapping="409" Parent="91" Hidden="1" Connects="625,626" Visible="0"/>
						<Atom3d ID="628" HasProperties="1" Mapping="409" Parent="91" UserID="132" DisplayStyle="Line" Hidden="1" XYZ="-0.171865471488753,0.865210078039232,-0.131389782478893" Connections="629" ForcefieldType="h1o" Charge="0.41" Components="H" Visible="0">
							<Properties Force="57.5276597679812,-114.177289532021,-43.3698751507565" RelativeVelocity="0.72263867528902,1.30071817548594,1.04749176583779"/>
						</Atom3d>
						<Bond ID="629" Mapping="409" Parent="91" Hidden="1" Connects="625,628" Visible="0"/>
						<Molecule ID="91" Mapping="409" Parent="2" Children="625,626,627,628,629,2074" Name="Sketch 23" XYZ="0.113814133691247,-0.113814133688723,0.0758760891258166" Visible="0"/>
						<Atom3d ID="630" HasProperties="1" Mapping="409" Parent="93" UserID="133" DisplayStyle="Line" XYZ="1.09279013960437,0.690897452451123,1.02172307400095" Connections="632,634" ForcefieldType="o2*" Charge="-0.82" Components="O" Visible="0">
							<Properties Force="177.455125529065,-218.713541694438,296.434450521853" RelativeVelocity="-0.00932317876504926,0.0630501658787343,0.0453854214351089"/>
						</Atom3d>
						<Atom3d ID="631" HasProperties="1" Mapping="409" Parent="93" UserID="134" DisplayStyle="Line" Hidden="1" XYZ="1.09239664545981,0.646227326704683,1.03795185022692" Connections="632" ForcefieldType="h1o" Charge="0.41" Components="H" Visible="0">
							<Properties Force="-172.624222767512,505.665789700324,-348.962967854018" RelativeVelocity="-0.918069534623111,-0.283613881382446,-0.599766566433921"/>
						</Atom3d>
						<Bond ID="632" Mapping="409" Parent="93" Hidden="1" Connects="630,631" Visible="0"/>
						<Atom3d ID="633" HasProperties="1" Mapping="409" Parent="93" UserID="135" DisplayStyle="Line" Hidden="1" XYZ="1.05692876828679,0.696735753424103,0.992758504235857" Connections="634" ForcefieldType="h1o" Charge="0.41" Components="H" Visible="0">
							<Properties Force="-24.7755577931057,-275.8280024634,45.5205847265316" RelativeVelocity="-0.340072374964493,0.712105042563471,0.460682260936237"/>
						</Atom3d>
						<Bond ID="634" Mapping="409" Parent="93" Hidden="1" Connects="630,633" Visible="0"/>
						<Molecule ID="93" Mapping="409" Parent="2" Children="630,631,632,633,634,2075" Name="Sketch 23" XYZ="0.113814133691247,-0.113814133688723,0.0758760891258166" Visible="0"/>
						<Atom3d ID="635" HasProperties="1" Mapping="409" Parent="95" UserID="136" DisplayStyle="Line" XYZ="-0.318020759016426,-0.18195828813153,0.790239237572254" Connections="637,639" ForcefieldType="o2*" Charge="-0.82" Components="O" Visible="0">
							<Properties Force="57.4979799594359,689.539094047184,-791.550550142852" RelativeVelocity="0.11508249222382,-0.163038806197344,0.00855823852162754"/>
						</Atom3d>
						<Atom3d ID="636" HasProperties="1" Mapping="409" Parent="95" UserID="137" DisplayStyle="Line" Hidden="1" XYZ="-0.330889125349628,-0.224587154519442,0.783657223047765" Connections="637" ForcefieldType="h1o" Charge="0.41" Components="H" Visible="0">
							<Properties Force="-192.927319854819,-802.966653913537,119.364563980925" RelativeVelocity="-0.316785209030793,-0.16674724568413,-0.175130998210201"/>
						</Atom3d>
						<Bond ID="637" Mapping="409" Parent="95" Hidden="1" Connects="635,636" Visible="0"/>
						<Atom3d ID="638" HasProperties="1" Mapping="409" Parent="95" UserID="138" DisplayStyle="Line" Hidden="1" XYZ="-0.322538837647987,-0.17043980298006,0.743455102707971" Connections="639" ForcefieldType="h1o" Charge="0.41" Components="H" Visible="0">
							<Properties Force="235.354472096697,129.9255396045,743.56358476916" RelativeVelocity="0.803341980212192,0.0923039003406183,-0.276003994590525"/>
						</Atom3d>
						<Bond ID="639" Mapping="409" Parent="95" Hidden="1" Connects="635,638" Visible="0"/>
						<Molecule ID="95" Mapping="409" Parent="2" Children="635,636,637,638,639,2076" Name="Sketch 23" XYZ="0.113814133691247,-0.113814133688723,0.0758760891258166" Visible="0"/>
						<Atom3d ID="640" HasProperties="1" Mapping="409" Parent="97" UserID="139" DisplayStyle="Line" XYZ="-1.81978630950695,1.807015544168,2.61662062321742" Connections="642,644" ForcefieldType="o2*" Charge="-0.82" Components="O" Visible="0">
							<Properties Force="342.044637761306,449.09060193713,-223.819542026831" RelativeVelocity="-0.201502826205329,0.00927839204651365,0.172132550694927"/>
						</Atom3d>
						<Atom3d ID="641" HasProperties="1" Mapping="409" Parent="97" UserID="140" DisplayStyle="Line" Hidden="1" XYZ="-1.80717128843061,1.76923786482907,2.64002365520442" Connections="642" ForcefieldType="h1o" Charge="0.41" Components="H" Visible="0">
							<Properties Force="89.8797390662097,43.2376813362857,96.736630541436" RelativeVelocity="-0.305342222248625,1.04436613664812,0.526916397154969"/>
						</Atom3d>
						<Bond ID="642" Mapping="409" Parent="97" Hidden="1" Connects="640,641" Visible="0"/>
						<Atom3d ID="643" HasProperties="1" Mapping="409" Parent="97" UserID="141" DisplayStyle="Line" Hidden="1" XYZ="-1.78304740345206,1.83649127330708,2.61926879069974" Connections="644" ForcefieldType="h1o" Charge="0.41" Components="H" Visible="0">
							<Properties Force="-437.904795052223,-505.658129905218,130.239470343654" RelativeVelocity="-0.0244899639390845,-0.419022326389766,0.612091204652304"/>
						</Atom3d>
						<Bond ID="644" Mapping="409" Parent="97" Hidden="1" Connects="640,643" Visible="0"/>
						<Molecule ID="97" Mapping="409" Parent="2" Children="640,641,642,643,644,2077" Name="Sketch 23" XYZ="-0.375163334643859,0.111728980423831,0.0758760891258166" Visible="0"/>
						<Atom3d ID="645" HasProperties="1" Mapping="409" Parent="99" UserID="142" DisplayStyle="Line" XYZ="-0.237354680935853,-2.52873538135477,0.253584438674192" Connections="647,649" ForcefieldType="o2*" Charge="-0.82" Components="O" Visible="0">
							<Properties Force="-298.302532127053,213.873208910158,-290.516781573407" RelativeVelocity="-0.0774830944276852,-0.103225604974656,-0.166989381322937"/>
						</Atom3d>
						<Atom3d ID="646" HasProperties="1" Mapping="409" Parent="99" UserID="143" DisplayStyle="Line" Hidden="1" XYZ="-0.201716868249027,-2.52986157445871,0.282981673535345" Connections="647" ForcefieldType="h1o" Charge="0.41" Components="H" Visible="0">
							<Properties Force="-111.143521467816,307.419708330787,-35.5335260266966" RelativeVelocity="-1.24469349784178,0.460605493711641,-0.489824421704327"/>
						</Atom3d>
						<Bond ID="647" Mapping="409" Parent="99" Hidden="1" Connects="645,646" Visible="0"/>
						<Atom3d ID="648" HasProperties="1" Mapping="409" Parent="99" UserID="144" DisplayStyle="Line" Hidden="1" XYZ="-0.248784792717093,-2.48317521854991,0.243852727497336" Connections="649" ForcefieldType="h1o" Charge="0.41" Components="H" Visible="0">
							<Properties Force="395.235666060115,-508.514237626162,326.946971239648" RelativeVelocity="-0.231406432522279,0.295779636027605,0.81995892020746"/>
						</Atom3d>
						<Bond ID="649" Mapping="409" Parent="99" Hidden="1" Connects="645,648" Visible="0"/>
						<Molecule ID="99" Mapping="409" Parent="2" Children="645,646,647,648,649,2078" Name="Sketch 23" XYZ="0.113814133691247,-0.113814133688723,0.0758760891258166" Visible="0"/>
						<Atom3d ID="650" HasProperties="1" Mapping="409" Parent="101" UserID="145" DisplayStyle="Line" XYZ="1.25648734171146,-0.257933305000867,0.725589156615806" Connections="652,654" ForcefieldType="o2*" Charge="-0.82" Components="O" Visible="0">
							<Properties Force="-397.833048829068,-477.481430404959,-996.624876469341" RelativeVelocity="0.0788516885127261,-0.0686706393928967,0.099920792539666"/>
						</Atom3d>
						<Atom3d ID="651" HasProperties="1" Mapping="409" Parent="101" UserID="146" DisplayStyle="Line" Hidden="1" XYZ="1.2730348394295,-0.226074445780703,0.751841563935594" Connections="652" ForcefieldType="h1o" Charge="0.41" Components="H" Visible="0">
							<Properties Force="357.887643868298,560.964358718437,614.877310398017" RelativeVelocity="-0.886832186422958,0.172871050465744,0.105688316814325"/>
						</Atom3d>
						<Bond ID="652" Mapping="409" Parent="101" Hidden="1" Connects="650,651" Visible="0"/>
						<Atom3d ID="653" HasProperties="1" Mapping="409" Parent="101" UserID="147" DisplayStyle="Line" Hidden="1" XYZ="1.25495235754101,-0.293482083040696,0.753253076837395" Connections="654" ForcefieldType="h1o" Charge="0.41" Components="H" Visible="0">
							<Properties Force="-53.5839683551879,-288.34198327873,181.536509809051" RelativeVelocity="-1.20646968752447,-1.27261421260518,-1.30469413804983"/>
						</Atom3d>
						<Bond ID="654" Mapping="409" Parent="101" Hidden="1" Connects="650,653" Visible="0"/>
						<Molecule ID="101" Mapping="409" Parent="2" Children="650,651,652,653,654,2079" Name="Sketch 23" XYZ="0.113814133691247,-0.113814133688723,0.0758760891258166" Visible="0"/>
						<Atom3d ID="655" HasProperties="1" Mapping="409" Parent="103" UserID="148" DisplayStyle="Line" XYZ="0.107609696415556,-4.46575439239264,-1.32441643698633" Connections="657,659" ForcefieldType="o2*" Charge="-0.82" Components="O" Visible="0">
							<Properties Force="-536.980021431847,75.2168768032055,-548.504638670262" RelativeVelocity="0.0264634047205537,0.196246168136991,-0.229938516482007"/>
						</Atom3d>
						<Atom3d ID="656" HasProperties="1" Mapping="409" Parent="103" UserID="149" DisplayStyle="Line" Hidden="1" XYZ="0.104850439947391,-4.48577815133862,-1.36775289356903" Connections="657" ForcefieldType="h1o" Charge="0.41" Components="H" Visible="0">
							<Properties Force="-73.5622489947351,173.016626186152,597.157362632327" RelativeVelocity="0.489596399288446,-0.180093308484737,-0.200095888168882"/>
						</Atom3d>
						<Bond ID="657" Mapping="409" Parent="103" Hidden="1" Connects="655,656" Visible="0"/>
						<Atom3d ID="658" HasProperties="1" Mapping="409" Parent="103" UserID="150" DisplayStyle="Line" Hidden="1" XYZ="0.0702637712096534,-4.43604454120136,-1.3240849226314" Connections="659" ForcefieldType="h1o" Charge="0.41" Components="H" Visible="0">
							<Properties Force="439.447795636986,-491.937948817173,-42.8341046889163" RelativeVelocity="0.690470037092278,0.275661752665246,-0.250081455527139"/>
						</Atom3d>
						<Bond ID="659" Mapping="409" Parent="103" Hidden="1" Connects="655,658" Visible="0"/>
						<Molecule ID="103" Mapping="409" Parent="2" Children="655,656,657,658,659,2080" Name="Sketch 23" XYZ="-0.173076705664036,-0.380857180797987,0.0758760891258166" Visible="0"/>
						<Atom3d ID="660" HasProperties="1" Mapping="409" Parent="105" UserID="151" DisplayStyle="Line" XYZ="-1.06297264691534,0.592291763331437,5.46538726982376" Connections="662,664" ForcefieldType="o2*" Charge="-0.82" Components="O" Visible="0">
							<Properties Force="446.368589797588,1094.00527564828,-91.5808350702906" RelativeVelocity="-0.217911985748654,-0.000913319099273519,-0.0407584210244943"/>
						</Atom3d>
						<Atom3d ID="661" HasProperties="1" Mapping="409" Parent="105" UserID="152" DisplayStyle="Line" Hidden="1" XYZ="-1.07520457759379,0.551468623297884,5.4768534773596" Connections="662" ForcefieldType="h1o" Charge="0.41" Components="H" Visible="0">
							<Properties Force="-410.842257804935,-1333.14424660868,-129.498289259916" RelativeVelocity="-0.470832849241201,0.364635426560156,-0.423520922225689"/>
						</Atom3d>
						<Bond ID="662" Mapping="409" Parent="105" Hidden="1" Connects="660,661" Visible="0"/>
						<Atom3d ID="663" HasProperties="1" Mapping="409" Parent="105" UserID="153" DisplayStyle="Line" Hidden="1" XYZ="-1.0591483081549,0.603569428206238,5.50963496923883" Connections="664" ForcefieldType="h1o" Charge="0.41" Components="H" Visible="0">
							<Properties Force="43.6071035537597,293.11330552517,250.459810465768" RelativeVelocity="-0.47372162089484,0.342448774413409,-0.0958227411440194"/>
						</Atom3d>
						<Bond ID="664" Mapping="409" Parent="105" Hidden="1" Connects="660,663" Visible="0"/>
						<Molecule ID="105" Mapping="409" Parent="2" Children="660,661,662,663,664,2081" Name="Sketch 23" XYZ="-0.146011532139953,0.122555049901234,0.0758760891258166" Visible="0"/>
						<Atom3d ID="665" HasProperties="1" Mapping="409" Parent="107" UserID="154" DisplayStyle="Line" XYZ="-0.0264122979995419,2.53641172267725,-0.0919054995478694" Connections="667,669" ForcefieldType="o2*" Charge="-0.82" Components="O" Visible="0">
							<Properties Force="283.548718274784,28.867900135209,701.776044826134" RelativeVelocity="0.100122571035,0.0331676519629038,0.0897076060145416"/>
						</Atom3d>
						<Atom3d ID="666" HasProperties="1" Mapping="409" Parent="107" UserID="155" DisplayStyle="Line" Hidden="1" XYZ="-0.0132762763449459,2.53723877003584,-0.0455587619163414" Connections="667" ForcefieldType="h1o" Charge="0.41" Components="H" Visible="0">
							<Properties Force="-138.265790233013,-38.993702494962,-672.697490266012" RelativeVelocity="0.0129661208048235,-0.195631368082794,-1.32805940370554"/>
						</Atom3d>
						<Bond ID="667" Mapping="409" Parent="107" Hidden="1" Connects="665,666" Visible="0"/>
						<Atom3d ID="668" HasProperties="1" Mapping="409" Parent="107" UserID="156" DisplayStyle="Line" Hidden="1" XYZ="-0.0609919195882259,2.56697846829068,-0.0916846693660274" Connections="669" ForcefieldType="h1o" Charge="0.41" Components="H" Visible="0">
							<Properties Force="-13.1213834455029,-17.4867711463155,-28.9507062947461" RelativeVelocity="-0.232134265255946,0.287435004969023,-0.261228045967734"/>
						</Atom3d>
						<Bond ID="669" Mapping="409" Parent="107" Hidden="1" Connects="665,668" Visible="0"/>
						<Molecule ID="107" Mapping="409" Parent="2" Children="665,666,667,668,669,2082" Name="Sketch 23" XYZ="0.113814133691247,-0.113814133688723,0.0758760891258166" Visible="0"/>
						<Atom3d ID="670" HasProperties="1" Mapping="409" Parent="109" UserID="157" DisplayStyle="Line" XYZ="1.22731500816481,-2.01249479813561,1.19678044051531" Connections="672,674" ForcefieldType="o2*" Charge="-0.82" Components="O" Visible="0">
							<Properties Force="-280.555280707202,-192.174262606826,18.285171150027" RelativeVelocity="-0.114094628497537,0.10940082094233,0.424233424292631"/>
						</Atom3d>
						<Atom3d ID="671" HasProperties="1" Mapping="409" Parent="109" UserID="158" DisplayStyle="Line" Hidden="1" XYZ="1.18720495744767,-2.0244605711658,1.21900865940281" Connections="672" ForcefieldType="h1o" Charge="0.41" Components="H" Visible="0">
							<Properties Force="383.191258242783,101.09655063968,-118.375599056437" RelativeVelocity="0.450470285814954,-0.391319599098876,-0.997092735839288"/>
						</Atom3d>
						<Bond ID="672" Mapping="409" Parent="109" Hidden="1" Connects="670,671" Visible="0"/>
						<Atom3d ID="673" HasProperties="1" Mapping="409" Parent="109" UserID="159" DisplayStyle="Line" Hidden="1" XYZ="1.23580412198199,-2.05200375951348,1.17444068679384" Connections="674" ForcefieldType="h1o" Charge="0.41" Components="H" Visible="0">
							<Properties Force="51.1756534410818,135.461931539426,105.029367987136" RelativeVelocity="-0.09301042595264,1.08203405872293,-2.07405085407258"/>
						</Atom3d>
						<Bond ID="674" Mapping="409" Parent="109" Hidden="1" Connects="670,673" Visible="0"/>
						<Molecule ID="109" Mapping="409" Parent="2" Children="670,671,672,673,674,2083" Name="Sketch 23" XYZ="0.113814133691247,-0.113814133688723,0.0758760891258166" Visible="0"/>
						<Atom3d ID="675" HasProperties="1" Mapping="409" Parent="111" UserID="160" DisplayStyle="Line" XYZ="-0.895814822061103,1.94378496768232,1.97260104593122" Connections="677,679" ForcefieldType="o2*" Charge="-0.82" Components="O" Visible="0">
							<Properties Force="269.660994721697,-466.040980051929,-211.446970383493" RelativeVelocity="-0.0901210072337678,-0.0988316304491269,-0.102693243016555"/>
						</Atom3d>
						<Atom3d ID="676" HasProperties="1" Mapping="409" Parent="111" UserID="161" DisplayStyle="Line" Hidden="1" XYZ="-0.888324407753663,1.90207648232106,1.9932123024918" Connections="677" ForcefieldType="h1o" Charge="0.41" Components="H" Visible="0">
							<Properties Force="-1.09659300707254,228.814093322833,-224.41590580011" RelativeVelocity="0.495357034240985,0.265883343073013,0.270386469425192"/>
						</Atom3d>
						<Bond ID="677" Mapping="409" Parent="111" Hidden="1" Connects="675,676" Visible="0"/>
						<Atom3d ID="678" HasProperties="1" Mapping="409" Parent="111" UserID="162" DisplayStyle="Line" Hidden="1" XYZ="-0.909826305699193,1.96687284826904,2.00899386303684" Connections="679" ForcefieldType="h1o" Charge="0.41" Components="H" Visible="0">
							<Properties Force="-196.588687739828,208.199993499777,446.646634470606" RelativeVelocity="-0.66168326623547,-0.0739669607638162,-0.354911910488428"/>
						</Atom3d>
						<Bond ID="679" Mapping="409" Parent="111" Hidden="1" Connects="675,678" Visible="0"/>
						<Molecule ID="111" Mapping="409" Parent="2" Children="675,676,677,678,679,2084" Name="Sketch 23" XYZ="0.113814133691247,-0.113814133688723,0.0758760891258166" Visible="0"/>
						<Atom3d ID="680" HasProperties="1" Mapping="409" Parent="113" UserID="163" DisplayStyle="Line" XYZ="1.18077256033405,1.47853697990378,5.17047909318806" Connections="682,684" ForcefieldType="o2*" Charge="-0.82" Components="O" Visible="0">
							<Properties Force="43.6802687884772,187.466877954965,-25.3103142300037" RelativeVelocity="0.470679725110076,0.117092936469695,-0.203930700518114"/>
						</Atom3d>
						<Atom3d ID="681" HasProperties="1" Mapping="409" Parent="113" UserID="164" DisplayStyle="Line" Hidden="1" XYZ="1.21543743677544,1.44866921969531,5.16883523537658" Connections="682" ForcefieldType="h1o" Charge="0.41" Components="H" Visible="0">
							<Properties Force="18.9920230726948,-53.4596154824682,-30.8259080076059" RelativeVelocity="0.157925960458421,0.196756950139076,-0.486573792195976"/>
						</Atom3d>
						<Bond ID="682" Mapping="409" Parent="113" Hidden="1" Connects="680,681" Visible="0"/>
						<Atom3d ID="683" HasProperties="1" Mapping="409" Parent="113" UserID="165" DisplayStyle="Line" Hidden="1" XYZ="1.15000917057934,1.45532374870039,5.19586894665293" Connections="684" ForcefieldType="h1o" Charge="0.41" Components="H" Visible="0">
							<Properties Force="-119.403826284647,-46.8825567945787,58.3744586469834" RelativeVelocity="0.128256007262381,0.444142460972309,0.93716108432671"/>
						</Atom3d>
						<Bond ID="684" Mapping="409" Parent="113" Hidden="1" Connects="680,683" Visible="0"/>
						<Molecule ID="113" Mapping="409" Parent="2" Children="680,681,682,683,684,2085" Name="Sketch 23" XYZ="0.113814133691247,-0.113814133688723,0.0758760891258166" Visible="0"/>
						<Atom3d ID="685" HasProperties="1" Mapping="409" Parent="115" UserID="166" DisplayStyle="Line" XYZ="4.42423670755815,0.0654763611976292,0.596058812198212" Connections="687,689" ForcefieldType="o2*" Charge="-0.82" Components="O" Visible="0">
							<Properties Force="401.176042358914,-270.736560394717,-270.423631786774" RelativeVelocity="-0.125627379723617,-0.117584582067131,0.34549648175345"/>
						</Atom3d>
						<Atom3d ID="686" HasProperties="1" Mapping="409" Parent="115" UserID="167" DisplayStyle="Line" Hidden="1" XYZ="4.41165570109475,0.0247891478000633,0.574993069519392" Connections="687" ForcefieldType="h1o" Charge="0.41" Components="H" Visible="0">
							<Properties Force="99.4601327370683,477.343438927338,5.88673476629907" RelativeVelocity="0.392305984622896,-0.297161730306891,0.357346255659149"/>
						</Atom3d>
						<Bond ID="687" Mapping="409" Parent="115" Hidden="1" Connects="685,686" Visible="0"/>
						<Atom3d ID="688" HasProperties="1" Mapping="409" Parent="115" UserID="168" DisplayStyle="Line" Hidden="1" XYZ="4.46734421980342,0.0699170157490403,0.576672650112237" Connections="689" ForcefieldType="h1o" Charge="0.41" Components="H" Visible="0">
							<Properties Force="-413.814639016333,6.4021425523493,144.328195873475" RelativeVelocity="0.218305872039832,-0.111537721699227,-0.591287084319213"/>
						</Atom3d>
						<Bond ID="689" Mapping="409" Parent="115" Hidden="1" Connects="685,688" Visible="0"/>
						<Molecule ID="115" Mapping="409" Parent="2" Children="685,686,687,688,689,2086" Name="Sketch 23" XYZ="0.113814133691247,-0.113814133688723,0.0758760891258166" Visible="0"/>
						<Atom3d ID="690" HasProperties="1" Mapping="409" Parent="117" UserID="169" DisplayStyle="Line" XYZ="-1.97299321242363,1.51957655690759,4.03014293355823" Connections="692,694" ForcefieldType="o2*" Charge="-0.82" Components="O" Visible="0">
							<Properties Force="131.161910907411,-298.889521147674,290.874605484591" RelativeVelocity="-0.0522097105257934,0.165673091978295,-0.267114785724619"/>
						</Atom3d>
						<Atom3d ID="691" HasProperties="1" Mapping="409" Parent="117" UserID="170" DisplayStyle="Line" Hidden="1" XYZ="-1.96647168517082,1.47290385977806,4.03874858839999" Connections="692" ForcefieldType="h1o" Charge="0.41" Components="H" Visible="0">
							<Properties Force="44.81592891558,538.559617724003,22.4570956173441" RelativeVelocity="0.328982190505615,-0.327625806941611,0.865418497527561"/>
						</Atom3d>
						<Bond ID="692" Mapping="409" Parent="117" Hidden="1" Connects="690,691" Visible="0"/>
						<Atom3d ID="693" HasProperties="1" Mapping="409" Parent="117" UserID="171" DisplayStyle="Line" Hidden="1" XYZ="-1.94340134408329,1.5396548546951,4.06129882271619" Connections="694" ForcefieldType="h1o" Charge="0.41" Components="H" Visible="0">
							<Properties Force="-226.979788902403,-188.794058446359,-335.952082079893" RelativeVelocity="-0.927849374488287,-0.378969972513231,0.779992651629606"/>
						</Atom3d>
						<Bond ID="694" Mapping="409" Parent="117" Hidden="1" Connects="690,693" Visible="0"/>
						<Molecule ID="117" Mapping="409" Parent="2" Children="690,691,692,693,694,2087" Name="Sketch 23" XYZ="0.113814133691247,-0.113814133688723,0.0758760891258166" Visible="0"/>
						<Atom3d ID="695" HasProperties="1" Mapping="409" Parent="119" UserID="172" DisplayStyle="Line" XYZ="3.86743080803675,-0.00289954537194074,5.01457864230554" Connections="697,699" ForcefieldType="o2*" Charge="-0.82" Components="O" Visible="0">
							<Properties Force="496.296049908314,-188.446514298074,-311.638927007096" RelativeVelocity="-0.202099602956023,0.26375995765218,0.0432354749937977"/>
						</Atom3d>
						<Atom3d ID="696" HasProperties="1" Mapping="409" Parent="119" UserID="173" DisplayStyle="Line" Hidden="1" XYZ="3.8719221919942,0.00462638926820926,4.96807256343471" Connections="697" ForcefieldType="h1o" Charge="0.41" Components="H" Visible="0">
							<Properties Force="-89.4837953588288,58.2387131381775,520.969872738019" RelativeVelocity="0.0517289601752195,-0.0521662673266501,-0.107594460224715"/>
						</Atom3d>
						<Bond ID="697" Mapping="409" Parent="119" Hidden="1" Connects="695,696" Visible="0"/>
						<Atom3d ID="698" HasProperties="1" Mapping="409" Parent="119" UserID="174" DisplayStyle="Line" Hidden="1" XYZ="3.82333818618641,0.00417574834556727,5.02322309508864" Connections="699" ForcefieldType="h1o" Charge="0.41" Components="H" Visible="0">
							<Properties Force="-392.083658694811,204.572329270971,-92.0809434206853" RelativeVelocity="-0.114159437415878,-0.164525512883273,0.418364329101794"/>
						</Atom3d>
						<Bond ID="699" Mapping="409" Parent="119" Hidden="1" Connects="695,698" Visible="0"/>
						<Molecule ID="119" Mapping="409" Parent="2" Children="695,696,697,698,699,2088" Name="Sketch 23" XYZ="0.113814133691247,-0.113814133688723,0.0758760891258166" Visible="0"/>
						<Atom3d ID="700" HasProperties="1" Mapping="409" Parent="121" UserID="175" DisplayStyle="Line" XYZ="2.21924506404484,-0.0329208944513377,-2.50934880470978" Connections="702,704" ForcefieldType="o2*" Charge="-0.82" Components="O" Visible="0">
							<Properties Force="-52.4741565010058,115.464744518836,231.392379820796" RelativeVelocity="0.0110283929998475,0.173885525796802,0.118799052314382"/>
						</Atom3d>
						<Atom3d ID="701" HasProperties="1" Mapping="409" Parent="121" UserID="176" DisplayStyle="Line" Hidden="1" XYZ="2.22249645301481,0.0101539157153133,-2.49141214546039" Connections="702" ForcefieldType="h1o" Charge="0.41" Components="H" Visible="0">
							<Properties Force="-64.472770779845,-261.249268729638,50.6706622756231" RelativeVelocity="0.649675495122905,0.561531131983235,0.322999198169381"/>
						</Atom3d>
						<Bond ID="702" Mapping="409" Parent="121" Hidden="1" Connects="700,701" Visible="0"/>
						<Atom3d ID="703" HasProperties="1" Mapping="409" Parent="121" UserID="177" DisplayStyle="Line" Hidden="1" XYZ="2.24900323081484,-0.0295274495099889,-2.54408548346592" Connections="704" ForcefieldType="h1o" Charge="0.41" Components="H" Visible="0">
							<Properties Force="111.237312913694,128.545205351431,-289.469511214983" RelativeVelocity="1.31500260590186,0.324142544620008,0.121399788739615"/>
						</Atom3d>
						<Bond ID="704" Mapping="409" Parent="121" Hidden="1" Connects="700,703" Visible="0"/>
						<Molecule ID="121" Mapping="409" Parent="2" Children="700,701,702,703,704,2089" Name="Sketch 23" XYZ="0.113814133691247,-0.113814133688723,0.0758760891258166" Visible="0"/>
						<Atom3d ID="705" HasProperties="1" Mapping="409" Parent="123" UserID="178" DisplayStyle="Line" XYZ="-1.66614121694107,-1.18287665380872,3.205897546476" Connections="707,709" ForcefieldType="o2*" Charge="-0.82" Components="O" Visible="0">
							<Properties Force="-477.055401633728,380.270111877315,-58.2895566410574" RelativeVelocity="0.102469353313211,0.154811837271589,0.0579696932728521"/>
						</Atom3d>
						<Atom3d ID="706" HasProperties="1" Mapping="409" Parent="123" UserID="179" DisplayStyle="Line" Hidden="1" XYZ="-1.63946305131676,-1.21922482321252,3.21059584831317" Connections="707" ForcefieldType="h1o" Charge="0.41" Components="H" Visible="0">
							<Properties Force="272.698229993873,-440.717158045464,-75.7697184924032" RelativeVelocity="-0.095653249376582,0.85628314157094,-0.755731979273646"/>
						</Atom3d>
						<Bond ID="707" Mapping="409" Parent="123" Hidden="1" Connects="705,706" Visible="0"/>
						<Atom3d ID="708" HasProperties="1" Mapping="409" Parent="123" UserID="180" DisplayStyle="Line" Hidden="1" XYZ="-1.70947795565059,-1.20153008250236,3.20867079326819" Connections="709" ForcefieldType="h1o" Charge="0.41" Components="H" Visible="0">
							<Properties Force="319.436493641273,79.7733649861746,-2.20757972225478" RelativeVelocity="0.154488847628466,-1.4708341676569,-0.668858492719015"/>
						</Atom3d>
						<Bond ID="709" Mapping="409" Parent="123" Hidden="1" Connects="705,708" Visible="0"/>
						<Molecule ID="123" Mapping="409" Parent="2" Children="705,706,707,708,709,2090" Name="Sketch 23" XYZ="0.59557422241993,0.288554781888074,0.0758760891258166" Visible="0"/>
						<Atom3d ID="710" HasProperties="1" Mapping="409" Parent="125" UserID="181" DisplayStyle="Line" XYZ="-0.0219176213171369,2.64255508041787,4.71310685439553" Connections="712,714" ForcefieldType="o2*" Charge="-0.82" Components="O" Visible="0">
							<Properties Force="295.310439725416,90.2212995580338,-623.007267015931" RelativeVelocity="-0.0310295122839609,-0.162056974940899,0.0969966233397933"/>
						</Atom3d>
						<Atom3d ID="711" HasProperties="1" Mapping="409" Parent="125" UserID="182" DisplayStyle="Line" Hidden="1" XYZ="-0.00516526074168092,2.61017839586337,4.74152356835253" Connections="712" ForcefieldType="h1o" Charge="0.41" Components="H" Visible="0">
							<Properties Force="116.601036980456,-14.0003400022211,232.909102447538" RelativeVelocity="0.472256598241062,-0.459244232262089,0.157517474501236"/>
						</Atom3d>
						<Bond ID="712" Mapping="409" Parent="125" Hidden="1" Connects="710,711" Visible="0"/>
						<Atom3d ID="713" HasProperties="1" Mapping="409" Parent="125" UserID="183" DisplayStyle="Line" Hidden="1" XYZ="-0.0642017969742779,2.64777446378367,4.72857689478058" Connections="714" ForcefieldType="h1o" Charge="0.41" Components="H" Visible="0">
							<Properties Force="-455.751984030966,-23.4153843419345,433.752178878762" RelativeVelocity="-0.369894219598277,-0.71336549144286,-0.0348008057980619"/>
						</Atom3d>
						<Bond ID="714" Mapping="409" Parent="125" Hidden="1" Connects="710,713" Visible="0"/>
						<Molecule ID="125" Mapping="409" Parent="2" Children="710,711,712,713,714,2091" Name="Sketch 23" XYZ="-0.375163334643859,0.111728980423831,0.0758760891258166" Visible="0"/>
						<Atom3d ID="715" HasProperties="1" Mapping="409" Parent="127" UserID="184" DisplayStyle="Line" XYZ="1.62423547743547,1.00914332578543,-0.0387280940890584" Connections="717,719" ForcefieldType="o2*" Charge="-0.82" Components="O" Visible="0">
							<Properties Force="139.268115741055,567.127823814472,-200.982677566999" RelativeVelocity="0.323343717391076,0.047101618034936,-0.278545817825412"/>
						</Atom3d>
						<Atom3d ID="716" HasProperties="1" Mapping="409" Parent="127" UserID="185" DisplayStyle="Line" Hidden="1" XYZ="1.59897392398689,0.974033937535247,-0.0241944917971714" Connections="717" ForcefieldType="h1o" Charge="0.41" Components="H" Visible="0">
							<Properties Force="-151.032761643552,-375.945114985168,154.674746010031" RelativeVelocity="-0.243602687009188,0.133204396957764,0.413739324758775"/>
						</Atom3d>
						<Bond ID="717" Mapping="409" Parent="127" Hidden="1" Connects="715,716" Visible="0"/>
						<Atom3d ID="718" HasProperties="1" Mapping="409" Parent="127" UserID="186" DisplayStyle="Line" Hidden="1" XYZ="1.58984347408569,1.03937794007709,-0.0495124183371194" Connections="719" ForcefieldType="h1o" Charge="0.41" Components="H" Visible="0">
							<Properties Force="150.242001857646,-264.051139776073,214.008540651563" RelativeVelocity="0.258666945859544,0.104848499847285,-0.363358909172548"/>
						</Atom3d>
						<Bond ID="719" Mapping="409" Parent="127" Hidden="1" Connects="715,718" Visible="0"/>
						<Molecule ID="127" Mapping="409" Parent="2" Children="715,716,717,718,719,2092" Name="Sketch 23" XYZ="0.113814133691247,-0.113814133688723,0.0758760891258166" Visible="0"/>
						<Atom3d ID="720" HasProperties="1" Mapping="409" Parent="129" UserID="187" DisplayStyle="Line" XYZ="1.63448068852874,2.15313601614579,0.0951422535087834" Connections="722,724" ForcefieldType="o2*" Charge="-0.82" Components="O" Visible="0">
							<Properties Force="44.5059074847244,-495.860099630495,-250.140098809507" RelativeVelocity="0.159261786627345,0.195252177222169,0.0968630525475237"/>
						</Atom3d>
						<Atom3d ID="721" HasProperties="1" Mapping="409" Parent="129" UserID="188" DisplayStyle="Line" Hidden="1" XYZ="1.63363039505612,2.19803477243525,0.0857759902719771" Connections="722" ForcefieldType="h1o" Charge="0.41" Components="H" Visible="0">
							<Properties Force="1.336011573679,351.732997936054,42.2301299493706" RelativeVelocity="-0.696259797091832,1.60013990738559,1.06209391282139"/>
						</Atom3d>
						<Bond ID="722" Mapping="409" Parent="129" Hidden="1" Connects="720,721" Visible="0"/>
						<Atom3d ID="723" HasProperties="1" Mapping="409" Parent="129" UserID="189" DisplayStyle="Line" Hidden="1" XYZ="1.62810973704481,2.13716293910656,0.0517052034852467" Connections="724" ForcefieldType="h1o" Charge="0.41" Components="H" Visible="0">
							<Properties Force="-44.9574953712771,153.834497082065,215.490566199926" RelativeVelocity="-0.366766298802619,0.608671870462032,-0.0374588486129619"/>
						</Atom3d>
						<Bond ID="724" Mapping="409" Parent="129" Hidden="1" Connects="720,723" Visible="0"/>
						<Molecule ID="129" Mapping="409" Parent="2" Children="720,721,722,723,724,2093" Name="Sketch 23" XYZ="0.113814133691247,-0.113814133688723,0.0758760891258166" Visible="0"/>
						<Atom3d ID="725" HasProperties="1" Mapping="409" Parent="131" UserID="190" DisplayStyle="Line" XYZ="2.2013038044722,-1.26368883939349,0.383304148557526" Connections="727,729" ForcefieldType="o2*" Charge="-0.82" Components="O" Visible="0">
							<Properties Force="-269.31733280957,259.527615356276,136.166774612818" RelativeVelocity="0.0896688161281724,0.270047657671995,0.0923862243726532"/>
						</Atom3d>
						<Atom3d ID="726" HasProperties="1" Mapping="409" Parent="131" UserID="191" DisplayStyle="Line" Hidden="1" XYZ="2.23014588504056,-1.29826347777702,0.385458241497929" Connections="727" ForcefieldType="h1o" Charge="0.41" Components="H" Visible="0">
							<Properties Force="356.774780249373,-449.672541245387,-218.675890223333" RelativeVelocity="-0.425270876991045,0.153788263618723,0.761310913403591"/>
						</Atom3d>
						<Bond ID="727" Mapping="409" Parent="131" Hidden="1" Connects="725,726" Visible="0"/>
						<Atom3d ID="728" HasProperties="1" Mapping="409" Parent="131" UserID="192" DisplayStyle="Line" Hidden="1" XYZ="2.21368853601493,-1.24398312852736,0.423286541243884" Connections="729" ForcefieldType="h1o" Charge="0.41" Components="H" Visible="0">
							<Properties Force="-53.7718069767578,256.757238801933,58.5351994328709" RelativeVelocity="1.20412993090045,-0.510299330085224,-0.0450899783442384"/>
						</Atom3d>
						<Bond ID="729" Mapping="409" Parent="131" Hidden="1" Connects="725,728" Visible="0"/>
						<Molecule ID="131" Mapping="409" Parent="2" Children="725,726,727,728,729,2094" Name="Sketch 23" XYZ="0.113814133691247,-0.113814133688723,0.0758760891258166" Visible="0"/>
						<Atom3d ID="730" HasProperties="1" Mapping="409" Parent="133" UserID="193" DisplayStyle="Line" XYZ="4.86048275301126,-0.263998798125281,-6.5056570359822" Connections="732,734" ForcefieldType="o2*" Charge="-0.82" Components="O" Visible="0">
							<Properties Force="346.195808910913,-74.5183263097369,-90.6687187979101" RelativeVelocity="0.191830773156498,-0.121362347122951,0.218655303838287"/>
						</Atom3d>
						<Atom3d ID="731" HasProperties="1" Mapping="409" Parent="133" UserID="194" DisplayStyle="Line" Hidden="1" XYZ="4.82559510084609,-0.266626035637968,-6.47565421296085" Connections="732" ForcefieldType="h1o" Charge="0.41" Components="H" Visible="0">
							<Properties Force="-18.8681317236555,-57.8164226050572,125.9034978992" RelativeVelocity="-0.110704350103332,-0.598289894782822,0.935147515885862"/>
						</Atom3d>
						<Bond ID="732" Mapping="409" Parent="133" Hidden="1" Connects="730,731" Visible="0"/>
						<Atom3d ID="733" HasProperties="1" Mapping="409" Parent="133" UserID="195" DisplayStyle="Line" Hidden="1" XYZ="4.89737001004349,-0.280602744169766,-6.48155893887061" Connections="734" ForcefieldType="h1o" Charge="0.41" Components="H" Visible="0">
							<Properties Force="-486.686765389835,163.038547874245,-44.689469369841" RelativeVelocity="-0.0996419890271823,-0.0664995035899515,-0.56727082394208"/>
						</Atom3d>
						<Bond ID="734" Mapping="409" Parent="133" Hidden="1" Connects="730,733" Visible="0"/>
						<Molecule ID="133" Mapping="409" Parent="2" Children="730,731,732,733,734,2095" Name="Sketch 23" XYZ="0.113814133691247,-0.113814133688723,0.0758760891258166" Visible="0"/>
						<Atom3d ID="735" HasProperties="1" Mapping="409" Parent="135" UserID="196" DisplayStyle="Line" XYZ="1.11566939637108,-2.77576836621828,-0.56272371588498" Connections="737,739" ForcefieldType="o2*" Charge="-0.82" Components="O" Visible="0">
							<Properties Force="459.85727030052,-616.899121431649,-533.044607479566" RelativeVelocity="0.240536799957087,-0.022468895851987,0.201948833197865"/>
						</Atom3d>
						<Atom3d ID="736" HasProperties="1" Mapping="409" Parent="135" UserID="197" DisplayStyle="Line" Hidden="1" XYZ="1.13792136845321,-2.75028513042282,-0.532608673856224" Connections="737" ForcefieldType="h1o" Charge="0.41" Components="H" Visible="0">
							<Properties Force="304.763042986664,293.664621409765,385.907923391298" RelativeVelocity="0.388778586149698,0.811685780040841,-0.333550528319875"/>
						</Atom3d>
						<Bond ID="737" Mapping="409" Parent="135" Hidden="1" Connects="735,736" Visible="0"/>
						<Atom3d ID="738" HasProperties="1" Mapping="409" Parent="135" UserID="198" DisplayStyle="Line" Hidden="1" XYZ="1.15024084595844,-2.80633272499021,-0.57589974268635" Connections="739" ForcefieldType="h1o" Charge="0.41" Components="H" Visible="0">
							<Properties Force="-300.430390277538,353.089596934776,247.768935286902" RelativeVelocity="0.391365758758835,-1.21606256929767,-0.692943937994237"/>
						</Atom3d>
						<Bond ID="739" Mapping="409" Parent="135" Hidden="1" Connects="735,738" Visible="0"/>
						<Molecule ID="135" Mapping="409" Parent="2" Children="735,736,737,738,739,2096" Name="Sketch 23" XYZ="0.113814133691247,-0.113814133688723,0.0758760891258166" Visible="0"/>
						<Atom3d ID="740" HasProperties="1" Mapping="409" Parent="137" UserID="199" DisplayStyle="Line" XYZ="0.941059968695778,-1.43600737923914,4.29278286916859" Connections="742,744" ForcefieldType="o2*" Charge="-0.82" Components="O" Visible="0">
							<Properties Force="-354.950580333431,384.798322090642,381.03282192327" RelativeVelocity="0.172614867771966,-0.227534463827973,-0.18632979232517"/>
						</Atom3d>
						<Atom3d ID="741" HasProperties="1" Mapping="409" Parent="137" UserID="200" DisplayStyle="Line" Hidden="1" XYZ="0.898167693689674,-1.41711706885786,4.29124517447612" Connections="742" ForcefieldType="h1o" Charge="0.41" Components="H" Visible="0">
							<Properties Force="241.028503754996,-206.640975058737,-76.6541063357982" RelativeVelocity="0.339255589538416,0.20995350246297,-0.399097729860485"/>
						</Atom3d>
						<Bond ID="742" Mapping="409" Parent="137" Hidden="1" Connects="740,741" Visible="0"/>
						<Atom3d ID="743" HasProperties="1" Mapping="409" Parent="137" UserID="201" DisplayStyle="Line" Hidden="1" XYZ="0.949859791756604,-1.42374957143339,4.33691187915926" Connections="744" ForcefieldType="h1o" Charge="0.41" Components="H" Visible="0">
							<Properties Force="81.2611073585384,-171.247319379701,-238.688814334319" RelativeVelocity="-0.335498269187695,0.814680869928103,-0.82975704167541"/>
						</Atom3d>
						<Bond ID="744" Mapping="409" Parent="137" Hidden="1" Connects="740,743" Visible="0"/>
						<Molecule ID="137" Mapping="409" Parent="2" Children="740,741,742,743,744,2097" Name="Sketch 23" XYZ="0.113814133691247,-0.113814133688723,0.0758760891258166" Visible="0"/>
						<Atom3d ID="745" HasProperties="1" Mapping="409" Parent="139" UserID="202" DisplayStyle="Line" XYZ="-0.191682125363028,-1.25143746044435,-3.20979648221224" Connections="747,749" ForcefieldType="o2*" Charge="-0.82" Components="O" Visible="0">
							<Properties Force="-588.276156916028,322.133713065365,195.365851874551" RelativeVelocity="0.166907703687092,-0.234149469576872,-0.0827922903783019"/>
						</Atom3d>
						<Atom3d ID="746" HasProperties="1" Mapping="409" Parent="139" UserID="203" DisplayStyle="Line" Hidden="1" XYZ="-0.230892815523585,-1.2247276994061,-3.20232867617828" Connections="747" ForcefieldType="h1o" Charge="0.41" Components="H" Visible="0">
							<Properties Force="537.245004174923,-397.840211290992,-499.261055577842" RelativeVelocity="0.516366322969786,-0.00852921833285813,-0.477442926482915"/>
						</Atom3d>
						<Bond ID="747" Mapping="409" Parent="139" Hidden="1" Connects="745,746" Visible="0"/>
						<Atom3d ID="748" HasProperties="1" Mapping="409" Parent="139" UserID="204" DisplayStyle="Line" Hidden="1" XYZ="-0.183989079262859,-1.25195783980172,-3.25663219744648" Connections="749" ForcefieldType="h1o" Charge="0.41" Components="H" Visible="0">
							<Properties Force="-107.666581298231,247.628658563745,447.438694247958" RelativeVelocity="-1.30207356711125,-0.347991370239665,-0.165334359786892"/>
						</Atom3d>
						<Bond ID="749" Mapping="409" Parent="139" Hidden="1" Connects="745,748" Visible="0"/>
						<Molecule ID="139" Mapping="409" Parent="2" Children="745,746,747,748,749,2098" Name="Sketch 23" XYZ="0.113814133691247,-0.113814133688723,0.0758760891258166" Visible="0"/>
						<Atom3d ID="750" HasProperties="1" Mapping="409" Parent="141" UserID="205" DisplayStyle="Line" XYZ="0.805514958242279,-0.117339477688093,0.330076689389653" Connections="752,754" ForcefieldType="o2*" Charge="-0.82" Components="O" Visible="0">
							<Properties Force="322.456946565844,-458.530711287515,-962.333004165846" RelativeVelocity="-0.0342186508708777,-0.00106283558604169,0.243202695739493"/>
						</Atom3d>
						<Atom3d ID="751" HasProperties="1" Mapping="409" Parent="141" UserID="206" DisplayStyle="Line" Hidden="1" XYZ="0.797434350754451,-0.103786526494444,0.371191744504206" Connections="752" ForcefieldType="h1o" Charge="0.41" Components="H" Visible="0">
							<Properties Force="-222.902707454713,443.854388236758,994.071333893276" RelativeVelocity="0.451043638018864,0.517893522378995,0.8044088332956"/>
						</Atom3d>
						<Bond ID="752" Mapping="409" Parent="141" Hidden="1" Connects="750,751" Visible="0"/>
						<Atom3d ID="753" HasProperties="1" Mapping="409" Parent="141" UserID="207" DisplayStyle="Line" Hidden="1" XYZ="0.843664452892955,-0.142587940469182,0.339851466150318" Connections="754" ForcefieldType="h1o" Charge="0.41" Components="H" Visible="0">
							<Properties Force="-140.338035110898,92.752794900323,-95.9754482754631" RelativeVelocity="1.53663364357666,-0.480216510238355,0.791262326120043"/>
						</Atom3d>
						<Bond ID="754" Mapping="409" Parent="141" Hidden="1" Connects="750,753" Visible="0"/>
						<Molecule ID="141" Mapping="409" Parent="2" Children="750,751,752,753,754,2099" Name="Sketch 23" XYZ="0.113814133691247,-0.113814133688723,0.0758760891258166" Visible="0"/>
						<Atom3d ID="755" HasProperties="1" Mapping="409" Parent="143" UserID="208" DisplayStyle="Line" XYZ="-0.885824011656698,-0.92481155768432,-1.21269722250116" Connections="757,759" ForcefieldType="o2*" Charge="-0.82" Components="O" Visible="0">
							<Properties Force="511.267054615937,95.8768042304849,-61.314777864308" RelativeVelocity="0.0331240379614192,0.0628922714666514,0.250182334109135"/>
						</Atom3d>
						<Atom3d ID="756" HasProperties="1" Mapping="409" Parent="143" UserID="209" DisplayStyle="Line" Hidden="1" XYZ="-0.848867869430147,-0.912878005120802,-1.23936766999458" Connections="757" ForcefieldType="h1o" Charge="0.41" Components="H" Visible="0">
							<Properties Force="-274.105346414387,17.7948644163618,321.142210126341" RelativeVelocity="0.903293368726662,0.133447827624751,-0.45707551993648"/>
						</Atom3d>
						<Bond ID="757" Mapping="409" Parent="143" Hidden="1" Connects="755,756" Visible="0"/>
						<Atom3d ID="758" HasProperties="1" Mapping="409" Parent="143" UserID="210" DisplayStyle="Line" Hidden="1" XYZ="-0.914557889965723,-0.938865899994157,-1.24561078155801" Connections="759" ForcefieldType="h1o" Charge="0.41" Components="H" Visible="0">
							<Properties Force="-103.099407352747,-160.749772074897,-84.6389463374174" RelativeVelocity="-0.219499693830205,-0.466855706780705,0.859121123965511"/>
						</Atom3d>
						<Bond ID="759" Mapping="409" Parent="143" Hidden="1" Connects="755,758" Visible="0"/>
						<Molecule ID="143" Mapping="409" Parent="2" Children="755,756,757,758,759,2100" Name="Sketch 23" XYZ="0.113814133691247,-0.113814133688723,0.0758760891258166" Visible="0"/>
						<Atom3d ID="760" HasProperties="1" Mapping="409" Parent="145" UserID="211" DisplayStyle="Line" XYZ="3.07555484616528,2.9907072975845,-0.512273544681232" Connections="762,764" ForcefieldType="o2*" Charge="-0.82" Components="O" Visible="0">
							<Properties Force="-419.115688583447,-67.8260940395438,-242.285260027809" RelativeVelocity="-0.184097235524791,-0.372240668188247,-0.163123267529719"/>
						</Atom3d>
						<Atom3d ID="761" HasProperties="1" Mapping="409" Parent="145" UserID="212" DisplayStyle="Line" Hidden="1" XYZ="3.10567784009168,2.99187570126162,-0.47875970130926" Connections="762" ForcefieldType="h1o" Charge="0.41" Components="H" Visible="0">
							<Properties Force="493.347692290563,171.945201721959,366.029800529031" RelativeVelocity="-0.922117251149314,0.162947396976584,-0.181286465140941"/>
						</Atom3d>
						<Bond ID="762" Mapping="409" Parent="145" Hidden="1" Connects="760,761" Visible="0"/>
						<Atom3d ID="763" HasProperties="1" Mapping="409" Parent="145" UserID="213" DisplayStyle="Line" Hidden="1" XYZ="3.06358363589787,2.94657581881622,-0.509656646189597" Connections="764" ForcefieldType="h1o" Charge="0.41" Components="H" Visible="0">
							<Properties Force="26.5788327845519,-267.617671217153,3.66104123982401" RelativeVelocity="-0.11876963242201,0.395333407317459,-1.27195050666535"/>
						</Atom3d>
						<Bond ID="764" Mapping="409" Parent="145" Hidden="1" Connects="760,763" Visible="0"/>
						<Molecule ID="145" Mapping="409" Parent="2" Children="760,761,762,763,764,2101" Name="Sketch 23" XYZ="0.302187748936175,-0.138172790372733,0.0758760891258166" Visible="0"/>
						<Atom3d ID="765" HasProperties="1" Mapping="409" Parent="147" UserID="214" DisplayStyle="Line" XYZ="3.83519378839016,0.716929259387412,-0.687614121954805" Connections="767,769" ForcefieldType="o2*" Charge="-0.82" Components="O" Visible="0">
							<Properties Force="483.489955165739,480.002219417155,1.36989353478866" RelativeVelocity="0.0846480074586451,-0.325096240346197,0.255182124125144"/>
						</Atom3d>
						<Atom3d ID="766" HasProperties="1" Mapping="409" Parent="147" UserID="215" DisplayStyle="Line" Hidden="1" XYZ="3.83450906862016,0.677503164604049,-0.664874730944328" Connections="767" ForcefieldType="h1o" Charge="0.41" Components="H" Visible="0">
							<Properties Force="-116.004546841541,-488.686791939671,68.3425852143287" RelativeVelocity="-0.304475986989429,0.439541769961503,-0.280716293060299"/>
						</Atom3d>
						<Bond ID="767" Mapping="409" Parent="147" Hidden="1" Connects="765,766" Visible="0"/>
						<Atom3d ID="768" HasProperties="1" Mapping="409" Parent="147" UserID="216" DisplayStyle="Line" Hidden="1" XYZ="3.87615108338821,0.731407233890082,-0.67025325556676" Connections="769" ForcefieldType="h1o" Charge="0.41" Components="H" Visible="0">
							<Properties Force="-97.1345487750655,11.8792811620013,-163.296199643578" RelativeVelocity="-1.31327218228182,-0.995207977569859,-0.385141574239063"/>
						</Atom3d>
						<Bond ID="769" Mapping="409" Parent="147" Hidden="1" Connects="765,768" Visible="0"/>
						<Molecule ID="147" Mapping="409" Parent="2" Children="765,766,767,768,769,2102" Name="Sketch 23" XYZ="0.113814133691247,-0.113814133688723,0.0758760891258166" Visible="0"/>
						<Atom3d ID="770" HasProperties="1" Mapping="409" Parent="149" UserID="217" DisplayStyle="Line" XYZ="1.00099287674393,1.77736619819103,1.4740705081885" Connections="772,774" ForcefieldType="o2*" Charge="-0.82" Components="O" Visible="0">
							<Properties Force="-35.9614520809157,300.379982722083,-798.867257870594" RelativeVelocity="0.19135776894041,0.0357252380508963,-0.0279806936409467"/>
						</Atom3d>
						<Atom3d ID="771" HasProperties="1" Mapping="409" Parent="149" UserID="218" DisplayStyle="Line" Hidden="1" XYZ="1.03217353027188,1.80229978743482,1.49652412362068" Connections="772" ForcefieldType="h1o" Charge="0.41" Components="H" Visible="0">
							<Properties Force="263.355451326329,266.077192450161,16.6336450230329" RelativeVelocity="0.371759737153316,0.695064760603719,-1.37391228419536"/>
						</Atom3d>
						<Bond ID="772" Mapping="409" Parent="149" Hidden="1" Connects="770,771" Visible="0"/>
						<Atom3d ID="773" HasProperties="1" Mapping="409" Parent="149" UserID="219" DisplayStyle="Line" Hidden="1" XYZ="0.988756975704314,1.75140554758632,1.50775279029796" Connections="774" ForcefieldType="h1o" Charge="0.41" Components="H" Visible="0">
							<Properties Force="-249.236653273584,-547.391921625143,760.751117832606" RelativeVelocity="-1.10638504770926,0.475351018736191,-0.279311690199825"/>
						</Atom3d>
						<Bond ID="774" Mapping="409" Parent="149" Hidden="1" Connects="770,773" Visible="0"/>
						<Molecule ID="149" Mapping="409" Parent="2" Children="770,771,772,773,774,2103" Name="Sketch 23" XYZ="0.113814133691247,-0.113814133688723,0.0758760891258166" Visible="0"/>
						<Atom3d ID="775" HasProperties="1" Mapping="409" Parent="151" UserID="220" DisplayStyle="Line" XYZ="-0.780612489173316,-0.872004025775794,3.41257052962462" Connections="777,779" ForcefieldType="o2*" Charge="-0.82" Components="O" Visible="0">
							<Properties Force="585.233381488818,237.234623472757,-393.097873077326" RelativeVelocity="-0.122042250913431,0.0106677890475226,-0.00930378549310194"/>
						</Atom3d>
						<Atom3d ID="776" HasProperties="1" Mapping="409" Parent="151" UserID="221" DisplayStyle="Line" Hidden="1" XYZ="-0.742436150057701,-0.87651189647082,3.38512010741422" Connections="777" ForcefieldType="h1o" Charge="0.41" Components="H" Visible="0">
							<Properties Force="-351.325793777906,152.485147594578,324.340811120016" RelativeVelocity="0.0657574902797528,0.0499775943816564,-0.838573673678102"/>
						</Atom3d>
						<Bond ID="777" Mapping="409" Parent="151" Hidden="1" Connects="775,776" Visible="0"/>
						<Atom3d ID="778" HasProperties="1" Mapping="409" Parent="151" UserID="222" DisplayStyle="Line" Hidden="1" XYZ="-0.795575383028704,-0.914195026785875,3.40526742005894" Connections="779" ForcefieldType="h1o" Charge="0.41" Components="H" Visible="0">
							<Properties Force="-250.480036105311,-383.196919473121,81.7661244153192" RelativeVelocity="0.209927286695598,0.243301461865696,0.468333701156356"/>
						</Atom3d>
						<Bond ID="779" Mapping="409" Parent="151" Hidden="1" Connects="775,778" Visible="0"/>
						<Molecule ID="151" Mapping="409" Parent="2" Children="775,776,777,778,779,2104" Name="Sketch 23" XYZ="0.113814133691247,-0.113814133688723,0.0758760891258166" Visible="0"/>
						<Atom3d ID="780" HasProperties="1" Mapping="409" Parent="153" UserID="223" DisplayStyle="Line" XYZ="2.30192115438247,0.990368875129457,-0.0500837499261864" Connections="782,784" ForcefieldType="o2*" Charge="-0.82" Components="O" Visible="0">
							<Properties Force="-281.850925186101,-330.695391032584,1021.34162758173" RelativeVelocity="0.0198958814938677,0.00152606369781655,0.0185564188385292"/>
						</Atom3d>
						<Atom3d ID="781" HasProperties="1" Mapping="409" Parent="153" UserID="224" DisplayStyle="Line" Hidden="1" XYZ="2.32907380845409,1.00195405372116,-0.0837859829658284" Connections="782" ForcefieldType="h1o" Charge="0.41" Components="H" Visible="0">
							<Properties Force="218.673865283669,183.925118913838,-765.661680381398" RelativeVelocity="-0.0541904931945275,2.10590169313182,-0.160234523612637"/>
						</Atom3d>
						<Bond ID="782" Mapping="409" Parent="153" Hidden="1" Connects="780,781" Visible="0"/>
						<Atom3d ID="783" HasProperties="1" Mapping="409" Parent="153" UserID="225" DisplayStyle="Line" Hidden="1" XYZ="2.25818739995811,0.994337010709017,-0.0652730901173104" Connections="784" ForcefieldType="h1o" Charge="0.41" Components="H" Visible="0">
							<Properties Force="196.561948218682,37.7309717171256,-238.208645189952" RelativeVelocity="0.144773700756193,1.82901860606595,0.76166349909146"/>
						</Atom3d>
						<Bond ID="784" Mapping="409" Parent="153" Hidden="1" Connects="780,783" Visible="0"/>
						<Molecule ID="153" Mapping="409" Parent="2" Children="780,781,782,783,784,2105" Name="Sketch 23" XYZ="0.113814133691247,-0.113814133688723,0.0758760891258166" Visible="0"/>
						<Atom3d ID="785" HasProperties="1" Mapping="409" Parent="155" UserID="226" DisplayStyle="Line" XYZ="2.66267153413439,1.29096194903699,1.087955464304" Connections="787,789" ForcefieldType="o2*" Charge="-0.82" Components="O" Visible="0">
							<Properties Force="-384.834408067741,1242.2438574815,25.7477146560367" RelativeVelocity="0.1823216284206,-0.186980441348339,0.179440919085956"/>
						</Atom3d>
						<Atom3d ID="786" HasProperties="1" Mapping="409" Parent="155" UserID="227" DisplayStyle="Line" Hidden="1" XYZ="2.65587878700223,1.31813790126109,1.12631307146556" Connections="787" ForcefieldType="h1o" Charge="0.41" Components="H" Visible="0">
							<Properties Force="252.840317171005,-568.311557872098,37.3330363751268" RelativeVelocity="0.95102562695902,-1.00062311715242,0.780798197445808"/>
						</Atom3d>
						<Bond ID="787" Mapping="409" Parent="155" Hidden="1" Connects="785,786" Visible="0"/>
						<Atom3d ID="788" HasProperties="1" Mapping="409" Parent="155" UserID="228" DisplayStyle="Line" Hidden="1" XYZ="2.65363394033329,1.3295514135421,1.06183175801734" Connections="789" ForcefieldType="h1o" Charge="0.41" Components="H" Visible="0">
							<Properties Force="159.089832137433,-677.545592290411,-53.9414676162063" RelativeVelocity="0.0810568711089601,-0.177661947560486,0.60485916952001"/>
						</Atom3d>
						<Bond ID="789" Mapping="409" Parent="155" Hidden="1" Connects="785,788" Visible="0"/>
						<Molecule ID="155" Mapping="409" Parent="2" Children="785,786,787,788,789,2106" Name="Sketch 23" XYZ="0.267183450327719,0.227207054849459,0.0758760891258166" Visible="0"/>
						<Atom3d ID="790" HasProperties="1" Mapping="409" Parent="157" UserID="229" DisplayStyle="Line" XYZ="-1.26849730568302,-0.209741963009284,0.00160861113889949" Connections="792,794" ForcefieldType="o2*" Charge="-0.82" Components="O" Visible="0">
							<Properties Force="-4.925717771741,-583.573782907236,-267.454443714575" RelativeVelocity="-0.320686554516685,0.0794309403924767,0.584835471498138"/>
						</Atom3d>
						<Atom3d ID="791" HasProperties="1" Mapping="409" Parent="157" UserID="230" DisplayStyle="Line" Hidden="1" XYZ="-1.25119270479501,-0.19551303143013,-0.0390321646092354" Connections="792" ForcefieldType="h1o" Charge="0.41" Components="H" Visible="0">
							<Properties Force="58.1331028519974,154.720862813955,118.394114178354" RelativeVelocity="-1.67101545938601,-0.377524862143102,-0.352462753732171"/>
						</Atom3d>
						<Bond ID="792" Mapping="409" Parent="157" Hidden="1" Connects="790,791" Visible="0"/>
						<Atom3d ID="793" HasProperties="1" Mapping="409" Parent="157" UserID="231" DisplayStyle="Line" Hidden="1" XYZ="-1.27260189500115,-0.17074285918434,0.0244872750850015" Connections="794" ForcefieldType="h1o" Charge="0.41" Components="H" Visible="0">
							<Properties Force="-17.9365195779228,500.857693701828,175.374734338067" RelativeVelocity="0.0684328673539936,0.109099526129073,-0.0673983365724961"/>
						</Atom3d>
						<Bond ID="794" Mapping="409" Parent="157" Hidden="1" Connects="790,793" Visible="0"/>
						<Molecule ID="157" Mapping="409" Parent="2" Children="790,791,792,793,794,2107" Name="Sketch 23" XYZ="0.113814133691247,-0.113814133688723,0.0758760891258166" Visible="0"/>
						<Atom3d ID="795" HasProperties="1" Mapping="409" Parent="159" UserID="232" DisplayStyle="Line" XYZ="-1.80941905960992,-2.00167604653068,-2.1043697827869" Connections="797,799" ForcefieldType="o2*" Charge="-0.82" Components="O" Visible="0">
							<Properties Force="130.301293690743,-245.877850499506,270.701419353191" RelativeVelocity="-0.27062002081679,0.0906803660880046,0.115573437370083"/>
						</Atom3d>
						<Atom3d ID="796" HasProperties="1" Mapping="409" Parent="159" UserID="233" DisplayStyle="Line" Hidden="1" XYZ="-1.83241572286376,-1.97243539227863,-2.13037272356146" Connections="797" ForcefieldType="h1o" Charge="0.41" Components="H" Visible="0">
							<Properties Force="-276.615786987344,196.25302412693,-133.960675775021" RelativeVelocity="-0.730831069141981,-0.861752149158565,0.762196221644514"/>
						</Atom3d>
						<Bond ID="797" Mapping="409" Parent="159" Hidden="1" Connects="795,796" Visible="0"/>
						<Atom3d ID="798" HasProperties="1" Mapping="409" Parent="159" UserID="234" DisplayStyle="Line" Hidden="1" XYZ="-1.83844652645104,-2.01095387282277,-2.06851436006552" Connections="799" ForcefieldType="h1o" Charge="0.41" Components="H" Visible="0">
							<Properties Force="-18.2478730502553,-18.4404216403262,-311.94465521068" RelativeVelocity="1.22734129874275,0.788385209933448,-0.9046949083633"/>
						</Atom3d>
						<Bond ID="799" Mapping="409" Parent="159" Hidden="1" Connects="795,798" Visible="0"/>
						<Molecule ID="159" Mapping="409" Parent="2" Children="795,796,797,798,799,2108" Name="Sketch 23" XYZ="0.113814133691247,-0.113814133688723,0.0758760891258166" Visible="0"/>
						<Atom3d ID="800" HasProperties="1" Mapping="409" Parent="161" UserID="235" DisplayStyle="Line" XYZ="0.0298016465092827,-1.61768895753406,-0.55632891135686" Connections="802,804" ForcefieldType="o2*" Charge="-0.82" Components="O" Visible="0">
							<Properties Force="-240.925082898777,-103.66064827358,-200.382938060207" RelativeVelocity="-0.0421343501690865,0.0179904697749792,-0.0357463264288943"/>
						</Atom3d>
						<Atom3d ID="801" HasProperties="1" Mapping="409" Parent="161" UserID="236" DisplayStyle="Line" Hidden="1" XYZ="0.0445209928271119,-1.63008202600269,-0.598798804690482" Connections="802" ForcefieldType="h1o" Charge="0.41" Components="H" Visible="0">
							<Properties Force="115.998649470733,-21.9195389215456,137.569842792994" RelativeVelocity="-0.485733616275534,0.26467120552598,-0.133773794736775"/>
						</Atom3d>
						<Bond ID="802" Mapping="409" Parent="161" Hidden="1" Connects="800,801" Visible="0"/>
						<Atom3d ID="803" HasProperties="1" Mapping="409" Parent="161" UserID="237" DisplayStyle="Line" Hidden="1" XYZ="-0.00788539048414391,-1.64631793546898,-0.557878522236089" Connections="804" ForcefieldType="h1o" Charge="0.41" Components="H" Visible="0">
							<Properties Force="131.432947290374,209.119463191704,125.660395735183" RelativeVelocity="-0.956155255246848,0.166022211657251,-0.230979804440955"/>
						</Atom3d>
						<Bond ID="804" Mapping="409" Parent="161" Hidden="1" Connects="800,803" Visible="0"/>
						<Molecule ID="161" Mapping="409" Parent="2" Children="800,801,802,803,804,2109" Name="Sketch 23" XYZ="-0.428571965376043,-0.305435566269607,0.0758760891258166" Visible="0"/>
						<Atom3d ID="805" HasProperties="1" Mapping="409" Parent="163" UserID="238" DisplayStyle="Line" XYZ="0.938284243199127,-0.830145952911799,-0.397503250368265" Connections="807,809" ForcefieldType="o2*" Charge="-0.82" Components="O" Visible="0">
							<Properties Force="474.848646922335,-333.272713697242,368.303693911549" RelativeVelocity="0.0845339456429683,-0.0448483155618439,-0.0400635058817472"/>
						</Atom3d>
						<Atom3d ID="806" HasProperties="1" Mapping="409" Parent="163" UserID="239" DisplayStyle="Line" Hidden="1" XYZ="0.89192785596938,-0.830611061254765,-0.394245768215327" Connections="807" ForcefieldType="h1o" Charge="0.41" Components="H" Visible="0">
							<Properties Force="37.2062434949766,29.7613687826864,-80.9785250602493" RelativeVelocity="0.0999105520004204,-0.373167905480101,-0.6322452235432"/>
						</Atom3d>
						<Bond ID="807" Mapping="409" Parent="163" Hidden="1" Connects="805,806" Visible="0"/>
						<Atom3d ID="808" HasProperties="1" Mapping="409" Parent="163" UserID="240" DisplayStyle="Line" Hidden="1" XYZ="0.949365330280289,-0.835705600156822,-0.352396634297081" Connections="809" ForcefieldType="h1o" Charge="0.41" Components="H" Visible="0">
							<Properties Force="-79.219636880332,33.5178381032793,-63.6684939292925" RelativeVelocity="0.818259129154858,-0.605147269732289,0.271415386078307"/>
						</Atom3d>
						<Bond ID="809" Mapping="409" Parent="163" Hidden="1" Connects="805,808" Visible="0"/>
						<Molecule ID="163" Mapping="409" Parent="2" Children="805,806,807,808,809,2110" Name="Sketch 23" XYZ="-0.173076705664036,-0.380857180797987,0.0758760891258166" Visible="0"/>
						<Atom3d ID="810" HasProperties="1" Mapping="409" Parent="165" UserID="241" DisplayStyle="Line" XYZ="0.266311478044731,1.01815492266779,3.73227241067787" Connections="812,814" ForcefieldType="o2*" Charge="-0.82" Components="O" Visible="0">
							<Properties Force="197.784637023112,288.89831405864,71.9773551860915" RelativeVelocity="-0.149111934632144,-0.0316896305526839,-0.193135511625631"/>
						</Atom3d>
						<Atom3d ID="811" HasProperties="1" Mapping="409" Parent="165" UserID="242" DisplayStyle="Line" Hidden="1" XYZ="0.226787826078262,0.995222394264427,3.72979306437555" Connections="812" ForcefieldType="h1o" Charge="0.41" Components="H" Visible="0">
							<Properties Force="-129.878931209941,259.18023265397,41.8983974414116" RelativeVelocity="-0.219797640407722,0.859319871977984,1.9726019832023"/>
						</Atom3d>
						<Bond ID="812" Mapping="409" Parent="165" Hidden="1" Connects="810,811" Visible="0"/>
						<Atom3d ID="813" HasProperties="1" Mapping="409" Parent="165" UserID="243" DisplayStyle="Line" Hidden="1" XYZ="0.256103342574524,1.06371177406723,3.74391963377931" Connections="814" ForcefieldType="h1o" Charge="0.41" Components="H" Visible="0">
							<Properties Force="-15.3037975617134,-627.684559398359,-222.83074486539" RelativeVelocity="0.0363200153938867,0.990121432679129,1.39761369274434"/>
						</Atom3d>
						<Bond ID="814" Mapping="409" Parent="165" Hidden="1" Connects="810,813" Visible="0"/>
						<Molecule ID="165" Mapping="409" Parent="2" Children="810,811,812,813,814,2111" Name="Sketch 23" XYZ="0.254553036016481,-0.0903576498210171,0.0758760891258166" Visible="0"/>
						<Atom3d ID="815" HasProperties="1" Mapping="409" Parent="167" UserID="244" DisplayStyle="Line" XYZ="0.332746242205472,-0.100233788897092,-2.47279546041212" Connections="817,819" ForcefieldType="o2*" Charge="-0.82" Components="O" Visible="0">
							<Properties Force="269.726683991289,-84.3797768406249,675.440785154797" RelativeVelocity="-0.121243487456434,-0.0566253446012199,-0.0249711609452465"/>
						</Atom3d>
						<Atom3d ID="816" HasProperties="1" Mapping="409" Parent="167" UserID="245" DisplayStyle="Line" Hidden="1" XYZ="0.290974049317606,-0.0827004274233942,-2.47014682272391" Connections="817" ForcefieldType="h1o" Charge="0.41" Components="H" Visible="0">
							<Properties Force="-489.52527012281,190.010710316137,-93.5948551567937" RelativeVelocity="-1.19563406071831,0.655804212636319,1.07575983572395"/>
						</Atom3d>
						<Bond ID="817" Mapping="409" Parent="167" Hidden="1" Connects="815,816" Visible="0"/>
						<Atom3d ID="818" HasProperties="1" Mapping="409" Parent="167" UserID="246" DisplayStyle="Line" Hidden="1" XYZ="0.347186256838992,-0.0897819037009772,-2.42806459533926" Connections="819" ForcefieldType="h1o" Charge="0.41" Components="H" Visible="0">
							<Properties Force="1.30476046448584,-179.791657683544,-509.88233975282" RelativeVelocity="-0.267739081479425,-0.509468525106581,0.194331073615347"/>
						</Atom3d>
						<Bond ID="819" Mapping="409" Parent="167" Hidden="1" Connects="815,818" Visible="0"/>
						<Molecule ID="167" Mapping="409" Parent="2" Children="815,816,817,818,819,2112" Name="Sketch 23" XYZ="0.113814133691247,-0.113814133688723,0.0758760891258166" Visible="0"/>
						<Atom3d ID="820" HasProperties="1" Mapping="409" Parent="169" UserID="247" DisplayStyle="Line" XYZ="-0.685869713830913,0.137089953291595,3.60037179681423" Connections="822,824" ForcefieldType="o2*" Charge="-0.82" Components="O" Visible="0">
							<Properties Force="31.3781997517978,-528.334359632441,708.005495947207" RelativeVelocity="-0.0739360685232211,-0.0562561303368513,-0.0209042304746145"/>
						</Atom3d>
						<Atom3d ID="821" HasProperties="1" Mapping="409" Parent="169" UserID="248" DisplayStyle="Line" Hidden="1" XYZ="-0.676460576401676,0.165288147548397,3.56675204911507" Connections="822" ForcefieldType="h1o" Charge="0.41" Components="H" Visible="0">
							<Properties Force="186.891673027684,412.306559071814,-500.378077189766" RelativeVelocity="0.414243234524633,0.343349806235372,0.112797804518468"/>
						</Atom3d>
						<Bond ID="822" Mapping="409" Parent="169" Hidden="1" Connects="820,821" Visible="0"/>
						<Atom3d ID="823" HasProperties="1" Mapping="409" Parent="169" UserID="249" DisplayStyle="Line" Hidden="1" XYZ="-0.643937561348604,0.118296564876189,3.60934561318279" Connections="824" ForcefieldType="h1o" Charge="0.41" Components="H" Visible="0">
							<Properties Force="-94.9722018617785,74.7197130538707,-109.342792346288" RelativeVelocity="-1.11669267238879,0.314340561620324,-0.00679017773508132"/>
						</Atom3d>
						<Bond ID="824" Mapping="409" Parent="169" Hidden="1" Connects="820,823" Visible="0"/>
						<Molecule ID="169" Mapping="409" Parent="2" Children="820,821,822,823,824,2113" Name="Sketch 23" XYZ="0.113814133691247,-0.113814133688723,0.0758760891258166" Visible="0"/>
						<Atom3d ID="825" HasProperties="1" Mapping="409" Parent="171" UserID="250" DisplayStyle="Line" XYZ="-2.43081525372814,-0.233836014100485,0.177377272668384" Connections="827,829" ForcefieldType="o2*" Charge="-0.82" Components="O" Visible="0">
							<Properties Force="555.712532679913,-202.026386781269,-144.374960269953" RelativeVelocity="-0.00160974921579669,-0.174285833948028,-0.044445473533358"/>
						</Atom3d>
						<Atom3d ID="826" HasProperties="1" Mapping="409" Parent="171" UserID="251" DisplayStyle="Line" Hidden="1" XYZ="-2.39441542456498,-0.257996155202378,0.158269093354718" Connections="827" ForcefieldType="h1o" Charge="0.41" Components="H" Visible="0">
							<Properties Force="-345.32384270895,226.5921427595,220.474081123881" RelativeVelocity="-0.832282562179837,-1.13690784579881,0.382104690708357"/>
						</Atom3d>
						<Bond ID="827" Mapping="409" Parent="171" Hidden="1" Connects="825,826" Visible="0"/>
						<Atom3d ID="828" HasProperties="1" Mapping="409" Parent="171" UserID="252" DisplayStyle="Line" Hidden="1" XYZ="-2.40827493779916,-0.194945280524507,0.186939732114861" Connections="829" ForcefieldType="h1o" Charge="0.41" Components="H" Visible="0">
							<Properties Force="0.591519238193932,42.9088636762308,-25.6143357981865" RelativeVelocity="-0.468866369782561,-1.02662160913007,0.375458520353197"/>
						</Atom3d>
						<Bond ID="829" Mapping="409" Parent="171" Hidden="1" Connects="825,828" Visible="0"/>
						<Molecule ID="171" Mapping="409" Parent="2" Children="825,826,827,828,829,2114" Name="Sketch 23" XYZ="0.113814133691247,-0.113814133688723,0.0758760891258166" Visible="0"/>
						<Atom3d ID="830" HasProperties="1" Mapping="409" Parent="173" UserID="253" DisplayStyle="Line" XYZ="2.41602423290344,2.98536058803123,2.4958863978192" Connections="832,834" ForcefieldType="o2*" Charge="-0.82" Components="O" Visible="0">
							<Properties Force="-164.906564980198,91.9219694318312,87.3154822755444" RelativeVelocity="-0.192745083629886,-0.111493051786259,-0.139240756980953"/>
						</Atom3d>
						<Atom3d ID="831" HasProperties="1" Mapping="409" Parent="173" UserID="254" DisplayStyle="Line" Hidden="1" XYZ="2.37462473084864,2.96190402459112,2.50160879775379" Connections="832" ForcefieldType="h1o" Charge="0.41" Components="H" Visible="0">
							<Properties Force="849.813081412509,-18.2654445065467,-90.2698295987564" RelativeVelocity="1.94722437560058,-0.396626938909478,0.309676425676746"/>
						</Atom3d>
						<Bond ID="832" Mapping="409" Parent="173" Hidden="1" Connects="830,831" Visible="0"/>
						<Atom3d ID="833" HasProperties="1" Mapping="409" Parent="173" UserID="255" DisplayStyle="Line" Hidden="1" XYZ="2.45180087351018,2.95823092672036,2.50772691683438" Connections="834" ForcefieldType="h1o" Charge="0.41" Components="H" Visible="0">
							<Properties Force="-439.511350681658,-81.2712832999386,-50.923727666259" RelativeVelocity="-1.13150880535996,-1.07310277581877,-0.376959880330349"/>
						</Atom3d>
						<Bond ID="834" Mapping="409" Parent="173" Hidden="1" Connects="830,833" Visible="0"/>
						<Molecule ID="173" Mapping="409" Parent="2" Children="830,831,832,833,834,2115" Name="Sketch 23" XYZ="0.113814133691247,-0.113814133688723,0.0758760891258166" Visible="0"/>
						<Atom3d ID="835" HasProperties="1" Mapping="409" Parent="175" UserID="256" DisplayStyle="Line" XYZ="-0.0784982605903919,3.25310203213801,-0.999724935033163" Connections="837,839" ForcefieldType="o2*" Charge="-0.82" Components="O" Visible="0">
							<Properties Force="-64.3267983426501,415.123750160554,-859.25986754288" RelativeVelocity="0.0324069939690406,-0.121985407678692,-0.00556983808624542"/>
						</Atom3d>
						<Atom3d ID="836" HasProperties="1" Mapping="409" Parent="175" UserID="257" DisplayStyle="Line" Hidden="1" XYZ="-0.0802031281593589,3.23101493271349,-0.960667672780414" Connections="837" ForcefieldType="h1o" Charge="0.41" Components="H" Visible="0">
							<Properties Force="-208.809106907958,-343.583810225238,550.79402044746" RelativeVelocity="0.716645707683454,0.916575143681201,0.101986882740052"/>
						</Atom3d>
						<Bond ID="837" Mapping="409" Parent="175" Hidden="1" Connects="835,836" Visible="0"/>
						<Atom3d ID="838" HasProperties="1" Mapping="409" Parent="175" UserID="258" DisplayStyle="Line" Hidden="1" XYZ="-0.124377372187237,3.25865023298134,-1.00856740349143" Connections="839" ForcefieldType="h1o" Charge="0.41" Components="H" Visible="0">
							<Properties Force="261.169509880484,-25.9246021925769,225.187335510621" RelativeVelocity="-0.754867432871063,0.963744248427111,-0.0196043758189902"/>
						</Atom3d>
						<Bond ID="839" Mapping="409" Parent="175" Hidden="1" Connects="835,838" Visible="0"/>
						<Molecule ID="175" Mapping="409" Parent="2" Children="835,836,837,838,839,2116" Name="Sketch 23" XYZ="0.113814133691247,-0.113814133688723,0.0758760891258166" Visible="0"/>
						<Atom3d ID="840" HasProperties="1" Mapping="409" Parent="177" UserID="259" DisplayStyle="Line" XYZ="2.09630177631369,2.08866488180658,1.11629268113016" Connections="842,844" ForcefieldType="o2*" Charge="-0.82" Components="O" Visible="0">
							<Properties Force="496.401775140958,585.960291098842,-135.016112640591" RelativeVelocity="0.00573796826461544,0.202325529333521,0.157503822172639"/>
						</Atom3d>
						<Atom3d ID="841" HasProperties="1" Mapping="409" Parent="177" UserID="260" DisplayStyle="Line" Hidden="1" XYZ="2.05813632382084,2.11090177696815,1.12983766827015" Connections="842" ForcefieldType="h1o" Charge="0.41" Components="H" Visible="0">
							<Properties Force="-263.158962132937,-236.755564321892,-143.717985033137" RelativeVelocity="-0.666690678355482,0.753445465537286,-0.358109706721413"/>
						</Atom3d>
						<Bond ID="842" Mapping="409" Parent="177" Hidden="1" Connects="840,841" Visible="0"/>
						<Atom3d ID="843" HasProperties="1" Mapping="409" Parent="177" UserID="261" DisplayStyle="Line" Hidden="1" XYZ="2.0834634473529,2.0455083219731,1.10974561022232" Connections="844" ForcefieldType="h1o" Charge="0.41" Components="H" Visible="0">
							<Properties Force="-272.038438378081,-319.156311439668,-62.6209170723447" RelativeVelocity="1.54908469552491,-0.511205185762863,-0.613865497021212"/>
						</Atom3d>
						<Bond ID="844" Mapping="409" Parent="177" Hidden="1" Connects="840,843" Visible="0"/>
						<Molecule ID="177" Mapping="409" Parent="2" Children="840,841,842,843,844,2117" Name="Sketch 23" XYZ="0.113814133691247,-0.113814133688723,0.0758760891258166" Visible="0"/>
						<Atom3d ID="845" HasProperties="1" Mapping="409" Parent="179" UserID="262" DisplayStyle="Line" XYZ="0.016517415194831,-2.84549853003907,-0.563257534075426" Connections="847,849" ForcefieldType="o2*" Charge="-0.82" Components="O" Visible="0">
							<Properties Force="94.8891003664103,483.53509281848,299.76681385512" RelativeVelocity="0.324139782141046,0.494271230377215,0.23626224419731"/>
						</Atom3d>
						<Atom3d ID="846" HasProperties="1" Mapping="409" Parent="179" UserID="263" DisplayStyle="Line" Hidden="1" XYZ="0.057656267487977,-2.8208550833953,-0.568353446330551" Connections="847" ForcefieldType="h1o" Charge="0.41" Components="H" Visible="0">
							<Properties Force="-694.523735032672,-316.404422427849,247.657436985497" RelativeVelocity="-1.05729396264443,1.05416902492695,0.781725404556363"/>
						</Atom3d>
						<Bond ID="847" Mapping="409" Parent="179" Hidden="1" Connects="845,846" Visible="0"/>
						<Atom3d ID="848" HasProperties="1" Mapping="409" Parent="179" UserID="264" DisplayStyle="Line" Hidden="1" XYZ="-0.0044011811215269,-2.82243742488191,-0.526960754157626" Connections="849" ForcefieldType="h1o" Charge="0.41" Components="H" Visible="0">
							<Properties Force="342.897162650995,-283.182127779864,-613.330368589188" RelativeVelocity="0.0362552820302433,-0.716202161865121,-0.235037124581557"/>
						</Atom3d>
						<Bond ID="849" Mapping="409" Parent="179" Hidden="1" Connects="845,848" Visible="0"/>
						<Molecule ID="179" Mapping="409" Parent="2" Children="845,846,847,848,849,2118" Name="Sketch 23" XYZ="0.113814133691247,-0.113814133688723,0.0758760891258166" Visible="0"/>
						<Atom3d ID="850" HasProperties="1" Mapping="409" Parent="181" UserID="265" DisplayStyle="Line" XYZ="2.27099193800173,-0.879563744253719,1.22531331951727" Connections="852,854" ForcefieldType="o2*" Charge="-0.82" Components="O" Visible="0">
							<Properties Force="-62.4540754107829,-48.6764077229595,115.548395276664" RelativeVelocity="0.0242766453934859,0.159516185821504,0.235377597979615"/>
						</Atom3d>
						<Atom3d ID="851" HasProperties="1" Mapping="409" Parent="181" UserID="266" DisplayStyle="Line" Hidden="1" XYZ="2.22551054004967,-0.883005601777405,1.237469086131" Connections="852" ForcefieldType="h1o" Charge="0.41" Components="H" Visible="0">
							<Properties Force="171.612655037854,-50.7605642709753,-170.006082260831" RelativeVelocity="1.09818966040828,1.10564053491935,1.63379970044595"/>
						</Atom3d>
						<Bond ID="852" Mapping="409" Parent="181" Hidden="1" Connects="850,851" Visible="0"/>
						<Atom3d ID="853" HasProperties="1" Mapping="409" Parent="181" UserID="267" DisplayStyle="Line" Hidden="1" XYZ="2.28280152090491,-0.924299459878089,1.23169503883086" Connections="854" ForcefieldType="h1o" Charge="0.41" Components="H" Visible="0">
							<Properties Force="-114.00432345368,101.37980668894,-68.0297273782206" RelativeVelocity="-0.511811539050741,0.46094860786799,0.249975343156328"/>
						</Atom3d>
						<Bond ID="854" Mapping="409" Parent="181" Hidden="1" Connects="850,853" Visible="0"/>
						<Molecule ID="181" Mapping="409" Parent="2" Children="850,851,852,853,854,2119" Name="Sketch 23" XYZ="0.113814133691247,-0.113814133688723,0.0758760891258166" Visible="0"/>
						<Atom3d ID="855" HasProperties="1" Mapping="409" Parent="183" UserID="268" DisplayStyle="Line" XYZ="1.73989103094186,1.49823303605537,2.09832754300264" Connections="857,859" ForcefieldType="o2*" Charge="-0.82" Components="O" Visible="0">
							<Properties Force="194.294080744256,-405.723788502863,430.055198631891" RelativeVelocity="0.123331948997306,0.0148423956738893,-0.146958079989699"/>
						</Atom3d>
						<Atom3d ID="856" HasProperties="1" Mapping="409" Parent="183" UserID="269" DisplayStyle="Line" Hidden="1" XYZ="1.73411327650983,1.45486093703095,2.11673173565698" Connections="857" ForcefieldType="h1o" Charge="0.41" Components="H" Visible="0">
							<Properties Force="-63.6024039354453,493.677321393225,-225.967543784232" RelativeVelocity="0.868781950906656,-0.510714566813,0.529111012022764"/>
						</Atom3d>
						<Bond ID="857" Mapping="409" Parent="183" Hidden="1" Connects="855,856" Visible="0"/>
						<Atom3d ID="858" HasProperties="1" Mapping="409" Parent="183" UserID="270" DisplayStyle="Line" Hidden="1" XYZ="1.75041224677533,1.52128848149898,2.13784379911705" Connections="859" ForcefieldType="h1o" Charge="0.41" Components="H" Visible="0">
							<Properties Force="-128.592170468974,-19.1592636763637,-275.544085301589" RelativeVelocity="0.358256003007274,1.53907997123508,-1.6936036973462"/>
						</Atom3d>
						<Bond ID="859" Mapping="409" Parent="183" Hidden="1" Connects="855,858" Visible="0"/>
						<Molecule ID="183" Mapping="409" Parent="2" Children="855,856,857,858,859,2120" Name="Sketch 23" XYZ="0.655117604172914,0.171272362549546,0.0758760891258166" Visible="0"/>
						<Atom3d ID="860" HasProperties="1" Mapping="409" Parent="185" UserID="271" DisplayStyle="Line" XYZ="0.946892040785006,1.15034712890873,6.73005909830159" Connections="862,864" ForcefieldType="o2*" Charge="-0.82" Components="O" Visible="0">
							<Properties Force="-669.441687021152,-383.662523032177,-332.089690390321" RelativeVelocity="0.168054876245047,-0.439362458217153,-0.112263198764362"/>
						</Atom3d>
						<Atom3d ID="861" HasProperties="1" Mapping="409" Parent="185" UserID="272" DisplayStyle="Line" Hidden="1" XYZ="0.901378308718316,1.16058155208764,6.74011619595944" Connections="862" ForcefieldType="h1o" Charge="0.41" Components="H" Visible="0">
							<Properties Force="600.597508759222,-74.4688903413921,35.5198367328132" RelativeVelocity="0.263013695353038,-0.250281183990466,0.673343986840732"/>
						</Atom3d>
						<Bond ID="862" Mapping="409" Parent="185" Hidden="1" Connects="860,861" Visible="0"/>
						<Atom3d ID="863" HasProperties="1" Mapping="409" Parent="185" UserID="273" DisplayStyle="Line" Hidden="1" XYZ="0.968304391342201,1.18104066924539,6.75667801850332" Connections="864" ForcefieldType="h1o" Charge="0.41" Components="H" Visible="0">
							<Properties Force="106.44410956715,183.351330125645,103.050873708588" RelativeVelocity="-1.69013468170528,-0.36208224274739,-0.391099365867602"/>
						</Atom3d>
						<Bond ID="864" Mapping="409" Parent="185" Hidden="1" Connects="860,863" Visible="0"/>
						<Molecule ID="185" Mapping="409" Parent="2" Children="860,861,862,863,864,2121" Name="Sketch 23" XYZ="0.113814133691247,-0.113814133688723,0.0758760891258166" Visible="0"/>
						<Atom3d ID="865" HasProperties="1" Mapping="409" Parent="187" UserID="274" DisplayStyle="Line" XYZ="-1.2084183221831,-0.995688858420071,1.26275743223766" Connections="867,869" ForcefieldType="o2*" Charge="-0.82" Components="O" Visible="0">
							<Properties Force="211.568994808844,56.5574200723517,724.938698531971" RelativeVelocity="-0.0928822604369004,-0.273483369713414,-0.21821568479833"/>
						</Atom3d>
						<Atom3d ID="866" HasProperties="1" Mapping="409" Parent="187" UserID="275" DisplayStyle="Line" Hidden="1" XYZ="-1.21336096869653,-1.01441960927454,1.22171512121384" Connections="867" ForcefieldType="h1o" Charge="0.41" Components="H" Visible="0">
							<Properties Force="-28.334752450859,-449.124401118831,-259.992894870677" RelativeVelocity="-0.568444583864684,1.5572376489255,0.214999139718383"/>
						</Atom3d>
						<Bond ID="867" Mapping="409" Parent="187" Hidden="1" Connects="865,866" Visible="0"/>
						<Atom3d ID="868" HasProperties="1" Mapping="409" Parent="187" UserID="276" DisplayStyle="Line" Hidden="1" XYZ="-1.19600355058477,-1.03240293330878,1.29103837066681" Connections="869" ForcefieldType="h1o" Charge="0.41" Components="H" Visible="0">
							<Properties Force="-241.178641943224,340.736233562692,-465.125873409037" RelativeVelocity="-0.603683541485827,1.303453696659,-0.600224186110309"/>
						</Atom3d>
						<Bond ID="869" Mapping="409" Parent="187" Hidden="1" Connects="865,868" Visible="0"/>
						<Molecule ID="187" Mapping="409" Parent="2" Children="865,866,867,868,869,2122" Name="Sketch 23" XYZ="0.113814133691247,-0.113814133688723,0.0758760891258166" Visible="0"/>
						<Atom3d ID="870" HasProperties="1" Mapping="409" Parent="189" UserID="277" DisplayStyle="Line" XYZ="0.384702548847849,-2.08057988696705,1.13188364714082" Connections="872,874" ForcefieldType="o2*" Charge="-0.82" Components="O" Visible="0">
							<Properties Force="-59.8938688484099,1.93611884023751,-106.697908071884" RelativeVelocity="-0.129742780909416,0.157105109918415,-0.0089505484247725"/>
						</Atom3d>
						<Atom3d ID="871" HasProperties="1" Mapping="409" Parent="189" UserID="278" DisplayStyle="Line" Hidden="1" XYZ="0.369727450501616,-2.12295267440277,1.14422858762268" Connections="872" ForcefieldType="h1o" Charge="0.41" Components="H" Visible="0">
							<Properties Force="-16.2864774961114,118.882104523852,136.15573890881" RelativeVelocity="-0.521394895471864,-0.920878783729309,-1.12538184499673"/>
						</Atom3d>
						<Bond ID="872" Mapping="409" Parent="189" Hidden="1" Connects="870,871" Visible="0"/>
						<Atom3d ID="873" HasProperties="1" Mapping="409" Parent="189" UserID="279" DisplayStyle="Line" Hidden="1" XYZ="0.388873287208315,-2.08717196405147,1.08632384113751" Connections="874" ForcefieldType="h1o" Charge="0.41" Components="H" Visible="0">
							<Properties Force="-19.3106008963202,-144.915797962674,-144.915921791475" RelativeVelocity="0.657176851291088,0.862079382690346,-0.450589172195299"/>
						</Atom3d>
						<Bond ID="874" Mapping="409" Parent="189" Hidden="1" Connects="870,873" Visible="0"/>
						<Molecule ID="189" Mapping="409" Parent="2" Children="870,871,872,873,874,2123" Name="Sketch 23" XYZ="0.113814133691247,-0.113814133688723,0.0758760891258166" Visible="0"/>
						<Atom3d ID="875" HasProperties="1" Mapping="409" Parent="191" UserID="280" DisplayStyle="Line" XYZ="2.78964461818054,-0.882475044001364,-1.57479018909489" Connections="877,879" ForcefieldType="o2*" Charge="-0.82" Components="O" Visible="0">
							<Properties Force="-574.405127477486,-492.481127172657,124.738732763532" RelativeVelocity="-0.0664606342616459,-0.170853539846683,0.0271107527532681"/>
						</Atom3d>
						<Atom3d ID="876" HasProperties="1" Mapping="409" Parent="191" UserID="281" DisplayStyle="Line" Hidden="1" XYZ="2.82658761634255,-0.861234195670739,-1.56084692201602" Connections="877" ForcefieldType="h1o" Charge="0.41" Components="H" Visible="0">
							<Properties Force="435.340613408313,335.2638806079,-37.5384922945049" RelativeVelocity="0.549495012898435,-0.704413143948135,-1.31856980317781"/>
						</Atom3d>
						<Bond ID="877" Mapping="409" Parent="191" Hidden="1" Connects="875,876" Visible="0"/>
						<Atom3d ID="878" HasProperties="1" Mapping="409" Parent="191" UserID="282" DisplayStyle="Line" Hidden="1" XYZ="2.78280112053447,-0.871222485881864,-1.61917971355632" Connections="879" ForcefieldType="h1o" Charge="0.41" Components="H" Visible="0">
							<Properties Force="69.537372446703,109.835878521268,10.51063604486" RelativeVelocity="0.128155695118375,-0.194782028048176,0.0632599836256034"/>
						</Atom3d>
						<Bond ID="879" Mapping="409" Parent="191" Hidden="1" Connects="875,878" Visible="0"/>
						<Molecule ID="191" Mapping="409" Parent="2" Children="875,876,877,878,879,2124" Name="Sketch 23" XYZ="0.113814133691247,-0.113814133688723,0.0758760891258166" Visible="0"/>
						<Atom3d ID="880" HasProperties="1" Mapping="409" Parent="193" UserID="283" DisplayStyle="Line" XYZ="-0.100469796127346,0.831987641839287,3.40858617121061" Connections="882,884" ForcefieldType="o2*" Charge="-0.82" Components="O" Visible="0">
							<Properties Force="143.482395018356,-285.804494508912,0.77811587930475" RelativeVelocity="-0.0311889851905123,-0.0510935503529889,-0.304975855478101"/>
						</Atom3d>
						<Atom3d ID="881" HasProperties="1" Mapping="409" Parent="193" UserID="284" DisplayStyle="Line" Hidden="1" XYZ="-0.0593558417682809,0.812425464644348,3.42034670367757" Connections="882" ForcefieldType="h1o" Charge="0.41" Components="H" Visible="0">
							<Properties Force="-163.797750967199,197.504688630945,-5.86687963769752" RelativeVelocity="-0.282789533708682,0.461459885701721,0.108825176777251"/>
						</Atom3d>
						<Bond ID="882" Mapping="409" Parent="193" Hidden="1" Connects="880,881" Visible="0"/>
						<Atom3d ID="883" HasProperties="1" Mapping="409" Parent="193" UserID="285" DisplayStyle="Line" Hidden="1" XYZ="-0.127856782821831,0.803812915717525,3.4336473679789" Connections="884" ForcefieldType="h1o" Charge="0.41" Components="H" Visible="0">
							<Properties Force="85.2977091975154,68.2828141642503,38.9229840688204" RelativeVelocity="0.255325934623549,0.951168687354771,0.347385123219043"/>
						</Atom3d>
						<Bond ID="884" Mapping="409" Parent="193" Hidden="1" Connects="880,883" Visible="0"/>
						<Molecule ID="193" Mapping="409" Parent="2" Children="880,881,882,883,884,2125" Name="Sketch 23" XYZ="0.113814133691247,-0.113814133688723,0.0758760891258166" Visible="0"/>
						<Atom3d ID="885" HasProperties="1" Mapping="409" Parent="195" UserID="286" DisplayStyle="Line" XYZ="-4.08845989266383,4.02925677374635,0.219222670321341" Connections="887,889" ForcefieldType="o2*" Charge="-0.82" Components="O" Visible="0">
							<Properties Force="-443.607226507605,-394.529745787936,-133.14935942495" RelativeVelocity="-0.0694628344743445,0.245628667560122,-0.256021890212773"/>
						</Atom3d>
						<Atom3d ID="886" HasProperties="1" Mapping="409" Parent="195" UserID="287" DisplayStyle="Line" Hidden="1" XYZ="-4.13276178295541,4.02984150656472,0.236747300623472" Connections="887" ForcefieldType="h1o" Charge="0.41" Components="H" Visible="0">
							<Properties Force="425.102815440838,97.7432083702635,-62.8442806339812" RelativeVelocity="-0.614155711645886,-0.188565941868496,-0.000945531193331605"/>
						</Atom3d>
						<Bond ID="887" Mapping="409" Parent="195" Hidden="1" Connects="885,886" Visible="0"/>
						<Atom3d ID="888" HasProperties="1" Mapping="409" Parent="195" UserID="288" DisplayStyle="Line" Hidden="1" XYZ="-4.08850083089848,3.98542153232769,0.203073792563561" Connections="889" ForcefieldType="h1o" Charge="0.41" Components="H" Visible="0">
							<Properties Force="-47.210696573882,187.06773617709,79.3686916814831" RelativeVelocity="1.53858106461908,0.712400308187224,1.4762970012729"/>
						</Atom3d>
						<Bond ID="889" Mapping="409" Parent="195" Hidden="1" Connects="885,888" Visible="0"/>
						<Molecule ID="195" Mapping="409" Parent="2" Children="885,886,887,888,889,2126" Name="Sketch 23" XYZ="0.113814133691247,-0.113814133688723,0.0758760891258166" Visible="0"/>
						<Atom3d ID="890" HasProperties="1" Mapping="409" Parent="197" UserID="289" DisplayStyle="Line" XYZ="-1.07284599052384,1.91717635853121,-0.904111888622005" Connections="892,894" ForcefieldType="o2*" Charge="-0.82" Components="O" Visible="0">
							<Properties Force="-138.48377194321,654.980759552164,106.558785604751" RelativeVelocity="0.0651218616974139,-0.10513809710071,-0.293450243382252"/>
						</Atom3d>
						<Atom3d ID="891" HasProperties="1" Mapping="409" Parent="197" UserID="290" DisplayStyle="Line" Hidden="1" XYZ="-1.09071346941611,1.95755388951343,-0.921975349015331" Connections="892" ForcefieldType="h1o" Charge="0.41" Components="H" Visible="0">
							<Properties Force="117.529022620215,-376.637995264748,38.5603980932169" RelativeVelocity="-1.27627461662671,-0.206421721934515,-0.0614767944793192"/>
						</Atom3d>
						<Bond ID="892" Mapping="409" Parent="197" Hidden="1" Connects="890,891" Visible="0"/>
						<Atom3d ID="893" HasProperties="1" Mapping="409" Parent="197" UserID="291" DisplayStyle="Line" Hidden="1" XYZ="-1.08056557915907,1.890250287488,-0.940220447488983" Connections="894" ForcefieldType="h1o" Charge="0.41" Components="H" Visible="0">
							<Properties Force="-2.42359978466307,-281.889554358355,-198.449190348702" RelativeVelocity="-0.0624713877822483,-1.40600271930054,-0.183809516267161"/>
						</Atom3d>
						<Bond ID="894" Mapping="409" Parent="197" Hidden="1" Connects="890,893" Visible="0"/>
						<Molecule ID="197" Mapping="409" Parent="2" Children="890,891,892,893,894,2127" Name="Sketch 23" XYZ="0.113814133691247,-0.113814133688723,0.0758760891258166" Visible="0"/>
						<Atom3d ID="895" HasProperties="1" Mapping="409" Parent="199" UserID="292" DisplayStyle="Line" XYZ="2.55448698629827,0.0638249981685762,-1.48501794547439" Connections="897,899" ForcefieldType="o2*" Charge="-0.82" Components="O" Visible="0">
							<Properties Force="339.953780356279,-61.2097702733597,177.602538794288" RelativeVelocity="-0.0285517255931781,-0.229512641166907,0.315126931704074"/>
						</Atom3d>
						<Atom3d ID="896" HasProperties="1" Mapping="409" Parent="199" UserID="293" DisplayStyle="Line" Hidden="1" XYZ="2.55209626545231,0.0498610033019973,-1.52895043184619" Connections="897" ForcefieldType="h1o" Charge="0.41" Components="H" Visible="0">
							<Properties Force="-76.4671405527001,-29.6697591294727,-138.882837573413" RelativeVelocity="-0.350716560520899,0.190899822524496,-1.87357423989586"/>
						</Atom3d>
						<Bond ID="897" Mapping="409" Parent="199" Hidden="1" Connects="895,896" Visible="0"/>
						<Atom3d ID="898" HasProperties="1" Mapping="409" Parent="199" UserID="294" DisplayStyle="Line" Hidden="1" XYZ="2.60094254436022,0.0699526367558843,-1.48346980096611" Connections="899" ForcefieldType="h1o" Charge="0.41" Components="H" Visible="0">
							<Properties Force="-250.03201219073,41.0129542238545,-56.5007650708949" RelativeVelocity="-0.212938001611208,-2.06863430959926,-0.929731790981773"/>
						</Atom3d>
						<Bond ID="899" Mapping="409" Parent="199" Hidden="1" Connects="895,898" Visible="0"/>
						<Molecule ID="199" Mapping="409" Parent="2" Children="895,896,897,898,899,2128" Name="Sketch 23" XYZ="0.113814133691247,-0.113814133688723,0.0758760891258166" Visible="0"/>
						<Atom3d ID="900" HasProperties="1" Mapping="409" Parent="201" UserID="295" DisplayStyle="Line" XYZ="1.66387146053044,0.892349827679917,-0.459501699386547" Connections="902,904" ForcefieldType="o2*" Charge="-0.82" Components="O" Visible="0">
							<Properties Force="-201.22869628707,-52.0734674431923,136.542403717912" RelativeVelocity="-0.0816200946071059,0.0115218019708945,-0.0518790078025214"/>
						</Atom3d>
						<Atom3d ID="901" HasProperties="1" Mapping="409" Parent="201" UserID="296" DisplayStyle="Line" Hidden="1" XYZ="1.6503402372892,0.849776491809514,-0.473475996845695" Connections="902" ForcefieldType="h1o" Charge="0.41" Components="H" Visible="0">
							<Properties Force="-34.6249314218175,151.466096100462,4.76701151595669" RelativeVelocity="-0.361065905961325,0.702138273763411,0.115655899470853"/>
						</Atom3d>
						<Bond ID="902" Mapping="409" Parent="201" Hidden="1" Connects="900,901" Visible="0"/>
						<Atom3d ID="903" HasProperties="1" Mapping="409" Parent="201" UserID="297" DisplayStyle="Line" Hidden="1" XYZ="1.7077716458304,0.891028898247187,-0.471355729279836" Connections="904" ForcefieldType="h1o" Charge="0.41" Components="H" Visible="0">
							<Properties Force="227.201165802766,89.1054266974775,-99.0648600148168" RelativeVelocity="0.658202411127988,-1.34443861229596,0.568255616589627"/>
						</Atom3d>
						<Bond ID="904" Mapping="409" Parent="201" Hidden="1" Connects="900,903" Visible="0"/>
						<Molecule ID="201" Mapping="409" Parent="2" Children="900,901,902,903,904,2129" Name="Sketch 23" XYZ="0.113814133691247,-0.113814133688723,0.0758760891258166" Visible="0"/>
						<Atom3d ID="905" HasProperties="1" Mapping="409" Parent="203" UserID="298" DisplayStyle="Line" XYZ="-0.288511310415061,-1.74626402693846,2.83330152237919" Connections="907,909" ForcefieldType="o2*" Charge="-0.82" Components="O" Visible="0">
							<Properties Force="-142.141623626734,-168.047436676977,243.161473554723" RelativeVelocity="0.253994487702716,0.0728170433260134,0.016163728729032"/>
						</Atom3d>
						<Atom3d ID="906" HasProperties="1" Mapping="409" Parent="203" UserID="299" DisplayStyle="Line" Hidden="1" XYZ="-0.296279107799335,-1.78766412798831,2.8532789181782" Connections="907" ForcefieldType="h1o" Charge="0.41" Components="H" Visible="0">
							<Properties Force="118.016331593117,114.684491245538,63.8820728253342" RelativeVelocity="0.294626951405486,-0.224351354666568,0.877540337380785"/>
						</Atom3d>
						<Bond ID="907" Mapping="409" Parent="203" Hidden="1" Connects="905,906" Visible="0"/>
						<Atom3d ID="908" HasProperties="1" Mapping="409" Parent="203" UserID="300" DisplayStyle="Line" Hidden="1" XYZ="-0.284425034434656,-1.76179926238355,2.79027628654238" Connections="909" ForcefieldType="h1o" Charge="0.41" Components="H" Visible="0">
							<Properties Force="115.575385561826,102.416496238932,-211.590895489076" RelativeVelocity="-0.386571416990373,0.439681283592906,1.09369683047701"/>
						</Atom3d>
						<Bond ID="909" Mapping="409" Parent="203" Hidden="1" Connects="905,908" Visible="0"/>
						<Molecule ID="203" Mapping="409" Parent="2" Children="905,906,907,908,909,2130" Name="Sketch 23" XYZ="0.597378567321536,-0.711052299858767,0.0758760891258166" Visible="0"/>
						<Atom3d ID="910" HasProperties="1" Mapping="409" Parent="205" UserID="301" DisplayStyle="Line" XYZ="2.28087736432209,-4.86429951398052,3.08283458996871" Connections="912,914" ForcefieldType="o2*" Charge="-0.82" Components="O" Visible="0">
							<Properties Force="487.856647680207,-188.441837978436,285.854112564487" RelativeVelocity="-0.106083525073659,-0.0304613749802475,-0.173126149987366"/>
						</Atom3d>
						<Atom3d ID="911" HasProperties="1" Mapping="409" Parent="205" UserID="302" DisplayStyle="Line" Hidden="1" XYZ="2.29408252477092,-4.88854797944523,3.12117263660999" Connections="912" ForcefieldType="h1o" Charge="0.41" Components="H" Visible="0">
							<Properties Force="-327.343548353208,161.69961606351,-334.903462602453" RelativeVelocity="0.0517859351439693,0.0619942153819792,-1.14712822995232"/>
						</Atom3d>
						<Bond ID="912" Mapping="409" Parent="205" Hidden="1" Connects="910,911" Visible="0"/>
						<Atom3d ID="913" HasProperties="1" Mapping="409" Parent="205" UserID="303" DisplayStyle="Line" Hidden="1" XYZ="2.235516310838,-4.86760965887958,3.08391760293183" Connections="914" ForcefieldType="h1o" Charge="0.41" Components="H" Visible="0">
							<Properties Force="-245.076626646365,-73.2525829563831,68.8582610916483" RelativeVelocity="0.303728635576302,0.672689921039686,-0.127829891883387"/>
						</Atom3d>
						<Bond ID="914" Mapping="409" Parent="205" Hidden="1" Connects="910,913" Visible="0"/>
						<Molecule ID="205" Mapping="409" Parent="2" Children="910,911,912,913,914,2131" Name="Sketch 23" XYZ="0.113814133691247,-0.113814133688723,0.0758760891258166" Visible="0"/>
						<Atom3d ID="915" HasProperties="1" Mapping="409" Parent="207" UserID="304" DisplayStyle="Line" XYZ="-5.87033923479372,3.81690667551238,1.0127632193774" Connections="917,919" ForcefieldType="o2*" Charge="-0.82" Components="O" Visible="0">
							<Properties Force="-104.803734595989,1009.94956588581,152.86482400701" RelativeVelocity="-0.415677404043989,0.0754900715991818,0.0195208192512689"/>
						</Atom3d>
						<Atom3d ID="916" HasProperties="1" Mapping="409" Parent="207" UserID="305" DisplayStyle="Line" Hidden="1" XYZ="-5.86703293044111,3.77191891748583,1.00980633247049" Connections="917" ForcefieldType="h1o" Charge="0.41" Components="H" Visible="0">
							<Properties Force="-87.2092919018068,-585.63755942355,167.849576594744" RelativeVelocity="-0.438360144153716,0.128098550009032,0.616669023043677"/>
						</Atom3d>
						<Bond ID="917" Mapping="409" Parent="207" Hidden="1" Connects="915,916" Visible="0"/>
						<Atom3d ID="918" HasProperties="1" Mapping="409" Parent="207" UserID="306" DisplayStyle="Line" Hidden="1" XYZ="-5.88222171326158,3.82604028687466,1.0570248491094" Connections="919" ForcefieldType="h1o" Charge="0.41" Components="H" Visible="0">
							<Properties Force="91.0769960002827,-349.370883790632,-257.768664528072" RelativeVelocity="-0.188183162199952,0.45774515302331,0.191074697510061"/>
						</Atom3d>
						<Bond ID="919" Mapping="409" Parent="207" Hidden="1" Connects="915,918" Visible="0"/>
						<Molecule ID="207" Mapping="409" Parent="2" Children="915,916,917,918,919,2132" Name="Sketch 23" XYZ="-0.146011532139953,0.122555049901234,0.0758760891258166" Visible="0"/>
						<Atom3d ID="920" HasProperties="1" Mapping="409" Parent="209" UserID="307" DisplayStyle="Line" XYZ="-0.450405884452281,-1.08243887589298,0.732232651305267" Connections="922,924" ForcefieldType="o2*" Charge="-0.82" Components="O" Visible="0">
							<Properties Force="201.20022394256,379.523693238843,-79.7363998015213" RelativeVelocity="-0.00658948119432259,-0.0985372431727218,-0.446960038592528"/>
						</Atom3d>
						<Atom3d ID="921" HasProperties="1" Mapping="409" Parent="209" UserID="308" DisplayStyle="Line" Hidden="1" XYZ="-0.451862491943533,-1.07055117853029,0.686469994676366" Connections="922" ForcefieldType="h1o" Charge="0.41" Components="H" Visible="0">
							<Properties Force="34.7624303169656,64.3387598455677,446.416161307538" RelativeVelocity="0.838791259921107,0.563925974507446,-0.581040570898721"/>
						</Atom3d>
						<Bond ID="922" Mapping="409" Parent="209" Hidden="1" Connects="920,921" Visible="0"/>
						<Atom3d ID="923" HasProperties="1" Mapping="409" Parent="209" UserID="309" DisplayStyle="Line" Hidden="1" XYZ="-0.438358665652157,-1.04320075724369,0.75551158818635" Connections="924" ForcefieldType="h1o" Charge="0.41" Components="H" Visible="0">
							<Properties Force="-245.867998986944,-245.077153103599,-547.878022931824" RelativeVelocity="-1.57484385264251,0.226123045292527,-0.202941981528824"/>
						</Atom3d>
						<Bond ID="924" Mapping="409" Parent="209" Hidden="1" Connects="920,923" Visible="0"/>
						<Molecule ID="209" Mapping="409" Parent="2" Children="920,921,922,923,924,2133" Name="Sketch 23" XYZ="0.113814133691247,-0.113814133688723,0.0758760891258166" Visible="0"/>
						<Atom3d ID="925" HasProperties="1" Mapping="409" Parent="211" UserID="310" DisplayStyle="Line" XYZ="-0.972154073558163,3.01697717311925,-1.28524783511721" Connections="927,929" ForcefieldType="o2*" Charge="-0.82" Components="O" Visible="0">
							<Properties Force="-385.406778128216,-69.6287851811976,-405.834031168672" RelativeVelocity="-0.00303802923033255,0.0730670616392511,-0.08331175600698"/>
						</Atom3d>
						<Atom3d ID="926" HasProperties="1" Mapping="409" Parent="211" UserID="311" DisplayStyle="Line" Hidden="1" XYZ="-0.987161736798803,3.06076032728667,-1.28378764965395" Connections="927" ForcefieldType="h1o" Charge="0.41" Components="H" Visible="0">
							<Properties Force="-241.707440179484,-46.8586263338436,-117.987622064369" RelativeVelocity="-0.195255057825064,0.601187014186012,-0.360177922577582"/>
						</Atom3d>
						<Bond ID="927" Mapping="409" Parent="211" Hidden="1" Connects="925,926" Visible="0"/>
						<Atom3d ID="928" HasProperties="1" Mapping="409" Parent="211" UserID="312" DisplayStyle="Line" Hidden="1" XYZ="-0.998600861838383,2.99908663213901,-1.32101238545384" Connections="929" ForcefieldType="h1o" Charge="0.41" Components="H" Visible="0">
							<Properties Force="337.097319050181,404.682365003261,355.445212476457" RelativeVelocity="1.71140681834576,-0.369350850362398,-0.0162695497129988"/>
						</Atom3d>
						<Bond ID="929" Mapping="409" Parent="211" Hidden="1" Connects="925,928" Visible="0"/>
						<Molecule ID="211" Mapping="409" Parent="2" Children="925,926,927,928,929,2134" Name="Sketch 23" XYZ="0.113814133691247,-0.113814133688723,0.0758760891258166" Visible="0"/>
						<Atom3d ID="930" HasProperties="1" Mapping="409" Parent="213" UserID="313" DisplayStyle="Line" XYZ="1.06571640275475,4.26362618168496,0.656318816284876" Connections="932,934" ForcefieldType="o2*" Charge="-0.82" Components="O" Visible="0">
							<Properties Force="-544.900111242075,7.57140778049153,-267.466457349668" RelativeVelocity="-0.141183584322385,0.16380744943993,-0.144671244721659"/>
						</Atom3d>
						<Atom3d ID="931" HasProperties="1" Mapping="409" Parent="213" UserID="314" DisplayStyle="Line" Hidden="1" XYZ="1.05029783928159,4.24833822787975,0.697689907255933" Connections="932" ForcefieldType="h1o" Charge="0.41" Components="H" Visible="0">
							<Properties Force="-117.028180957172,93.0900517596631,-139.46126389832" RelativeVelocity="-0.31534300538314,-1.74120727308857,0.296535002510183"/>
						</Atom3d>
						<Bond ID="932" Mapping="409" Parent="213" Hidden="1" Connects="930,931" Visible="0"/>
						<Atom3d ID="933" HasProperties="1" Mapping="409" Parent="213" UserID="315" DisplayStyle="Line" Hidden="1" XYZ="1.02370060538709,4.26710369777321,0.632901610934482" Connections="934" ForcefieldType="h1o" Charge="0.41" Components="H" Visible="0">
							<Properties Force="605.835624086588,-15.2577207412034,454.446567715079" RelativeVelocity="0.481104697150535,0.0441160942031269,-0.270278076027695"/>
						</Atom3d>
						<Bond ID="934" Mapping="409" Parent="213" Hidden="1" Connects="930,933" Visible="0"/>
						<Molecule ID="213" Mapping="409" Parent="2" Children="930,931,932,933,934,2135" Name="Sketch 23" XYZ="0.321313797375886,0.00888132038850626,0.0758760891258166" Visible="0"/>
						<Atom3d ID="935" HasProperties="1" Mapping="409" Parent="215" UserID="316" DisplayStyle="Line" XYZ="1.88919127936058,-0.598865862107269,0.0503908490176361" Connections="937,939" ForcefieldType="o2*" Charge="-0.82" Components="O" Visible="0">
							<Properties Force="-100.149603182135,504.983896704621,422.300184890741" RelativeVelocity="-0.00527997194710252,0.100297449006673,-0.14660782432932"/>
						</Atom3d>
						<Atom3d ID="936" HasProperties="1" Mapping="409" Parent="215" UserID="317" DisplayStyle="Line" Hidden="1" XYZ="1.88327173690473,-0.557596774189682,0.0730938962886857" Connections="937" ForcefieldType="h1o" Charge="0.41" Components="H" Visible="0">
							<Properties Force="116.836940845008,-372.878982095149,-263.031090166303" RelativeVelocity="0.789375004015325,-0.851107992449561,0.390694961658595"/>
						</Atom3d>
						<Bond ID="937" Mapping="409" Parent="215" Hidden="1" Connects="935,936" Visible="0"/>
						<Atom3d ID="938" HasProperties="1" Mapping="409" Parent="215" UserID="318" DisplayStyle="Line" Hidden="1" XYZ="1.86669851574946,-0.624789364688543,0.0822183353045311" Connections="939" ForcefieldType="h1o" Charge="0.41" Components="H" Visible="0">
							<Properties Force="71.2701699028699,-37.8195131733832,-129.371681406665" RelativeVelocity="0.0598136269962101,-0.531301217389661,0.118247282486392"/>
						</Atom3d>
						<Bond ID="939" Mapping="409" Parent="215" Hidden="1" Connects="935,938" Visible="0"/>
						<Molecule ID="215" Mapping="409" Parent="2" Children="935,936,937,938,939,2136" Name="Sketch 23" XYZ="0.165902683014413,-0.0429158268843831,0.0758760891258166" Visible="0"/>
						<Atom3d ID="940" HasProperties="1" Mapping="409" Parent="217" UserID="319" DisplayStyle="Line" XYZ="2.90503611078772,-1.77621753058074,1.50239179781646" Connections="942,944" ForcefieldType="o2*" Charge="-0.82" Components="O" Visible="0">
							<Properties Force="987.804086340811,197.133871243656,-657.095052368767" RelativeVelocity="0.166595855829539,-0.236954573189086,0.0885079317616938"/>
						</Atom3d>
						<Atom3d ID="941" HasProperties="1" Mapping="409" Parent="217" UserID="320" DisplayStyle="Line" Hidden="1" XYZ="2.93266176858289,-1.79574694436238,1.53528537541062" Connections="942" ForcefieldType="h1o" Charge="0.41" Components="H" Visible="0">
							<Properties Force="-261.495763773754,201.846863382062,-144.442644290566" RelativeVelocity="-0.170426818357589,-0.283465367299403,0.453164795200117"/>
						</Atom3d>
						<Bond ID="942" Mapping="409" Parent="217" Hidden="1" Connects="940,941" Visible="0"/>
						<Atom3d ID="943" HasProperties="1" Mapping="409" Parent="217" UserID="321" DisplayStyle="Line" Hidden="1" XYZ="2.8656905731094,-1.78497294055904,1.5224127645454" Connections="944" ForcefieldType="h1o" Charge="0.41" Components="H" Visible="0">
							<Properties Force="-648.729532985045,-86.0660934832609,373.268348948085" RelativeVelocity="-1.0130282149934,-1.39821648439848,-0.0220160186992276"/>
						</Atom3d>
						<Bond ID="944" Mapping="409" Parent="217" Hidden="1" Connects="940,943" Visible="0"/>
						<Molecule ID="217" Mapping="409" Parent="2" Children="940,941,942,943,944,2137" Name="Sketch 23" XYZ="0.254553036016481,-0.0903576498210171,0.0758760891258166" Visible="0"/>
						<Atom3d ID="945" HasProperties="1" Mapping="409" Parent="219" UserID="322" DisplayStyle="Line" XYZ="-2.41764305438722,0.776789014426252,-1.64477863167113" Connections="947,949" ForcefieldType="o2*" Charge="-0.82" Components="O" Visible="0">
							<Properties Force="102.496273146879,392.404427280697,-521.790557822288" RelativeVelocity="0.124078301520368,-0.250153007921881,-0.205250480579254"/>
						</Atom3d>
						<Atom3d ID="946" HasProperties="1" Mapping="409" Parent="219" UserID="323" DisplayStyle="Line" Hidden="1" XYZ="-2.38509256679536,0.753331252584576,-1.66875864618016" Connections="947" ForcefieldType="h1o" Charge="0.41" Components="H" Visible="0">
							<Properties Force="-123.037815269403,-59.2481488678267,176.475697194372" RelativeVelocity="0.364371455799851,-0.0184588322444908,-1.17958559487061"/>
						</Atom3d>
						<Bond ID="947" Mapping="409" Parent="219" Hidden="1" Connects="945,946" Visible="0"/>
						<Atom3d ID="948" HasProperties="1" Mapping="409" Parent="219" UserID="324" DisplayStyle="Line" Hidden="1" XYZ="-2.42289992069088,0.811612147996405,-1.67663460283624" Connections="949" ForcefieldType="h1o" Charge="0.41" Components="H" Visible="0">
							<Properties Force="-55.5326202259131,-330.001165223128,426.037456781953" RelativeVelocity="0.140251645253727,-0.557055649031551,-0.0181169771496089"/>
						</Atom3d>
						<Bond ID="949" Mapping="409" Parent="219" Hidden="1" Connects="945,948" Visible="0"/>
						<Molecule ID="219" Mapping="409" Parent="2" Children="945,946,947,948,949,2138" Name="Sketch 23" XYZ="0.113814133691247,-0.113814133688723,0.0758760891258166" Visible="0"/>
						<Atom3d ID="950" HasProperties="1" Mapping="409" Parent="221" UserID="325" DisplayStyle="Line" XYZ="2.84684464042133,1.99947578072322,0.664665252673494" Connections="952,954" ForcefieldType="o2*" Charge="-0.82" Components="O" Visible="0">
							<Properties Force="600.739133031397,214.778944223607,412.289631175295" RelativeVelocity="0.0991324140912889,-0.0151039451513937,0.158857379628881"/>
						</Atom3d>
						<Atom3d ID="951" HasProperties="1" Mapping="409" Parent="221" UserID="326" DisplayStyle="Line" Hidden="1" XYZ="2.81488066271079,1.98279332242911,0.638216613703677" Connections="952" ForcefieldType="h1o" Charge="0.41" Components="H" Visible="0">
							<Properties Force="-283.341996102958,-189.591190810565,-468.854547051818" RelativeVelocity="-0.00558556891270666,-0.954812705511922,-1.03422841223994"/>
						</Atom3d>
						<Bond ID="952" Mapping="409" Parent="221" Hidden="1" Connects="950,951" Visible="0"/>
						<Atom3d ID="953" HasProperties="1" Mapping="409" Parent="221" UserID="327" DisplayStyle="Line" Hidden="1" XYZ="2.88430346120679,2.00312818966871,0.638049349941791" Connections="954" ForcefieldType="h1o" Charge="0.41" Components="H" Visible="0">
							<Properties Force="-73.2216613416971,-63.8949349778447,-111.678158509628" RelativeVelocity="-0.313644342627904,0.288483798532312,0.0389915424086145"/>
						</Atom3d>
						<Bond ID="954" Mapping="409" Parent="221" Hidden="1" Connects="950,953" Visible="0"/>
						<Molecule ID="221" Mapping="409" Parent="2" Children="950,951,952,953,954,2139" Name="Sketch 23" XYZ="0.113814133691247,-0.113814133688723,0.0758760891258166" Visible="0"/>
						<Atom3d ID="955" HasProperties="1" Mapping="409" Parent="223" UserID="328" DisplayStyle="Line" XYZ="4.15164788263559,-2.09878269714481,-0.609261763951596" Connections="957,959" ForcefieldType="o2*" Charge="-0.82" Components="O" Visible="0">
							<Properties Force="-140.100796800511,-144.358869770138,-80.4983559409443" RelativeVelocity="-0.343000884758584,0.0567660060711516,-0.184365823616773"/>
						</Atom3d>
						<Atom3d ID="956" HasProperties="1" Mapping="409" Parent="223" UserID="329" DisplayStyle="Line" Hidden="1" XYZ="4.19007973973003,-2.12593034325873,-0.611776164694932" Connections="957" ForcefieldType="h1o" Charge="0.41" Components="H" Visible="0">
							<Properties Force="-184.077896165395,483.806253101966,222.462379973884" RelativeVelocity="-0.562491842043463,0.418257929032482,1.11834495464629"/>
						</Atom3d>
						<Bond ID="957" Mapping="409" Parent="223" Hidden="1" Connects="955,956" Visible="0"/>
						<Atom3d ID="958" HasProperties="1" Mapping="409" Parent="223" UserID="330" DisplayStyle="Line" Hidden="1" XYZ="4.15692535992673,-2.06750446087348,-0.574759532509717" Connections="959" ForcefieldType="h1o" Charge="0.41" Components="H" Visible="0">
							<Properties Force="298.722248916212,-330.022396307608,-138.697708777551" RelativeVelocity="-0.576632324037552,-1.18034360375001,0.455751526788655"/>
						</Atom3d>
						<Bond ID="959" Mapping="409" Parent="223" Hidden="1" Connects="955,958" Visible="0"/>
						<Molecule ID="223" Mapping="409" Parent="2" Children="955,956,957,958,959,2140" Name="Sketch 23" XYZ="0.321313797375886,0.00888132038850626,0.0758760891258166" Visible="0"/>
						<Atom3d ID="960" HasProperties="1" Mapping="409" Parent="225" UserID="331" DisplayStyle="Line" XYZ="1.9716559838738,0.0875843350872923,-0.88509949474481" Connections="962,964" ForcefieldType="o2*" Charge="-0.82" Components="O" Visible="0">
							<Properties Force="-1005.78138760404,384.791063829502,-222.576064979352" RelativeVelocity="-0.271955440543122,0.0998833165750975,-0.119696335025117"/>
						</Atom3d>
						<Atom3d ID="961" HasProperties="1" Mapping="409" Parent="225" UserID="332" DisplayStyle="Line" Hidden="1" XYZ="1.94355918908305,0.0658061735716843,-0.85511087344204" Connections="962" ForcefieldType="h1o" Charge="0.41" Components="H" Visible="0">
							<Properties Force="238.868929301555,-88.5444408257802,187.446348643682" RelativeVelocity="-1.05970552748057,-0.29430500082417,-0.151293713323514"/>
						</Atom3d>
						<Bond ID="962" Mapping="409" Parent="225" Hidden="1" Connects="960,961" Visible="0"/>
						<Atom3d ID="963" HasProperties="1" Mapping="409" Parent="225" UserID="333" DisplayStyle="Line" Hidden="1" XYZ="1.93555145700073,0.114566443679812,-0.902160029426568" Connections="964" ForcefieldType="h1o" Charge="0.41" Components="H" Visible="0">
							<Properties Force="653.317028236923,-197.999672315753,55.3728975624609" RelativeVelocity="0.219334776605784,0.496147183902827,-0.385911766743764"/>
						</Atom3d>
						<Bond ID="964" Mapping="409" Parent="225" Hidden="1" Connects="960,963" Visible="0"/>
						<Molecule ID="225" Mapping="409" Parent="2" Children="960,961,962,963,964,2141" Name="Sketch 23" XYZ="0.302187748936175,-0.138172790372733,0.0758760891258166" Visible="0"/>
						<Atom3d ID="965" HasProperties="1" Mapping="409" Parent="227" UserID="334" DisplayStyle="Line" XYZ="3.39407285337115,1.03557118430352,3.38092524465679" Connections="967,969" ForcefieldType="o2*" Charge="-0.82" Components="O" Visible="0">
							<Properties Force="-194.648806479906,213.86376896008,-141.943576771554" RelativeVelocity="-0.0849139884615366,0.0416104723746069,0.0703367500656071"/>
						</Atom3d>
						<Atom3d ID="966" HasProperties="1" Mapping="409" Parent="227" UserID="335" DisplayStyle="Line" Hidden="1" XYZ="3.41781688665494,1.03204514427422,3.41999531950348" Connections="967" ForcefieldType="h1o" Charge="0.41" Components="H" Visible="0">
							<Properties Force="-13.4895418196286,-155.716611619871,244.840452143651" RelativeVelocity="0.902726183204971,-1.28449040748309,0.18226948564965"/>
						</Atom3d>
						<Bond ID="967" Mapping="409" Parent="227" Hidden="1" Connects="965,966" Visible="0"/>
						<Atom3d ID="968" HasProperties="1" Mapping="409" Parent="227" UserID="336" DisplayStyle="Line" Hidden="1" XYZ="3.42828462345119,1.03774465597161,3.350626028421" Connections="969" ForcefieldType="h1o" Charge="0.41" Components="H" Visible="0">
							<Properties Force="185.111671766357,-41.9925104846323,-270.380990707952" RelativeVelocity="-1.73111024904216,0.45950799124741,-0.348513987080471"/>
						</Atom3d>
						<Bond ID="969" Mapping="409" Parent="227" Hidden="1" Connects="965,968" Visible="0"/>
						<Molecule ID="227" Mapping="409" Parent="2" Children="965,966,967,968,969,2142" Name="Sketch 23" XYZ="0.113814133691247,-0.113814133688723,0.0758760891258166" Visible="0"/>
						<Atom3d ID="970" HasProperties="1" Mapping="409" Parent="229" UserID="337" DisplayStyle="Line" XYZ="3.7398283261039,0.703996656369876,1.42273749651898" Connections="972,974" ForcefieldType="o2*" Charge="-0.82" Components="O" Visible="0">
							<Properties Force="-366.938137667285,-214.575049917611,-420.256121374427" RelativeVelocity="-0.0404107891211973,0.119997171708687,-0.0816267538752771"/>
						</Atom3d>
						<Atom3d ID="971" HasProperties="1" Mapping="409" Parent="229" UserID="338" DisplayStyle="Line" Hidden="1" XYZ="3.77966122292148,0.724045991560735,1.43398145328401" Connections="972" ForcefieldType="h1o" Charge="0.41" Components="H" Visible="0">
							<Properties Force="-74.2212865643227,-109.201111805139,384.390319929744" RelativeVelocity="0.776743258287067,-0.147988775068831,0.59318451089295"/>
						</Atom3d>
						<Bond ID="972" Mapping="409" Parent="229" Hidden="1" Connects="970,971" Visible="0"/>
						<Atom3d ID="973" HasProperties="1" Mapping="409" Parent="229" UserID="339" DisplayStyle="Line" Hidden="1" XYZ="3.72010588040073,0.685069061526562,1.46048768500481" Connections="974" ForcefieldType="h1o" Charge="0.41" Components="H" Visible="0">
							<Properties Force="442.477524763435,240.386813167138,54.8005377719155" RelativeVelocity="-0.536458865469008,0.339384924708988,-0.0380859160975867"/>
						</Atom3d>
						<Bond ID="974" Mapping="409" Parent="229" Hidden="1" Connects="970,973" Visible="0"/>
						<Molecule ID="229" Mapping="409" Parent="2" Children="970,971,972,973,974,2143" Name="Sketch 23" XYZ="0.113814133691247,-0.113814133688723,0.0758760891258166" Visible="0"/>
						<Atom3d ID="975" HasProperties="1" Mapping="409" Parent="231" UserID="340" DisplayStyle="Line" XYZ="0.216814751097926,2.77378899024886,2.22772349450501" Connections="977,979" ForcefieldType="o2*" Charge="-0.82" Components="O" Visible="0">
							<Properties Force="116.882857994806,188.926683211228,-240.695027754472" RelativeVelocity="0.0688881562650027,0.0740653462557079,-0.0822404395590225"/>
						</Atom3d>
						<Atom3d ID="976" HasProperties="1" Mapping="409" Parent="231" UserID="341" DisplayStyle="Line" Hidden="1" XYZ="0.188484244568979,2.75865010532984,2.1940678485037" Connections="977" ForcefieldType="h1o" Charge="0.41" Components="H" Visible="0">
							<Properties Force="-19.1611747179162,-108.75095479297,227.320069389249" RelativeVelocity="-0.830809227892603,-0.691270074136673,-0.427764450120975"/>
						</Atom3d>
						<Bond ID="977" Mapping="409" Parent="231" Hidden="1" Connects="975,976" Visible="0"/>
						<Atom3d ID="978" HasProperties="1" Mapping="409" Parent="231" UserID="342" DisplayStyle="Line" Hidden="1" XYZ="0.200352334343632,2.75544070292766,2.26618248471203" Connections="979" ForcefieldType="h1o" Charge="0.41" Components="H" Visible="0">
							<Properties Force="-168.537301803339,-145.458227198714,65.1888930334523" RelativeVelocity="1.17752069207642,-0.659207178346357,0.523735427828669"/>
						</Atom3d>
						<Bond ID="979" Mapping="409" Parent="231" Hidden="1" Connects="975,978" Visible="0"/>
						<Molecule ID="231" Mapping="409" Parent="2" Children="975,976,977,978,979,2144" Name="Sketch 23" XYZ="0.267183450327719,0.227207054849459,0.0758760891258166" Visible="0"/>
						<Atom3d ID="980" HasProperties="1" Mapping="409" Parent="233" UserID="343" DisplayStyle="Line" XYZ="0.559517466546154,-1.08860340603551,2.02031670619108" Connections="982,984" ForcefieldType="o2*" Charge="-0.82" Components="O" Visible="0">
							<Properties Force="-232.462063078238,-26.1353773779496,94.8313137936322" RelativeVelocity="0.297374717019488,0.318080772678733,-0.0191885816757208"/>
						</Atom3d>
						<Atom3d ID="981" HasProperties="1" Mapping="409" Parent="233" UserID="344" DisplayStyle="Line" Hidden="1" XYZ="0.540912402690911,-1.1290250504479,2.03404865041621" Connections="982" ForcefieldType="h1o" Charge="0.41" Components="H" Visible="0">
							<Properties Force="159.969984143996,111.071110568133,-68.076040806953" RelativeVelocity="0.977257202902766,0.378732229025297,0.973135927041633"/>
						</Atom3d>
						<Bond ID="982" Mapping="409" Parent="233" Hidden="1" Connects="980,981" Visible="0"/>
						<Atom3d ID="983" HasProperties="1" Mapping="409" Parent="233" UserID="345" DisplayStyle="Line" Hidden="1" XYZ="0.556360641508011,-1.06560799141237,2.06063267982632" Connections="984" ForcefieldType="h1o" Charge="0.41" Components="H" Visible="0">
							<Properties Force="7.95596148849702,-92.7097111919856,34.0853146537299" RelativeVelocity="-0.546532550756077,0.442212631059893,1.06926702245719"/>
						</Atom3d>
						<Bond ID="984" Mapping="409" Parent="233" Hidden="1" Connects="980,983" Visible="0"/>
						<Molecule ID="233" Mapping="409" Parent="2" Children="980,981,982,983,984,2145" Name="Sketch 23" XYZ="0.113814133691247,-0.113814133688723,0.0758760891258166" Visible="0"/>
						<Atom3d ID="985" HasProperties="1" Mapping="409" Parent="235" UserID="346" DisplayStyle="Line" XYZ="-1.1873436430693,-3.52357545949794,2.38277567445065" Connections="987,989" ForcefieldType="o2*" Charge="-0.82" Components="O" Visible="0">
							<Properties Force="595.755202680209,292.995713516763,-253.546769388426" RelativeVelocity="0.119761466863308,0.0971678718715165,-0.140540092917006"/>
						</Atom3d>
						<Atom3d ID="986" HasProperties="1" Mapping="409" Parent="235" UserID="347" DisplayStyle="Line" Hidden="1" XYZ="-1.22046874624179,-3.55238272162348,2.38917901602101" Connections="987" ForcefieldType="h1o" Charge="0.41" Components="H" Visible="0">
							<Properties Force="-791.210205883214,-465.372704242989,203.227232695697" RelativeVelocity="-0.0213096897954401,1.10281599578203,-1.04275272909679"/>
						</Atom3d>
						<Bond ID="987" Mapping="409" Parent="235" Hidden="1" Connects="985,986" Visible="0"/>
						<Atom3d ID="988" HasProperties="1" Mapping="409" Parent="235" UserID="348" DisplayStyle="Line" Hidden="1" XYZ="-1.15343094309581,-3.55002115183362,2.39894858283925" Connections="989" ForcefieldType="h1o" Charge="0.41" Components="H" Visible="0">
							<Properties Force="213.764157935058,115.028314922405,120.04045162449" RelativeVelocity="-0.491397162762151,0.113737572846953,0.20642397471145"/>
						</Atom3d>
						<Bond ID="989" Mapping="409" Parent="235" Hidden="1" Connects="985,988" Visible="0"/>
						<Molecule ID="235" Mapping="409" Parent="2" Children="985,986,987,988,989,2146" Name="Sketch 23" XYZ="-0.109924634107842,-0.321313798672273,0.0758760891258166" Visible="0"/>
						<Atom3d ID="990" HasProperties="1" Mapping="409" Parent="237" UserID="349" DisplayStyle="Line" XYZ="0.982622011337203,-0.11931183486874,0.637790451575446" Connections="992,994" ForcefieldType="o2*" Charge="-0.82" Components="O" Visible="0">
							<Properties Force="-798.9469306649,-289.081197754692,288.110023254864" RelativeVelocity="0.051152748514459,0.196186020800326,0.053868790742333"/>
						</Atom3d>
						<Atom3d ID="991" HasProperties="1" Mapping="409" Parent="237" UserID="350" DisplayStyle="Line" Hidden="1" XYZ="0.994885877125847,-0.102549294602228,0.598274029361524" Connections="992" ForcefieldType="h1o" Charge="0.41" Components="H" Visible="0">
							<Properties Force="244.474686342598,198.209680041827,-482.574237005566" RelativeVelocity="0.911045761053773,0.352044631388332,-0.545003615290709"/>
						</Atom3d>
						<Bond ID="992" Mapping="409" Parent="237" Hidden="1" Connects="990,991" Visible="0"/>
						<Atom3d ID="993" HasProperties="1" Mapping="409" Parent="237" UserID="351" DisplayStyle="Line" Hidden="1" XYZ="1.01873199444454,-0.116412315654856,0.664032201837156" Connections="994" ForcefieldType="h1o" Charge="0.41" Components="H" Visible="0">
							<Properties Force="575.212321569855,32.1746900557566,295.653525306406" RelativeVelocity="0.77141973108601,0.482889634744999,-0.0130797834839675"/>
						</Atom3d>
						<Bond ID="994" Mapping="409" Parent="237" Hidden="1" Connects="990,993" Visible="0"/>
						<Molecule ID="237" Mapping="409" Parent="2" Children="990,991,992,993,994,2147" Name="Sketch 23" XYZ="0.113814133691247,-0.113814133688723,0.0758760891258166" Visible="0"/>
						<Atom3d ID="995" HasProperties="1" Mapping="409" Parent="239" UserID="352" DisplayStyle="Line" XYZ="3.36435542734043,-1.21182802727294,-0.646488223270284" Connections="997,999" ForcefieldType="o2*" Charge="-0.82" Components="O" Visible="0">
							<Properties Force="-711.892606784804,418.046830626681,-629.487253107599" RelativeVelocity="-0.00397404057361617,-0.3955689857475,-0.437617777760842"/>
						</Atom3d>
						<Atom3d ID="996" HasProperties="1" Mapping="409" Parent="239" UserID="353" DisplayStyle="Line" Hidden="1" XYZ="3.40130164831721,-1.21155188684312,-0.621649750149748" Connections="997" ForcefieldType="h1o" Charge="0.41" Components="H" Visible="0">
							<Properties Force="620.461102116613,-311.360848570051,629.301402782236" RelativeVelocity="0.127155120252008,-0.558572048858587,-0.196375815097054"/>
						</Atom3d>
						<Bond ID="997" Mapping="409" Parent="239" Hidden="1" Connects="995,996" Visible="0"/>
						<Atom3d ID="998" HasProperties="1" Mapping="409" Parent="239" UserID="354" DisplayStyle="Line" Hidden="1" XYZ="3.35041665573604,-1.25544777953183,-0.649303261491858" Connections="999" ForcefieldType="h1o" Charge="0.41" Components="H" Visible="0">
							<Properties Force="92.2899660014105,-129.469749937604,130.563320568991" RelativeVelocity="-0.431516093010427,-0.633659784289802,-0.726321778657449"/>
						</Atom3d>
						<Bond ID="999" Mapping="409" Parent="239" Hidden="1" Connects="995,998" Visible="0"/>
						<Molecule ID="239" Mapping="409" Parent="2" Children="995,996,997,998,999,2148" Name="Sketch 23" XYZ="0.113814133691247,-0.113814133688723,0.0758760891258166" Visible="0"/>
						<Atom3d ID="1000" HasProperties="1" Mapping="409" Parent="241" UserID="355" DisplayStyle="Line" XYZ="1.98512312600336,0.634009023113027,-0.836697189604816" Connections="1002,1004" ForcefieldType="o2*" Charge="-0.82" Components="O" Visible="0">
							<Properties Force="237.912165211365,-493.094637433354,-57.4128008248652" RelativeVelocity="0.0972589600706169,0.328682696129018,0.167842592361196"/>
						</Atom3d>
						<Atom3d ID="1001" HasProperties="1" Mapping="409" Parent="241" UserID="356" DisplayStyle="Line" Hidden="1" XYZ="1.9900320802442,0.641725056889981,-0.792267440530322" Connections="1002" ForcefieldType="h1o" Charge="0.41" Components="H" Visible="0">
							<Properties Force="-10.361149027609,-167.36572183271,402.632174521952" RelativeVelocity="0.165421629672703,0.00960882192595695,0.398127175323681"/>
						</Atom3d>
						<Bond ID="1002" Mapping="409" Parent="241" Hidden="1" Connects="1000,1001" Visible="0"/>
						<Atom3d ID="1003" HasProperties="1" Mapping="409" Parent="241" UserID="357" DisplayStyle="Line" Hidden="1" XYZ="1.97330605430131,0.67588817201408,-0.84805444316407" Connections="1004" ForcefieldType="h1o" Charge="0.41" Components="H" Visible="0">
							<Properties Force="-300.247815117139,645.43314586972,-339.057235089152" RelativeVelocity="0.898593226279397,-0.450042731676184,0.0848206293474496"/>
						</Atom3d>
						<Bond ID="1004" Mapping="409" Parent="241" Hidden="1" Connects="1000,1003" Visible="0"/>
						<Molecule ID="241" Mapping="409" Parent="2" Children="1000,1001,1002,1003,1004,2149" Name="Sketch 23" XYZ="0.113814133691247,-0.113814133688723,0.0758760891258166" Visible="0"/>
						<Atom3d ID="1005" HasProperties="1" Mapping="409" Parent="243" UserID="358" DisplayStyle="Line" XYZ="-0.135576918241947,0.539620441594732,0.715363578735372" Connections="1007,1009" ForcefieldType="o2*" Charge="-0.82" Components="O" Visible="0">
							<Properties Force="-292.858491067634,-300.441551166775,-0.573768306252618" RelativeVelocity="0.0128140692300452,-0.200866767582665,0.0415226692552723"/>
						</Atom3d>
						<Atom3d ID="1006" HasProperties="1" Mapping="409" Parent="243" UserID="359" DisplayStyle="Line" Hidden="1" XYZ="-0.135026681019857,0.574185342444565,0.746053542138838" Connections="1007" ForcefieldType="h1o" Charge="0.41" Components="H" Visible="0">
							<Properties Force="-30.2740109253122,67.0054060992211,6.76087725656244" RelativeVelocity="-0.171508389909682,-0.799251780958746,-0.831009027599365"/>
						</Atom3d>
						<Bond ID="1007" Mapping="409" Parent="243" Hidden="1" Connects="1005,1006" Visible="0"/>
						<Atom3d ID="1008" HasProperties="1" Mapping="409" Parent="243" UserID="360" DisplayStyle="Line" Hidden="1" XYZ="-0.181334023404275,0.52838333176461,0.715488931869168" Connections="1009" ForcefieldType="h1o" Charge="0.41" Components="H" Visible="0">
							<Properties Force="364.951965027012,63.0156138734564,-54.5569649470805" RelativeVelocity="-1.36652721351321,0.206383954671454,0.000107137974137471"/>
						</Atom3d>
						<Bond ID="1009" Mapping="409" Parent="243" Hidden="1" Connects="1005,1008" Visible="0"/>
						<Molecule ID="243" Mapping="409" Parent="2" Children="1005,1006,1007,1008,1009,2150" Name="Sketch 23" XYZ="-0.0648160115677029,-0.303270349543269,0.0758760891258166" Visible="0"/>
						<Atom3d ID="1010" HasProperties="1" Mapping="409" Parent="245" UserID="361" DisplayStyle="Line" XYZ="0.943949280347765,1.71454774233579,0.608273750139837" Connections="1012,1014" ForcefieldType="o2*" Charge="-0.82" Components="O" Visible="0">
							<Properties Force="799.101511810428,-764.785372454712,-692.356091241432" RelativeVelocity="0.119487143302119,-0.133170088813794,0.248421453014524"/>
						</Atom3d>
						<Atom3d ID="1011" HasProperties="1" Mapping="409" Parent="245" UserID="362" DisplayStyle="Line" Hidden="1" XYZ="0.909184264166227,1.73326427280367,0.629729918461686" Connections="1012" ForcefieldType="h1o" Charge="0.41" Components="H" Visible="0">
							<Properties Force="-470.700366170759,190.461882167077,491.548174915967" RelativeVelocity="-0.357766577528563,0.46001873822799,-0.0860664453195818"/>
						</Atom3d>
						<Bond ID="1012" Mapping="409" Parent="245" Hidden="1" Connects="1010,1011" Visible="0"/>
						<Atom3d ID="1013" HasProperties="1" Mapping="409" Parent="245" UserID="363" DisplayStyle="Line" Hidden="1" XYZ="0.951972687886658,1.67452303473701,0.632118346263109" Connections="1014" ForcefieldType="h1o" Charge="0.41" Components="H" Visible="0">
							<Properties Force="-150.713068039184,502.823077218779,-76.9463928635799" RelativeVelocity="1.06115926128219,0.221527172049032,-0.511144517241128"/>
						</Atom3d>
						<Bond ID="1014" Mapping="409" Parent="245" Hidden="1" Connects="1010,1013" Visible="0"/>
						<Molecule ID="245" Mapping="409" Parent="2" Children="1010,1011,1012,1013,1014,2151" Name="Sketch 23" XYZ="0.113814133691247,-0.113814133688723,0.0758760891258166" Visible="0"/>
						<Atom3d ID="1015" HasProperties="1" Mapping="409" Parent="247" UserID="364" DisplayStyle="Line" XYZ="-1.08140728544702,0.794091745183859,0.0277339081712369" Connections="1017,1019" ForcefieldType="o2*" Charge="-0.82" Components="O" Visible="0">
							<Properties Force="478.838095802213,-2.57703611311447,-518.640838801177" RelativeVelocity="0.406683462833486,-0.236752551151087,0.0475411860089604"/>
						</Atom3d>
						<Atom3d ID="1016" HasProperties="1" Mapping="409" Parent="247" UserID="365" DisplayStyle="Line" Hidden="1" XYZ="-1.1011247067989,0.785308212802806,-0.0133972496809308" Connections="1017" ForcefieldType="h1o" Charge="0.41" Components="H" Visible="0">
							<Properties Force="-262.779445869709,51.221580157197,171.689862127206" RelativeVelocity="0.918356222509779,0.0491905984713678,0.57015248876095"/>
						</Atom3d>
						<Bond ID="1017" Mapping="409" Parent="247" Hidden="1" Connects="1015,1016" Visible="0"/>
						<Atom3d ID="1018" HasProperties="1" Mapping="409" Parent="247" UserID="366" DisplayStyle="Line" Hidden="1" XYZ="-1.03805441889848,0.789040405159846,0.0101470296655783" Connections="1019" ForcefieldType="h1o" Charge="0.41" Components="H" Visible="0">
							<Properties Force="-177.844524089927,-14.4054278865103,254.342445313398" RelativeVelocity="-0.555345480159967,0.643126806851539,-0.343003766325732"/>
						</Atom3d>
						<Bond ID="1019" Mapping="409" Parent="247" Hidden="1" Connects="1015,1018" Visible="0"/>
						<Molecule ID="247" Mapping="409" Parent="2" Children="1015,1016,1017,1018,1019,2152" Name="Sketch 23" XYZ="0.113814133691247,-0.113814133688723,0.0758760891258166" Visible="0"/>
						<Atom3d ID="1020" HasProperties="1" Mapping="409" Parent="249" UserID="367" DisplayStyle="Line" XYZ="0.800662598098809,0.743298893856431,2.17062666420335" Connections="1022,1024" ForcefieldType="o2*" Charge="-0.82" Components="O" Visible="0">
							<Properties Force="135.574847776226,-20.9259261114646,-265.593941056398" RelativeVelocity="0.0137222554724136,0.0327373039410316,0.0716968540711085"/>
						</Atom3d>
						<Atom3d ID="1021" HasProperties="1" Mapping="409" Parent="249" UserID="368" DisplayStyle="Line" Hidden="1" XYZ="0.839556927597652,0.738001149733876,2.14603302943452" Connections="1022" ForcefieldType="h1o" Charge="0.41" Components="H" Visible="0">
							<Properties Force="-29.1788219032836,22.8128261176684,77.6113546830928" RelativeVelocity="0.718963362855489,0.775009571030469,0.641536680772317"/>
						</Atom3d>
						<Bond ID="1022" Mapping="409" Parent="249" Hidden="1" Connects="1020,1021" Visible="0"/>
						<Atom3d ID="1023" HasProperties="1" Mapping="409" Parent="249" UserID="369" DisplayStyle="Line" Hidden="1" XYZ="0.818272040050583,0.752323880633667,2.21165773459298" Connections="1024" ForcefieldType="h1o" Charge="0.41" Components="H" Visible="0">
							<Properties Force="37.5646028804317,16.0666702551471,266.180451148625" RelativeVelocity="0.178351927935355,0.581545485431231,-1.36108172814778"/>
						</Atom3d>
						<Bond ID="1024" Mapping="409" Parent="249" Hidden="1" Connects="1020,1023" Visible="0"/>
						<Molecule ID="249" Mapping="409" Parent="2" Children="1020,1021,1022,1023,1024,2153" Name="Sketch 23" XYZ="0.113814133691247,-0.113814133688723,0.0758760891258166" Visible="0"/>
						<Atom3d ID="1025" HasProperties="1" Mapping="409" Parent="251" UserID="370" DisplayStyle="Line" XYZ="2.87255062279512,2.64183425434634,0.786182095155324" Connections="1027,1029" ForcefieldType="o2*" Charge="-0.82" Components="O" Visible="0">
							<Properties Force="161.995028196833,-444.580949844874,-45.0662875174098" RelativeVelocity="-0.1220111826516,-0.0553255915977708,0.16475287342588"/>
						</Atom3d>
						<Atom3d ID="1026" HasProperties="1" Mapping="409" Parent="251" UserID="371" DisplayStyle="Line" Hidden="1" XYZ="2.860746245798,2.62280081015236,0.826475200170141" Connections="1027" ForcefieldType="h1o" Charge="0.41" Components="H" Visible="0">
							<Properties Force="70.0632750554742,-33.8303372610998,108.389184944629" RelativeVelocity="0.440308741883168,-0.969787472437036,0.199656022137"/>
						</Atom3d>
						<Bond ID="1027" Mapping="409" Parent="251" Hidden="1" Connects="1025,1026" Visible="0"/>
						<Atom3d ID="1028" HasProperties="1" Mapping="409" Parent="251" UserID="372" DisplayStyle="Line" Hidden="1" XYZ="2.86052168680354,2.68478934624751,0.795694686382241" Connections="1029" ForcefieldType="h1o" Charge="0.41" Components="H" Visible="0">
							<Properties Force="-169.194528760084,479.354618431443,-1.27317740648008" RelativeVelocity="-1.41595159132489,0.245697324322069,0.30030154624218"/>
						</Atom3d>
						<Bond ID="1029" Mapping="409" Parent="251" Hidden="1" Connects="1025,1028" Visible="0"/>
						<Molecule ID="251" Mapping="409" Parent="2" Children="1025,1026,1027,1028,1029,2154" Name="Sketch 23" XYZ="0.113814133691247,-0.113814133688723,0.0758760891258166" Visible="0"/>
						<Atom3d ID="1030" HasProperties="1" Mapping="409" Parent="253" UserID="373" DisplayStyle="Line" XYZ="0.0259975127131191,-3.60215468961074,1.0629023899327" Connections="1032,1034" ForcefieldType="o2*" Charge="-0.82" Components="O" Visible="0">
							<Properties Force="-828.675299214806,-593.302062738579,90.975222288692" RelativeVelocity="0.0904758233287414,0.0824719370334904,0.0316321357044713"/>
						</Atom3d>
						<Atom3d ID="1031" HasProperties="1" Mapping="409" Parent="253" UserID="374" DisplayStyle="Line" Hidden="1" XYZ="-0.0200096656763689,-3.61376227992645,1.05289799143538" Connections="1032" ForcefieldType="h1o" Charge="0.41" Components="H" Visible="0">
							<Properties Force="581.278434853655,220.043963381551,104.628907295415" RelativeVelocity="0.635981764663037,-0.0642187281725973,0.491455943822122"/>
						</Atom3d>
						<Bond ID="1032" Mapping="409" Parent="253" Hidden="1" Connects="1030,1031" Visible="0"/>
						<Atom3d ID="1033" HasProperties="1" Mapping="409" Parent="253" UserID="375" DisplayStyle="Line" Hidden="1" XYZ="0.0293363204996501,-3.63154574536039,1.10054487767052" Connections="1034" ForcefieldType="h1o" Charge="0.41" Components="H" Visible="0">
							<Properties Force="70.574592506708,428.140265325046,-286.929672347723" RelativeVelocity="-1.04939090190571,-0.916096186738622,0.197674422469205"/>
						</Atom3d>
						<Bond ID="1034" Mapping="409" Parent="253" Hidden="1" Connects="1030,1033" Visible="0"/>
						<Molecule ID="253" Mapping="409" Parent="2" Children="1030,1031,1032,1033,1034,2155" Name="Sketch 23" XYZ="0.113814133691247,-0.113814133688723,0.0758760891258166" Visible="0"/>
						<Atom3d ID="1035" HasProperties="1" Mapping="409" Parent="255" UserID="376" DisplayStyle="Line" XYZ="0.389542874252728,0.8822175817268,1.00816426467257" Connections="1037,1039" ForcefieldType="o2*" Charge="-0.82" Components="O">
							<Properties Force="-866.884193984431,170.669942152653,-344.250017636727" RelativeVelocity="0.0935485580827576,0.310491634897483,-0.171452748786306"/>
						</Atom3d>
						<Atom3d ID="1036" HasProperties="1" Mapping="409" Parent="255" UserID="377" DisplayStyle="Line" Hidden="1" XYZ="0.387444764206897,0.843174723210134,0.982782144743403" Connections="1037" ForcefieldType="h1o" Charge="0.41" Components="H">
							<Properties Force="62.4277160716725,248.124981058812,144.522957830984" RelativeVelocity="-0.492652037468395,0.763037292555552,0.842267708179885"/>
						</Atom3d>
						<Bond ID="1037" Mapping="409" Parent="255" Hidden="1" Connects="1035,1036"/>
						<Atom3d ID="1038" HasProperties="1" Mapping="409" Parent="255" UserID="378" DisplayStyle="Line" Hidden="1" XYZ="0.348497347230738,0.903726790725197,0.994242146983875" Connections="1039" ForcefieldType="h1o" Charge="0.41" Components="H">
							<Properties Force="723.836274170749,-312.277134120693,174.610341523775" RelativeVelocity="-0.854092939168334,0.0906126017066484,-0.198924703665341"/>
						</Atom3d>
						<Bond ID="1039" Mapping="409" Parent="255" Hidden="1" Connects="1035,1038"/>
						<Molecule ID="255" Mapping="409" Parent="2" Children="1035,1036,1037,1038,1039,2156" Name="Sketch 23" XYZ="0.314096417769464,0.0846638067303253,0.0758760891258166"/>
						<Atom3d ID="1040" HasProperties="1" Mapping="409" Parent="257" UserID="379" DisplayStyle="Line" XYZ="-2.15757870188619,3.35988761878047,4.1622165003412" Connections="1042,1044" ForcefieldType="o2*" Charge="-0.82" Components="O" Visible="0">
							<Properties Force="227.214382112774,-172.837831034748,127.662011073365" RelativeVelocity="0.206324709467784,0.220125357650574,0.213306721696992"/>
						</Atom3d>
						<Atom3d ID="1041" HasProperties="1" Mapping="409" Parent="257" UserID="380" DisplayStyle="Line" Hidden="1" XYZ="-2.13476297832813,3.31817925611071,4.16585852673641" Connections="1042" ForcefieldType="h1o" Charge="0.41" Components="H" Visible="0">
							<Properties Force="-127.938114479298,515.904929460681,74.8662569369222" RelativeVelocity="-0.450362019359928,0.268323903195129,-0.801201484952266"/>
						</Atom3d>
						<Bond ID="1042" Mapping="409" Parent="257" Hidden="1" Connects="1040,1041" Visible="0"/>
						<Atom3d ID="1043" HasProperties="1" Mapping="409" Parent="257" UserID="381" DisplayStyle="Line" Hidden="1" XYZ="-2.13238895711862,3.38729707670514,4.1923449659376" Connections="1044" ForcefieldType="h1o" Charge="0.41" Components="H" Visible="0">
							<Properties Force="-199.228060268979,-336.282529425665,-236.727482605163" RelativeVelocity="-0.296844660496332,-0.38829789693228,-0.248680724042608"/>
						</Atom3d>
						<Bond ID="1044" Mapping="409" Parent="257" Hidden="1" Connects="1040,1043" Visible="0"/>
						<Molecule ID="257" Mapping="409" Parent="2" Children="1040,1041,1042,1043,1044,2157" Name="Sketch 23" XYZ="0.113814133691247,-0.113814133688723,0.0758760891258166" Visible="0"/>
						<Atom3d ID="1045" HasProperties="1" Mapping="409" Parent="259" UserID="382" DisplayStyle="Line" XYZ="-0.852084819291281,2.59373840952925,0.339568650749702" Connections="1047,1049" ForcefieldType="o2*" Charge="-0.82" Components="O" Visible="0">
							<Properties Force="191.500177840446,26.8461444929254,803.069842518732" RelativeVelocity="0.10625990861139,0.11439855457384,0.231858914923825"/>
						</Atom3d>
						<Atom3d ID="1046" HasProperties="1" Mapping="409" Parent="259" UserID="383" DisplayStyle="Line" Hidden="1" XYZ="-0.861146712788356,2.61270788933837,0.382464016816884" Connections="1047" ForcefieldType="h1o" Charge="0.41" Components="H" Visible="0">
							<Properties Force="104.283611668478,-234.004848081742,-473.46570178542" RelativeVelocity="0.443742337601179,0.103125120577422,0.8201617035764"/>
						</Atom3d>
						<Bond ID="1047" Mapping="409" Parent="259" Hidden="1" Connects="1045,1046" Visible="0"/>
						<Atom3d ID="1048" HasProperties="1" Mapping="409" Parent="259" UserID="384" DisplayStyle="Line" Hidden="1" XYZ="-0.877737034838926,2.62463035387103,0.317505863010588" Connections="1049" ForcefieldType="h1o" Charge="0.41" Components="H" Visible="0">
							<Properties Force="-265.713508064366,179.733043072077,-387.644029928625" RelativeVelocity="-1.21615653642244,0.490914938120738,0.0566036646131462"/>
						</Atom3d>
						<Bond ID="1049" Mapping="409" Parent="259" Hidden="1" Connects="1045,1048" Visible="0"/>
						<Molecule ID="259" Mapping="409" Parent="2" Children="1045,1046,1047,1048,1049,2158" Name="Sketch 23" XYZ="0.113814133691247,-0.113814133688723,0.0758760891258166" Visible="0"/>
						<Atom3d ID="1050" HasProperties="1" Mapping="409" Parent="261" UserID="385" DisplayStyle="Line" XYZ="-0.0300349966568569,2.89207577514179,-1.13729618142143" Connections="1052,1054" ForcefieldType="o2*" Charge="-0.82" Components="O" Visible="0">
							<Properties Force="418.4296282012,-288.364795759559,173.543234604587" RelativeVelocity="-0.105421582487816,-0.0371338692817496,0.00523460822855821"/>
						</Atom3d>
						<Atom3d ID="1051" HasProperties="1" Mapping="409" Parent="261" UserID="386" DisplayStyle="Line" Hidden="1" XYZ="0.0042095032454561,2.86366538256017,-1.12111792058078" Connections="1052" ForcefieldType="h1o" Charge="0.41" Components="H" Visible="0">
							<Properties Force="-329.588944447517,120.031850432188,-182.678346470606" RelativeVelocity="0.865604825263914,0.407585514972261,0.429712578253264"/>
						</Atom3d>
						<Bond ID="1052" Mapping="409" Parent="261" Hidden="1" Connects="1050,1051" Visible="0"/>
						<Atom3d ID="1053" HasProperties="1" Mapping="409" Parent="261" UserID="387" DisplayStyle="Line" Hidden="1" XYZ="-0.00671517717261391,2.93174904413008,-1.13910128551167" Connections="1054" ForcefieldType="h1o" Charge="0.41" Components="H" Visible="0">
							<Properties Force="44.1743738618494,179.750611921524,128.984169375951" RelativeVelocity="0.477777716136014,-0.202827743395682,0.167345847544758"/>
						</Atom3d>
						<Bond ID="1054" Mapping="409" Parent="261" Hidden="1" Connects="1050,1053" Visible="0"/>
						<Molecule ID="261" Mapping="409" Parent="2" Children="1050,1051,1052,1053,1054,2159" Name="Sketch 23" XYZ="0.113814133691247,-0.113814133688723,0.0758760891258166" Visible="0"/>
						<Atom3d ID="1055" HasProperties="1" Mapping="409" Parent="263" UserID="388" DisplayStyle="Line" XYZ="2.84655632275452,-1.74616867079349,-0.289221980254444" Connections="1057,1059" ForcefieldType="o2*" Charge="-0.82" Components="O" Visible="0">
							<Properties Force="-1069.03774892678,146.03269616261,-1201.54250043218" RelativeVelocity="0.0569691970556439,0.00238142142972963,-0.356839630588394"/>
						</Atom3d>
						<Atom3d ID="1056" HasProperties="1" Mapping="409" Parent="263" UserID="389" DisplayStyle="Line" Hidden="1" XYZ="2.85977993419291,-1.74806927937182,-0.247754277245075" Connections="1057" ForcefieldType="h1o" Charge="0.41" Components="H" Visible="0">
							<Properties Force="572.09078547142,-181.082097909064,1512.8996961701" RelativeVelocity="0.216904002864044,-1.1863366410416,0.792103294329175"/>
						</Atom3d>
						<Bond ID="1057" Mapping="409" Parent="263" Hidden="1" Connects="1055,1056" Visible="0"/>
						<Atom3d ID="1058" HasProperties="1" Mapping="409" Parent="263" UserID="390" DisplayStyle="Line" Hidden="1" XYZ="2.79947470347647,-1.74746857537724,-0.279607915190596" Connections="1059" ForcefieldType="h1o" Charge="0.41" Components="H" Visible="0">
							<Properties Force="548.347965479748,-28.1444968656629,-323.161798779224" RelativeVelocity="-0.693454867372039,-0.0288318422487995,-0.269805715859806"/>
						</Atom3d>
						<Bond ID="1059" Mapping="409" Parent="263" Hidden="1" Connects="1055,1058" Visible="0"/>
						<Molecule ID="263" Mapping="409" Parent="2" Children="1055,1056,1057,1058,1059,2160" Name="Sketch 23" XYZ="0.113814133691247,-0.113814133688723,0.0758760891258166" Visible="0"/>
						<Atom3d ID="1060" HasProperties="1" Mapping="409" Parent="265" UserID="391" DisplayStyle="Line" XYZ="-1.35718750479891,-1.85123221475495,0.229081440409089" Connections="1062,1064" ForcefieldType="o2*" Charge="-0.82" Components="O" Visible="0">
							<Properties Force="623.617309340362,-322.741221351002,-200.132680292433" RelativeVelocity="-0.0749036329040368,0.0494003712593363,0.224609159875968"/>
						</Atom3d>
						<Atom3d ID="1061" HasProperties="1" Mapping="409" Parent="265" UserID="392" DisplayStyle="Line" Hidden="1" XYZ="-1.40068330270969,-1.85200967947833,0.241131610447351" Connections="1062" ForcefieldType="h1o" Charge="0.41" Components="H" Visible="0">
							<Properties Force="-576.578444796783,170.684279918953,15.8172426424057" RelativeVelocity="-0.486080987864876,-0.416994006117511,-1.11398184248328"/>
						</Atom3d>
						<Bond ID="1062" Mapping="409" Parent="265" Hidden="1" Connects="1060,1061" Visible="0"/>
						<Atom3d ID="1063" HasProperties="1" Mapping="409" Parent="265" UserID="393" DisplayStyle="Line" Hidden="1" XYZ="-1.35941245748105,-1.86748622793645,0.185485107133473" Connections="1064" ForcefieldType="h1o" Charge="0.41" Components="H" Visible="0">
							<Properties Force="-131.453149454407,215.543847221985,63.7507623472659" RelativeVelocity="-0.77603535505424,1.46486112303974,-0.335417532608694"/>
						</Atom3d>
						<Bond ID="1064" Mapping="409" Parent="265" Hidden="1" Connects="1060,1063" Visible="0"/>
						<Molecule ID="265" Mapping="409" Parent="2" Children="1060,1061,1062,1063,1064,2161" Name="Sketch 23" XYZ="0.442261375256767,-0.0776415281763045,0.0758760891258166" Visible="0"/>
						<Atom3d ID="1065" HasProperties="1" Mapping="409" Parent="267" UserID="394" DisplayStyle="Line" XYZ="-3.08018969389374,1.52316545682388,2.11366012940031" Connections="1067,1069" ForcefieldType="o2*" Charge="-0.82" Components="O" Visible="0">
							<Properties Force="329.780235596588,-214.852474246769,-530.355740297626" RelativeVelocity="-0.120860145102925,0.056750780911488,-0.0094286581807148"/>
						</Atom3d>
						<Atom3d ID="1066" HasProperties="1" Mapping="409" Parent="267" UserID="395" DisplayStyle="Line" Hidden="1" XYZ="-3.06289735132322,1.56486952813875,2.12499503343163" Connections="1067" ForcefieldType="h1o" Charge="0.41" Components="H" Visible="0">
							<Properties Force="34.5785075000627,-64.423477088573,49.6597632208104" RelativeVelocity="0.256473819816449,1.99103322075221,-1.07360562893135"/>
						</Atom3d>
						<Bond ID="1067" Mapping="409" Parent="267" Hidden="1" Connects="1065,1066" Visible="0"/>
						<Atom3d ID="1068" HasProperties="1" Mapping="409" Parent="267" UserID="396" DisplayStyle="Line" Hidden="1" XYZ="-3.04653329195256,1.50774172906678,2.08333350766668" Connections="1069" ForcefieldType="h1o" Charge="0.41" Components="H" Visible="0">
							<Properties Force="-374.387376223231,339.474927231602,435.735378323451" RelativeVelocity="0.0917064890898878,1.15723452662021,0.0359816662084662"/>
						</Atom3d>
						<Bond ID="1069" Mapping="409" Parent="267" Hidden="1" Connects="1065,1068" Visible="0"/>
						<Molecule ID="267" Mapping="409" Parent="2" Children="1065,1066,1067,1068,1069,2162" Name="Sketch 23" XYZ="-0.118405064412413,-0.185266193295154,0.0758760891258166" Visible="0"/>
						<Atom3d ID="1070" HasProperties="1" Mapping="409" Parent="269" UserID="397" DisplayStyle="Line" XYZ="0.0669273724197414,0.301375300034583,1.35215678990242" Connections="1072,1074" ForcefieldType="o2*" Charge="-0.82" Components="O" Visible="0">
							<Properties Force="-375.019254189312,-0.0628549842823571,453.144554567184" RelativeVelocity="0.154274066703073,-0.0236090902905842,-0.457386166814395"/>
						</Atom3d>
						<Atom3d ID="1071" HasProperties="1" Mapping="409" Parent="269" UserID="398" DisplayStyle="Line" Hidden="1" XYZ="0.0816764403832303,0.270887595260258,1.38540739853914" Connections="1072" ForcefieldType="h1o" Charge="0.41" Components="H" Visible="0">
							<Properties Force="-40.9742763626456,267.762496225505,-369.972023280065" RelativeVelocity="-0.439177536185402,1.41964937564871,0.0666362647351824"/>
						</Atom3d>
						<Bond ID="1072" Mapping="409" Parent="269" Hidden="1" Connects="1070,1071" Visible="0"/>
						<Atom3d ID="1073" HasProperties="1" Mapping="409" Parent="269" UserID="399" DisplayStyle="Line" Hidden="1" XYZ="0.0932122335348201,0.293603320029435,1.31649602399113" Connections="1074" ForcefieldType="h1o" Charge="0.41" Components="H" Visible="0">
							<Properties Force="356.374027312598,-223.33628381528,-315.752369926461" RelativeVelocity="-0.464372408358898,0.0525559863698867,0.294649528144557"/>
						</Atom3d>
						<Bond ID="1074" Mapping="409" Parent="269" Hidden="1" Connects="1070,1073" Visible="0"/>
						<Molecule ID="269" Mapping="409" Parent="2" Children="1070,1071,1072,1073,1074,2163" Name="Sketch 23" XYZ="0.113814133691247,-0.113814133688723,0.0758760891258166" Visible="0"/>
						<Atom3d ID="1075" HasProperties="1" Mapping="409" Parent="271" UserID="400" DisplayStyle="Line" XYZ="1.13604967062116,-0.758135172374956,2.21845183797938" Connections="1077,1079" ForcefieldType="o2*" Charge="-0.82" Components="O" Visible="0">
							<Properties Force="-29.9987425835074,828.260910180903,-56.4953126505477" RelativeVelocity="-0.0965425226724753,-0.00255579581340886,0.255960220064645"/>
						</Atom3d>
						<Atom3d ID="1076" HasProperties="1" Mapping="409" Parent="271" UserID="401" DisplayStyle="Line" Hidden="1" XYZ="1.13304363358112,-0.803385876573818,2.22358924000489" Connections="1077" ForcefieldType="h1o" Charge="0.41" Components="H" Visible="0">
							<Properties Force="354.837597241041,-258.551939080671,3.08349116465392" RelativeVelocity="0.614550415080586,-0.0773040053340591,-0.229172002638436"/>
						</Atom3d>
						<Bond ID="1077" Mapping="409" Parent="271" Hidden="1" Connects="1075,1076" Visible="0"/>
						<Atom3d ID="1078" HasProperties="1" Mapping="409" Parent="271" UserID="402" DisplayStyle="Line" Hidden="1" XYZ="1.18063033867111,-0.7438673604452,2.21470436622851" Connections="1079" ForcefieldType="h1o" Charge="0.41" Components="H" Visible="0">
							<Properties Force="-315.029621314093,-517.715277691139,50.1258726494833" RelativeVelocity="-0.597188928585287,1.05665055823345,-0.98229545281937"/>
						</Atom3d>
						<Bond ID="1079" Mapping="409" Parent="271" Hidden="1" Connects="1075,1078" Visible="0"/>
						<Molecule ID="271" Mapping="409" Parent="2" Children="1075,1076,1077,1078,1079,2164" Name="Sketch 23" XYZ="0.113814133691247,-0.113814133688723,0.0758760891258166" Visible="0"/>
						<Atom3d ID="1080" HasProperties="1" Mapping="409" Parent="273" UserID="403" DisplayStyle="Line" XYZ="3.82022560075994,1.52886805860921,-4.004458166967" Connections="1082,1084" ForcefieldType="o2*" Charge="-0.82" Components="O" Visible="0">
							<Properties Force="245.971006734966,41.8048957284787,68.9249002517889" RelativeVelocity="-0.117500113700908,0.0803380658086057,0.0169696284886652"/>
						</Atom3d>
						<Atom3d ID="1081" HasProperties="1" Mapping="409" Parent="273" UserID="404" DisplayStyle="Line" Hidden="1" XYZ="3.77953200922324,1.5171838664481,-3.98690326971914" Connections="1082" ForcefieldType="h1o" Charge="0.41" Components="H" Visible="0">
							<Properties Force="-265.103572631919,-79.8568707007251,156.66512234221" RelativeVelocity="-0.790057037250013,0.912078757983729,-1.22254587352997"/>
						</Atom3d>
						<Bond ID="1082" Mapping="409" Parent="273" Hidden="1" Connects="1080,1081" Visible="0"/>
						<Atom3d ID="1083" HasProperties="1" Mapping="409" Parent="273" UserID="405" DisplayStyle="Line" Hidden="1" XYZ="3.84292160997503,1.53396540675488,-3.96422929899565" Connections="1084" ForcefieldType="h1o" Charge="0.41" Components="H" Visible="0">
							<Properties Force="-25.6338719159245,-1.30419582469827,-104.748983279278" RelativeVelocity="-0.43377669546156,-0.836660828896081,-0.528692593151845"/>
						</Atom3d>
						<Bond ID="1084" Mapping="409" Parent="273" Hidden="1" Connects="1080,1083" Visible="0"/>
						<Molecule ID="273" Mapping="409" Parent="2" Children="1080,1081,1082,1083,1084,2165" Name="Sketch 23" XYZ="0.113814133691247,-0.113814133688723,0.0758760891258166" Visible="0"/>
						<Atom3d ID="1085" HasProperties="1" Mapping="409" Parent="275" UserID="406" DisplayStyle="Line" XYZ="0.417214244870612,-1.95806477657406,3.14860626590419" Connections="1087,1089" ForcefieldType="o2*" Charge="-0.82" Components="O" Visible="0">
							<Properties Force="-165.979996086303,280.559107727802,-951.015599356776" RelativeVelocity="0.283676982300886,-0.197806460812862,0.0233537182560314"/>
						</Atom3d>
						<Atom3d ID="1086" HasProperties="1" Mapping="409" Parent="275" UserID="407" DisplayStyle="Line" Hidden="1" XYZ="0.396622742796876,-1.99819768249776,3.13989932552223" Connections="1087" ForcefieldType="h1o" Charge="0.41" Components="H" Visible="0">
							<Properties Force="-166.105514879096,-492.757540578316,494.636304507617" RelativeVelocity="0.54750482218147,0.321203414696445,-0.0594078128691266"/>
						</Atom3d>
						<Bond ID="1087" Mapping="409" Parent="275" Hidden="1" Connects="1085,1086" Visible="0"/>
						<Atom3d ID="1088" HasProperties="1" Mapping="409" Parent="275" UserID="408" DisplayStyle="Line" Hidden="1" XYZ="0.41222709747178,-1.94891317368886,3.10134352863379" Connections="1089" ForcefieldType="h1o" Charge="0.41" Components="H" Visible="0">
							<Properties Force="250.489926846148,313.399573085545,614.929131063846" RelativeVelocity="-0.822283980349971,-0.741415637669145,-0.96656990228932"/>
						</Atom3d>
						<Bond ID="1089" Mapping="409" Parent="275" Hidden="1" Connects="1085,1088" Visible="0"/>
						<Molecule ID="275" Mapping="409" Parent="2" Children="1085,1086,1087,1088,1089,2166" Name="Sketch 23" XYZ="0.113814133691247,-0.113814133688723,0.0758760891258166" Visible="0"/>
						<Atom3d ID="1090" HasProperties="1" Mapping="409" Parent="277" UserID="409" DisplayStyle="Line" XYZ="0.713834207765958,0.719871757654161,0.293225380811479" Connections="1092,1094" ForcefieldType="o2*" Charge="-0.82" Components="O">
							<Properties Force="-41.661425611325,12.7646143236741,577.574646979554" RelativeVelocity="0.0745844005772406,-0.181010106910112,0.144342172991908"/>
						</Atom3d>
						<Atom3d ID="1091" HasProperties="1" Mapping="409" Parent="277" UserID="410" DisplayStyle="Line" Hidden="1" XYZ="0.760436507743579,0.722638598734169,0.298469447079679" Connections="1092" ForcefieldType="h1o" Charge="0.41" Components="H">
							<Properties Force="-137.247433782073,66.3584508589254,-326.111929844018" RelativeVelocity="0.0987589220237239,0.590278789148173,0.509079037428952"/>
						</Atom3d>
						<Bond ID="1092" Mapping="409" Parent="277" Hidden="1" Connects="1090,1091"/>
						<Atom3d ID="1093" HasProperties="1" Mapping="409" Parent="277" UserID="411" DisplayStyle="Line" Hidden="1" XYZ="0.707554918404513,0.708976558883954,0.338298874548273" Connections="1094" ForcefieldType="h1o" Charge="0.41" Components="H">
							<Properties Force="-71.3979479155555,19.9558561257204,-155.505389948861" RelativeVelocity="-1.07640242347302,0.0283914891043139,-0.887637455599031"/>
						</Atom3d>
						<Bond ID="1094" Mapping="409" Parent="277" Hidden="1" Connects="1090,1093"/>
						<Molecule ID="277" Mapping="409" Parent="2" Children="1090,1091,1092,1093,1094,2167" Name="Sketch 23" XYZ="0.314096417769464,0.0846638067303253,0.0758760891258166"/>
						<Atom3d ID="1095" HasProperties="1" Mapping="409" Parent="279" UserID="412" DisplayStyle="Line" XYZ="4.16085942307032,-1.36225234457185,-2.36214070387606" Connections="1097,1099" ForcefieldType="o2*" Charge="-0.82" Components="O" Visible="0">
							<Properties Force="463.301216564537,1301.77794550949,-966.348886603119" RelativeVelocity="-0.0646611991779491,-0.0522265801847858,-0.0443161996160096"/>
						</Atom3d>
						<Atom3d ID="1096" HasProperties="1" Mapping="409" Parent="279" UserID="413" DisplayStyle="Line" Hidden="1" XYZ="4.19125041697675,-1.37871876193885,-2.39349466451196" Connections="1097" ForcefieldType="h1o" Charge="0.41" Components="H" Visible="0">
							<Properties Force="-24.3729088910617,77.6843833202038,240.416276404571" RelativeVelocity="-1.26407562920328,0.412328743678737,-0.378358621305311"/>
						</Atom3d>
						<Bond ID="1097" Mapping="409" Parent="279" Hidden="1" Connects="1095,1096" Visible="0"/>
						<Atom3d ID="1098" HasProperties="1" Mapping="409" Parent="279" UserID="414" DisplayStyle="Line" Hidden="1" XYZ="4.14783794051166,-1.39807091677089,-2.3408942669978" Connections="1099" ForcefieldType="h1o" Charge="0.41" Components="H" Visible="0">
							<Properties Force="-261.639348789819,-1189.46008142413,717.738031753767" RelativeVelocity="-0.388188317633175,-0.387351500772369,0.360647439733359"/>
						</Atom3d>
						<Bond ID="1099" Mapping="409" Parent="279" Hidden="1" Connects="1095,1098" Visible="0"/>
						<Molecule ID="279" Mapping="409" Parent="2" Children="1095,1096,1097,1098,1099,2168" Name="Sketch 23" XYZ="-0.109924634107842,-0.321313798672273,0.0758760891258166" Visible="0"/>
						<Atom3d ID="1100" HasProperties="1" Mapping="409" Parent="281" UserID="415" DisplayStyle="Line" XYZ="1.036772082193,4.08828421062403,-1.01006933627169" Connections="1102,1104" ForcefieldType="o2*" Charge="-0.82" Components="O" Visible="0">
							<Properties Force="365.744874634083,52.3275005031262,-31.0299873865345" RelativeVelocity="0.0201586590505116,0.0198146502557001,0.275407880522317"/>
						</Atom3d>
						<Atom3d ID="1101" HasProperties="1" Mapping="409" Parent="281" UserID="416" DisplayStyle="Line" Hidden="1" XYZ="1.02245098265932,4.06746715239144,-0.971225618908653" Connections="1102" ForcefieldType="h1o" Charge="0.41" Components="H" Visible="0">
							<Properties Force="68.0343673926378,156.991322059645,78.139974662376" RelativeVelocity="0.825280391217047,1.57032700816061,0.128307808535656"/>
						</Atom3d>
						<Bond ID="1102" Mapping="409" Parent="281" Hidden="1" Connects="1100,1101" Visible="0"/>
						<Atom3d ID="1103" HasProperties="1" Mapping="409" Parent="281" UserID="417" DisplayStyle="Line" Hidden="1" XYZ="1.07545788965684,4.1112603231449,-0.995592448889693" Connections="1104" ForcefieldType="h1o" Charge="0.41" Components="H" Visible="0">
							<Properties Force="-494.154899340784,-267.795618773685,-50.0427137221321" RelativeVelocity="0.269618569674959,0.744686002579235,-0.953215003588655"/>
						</Atom3d>
						<Bond ID="1104" Mapping="409" Parent="281" Hidden="1" Connects="1100,1103" Visible="0"/>
						<Molecule ID="281" Mapping="409" Parent="2" Children="1100,1101,1102,1103,1104,2169" Name="Sketch 23" XYZ="0.113814133691247,-0.113814133688723,0.0758760891258166" Visible="0"/>
						<Atom3d ID="1105" HasProperties="1" Mapping="409" Parent="283" UserID="418" DisplayStyle="Line" XYZ="0.468657669795764,-0.954362541514541,4.27206637370005" Connections="1107,1109" ForcefieldType="o2*" Charge="-0.82" Components="O" Visible="0">
							<Properties Force="799.900352715637,1166.41315903504,-655.246379955154" RelativeVelocity="-0.123563883665337,0.0251234182386567,-0.000227563543774381"/>
						</Atom3d>
						<Atom3d ID="1106" HasProperties="1" Mapping="409" Parent="283" UserID="419" DisplayStyle="Line" Hidden="1" XYZ="0.437589309333841,-0.961423749653155,4.23906649039126" Connections="1107" ForcefieldType="h1o" Charge="0.41" Components="H" Visible="0">
							<Properties Force="-247.282639343493,-229.682279779275,-178.50102438719" RelativeVelocity="0.760923396780643,0.913944825862253,-0.0504327001400714"/>
						</Atom3d>
						<Bond ID="1107" Mapping="409" Parent="283" Hidden="1" Connects="1105,1106" Visible="0"/>
						<Atom3d ID="1108" HasProperties="1" Mapping="409" Parent="283" UserID="420" DisplayStyle="Line" Hidden="1" XYZ="0.491784637614863,-0.918031137524652,4.24646634233358" Connections="1109" ForcefieldType="h1o" Charge="0.41" Components="H" Visible="0">
							<Properties Force="-472.323755753055,-881.394872395506,779.711936850353" RelativeVelocity="0.366576926751684,-0.483742934568713,-0.591907738121829"/>
						</Atom3d>
						<Bond ID="1109" Mapping="409" Parent="283" Hidden="1" Connects="1105,1108" Visible="0"/>
						<Molecule ID="283" Mapping="409" Parent="2" Children="1105,1106,1107,1108,1109,2170" Name="Sketch 23" XYZ="0.59557422241993,0.288554781888074,0.0758760891258166" Visible="0"/>
						<Atom3d ID="1110" HasProperties="1" Mapping="409" Parent="285" UserID="421" DisplayStyle="Line" XYZ="0.989054416527721,1.74368046078332,2.81227484626612" Connections="1112,1114" ForcefieldType="o2*" Charge="-0.82" Components="O" Visible="0">
							<Properties Force="-1048.93838042352,-563.018678060802,-452.414341202603" RelativeVelocity="0.351234900689572,0.0683443529558698,-0.0449297800823089"/>
						</Atom3d>
						<Atom3d ID="1111" HasProperties="1" Mapping="409" Parent="285" UserID="422" DisplayStyle="Line" Hidden="1" XYZ="0.98733453842399,1.72190740874398,2.77072879578585" Connections="1112" ForcefieldType="h1o" Charge="0.41" Components="H" Visible="0">
							<Properties Force="35.6962385126985,120.492097162625,368.608052513513" RelativeVelocity="-1.48649428885339,-0.941231922310118,0.186358513098674"/>
						</Atom3d>
						<Bond ID="1112" Mapping="409" Parent="285" Hidden="1" Connects="1110,1111" Visible="0"/>
						<Atom3d ID="1113" HasProperties="1" Mapping="409" Parent="285" UserID="423" DisplayStyle="Line" Hidden="1" XYZ="1.03098123312053,1.75668307056833,2.81438171882509" Connections="1114" ForcefieldType="h1o" Charge="0.41" Components="H" Visible="0">
							<Properties Force="1016.11402813514,375.623536729327,83.3491284966774" RelativeVelocity="-0.824982589905151,-0.155202447938368,-0.74513336658938"/>
						</Atom3d>
						<Bond ID="1114" Mapping="409" Parent="285" Hidden="1" Connects="1110,1113" Visible="0"/>
						<Molecule ID="285" Mapping="409" Parent="2" Children="1110,1111,1112,1113,1114,2171" Name="Sketch 23" XYZ="0.113814133691247,-0.113814133688723,0.0758760891258166" Visible="0"/>
						<Atom3d ID="1115" HasProperties="1" Mapping="409" Parent="287" UserID="424" DisplayStyle="Line" XYZ="0.0626272249164789,-0.323091444431649,0.287553109216679" Connections="1117,1119" ForcefieldType="o2*" Charge="-0.82" Components="O" Visible="0">
							<Properties Force="1525.78353963195,428.26480888523,-736.801149740769" RelativeVelocity="-0.0156243884442017,0.0357975842536938,0.294958535893752"/>
						</Atom3d>
						<Atom3d ID="1116" HasProperties="1" Mapping="409" Parent="287" UserID="425" DisplayStyle="Line" Hidden="1" XYZ="0.0231411449936201,-0.329780173018529,0.30369806531394" Connections="1117" ForcefieldType="h1o" Charge="0.41" Components="H" Visible="0">
							<Properties Force="-1569.53330350529,-211.892526184286,750.760643254332" RelativeVelocity="-0.806369594265689,-1.31303945850872,-0.666872309920483"/>
						</Atom3d>
						<Bond ID="1117" Mapping="409" Parent="287" Hidden="1" Connects="1115,1116" Visible="0"/>
						<Atom3d ID="1118" HasProperties="1" Mapping="409" Parent="287" UserID="426" DisplayStyle="Line" Hidden="1" XYZ="0.0697500888070405,-0.27834569388532,0.301750839946161" Connections="1119" ForcefieldType="h1o" Charge="0.41" Components="H" Visible="0">
							<Properties Force="-61.0876551563433,-296.340091807417,-69.2300825056621" RelativeVelocity="1.27418515632653,-0.552160394630148,0.534880903433912"/>
						</Atom3d>
						<Bond ID="1119" Mapping="409" Parent="287" Hidden="1" Connects="1115,1118" Visible="0"/>
						<Molecule ID="287" Mapping="409" Parent="2" Children="1115,1116,1117,1118,1119,2172" Name="Sketch 23" XYZ="0.113814133691247,-0.113814133688723,0.0758760891258166" Visible="0"/>
						<Atom3d ID="1120" HasProperties="1" Mapping="409" Parent="289" UserID="427" DisplayStyle="Line" XYZ="-0.167462972785691,0.239731187646467,3.34835597457207" Connections="1122,1124" ForcefieldType="o2*" Charge="-0.82" Components="O" Visible="0">
							<Properties Force="684.583978034313,164.983926337832,306.974125983187" RelativeVelocity="0.0743599280517097,0.2308937390902,0.237593676275889"/>
						</Atom3d>
						<Atom3d ID="1121" HasProperties="1" Mapping="409" Parent="289" UserID="428" DisplayStyle="Line" Hidden="1" XYZ="-0.186318666659727,0.213718635194833,3.31702319332024" Connections="1122" ForcefieldType="h1o" Charge="0.41" Components="H" Visible="0">
							<Properties Force="-390.406826038882,-368.232825826914,-414.199246547075" RelativeVelocity="-0.62376453958495,-1.74672042128857,1.8920729244973"/>
						</Atom3d>
						<Bond ID="1122" Mapping="409" Parent="289" Hidden="1" Connects="1120,1121" Visible="0"/>
						<Atom3d ID="1123" HasProperties="1" Mapping="409" Parent="289" UserID="429" DisplayStyle="Line" Hidden="1" XYZ="-0.121948199319106,0.228723267609855,3.34049831713978" Connections="1124" ForcefieldType="h1o" Charge="0.41" Components="H" Visible="0">
							<Properties Force="-350.332762488801,178.206467774152,109.963852699975" RelativeVelocity="-0.648763646014974,0.868597733341858,0.0429129929088359"/>
						</Atom3d>
						<Bond ID="1124" Mapping="409" Parent="289" Hidden="1" Connects="1120,1123" Visible="0"/>
						<Molecule ID="289" Mapping="409" Parent="2" Children="1120,1121,1122,1123,1124,2173" Name="Sketch 23" XYZ="0.113814133691247,-0.113814133688723,0.0758760891258166" Visible="0"/>
						<Atom3d ID="1125" HasProperties="1" Mapping="409" Parent="291" UserID="430" DisplayStyle="Line" XYZ="-0.618134722312317,-0.0471393828413599,-0.365795472941162" Connections="1127,1129" ForcefieldType="o2*" Charge="-0.82" Components="O" Visible="0">
							<Properties Force="50.8290913904514,193.361312243364,29.8357162224232" RelativeVelocity="0.175770041791355,0.123167632738357,0.0245378988014425"/>
						</Atom3d>
						<Atom3d ID="1126" HasProperties="1" Mapping="409" Parent="291" UserID="431" DisplayStyle="Line" Hidden="1" XYZ="-0.625208870024709,-0.061642777563299,-0.322111574620937" Connections="1127" ForcefieldType="h1o" Charge="0.41" Components="H" Visible="0">
							<Properties Force="61.0404408897876,-161.70656424346,-34.9211504153513" RelativeVelocity="-0.146118191515048,0.242528868715713,0.120121925227732"/>
						</Atom3d>
						<Bond ID="1127" Mapping="409" Parent="291" Hidden="1" Connects="1125,1126" Visible="0"/>
						<Atom3d ID="1128" HasProperties="1" Mapping="409" Parent="291" UserID="432" DisplayStyle="Line" Hidden="1" XYZ="-0.591073238201147,-0.0105268700151217,-0.354636444387944" Connections="1129" ForcefieldType="h1o" Charge="0.41" Components="H" Visible="0">
							<Properties Force="-111.447135744747,-150.253366932798,-110.904692721512" RelativeVelocity="0.791967693636049,-0.796761978306006,0.75613394860512"/>
						</Atom3d>
						<Bond ID="1129" Mapping="409" Parent="291" Hidden="1" Connects="1125,1128" Visible="0"/>
						<Molecule ID="291" Mapping="409" Parent="2" Children="1125,1126,1127,1128,1129,2174" Name="Sketch 23" XYZ="0.113814133691247,-0.113814133688723,0.0758760891258166" Visible="0"/>
						<Atom3d ID="1130" HasProperties="1" Mapping="409" Parent="293" UserID="433" DisplayStyle="Line" XYZ="2.98414421084887,-1.28760666146851,-3.06184788449107" Connections="1132,1134" ForcefieldType="o2*" Charge="-0.82" Components="O" Visible="0">
							<Properties Force="-767.899381945253,-524.830718391616,-239.000666024267" RelativeVelocity="-0.136746512940035,-0.120560245781665,0.0381559079877136"/>
						</Atom3d>
						<Atom3d ID="1131" HasProperties="1" Mapping="409" Parent="293" UserID="434" DisplayStyle="Line" Hidden="1" XYZ="2.94848300795224,-1.32105966799135,-3.06516834999361" Connections="1132" ForcefieldType="h1o" Charge="0.41" Components="H" Visible="0">
							<Properties Force="738.731362147668,742.338803270121,-46.1585245952953" RelativeVelocity="1.28915025461211,-0.0879779335756946,-0.449608790590849"/>
						</Atom3d>
						<Bond ID="1132" Mapping="409" Parent="293" Hidden="1" Connects="1130,1131" Visible="0"/>
						<Atom3d ID="1133" HasProperties="1" Mapping="409" Parent="293" UserID="435" DisplayStyle="Line" Hidden="1" XYZ="2.98339526552621,-1.26910764406007,-3.10586335539878" Connections="1134" ForcefieldType="h1o" Charge="0.41" Components="H" Visible="0">
							<Properties Force="-14.3392722448696,-247.806925814,347.023544276447" RelativeVelocity="0.798163541889404,0.272709578289621,-0.828049135281088"/>
						</Atom3d>
						<Bond ID="1134" Mapping="409" Parent="293" Hidden="1" Connects="1130,1133" Visible="0"/>
						<Molecule ID="293" Mapping="409" Parent="2" Children="1130,1131,1132,1133,1134,2175" Name="Sketch 23" XYZ="0.113814133691247,-0.113814133688723,0.0758760891258166" Visible="0"/>
						<Atom3d ID="1135" HasProperties="1" Mapping="409" Parent="295" UserID="436" DisplayStyle="Line" XYZ="3.06175163855262,2.96974017990211,0.0891965600979173" Connections="1137,1139" ForcefieldType="o2*" Charge="-0.82" Components="O" Visible="0">
							<Properties Force="525.331085556569,521.56309559439,-467.706618465765" RelativeVelocity="-0.246979295831102,-0.172197660975354,-0.0449773600533871"/>
						</Atom3d>
						<Atom3d ID="1136" HasProperties="1" Mapping="409" Parent="295" UserID="437" DisplayStyle="Line" Hidden="1" XYZ="3.01792465442574,2.96130969456646,0.0899808706473095" Connections="1137" ForcefieldType="h1o" Charge="0.41" Components="H" Visible="0">
							<Properties Force="-823.319864351565,-252.840581457776,32.4152530570364" RelativeVelocity="-0.157360311093676,-0.683842134602166,0.154571734184232"/>
						</Atom3d>
						<Bond ID="1137" Mapping="409" Parent="295" Hidden="1" Connects="1135,1136" Visible="0"/>
						<Atom3d ID="1138" HasProperties="1" Mapping="409" Parent="295" UserID="438" DisplayStyle="Line" Hidden="1" XYZ="3.07521950895232,2.94720065880203,0.1256003949849" Connections="1139" ForcefieldType="h1o" Charge="0.41" Components="H" Visible="0">
							<Properties Force="192.129435121176,-474.920674158509,505.156038383191" RelativeVelocity="0.0432657373081332,-1.0220201582808,0.266230334253017"/>
						</Atom3d>
						<Bond ID="1139" Mapping="409" Parent="295" Hidden="1" Connects="1135,1138" Visible="0"/>
						<Molecule ID="295" Mapping="409" Parent="2" Children="1135,1136,1137,1138,1139,2176" Name="Sketch 23" XYZ="0.113814133691247,-0.113814133688723,0.0758760891258166" Visible="0"/>
						<Atom3d ID="1140" HasProperties="1" Mapping="409" Parent="297" UserID="439" DisplayStyle="Line" XYZ="-0.0801034378905649,0.323032703596178,0.417738195860113" Connections="1142,1144" ForcefieldType="o2*" Charge="-0.82" Components="O" Visible="0">
							<Properties Force="-585.532120852273,-420.69134753495,426.619781782175" RelativeVelocity="-0.173636832772127,-0.362351865349371,0.21912785200645"/>
						</Atom3d>
						<Atom3d ID="1141" HasProperties="1" Mapping="409" Parent="297" UserID="440" DisplayStyle="Line" Hidden="1" XYZ="-0.0880404461198179,0.290247807147345,0.451618972880237" Connections="1142" ForcefieldType="h1o" Charge="0.41" Components="H" Visible="0">
							<Properties Force="331.719320694669,203.908888562236,-222.469939685635" RelativeVelocity="-1.19843890249031,-0.362317880071797,0.331586109866129"/>
						</Atom3d>
						<Bond ID="1142" Mapping="409" Parent="297" Hidden="1" Connects="1140,1141" Visible="0"/>
						<Atom3d ID="1143" HasProperties="1" Mapping="409" Parent="297" UserID="441" DisplayStyle="Line" Hidden="1" XYZ="-0.124700934185814,0.322557316887977,0.403988500098951" Connections="1144" ForcefieldType="h1o" Charge="0.41" Components="H" Visible="0">
							<Properties Force="281.983257544872,95.0631888761895,-158.320887162059" RelativeVelocity="0.287220826893063,-0.534671372815636,-0.570539793512923"/>
						</Atom3d>
						<Bond ID="1144" Mapping="409" Parent="297" Hidden="1" Connects="1140,1143" Visible="0"/>
						<Molecule ID="297" Mapping="409" Parent="2" Children="1140,1141,1142,1143,1144,2177" Name="Sketch 23" XYZ="0.112027832257191,0.232728348491097,0.0758760891258166" Visible="0"/>
						<Atom3d ID="1145" HasProperties="1" Mapping="409" Parent="299" UserID="442" DisplayStyle="Line" XYZ="2.72225674279777,-3.09348325731047,1.06346853627718" Connections="1147,1149" ForcefieldType="o2*" Charge="-0.82" Components="O" Visible="0">
							<Properties Force="-235.431802521817,-1512.17250958786,271.126327777488" RelativeVelocity="0.00211934364534986,-0.322079575151378,0.0135145944948785"/>
						</Atom3d>
						<Atom3d ID="1146" HasProperties="1" Mapping="409" Parent="299" UserID="443" DisplayStyle="Line" Hidden="1" XYZ="2.73940968514148,-3.0552770292931,1.04989664480514" Connections="1147" ForcefieldType="h1o" Charge="0.41" Components="H" Visible="0">
							<Properties Force="249.451825201761,991.492214080116,-187.629166846609" RelativeVelocity="0.492893797468458,0.745288357291338,0.135608230853366"/>
						</Atom3d>
						<Bond ID="1147" Mapping="409" Parent="299" Hidden="1" Connects="1145,1146" Visible="0"/>
						<Atom3d ID="1148" HasProperties="1" Mapping="409" Parent="299" UserID="444" DisplayStyle="Line" Hidden="1" XYZ="2.69007105502574,-3.08303532477406,1.09577772545707" Connections="1149" ForcefieldType="h1o" Charge="0.41" Components="H" Visible="0">
							<Properties Force="158.895445906729,181.470668632897,-169.861621989218" RelativeVelocity="0.304943275975679,0.957674333712568,0.781007836925829"/>
						</Atom3d>
						<Bond ID="1149" Mapping="409" Parent="299" Hidden="1" Connects="1145,1148" Visible="0"/>
						<Molecule ID="299" Mapping="409" Parent="2" Children="1145,1146,1147,1148,1149,2178" Name="Sketch 23" XYZ="0.254553036016481,-0.0903576498210171,0.0758760891258166" Visible="0"/>
						<Atom3d ID="1150" HasProperties="1" Mapping="409" Parent="301" UserID="445" DisplayStyle="Line" XYZ="0.931533730216762,-3.42756607166596,-4.39272433985995" Connections="1152,1154" ForcefieldType="o2*" Charge="-0.82" Components="O" Visible="0">
							<Properties Force="431.80875390659,629.979418106129,-590.418703254114" RelativeVelocity="-0.372987161297271,-0.0514190169506901,0.0825193156139251"/>
						</Atom3d>
						<Atom3d ID="1151" HasProperties="1" Mapping="409" Parent="301" UserID="446" DisplayStyle="Line" Hidden="1" XYZ="0.937862905241776,-3.40803859468619,-4.35199189130922" Connections="1152" ForcefieldType="h1o" Charge="0.41" Components="H" Visible="0">
							<Properties Force="21.5912345840097,-79.052282021272,245.860776940365" RelativeVelocity="-0.216388698707848,-0.360030376391944,-0.151164315927327"/>
						</Atom3d>
						<Bond ID="1152" Mapping="409" Parent="301" Hidden="1" Connects="1150,1151" Visible="0"/>
						<Atom3d ID="1153" HasProperties="1" Mapping="409" Parent="301" UserID="447" DisplayStyle="Line" Hidden="1" XYZ="0.906580273239817,-3.46285660436929,-4.38120413241139" Connections="1154" ForcefieldType="h1o" Charge="0.41" Components="H" Visible="0">
							<Properties Force="-398.694875944982,-550.883898864777,244.16609346993" RelativeVelocity="-1.06720039500755,0.769296030097286,1.20010510086334"/>
						</Atom3d>
						<Bond ID="1154" Mapping="409" Parent="301" Hidden="1" Connects="1150,1153" Visible="0"/>
						<Molecule ID="301" Mapping="409" Parent="2" Children="1150,1151,1152,1153,1154,2179" Name="Sketch 23" XYZ="0.597378567321536,-0.711052299858767,0.0758760891258166" Visible="0"/>
						<Atom3d ID="1155" HasProperties="1" Mapping="409" Parent="303" UserID="448" DisplayStyle="Line" XYZ="-0.136834847436894,-1.380176470759,0.920555071419146" Connections="1157,1159" ForcefieldType="o2*" Charge="-0.82" Components="O" Visible="0">
							<Properties Force="-177.837230968759,596.175985257188,-507.445963291605" RelativeVelocity="0.176071358809248,0.329836284665647,0.31378642455505"/>
						</Atom3d>
						<Atom3d ID="1156" HasProperties="1" Mapping="409" Parent="303" UserID="449" DisplayStyle="Line" Hidden="1" XYZ="-0.149243345761465,-1.41516313865314,0.94708326313481" Connections="1157" ForcefieldType="h1o" Charge="0.41" Components="H" Visible="0">
							<Properties Force="-186.014374839698,-300.230937550129,311.757697143066" RelativeVelocity="-0.50110240482126,-0.795954049266137,0.421215181489527"/>
						</Atom3d>
						<Bond ID="1157" Mapping="409" Parent="303" Hidden="1" Connects="1155,1156" Visible="0"/>
						<Atom3d ID="1158" HasProperties="1" Mapping="409" Parent="303" UserID="450" DisplayStyle="Line" Hidden="1" XYZ="-0.178871829037905,-1.3581233827333,0.916856837802006" Connections="1159" ForcefieldType="h1o" Charge="0.41" Components="H" Visible="0">
							<Properties Force="421.990775289128,-185.893023239564,263.257843688299" RelativeVelocity="0.259300039591537,-0.999068260973717,0.915061824064844"/>
						</Atom3d>
						<Bond ID="1159" Mapping="409" Parent="303" Hidden="1" Connects="1155,1158" Visible="0"/>
						<Molecule ID="303" Mapping="409" Parent="2" Children="1155,1156,1157,1158,1159,2180" Name="Sketch 23" XYZ="0.113814133691247,-0.113814133688723,0.0758760891258166" Visible="0"/>
						<Atom3d ID="1160" HasProperties="1" Mapping="409" Parent="305" UserID="451" DisplayStyle="Line" XYZ="-0.119749885544654,2.20772140085767,1.82391415143099" Connections="1162,1164" ForcefieldType="o2*" Charge="-0.82" Components="O" Visible="0">
							<Properties Force="280.811073825053,333.583233526616,-286.606235350668" RelativeVelocity="-0.236890960850074,0.00096851271578891,-0.0828401998659145"/>
						</Atom3d>
						<Atom3d ID="1161" HasProperties="1" Mapping="409" Parent="305" UserID="452" DisplayStyle="Line" Hidden="1" XYZ="-0.141039789462413,2.18460167544695,1.85635932145037" Connections="1162" ForcefieldType="h1o" Charge="0.41" Components="H" Visible="0">
							<Properties Force="-474.861962934624,-367.510958544814,382.742577285561" RelativeVelocity="-0.891851194176968,-0.251281851722758,0.969574272618942"/>
						</Atom3d>
						<Bond ID="1162" Mapping="409" Parent="305" Hidden="1" Connects="1160,1161" Visible="0"/>
						<Atom3d ID="1163" HasProperties="1" Mapping="409" Parent="305" UserID="453" DisplayStyle="Line" Hidden="1" XYZ="-0.0862499262031349,2.22462789237235,1.85024810863222" Connections="1164" ForcefieldType="h1o" Charge="0.41" Components="H" Visible="0">
							<Properties Force="156.575649135929,129.722822926974,39.2597754509595" RelativeVelocity="-0.335793208618048,-1.31105707845051,-0.947368660384469"/>
						</Atom3d>
						<Bond ID="1164" Mapping="409" Parent="305" Hidden="1" Connects="1160,1163" Visible="0"/>
						<Molecule ID="305" Mapping="409" Parent="2" Children="1160,1161,1162,1163,1164,2181" Name="Sketch 23" XYZ="0.113814133691247,-0.113814133688723,0.0758760891258166" Visible="0"/>
						<Atom3d ID="1165" HasProperties="1" Mapping="409" Parent="307" UserID="454" DisplayStyle="Line" XYZ="0.785068833266685,1.96846630984835,0.519544998196753" Connections="1167,1169" ForcefieldType="o2*" Charge="-0.82" Components="O" Visible="0">
							<Properties Force="-450.505476177831,-25.1738930857186,586.806166349185" RelativeVelocity="-0.0196168668294727,-0.224320313834025,0.0533410593428808"/>
						</Atom3d>
						<Atom3d ID="1166" HasProperties="1" Mapping="409" Parent="307" UserID="455" DisplayStyle="Line" Hidden="1" XYZ="0.754321593071365,2.0034500420752,0.513354786326759" Connections="1167" ForcefieldType="h1o" Charge="0.41" Components="H" Visible="0">
							<Properties Force="375.964251253116,-262.887663161735,-167.252883515677" RelativeVelocity="-1.13619405565694,-0.416641583539522,0.318916141742015"/>
						</Atom3d>
						<Bond ID="1167" Mapping="409" Parent="307" Hidden="1" Connects="1165,1166" Visible="0"/>
						<Atom3d ID="1168" HasProperties="1" Mapping="409" Parent="307" UserID="456" DisplayStyle="Line" Hidden="1" XYZ="0.814856967572227,1.96957634028319,0.484984890105083" Connections="1169" ForcefieldType="h1o" Charge="0.41" Components="H" Visible="0">
							<Properties Force="90.4644105258915,190.35530529803,-341.585830782462" RelativeVelocity="-0.0981121852879706,-0.364725230512424,0.598418928539212"/>
						</Atom3d>
						<Bond ID="1169" Mapping="409" Parent="307" Hidden="1" Connects="1165,1168" Visible="0"/>
						<Molecule ID="307" Mapping="409" Parent="2" Children="1165,1166,1167,1168,1169,2182" Name="Sketch 23" XYZ="0.59557422241993,0.288554781888074,0.0758760891258166" Visible="0"/>
						<Atom3d ID="1170" HasProperties="1" Mapping="409" Parent="309" UserID="457" DisplayStyle="Line" XYZ="-1.2484225921331,0.590887334824992,-1.79089814869199" Connections="1172,1174" ForcefieldType="o2*" Charge="-0.82" Components="O" Visible="0">
							<Properties Force="134.83364837668,-779.527125285348,-39.4024757827315" RelativeVelocity="-0.175923796408812,-0.160720262845273,0.0615254265206331"/>
						</Atom3d>
						<Atom3d ID="1171" HasProperties="1" Mapping="409" Parent="309" UserID="458" DisplayStyle="Line" Hidden="1" XYZ="-1.21079550307324,0.61285346679824,-1.77904907629541" Connections="1172" ForcefieldType="h1o" Charge="0.41" Components="H" Visible="0">
							<Properties Force="305.921360625016,251.677997860365,112.906807275786" RelativeVelocity="0.234635157194249,-0.835811325468963,0.603544817244051"/>
						</Atom3d>
						<Bond ID="1172" Mapping="409" Parent="309" Hidden="1" Connects="1170,1171" Visible="0"/>
						<Atom3d ID="1173" HasProperties="1" Mapping="409" Parent="309" UserID="459" DisplayStyle="Line" Hidden="1" XYZ="-1.27651442574838,0.625251236483808,-1.79658602331784" Connections="1174" ForcefieldType="h1o" Charge="0.41" Components="H" Visible="0">
							<Properties Force="-462.765301279851,577.561089369462,-108.348797328486" RelativeVelocity="1.30826256493803,-0.52829845660131,-0.663699630041982"/>
						</Atom3d>
						<Bond ID="1174" Mapping="409" Parent="309" Hidden="1" Connects="1170,1173" Visible="0"/>
						<Molecule ID="309" Mapping="409" Parent="2" Children="1170,1171,1172,1173,1174,2183" Name="Sketch 23" XYZ="0.113814133691247,-0.113814133688723,0.0758760891258166" Visible="0"/>
						<Atom3d ID="1175" HasProperties="1" Mapping="409" Parent="311" UserID="460" DisplayStyle="Line" XYZ="2.09694466771536,-1.14277718997873,0.520175523609676" Connections="1177,1179" ForcefieldType="o2*" Charge="-0.82" Components="O" Visible="0">
							<Properties Force="217.496721936148,-314.334993159452,608.218881979584" RelativeVelocity="-0.166845571449692,0.214586923113932,-0.0123845863319301"/>
						</Atom3d>
						<Atom3d ID="1176" HasProperties="1" Mapping="409" Parent="311" UserID="461" DisplayStyle="Line" Hidden="1" XYZ="2.12689404868584,-1.15112525147493,0.486789348302222" Connections="1177" ForcefieldType="h1o" Charge="0.41" Components="H" Visible="0">
							<Properties Force="173.185932462541,46.6132568005422,-306.975970184421" RelativeVelocity="0.31454511170519,0.427253338602726,-0.907486013984426"/>
						</Atom3d>
						<Bond ID="1177" Mapping="409" Parent="311" Hidden="1" Connects="1175,1176" Visible="0"/>
						<Atom3d ID="1178" HasProperties="1" Mapping="409" Parent="311" UserID="462" DisplayStyle="Line" Hidden="1" XYZ="2.12327051330835,-1.16342443293364,0.554667971628956" Connections="1179" ForcefieldType="h1o" Charge="0.41" Components="H" Visible="0">
							<Properties Force="-394.217194237168,271.420352561305,-215.28299301222" RelativeVelocity="-0.407508589807773,1.24670350911317,0.00772664895835051"/>
						</Atom3d>
						<Bond ID="1179" Mapping="409" Parent="311" Hidden="1" Connects="1175,1178" Visible="0"/>
						<Molecule ID="311" Mapping="409" Parent="2" Children="1175,1176,1177,1178,1179,2184" Name="Sketch 23" XYZ="0.113814133691247,-0.113814133688723,0.0758760891258166" Visible="0"/>
						<Atom3d ID="1180" HasProperties="1" Mapping="409" Parent="313" UserID="463" DisplayStyle="Line" XYZ="3.31622583328095,-2.17160070228829,2.78170331304763" Connections="1182,1184" ForcefieldType="o2*" Charge="-0.82" Components="O" Visible="0">
							<Properties Force="102.409123263833,-525.000976321094,100.038595276479" RelativeVelocity="0.101612596914942,0.0398205590311644,-0.0896965792772277"/>
						</Atom3d>
						<Atom3d ID="1181" HasProperties="1" Mapping="409" Parent="313" UserID="464" DisplayStyle="Line" Hidden="1" XYZ="3.27540843368882,-2.15744076200169,2.79645278125321" Connections="1182" ForcefieldType="h1o" Charge="0.41" Components="H" Visible="0">
							<Properties Force="-267.865563390472,259.468136324293,235.608268275591" RelativeVelocity="-0.240805858604167,0.0310271102109415,-0.101452170455586"/>
						</Atom3d>
						<Bond ID="1182" Mapping="409" Parent="313" Hidden="1" Connects="1180,1181" Visible="0"/>
						<Atom3d ID="1183" HasProperties="1" Mapping="409" Parent="313" UserID="465" DisplayStyle="Line" Hidden="1" XYZ="3.33136696382116,-2.13533045818395,2.75907136624821" Connections="1184" ForcefieldType="h1o" Charge="0.41" Components="H" Visible="0">
							<Properties Force="276.187866649272,474.882251797523,-40.3630709124575" RelativeVelocity="1.00831400971629,-0.334629428483478,0.607963363890367"/>
						</Atom3d>
						<Bond ID="1184" Mapping="409" Parent="313" Hidden="1" Connects="1180,1183" Visible="0"/>
						<Molecule ID="313" Mapping="409" Parent="2" Children="1180,1181,1182,1183,1184,2185" Name="Sketch 23" XYZ="0.113814133691247,-0.113814133688723,0.0758760891258166" Visible="0"/>
						<Atom3d ID="1185" HasProperties="1" Mapping="409" Parent="315" UserID="466" DisplayStyle="Line" XYZ="1.49694312993414,0.930007558950937,1.36557818067935" Connections="1187,1189" ForcefieldType="o2*" Charge="-0.82" Components="O" Visible="0">
							<Properties Force="491.170636596517,528.201447753719,-585.530560220988" RelativeVelocity="-0.119094767615828,0.0483693106891495,-0.262374816227992"/>
						</Atom3d>
						<Atom3d ID="1186" HasProperties="1" Mapping="409" Parent="315" UserID="467" DisplayStyle="Line" Hidden="1" XYZ="1.47543169087289,0.896703371603877,1.38578850193406" Connections="1187" ForcefieldType="h1o" Charge="0.41" Components="H" Visible="0">
							<Properties Force="-363.609942297645,-478.286841853189,266.97044526263" RelativeVelocity="0.0686287750101894,-1.05431994768589,0.681233350326406"/>
						</Atom3d>
						<Bond ID="1187" Mapping="409" Parent="315" Hidden="1" Connects="1185,1186" Visible="0"/>
						<Atom3d ID="1188" HasProperties="1" Mapping="409" Parent="315" UserID="468" DisplayStyle="Line" Hidden="1" XYZ="1.48573683401846,0.924337886217397,1.32003365237609" Connections="1189" ForcefieldType="h1o" Charge="0.41" Components="H" Visible="0">
							<Properties Force="-67.7967216493829,-48.5774290030066,356.283768049099" RelativeVelocity="0.357898655554891,-0.375557214900744,0.246930894343215"/>
						</Atom3d>
						<Bond ID="1189" Mapping="409" Parent="315" Hidden="1" Connects="1185,1188" Visible="0"/>
						<Molecule ID="315" Mapping="409" Parent="2" Children="1185,1186,1187,1188,1189,2186" Name="Sketch 23" XYZ="0.113814133691247,-0.113814133688723,0.0758760891258166" Visible="0"/>
						<Atom3d ID="1190" HasProperties="1" Mapping="409" Parent="317" UserID="469" DisplayStyle="Line" XYZ="-1.6362920323144,1.9427392206781,0.754641510805291" Connections="1192,1194" ForcefieldType="o2*" Charge="-0.82" Components="O" Visible="0">
							<Properties Force="-112.745737839481,341.891105932512,-68.5224855581728" RelativeVelocity="0.111328077762781,-0.272190281104173,0.203583578375821"/>
						</Atom3d>
						<Atom3d ID="1191" HasProperties="1" Mapping="409" Parent="317" UserID="470" DisplayStyle="Line" Hidden="1" XYZ="-1.6657741231381,1.97616343973839,0.738812708908206" Connections="1192" ForcefieldType="h1o" Charge="0.41" Components="H" Visible="0">
							<Properties Force="41.5394319222359,-147.549068383637,273.876567399286" RelativeVelocity="-0.729641687843798,-1.42426082985356,-0.694592745762684"/>
						</Atom3d>
						<Bond ID="1192" Mapping="409" Parent="317" Hidden="1" Connects="1190,1191" Visible="0"/>
						<Atom3d ID="1193" HasProperties="1" Mapping="409" Parent="317" UserID="471" DisplayStyle="Line" Hidden="1" XYZ="-1.61786776967697,1.96577961444072,0.790680240291369" Connections="1194" ForcefieldType="h1o" Charge="0.41" Components="H" Visible="0">
							<Properties Force="-20.177595701566,-100.277706862661,24.536449662004" RelativeVelocity="0.118996917905202,-0.807990910091419,-1.66518020389464"/>
						</Atom3d>
						<Bond ID="1194" Mapping="409" Parent="317" Hidden="1" Connects="1190,1193" Visible="0"/>
						<Molecule ID="317" Mapping="409" Parent="2" Children="1190,1191,1192,1193,1194,2187" Name="Sketch 23" XYZ="0.113814133691247,-0.113814133688723,0.0758760891258166" Visible="0"/>
						<Atom3d ID="1195" HasProperties="1" Mapping="409" Parent="319" UserID="472" DisplayStyle="Line" XYZ="3.27537228606308,-3.00330564773025,1.38017497946581" Connections="1197,1199" ForcefieldType="o2*" Charge="-0.82" Components="O" Visible="0">
							<Properties Force="-240.157117357065,-352.658370723763,-188.547833449913" RelativeVelocity="0.25919041844197,0.12494109665535,-0.417658192421748"/>
						</Atom3d>
						<Atom3d ID="1196" HasProperties="1" Mapping="409" Parent="319" UserID="473" DisplayStyle="Line" Hidden="1" XYZ="3.26536700168988,-3.04495790168306,1.35883721003215" Connections="1197" ForcefieldType="h1o" Charge="0.41" Components="H" Visible="0">
							<Properties Force="300.913022876648,452.156590938038,78.3281034534499" RelativeVelocity="-0.805545726787823,0.142641638248562,0.147190827259666"/>
						</Atom3d>
						<Bond ID="1197" Mapping="409" Parent="319" Hidden="1" Connects="1195,1196" Visible="0"/>
						<Atom3d ID="1198" HasProperties="1" Mapping="409" Parent="319" UserID="474" DisplayStyle="Line" Hidden="1" XYZ="3.31975484539623,-2.99503121454245,1.36703716141024" Connections="1199" ForcefieldType="h1o" Charge="0.41" Components="H" Visible="0">
							<Properties Force="-140.874860720769,-81.8488090912719,110.888065894946" RelativeVelocity="0.0983050045149342,-0.0216524907027825,0.803357005166629"/>
						</Atom3d>
						<Bond ID="1199" Mapping="409" Parent="319" Hidden="1" Connects="1195,1198" Visible="0"/>
						<Molecule ID="319" Mapping="409" Parent="2" Children="1195,1196,1197,1198,1199,2188" Name="Sketch 23" XYZ="0.113814133691247,-0.113814133688723,0.0758760891258166" Visible="0"/>
						<Atom3d ID="1200" HasProperties="1" Mapping="409" Parent="321" UserID="475" DisplayStyle="Line" XYZ="0.0918852897656229,0.785205997828359,-3.66028614568032" Connections="1202,1204" ForcefieldType="o2*" Charge="-0.82" Components="O" Visible="0">
							<Properties Force="170.329531655352,233.631764298412,197.943912846871" RelativeVelocity="-0.218062828145876,-0.193168430487686,0.10291526133425"/>
						</Atom3d>
						<Atom3d ID="1201" HasProperties="1" Mapping="409" Parent="321" UserID="476" DisplayStyle="Line" Hidden="1" XYZ="0.0980461372428469,0.828850249714289,-3.64355843441973" Connections="1202" ForcefieldType="h1o" Charge="0.41" Components="H" Visible="0">
							<Properties Force="29.8789366613078,-357.162132654751,-101.82575400102" RelativeVelocity="0.293472889987172,-0.0173604055590395,-0.758929851050927"/>
						</Atom3d>
						<Bond ID="1202" Mapping="409" Parent="321" Hidden="1" Connects="1200,1201" Visible="0"/>
						<Atom3d ID="1203" HasProperties="1" Mapping="409" Parent="321" UserID="477" DisplayStyle="Line" Hidden="1" XYZ="0.125892942030367,0.761303777793423,-3.63781622384551" Connections="1204" ForcefieldType="h1o" Charge="0.41" Components="H" Visible="0">
							<Properties Force="-125.976271223132,278.466847499538,-102.900464374104" RelativeVelocity="0.165139654986762,-0.230828197268632,1.46970392721787"/>
						</Atom3d>
						<Bond ID="1204" Mapping="409" Parent="321" Hidden="1" Connects="1200,1203" Visible="0"/>
						<Molecule ID="321" Mapping="409" Parent="2" Children="1200,1201,1202,1203,1204,2189" Name="Sketch 23" XYZ="0.113814133691247,-0.113814133688723,0.0758760891258166" Visible="0"/>
						<Atom3d ID="1205" HasProperties="1" Mapping="409" Parent="323" UserID="478" DisplayStyle="Line" XYZ="1.99609174783143,4.26414464183394,1.89787614906791" Connections="1207,1209" ForcefieldType="o2*" Charge="-0.82" Components="O" Visible="0">
							<Properties Force="-322.279510959503,-528.425214419725,158.510742465626" RelativeVelocity="0.307391618201427,0.119156382014426,-0.33991388439186"/>
						</Atom3d>
						<Atom3d ID="1206" HasProperties="1" Mapping="409" Parent="323" UserID="479" DisplayStyle="Line" Hidden="1" XYZ="2.01554968516679,4.30463428295442,1.90700842272831" Connections="1207" ForcefieldType="h1o" Charge="0.41" Components="H" Visible="0">
							<Properties Force="-46.936878791482,294.147821353055,164.081474977754" RelativeVelocity="0.525154237719499,-0.446015956010724,1.08024475338722"/>
						</Atom3d>
						<Bond ID="1207" Mapping="409" Parent="323" Hidden="1" Connects="1205,1206" Visible="0"/>
						<Atom3d ID="1208" HasProperties="1" Mapping="409" Parent="323" UserID="480" DisplayStyle="Line" Hidden="1" XYZ="1.97285930384931,4.2555028669849,1.93898780721589" Connections="1209" ForcefieldType="h1o" Charge="0.41" Components="H" Visible="0">
							<Properties Force="250.313759495745,197.292307625184,-399.69867136851" RelativeVelocity="0.755722989832477,0.680784728908297,-0.012020638785352"/>
						</Atom3d>
						<Bond ID="1209" Mapping="409" Parent="323" Hidden="1" Connects="1205,1208" Visible="0"/>
						<Molecule ID="323" Mapping="409" Parent="2" Children="1205,1206,1207,1208,1209,2190" Name="Sketch 23" XYZ="0.113814133691247,-0.113814133688723,0.0758760891258166" Visible="0"/>
						<Atom3d ID="1210" HasProperties="1" Mapping="409" Parent="325" UserID="481" DisplayStyle="Line" XYZ="1.73281025383129,1.98830556766021,2.88200647521283" Connections="1212,1214" ForcefieldType="o2*" Charge="-0.82" Components="O" Visible="0">
							<Properties Force="-214.831357591903,-98.4841922288031,445.020428600611" RelativeVelocity="-0.0198638583252409,-0.0390881806752042,-0.186832825602404"/>
						</Atom3d>
						<Atom3d ID="1211" HasProperties="1" Mapping="409" Parent="325" UserID="482" DisplayStyle="Line" Hidden="1" XYZ="1.75791254153132,1.96578693967362,2.91313577922636" Connections="1212" ForcefieldType="h1o" Charge="0.41" Components="H" Visible="0">
							<Properties Force="125.513964933886,-3.95121134850227,-33.8445673385845" RelativeVelocity="-0.557038105802681,0.0118548481920591,0.0217945112383557"/>
						</Atom3d>
						<Bond ID="1212" Mapping="409" Parent="325" Hidden="1" Connects="1210,1211" Visible="0"/>
						<Atom3d ID="1213" HasProperties="1" Mapping="409" Parent="325" UserID="483" DisplayStyle="Line" Hidden="1" XYZ="1.69267991869324,1.96560891179457,2.88759495594657" Connections="1214" ForcefieldType="h1o" Charge="0.41" Components="H" Visible="0">
							<Properties Force="-69.4153475590239,94.4535412476446,-23.4543899215452" RelativeVelocity="0.766741476282333,-0.444848493220781,-0.0696472920329675"/>
						</Atom3d>
						<Bond ID="1214" Mapping="409" Parent="325" Hidden="1" Connects="1210,1213" Visible="0"/>
						<Molecule ID="325" Mapping="409" Parent="2" Children="1210,1211,1212,1213,1214,2191" Name="Sketch 23" XYZ="0.207640068574736,-0.380857180797987,0.0758760891258166" Visible="0"/>
						<Atom3d ID="1215" HasProperties="1" Mapping="409" Parent="327" UserID="484" DisplayStyle="Line" XYZ="-0.264636749882847,1.20626227017118,-2.28367273472022" Connections="1217,1219" ForcefieldType="o2*" Charge="-0.82" Components="O" Visible="0">
							<Properties Force="-31.2770933938804,-691.020909111532,270.732181694431" RelativeVelocity="0.708857940086601,0.133187166473041,-0.24278743955035"/>
						</Atom3d>
						<Atom3d ID="1216" HasProperties="1" Mapping="409" Parent="327" UserID="485" DisplayStyle="Line" Hidden="1" XYZ="-0.241603171949137,1.16396629689276,-2.27313230175677" Connections="1217" ForcefieldType="h1o" Charge="0.41" Components="H" Visible="0">
							<Properties Force="-586.346285829888,559.386091576185,-310.618278413501" RelativeVelocity="-0.410447982723125,0.110814987573881,-1.59150241192479"/>
						</Atom3d>
						<Bond ID="1217" Mapping="409" Parent="327" Hidden="1" Connects="1215,1216" Visible="0"/>
						<Atom3d ID="1218" HasProperties="1" Mapping="409" Parent="327" UserID="486" DisplayStyle="Line" Hidden="1" XYZ="-0.308235995571411,1.19362429795139,-2.29534879764228" Connections="1219" ForcefieldType="h1o" Charge="0.41" Components="H" Visible="0">
							<Properties Force="490.271549664435,-119.118811709775,35.0754138282699" RelativeVelocity="0.756148825600955,0.922242182888153,-0.328256604199438"/>
						</Atom3d>
						<Bond ID="1219" Mapping="409" Parent="327" Hidden="1" Connects="1215,1218" Visible="0"/>
						<Molecule ID="327" Mapping="409" Parent="2" Children="1215,1216,1217,1218,1219,2192" Name="Sketch 23" XYZ="0.148465476533808,0.29210158629608,0.0758760891258166" Visible="0"/>
						<Atom3d ID="1220" HasProperties="1" Mapping="409" Parent="329" UserID="487" DisplayStyle="Line" XYZ="-4.87394389476115,1.0825744813648,-0.416282785685772" Connections="1222,1224" ForcefieldType="o2*" Charge="-0.82" Components="O" Visible="0">
							<Properties Force="624.136100964781,-749.144295726765,-693.606313012314" RelativeVelocity="-0.291648659035586,-0.243162000558431,0.242618648640025"/>
						</Atom3d>
						<Atom3d ID="1221" HasProperties="1" Mapping="409" Parent="329" UserID="488" DisplayStyle="Line" Hidden="1" XYZ="-4.8258392507161,1.08269145147975,-0.415561291080944" Connections="1222" ForcefieldType="h1o" Charge="0.41" Components="H" Visible="0">
							<Properties Force="-770.404642695706,-78.5763685001463,112.167395757168" RelativeVelocity="-0.427567548599803,-0.834999729982796,0.447535089614581"/>
						</Atom3d>
						<Bond ID="1222" Mapping="409" Parent="329" Hidden="1" Connects="1220,1221" Visible="0"/>
						<Atom3d ID="1223" HasProperties="1" Mapping="409" Parent="329" UserID="489" DisplayStyle="Line" Hidden="1" XYZ="-4.88652151495662,1.11587775688426,-0.39065571724872" Connections="1224" ForcefieldType="h1o" Charge="0.41" Components="H" Visible="0">
							<Properties Force="-109.34923980148,809.005650489642,580.928576484756" RelativeVelocity="-0.751776021525967,-0.521951579209212,-0.209900564364215"/>
						</Atom3d>
						<Bond ID="1224" Mapping="409" Parent="329" Hidden="1" Connects="1220,1223" Visible="0"/>
						<Molecule ID="329" Mapping="409" Parent="2" Children="1220,1221,1222,1223,1224,2193" Name="Sketch 23" XYZ="0.113814133691247,-0.113814133688723,0.0758760891258166" Visible="0"/>
						<Atom3d ID="1225" HasProperties="1" Mapping="409" Parent="331" UserID="490" DisplayStyle="Line" XYZ="3.9201370296004,1.4613269167283,2.47694521087558" Connections="1227,1229" ForcefieldType="o2*" Charge="-0.82" Components="O" Visible="0">
							<Properties Force="428.439647708407,-119.026339947624,-284.241663014216" RelativeVelocity="0.066955809816839,-0.100289982979627,-0.205160647881704"/>
						</Atom3d>
						<Atom3d ID="1226" HasProperties="1" Mapping="409" Parent="331" UserID="491" DisplayStyle="Line" Hidden="1" XYZ="3.95587643512818,1.44545220365386,2.44921614247955" Connections="1227" ForcefieldType="h1o" Charge="0.41" Components="H" Visible="0">
							<Properties Force="-469.183720440155,124.273329519671,454.910312852774" RelativeVelocity="-1.77302164832249,0.549328110737827,-0.339616882591066"/>
						</Atom3d>
						<Bond ID="1227" Mapping="409" Parent="331" Hidden="1" Connects="1225,1226" Visible="0"/>
						<Atom3d ID="1228" HasProperties="1" Mapping="409" Parent="331" UserID="492" DisplayStyle="Line" Hidden="1" XYZ="3.93680006679394,1.4473810737411,2.51854652885582" Connections="1229" ForcefieldType="h1o" Charge="0.41" Components="H" Visible="0">
							<Properties Force="40.3510216695828,-23.9826593031458,-50.7858813657512" RelativeVelocity="0.580763278142584,-0.877294128020459,0.182838157064617"/>
						</Atom3d>
						<Bond ID="1229" Mapping="409" Parent="331" Hidden="1" Connects="1225,1228" Visible="0"/>
						<Molecule ID="331" Mapping="409" Parent="2" Children="1225,1226,1227,1228,1229,2194" Name="Sketch 23" XYZ="0.655117604172914,0.171272362549546,0.0758760891258166" Visible="0"/>
						<Atom3d ID="1230" HasProperties="1" Mapping="409" Parent="333" UserID="493" DisplayStyle="Line" XYZ="-0.245421273690648,4.17210731932978,2.13224662767226" Connections="1232,1234" ForcefieldType="o2*" Charge="-0.82" Components="O" Visible="0">
							<Properties Force="156.026884445236,-515.418536844494,-672.62902074686" RelativeVelocity="0.178295439808723,0.260679004808022,0.00324414084098319"/>
						</Atom3d>
						<Atom3d ID="1231" HasProperties="1" Mapping="409" Parent="333" UserID="494" DisplayStyle="Line" Hidden="1" XYZ="-0.276116204113321,4.14609665599803,2.1068731255472" Connections="1232" ForcefieldType="h1o" Charge="0.41" Components="H" Visible="0">
							<Properties Force="299.763989297767,365.349755991017,337.75524754493" RelativeVelocity="-0.198397379426646,-0.0379177066034651,-1.42960627843004"/>
						</Atom3d>
						<Bond ID="1232" Mapping="409" Parent="333" Hidden="1" Connects="1230,1231" Visible="0"/>
						<Atom3d ID="1233" HasProperties="1" Mapping="409" Parent="333" UserID="495" DisplayStyle="Line" Hidden="1" XYZ="-0.272885670325202,4.1874401118474,2.16431618960737" Connections="1234" ForcefieldType="h1o" Charge="0.41" Components="H" Visible="0">
							<Properties Force="-399.569587629742,229.828568555472,432.971201932721" RelativeVelocity="0.238199466892537,0.00709133810263637,-0.139662947787677"/>
						</Atom3d>
						<Bond ID="1234" Mapping="409" Parent="333" Hidden="1" Connects="1230,1233" Visible="0"/>
						<Molecule ID="333" Mapping="409" Parent="2" Children="1230,1231,1232,1233,1234,2195" Name="Sketch 23" XYZ="0.113814133691247,-0.113814133688723,0.0758760891258166" Visible="0"/>
						<Atom3d ID="1235" HasProperties="1" Mapping="409" Parent="335" UserID="496" DisplayStyle="Line" XYZ="0.157415253699188,-1.64209942612524,-0.355570987652143" Connections="1237,1239" ForcefieldType="o2*" Charge="-0.82" Components="O" Visible="0">
							<Properties Force="-203.620886981242,-251.288145327057,-9.29562058506297" RelativeVelocity="-0.0604332504689461,-0.0355403248929709,0.182983605455183"/>
						</Atom3d>
						<Atom3d ID="1236" HasProperties="1" Mapping="409" Parent="335" UserID="497" DisplayStyle="Line" Hidden="1" XYZ="0.116088984552474,-1.6643140589047,-0.347167927597694" Connections="1237" ForcefieldType="h1o" Charge="0.41" Components="H" Visible="0">
							<Properties Force="390.591790249075,337.038447300796,-187.622982727491" RelativeVelocity="0.0618406543335039,0.679634843160494,0.669129052574818"/>
						</Atom3d>
						<Bond ID="1237" Mapping="409" Parent="335" Hidden="1" Connects="1235,1236" Visible="0"/>
						<Atom3d ID="1238" HasProperties="1" Mapping="409" Parent="335" UserID="498" DisplayStyle="Line" Hidden="1" XYZ="0.146304041510603,-1.60154096962844,-0.375448486154764" Connections="1239" ForcefieldType="h1o" Charge="0.41" Components="H" Visible="0">
							<Properties Force="-199.046507772367,-134.801032154645,95.3118617464699" RelativeVelocity="-0.254260170055095,-2.15159636224517,0.843655369718993"/>
						</Atom3d>
						<Bond ID="1239" Mapping="409" Parent="335" Hidden="1" Connects="1235,1238" Visible="0"/>
						<Molecule ID="335" Mapping="409" Parent="2" Children="1235,1236,1237,1238,1239,2196" Name="Sketch 23" XYZ="0.113814133691247,-0.113814133688723,0.0758760891258166" Visible="0"/>
						<Atom3d ID="1240" HasProperties="1" Mapping="409" Parent="337" UserID="499" DisplayStyle="Line" XYZ="1.10784178051274,1.71450817683329,0.163101903167295" Connections="1242,1244" ForcefieldType="o2*" Charge="-0.82" Components="O" Visible="0">
							<Properties Force="142.669991988667,499.4870007155,515.741803765357" RelativeVelocity="-0.239264662758508,-0.147459563568878,0.150346356946802"/>
						</Atom3d>
						<Atom3d ID="1241" HasProperties="1" Mapping="409" Parent="337" UserID="500" DisplayStyle="Line" Hidden="1" XYZ="1.10703752626048,1.69515118245728,0.121915018677788" Connections="1242" ForcefieldType="h1o" Charge="0.41" Components="H" Visible="0">
							<Properties Force="-90.2414462717427,-278.39246765623,-200.587594259607" RelativeVelocity="-0.163871194458873,-0.0369725019462891,0.566687763912813"/>
						</Atom3d>
						<Bond ID="1242" Mapping="409" Parent="337" Hidden="1" Connects="1240,1241" Visible="0"/>
						<Atom3d ID="1243" HasProperties="1" Mapping="409" Parent="337" UserID="501" DisplayStyle="Line" Hidden="1" XYZ="1.08696692219791,1.68604622152148,0.19318023671864" Connections="1244" ForcefieldType="h1o" Charge="0.41" Components="H" Visible="0">
							<Properties Force="97.0932057722195,34.7212358250276,-219.108843068978" RelativeVelocity="-0.850668827846587,0.40988280350312,0.756234807036795"/>
						</Atom3d>
						<Bond ID="1244" Mapping="409" Parent="337" Hidden="1" Connects="1240,1243" Visible="0"/>
						<Molecule ID="337" Mapping="409" Parent="2" Children="1240,1241,1242,1243,1244,2197" Name="Sketch 23" XYZ="0.113814133691247,-0.113814133688723,0.0758760891258166" Visible="0"/>
						<Atom3d ID="1245" HasProperties="1" Mapping="409" Parent="339" UserID="502" DisplayStyle="Line" XYZ="2.10328777810481,0.588972957382972,0.111349045393728" Connections="1247,1249" ForcefieldType="o2*" Charge="-0.82" Components="O" Visible="0">
							<Properties Force="202.711811495156,-376.466143194155,-237.414936206375" RelativeVelocity="-0.141430517132201,-0.293161727415959,0.165608287864591"/>
						</Atom3d>
						<Atom3d ID="1246" HasProperties="1" Mapping="409" Parent="339" UserID="503" DisplayStyle="Line" Hidden="1" XYZ="2.12517865800676,0.551880256450892,0.129532318885912" Connections="1247" ForcefieldType="h1o" Charge="0.41" Components="H" Visible="0">
							<Properties Force="-14.8899579678045,228.452430413959,11.9288318692558" RelativeVelocity="0.740333957785034,0.3817856269967,0.111073452972176"/>
						</Atom3d>
						<Bond ID="1247" Mapping="409" Parent="339" Hidden="1" Connects="1245,1246" Visible="0"/>
						<Atom3d ID="1248" HasProperties="1" Mapping="409" Parent="339" UserID="504" DisplayStyle="Line" Hidden="1" XYZ="2.07577917777563,0.602938029479755,0.144933058022738" Connections="1249" ForcefieldType="h1o" Charge="0.41" Components="H" Visible="0">
							<Properties Force="-198.405186675874,-39.123101003723,185.639395294526" RelativeVelocity="0.243836675216111,-0.310681414908306,0.507591307910422"/>
						</Atom3d>
						<Bond ID="1249" Mapping="409" Parent="339" Hidden="1" Connects="1245,1248" Visible="0"/>
						<Molecule ID="339" Mapping="409" Parent="2" Children="1245,1246,1247,1248,1249,2198" Name="Sketch 23" XYZ="0.113814133691247,-0.113814133688723,0.0758760891258166" Visible="0"/>
						<Atom3d ID="1250" HasProperties="1" Mapping="409" Parent="341" UserID="505" DisplayStyle="Line" XYZ="5.2393205179304,1.03843366216048,0.59751853270073" Connections="1252,1254" ForcefieldType="o2*" Charge="-0.82" Components="O" Visible="0">
							<Properties Force="899.451750998025,-278.654153826553,314.38872934119" RelativeVelocity="-0.169876731488565,-0.0169885606483722,-0.0027651413086087"/>
						</Atom3d>
						<Atom3d ID="1251" HasProperties="1" Mapping="409" Parent="341" UserID="506" DisplayStyle="Line" Hidden="1" XYZ="5.26717408929101,1.07623970277571,0.60140413461093" Connections="1252" ForcefieldType="h1o" Charge="0.41" Components="H" Visible="0">
							<Properties Force="-197.686642132068,27.4636476071215,-56.0966916435231" RelativeVelocity="0.182690261771063,-1.89193731023997,-0.337139375580204"/>
						</Atom3d>
						<Bond ID="1252" Mapping="409" Parent="341" Hidden="1" Connects="1250,1251" Visible="0"/>
						<Atom3d ID="1253" HasProperties="1" Mapping="409" Parent="341" UserID="507" DisplayStyle="Line" Hidden="1" XYZ="5.26975568578446,1.00909663710432,0.619432810177385" Connections="1254" ForcefieldType="h1o" Charge="0.41" Components="H" Visible="0">
							<Properties Force="-520.816891018117,310.111606897854,-222.70671409743" RelativeVelocity="-0.111621438041869,0.510314728111744,-0.549868543310021"/>
						</Atom3d>
						<Bond ID="1254" Mapping="409" Parent="341" Hidden="1" Connects="1250,1253" Visible="0"/>
						<Molecule ID="341" Mapping="409" Parent="2" Children="1250,1251,1252,1253,1254,2199" Name="Sketch 23" XYZ="0.314096417769464,0.0846638067303253,0.0758760891258166" Visible="0"/>
						<Atom3d ID="1255" HasProperties="1" Mapping="409" Parent="343" UserID="508" DisplayStyle="Line" XYZ="2.95181477471217,0.695095360912224,0.371240692510077" Connections="1257,1259" ForcefieldType="o2*" Charge="-0.82" Components="O" Visible="0">
							<Properties Force="-106.332784461277,-239.268081360527,413.949506339036" RelativeVelocity="0.11165360429276,0.0664774037339383,0.0236537619020101"/>
						</Atom3d>
						<Atom3d ID="1256" HasProperties="1" Mapping="409" Parent="343" UserID="509" DisplayStyle="Line" Hidden="1" XYZ="2.93564239627697,0.664329539550263,0.403154576546057" Connections="1257" ForcefieldType="h1o" Charge="0.41" Components="H" Visible="0">
							<Properties Force="83.9287983414025,128.793253175479,-244.711534754487" RelativeVelocity="-0.170228611933819,-0.501481276790592,-0.306707717270836"/>
						</Atom3d>
						<Bond ID="1257" Mapping="409" Parent="343" Hidden="1" Connects="1255,1256" Visible="0"/>
						<Atom3d ID="1258" HasProperties="1" Mapping="409" Parent="343" UserID="510" DisplayStyle="Line" Hidden="1" XYZ="2.97522748232063,0.722634560272011,0.400510103598628" Connections="1259" ForcefieldType="h1o" Charge="0.41" Components="H" Visible="0">
							<Properties Force="58.777872176606,42.2145762425261,-119.761956713299" RelativeVelocity="0.473957904052976,0.668207365135465,-0.366930986385111"/>
						</Atom3d>
						<Bond ID="1259" Mapping="409" Parent="343" Hidden="1" Connects="1255,1258" Visible="0"/>
						<Molecule ID="343" Mapping="409" Parent="2" Children="1255,1256,1257,1258,1259,2200" Name="Sketch 23" XYZ="0.393066634229332,-0.231013375548958,0.0758760891258166" Visible="0"/>
						<Atom3d ID="1260" HasProperties="1" Mapping="409" Parent="345" UserID="511" DisplayStyle="Line" XYZ="1.2346809762531,0.814078295193238,4.48647177328089" Connections="1262,1264" ForcefieldType="o2*" Charge="-0.82" Components="O" Visible="0">
							<Properties Force="820.019313928952,328.140114379005,7.79255833707945" RelativeVelocity="0.0343018043329448,-0.13798663836095,-0.00653234324107216"/>
						</Atom3d>
						<Atom3d ID="1261" HasProperties="1" Mapping="409" Parent="345" UserID="512" DisplayStyle="Line" Hidden="1" XYZ="1.2783298831603,0.836608890823554,4.48894445675965" Connections="1262" ForcefieldType="h1o" Charge="0.41" Components="H" Visible="0">
							<Properties Force="-908.768768641543,-522.560532343758,22.7561196649132" RelativeVelocity="-0.291853659429238,-0.0584551461663522,0.603033610796312"/>
						</Atom3d>
						<Bond ID="1262" Mapping="409" Parent="345" Hidden="1" Connects="1260,1261" Visible="0"/>
						<Atom3d ID="1263" HasProperties="1" Mapping="409" Parent="345" UserID="513" DisplayStyle="Line" Hidden="1" XYZ="1.23379993022776,0.789352026298361,4.5258828444471" Connections="1264" ForcefieldType="h1o" Charge="0.41" Components="H" Visible="0">
							<Properties Force="88.0517274573483,69.2260858498442,-122.020674013535" RelativeVelocity="-0.129236808119899,1.55535764879971,0.386746985146382"/>
						</Atom3d>
						<Bond ID="1264" Mapping="409" Parent="345" Hidden="1" Connects="1260,1263" Visible="0"/>
						<Molecule ID="345" Mapping="409" Parent="2" Children="1260,1261,1262,1263,1264,2201" Name="Sketch 23" XYZ="0.113814133691247,-0.113814133688723,0.0758760891258166" Visible="0"/>
						<Atom3d ID="1265" HasProperties="1" Mapping="409" Parent="347" UserID="514" DisplayStyle="Line" XYZ="0.973157460100514,0.422866608069313,-3.41078855599414" Connections="1267,1269" ForcefieldType="o2*" Charge="-0.82" Components="O" Visible="0">
							<Properties Force="-11.827690268523,-94.6614726798552,155.701516062189" RelativeVelocity="-0.0388418946179903,0.231470451902396,0.0303782254965909"/>
						</Atom3d>
						<Atom3d ID="1266" HasProperties="1" Mapping="409" Parent="347" UserID="515" DisplayStyle="Line" Hidden="1" XYZ="0.948443914563014,0.399741914345381,-3.37871904926036" Connections="1267" ForcefieldType="h1o" Charge="0.41" Components="H" Visible="0">
							<Properties Force="148.083483295551,-69.4853280311761,-169.814773699092" RelativeVelocity="0.380533610830329,0.0772358666701674,-0.167871468082022"/>
						</Atom3d>
						<Bond ID="1267" Mapping="409" Parent="347" Hidden="1" Connects="1265,1266" Visible="0"/>
						<Atom3d ID="1268" HasProperties="1" Mapping="409" Parent="347" UserID="516" DisplayStyle="Line" Hidden="1" XYZ="1.01666723975581,0.409966660788934,-3.39987591946304" Connections="1269" ForcefieldType="h1o" Charge="0.41" Components="H" Visible="0">
							<Properties Force="-283.598240727594,145.379314274781,-92.3589817698903" RelativeVelocity="1.04352747086273,0.42456550720671,-0.695427796237946"/>
						</Atom3d>
						<Bond ID="1269" Mapping="409" Parent="347" Hidden="1" Connects="1265,1268" Visible="0"/>
						<Molecule ID="347" Mapping="409" Parent="2" Children="1265,1266,1267,1268,1269,2202" Name="Sketch 23" XYZ="0.113814133691247,-0.113814133688723,0.0758760891258166" Visible="0"/>
						<Atom3d ID="1270" HasProperties="1" Mapping="409" Parent="349" UserID="517" DisplayStyle="Line" XYZ="1.01528926248058,1.01044492732381,0.869597580093062" Connections="1272,1274" ForcefieldType="o2*" Charge="-0.82" Components="O" Visible="0">
							<Properties Force="426.616660021927,359.849249485471,204.085680111674" RelativeVelocity="-0.197896061184288,-0.26641093326539,-0.0454067979452312"/>
						</Atom3d>
						<Atom3d ID="1271" HasProperties="1" Mapping="409" Parent="349" UserID="518" DisplayStyle="Line" Hidden="1" XYZ="1.04597036378058,1.03473857549381,0.844110808227922" Connections="1272" ForcefieldType="h1o" Charge="0.41" Components="H" Visible="0">
							<Properties Force="-111.572146260268,-112.650923792059,-21.9447489346935" RelativeVelocity="0.598498117324665,0.698906908749331,0.741502613006945"/>
						</Atom3d>
						<Bond ID="1272" Mapping="409" Parent="349" Hidden="1" Connects="1270,1271" Visible="0"/>
						<Atom3d ID="1273" HasProperties="1" Mapping="409" Parent="349" UserID="519" DisplayStyle="Line" Hidden="1" XYZ="1.03069912515657,1.02349447662765,0.912237092904583" Connections="1274" ForcefieldType="h1o" Charge="0.41" Components="H" Visible="0">
							<Properties Force="-152.455235223063,-174.899897438224,-251.589063128039" RelativeVelocity="-0.242866827310458,0.179723976258276,0.0656518281818647"/>
						</Atom3d>
						<Bond ID="1274" Mapping="409" Parent="349" Hidden="1" Connects="1270,1273" Visible="0"/>
						<Molecule ID="349" Mapping="409" Parent="2" Children="1270,1271,1272,1273,1274,2203" Name="Sketch 23" XYZ="0.113814133691247,-0.113814133688723,0.0758760891258166" Visible="0"/>
						<Atom3d ID="1275" HasProperties="1" Mapping="409" Parent="351" UserID="520" DisplayStyle="Line" XYZ="0.506339091266196,-0.834335128370851,-0.783574177704437" Connections="1277,1279" ForcefieldType="o2*" Charge="-0.82" Components="O" Visible="0">
							<Properties Force="-953.476991367466,-108.744563796736,-280.458230102366" RelativeVelocity="-0.0233447872928136,-0.170709356731902,0.00319956777980148"/>
						</Atom3d>
						<Atom3d ID="1276" HasProperties="1" Mapping="409" Parent="351" UserID="521" DisplayStyle="Line" Hidden="1" XYZ="0.471787718537219,-0.813661569646735,-0.760124311764201" Connections="1277" ForcefieldType="h1o" Charge="0.41" Components="H" Visible="0">
							<Properties Force="407.6460163682,29.6808127965112,116.350469939451" RelativeVelocity="-0.0650625857708039,-0.32403286056934,0.255862904374575"/>
						</Atom3d>
						<Bond ID="1277" Mapping="409" Parent="351" Hidden="1" Connects="1275,1276" Visible="0"/>
						<Atom3d ID="1278" HasProperties="1" Mapping="409" Parent="351" UserID="522" DisplayStyle="Line" Hidden="1" XYZ="0.479047236647438,-0.839656888154149,-0.821966642172718" Connections="1279" ForcefieldType="h1o" Charge="0.41" Components="H" Visible="0">
							<Properties Force="515.232793940964,-9.27432996751605,135.021405145057" RelativeVelocity="0.401841155039858,-0.107427964776982,-0.578498326385409"/>
						</Atom3d>
						<Bond ID="1279" Mapping="409" Parent="351" Hidden="1" Connects="1275,1278" Visible="0"/>
						<Molecule ID="351" Mapping="409" Parent="2" Children="1275,1276,1277,1278,1279,2204" Name="Sketch 23" XYZ="0.113814133691247,-0.113814133688723,0.0758760891258166" Visible="0"/>
						<Atom3d ID="1280" HasProperties="1" Mapping="409" Parent="353" UserID="523" DisplayStyle="Line" XYZ="0.741119466658348,0.133620824542121,2.30862832674897" Connections="1282,1284" ForcefieldType="o2*" Charge="-0.82" Components="O" Visible="0">
							<Properties Force="-264.810053412725,-909.920616134163,-1054.11131631499" RelativeVelocity="-0.0428850935941537,-0.0304099700467573,-0.0906218402067229"/>
						</Atom3d>
						<Atom3d ID="1281" HasProperties="1" Mapping="409" Parent="353" UserID="524" DisplayStyle="Line" Hidden="1" XYZ="0.755992923605928,0.0915623335177923,2.28897430890466" Connections="1282" ForcefieldType="h1o" Charge="0.41" Components="H" Visible="0">
							<Properties Force="-103.436039782441,659.7168330784,460.972501678466" RelativeVelocity="-0.93821688919276,-0.987009769666153,-0.368409816745887"/>
						</Atom3d>
						<Bond ID="1282" Mapping="409" Parent="353" Hidden="1" Connects="1280,1281" Visible="0"/>
						<Atom3d ID="1283" HasProperties="1" Mapping="409" Parent="353" UserID="525" DisplayStyle="Line" Hidden="1" XYZ="0.702051565702885,0.136609453962673,2.27948089135563" Connections="1284" ForcefieldType="h1o" Charge="0.41" Components="H" Visible="0">
							<Properties Force="531.311970951813,227.163809558984,545.029136485134" RelativeVelocity="0.034588783569955,0.113439098728817,-1.40938059254166"/>
						</Atom3d>
						<Bond ID="1284" Mapping="409" Parent="353" Hidden="1" Connects="1280,1283" Visible="0"/>
						<Molecule ID="353" Mapping="409" Parent="2" Children="1280,1281,1282,1283,1284,2205" Name="Sketch 23" XYZ="0.0407381622600255,-0.53765475999051,0.0758760891258166" Visible="0"/>
						<Atom3d ID="1285" HasProperties="1" Mapping="409" Parent="355" UserID="526" DisplayStyle="Line" XYZ="0.789530075207874,0.252403956249051,1.02145237824503" Connections="1287,1289" ForcefieldType="o2*" Charge="-0.82" Components="O" Visible="0">
							<Properties Force="1306.04099287385,-1511.97395763162,560.911091743134" RelativeVelocity="0.258427303721203,-0.230836176850354,-0.00461221462888594"/>
						</Atom3d>
						<Atom3d ID="1286" HasProperties="1" Mapping="409" Parent="355" UserID="527" DisplayStyle="Line" Hidden="1" XYZ="0.756023040604739,0.278589966869582,1.01866639343922" Connections="1287" ForcefieldType="h1o" Charge="0.41" Components="H" Visible="0">
							<Properties Force="-1562.2319734111,1214.6805226543,-106.471902216854" RelativeVelocity="0.905586897763757,-0.115227505655258,0.558571140254092"/>
						</Atom3d>
						<Bond ID="1287" Mapping="409" Parent="355" Hidden="1" Connects="1285,1286" Visible="0"/>
						<Atom3d ID="1288" HasProperties="1" Mapping="409" Parent="355" UserID="528" DisplayStyle="Line" Hidden="1" XYZ="0.780857493121075,0.231489620807763,1.06372363505368" Connections="1289" ForcefieldType="h1o" Charge="0.41" Components="H" Visible="0">
							<Properties Force="186.920485465959,256.883769544225,-548.243355827941" RelativeVelocity="0.7273638753868,0.0513347730864605,-1.39515922147619"/>
						</Atom3d>
						<Bond ID="1289" Mapping="409" Parent="355" Hidden="1" Connects="1285,1288" Visible="0"/>
						<Molecule ID="355" Mapping="409" Parent="2" Children="1285,1286,1287,1288,1289,2206" Name="Sketch 23" XYZ="0.113814133691247,-0.113814133688723,0.0758760891258166" Visible="0"/>
						<Atom3d ID="1290" HasProperties="1" Mapping="409" Parent="357" UserID="529" DisplayStyle="Line" XYZ="-2.25266382742868,-2.02404124073415,-3.23458409435333" Connections="1292,1294" ForcefieldType="o2*" Charge="-0.82" Components="O" Visible="0">
							<Properties Force="-449.6644796551,-159.766551370018,-1647.55542014254" RelativeVelocity="0.240876911859071,-0.254957182331045,-0.458217086464555"/>
						</Atom3d>
						<Atom3d ID="1291" HasProperties="1" Mapping="409" Parent="357" UserID="530" DisplayStyle="Line" Hidden="1" XYZ="-2.20860392881439,-2.0322639832932,-3.23104508132762" Connections="1292" ForcefieldType="h1o" Charge="0.41" Components="H" Visible="0">
							<Properties Force="703.299110920935,-171.756882833225,150.628764882872" RelativeVelocity="-1.13289007202989,-0.456584685341402,0.564158866426299"/>
						</Atom3d>
						<Bond ID="1292" Mapping="409" Parent="357" Hidden="1" Connects="1290,1291" Visible="0"/>
						<Atom3d ID="1293" HasProperties="1" Mapping="409" Parent="357" UserID="531" DisplayStyle="Line" Hidden="1" XYZ="-2.26326041607934,-2.02088274035856,-3.19195137235491" Connections="1294" ForcefieldType="h1o" Charge="0.41" Components="H" Visible="0">
							<Properties Force="-241.053878048162,124.121866430504,1170.68495609445" RelativeVelocity="-1.59503596555234,-0.338128920611292,-0.915046080615385"/>
						</Atom3d>
						<Bond ID="1294" Mapping="409" Parent="357" Hidden="1" Connects="1290,1293" Visible="0"/>
						<Molecule ID="357" Mapping="409" Parent="2" Children="1290,1291,1292,1293,1294,2207" Name="Sketch 23" XYZ="0.113814133691247,-0.113814133688723,0.0758760891258166" Visible="0"/>
						<Atom3d ID="1295" HasProperties="1" Mapping="409" Parent="359" UserID="532" DisplayStyle="Line" XYZ="0.87879411771093,1.39774047557137,1.91556114413781" Connections="1297,1299" ForcefieldType="o2*" Charge="-0.82" Components="O" Visible="0">
							<Properties Force="739.80582325985,-337.715698514381,-479.769408917081" RelativeVelocity="0.0373745120327846,-0.190123226630972,-0.277427450900358"/>
						</Atom3d>
						<Atom3d ID="1296" HasProperties="1" Mapping="409" Parent="359" UserID="533" DisplayStyle="Line" Hidden="1" XYZ="0.872988682987284,1.41155796425507,1.95837895378617" Connections="1297" ForcefieldType="h1o" Charge="0.41" Components="H" Visible="0">
							<Properties Force="-88.2603654013425,92.3333672253837,492.585022749724" RelativeVelocity="-0.184958447236771,0.429583310739168,-0.721355895751911"/>
						</Atom3d>
						<Bond ID="1297" Mapping="409" Parent="359" Hidden="1" Connects="1295,1296" Visible="0"/>
						<Atom3d ID="1298" HasProperties="1" Mapping="409" Parent="359" UserID="534" DisplayStyle="Line" Hidden="1" XYZ="0.924992650117051,1.3850206650868,1.91886581771533" Connections="1299" ForcefieldType="h1o" Charge="0.41" Components="H" Visible="0">
							<Properties Force="-583.343844827884,151.127354296597,-31.343313869533" RelativeVelocity="-0.26858867398285,0.096680752922985,0.0436422640543022"/>
						</Atom3d>
						<Bond ID="1299" Mapping="409" Parent="359" Hidden="1" Connects="1295,1298" Visible="0"/>
						<Molecule ID="359" Mapping="409" Parent="2" Children="1295,1296,1297,1298,1299,2208" Name="Sketch 23" XYZ="0.113814133691247,-0.113814133688723,0.0758760891258166" Visible="0"/>
						<Atom3d ID="1300" HasProperties="1" Mapping="409" Parent="361" UserID="535" DisplayStyle="Line" XYZ="5.7244214967453,0.60516347076991,0.818583663781791" Connections="1302,1304" ForcefieldType="o2*" Charge="-0.82" Components="O" Visible="0">
							<Properties Force="-315.471153087669,215.840787745662,-349.675977609856" RelativeVelocity="0.150727876088586,0.142880461313374,-0.0710171084541262"/>
						</Atom3d>
						<Atom3d ID="1301" HasProperties="1" Mapping="409" Parent="361" UserID="536" DisplayStyle="Line" Hidden="1" XYZ="5.73684993168956,0.621882668174522,0.858382099115698" Connections="1302" ForcefieldType="h1o" Charge="0.41" Components="H" Visible="0">
							<Properties Force="139.241981578251,362.038129441058,454.313464626816" RelativeVelocity="1.20469309083028,0.770633740025848,-0.203984536146377"/>
						</Atom3d>
						<Bond ID="1302" Mapping="409" Parent="361" Hidden="1" Connects="1300,1301" Visible="0"/>
						<Atom3d ID="1303" HasProperties="1" Mapping="409" Parent="361" UserID="537" DisplayStyle="Line" Hidden="1" XYZ="5.72787067907773,0.561105817568837,0.830594317194697" Connections="1304" ForcefieldType="h1o" Charge="0.41" Components="H" Visible="0">
							<Properties Force="111.524306116696,-424.16972165699,-94.2929592187283" RelativeVelocity="0.856938638154732,-0.462977645006194,0.0635903792556137"/>
						</Atom3d>
						<Bond ID="1304" Mapping="409" Parent="361" Hidden="1" Connects="1300,1303" Visible="0"/>
						<Molecule ID="361" Mapping="409" Parent="2" Children="1300,1301,1302,1303,1304,2209" Name="Sketch 23" XYZ="0.113814133691247,-0.113814133688723,0.0758760891258166" Visible="0"/>
						<Atom3d ID="1305" HasProperties="1" Mapping="409" Parent="363" UserID="538" DisplayStyle="Line" XYZ="1.0289817173124,0.0227957664007413,0.26626923390327" Connections="1307,1309" ForcefieldType="o2*" Charge="-0.82" Components="O" Visible="0">
							<Properties Force="231.513259634774,-81.4117888225919,-1220.30386210105" RelativeVelocity="-0.0539889957655887,-0.169148058216186,0.0814746177942048"/>
						</Atom3d>
						<Atom3d ID="1306" HasProperties="1" Mapping="409" Parent="363" UserID="539" DisplayStyle="Line" Hidden="1" XYZ="1.01166600968291,0.0241672848431283,0.307142826563552" Connections="1307" ForcefieldType="h1o" Charge="0.41" Components="H" Visible="0">
							<Properties Force="-300.874876690612,103.812599195133,1133.70171134424" RelativeVelocity="-0.984251023172937,-0.0189920031755932,1.03703021684362"/>
						</Atom3d>
						<Bond ID="1307" Mapping="409" Parent="363" Hidden="1" Connects="1305,1306" Visible="0"/>
						<Atom3d ID="1308" HasProperties="1" Mapping="409" Parent="363" UserID="540" DisplayStyle="Line" Hidden="1" XYZ="0.988761590201776,0.0230951770726743,0.242142670796853" Connections="1309" ForcefieldType="h1o" Charge="0.41" Components="H" Visible="0">
							<Properties Force="168.100934797491,133.494270404006,124.715996603191" RelativeVelocity="1.45445874346879,1.02119885197223,-1.07948603197951"/>
						</Atom3d>
						<Bond ID="1309" Mapping="409" Parent="363" Hidden="1" Connects="1305,1308" Visible="0"/>
						<Molecule ID="363" Mapping="409" Parent="2" Children="1305,1306,1307,1308,1309,2210" Name="Sketch 23" XYZ="-0.0648160115677029,-0.303270349543269,0.0758760891258166" Visible="0"/>
						<Atom3d ID="1310" HasProperties="1" Mapping="409" Parent="365" UserID="541" DisplayStyle="Line" XYZ="0.657442428277386,2.96413482325228,1.14898719473288" Connections="1312,1314" ForcefieldType="o2*" Charge="-0.82" Components="O" Visible="0">
							<Properties Force="377.410405872492,-449.14160404388,1050.32957200923" RelativeVelocity="-0.0659768201502158,0.203708929770329,0.40757370824648"/>
						</Atom3d>
						<Atom3d ID="1311" HasProperties="1" Mapping="409" Parent="365" UserID="542" DisplayStyle="Line" Hidden="1" XYZ="0.669476419177095,2.93934208553811,1.19042664313831" Connections="1312" ForcefieldType="h1o" Charge="0.41" Components="H" Visible="0">
							<Properties Force="-339.592780480984,499.013673900311,-977.469599240173" RelativeVelocity="0.113782570676222,0.0479857918121943,-0.117178017195483"/>
						</Atom3d>
						<Bond ID="1312" Mapping="409" Parent="365" Hidden="1" Connects="1310,1311" Visible="0"/>
						<Atom3d ID="1313" HasProperties="1" Mapping="409" Parent="365" UserID="543" DisplayStyle="Line" Hidden="1" XYZ="0.619931305095419,2.98689494444854,1.16222855128632" Connections="1314" ForcefieldType="h1o" Charge="0.41" Components="H" Visible="0">
							<Properties Force="-115.322950928358,-57.7067212085626,46.2304432068752" RelativeVelocity="0.266678033684539,-0.072454096630745,-2.29848695308328"/>
						</Atom3d>
						<Bond ID="1314" Mapping="409" Parent="365" Hidden="1" Connects="1310,1313" Visible="0"/>
						<Molecule ID="365" Mapping="409" Parent="2" Children="1310,1311,1312,1313,1314,2211" Name="Sketch 23" XYZ="0.113814133691247,-0.113814133688723,0.0758760891258166" Visible="0"/>
						<Atom3d ID="1315" HasProperties="1" Mapping="409" Parent="367" UserID="544" DisplayStyle="Line" XYZ="-0.0408231873067299,2.21703318089291,-0.689953122937907" Connections="1317,1319" ForcefieldType="o2*" Charge="-0.82" Components="O" Visible="0">
							<Properties Force="-108.120245965551,-166.838838969516,13.4245567452656" RelativeVelocity="0.0727329632637746,0.469033300421813,-0.0476247603271406"/>
						</Atom3d>
						<Atom3d ID="1316" HasProperties="1" Mapping="409" Parent="367" UserID="545" DisplayStyle="Line" Hidden="1" XYZ="-0.0161284491449309,2.2557671875405,-0.685160860655677" Connections="1317" ForcefieldType="h1o" Charge="0.41" Components="H" Visible="0">
							<Properties Force="123.260480245048,-75.7025329706741,232.385355617474" RelativeVelocity="-0.458427217453545,-0.138570967388907,-0.0913391603410285"/>
						</Atom3d>
						<Bond ID="1317" Mapping="409" Parent="367" Hidden="1" Connects="1315,1316" Visible="0"/>
						<Atom3d ID="1318" HasProperties="1" Mapping="409" Parent="367" UserID="546" DisplayStyle="Line" Hidden="1" XYZ="-0.0211585376863209,2.18687790669201,-0.659901140729852" Connections="1319" ForcefieldType="h1o" Charge="0.41" Components="H" Visible="0">
							<Properties Force="-57.5575726351008,295.246918196792,-138.07634369933" RelativeVelocity="-0.537718220490335,-0.15528082083852,0.44025163136542"/>
						</Atom3d>
						<Bond ID="1319" Mapping="409" Parent="367" Hidden="1" Connects="1315,1318" Visible="0"/>
						<Molecule ID="367" Mapping="409" Parent="2" Children="1315,1316,1317,1318,1319,2212" Name="Sketch 23" XYZ="-0.146011532139953,0.122555049901234,0.0758760891258166" Visible="0"/>
						<Atom3d ID="1320" HasProperties="1" Mapping="409" Parent="369" UserID="547" DisplayStyle="Line" XYZ="-1.76153631426049,-0.862724430221228,0.758123289236046" Connections="1322,1324" ForcefieldType="o2*" Charge="-0.82" Components="O" Visible="0">
							<Properties Force="-237.685798357014,-354.401568027823,-962.361722240769" RelativeVelocity="-0.349035239452234,-0.199604876120387,-0.0609757827989253"/>
						</Atom3d>
						<Atom3d ID="1321" HasProperties="1" Mapping="409" Parent="369" UserID="548" DisplayStyle="Line" Hidden="1" XYZ="-1.75352345126577,-0.844770538481694,0.796927792101673" Connections="1322" ForcefieldType="h1o" Charge="0.41" Components="H" Visible="0">
							<Properties Force="257.085282142831,346.957650586989,1324.58940292195" RelativeVelocity="-0.329748393215981,0.0810373190893297,-0.29893763065987"/>
						</Atom3d>
						<Bond ID="1322" Mapping="409" Parent="369" Hidden="1" Connects="1320,1321" Visible="0"/>
						<Atom3d ID="1323" HasProperties="1" Mapping="409" Parent="369" UserID="549" DisplayStyle="Line" Hidden="1" XYZ="-1.76490930302076,-0.821334749260443,0.736894956679419" Connections="1324" ForcefieldType="h1o" Charge="0.41" Components="H" Visible="0">
							<Properties Force="-138.840981768809,-84.3543003574006,-342.413119155252" RelativeVelocity="-0.484939203829118,-0.387701727342568,-1.14831608708312"/>
						</Atom3d>
						<Bond ID="1324" Mapping="409" Parent="369" Hidden="1" Connects="1320,1323" Visible="0"/>
						<Molecule ID="369" Mapping="409" Parent="2" Children="1320,1321,1322,1323,1324,2213" Name="Sketch 23" XYZ="-0.164054981156009,-0.353792007104481,0.0758760891258166" Visible="0"/>
						<Atom3d ID="1325" HasProperties="1" Mapping="409" Parent="371" UserID="550" DisplayStyle="Line" XYZ="1.82052844001986,0.193394849356514,0.58133810458674" Connections="1327,1329" ForcefieldType="o2*" Charge="-0.82" Components="O" Visible="0">
							<Properties Force="-639.526097766079,64.3508114211441,1478.56003039104" RelativeVelocity="0.0434312612040508,-0.117796758159334,-0.248191523874783"/>
						</Atom3d>
						<Atom3d ID="1326" HasProperties="1" Mapping="409" Parent="371" UserID="551" DisplayStyle="Line" Hidden="1" XYZ="1.81880979011572,0.202071337966038,0.630542616483209" Connections="1327" ForcefieldType="h1o" Charge="0.41" Components="H" Visible="0">
							<Properties Force="21.667084050284,-48.4897391013148,-1168.29486251673" RelativeVelocity="0.610061330276053,-0.456022418735293,0.0190537170203312"/>
						</Atom3d>
						<Bond ID="1327" Mapping="409" Parent="371" Hidden="1" Connects="1325,1326" Visible="0"/>
						<Atom3d ID="1328" HasProperties="1" Mapping="409" Parent="371" UserID="552" DisplayStyle="Line" Hidden="1" XYZ="1.77443909741863,0.188671621371855,0.575017018710342" Connections="1329" ForcefieldType="h1o" Charge="0.41" Components="H" Visible="0">
							<Properties Force="81.8636857386779,-3.84636271006769,-58.5540633303718" RelativeVelocity="0.377167678136078,0.435968658087577,0.646296900948023"/>
						</Atom3d>
						<Bond ID="1329" Mapping="409" Parent="371" Hidden="1" Connects="1325,1328" Visible="0"/>
						<Molecule ID="371" Mapping="409" Parent="2" Children="1325,1326,1327,1328,1329,2214" Name="Sketch 23" XYZ="0.113814133691247,-0.113814133688723,0.0758760891258166" Visible="0"/>
						<Atom3d ID="1330" HasProperties="1" Mapping="409" Parent="373" UserID="553" DisplayStyle="Line" XYZ="0.580625645226724,-0.976373054651567,4.38825925414256" Connections="1332,1334" ForcefieldType="o2*" Charge="-0.82" Components="O" Visible="0">
							<Properties Force="-213.361071744804,-137.574425048185,-273.186722673346" RelativeVelocity="-0.015868935179744,-0.0524826375629705,-0.0245613282504935"/>
						</Atom3d>
						<Atom3d ID="1331" HasProperties="1" Mapping="409" Parent="373" UserID="554" DisplayStyle="Line" Hidden="1" XYZ="0.553509276512201,-1.01235447594777,4.37131539461614" Connections="1332" ForcefieldType="h1o" Charge="0.41" Components="H" Visible="0">
							<Properties Force="270.599786758042,413.640198683267,296.16756297866" RelativeVelocity="-0.442949068129186,0.364929951559173,0.451003924399916"/>
						</Atom3d>
						<Bond ID="1332" Mapping="409" Parent="373" Hidden="1" Connects="1330,1331" Visible="0"/>
						<Atom3d ID="1333" HasProperties="1" Mapping="409" Parent="373" UserID="555" DisplayStyle="Line" Hidden="1" XYZ="0.574742449958975,-0.9445401504671,4.35517351719707" Connections="1334" ForcefieldType="h1o" Charge="0.41" Components="H" Visible="0">
							<Properties Force="-59.8703565143408,-160.198473879851,80.5229336225219" RelativeVelocity="-0.276644594700595,0.167107721652818,0.876152989591182"/>
						</Atom3d>
						<Bond ID="1334" Mapping="409" Parent="373" Hidden="1" Connects="1330,1333" Visible="0"/>
						<Molecule ID="373" Mapping="409" Parent="2" Children="1330,1331,1332,1333,1334,2215" Name="Sketch 23" XYZ="0.113814133691247,-0.113814133688723,0.0758760891258166" Visible="0"/>
						<Atom3d ID="1335" HasProperties="1" Mapping="409" Parent="375" UserID="556" DisplayStyle="Line" XYZ="1.68824409976187,0.729332746388731,4.12081721507599" Connections="1337,1339" ForcefieldType="o2*" Charge="-0.82" Components="O" Visible="0">
							<Properties Force="-667.74591081778,-41.47631396787,-262.120745811144" RelativeVelocity="-0.244942675325907,-0.39530083491194,0.203766286870586"/>
						</Atom3d>
						<Atom3d ID="1336" HasProperties="1" Mapping="409" Parent="375" UserID="557" DisplayStyle="Line" Hidden="1" XYZ="1.7261599131244,0.74405280433105,4.14150210291715" Connections="1337" ForcefieldType="h1o" Charge="0.41" Components="H" Visible="0">
							<Properties Force="402.999017693017,-6.97607429890542,283.443359759292" RelativeVelocity="-1.0944739357435,1.19850889074905,-1.91072389736055"/>
						</Atom3d>
						<Bond ID="1337" Mapping="409" Parent="375" Hidden="1" Connects="1335,1336" Visible="0"/>
						<Atom3d ID="1338" HasProperties="1" Mapping="409" Parent="375" UserID="558" DisplayStyle="Line" Hidden="1" XYZ="1.69367509335592,0.750206638419493,4.08010521486904" Connections="1339" ForcefieldType="h1o" Charge="0.41" Components="H" Visible="0">
							<Properties Force="51.3429087311062,-14.7120824811802,-84.8792800154929" RelativeVelocity="1.77784661603859,0.264412456955137,-1.01815425923928"/>
						</Atom3d>
						<Bond ID="1339" Mapping="409" Parent="375" Hidden="1" Connects="1335,1338" Visible="0"/>
						<Molecule ID="375" Mapping="409" Parent="2" Children="1335,1336,1337,1338,1339,2216" Name="Sketch 23" XYZ="0.113814133691247,-0.113814133688723,0.0758760891258166" Visible="0"/>
						<Atom3d ID="1340" HasProperties="1" Mapping="409" Parent="377" UserID="559" DisplayStyle="Line" XYZ="-2.05882092577534,0.327779599222814,-0.327726539016012" Connections="1342,1344" ForcefieldType="o2*" Charge="-0.82" Components="O" Visible="0">
							<Properties Force="79.9688748517851,570.968668763371,441.617895699863" RelativeVelocity="0.106406835705968,-0.199642989775385,-0.189826365487752"/>
						</Atom3d>
						<Atom3d ID="1341" HasProperties="1" Mapping="409" Parent="377" UserID="560" DisplayStyle="Line" Hidden="1" XYZ="-2.05350973450933,0.364552277626758,-0.296801980428226" Connections="1342" ForcefieldType="h1o" Charge="0.41" Components="H" Visible="0">
							<Properties Force="-255.663676284956,-760.725579769811,-220.251397391848" RelativeVelocity="1.14356399872885,-0.328463023374618,0.89211605568481"/>
						</Atom3d>
						<Bond ID="1342" Mapping="409" Parent="377" Hidden="1" Connects="1340,1341" Visible="0"/>
						<Atom3d ID="1343" HasProperties="1" Mapping="409" Parent="377" UserID="561" DisplayStyle="Line" Hidden="1" XYZ="-2.09249190788277,0.301268067926328,-0.30754645302734" Connections="1344" ForcefieldType="h1o" Charge="0.41" Components="H" Visible="0">
							<Properties Force="236.823449022745,296.730718383269,-199.919323032245" RelativeVelocity="-0.29648787199835,-0.0866435232638643,-0.7269000890552"/>
						</Atom3d>
						<Bond ID="1344" Mapping="409" Parent="377" Hidden="1" Connects="1340,1343" Visible="0"/>
						<Molecule ID="377" Mapping="409" Parent="2" Children="1340,1341,1342,1343,1344,2217" Name="Sketch 23" XYZ="0.113814133691247,-0.113814133688723,0.0758760891258166" Visible="0"/>
						<Atom3d ID="1345" HasProperties="1" Mapping="409" Parent="379" UserID="562" DisplayStyle="Line" XYZ="2.06882682500486,-2.09190227570268,-0.244563233383038" Connections="1347,1349" ForcefieldType="o2*" Charge="-0.82" Components="O" Visible="0">
							<Properties Force="141.457765774666,304.321242809672,-246.589873539044" RelativeVelocity="-0.141076612728569,0.0469733627986022,0.054632812539313"/>
						</Atom3d>
						<Atom3d ID="1346" HasProperties="1" Mapping="409" Parent="379" UserID="563" DisplayStyle="Line" Hidden="1" XYZ="2.04223737157364,-2.10822255525508,-0.211233796983385" Connections="1347" ForcefieldType="h1o" Charge="0.41" Components="H" Visible="0">
							<Properties Force="-172.904413491273,10.3770503158454,93.5062731348489" RelativeVelocity="-0.66369989345798,-0.191569889175939,-0.314256365735747"/>
						</Atom3d>
						<Bond ID="1347" Mapping="409" Parent="379" Hidden="1" Connects="1345,1346" Visible="0"/>
						<Atom3d ID="1348" HasProperties="1" Mapping="409" Parent="379" UserID="564" DisplayStyle="Line" Hidden="1" XYZ="2.05133125350258,-2.04859872212419,-0.253780628206684" Connections="1349" ForcefieldType="h1o" Charge="0.41" Components="H" Visible="0">
							<Properties Force="156.116889934477,-489.496048268079,177.119096781416" RelativeVelocity="-0.872513424349869,-0.329034445406598,-0.0284041303270607"/>
						</Atom3d>
						<Bond ID="1349" Mapping="409" Parent="379" Hidden="1" Connects="1345,1348" Visible="0"/>
						<Molecule ID="379" Mapping="409" Parent="2" Children="1345,1346,1347,1348,1349,2218" Name="Sketch 23" XYZ="0.3395311807583,-0.200628386918526,0.0758760891258166" Visible="0"/>
						<Atom3d ID="1350" HasProperties="1" Mapping="409" Parent="381" UserID="565" DisplayStyle="Line" XYZ="4.73708873680225,2.02389012555972,1.03010327610365" Connections="1352,1354" ForcefieldType="o2*" Charge="-0.82" Components="O" Visible="0">
							<Properties Force="-162.95880179133,-69.4864164944314,-579.225906459032" RelativeVelocity="-0.178146191311816,0.025355356310622,0.304581537886274"/>
						</Atom3d>
						<Atom3d ID="1351" HasProperties="1" Mapping="409" Parent="381" UserID="566" DisplayStyle="Line" Hidden="1" XYZ="4.70531331916561,2.01658037512812,0.995574075983136" Connections="1352" ForcefieldType="h1o" Charge="0.41" Components="H" Visible="0">
							<Properties Force="233.771296570755,140.910221135925,142.063759695988" RelativeVelocity="0.539428593768533,-0.0218238423155634,0.0472937415295613"/>
						</Atom3d>
						<Bond ID="1352" Mapping="409" Parent="381" Hidden="1" Connects="1350,1351" Visible="0"/>
						<Atom3d ID="1353" HasProperties="1" Mapping="409" Parent="381" UserID="567" DisplayStyle="Line" Hidden="1" XYZ="4.70706708004215,2.02361923788631,1.06423754942123" Connections="1354" ForcefieldType="h1o" Charge="0.41" Components="H" Visible="0">
							<Properties Force="-163.076853391887,72.5353889490716,399.840476853512" RelativeVelocity="0.107232467557544,1.00184148261958,-0.776921127193273"/>
						</Atom3d>
						<Bond ID="1354" Mapping="409" Parent="381" Hidden="1" Connects="1350,1353" Visible="0"/>
						<Molecule ID="381" Mapping="409" Parent="2" Children="1350,1351,1352,1353,1354,2219" Name="Sketch 23" XYZ="0.113814133691247,-0.113814133688723,0.0758760891258166" Visible="0"/>
						<Atom3d ID="1355" HasProperties="1" Mapping="409" Parent="383" UserID="568" DisplayStyle="Line" XYZ="-1.06825621290263,1.27016227669779,-2.81377763540455" Connections="1357,1359" ForcefieldType="o2*" Charge="-0.82" Components="O" Visible="0">
							<Properties Force="-273.888448348975,-204.952920565019,88.8605474494546" RelativeVelocity="0.0439428939743997,0.0308014999828593,0.0629988619530159"/>
						</Atom3d>
						<Atom3d ID="1356" HasProperties="1" Mapping="409" Parent="383" UserID="569" DisplayStyle="Line" Hidden="1" XYZ="-1.07217731163565,1.25360577077413,-2.77080558867749" Connections="1357" ForcefieldType="h1o" Charge="0.41" Components="H" Visible="0">
							<Properties Force="35.0869093976913,-116.88823294809,61.5227654519983" RelativeVelocity="-0.300905313848336,0.0805147870661414,-1.70887015449757"/>
						</Atom3d>
						<Bond ID="1357" Mapping="409" Parent="383" Hidden="1" Connects="1355,1356" Visible="0"/>
						<Atom3d ID="1358" HasProperties="1" Mapping="409" Parent="383" UserID="570" DisplayStyle="Line" Hidden="1" XYZ="-1.0328569409202,1.29878221473796,-2.80672851011296" Connections="1359" ForcefieldType="h1o" Charge="0.41" Components="H" Visible="0">
							<Properties Force="224.534083254404,173.986255207391,-156.195854285735" RelativeVelocity="-0.195866801284019,-0.065231892745091,-0.202263900128951"/>
						</Atom3d>
						<Bond ID="1359" Mapping="409" Parent="383" Hidden="1" Connects="1355,1358" Visible="0"/>
						<Molecule ID="383" Mapping="409" Parent="2" Children="1355,1356,1357,1358,1359,2220" Name="Sketch 23" XYZ="0.113814133691247,-0.113814133688723,0.0758760891258166" Visible="0"/>
						<Atom3d ID="1360" HasProperties="1" Mapping="409" Parent="385" UserID="571" DisplayStyle="Line" XYZ="0.497863977269507,3.94133800385555,-2.09232216305404" Connections="1362,1364" ForcefieldType="o2*" Charge="-0.82" Components="O" Visible="0">
							<Properties Force="264.430145430187,-104.814475074879,510.067632897092" RelativeVelocity="-0.0862749544660103,-0.110107619615853,-0.267398916945955"/>
						</Atom3d>
						<Atom3d ID="1361" HasProperties="1" Mapping="409" Parent="385" UserID="572" DisplayStyle="Line" Hidden="1" XYZ="0.529428235882015,3.92191345765088,-2.12050407427722" Connections="1362" ForcefieldType="h1o" Charge="0.41" Components="H" Visible="0">
							<Properties Force="66.5657442717353,-108.378661410636,206.136860191781" RelativeVelocity="0.252397365742389,-0.375435891369839,-0.0970438459470325"/>
						</Atom3d>
						<Bond ID="1362" Mapping="409" Parent="385" Hidden="1" Connects="1360,1361" Visible="0"/>
						<Atom3d ID="1363" HasProperties="1" Mapping="409" Parent="385" UserID="573" DisplayStyle="Line" Hidden="1" XYZ="0.514967824936427,3.93045783179385,-2.04891172118161" Connections="1364" ForcefieldType="h1o" Charge="0.41" Components="H" Visible="0">
							<Properties Force="-138.108834320553,22.3165838811978,-576.195082233861" RelativeVelocity="1.24759612093192,1.07106889566387,0.174116832621783"/>
						</Atom3d>
						<Bond ID="1364" Mapping="409" Parent="385" Hidden="1" Connects="1360,1363" Visible="0"/>
						<Molecule ID="385" Mapping="409" Parent="2" Children="1360,1361,1362,1363,1364,2221" Name="Sketch 23" XYZ="0.148465476533808,0.29210158629608,0.0758760891258166" Visible="0"/>
						<Atom3d ID="1365" HasProperties="1" Mapping="409" Parent="387" UserID="574" DisplayStyle="Line" XYZ="0.8759992524415,-0.0391036592817321,-0.585404736328157" Connections="1367,1369" ForcefieldType="o2*" Charge="-0.82" Components="O" Visible="0">
							<Properties Force="14.2919904778521,647.87226065472,233.355934281177" RelativeVelocity="-0.113152634573533,0.0728944839999421,-0.171553020005488"/>
						</Atom3d>
						<Atom3d ID="1366" HasProperties="1" Mapping="409" Parent="387" UserID="575" DisplayStyle="Line" Hidden="1" XYZ="0.903868894770573,-0.0734176452894689,-0.595169027358464" Connections="1367" ForcefieldType="h1o" Charge="0.41" Components="H" Visible="0">
							<Properties Force="121.808552406151,-509.43483544479,-69.828982024166" RelativeVelocity="0.838489238243984,0.457298960646964,-0.831163931566521"/>
						</Atom3d>
						<Bond ID="1367" Mapping="409" Parent="387" Hidden="1" Connects="1365,1366" Visible="0"/>
						<Atom3d ID="1368" HasProperties="1" Mapping="409" Parent="387" UserID="576" DisplayStyle="Line" Hidden="1" XYZ="0.907966920399099,-0.00575747046655573,-0.579882581032233" Connections="1369" ForcefieldType="h1o" Charge="0.41" Components="H" Visible="0">
							<Properties Force="-181.149523590929,-49.8012769511619,-64.4751757292938" RelativeVelocity="-0.12407747354511,-0.626363655533888,1.17572453686308"/>
						</Atom3d>
						<Bond ID="1369" Mapping="409" Parent="387" Hidden="1" Connects="1365,1368" Visible="0"/>
						<Molecule ID="387" Mapping="409" Parent="2" Children="1365,1366,1367,1368,1369,2222" Name="Sketch 23" XYZ="0.297803181398958,-0.179907287506523,0.0758760891258166" Visible="0"/>
						<Atom3d ID="1370" HasProperties="1" Mapping="409" Parent="389" UserID="577" DisplayStyle="Line" XYZ="-2.12721400448428,-1.22595764822998,0.686197301077844" Connections="1372,1374" ForcefieldType="o2*" Charge="-0.82" Components="O" Visible="0">
							<Properties Force="1126.41409097516,748.873173348098,223.974018757294" RelativeVelocity="0.245772111672046,-0.0997101357307405,0.257204936020116"/>
						</Atom3d>
						<Atom3d ID="1371" HasProperties="1" Mapping="409" Parent="389" UserID="578" DisplayStyle="Line" Hidden="1" XYZ="-2.13615799619501,-1.18678308479466,0.663706373558207" Connections="1372" ForcefieldType="h1o" Charge="0.41" Components="H" Visible="0">
							<Properties Force="-764.911279449922,185.741932060378,-425.848979921461" RelativeVelocity="1.40452995612847,-0.964033783261098,0.936931021255601"/>
						</Atom3d>
						<Bond ID="1372" Mapping="409" Parent="389" Hidden="1" Connects="1370,1371" Visible="0"/>
						<Atom3d ID="1373" HasProperties="1" Mapping="409" Parent="389" UserID="579" DisplayStyle="Line" Hidden="1" XYZ="-2.08606867825343,-1.20240836132604,0.69698175182499" Connections="1374" ForcefieldType="h1o" Charge="0.41" Components="H" Visible="0">
							<Properties Force="-453.712899702993,-793.088441879267,180.817042084924" RelativeVelocity="-0.23115002592144,-0.502726875915,-0.145478770303835"/>
						</Atom3d>
						<Bond ID="1374" Mapping="409" Parent="389" Hidden="1" Connects="1370,1373" Visible="0"/>
						<Molecule ID="389" Mapping="409" Parent="2" Children="1370,1371,1372,1373,1374,2223" Name="Sketch 23" XYZ="0.113814133691247,-0.113814133688723,0.0758760891258166" Visible="0"/>
						<Atom3d ID="1375" HasProperties="1" Mapping="409" Parent="391" UserID="580" DisplayStyle="Line" XYZ="5.07428537183773,0.643411340273538,1.45137509665044" Connections="1377,1379" ForcefieldType="o2*" Charge="-0.82" Components="O" Visible="0">
							<Properties Force="259.688963645209,-191.82876166337,-290.608494216617" RelativeVelocity="-0.0753234413213667,-0.11964644430937,-0.0800647073821615"/>
						</Atom3d>
						<Atom3d ID="1376" HasProperties="1" Mapping="409" Parent="391" UserID="581" DisplayStyle="Line" Hidden="1" XYZ="5.03309644322976,0.623762449054414,1.45502386891118" Connections="1377" ForcefieldType="h1o" Charge="0.41" Components="H" Visible="0">
							<Properties Force="-164.525298411311,-30.1364019096846,26.3419295284897" RelativeVelocity="0.0372842461836135,0.336362210940906,0.505909968784154"/>
						</Atom3d>
						<Bond ID="1377" Mapping="409" Parent="391" Hidden="1" Connects="1375,1376" Visible="0"/>
						<Atom3d ID="1378" HasProperties="1" Mapping="409" Parent="391" UserID="582" DisplayStyle="Line" Hidden="1" XYZ="5.07181084243808,0.675206406672792,1.48555856527422" Connections="1379" ForcefieldType="h1o" Charge="0.41" Components="H" Visible="0">
							<Properties Force="71.6395501282249,-95.1763892160802,10.1295877125111" RelativeVelocity="0.379494907327971,-0.72366469570693,-0.495665840384137"/>
						</Atom3d>
						<Bond ID="1379" Mapping="409" Parent="391" Hidden="1" Connects="1375,1378" Visible="0"/>
						<Molecule ID="391" Mapping="409" Parent="2" Children="1375,1376,1377,1378,1379,2224" Name="Sketch 23" XYZ="0.113814133691247,-0.113814133688723,0.0758760891258166" Visible="0"/>
						<Atom3d ID="1380" HasProperties="1" Mapping="409" Parent="393" UserID="583" DisplayStyle="Line" XYZ="-0.184908521560221,1.15576796740238,3.92529556607591" Connections="1382,1384" ForcefieldType="o2*" Charge="-0.82" Components="O" Visible="0">
							<Properties Force="396.388076987429,-314.415336662881,454.814611976698" RelativeVelocity="-0.0599419873104683,0.00222502743668588,-0.0371386470042325"/>
						</Atom3d>
						<Atom3d ID="1381" HasProperties="1" Mapping="409" Parent="393" UserID="584" DisplayStyle="Line" Hidden="1" XYZ="-0.155210932515491,1.12123835452176,3.94002783307356" Connections="1382" ForcefieldType="h1o" Charge="0.41" Components="H" Visible="0">
							<Properties Force="-205.49567694112,454.889233752495,-195.505655305921" RelativeVelocity="0.716209438768889,0.687526982537094,-0.538719075490217"/>
						</Atom3d>
						<Bond ID="1382" Mapping="409" Parent="393" Hidden="1" Connects="1380,1381" Visible="0"/>
						<Atom3d ID="1383" HasProperties="1" Mapping="409" Parent="393" UserID="585" DisplayStyle="Line" Hidden="1" XYZ="-0.191887539032264,1.1800778448659,3.96477600860539" Connections="1384" ForcefieldType="h1o" Charge="0.41" Components="H" Visible="0">
							<Properties Force="92.8096021888588,-71.6539674747671,-169.589128669115" RelativeVelocity="-0.529371993166596,0.669499453564689,0.811937354820828"/>
						</Atom3d>
						<Bond ID="1384" Mapping="409" Parent="393" Hidden="1" Connects="1380,1383" Visible="0"/>
						<Molecule ID="393" Mapping="409" Parent="2" Children="1380,1381,1382,1383,1384,2225" Name="Sketch 23" XYZ="0.113814133691247,-0.113814133688723,0.0758760891258166" Visible="0"/>
						<Atom3d ID="1385" HasProperties="1" Mapping="409" Parent="395" UserID="586" DisplayStyle="Line" XYZ="-0.0153040286895349,3.0351276169722,1.58673385981714" Connections="1387,1389" ForcefieldType="o2*" Charge="-0.82" Components="O" Visible="0">
							<Properties Force="203.993327654979,625.380865401287,-152.87940452019" RelativeVelocity="0.0850494833195733,0.162944298895799,-0.00606982617146381"/>
						</Atom3d>
						<Atom3d ID="1386" HasProperties="1" Mapping="409" Parent="395" UserID="587" DisplayStyle="Line" Hidden="1" XYZ="-0.0164069366231329,3.08271303046772,1.58097647910547" Connections="1387" ForcefieldType="h1o" Charge="0.41" Components="H" Visible="0">
							<Properties Force="-104.537203404498,-666.024386061156,105.85454281729" RelativeVelocity="0.348030020359446,0.263780626009063,-0.974816012940135"/>
						</Atom3d>
						<Bond ID="1387" Mapping="409" Parent="395" Hidden="1" Connects="1385,1386" Visible="0"/>
						<Atom3d ID="1388" HasProperties="1" Mapping="409" Parent="395" UserID="588" DisplayStyle="Line" Hidden="1" XYZ="0.0226778246431691,3.02624340751469,1.56090815867001" Connections="1389" ForcefieldType="h1o" Charge="0.41" Components="H" Visible="0">
							<Properties Force="-183.476733398777,52.5905312243666,85.2664453050251" RelativeVelocity="-1.40825573893809,-0.562223825415266,-0.310250888894988"/>
						</Atom3d>
						<Bond ID="1389" Mapping="409" Parent="395" Hidden="1" Connects="1385,1388" Visible="0"/>
						<Molecule ID="395" Mapping="409" Parent="2" Children="1385,1386,1387,1388,1389,2226" Name="Sketch 23" XYZ="0.113814133691247,-0.113814133688723,0.0758760891258166" Visible="0"/>
						<Atom3d ID="1390" HasProperties="1" Mapping="409" Parent="397" UserID="589" DisplayStyle="Line" XYZ="3.09799579890803,-1.55103718038898,1.55871773895748" Connections="1392,1394" ForcefieldType="o2*" Charge="-0.82" Components="O" Visible="0">
							<Properties Force="199.347808304289,336.266534443779,-299.031906439458" RelativeVelocity="-0.164460085691022,-0.0521776276225669,-0.00104614687576733"/>
						</Atom3d>
						<Atom3d ID="1391" HasProperties="1" Mapping="409" Parent="397" UserID="590" DisplayStyle="Line" Hidden="1" XYZ="3.11105680658676,-1.51673262804278,1.52803929210277" Connections="1392" ForcefieldType="h1o" Charge="0.41" Components="H" Visible="0">
							<Properties Force="-13.8695790635373,-298.675106605564,462.349380000115" RelativeVelocity="-0.643495376120628,-0.416542139240013,1.87161297119878"/>
						</Atom3d>
						<Bond ID="1392" Mapping="409" Parent="397" Hidden="1" Connects="1390,1391" Visible="0"/>
						<Atom3d ID="1393" HasProperties="1" Mapping="409" Parent="397" UserID="591" DisplayStyle="Line" Hidden="1" XYZ="3.08006315370117,-1.57798361575121,1.52582404627824" Connections="1394" ForcefieldType="h1o" Charge="0.41" Components="H" Visible="0">
							<Properties Force="-155.223978814888,-204.482895941656,-26.2387235717412" RelativeVelocity="1.24934188139881,-1.13324321654609,-0.833714065377944"/>
						</Atom3d>
						<Bond ID="1394" Mapping="409" Parent="397" Hidden="1" Connects="1390,1393" Visible="0"/>
						<Molecule ID="397" Mapping="409" Parent="2" Children="1390,1391,1392,1393,1394,2227" Name="Sketch 23" XYZ="0.113814133691247,-0.113814133688723,0.0758760891258166" Visible="0"/>
						<Atom3d ID="1395" HasProperties="1" Mapping="409" Parent="399" UserID="592" DisplayStyle="Line" XYZ="-1.61685599678559,1.05781370434148,-0.973028433900383" Connections="1397,1399" ForcefieldType="o2*" Charge="-0.82" Components="O" Visible="0">
							<Properties Force="-225.951785414966,379.931071688649,167.050701493525" RelativeVelocity="-0.0985537762974217,0.0552600296492382,0.21160819271431"/>
						</Atom3d>
						<Atom3d ID="1396" HasProperties="1" Mapping="409" Parent="399" UserID="593" DisplayStyle="Line" Hidden="1" XYZ="-1.6577789744721,1.08256814311394,-0.971586687281443" Connections="1397" ForcefieldType="h1o" Charge="0.41" Components="H" Visible="0">
							<Properties Force="489.553949070235,-423.58292831202,-112.069690106639" RelativeVelocity="1.96134323764096,0.687253737913587,0.500073064640009"/>
						</Atom3d>
						<Bond ID="1397" Mapping="409" Parent="399" Hidden="1" Connects="1395,1396" Visible="0"/>
						<Atom3d ID="1398" HasProperties="1" Mapping="409" Parent="399" UserID="594" DisplayStyle="Line" Hidden="1" XYZ="-1.6242156099861,1.02615574996054,-1.00596918422734" Connections="1399" ForcefieldType="h1o" Charge="0.41" Components="H" Visible="0">
							<Properties Force="-247.978152598537,68.9253271157477,31.7264842280306" RelativeVelocity="-0.186104927283792,0.675007372419809,0.855411379211256"/>
						</Atom3d>
						<Bond ID="1399" Mapping="409" Parent="399" Hidden="1" Connects="1395,1398" Visible="0"/>
						<Molecule ID="399" Mapping="409" Parent="2" Children="1395,1396,1397,1398,1399,2228" Name="Sketch 23" XYZ="0.113814133691247,-0.113814133688723,0.0758760891258166" Visible="0"/>
						<Atom3d ID="1400" HasProperties="1" Mapping="409" Parent="401" UserID="595" DisplayStyle="Line" XYZ="1.51945494902386,0.0492091573005072,-0.165029918241152" Connections="1402,1404" ForcefieldType="o2*" Charge="-0.82" Components="O" Visible="0">
							<Properties Force="466.910346183648,279.955543969998,512.220483631067" RelativeVelocity="0.192880285889941,-0.146737167709852,0.320031117230288"/>
						</Atom3d>
						<Atom3d ID="1401" HasProperties="1" Mapping="409" Parent="401" UserID="596" DisplayStyle="Line" Hidden="1" XYZ="1.54340506967599,0.0751329924648463,-0.133877958356536" Connections="1402" ForcefieldType="h1o" Charge="0.41" Components="H" Visible="0">
							<Properties Force="-325.420889477284,-19.7145503953749,-423.149400928827" RelativeVelocity="0.476052163785555,0.200531116836732,-0.490852947453242"/>
						</Atom3d>
						<Bond ID="1402" Mapping="409" Parent="401" Hidden="1" Connects="1400,1401" Visible="0"/>
						<Atom3d ID="1403" HasProperties="1" Mapping="409" Parent="401" UserID="597" DisplayStyle="Line" Hidden="1" XYZ="1.52458313263752,0.0103619876823173,-0.140824688058891" Connections="1404" ForcefieldType="h1o" Charge="0.41" Components="H" Visible="0">
							<Properties Force="-171.261956196094,-284.297895068927,-88.5687479198466" RelativeVelocity="-0.719876369044785,0.352941037290604,-0.323805297054129"/>
						</Atom3d>
						<Bond ID="1404" Mapping="409" Parent="401" Hidden="1" Connects="1400,1403" Visible="0"/>
						<Molecule ID="401" Mapping="409" Parent="2" Children="1400,1401,1402,1403,1404,2229" Name="Sketch 23" XYZ="0.113814133691247,-0.113814133688723,0.0758760891258166" Visible="0"/>
						<Atom3d ID="1405" HasProperties="1" Mapping="409" Parent="403" UserID="598" DisplayStyle="Line" XYZ="0.0237447215902123,0.23334977180963,0.776944485220377" Connections="1407,1409" ForcefieldType="o2*" Charge="-0.82" Components="O">
							<Properties Force="386.669231939004,92.34504225398,59.4617852143936" RelativeVelocity="0.0449143745096005,-0.266951764705376,0.221898728254262"/>
						</Atom3d>
						<Atom3d ID="1406" HasProperties="1" Mapping="409" Parent="403" UserID="599" DisplayStyle="Line" Hidden="1" XYZ="0.00540042088557111,0.248028080322371,0.817204011820933" Connections="1407" ForcefieldType="h1o" Charge="0.41" Components="H">
							<Properties Force="81.2973867164979,21.2901907220827,58.6166364459433" RelativeVelocity="1.2245723603342,-0.311830997149626,-0.768505740545224"/>
						</Atom3d>
						<Bond ID="1407" Mapping="409" Parent="403" Hidden="1" Connects="1405,1406"/>
						<Atom3d ID="1408" HasProperties="1" Mapping="409" Parent="403" UserID="600" DisplayStyle="Line" Hidden="1" XYZ="0.0689817997751367,0.234267851303761,0.787432569010838" Connections="1409" ForcefieldType="h1o" Charge="0.41" Components="H">
							<Properties Force="-234.945775481779,-14.8109188424781,58.0119008402248" RelativeVelocity="-0.195020473986991,0.0155326326876968,-0.8458144128766"/>
						</Atom3d>
						<Bond ID="1409" Mapping="409" Parent="403" Hidden="1" Connects="1405,1408"/>
						<Molecule ID="403" Mapping="409" Parent="2" Children="1405,1406,1407,1408,1409,2230" Name="Sketch 23" XYZ="0.113814133691247,-0.113814133688723,0.0758760891258166"/>
						<Atom3d ID="1410" HasProperties="1" Mapping="409" Parent="1431" UserID="601" DisplayStyle="Ball and Stick" XYZ="0.54299565963051,0.708840687597561,-0.0245968257136064" Connections="1421,1422,1423,1452" ForcefieldType="si4c" Charge="0.715" Components="Si">
							<Properties IsBackboneAtom="1" Force="495.181646494132,411.258895477028,386.965788901041" RelativeVelocity="0.0631347772580501,-0.0471481303675674,-0.0114693845475788"/>
						</Atom3d>
						<Atom3d ID="1411" HasProperties="1" Mapping="409" Parent="1431" UserID="602" DisplayStyle="Ball and Stick" XYZ="0.453693317341128,0.715314362376093,-0.0322184084834924" Connections="1421,1424,1425,1426" ForcefieldType="c4" Charge="-0.294" Components="C">
							<Properties IsBackboneAtom="0" Force="81.6065604443523,-148.395087851576,94.9602831570704" RelativeVelocity="-0.216153157560441,-0.380183601070939,0.182737225619129"/>
						</Atom3d>
						<Atom3d ID="1412" HasProperties="1" Mapping="409" Parent="1431" UserID="603" DisplayStyle="Ball and Stick" XYZ="0.583969375978536,0.746265512941834,-0.0978718978521934" Connections="1422,1427,1428,1429" ForcefieldType="c4" Charge="-0.294" Components="C">
							<Properties IsBackboneAtom="0" Force="-428.385134600298,-543.013913788223,547.472522282937" RelativeVelocity="-0.0480924937777382,0.180708087648003,0.215412415040704"/>
						</Atom3d>
						<Atom3d ID="1413" HasProperties="1" Mapping="409" Parent="1431" UserID="604" DisplayStyle="Ball and Stick" XYZ="0.570224160721219,0.747770475637561,0.0402132847382563" Connections="1423,1430" ForcefieldType="o2z" Charge="-0.4725" Components="O">
							<Properties IsBackboneAtom="1" Force="-232.705756285268,-331.759985128977,-386.570983578062" RelativeVelocity="-0.283850818376968,0.110787734997463,0.0761126295558896"/>
						</Atom3d>
						<Atom3d ID="1414" HasProperties="1" Mapping="409" Parent="1431" UserID="605" DisplayStyle="Ball and Stick" Hidden="1" XYZ="0.440366466171524,0.720147023494138,-0.0851081189996834" Connections="1424" ForcefieldType="h1" Charge="0.053" Components="H">
							<Properties IsBackboneAtom="0" Force="-48.6532615899957,-18.4123781251962,738.248911009174" RelativeVelocity="0.843978107691678,0.0214001484336317,-0.436108853905375"/>
						</Atom3d>
						<Atom3d ID="1415" HasProperties="1" Mapping="409" Parent="1431" UserID="606" DisplayStyle="Ball and Stick" Hidden="1" XYZ="0.438181296469507,0.754090957000197,-0.000106028832295615" Connections="1425" ForcefieldType="h1" Charge="0.053" Components="H">
							<Properties IsBackboneAtom="0" Force="-69.9754221401325,171.919325952111,-358.912406567498" RelativeVelocity="0.957852846709709,1.02611151462721,-0.32786901475846"/>
						</Atom3d>
						<Atom3d ID="1416" HasProperties="1" Mapping="409" Parent="1431" UserID="607" DisplayStyle="Ball and Stick" Hidden="1" XYZ="0.432306770791691,0.673430543226495,-0.00778731494274812" Connections="1426" ForcefieldType="h1" Charge="0.053" Components="H">
							<Properties IsBackboneAtom="0" Force="-42.0783380888559,-16.6789247283423,-390.695024802391" RelativeVelocity="-0.473767082561264,0.0802026721664703,0.677192444894115"/>
						</Atom3d>
						<Atom3d ID="1417" HasProperties="1" Mapping="409" Parent="1431" UserID="608" DisplayStyle="Ball and Stick" Hidden="1" XYZ="0.557292884110893,0.787350463363785,-0.113601950473315" Connections="1427" ForcefieldType="h1" Charge="0.053" Components="H">
							<Properties IsBackboneAtom="0" Force="1.17910592665151,394.038981212148,11.2045886961531" RelativeVelocity="-1.14091506961305,-0.305038342410791,-0.885884300722502"/>
						</Atom3d>
						<Atom3d ID="1418" HasProperties="1" Mapping="409" Parent="1431" UserID="609" DisplayStyle="Ball and Stick" Hidden="1" XYZ="0.579709948011262,0.712435518368542,-0.137133486650103" Connections="1428" ForcefieldType="h1" Charge="0.053" Components="H">
							<Properties IsBackboneAtom="0" Force="251.232752864724,-123.20469365632,-101.064263415387" RelativeVelocity="-1.02454094816159,1.85107418357648,-1.02289115214706"/>
						</Atom3d>
						<Atom3d ID="1419" HasProperties="1" Mapping="409" Parent="1431" UserID="610" DisplayStyle="Ball and Stick" Hidden="1" XYZ="0.632819749293368,0.75686843248535,-0.0831841529988304" Connections="1429" ForcefieldType="h1" Charge="0.053" Components="H">
							<Properties IsBackboneAtom="0" Force="104.665791368369,94.6729202229293,-260.102557345908" RelativeVelocity="0.776362862790869,-1.36583724613001,0.274564637657518"/>
						</Atom3d>
						<Atom3d ID="1420" HasProperties="1" Mapping="409" Parent="1431" UserID="611" DisplayStyle="Ball and Stick" Hidden="1" XYZ="0.587993176451747,0.721885674146923,0.0736027743747469" Connections="1430" ForcefieldType="h1o" Charge="0.25" Components="H">
							<Properties IsBackboneAtom="1" Force="-88.6039704113481,150.909976162452,-170.81821576387" RelativeVelocity="-1.41983731527959,-0.603448447938934,-0.265139105625285"/>
						</Atom3d>
						<Bond ID="1421" Mapping="409" Parent="1431" Connects="1410,1411"/>
						<Bond ID="1422" Mapping="409" Parent="1431" Connects="1410,1412"/>
						<Bond ID="1423" Mapping="409" Parent="1431" Connects="1410,1413"/>
						<Bond ID="1424" Mapping="409" Parent="1431" Hidden="1" Connects="1411,1414"/>
						<Bond ID="1425" Mapping="409" Parent="1431" Hidden="1" Connects="1411,1415"/>
						<Bond ID="1426" Mapping="409" Parent="1431" Hidden="1" Connects="1411,1416"/>
						<Bond ID="1427" Mapping="409" Parent="1431" Hidden="1" Connects="1412,1417"/>
						<Bond ID="1428" Mapping="409" Parent="1431" Hidden="1" Connects="1412,1418"/>
						<Bond ID="1429" Mapping="409" Parent="1431" Hidden="1" Connects="1412,1419"/>
						<Bond ID="1430" Mapping="409" Parent="1431" Hidden="1" Connects="1413,1420"/>
						<RepeatUnit ID="1431" Mapping="409" Parent="1728" Children="ci(21):21+1410" XYZ="0.645130364109022,0.274145790779806,-0.00109846655623322" FlipProbability="0" ChiralInversionProbability="0"/>
						<Atom3d ID="1432" HasProperties="1" Mapping="409" Parent="1451" UserID="612" DisplayStyle="Ball and Stick" XYZ="0.565237101961216,0.568630049433056,0.0221901576406215" Connections="1442,1443,1444,1473" ForcefieldType="si4c" Charge="0.715" Components="Si">
							<Properties IsBackboneAtom="1" Force="-489.020432143997,-629.080873853789,1016.57417204746" RelativeVelocity="-0.0149262768296237,0.0584841486455162,-0.309278852350845"/>
						</Atom3d>
						<Atom3d ID="1433" HasProperties="1" Mapping="409" Parent="1451" UserID="613" DisplayStyle="Ball and Stick" XYZ="0.604748567715114,0.506903923538127,-0.0257975323502784" Connections="1442,1445,1446,1447" ForcefieldType="c4" Charge="-0.294" Components="C">
							<Properties IsBackboneAtom="0" Force="500.675411100164,293.989398536824,-860.9127976337" RelativeVelocity="-0.0456369509821437,-0.0840436078365109,0.225217819649847"/>
						</Atom3d>
						<Atom3d ID="1434" HasProperties="1" Mapping="409" Parent="1451" UserID="614" DisplayStyle="Ball and Stick" XYZ="0.597600235514335,0.571324891946072,0.109735340673241" Connections="1443,1448,1449,1450" ForcefieldType="c4" Charge="-0.294" Components="C">
							<Properties IsBackboneAtom="0" Force="391.531193156521,-1000.12125660703,-691.597904496759" RelativeVelocity="-0.111659978791439,-0.284940157108451,0.254899798014353"/>
						</Atom3d>
						<Atom3d ID="1435" HasProperties="1" Mapping="409" Parent="1451" UserID="615" DisplayStyle="Ball and Stick" XYZ="0.566265110152132,0.635891242886347,-0.0119428969399819" Connections="1444,1452" ForcefieldType="o2z" Charge="-0.445" Components="O">
							<Properties IsBackboneAtom="1" Force="-111.6064042613,573.437309160259,-495.579954705491" RelativeVelocity="-0.461286622822418,0.157113019633751,-0.0719993697172204"/>
						</Atom3d>
						<Atom3d ID="1436" HasProperties="1" Mapping="409" Parent="1451" UserID="616" DisplayStyle="Ball and Stick" Hidden="1" XYZ="0.652786946415239,0.505474673556593,-0.00621906663254301" Connections="1445" ForcefieldType="h1" Charge="0.053" Components="H">
							<Properties IsBackboneAtom="0" Force="253.858309012839,-133.527351396694,-51.6304323628763" RelativeVelocity="-0.162948585209377,1.64465188178045,-0.957753919749106"/>
						</Atom3d>
						<Atom3d ID="1437" HasProperties="1" Mapping="409" Parent="1451" UserID="617" DisplayStyle="Ball and Stick" Hidden="1" XYZ="0.608995794465027,0.520845137209528,-0.0788924855108474" Connections="1446" ForcefieldType="h1" Charge="0.053" Components="H">
							<Properties IsBackboneAtom="0" Force="-48.3019193131173,-144.740783367667,659.056305861555" RelativeVelocity="0.142621969096013,-0.810453694663488,0.28866516513181"/>
						</Atom3d>
						<Atom3d ID="1438" HasProperties="1" Mapping="409" Parent="1451" UserID="618" DisplayStyle="Ball and Stick" Hidden="1" XYZ="0.585536117657636,0.459179555775121,-0.0246334974410604" Connections="1447" ForcefieldType="h1" Charge="0.053" Components="H">
							<Properties IsBackboneAtom="0" Force="-160.523652002638,-237.605270932672,89.4980091908249" RelativeVelocity="0.226087648708427,1.08233045022699,0.681072733885287"/>
						</Atom3d>
						<Atom3d ID="1439" HasProperties="1" Mapping="409" Parent="1451" UserID="619" DisplayStyle="Ball and Stick" Hidden="1" XYZ="0.648405032241645,0.584234301300559,0.109219539440789" Connections="1448" ForcefieldType="h1" Charge="0.053" Components="H">
							<Properties IsBackboneAtom="0" Force="39.535245385605,58.2842029400258,-82.8492756097704" RelativeVelocity="0.578023194687891,-0.0112222419466726,-0.390794766377789"/>
						</Atom3d>
						<Atom3d ID="1440" HasProperties="1" Mapping="409" Parent="1451" UserID="620" DisplayStyle="Ball and Stick" Hidden="1" XYZ="0.597901405458207,0.519147861116662,0.127162851443726" Connections="1449" ForcefieldType="h1" Charge="0.053" Components="H">
							<Properties IsBackboneAtom="0" Force="-132.262264413844,653.230466230525,-38.0955135317627" RelativeVelocity="-0.324607965267696,-0.477559798990406,-0.572053834224639"/>
						</Atom3d>
						<Atom3d ID="1441" HasProperties="1" Mapping="409" Parent="1451" UserID="621" DisplayStyle="Ball and Stick" Hidden="1" XYZ="0.576647880058522,0.603185817567455,0.143357373157458" Connections="1450" ForcefieldType="h1" Charge="0.053" Components="H">
							<Properties IsBackboneAtom="0" Force="-354.394147064502,192.439812421775,230.467370540945" RelativeVelocity="-0.0495601972915498,-1.4821050553321,0.088477747099942"/>
						</Atom3d>
						<Bond ID="1442" Mapping="409" Parent="1451" Connects="1432,1433"/>
						<Bond ID="1443" Mapping="409" Parent="1451" Connects="1432,1434"/>
						<Bond ID="1444" Mapping="409" Parent="1451" Connects="1432,1435"/>
						<Bond ID="1445" Mapping="409" Parent="1451" Hidden="1" Connects="1433,1436"/>
						<Bond ID="1446" Mapping="409" Parent="1451" Hidden="1" Connects="1433,1437"/>
						<Bond ID="1447" Mapping="409" Parent="1451" Hidden="1" Connects="1433,1438"/>
						<Bond ID="1448" Mapping="409" Parent="1451" Hidden="1" Connects="1434,1439"/>
						<Bond ID="1449" Mapping="409" Parent="1451" Hidden="1" Connects="1434,1440"/>
						<Bond ID="1450" Mapping="409" Parent="1451" Hidden="1" Connects="1434,1441"/>
						<RepeatUnit ID="1451" Mapping="409" Parent="1728" Children="ci(19):19+1432" XYZ="0.645130364109022,0.274145790779806,-0.00109846655623322" FlipProbability="0" ChiralInversionProbability="0"/>
						<Bond ID="1452" Mapping="409" Parent="1728" Connects="1410,1435"/>
						<Atom3d ID="1453" HasProperties="1" Mapping="409" Parent="1472" UserID="622" DisplayStyle="Ball and Stick" XYZ="0.432107291364107,0.53395203190837,0.0742021744948232" Connections="1463,1464,1465,1494" ForcefieldType="si4c" Charge="0.715" Components="Si">
							<Properties IsBackboneAtom="1" Force="-60.0570602572452,362.176842663611,-216.595669546132" RelativeVelocity="0.0998094601654008,-0.0648295247956564,-0.0690176194602832"/>
						</Atom3d>
						<Atom3d ID="1454" HasProperties="1" Mapping="409" Parent="1472" UserID="623" DisplayStyle="Ball and Stick" XYZ="0.423902802776766,0.612907760813476,0.114475378482214" Connections="1463,1466,1467,1468" ForcefieldType="c4" Charge="-0.294" Components="C">
							<Properties IsBackboneAtom="0" Force="634.00686397206,261.7490915722,405.982262955433" RelativeVelocity="-0.180367043564857,0.0525302475860558,0.398417097151897"/>
						</Atom3d>
						<Atom3d ID="1455" HasProperties="1" Mapping="409" Parent="1472" UserID="624" DisplayStyle="Ball and Stick" XYZ="0.348652776162753,0.516002759149785,0.0459161898748912" Connections="1464,1469,1470,1471" ForcefieldType="c4" Charge="-0.294" Components="C">
							<Properties IsBackboneAtom="0" Force="-740.62738333079,-8.4739633213233,364.092122135261" RelativeVelocity="0.216693504866711,-0.00830238236711291,0.0311432829701082"/>
						</Atom3d>
						<Atom3d ID="1456" HasProperties="1" Mapping="409" Parent="1472" UserID="625" DisplayStyle="Ball and Stick" XYZ="0.49224768666814,0.538190438755139,0.0258361331877465" Connections="1465,1473" ForcefieldType="o2z" Charge="-0.445" Components="O">
							<Properties IsBackboneAtom="1" Force="120.206501769903,407.077892270824,-271.988883397303" RelativeVelocity="0.0826660347380258,-0.0812543660950569,-0.103640850665106"/>
						</Atom3d>
						<Atom3d ID="1457" HasProperties="1" Mapping="409" Parent="1472" UserID="626" DisplayStyle="Ball and Stick" Hidden="1" XYZ="0.456675553380925,0.655473602863682,0.109037471888461" Connections="1466" ForcefieldType="h1" Charge="0.053" Components="H">
							<Properties IsBackboneAtom="0" Force="-171.529713769387,-526.135599942989,-65.4429456146124" RelativeVelocity="-1.18778479244915,-0.482058311116502,0.53303134005768"/>
						</Atom3d>
						<Atom3d ID="1458" HasProperties="1" Mapping="409" Parent="1472" UserID="627" DisplayStyle="Ball and Stick" Hidden="1" XYZ="0.419948900229487,0.603464927874251,0.165631026262356" Connections="1467" ForcefieldType="h1" Charge="0.053" Components="H">
							<Properties IsBackboneAtom="0" Force="114.509889919172,10.5897820314255,168.364957564285" RelativeVelocity="1.61362140480154,0.598006869435921,0.633934527362207"/>
						</Atom3d>
						<Atom3d ID="1459" HasProperties="1" Mapping="409" Parent="1472" UserID="628" DisplayStyle="Ball and Stick" Hidden="1" XYZ="0.377522015830369,0.628718157174693,0.103049377318937" Connections="1468" ForcefieldType="h1" Charge="0.053" Components="H">
							<Properties IsBackboneAtom="0" Force="-702.779276064751,349.451785569758,-293.501504217966" RelativeVelocity="1.54053778015421,0.130224496467435,0.290987480328238"/>
						</Atom3d>
						<Atom3d ID="1460" HasProperties="1" Mapping="409" Parent="1472" UserID="629" DisplayStyle="Ball and Stick" Hidden="1" XYZ="0.30660630276551,0.54818988732526,0.0624176634301902" Connections="1469" ForcefieldType="h1" Charge="0.053" Components="H">
							<Properties IsBackboneAtom="0" Force="747.802378248076,-179.763697851807,-321.462768891384" RelativeVelocity="0.0551572825289868,-0.498413704180161,0.366413829690805"/>
						</Atom3d>
						<Atom3d ID="1461" HasProperties="1" Mapping="409" Parent="1472" UserID="630" DisplayStyle="Ball and Stick" Hidden="1" XYZ="0.33556744870122,0.472307481424176,0.0713409825944814" Connections="1470" ForcefieldType="h1" Charge="0.053" Components="H">
							<Properties IsBackboneAtom="0" Force="15.4155638108804,-145.587782645517,81.0351449146211" RelativeVelocity="0.621989130842212,0.510012995504715,0.769673925901579"/>
						</Atom3d>
						<Atom3d ID="1462" HasProperties="1" Mapping="409" Parent="1472" UserID="631" DisplayStyle="Ball and Stick" Hidden="1" XYZ="0.342174221916565,0.501209724103744,-0.00334072228211982" Connections="1471" ForcefieldType="h1" Charge="0.053" Components="H">
							<Properties IsBackboneAtom="0" Force="95.5971220287984,279.664334007657,-174.018848842068" RelativeVelocity="-0.0833979945594587,-0.538171783782073,0.534493046835057"/>
						</Atom3d>
						<Bond ID="1463" Mapping="409" Parent="1472" Connects="1453,1454"/>
						<Bond ID="1464" Mapping="409" Parent="1472" Connects="1453,1455"/>
						<Bond ID="1465" Mapping="409" Parent="1472" Connects="1453,1456"/>
						<Bond ID="1466" Mapping="409" Parent="1472" Hidden="1" Connects="1454,1457"/>
						<Bond ID="1467" Mapping="409" Parent="1472" Hidden="1" Connects="1454,1458"/>
						<Bond ID="1468" Mapping="409" Parent="1472" Hidden="1" Connects="1454,1459"/>
						<Bond ID="1469" Mapping="409" Parent="1472" Hidden="1" Connects="1455,1460"/>
						<Bond ID="1470" Mapping="409" Parent="1472" Hidden="1" Connects="1455,1461"/>
						<Bond ID="1471" Mapping="409" Parent="1472" Hidden="1" Connects="1455,1462"/>
						<RepeatUnit ID="1472" Mapping="409" Parent="1728" Children="ci(19):19+1453" XYZ="0.645130364109022,0.274145790779806,-0.00109846655623322" FlipProbability="0" ChiralInversionProbability="0"/>
						<Bond ID="1473" Mapping="409" Parent="1728" Connects="1432,1456"/>
						<Atom3d ID="1474" HasProperties="1" Mapping="409" Parent="1493" UserID="632" DisplayStyle="Ball and Stick" XYZ="0.444434004897601,0.435742932143809,0.187777796705158" Connections="1484,1485,1486,1515" ForcefieldType="si4c" Charge="0.715" Components="Si">
							<Properties IsBackboneAtom="1" Force="367.416512749235,113.175136137583,-223.272070011457" RelativeVelocity="-0.194228788239158,-0.1203623085552,-0.0259487270121929"/>
						</Atom3d>
						<Atom3d ID="1475" HasProperties="1" Mapping="409" Parent="1493" UserID="633" DisplayStyle="Ball and Stick" XYZ="0.357896817811713,0.417655771276051,0.193165025815178" Connections="1484,1487,1488,1489" ForcefieldType="c4" Charge="-0.294" Components="C">
							<Properties IsBackboneAtom="0" Force="304.841979280155,-818.207104415832,-525.232838976308" RelativeVelocity="-0.00434629111991044,-0.215715562681828,-0.140672579775187"/>
						</Atom3d>
						<Atom3d ID="1476" HasProperties="1" Mapping="409" Parent="1493" UserID="634" DisplayStyle="Ball and Stick" XYZ="0.49983239805337,0.364653744385725,0.18443653925295" Connections="1485,1490,1491,1492" ForcefieldType="c4" Charge="-0.294" Components="C">
							<Properties IsBackboneAtom="0" Force="-367.609412140553,-62.6185555759062,-486.588316295147" RelativeVelocity="-0.576554679626333,0.0621852412269663,-0.0798834977562623"/>
						</Atom3d>
						<Atom3d ID="1477" HasProperties="1" Mapping="409" Parent="1493" UserID="635" DisplayStyle="Ball and Stick" XYZ="0.452034046770522,0.479547093041544,0.123932339107197" Connections="1486,1494" ForcefieldType="o2z" Charge="-0.445" Components="O">
							<Properties IsBackboneAtom="1" Force="127.065049985059,-359.884813346502,345.044201234535" RelativeVelocity="-0.0309763916922812,0.0805648859416484,-0.209817855090977"/>
						</Atom3d>
						<Atom3d ID="1478" HasProperties="1" Mapping="409" Parent="1493" UserID="636" DisplayStyle="Ball and Stick" Hidden="1" XYZ="0.352374083337577,0.375694743837611,0.223604055860658" Connections="1487" ForcefieldType="h1" Charge="0.053" Components="H">
							<Properties IsBackboneAtom="0" Force="-171.896975078294,49.7575871436105,182.61189015978" RelativeVelocity="-0.526486979290333,-1.16864903804489,-0.640710069551141"/>
						</Atom3d>
						<Atom3d ID="1479" HasProperties="1" Mapping="409" Parent="1493" UserID="637" DisplayStyle="Ball and Stick" Hidden="1" XYZ="0.33671189289605,0.404564187780584,0.146874283568618" Connections="1488" ForcefieldType="h1" Charge="0.053" Components="H">
							<Properties IsBackboneAtom="0" Force="131.163420678669,-112.043125158244,-11.1163089691017" RelativeVelocity="0.146557010124771,-1.49061657953244,0.152007985625158"/>
						</Atom3d>
						<Atom3d ID="1480" HasProperties="1" Mapping="409" Parent="1493" UserID="638" DisplayStyle="Ball and Stick" Hidden="1" XYZ="0.330791597927922,0.45720784453765,0.206593056979711" Connections="1489" ForcefieldType="h1" Charge="0.053" Components="H">
							<Properties IsBackboneAtom="0" Force="-457.020942315252,675.738117159153,506.902083301889" RelativeVelocity="-0.666930164448799,-1.63800086453045,-0.688920760966534"/>
						</Atom3d>
						<Atom3d ID="1481" HasProperties="1" Mapping="409" Parent="1493" UserID="639" DisplayStyle="Ball and Stick" Hidden="1" XYZ="0.482993105354327,0.331093328312423,0.145961267434187" Connections="1490" ForcefieldType="h1" Charge="0.053" Components="H">
							<Properties IsBackboneAtom="0" Force="213.275579110377,163.789879896025,292.724647629804" RelativeVelocity="-0.0815527444250949,-0.129611562715149,1.18735974750998"/>
						</Atom3d>
						<Atom3d ID="1482" HasProperties="1" Mapping="409" Parent="1493" UserID="640" DisplayStyle="Ball and Stick" Hidden="1" XYZ="0.50261492829233,0.33985733164327,0.229506797519256" Connections="1491" ForcefieldType="h1" Charge="0.053" Components="H">
							<Properties IsBackboneAtom="0" Force="-77.0785136813904,-199.866318969333,195.050601586822" RelativeVelocity="0.0082103347567761,-0.460218805503049,-0.99586380481974"/>
						</Atom3d>
						<Atom3d ID="1483" HasProperties="1" Mapping="409" Parent="1493" UserID="641" DisplayStyle="Ball and Stick" Hidden="1" XYZ="0.54879494734102,0.379390626623102,0.174807460117225" Connections="1492" ForcefieldType="h1" Charge="0.053" Components="H">
							<Properties IsBackboneAtom="0" Force="97.7056593771021,45.3797434034824,-166.52178479915" RelativeVelocity="0.913590784299363,-0.0543788932570461,-0.645238578297808"/>
						</Atom3d>
						<Bond ID="1484" Mapping="409" Parent="1493" Connects="1474,1475"/>
						<Bond ID="1485" Mapping="409" Parent="1493" Connects="1474,1476"/>
						<Bond ID="1486" Mapping="409" Parent="1493" Connects="1474,1477"/>
						<Bond ID="1487" Mapping="409" Parent="1493" Hidden="1" Connects="1475,1478"/>
						<Bond ID="1488" Mapping="409" Parent="1493" Hidden="1" Connects="1475,1479"/>
						<Bond ID="1489" Mapping="409" Parent="1493" Hidden="1" Connects="1475,1480"/>
						<Bond ID="1490" Mapping="409" Parent="1493" Hidden="1" Connects="1476,1481"/>
						<Bond ID="1491" Mapping="409" Parent="1493" Hidden="1" Connects="1476,1482"/>
						<Bond ID="1492" Mapping="409" Parent="1493" Hidden="1" Connects="1476,1483"/>
						<RepeatUnit ID="1493" Mapping="409" Parent="1728" Children="ci(19):19+1474" XYZ="0.645130364109022,0.274145790779806,-0.00109846655623322" FlipProbability="0" ChiralInversionProbability="0"/>
						<Bond ID="1494" Mapping="409" Parent="1728" Connects="1453,1477"/>
						<Atom3d ID="1495" HasProperties="1" Mapping="409" Parent="1514" UserID="642" DisplayStyle="Ball and Stick" XYZ="0.52492826624498,0.511585366948398,0.289627069334114" Connections="1505,1506,1507,1536" ForcefieldType="si4c" Charge="0.715" Components="Si">
							<Properties IsBackboneAtom="1" Force="-56.5581489537173,-252.779949098303,346.066769514192" RelativeVelocity="-0.0499142313234457,0.0214137614973243,-0.0934963776915644"/>
						</Atom3d>
						<Atom3d ID="1496" HasProperties="1" Mapping="409" Parent="1514" UserID="643" DisplayStyle="Ball and Stick" XYZ="0.595635440995165,0.45933238573621,0.280536075273637" Connections="1505,1508,1509,1510" ForcefieldType="c4" Charge="-0.294" Components="C">
							<Properties IsBackboneAtom="0" Force="-24.3486179781604,-82.1718521631451,-316.126071405904" RelativeVelocity="-0.207882244106577,-0.177703997118871,-0.0891744731790933"/>
						</Atom3d>
						<Atom3d ID="1497" HasProperties="1" Mapping="409" Parent="1514" UserID="644" DisplayStyle="Ball and Stick" XYZ="0.533386136341125,0.59634092091521,0.268790800901626" Connections="1506,1511,1512,1513" ForcefieldType="c4" Charge="-0.294" Components="C">
							<Properties IsBackboneAtom="0" Force="238.685642215257,180.673621833101,-561.143215792337" RelativeVelocity="0.171483671058933,-0.36592915643636,0.264301104957892"/>
						</Atom3d>
						<Atom3d ID="1498" HasProperties="1" Mapping="409" Parent="1514" UserID="645" DisplayStyle="Ball and Stick" XYZ="0.471550474283796,0.477237541003363,0.24660170235411" Connections="1507,1515" ForcefieldType="o2z" Charge="-0.445" Components="O">
							<Properties IsBackboneAtom="1" Force="-423.877582736834,135.256910733154,175.585676281301" RelativeVelocity="0.305604343224174,-0.0591417291751881,0.0317696346797005"/>
						</Atom3d>
						<Atom3d ID="1499" HasProperties="1" Mapping="409" Parent="1514" UserID="646" DisplayStyle="Ball and Stick" Hidden="1" XYZ="0.61178747471257,0.454903761216459,0.231374515290028" Connections="1508" ForcefieldType="h1" Charge="0.053" Components="H">
							<Properties IsBackboneAtom="0" Force="-15.8919767186114,48.641276470277,-205.19964108581" RelativeVelocity="1.23890001561787,-0.846947125851562,-0.364314178364282"/>
						</Atom3d>
						<Atom3d ID="1500" HasProperties="1" Mapping="409" Parent="1514" UserID="647" DisplayStyle="Ball and Stick" Hidden="1" XYZ="0.580666494730717,0.410954255397433,0.294069276701536" Connections="1509" ForcefieldType="h1" Charge="0.053" Components="H">
							<Properties IsBackboneAtom="0" Force="99.7412125213349,-40.3980035649017,111.945340954552" RelativeVelocity="0.120323788771962,0.585283912426657,0.691306931119641"/>
						</Atom3d>
						<Atom3d ID="1501" HasProperties="1" Mapping="409" Parent="1514" UserID="648" DisplayStyle="Ball and Stick" Hidden="1" XYZ="0.637567664981157,0.473562647504684,0.30646684876208" Connections="1510" ForcefieldType="h1" Charge="0.053" Components="H">
							<Properties IsBackboneAtom="0" Force="209.130991715825,56.4391268972309,278.624832368383" RelativeVelocity="0.56380089856718,0.133191096560738,-1.03465647312808"/>
						</Atom3d>
						<Atom3d ID="1502" HasProperties="1" Mapping="409" Parent="1514" UserID="649" DisplayStyle="Ball and Stick" Hidden="1" XYZ="0.509355355971398,0.632458231745083,0.296249729491944" Connections="1511" ForcefieldType="h1" Charge="0.053" Components="H">
							<Properties IsBackboneAtom="0" Force="-56.8708986635208,101.888746726363,413.463732277507" RelativeVelocity="0.26010577180749,0.11125631881691,0.69310559912126"/>
						</Atom3d>
						<Atom3d ID="1503" HasProperties="1" Mapping="409" Parent="1514" UserID="650" DisplayStyle="Ball and Stick" Hidden="1" XYZ="0.515619114476586,0.606064806858205,0.220639661919444" Connections="1512" ForcefieldType="h1" Charge="0.053" Components="H">
							<Properties IsBackboneAtom="0" Force="-89.8028281139662,-135.215690909657,-108.820700696458" RelativeVelocity="-0.868584999942894,0.221277146470104,0.826422001091542"/>
						</Atom3d>
						<Atom3d ID="1504" HasProperties="1" Mapping="409" Parent="1514" UserID="651" DisplayStyle="Ball and Stick" Hidden="1" XYZ="0.584406670916441,0.606377957754359,0.264371326070924" Connections="1513" ForcefieldType="h1" Charge="0.053" Components="H">
							<Properties IsBackboneAtom="0" Force="108.785743779178,178.064322362154,158.485827187551" RelativeVelocity="-1.05957430214634,0.478520502728346,0.355578591729853"/>
						</Atom3d>
						<Bond ID="1505" Mapping="409" Parent="1514" Connects="1495,1496"/>
						<Bond ID="1506" Mapping="409" Parent="1514" Connects="1495,1497"/>
						<Bond ID="1507" Mapping="409" Parent="1514" Connects="1495,1498"/>
						<Bond ID="1508" Mapping="409" Parent="1514" Hidden="1" Connects="1496,1499"/>
						<Bond ID="1509" Mapping="409" Parent="1514" Hidden="1" Connects="1496,1500"/>
						<Bond ID="1510" Mapping="409" Parent="1514" Hidden="1" Connects="1496,1501"/>
						<Bond ID="1511" Mapping="409" Parent="1514" Hidden="1" Connects="1497,1502"/>
						<Bond ID="1512" Mapping="409" Parent="1514" Hidden="1" Connects="1497,1503"/>
						<Bond ID="1513" Mapping="409" Parent="1514" Hidden="1" Connects="1497,1504"/>
						<RepeatUnit ID="1514" Mapping="409" Parent="1728" Children="ci(19):19+1495" XYZ="0.645130364109022,0.274145790779806,-0.00109846655623322" FlipProbability="0" ChiralInversionProbability="0"/>
						<Bond ID="1515" Mapping="409" Parent="1728" Connects="1474,1498"/>
						<Atom3d ID="1516" HasProperties="1" Mapping="409" Parent="1535" UserID="652" DisplayStyle="Ball and Stick" XYZ="0.543622883430396,0.506993882856557,0.43320069628832" Connections="1526,1527,1528,1557" ForcefieldType="si4c" Charge="0.715" Components="Si">
							<Properties IsBackboneAtom="1" Force="364.95909169987,179.413351800027,-15.8081699467124" RelativeVelocity="0.186295455260029,-0.156603648123947,0.042236851418727"/>
						</Atom3d>
						<Atom3d ID="1517" HasProperties="1" Mapping="409" Parent="1535" UserID="653" DisplayStyle="Ball and Stick" XYZ="0.605988652911454,0.44392854425412,0.434895103282796" Connections="1526,1529,1530,1531" ForcefieldType="c4" Charge="-0.294" Components="C">
							<Properties IsBackboneAtom="0" Force="-425.970669825023,-293.679805255284,87.8893367465384" RelativeVelocity="0.274417072830467,0.150127494796492,-0.210338915804946"/>
						</Atom3d>
						<Atom3d ID="1518" HasProperties="1" Mapping="409" Parent="1535" UserID="654" DisplayStyle="Ball and Stick" XYZ="0.578908273778089,0.587986127933178,0.441346030564296" Connections="1527,1532,1533,1534" ForcefieldType="c4" Charge="-0.294" Components="C">
							<Properties IsBackboneAtom="0" Force="435.990434936866,-431.39467080895,-1020.20060265039" RelativeVelocity="-0.296514011777504,0.303029214921554,0.0457708009625322"/>
						</Atom3d>
						<Atom3d ID="1519" HasProperties="1" Mapping="409" Parent="1535" UserID="655" DisplayStyle="Ball and Stick" XYZ="0.506845354077613,0.504254600639534,0.365880713933072" Connections="1528,1536" ForcefieldType="o2z" Charge="-0.445" Components="O">
							<Properties IsBackboneAtom="1" Force="-180.569380631814,33.8071733614376,-655.411771418161" RelativeVelocity="0.323530320958354,-0.192147190605626,-0.139344820929481"/>
						</Atom3d>
						<Atom3d ID="1520" HasProperties="1" Mapping="409" Parent="1535" UserID="656" DisplayStyle="Ball and Stick" Hidden="1" XYZ="0.583906848966602,0.403535688210343,0.409453269900422" Connections="1529" ForcefieldType="h1" Charge="0.053" Components="H">
							<Properties IsBackboneAtom="0" Force="251.914476638107,29.9786504160453,38.40113207665" RelativeVelocity="-0.615055804588876,-0.485166085548348,0.440202849209374"/>
						</Atom3d>
						<Atom3d ID="1521" HasProperties="1" Mapping="409" Parent="1535" UserID="657" DisplayStyle="Ball and Stick" Hidden="1" XYZ="0.616818720542854,0.426523245477917,0.482950091892918" Connections="1530" ForcefieldType="h1" Charge="0.053" Components="H">
							<Properties IsBackboneAtom="0" Force="59.8622646476304,200.722425916332,-4.01970411176934" RelativeVelocity="0.277388795656996,1.17706693618526,-0.533351975252729"/>
						</Atom3d>
						<Atom3d ID="1522" HasProperties="1" Mapping="409" Parent="1535" UserID="658" DisplayStyle="Ball and Stick" Hidden="1" XYZ="0.649350415373293,0.457064469889123,0.410278794755162" Connections="1531" ForcefieldType="h1" Charge="0.053" Components="H">
							<Properties IsBackboneAtom="0" Force="238.293331715763,43.3099801152734,-63.6451278256932" RelativeVelocity="-0.201737603405102,0.949505933120484,-0.476774288906062"/>
						</Atom3d>
						<Atom3d ID="1523" HasProperties="1" Mapping="409" Parent="1535" UserID="659" DisplayStyle="Ball and Stick" Hidden="1" XYZ="0.599205309839014,0.598831760145339,0.485939940046483" Connections="1532" ForcefieldType="h1" Charge="0.053" Components="H">
							<Properties IsBackboneAtom="0" Force="197.951764100161,192.942674765222,712.669141362035" RelativeVelocity="0.522228443325406,-0.371978748030926,0.00210285641604022"/>
						</Atom3d>
						<Atom3d ID="1524" HasProperties="1" Mapping="409" Parent="1535" UserID="660" DisplayStyle="Ball and Stick" Hidden="1" XYZ="0.542312365308638,0.621530455892099,0.428051631785601" Connections="1533" ForcefieldType="h1" Charge="0.053" Components="H">
							<Properties IsBackboneAtom="0" Force="-94.001403232981,385.898755175693,-50.7799607717411" RelativeVelocity="0.4823302374782,0.609775138151026,-0.374962453410264"/>
						</Atom3d>
						<Atom3d ID="1525" HasProperties="1" Mapping="409" Parent="1535" UserID="661" DisplayStyle="Ball and Stick" Hidden="1" XYZ="0.620355941769636,0.589060630565555,0.405530334024894" Connections="1534" ForcefieldType="h1" Charge="0.053" Components="H">
							<Properties IsBackboneAtom="0" Force="-479.993014527999,157.770339652957,324.915804643213" RelativeVelocity="0.807815235261831,-0.988819057874166,0.0691427602093541"/>
						</Atom3d>
						<Bond ID="1526" Mapping="409" Parent="1535" Connects="1516,1517"/>
						<Bond ID="1527" Mapping="409" Parent="1535" Connects="1516,1518"/>
						<Bond ID="1528" Mapping="409" Parent="1535" Connects="1516,1519"/>
						<Bond ID="1529" Mapping="409" Parent="1535" Hidden="1" Connects="1517,1520"/>
						<Bond ID="1530" Mapping="409" Parent="1535" Hidden="1" Connects="1517,1521"/>
						<Bond ID="1531" Mapping="409" Parent="1535" Hidden="1" Connects="1517,1522"/>
						<Bond ID="1532" Mapping="409" Parent="1535" Hidden="1" Connects="1518,1523"/>
						<Bond ID="1533" Mapping="409" Parent="1535" Hidden="1" Connects="1518,1524"/>
						<Bond ID="1534" Mapping="409" Parent="1535" Hidden="1" Connects="1518,1525"/>
						<RepeatUnit ID="1535" Mapping="409" Parent="1728" Children="ci(19):19+1516" XYZ="0.645130364109022,0.274145790779806,-0.00109846655623322" FlipProbability="0" ChiralInversionProbability="0"/>
						<Bond ID="1536" Mapping="409" Parent="1728" Connects="1495,1519"/>
						<Atom3d ID="1537" HasProperties="1" Mapping="409" Parent="1556" UserID="662" DisplayStyle="Ball and Stick" XYZ="0.482017472975973,0.480752889730222,0.559121984898345" Connections="1547,1548,1549,1578" ForcefieldType="si4c" Charge="0.715" Components="Si">
							<Properties IsBackboneAtom="1" Force="-152.93805805069,384.271300919078,-183.596928824513" RelativeVelocity="0.0776354492238379,-0.0519405961935778,-0.106066467088916"/>
						</Atom3d>
						<Atom3d ID="1538" HasProperties="1" Mapping="409" Parent="1556" UserID="663" DisplayStyle="Ball and Stick" XYZ="0.513218638313944,0.39720743185735,0.573889919856483" Connections="1547,1550,1551,1552" ForcefieldType="c4" Charge="-0.294" Components="C">
							<Properties IsBackboneAtom="0" Force="255.320090046893,-59.9738658326633,-661.763112179003" RelativeVelocity="0.231046452877936,0.080591028289161,-0.0996357101111771"/>
						</Atom3d>
						<Atom3d ID="1539" HasProperties="1" Mapping="409" Parent="1556" UserID="664" DisplayStyle="Ball and Stick" XYZ="0.534894309639584,0.543723877480974,0.599690215567859" Connections="1548,1553,1554,1555" ForcefieldType="c4" Charge="-0.294" Components="C">
							<Properties IsBackboneAtom="0" Force="771.881095924417,-864.984510343362,-434.562354010695" RelativeVelocity="0.13501812394745,0.179936606948444,0.239127000420672"/>
						</Atom3d>
						<Atom3d ID="1540" HasProperties="1" Mapping="409" Parent="1556" UserID="665" DisplayStyle="Ball and Stick" XYZ="0.485917477269686,0.496508573188361,0.481767576083969" Connections="1549,1557" ForcefieldType="o2z" Charge="-0.445" Components="O">
							<Properties IsBackboneAtom="1" Force="-265.062036381843,-230.531405991931,815.134971166499" RelativeVelocity="0.0990377492784091,-0.186510454292192,0.0216420443269782"/>
						</Atom3d>
						<Atom3d ID="1541" HasProperties="1" Mapping="409" Parent="1556" UserID="666" DisplayStyle="Ball and Stick" Hidden="1" XYZ="0.492635827037372,0.355928365080316,0.548300600293799" Connections="1550" ForcefieldType="h1" Charge="0.053" Components="H">
							<Properties IsBackboneAtom="0" Force="-31.632052978519,265.667592605096,-169.45357991726" RelativeVelocity="0.491030434816989,-0.831015497385717,0.975593153210325"/>
						</Atom3d>
						<Atom3d ID="1542" HasProperties="1" Mapping="409" Parent="1556" UserID="667" DisplayStyle="Ball and Stick" Hidden="1" XYZ="0.508130023834853,0.383049765614968,0.621178824403336" Connections="1551" ForcefieldType="h1" Charge="0.053" Components="H">
							<Properties IsBackboneAtom="0" Force="-241.759715424873,-110.283329066125,1088.98839387757" RelativeVelocity="-0.841446453896306,-0.479017692689887,0.352595320568048"/>
						</Atom3d>
						<Atom3d ID="1543" HasProperties="1" Mapping="409" Parent="1556" UserID="668" DisplayStyle="Ball and Stick" Hidden="1" XYZ="0.565544273172927,0.394489714722843,0.568146537701385" Connections="1552" ForcefieldType="h1" Charge="0.053" Components="H">
							<Properties IsBackboneAtom="0" Force="-89.967475166041,90.8398974799893,-175.405307313322" RelativeVelocity="-1.02637991744692,0.305977354866329,0.592612468123103"/>
						</Atom3d>
						<Atom3d ID="1544" HasProperties="1" Mapping="409" Parent="1556" UserID="669" DisplayStyle="Ball and Stick" Hidden="1" XYZ="0.529225807497526,0.542775812988549,0.650089555160728" Connections="1553" ForcefieldType="h1" Charge="0.053" Components="H">
							<Properties IsBackboneAtom="0" Force="-153.150241632558,-0.527970194937435,569.933961387024" RelativeVelocity="-0.457167907334415,-0.464938737397708,0.202829004175666"/>
						</Atom3d>
						<Atom3d ID="1545" HasProperties="1" Mapping="409" Parent="1556" UserID="670" DisplayStyle="Ball and Stick" Hidden="1" XYZ="0.528630344736626,0.591476435513176,0.584106871273153" Connections="1554" ForcefieldType="h1" Charge="0.053" Components="H">
							<Properties IsBackboneAtom="0" Force="-246.287893235758,513.234765528874,-252.248843891424" RelativeVelocity="-0.859761280020275,0.559439431811729,0.40956332696581"/>
						</Atom3d>
						<Atom3d ID="1546" HasProperties="1" Mapping="409" Parent="1556" UserID="671" DisplayStyle="Ball and Stick" Hidden="1" XYZ="0.588250176786279,0.53380797683494,0.592232711602667" Connections="1555" ForcefieldType="h1" Charge="0.053" Components="H">
							<Properties IsBackboneAtom="0" Force="-641.279834293596,-12.5628876395234,-52.5699933326318" RelativeVelocity="0.392781549258257,0.0337682594146574,0.826560877302262"/>
						</Atom3d>
						<Bond ID="1547" Mapping="409" Parent="1556" Connects="1537,1538"/>
						<Bond ID="1548" Mapping="409" Parent="1556" Connects="1537,1539"/>
						<Bond ID="1549" Mapping="409" Parent="1556" Connects="1537,1540"/>
						<Bond ID="1550" Mapping="409" Parent="1556" Hidden="1" Connects="1538,1541"/>
						<Bond ID="1551" Mapping="409" Parent="1556" Hidden="1" Connects="1538,1542"/>
						<Bond ID="1552" Mapping="409" Parent="1556" Hidden="1" Connects="1538,1543"/>
						<Bond ID="1553" Mapping="409" Parent="1556" Hidden="1" Connects="1539,1544"/>
						<Bond ID="1554" Mapping="409" Parent="1556" Hidden="1" Connects="1539,1545"/>
						<Bond ID="1555" Mapping="409" Parent="1556" Hidden="1" Connects="1539,1546"/>
						<RepeatUnit ID="1556" Mapping="409" Parent="1728" Children="ci(19):19+1537" XYZ="0.645130364109022,0.274145790779806,-0.00109846655623322" FlipProbability="0" ChiralInversionProbability="0"/>
						<Bond ID="1557" Mapping="409" Parent="1728" Connects="1516,1540"/>
						<Atom3d ID="1558" HasProperties="1" Mapping="409" Parent="1577" UserID="672" DisplayStyle="Ball and Stick" XYZ="0.375357784857812,0.499590922425343,0.650895270706049" Connections="1568,1569,1570,1599" ForcefieldType="si4c" Charge="0.715" Components="Si">
							<Properties IsBackboneAtom="1" Force="-10.6480337185927,771.764003860331,596.916422213303" RelativeVelocity="-0.135512207742933,-0.0259656188558295,0.290992951055911"/>
						</Atom3d>
						<Atom3d ID="1559" HasProperties="1" Mapping="409" Parent="1577" UserID="673" DisplayStyle="Ball and Stick" XYZ="0.364261748985579,0.579539066545339,0.696606716456405" Connections="1568,1571,1572,1573" ForcefieldType="c4" Charge="-0.294" Components="C">
							<Properties IsBackboneAtom="0" Force="119.923609292801,439.454266605088,96.544304209568" RelativeVelocity="0.679707138693633,-0.00744769021904095,0.0830592506010679"/>
						</Atom3d>
						<Atom3d ID="1560" HasProperties="1" Mapping="409" Parent="1577" UserID="674" DisplayStyle="Ball and Stick" XYZ="0.296528973772585,0.462446636268718,0.660257234997682" Connections="1569,1574,1575,1576" ForcefieldType="c4" Charge="-0.294" Components="C">
							<Properties IsBackboneAtom="0" Force="-115.962862000081,-294.733292222517,-643.07595077985" RelativeVelocity="-0.00969558378288033,0.213865682919428,0.0165460183998696"/>
						</Atom3d>
						<Atom3d ID="1561" HasProperties="1" Mapping="409" Parent="1577" UserID="675" DisplayStyle="Ball and Stick" XYZ="0.407699671177436,0.49812248769147,0.580654047215067" Connections="1570,1578" ForcefieldType="o2z" Charge="-0.445" Components="O">
							<Properties IsBackboneAtom="1" Force="310.940475217482,-121.437328913239,-181.982590563023" RelativeVelocity="0.265314401770841,-0.0766441076670876,0.237942005120219"/>
						</Atom3d>
						<Atom3d ID="1562" HasProperties="1" Mapping="409" Parent="1577" UserID="676" DisplayStyle="Ball and Stick" Hidden="1" XYZ="0.357982649502879,0.568286087669108,0.748882737456228" Connections="1571" ForcefieldType="h1" Charge="0.053" Components="H">
							<Properties IsBackboneAtom="0" Force="39.1253077678666,40.5739861612,-376.062755505761" RelativeVelocity="1.1888951387858,1.07866924947531,-0.132344783334314"/>
						</Atom3d>
						<Atom3d ID="1563" HasProperties="1" Mapping="409" Parent="1577" UserID="677" DisplayStyle="Ball and Stick" Hidden="1" XYZ="0.32224923070242,0.609644558987604,0.682631000875897" Connections="1572" ForcefieldType="h1" Charge="0.053" Components="H">
							<Properties IsBackboneAtom="0" Force="76.8400062655196,-421.439146090237,25.0266561504739" RelativeVelocity="-0.0899714396869231,0.539171938450004,-0.0385650737325227"/>
						</Atom3d>
						<Atom3d ID="1564" HasProperties="1" Mapping="409" Parent="1577" UserID="678" DisplayStyle="Ball and Stick" Hidden="1" XYZ="0.403448208023528,0.615739236657246,0.694165566879731" Connections="1573" ForcefieldType="h1" Charge="0.053" Components="H">
							<Properties IsBackboneAtom="0" Force="-29.3314602509471,-408.497717869461,6.53887219357411" RelativeVelocity="0.552429810290774,0.0611008928921308,-0.264944466127804"/>
						</Atom3d>
						<Atom3d ID="1565" HasProperties="1" Mapping="409" Parent="1577" UserID="679" DisplayStyle="Ball and Stick" Hidden="1" XYZ="0.295924666035227,0.410032041165658,0.664949798861516" Connections="1574" ForcefieldType="h1" Charge="0.053" Components="H">
							<Properties IsBackboneAtom="0" Force="-56.0732361012281,121.586666324081,-97.0055581066767" RelativeVelocity="1.17818235934284,-0.90889416484961,0.536391724825219"/>
						</Atom3d>
						<Atom3d ID="1566" HasProperties="1" Mapping="409" Parent="1577" UserID="680" DisplayStyle="Ball and Stick" Hidden="1" XYZ="0.27404064454911,0.477431887758065,0.614126602668958" Connections="1575" ForcefieldType="h1" Charge="0.053" Components="H">
							<Properties IsBackboneAtom="0" Force="-187.195241388062,-207.041842874435,328.323833201024" RelativeVelocity="-0.683270933881804,-0.562267801671685,-0.567769256538893"/>
						</Atom3d>
						<Atom3d ID="1567" HasProperties="1" Mapping="409" Parent="1577" UserID="681" DisplayStyle="Ball and Stick" Hidden="1" XYZ="0.270989152984805,0.482461924630255,0.700471184369632" Connections="1576" ForcefieldType="h1" Charge="0.053" Components="H">
							<Properties IsBackboneAtom="0" Force="-152.773333260693,194.211158975074,13.4591822695225" RelativeVelocity="-0.302287774571374,1.30087673324441,-0.788411483501262"/>
						</Atom3d>
						<Bond ID="1568" Mapping="409" Parent="1577" Connects="1558,1559"/>
						<Bond ID="1569" Mapping="409" Parent="1577" Connects="1558,1560"/>
						<Bond ID="1570" Mapping="409" Parent="1577" Connects="1558,1561"/>
						<Bond ID="1571" Mapping="409" Parent="1577" Hidden="1" Connects="1559,1562"/>
						<Bond ID="1572" Mapping="409" Parent="1577" Hidden="1" Connects="1559,1563"/>
						<Bond ID="1573" Mapping="409" Parent="1577" Hidden="1" Connects="1559,1564"/>
						<Bond ID="1574" Mapping="409" Parent="1577" Hidden="1" Connects="1560,1565"/>
						<Bond ID="1575" Mapping="409" Parent="1577" Hidden="1" Connects="1560,1566"/>
						<Bond ID="1576" Mapping="409" Parent="1577" Hidden="1" Connects="1560,1567"/>
						<RepeatUnit ID="1577" Mapping="409" Parent="1728" Children="ci(19):19+1558" XYZ="0.645130364109022,0.274145790779806,-0.00109846655623322" FlipProbability="0" ChiralInversionProbability="0"/>
						<Bond ID="1578" Mapping="409" Parent="1728" Connects="1537,1561"/>
						<Atom3d ID="1579" HasProperties="1" Mapping="409" Parent="1598" UserID="682" DisplayStyle="Ball and Stick" XYZ="0.469143608847704,0.452479588256413,0.760730502489244" Connections="1589,1590,1591,1620" ForcefieldType="si4c" Charge="0.715" Components="Si">
							<Properties IsBackboneAtom="1" Force="-751.112328382338,525.161511619734,-320.940264167445" RelativeVelocity="-0.0859684098986784,-0.122133472127831,-0.0609310413686922"/>
						</Atom3d>
						<Atom3d ID="1580" HasProperties="1" Mapping="409" Parent="1598" UserID="683" DisplayStyle="Ball and Stick" XYZ="0.526499244288226,0.518315945242535,0.78246587416016" Connections="1589,1592,1593,1594" ForcefieldType="c4" Charge="-0.294" Components="C">
							<Properties IsBackboneAtom="0" Force="429.087364390534,-724.509052027684,260.431081368018" RelativeVelocity="0.123312186298894,0.513321443208307,0.209252363026194"/>
						</Atom3d>
						<Atom3d ID="1581" HasProperties="1" Mapping="409" Parent="1598" UserID="684" DisplayStyle="Ball and Stick" XYZ="0.411191575668016,0.448347941130979,0.830104000924794" Connections="1590,1595,1596,1597" ForcefieldType="c4" Charge="-0.294" Components="C">
							<Properties IsBackboneAtom="0" Force="-640.378368134201,-188.679594821353,-115.827117586678" RelativeVelocity="0.0997201008579649,-0.0278255977808281,0.256598036703264"/>
						</Atom3d>
						<Atom3d ID="1582" HasProperties="1" Mapping="409" Parent="1598" UserID="685" DisplayStyle="Ball and Stick" XYZ="0.425437682740077,0.463071561237585,0.695618548577343" Connections="1591,1599" ForcefieldType="o2z" Charge="-0.445" Components="O">
							<Properties IsBackboneAtom="1" Force="495.490696549063,-96.5595718401962,583.168367153853" RelativeVelocity="-0.156528766014361,0.275138387499362,-0.174869980297758"/>
						</Atom3d>
						<Atom3d ID="1583" HasProperties="1" Mapping="409" Parent="1598" UserID="686" DisplayStyle="Ball and Stick" Hidden="1" XYZ="0.546614855322988,0.509797096049659,0.830665307865248" Connections="1592" ForcefieldType="h1" Charge="0.053" Components="H">
							<Properties IsBackboneAtom="0" Force="-127.968427467699,-71.7264021891579,-46.9762619503645" RelativeVelocity="0.582010018653112,-1.12818017285986,1.6781412934665"/>
						</Atom3d>
						<Atom3d ID="1584" HasProperties="1" Mapping="409" Parent="1598" UserID="687" DisplayStyle="Ball and Stick" Hidden="1" XYZ="0.501219880933117,0.561564673280612,0.786401867375176" Connections="1593" ForcefieldType="h1" Charge="0.053" Components="H">
							<Properties IsBackboneAtom="0" Force="-294.149765498995,732.90701497487,-80.2062559825922" RelativeVelocity="0.448807909240121,1.02785342536221,-0.123339140843971"/>
						</Atom3d>
						<Atom3d ID="1585" HasProperties="1" Mapping="409" Parent="1598" UserID="688" DisplayStyle="Ball and Stick" Hidden="1" XYZ="0.569186099572435,0.522374003518006,0.753148717390839" Connections="1594" ForcefieldType="h1" Charge="0.053" Components="H">
							<Properties IsBackboneAtom="0" Force="-1.08186860319133,122.05768825886,-227.468244305336" RelativeVelocity="0.0436237017439621,-0.592809752597793,-0.192623753637336"/>
						</Atom3d>
						<Atom3d ID="1586" HasProperties="1" Mapping="409" Parent="1598" UserID="689" DisplayStyle="Ball and Stick" Hidden="1" XYZ="0.390460914140711,0.495960263837528,0.838280298890447" Connections="1595" ForcefieldType="h1" Charge="0.053" Components="H">
							<Properties IsBackboneAtom="0" Force="62.3886395108161,60.1612166462072,-52.815229036695" RelativeVelocity="0.0786837787042748,-1.37341601185552,0.0609461094087197"/>
						</Atom3d>
						<Atom3d ID="1587" HasProperties="1" Mapping="409" Parent="1598" UserID="690" DisplayStyle="Ball and Stick" Hidden="1" XYZ="0.435252598917616,0.436686004678352,0.874722140375221" Connections="1596" ForcefieldType="h1" Charge="0.053" Components="H">
							<Properties IsBackboneAtom="0" Force="76.6720300764345,-121.147502954125,17.705853920849" RelativeVelocity="1.33513078668998,-1.73516813314481,0.114182566711011"/>
						</Atom3d>
						<Atom3d ID="1588" HasProperties="1" Mapping="409" Parent="1598" UserID="691" DisplayStyle="Ball and Stick" Hidden="1" XYZ="0.366994113782758,0.416786554515114,0.82450634962333" Connections="1597" ForcefieldType="h1" Charge="0.053" Components="H">
							<Properties IsBackboneAtom="0" Force="632.012783629866,188.034763998192,39.610949560804" RelativeVelocity="-0.759120405899638,0.435164881826626,0.182640718843197"/>
						</Atom3d>
						<Bond ID="1589" Mapping="409" Parent="1598" Connects="1579,1580"/>
						<Bond ID="1590" Mapping="409" Parent="1598" Connects="1579,1581"/>
						<Bond ID="1591" Mapping="409" Parent="1598" Connects="1579,1582"/>
						<Bond ID="1592" Mapping="409" Parent="1598" Hidden="1" Connects="1580,1583"/>
						<Bond ID="1593" Mapping="409" Parent="1598" Hidden="1" Connects="1580,1584"/>
						<Bond ID="1594" Mapping="409" Parent="1598" Hidden="1" Connects="1580,1585"/>
						<Bond ID="1595" Mapping="409" Parent="1598" Hidden="1" Connects="1581,1586"/>
						<Bond ID="1596" Mapping="409" Parent="1598" Hidden="1" Connects="1581,1587"/>
						<Bond ID="1597" Mapping="409" Parent="1598" Hidden="1" Connects="1581,1588"/>
						<RepeatUnit ID="1598" Mapping="409" Parent="1728" Children="ci(19):19+1579" XYZ="0.645130364109022,0.274145790779806,-0.00109846655623322" FlipProbability="0" ChiralInversionProbability="0"/>
						<Bond ID="1599" Mapping="409" Parent="1728" Connects="1558,1582"/>
						<Atom3d ID="1600" HasProperties="1" Mapping="409" Parent="1619" UserID="692" DisplayStyle="Ball and Stick" XYZ="0.523995860183014,0.321837182131777,0.775824055640059" Connections="1610,1611,1612,1641" ForcefieldType="si4c" Charge="0.715" Components="Si">
							<Properties IsBackboneAtom="1" Force="41.2719158583493,-126.60157517896,-350.784925773684" RelativeVelocity="-0.102524953728634,-0.155847869087648,0.044513192355604"/>
						</Atom3d>
						<Atom3d ID="1601" HasProperties="1" Mapping="409" Parent="1619" UserID="693" DisplayStyle="Ball and Stick" XYZ="0.580646515195998,0.282381774616003,0.716032080101286" Connections="1610,1613,1614,1615" ForcefieldType="c4" Charge="-0.294" Components="C">
							<Properties IsBackboneAtom="0" Force="-76.7146968079682,-497.074755858614,172.751771745573" RelativeVelocity="0.0384962194146101,0.241946301236044,0.403484554267947"/>
						</Atom3d>
						<Atom3d ID="1602" HasProperties="1" Mapping="409" Parent="1619" UserID="694" DisplayStyle="Ball and Stick" XYZ="0.560178008286575,0.34434648187862,0.854916057466112" Connections="1611,1616,1617,1618" ForcefieldType="c4" Charge="-0.294" Components="C">
							<Properties IsBackboneAtom="0" Force="10.0300105206344,-1086.29081651052,402.748869408773" RelativeVelocity="0.0808765891647213,0.000512492071506635,0.288167232512305"/>
						</Atom3d>
						<Atom3d ID="1603" HasProperties="1" Mapping="409" Parent="1619" UserID="695" DisplayStyle="Ball and Stick" XYZ="0.506334432401726,0.389198145414834,0.741827530187273" Connections="1612,1620" ForcefieldType="o2z" Charge="-0.445" Components="O">
							<Properties IsBackboneAtom="1" Force="310.487574611169,-400.876208000731,89.8553245161069" RelativeVelocity="0.0769629649360565,0.00368169144792869,0.0180417245631274"/>
						</Atom3d>
						<Atom3d ID="1604" HasProperties="1" Mapping="409" Parent="1619" UserID="696" DisplayStyle="Ball and Stick" Hidden="1" XYZ="0.621461285295563,0.313115050691461,0.706846305443273" Connections="1613" ForcefieldType="h1" Charge="0.053" Components="H">
							<Properties IsBackboneAtom="0" Force="122.012302232227,69.3371741113144,-34.036809224316" RelativeVelocity="-0.948737272503279,-0.665998527574337,0.767824524953356"/>
						</Atom3d>
						<Atom3d ID="1605" HasProperties="1" Mapping="409" Parent="1619" UserID="697" DisplayStyle="Ball and Stick" Hidden="1" XYZ="0.560061277184598,0.270292447094332,0.668974250530254" Connections="1614" ForcefieldType="h1" Charge="0.053" Components="H">
							<Properties IsBackboneAtom="0" Force="-140.458479831585,190.999787499411,129.373272148853" RelativeVelocity="-0.112252698533104,-1.39652122174308,-0.665660935883804"/>
						</Atom3d>
						<Atom3d ID="1606" HasProperties="1" Mapping="409" Parent="1619" UserID="698" DisplayStyle="Ball and Stick" Hidden="1" XYZ="0.59956269359281,0.235485534880511,0.733028581962261" Connections="1615" ForcefieldType="h1" Charge="0.053" Components="H">
							<Properties IsBackboneAtom="0" Force="-87.620407870512,270.05908441091,68.8762349331818" RelativeVelocity="0.680967898234818,0.623073939720375,-0.658107355418312"/>
						</Atom3d>
						<Atom3d ID="1607" HasProperties="1" Mapping="409" Parent="1619" UserID="699" DisplayStyle="Ball and Stick" Hidden="1" XYZ="0.591999214945232,0.300306798850853,0.86902288694601" Connections="1616" ForcefieldType="h1" Charge="0.053" Components="H">
							<Properties IsBackboneAtom="0" Force="-458.888307817966,775.378095454462,-66.5098905877156" RelativeVelocity="0.302930837945436,0.446889675068204,0.517071434219029"/>
						</Atom3d>
						<Atom3d ID="1608" HasProperties="1" Mapping="409" Parent="1619" UserID="700" DisplayStyle="Ball and Stick" Hidden="1" XYZ="0.520783578022624,0.349227486853986,0.891157754850582" Connections="1617" ForcefieldType="h1" Charge="0.053" Components="H">
							<Properties IsBackboneAtom="0" Force="297.014394295067,-66.8926714202969,-192.888203898887" RelativeVelocity="0.23193668785378,-0.0503814718968742,-0.962621068177691"/>
						</Atom3d>
						<Atom3d ID="1609" HasProperties="1" Mapping="409" Parent="1619" UserID="701" DisplayStyle="Ball and Stick" Hidden="1" XYZ="0.588529704754669,0.387283580896265,0.857413445953368" Connections="1618" ForcefieldType="h1" Charge="0.053" Components="H">
							<Properties IsBackboneAtom="0" Force="197.953952785142,173.95374459079,-75.3411051563834" RelativeVelocity="0.295552108065032,1.11295252397016,0.131269317210385"/>
						</Atom3d>
						<Bond ID="1610" Mapping="409" Parent="1619" Connects="1600,1601"/>
						<Bond ID="1611" Mapping="409" Parent="1619" Connects="1600,1602"/>
						<Bond ID="1612" Mapping="409" Parent="1619" Connects="1600,1603"/>
						<Bond ID="1613" Mapping="409" Parent="1619" Hidden="1" Connects="1601,1604"/>
						<Bond ID="1614" Mapping="409" Parent="1619" Hidden="1" Connects="1601,1605"/>
						<Bond ID="1615" Mapping="409" Parent="1619" Hidden="1" Connects="1601,1606"/>
						<Bond ID="1616" Mapping="409" Parent="1619" Hidden="1" Connects="1602,1607"/>
						<Bond ID="1617" Mapping="409" Parent="1619" Hidden="1" Connects="1602,1608"/>
						<Bond ID="1618" Mapping="409" Parent="1619" Hidden="1" Connects="1602,1609"/>
						<RepeatUnit ID="1619" Mapping="409" Parent="1728" Children="ci(19):19+1600" XYZ="0.645130364109022,0.274145790779806,-0.00109846655623322" FlipProbability="0" ChiralInversionProbability="0"/>
						<Bond ID="1620" Mapping="409" Parent="1728" Connects="1579,1603"/>
						<Atom3d ID="1621" HasProperties="1" Mapping="409" Parent="1640" UserID="702" DisplayStyle="Ball and Stick" XYZ="0.393148550335068,0.248035461069659,0.755091379797277" Connections="1631,1632,1633,1662" ForcefieldType="si4c" Charge="0.715" Components="Si">
							<Properties IsBackboneAtom="1" Force="314.768932661581,75.0295553084363,115.997264908168" RelativeVelocity="-0.025277044419658,0.00115802665090492,0.226754138554763"/>
						</Atom3d>
						<Atom3d ID="1622" HasProperties="1" Mapping="409" Parent="1640" UserID="703" DisplayStyle="Ball and Stick" XYZ="0.362566964598228,0.294736220070389,0.685288079328129" Connections="1631,1634,1635,1636" ForcefieldType="c4" Charge="-0.294" Components="C">
							<Properties IsBackboneAtom="0" Force="617.851530463381,-342.263574090489,-594.738026651097" RelativeVelocity="-0.0276941642425509,0.0346246098244247,-0.212590662442942"/>
						</Atom3d>
						<Atom3d ID="1623" HasProperties="1" Mapping="409" Parent="1640" UserID="704" DisplayStyle="Ball and Stick" XYZ="0.417127905360961,0.162394788207786,0.74785263697968" Connections="1632,1637,1638,1639" ForcefieldType="c4" Charge="-0.294" Components="C">
							<Properties IsBackboneAtom="0" Force="-538.592193508965,-576.269856187272,-172.84144069828" RelativeVelocity="-0.0255566676133584,0.157335900648483,-0.202332111835371"/>
						</Atom3d>
						<Atom3d ID="1624" HasProperties="1" Mapping="409" Parent="1640" UserID="705" DisplayStyle="Ball and Stick" XYZ="0.456215605324676,0.284270429362683,0.78457560378428" Connections="1633,1641" ForcefieldType="o2z" Charge="-0.445" Components="O">
							<Properties IsBackboneAtom="1" Force="15.8528934439262,-52.8231196269177,-30.8117903967304" RelativeVelocity="0.0602671530334042,0.23881688588742,0.108946714658054"/>
						</Atom3d>
						<Atom3d ID="1625" HasProperties="1" Mapping="409" Parent="1640" UserID="706" DisplayStyle="Ball and Stick" Hidden="1" XYZ="0.371717253178476,0.343967262639527,0.698840739547067" Connections="1634" ForcefieldType="h1" Charge="0.053" Components="H">
							<Properties IsBackboneAtom="0" Force="-131.714677493614,240.538640267184,-27.9980175021338" RelativeVelocity="-1.34887894777398,0.0819848147389853,0.22348547431177"/>
						</Atom3d>
						<Atom3d ID="1626" HasProperties="1" Mapping="409" Parent="1640" UserID="707" DisplayStyle="Ball and Stick" Hidden="1" XYZ="0.313151461555141,0.287045660141055,0.672318592162696" Connections="1635" ForcefieldType="h1" Charge="0.053" Components="H">
							<Properties IsBackboneAtom="0" Force="-209.540684944701,36.2084022789745,63.1544721054041" RelativeVelocity="-0.825643178060122,-0.297324116974714,-0.0454909463882353"/>
						</Atom3d>
						<Atom3d ID="1627" HasProperties="1" Mapping="409" Parent="1640" UserID="708" DisplayStyle="Ball and Stick" Hidden="1" XYZ="0.389968558637645,0.286521646083378,0.639128043262932" Connections="1636" ForcefieldType="h1" Charge="0.053" Components="H">
							<Properties IsBackboneAtom="0" Force="-169.481988653134,63.1751676167212,458.618594903047" RelativeVelocity="-0.187803042436641,0.454931781651898,1.45048703621072"/>
						</Atom3d>
						<Atom3d ID="1628" HasProperties="1" Mapping="409" Parent="1640" UserID="709" DisplayStyle="Ball and Stick" Hidden="1" XYZ="0.379766753647273,0.125748738125284,0.761903197521536" Connections="1637" ForcefieldType="h1" Charge="0.053" Components="H">
							<Properties IsBackboneAtom="0" Force="146.967823711086,447.267433098665,-172.648398191971" RelativeVelocity="0.915757703032733,-0.230326141262819,-0.566104558779"/>
						</Atom3d>
						<Atom3d ID="1629" HasProperties="1" Mapping="409" Parent="1640" UserID="710" DisplayStyle="Ball and Stick" Hidden="1" XYZ="0.455663501180191,0.15127745018902,0.78031789216404" Connections="1638" ForcefieldType="h1" Charge="0.053" Components="H">
							<Properties IsBackboneAtom="0" Force="307.344100912911,70.4210477416104,139.593403791219" RelativeVelocity="-0.429558009207086,-0.554988293675621,-1.78435880867761"/>
						</Atom3d>
						<Atom3d ID="1630" HasProperties="1" Mapping="409" Parent="1640" UserID="711" DisplayStyle="Ball and Stick" Hidden="1" XYZ="0.432015676289533,0.148743025324313,0.699387578933948" Connections="1639" ForcefieldType="h1" Charge="0.053" Components="H">
							<Properties IsBackboneAtom="0" Force="60.6289553182074,46.7928390986376,34.7868395940797" RelativeVelocity="-0.00486463620787281,-0.208977526900697,-0.130088702927993"/>
						</Atom3d>
						<Bond ID="1631" Mapping="409" Parent="1640" Connects="1621,1622"/>
						<Bond ID="1632" Mapping="409" Parent="1640" Connects="1621,1623"/>
						<Bond ID="1633" Mapping="409" Parent="1640" Connects="1621,1624"/>
						<Bond ID="1634" Mapping="409" Parent="1640" Hidden="1" Connects="1622,1625"/>
						<Bond ID="1635" Mapping="409" Parent="1640" Hidden="1" Connects="1622,1626"/>
						<Bond ID="1636" Mapping="409" Parent="1640" Hidden="1" Connects="1622,1627"/>
						<Bond ID="1637" Mapping="409" Parent="1640" Hidden="1" Connects="1623,1628"/>
						<Bond ID="1638" Mapping="409" Parent="1640" Hidden="1" Connects="1623,1629"/>
						<Bond ID="1639" Mapping="409" Parent="1640" Hidden="1" Connects="1623,1630"/>
						<RepeatUnit ID="1640" Mapping="409" Parent="1728" Children="ci(19):19+1621" XYZ="0.645130364109022,0.274145790779806,-0.00109846655623322" FlipProbability="0" ChiralInversionProbability="0"/>
						<Bond ID="1641" Mapping="409" Parent="1728" Connects="1600,1624"/>
						<Atom3d ID="1642" HasProperties="1" Mapping="409" Parent="1661" UserID="712" DisplayStyle="Ball and Stick" XYZ="0.319469360313724,0.234780001294173,0.883127252301065" Connections="1652,1653,1654,1683" ForcefieldType="si4c" Charge="0.715" Components="Si">
							<Properties IsBackboneAtom="1" Force="-676.842883781102,590.39543981272,232.051588579839" RelativeVelocity="0.0193677964166049,0.0125384744194399,0.0121809581801242"/>
						</Atom3d>
						<Atom3d ID="1643" HasProperties="1" Mapping="409" Parent="1661" UserID="713" DisplayStyle="Ball and Stick" XYZ="0.234198016667185,0.201587103745026,0.906447771890516" Connections="1652,1655,1656,1657" ForcefieldType="c4" Charge="-0.294" Components="C">
							<Properties IsBackboneAtom="0" Force="658.067127123889,316.235418313895,-435.881726876932" RelativeVelocity="0.116445556978917,0.163835974530245,-0.191595810336224"/>
						</Atom3d>
						<Atom3d ID="1644" HasProperties="1" Mapping="409" Parent="1661" UserID="714" DisplayStyle="Ball and Stick" XYZ="0.376622107887285,0.174745587047969,0.91509482268357" Connections="1653,1658,1659,1660" ForcefieldType="c4" Charge="-0.294" Components="C">
							<Properties IsBackboneAtom="0" Force="-391.377519948586,-595.227372677099,82.7580357875773" RelativeVelocity="0.0686833672819816,-0.232527305901932,-0.0211275011708788"/>
						</Atom3d>
						<Atom3d ID="1645" HasProperties="1" Mapping="409" Parent="1661" UserID="715" DisplayStyle="Ball and Stick" XYZ="0.338342570479702,0.252426756238066,0.809338998494719" Connections="1654,1662" ForcefieldType="o2z" Charge="-0.445" Components="O">
							<Properties IsBackboneAtom="1" Force="-371.065256606533,-269.582545986608,276.627159192671" RelativeVelocity="0.246285314360889,0.282483500129555,0.119372211678724"/>
						</Atom3d>
						<Atom3d ID="1646" HasProperties="1" Mapping="409" Parent="1661" UserID="716" DisplayStyle="Ball and Stick" Hidden="1" XYZ="0.193065182771534,0.228891017077553,0.890844824336905" Connections="1655" ForcefieldType="h1" Charge="0.053" Components="H">
							<Properties IsBackboneAtom="0" Force="-93.7901038038628,231.135955232992,-9.67117188528721" RelativeVelocity="-0.562301304235265,-1.18812109980025,-0.330886228577345"/>
						</Atom3d>
						<Atom3d ID="1647" HasProperties="1" Mapping="409" Parent="1661" UserID="717" DisplayStyle="Ball and Stick" Hidden="1" XYZ="0.232910887024805,0.197682245207759,0.958538175474311" Connections="1656" ForcefieldType="h1" Charge="0.053" Components="H">
							<Properties IsBackboneAtom="0" Force="-67.3175604092991,-135.640579463426,38.142987551307" RelativeVelocity="-1.69390728899632,1.3134426938307,-1.09139443067521"/>
						</Atom3d>
						<Atom3d ID="1648" HasProperties="1" Mapping="409" Parent="1661" UserID="718" DisplayStyle="Ball and Stick" Hidden="1" XYZ="0.229216404445837,0.155853719599249,0.882582299150713" Connections="1657" ForcefieldType="h1" Charge="0.053" Components="H">
							<Properties IsBackboneAtom="0" Force="-6.17276597704096,-287.423114357559,134.164809271225" RelativeVelocity="-0.386952241540463,-0.59496824942209,1.29003943521832"/>
						</Atom3d>
						<Atom3d ID="1649" HasProperties="1" Mapping="409" Parent="1661" UserID="719" DisplayStyle="Ball and Stick" Hidden="1" XYZ="0.359259572000016,0.156505675436732,0.962019089621445" Connections="1658" ForcefieldType="h1" Charge="0.053" Components="H">
							<Properties IsBackboneAtom="0" Force="267.499972565972,421.097211582814,-34.9886422863829" RelativeVelocity="-0.978703922185101,0.544627669137738,-0.348773215749379"/>
						</Atom3d>
[truncated: 284,280 more chars]
