# Supplementary material for: Supramolecular dynamics-enhanced synergistic antifouling mechanisms for enhanced membrane antifouling and permeability
Source: Nat Commun. 2025 Jul 30;16:6956. doi: 10.1038/s41467-025-62231-w (PMC12311053; doi:10.1038/s41467-025-62231-w)
Supplement: Supplementary file 4 — Supplementary Data 1 [file 41467_2025_62231_MOESM4_ESM.zip › Supplementary date-Molecular simulation/Assembled γ-CD_PDMS in DMF.xsd]

<?xml version="1.0" encoding="latin1"?>
<!DOCTYPE XSD []>
<XSD Version="20.1" WrittenBy="Materials Studio 20.1">
	<AtomisticTreeRoot ID="1" NumProperties="62" HasProperties="1" NumChildren="1">
		<Property Name="AngleAxisType" DefinedOn="AngleBetweenPlanesBender" Type="Enumerated"/>
		<Property Name="AngleEnergy" DefinedOn="ClassicalEnergyHolder" Type="Double"/>
		<Property Name="BeadDocumentID" DefinedOn="MesoMoleculeSet" Type="String"/>
		<Property Name="BendBendEnergy" DefinedOn="ClassicalEnergyHolder" Type="Double"/>
		<Property Name="BendTorsionBendEnergy" DefinedOn="ClassicalEnergyHolder" Type="Double"/>
		<Property Name="BondEnergy" DefinedOn="ClassicalEnergyHolder" Type="Double"/>
		<Property Name="EFGAsymmetry" DefinedOn="Atom" Type="Double"/>
		<Property Name="EFGQuadrupolarCoupling" DefinedOn="Atom" Type="Double"/>
		<Property Name="ElectrostaticEnergy" DefinedOn="ClassicalEnergyHolder" Type="Double"/>
		<Property Name="FaceMillerIndex" DefinedOn="GrowthFace" Type="MillerIndex"/>
		<Property Name="FacetTransparency" DefinedOn="GrowthFace" Type="Float"/>
		<Property Name="FermiLevel" DefinedOn="ScalarFieldBase" Type="Double"/>
		<Property Name="Force" DefinedOn="Matter" Type="CoDirection"/>
		<Property Name="FrameFilter" DefinedOn="Trajectory" Type="String"/>
		<Property Name="HarmonicForceConstant" DefinedOn="HarmonicRestraint" Type="Double"/>
		<Property Name="HarmonicMinimum" DefinedOn="HarmonicRestraint" Type="Double"/>
		<Property Name="HydrogenBondEnergy" DefinedOn="ClassicalEnergyHolder" Type="Double"/>
		<Property Name="ImportOrder" DefinedOn="Bondable" Type="UnsignedInteger"/>
		<Property Name="InversionEnergy" DefinedOn="ClassicalEnergyHolder" Type="Double"/>
		<Property Name="IsBackboneAtom" DefinedOn="Atom" Type="Boolean"/>
		<Property Name="IsChiralCenter" DefinedOn="Atom" Type="Boolean"/>
		<Property Name="IsOutOfPlane" DefinedOn="Atom" Type="Boolean"/>
		<Property Name="IsRepeatArrowVisible" DefinedOn="ElectrodeWire" Type="Boolean"/>
		<Property Name="KineticEnergy" DefinedOn="ClassicalEnergyHolder" Type="Double"/>
		<Property Name="LineExtentPadding" DefinedOn="BestFitLineMonitor" Type="Double"/>
		<Property Name="LinkageGroupName" DefinedOn="Linkage" Type="String"/>
		<Property Name="ListIdentifier" DefinedOn="PropertyList" Type="String"/>
		<Property Name="NMRShielding" DefinedOn="Atom" Type="Double"/>
		<Property Name="NonBondEnergy" DefinedOn="ClassicalEnergyHolder" Type="Double"/>
		<Property Name="NormalMode" DefinedOn="Bondable" Type="Direction"/>
		<Property Name="NormalModeFrequency" DefinedOn="Bondable" Type="Double"/>
		<Property Name="NumScanSteps" DefinedOn="LinearScan" Type="UnsignedInteger"/>
		<Property Name="OrbitalCutoffRadius" DefinedOn="Bondable" Type="Double"/>
		<Property Name="PlaneExtentPadding" DefinedOn="BestFitPlaneMonitor" Type="Double"/>
		<Property Name="PotentialEnergy" DefinedOn="ClassicalEnergyHolder" Type="Double"/>
		<Property Name="QuantizationValue" DefinedOn="ScalarFieldBase" Type="Double"/>
		<Property Name="RelativeVelocity" DefinedOn="Matter" Type="Direction"/>
		<Property Name="RepeatArrowScale" DefinedOn="ElectrodeWire" Type="Float"/>
		<Property Name="RestraintEnergy" DefinedOn="ClassicalEnergyHolder" Type="Double"/>
		<Property Name="ScanEnd" DefinedOn="LinearScan" Type="Double"/>
		<Property Name="ScanStart" DefinedOn="LinearScan" Type="Double"/>
		<Property Name="SeparatedStretchStretchEnergy" DefinedOn="ClassicalEnergyHolder" Type="Double"/>
		<Property Name="ServerDipoleMoment" DefinedOn="MatterGroupProperties" Type="Direction"/>
		<Property Name="SimulationStep" DefinedOn="Trajectory" Type="Integer"/>
		<Property Name="SpinQuantizationDirection" DefinedOn="Atom" Type="Direction"/>
		<Property Name="Stiffness" DefinedOn="SymmetryMatterHessian" Type="Matrix6x6"/>
		<Property Name="StretchBendStretchEnergy" DefinedOn="ClassicalEnergyHolder" Type="Double"/>
		<Property Name="StretchStretchEnergy" DefinedOn="ClassicalEnergyHolder" Type="Double"/>
		<Property Name="StretchTorsionStretchEnergy" DefinedOn="ClassicalEnergyHolder" Type="Double"/>
		<Property Name="Temperature" DefinedOn="ClassicalEnergyHolder" Type="Double"/>
		<Property Name="ThreeBodyNonBondEnergy" DefinedOn="ClassicalEnergyHolder" Type="Double"/>
		<Property Name="TorsionBendBendEnergy" DefinedOn="ClassicalEnergyHolder" Type="Double"/>
		<Property Name="TorsionEnergy" DefinedOn="ClassicalEnergyHolder" Type="Double"/>
		<Property Name="TorsionStretchEnergy" DefinedOn="ClassicalEnergyHolder" Type="Double"/>
		<Property Name="TotalEnergy" DefinedOn="ClassicalEnergyHolder" Type="Double"/>
		<Property Name="Units" DefinedOn="ScalarFieldBase" Type="String"/>
		<Property Name="ValenceCrossTermEnergy" DefinedOn="ClassicalEnergyHolder" Type="Double"/>
		<Property Name="ValenceDiagonalEnergy" DefinedOn="ClassicalEnergyHolder" Type="Double"/>
		<Property Name="VanDerWaalsEnergy" DefinedOn="ClassicalEnergyHolder" Type="Double"/>
		<Property Name="_ServerAtomNames" DefinedOn="IndexProvider" Type="String"/>
		<Property Name="_Stress" DefinedOn="MatterSymmetrySystem" Type="Matrix"/>
		<Property Name="_TrajectoryStress" DefinedOn="MatterSymmetrySystem" Type="Matrix"/>
		<Properties TotalEnergy="3070.8098683457" KineticEnergy="2423.37266071113" PotentialEnergy="647.382157238138" ValenceDiagonalEnergy="2965.55109338261" BondEnergy="913.995524348545" AngleEnergy="1773.55033492309" TorsionEnergy="193.517551815894" InversionEnergy="84.4876822950838" ValenceCrossTermEnergy="-139.768450181938" StretchStretchEnergy="-3.18803870302879" StretchBendStretchEnergy="-99.2262763250066" StretchTorsionStretchEnergy="0.362394387097674" SeparatedStretchStretchEnergy="0" TorsionStretchEnergy="-257.12109064014" BendBendEnergy="-20.2058526052903" TorsionBendBendEnergy="-28.4284636736789" BendTorsionBendEnergy="268.038877378109" NonBondEnergy="-2178.40048596253" HydrogenBondEnergy="0" VanDerWaalsEnergy="-991.841141119717" ElectrostaticEnergy="-1122.12702292406" RestraintEnergy="0" ThreeBodyNonBondEnergy="0" Temperature="299.004175345269"/>
		<SymmetrySystem ID="2" HasProperties="1" Mapping="3" Children="ci(403):403+4" Normalized="1" OverspecificationTolerance="0.01" HasSymmetryHistory="1">
			<Properties _Stress="-8.34995108835251e-005,-3.9676174333908e-007,1.28074681553486e-005,-3.9676174333908e-007,-3.03750933541397e-005,-9.05528474251437e-007,1.28074681553486e-005,-9.05528474251437e-007,-6.61177943915957e-005" _TrajectoryStress="0.000158121250013743,1.53943709514828e-006,-8.94308469904671e-005,1.53943709514828e-006,-0.00020205131412655,1.08743029648896e-005,-8.9430846990467e-005,1.08743029648896e-005,4.53377777398806e-005"/>
			<MappingSet ID="407" SymmetryDefinition="4" ActiveSystem="2" NumFamilies="1" OwnsTotalConstraintMapping="1" TotalConstraintMapping="3">
				<MappingFamily ID="408" NumImageMappings="67">
					<IdentityMapping ID="409" Element="1,0,0,0,0,1,0,0,0,0,1,0" Constraint="1,0,0,0,0,1,0,0,0,0,1,0" MappedObjects="ci(5464):23+410,5,23+433,7,23+456,9,23+479,11,23+502,13,23+525,15,23+548,17,23+571,19,23+594,21,23+617,23,23+640,25,23+663,27,23+686,29,23+709,31,23+732,33,23+755,35,23+778,37,23+801,39,23+824,41,23+847,43,23+870,45,23+893,47,23+916,49,23+939,51,23+962,53,23+985,55,23+1008,57,23+1031,59,23+1054,61,23+1077,63,23+1100,65,23+1123,67,23+1146,69,23+1169,71,23+1192,73,23+1215,75,23+1238,77,23+1261,79,23+1284,81,23+1307,83,23+1330,85,23+1353,87,23+1376,89,23+1399,91,23+1422,93,23+1445,95,23+1468,97,23+1491,99,23+1514,101,23+1537,103,23+1560,105,23+1583,107,23+1606,109,23+1629,111,23+1652,113,23+1675,115,23+1698,117,23+1721,119,23+1744,121,23+1767,123,23+1790,125,23+1813,127,23+1836,129,23+1859,131,23+1882,133,23+1905,135,23+1928,137,23+1951,139,23+1974,141,23+1997,143,23+2020,145,23+2043,147,23+2066,149,23+2089,151,23+2112,153,23+2135,155,23+2158,157,23+2181,159,23+2204,161,23+2227,163,23+2250,165,23+2273,167,23+2296,169,23+2319,171,23+2342,173,23+2365,175,23+2388,177,23+2411,179,23+2434,181,23+2457,183,23+2480,185,23+2503,187,23+2526,189,23+2549,191,23+2572,193,23+2595,195,23+2618,197,23+2641,199,23+2664,201,23+2687,203,23+2710,205,23+2733,207,23+2756,209,23+2779,211,23+2802,213,23+2825,215,23+2848,217,23+2871,219,23+2894,221,23+2917,223,23+2940,225,23+2963,227,23+2986,229,23+3009,231,23+3032,233,23+3055,235,23+3078,237,23+3101,239,23+3124,241,23+3147,243,23+3170,245,23+3193,247,23+3216,249,23+3239,251,23+3262,253,23+3285,255,23+3308,257,23+3331,259,23+3354,261,23+3377,263,23+3400,265,23+3423,267,23+3446,269,23+3469,271,23+3492,273,23+3515,275,23+3538,277,23+3561,279,23+3584,281,23+3607,283,23+3630,285,23+3653,287,23+3676,289,23+3699,291,23+3722,293,23+3745,295,23+3768,297,23+3791,299,23+3814,301,23+3837,303,23+3860,305,23+3883,307,23+3906,309,23+3929,311,23+3952,313,23+3975,315,23+3998,317,23+4021,319,23+4044,321,23+4067,323,23+4090,325,23+4113,327,23+4136,329,23+4159,331,23+4182,333,23+4205,335,23+4228,337,23+4251,339,23+4274,341,23+4297,343,23+4320,345,23+4343,347,23+4366,349,23+4389,351,23+4412,353,23+4435,355,23+4458,357,23+4481,359,23+4504,361,23+4527,363,23+4550,365,23+4573,367,23+4596,369,23+4619,371,23+4642,373,23+4665,375,23+4688,377,23+4711,379,23+4734,381,23+4757,383,23+4780,385,23+4803,387,23+4826,389,23+4849,391,23+4872,393,23+4895,395,23+4918,397,23+4941,399,23+4964,401,23+4987,403,663+5010,405" DefectObjects="ci(369):4,368+5673" NumImages="5464" NumDefects="369">
						<Atom3d ID="410" HasProperties="1" Mapping="409" Parent="5" UserID="1" DisplayStyle="Line" XYZ="0.0997035660223745,0.906628049426793,1.63367201757155" Connections="412,418,420" ForcefieldType="c3&apos;" Charge="0.374" Components="C" Visible="0">
							<Properties Force="-1222.25023013227,139.685884647015,-117.504225451186" RelativeVelocity="-0.0775508491203312,0.373273100817036,0.0362295055897898"/>
						</Atom3d>
						<Atom3d ID="411" HasProperties="1" Mapping="409" Parent="5" UserID="2" DisplayStyle="Line" XYZ="0.0826201972478986,0.944971506306812,1.62065668521161" Connections="412,414,416" ForcefieldType="n3m" Charge="-0.446" Components="N" Visible="0">
							<Properties Force="1153.03047673871,-517.166849601512,516.816012270951" RelativeVelocity="0.0995970726066927,-0.105062496701891,-0.0161121771004658"/>
						</Atom3d>
						<Bond ID="412" Mapping="409" Parent="5" Connects="410,411" Visible="0"/>
						<Atom3d ID="413" HasProperties="1" Mapping="409" Parent="5" UserID="3" DisplayStyle="Line" XYZ="0.102339889712151,0.986903681909082,1.63168589001664" Connections="414,422,424,426" ForcefieldType="c4" Charge="0.064" Components="C" Visible="0">
							<Properties Force="-508.812261911644,-92.1402734638904,1095.84379276851" RelativeVelocity="-0.0611266196943959,0.0926639371893886,0.1689000837355"/>
						</Atom3d>
						<Bond ID="414" Mapping="409" Parent="5" Connects="411,413" Visible="0"/>
						<Atom3d ID="415" HasProperties="1" Mapping="409" Parent="5" UserID="4" DisplayStyle="Line" XYZ="0.0399148717600315,0.944860853276454,1.60285487363181" Connections="416,428,430,432" ForcefieldType="c4" Charge="0.064" Components="C" Visible="0">
							<Properties Force="-918.703088403925,-273.035000339402,-25.5885601884758" RelativeVelocity="-0.0220411459139429,0.131307095634438,0.168624550369173"/>
						</Atom3d>
						<Bond ID="416" Mapping="409" Parent="5" Connects="411,415" Visible="0"/>
						<Atom3d ID="417" HasProperties="1" Mapping="409" Parent="5" UserID="5" DisplayStyle="Line" XYZ="0.132176593589411,0.899970124528942,1.65418490129051" Connections="418" ForcefieldType="o1=" Charge="-0.45" Components="O" Visible="0">
							<Properties Force="1178.04281445624,204.239384865217,493.866836609749" RelativeVelocity="0.122105602722848,0.0239673123562098,-0.151433342206443"/>
						</Atom3d>
						<Bond ID="418" Mapping="409" Parent="5" Connects="410,417" Type="Double" Visible="0"/>
						<Atom3d ID="419" HasProperties="1" Mapping="409" Parent="5" UserID="6" DisplayStyle="Line" Hidden="1" XYZ="0.0769933355977636,0.879709775455146,1.62698349722979" Connections="420" ForcefieldType="h1" Charge="0.076" Components="H" Visible="0">
							<Properties Force="-249.524926779308,-346.963927556905,-293.234787827559" RelativeVelocity="0.0352424432498819,-0.320488273003913,0.248635031756764"/>
						</Atom3d>
						<Bond ID="420" Mapping="409" Parent="5" Hidden="1" Connects="410,419" Visible="0"/>
						<Atom3d ID="421" HasProperties="1" Mapping="409" Parent="5" UserID="7" DisplayStyle="Line" Hidden="1" XYZ="0.125506694737396,0.98163671653665,1.65960703758588" Connections="422" ForcefieldType="h1" Charge="0.053" Components="H" Visible="0">
							<Properties Force="-107.380932073537,82.963576271197,-566.241406619502" RelativeVelocity="-0.766466095544423,-0.622798612390415,-0.36911992690915"/>
						</Atom3d>
						<Bond ID="422" Mapping="409" Parent="5" Hidden="1" Connects="413,421" Visible="0"/>
						<Atom3d ID="423" HasProperties="1" Mapping="409" Parent="5" UserID="8" DisplayStyle="Line" Hidden="1" XYZ="0.0763422094078456,1.01000940808872,1.6464586982975" Connections="424" ForcefieldType="h1" Charge="0.053" Components="H" Visible="0">
							<Properties Force="602.972648646509,-624.267828871842,-838.976554420689" RelativeVelocity="0.375278953655146,-0.885417844086824,0.121526752671673"/>
						</Atom3d>
						<Bond ID="424" Mapping="409" Parent="5" Hidden="1" Connects="413,423" Visible="0"/>
						<Atom3d ID="425" HasProperties="1" Mapping="409" Parent="5" UserID="9" DisplayStyle="Line" Hidden="1" XYZ="0.119167326734382,1.00019787733706,1.60314180269619" Connections="426" ForcefieldType="h1" Charge="0.053" Components="H" Visible="0">
							<Properties Force="22.8573762874336,283.809736058377,6.78242940436805" RelativeVelocity="0.490978261101242,0.556229707713646,-0.473400446641178"/>
						</Atom3d>
						<Bond ID="426" Mapping="409" Parent="5" Hidden="1" Connects="413,425" Visible="0"/>
						<Atom3d ID="427" HasProperties="1" Mapping="409" Parent="5" UserID="10" DisplayStyle="Line" Hidden="1" XYZ="0.0287513316670075,0.912985326438575,1.5880682576076" Connections="428" ForcefieldType="h1" Charge="0.053" Components="H" Visible="0">
							<Properties Force="496.935098270436,694.25094737537,76.7313232749513" RelativeVelocity="0.508460941131482,-0.0255085365059097,-0.0315514211142092"/>
						</Atom3d>
						<Bond ID="428" Mapping="409" Parent="5" Hidden="1" Connects="415,427" Visible="0"/>
						<Atom3d ID="429" HasProperties="1" Mapping="409" Parent="5" UserID="11" DisplayStyle="Line" Hidden="1" XYZ="0.0391743086488216,0.971921632808744,1.5805669161764" Connections="430" ForcefieldType="h1" Charge="0.053" Components="H" Visible="0">
							<Properties Force="-339.694137846237,256.881284169794,-712.386727619639" RelativeVelocity="0.750537436630493,0.0373649698583795,1.0847637074485"/>
						</Atom3d>
						<Bond ID="430" Mapping="409" Parent="5" Hidden="1" Connects="415,429" Visible="0"/>
						<Atom3d ID="431" HasProperties="1" Mapping="409" Parent="5" UserID="12" DisplayStyle="Line" Hidden="1" XYZ="0.0159490220736886,0.951729811410413,1.62834025671974" Connections="432" ForcefieldType="h1" Charge="0.053" Components="H" Visible="0">
							<Properties Force="-139.485152794918,101.585994436057,127.048580390307" RelativeVelocity="-0.054045329723086,-0.878681686099188,0.394365467240612"/>
						</Atom3d>
						<Bond ID="432" Mapping="409" Parent="5" Hidden="1" Connects="415,431" Visible="0"/>
						<Molecule ID="5" Mapping="409" Parent="2" Children="ci(25):23+410,5674,5875" Name="Sketch 25" XYZ="-0.563392313137349,0.160315957263178,0.337873012253616" Visible="0"/>
						<Atom3d ID="433" HasProperties="1" Mapping="409" Parent="7" UserID="13" DisplayStyle="Line" XYZ="-0.188222989949085,2.06654418033065,2.86034226487302" Connections="435,441,443" ForcefieldType="c3&apos;" Charge="0.374" Components="C" Visible="0">
							<Properties Force="-500.100221184619,-180.894047766667,378.750415563783" RelativeVelocity="-0.10613789590351,-0.09528613871766,0.125498904558414"/>
						</Atom3d>
						<Atom3d ID="434" HasProperties="1" Mapping="409" Parent="7" UserID="14" DisplayStyle="Line" XYZ="-0.214629390810113,2.05700141508008,2.82739821738043" Connections="435,437,439" ForcefieldType="n3m" Charge="-0.446" Components="N" Visible="0">
							<Properties Force="-878.455866439983,574.274614145404,-318.891287870042" RelativeVelocity="-0.207347089660668,-0.355571691717881,0.010508174612495"/>
						</Atom3d>
						<Bond ID="435" Mapping="409" Parent="7" Connects="433,434" Visible="0"/>
						<Atom3d ID="436" HasProperties="1" Mapping="409" Parent="7" UserID="15" DisplayStyle="Line" XYZ="-0.199608674685513,2.02852129655766,2.79460558938808" Connections="437,445,447,449" ForcefieldType="c4" Charge="0.064" Components="C" Visible="0">
							<Properties Force="1217.86275421853,-1139.20090419084,117.867205045558" RelativeVelocity="-0.338378083841124,0.0561683694242413,-0.0559535792455342"/>
						</Atom3d>
						<Bond ID="437" Mapping="409" Parent="7" Connects="434,436" Visible="0"/>
						<Atom3d ID="438" HasProperties="1" Mapping="409" Parent="7" UserID="16" DisplayStyle="Line" XYZ="-0.255099726687003,2.0796056165209,2.81533060014645" Connections="439,451,453,455" ForcefieldType="c4" Charge="0.064" Components="C" Visible="0">
							<Properties Force="505.899666768678,1504.33208746559,517.729746156636" RelativeVelocity="-0.068579725045344,0.121918348279108,-0.138694164564919"/>
						</Atom3d>
						<Bond ID="439" Mapping="409" Parent="7" Connects="434,438" Visible="0"/>
						<Atom3d ID="440" HasProperties="1" Mapping="409" Parent="7" UserID="17" DisplayStyle="Line" XYZ="-0.151806005502677,2.05151412954387,2.86496581868265" Connections="441" ForcefieldType="o1=" Charge="-0.45" Components="O" Visible="0">
							<Properties Force="128.528303425505,44.5887564676873,117.503196489539" RelativeVelocity="0.142613073694175,0.126971787416921,-0.110034785770553"/>
						</Atom3d>
						<Bond ID="441" Mapping="409" Parent="7" Connects="433,440" Type="Double" Visible="0"/>
						<Atom3d ID="442" HasProperties="1" Mapping="409" Parent="7" UserID="18" DisplayStyle="Line" Hidden="1" XYZ="-0.206724119804435,2.08488962635313,2.88586306061444" Connections="443" ForcefieldType="h1" Charge="0.076" Components="H" Visible="0">
							<Properties Force="266.730221557454,286.53342474318,41.0015540971063" RelativeVelocity="0.944254261347626,0.370953235752918,0.661910344105752"/>
						</Atom3d>
						<Bond ID="443" Mapping="409" Parent="7" Hidden="1" Connects="433,442" Visible="0"/>
						<Atom3d ID="444" HasProperties="1" Mapping="409" Parent="7" UserID="19" DisplayStyle="Line" Hidden="1" XYZ="-0.188061556254296,1.9972240264668,2.81064157362597" Connections="445" ForcefieldType="h1" Charge="0.053" Components="H" Visible="0">
							<Properties Force="-97.1934274096311,482.413729894761,-451.676087159667" RelativeVelocity="-0.230611816212739,-0.447572116517687,-0.492379339392694"/>
						</Atom3d>
						<Bond ID="445" Mapping="409" Parent="7" Hidden="1" Connects="436,444" Visible="0"/>
						<Atom3d ID="446" HasProperties="1" Mapping="409" Parent="7" UserID="20" DisplayStyle="Line" Hidden="1" XYZ="-0.173345496349191,2.04345370022416,2.77578197543055" Connections="447" ForcefieldType="h1" Charge="0.053" Components="H" Visible="0">
							<Properties Force="351.484965810145,-18.0569373007886,-68.6295290881133" RelativeVelocity="0.324648384815195,1.13495050161792,0.7467843716379"/>
						</Atom3d>
						<Bond ID="447" Mapping="409" Parent="7" Hidden="1" Connects="436,446" Visible="0"/>
						<Atom3d ID="448" HasProperties="1" Mapping="409" Parent="7" UserID="21" DisplayStyle="Line" Hidden="1" XYZ="-0.224073602034805,2.0200028892173,2.77103519163954" Connections="449" ForcefieldType="h1" Charge="0.053" Components="H" Visible="0">
							<Properties Force="-662.114840507552,-125.289681775478,-254.122729651116" RelativeVelocity="0.22730872555398,-0.552420233399554,0.620052615432097"/>
						</Atom3d>
						<Bond ID="449" Mapping="409" Parent="7" Hidden="1" Connects="436,448" Visible="0"/>
						<Atom3d ID="450" HasProperties="1" Mapping="409" Parent="7" UserID="22" DisplayStyle="Line" Hidden="1" XYZ="-0.2641358943755,2.10511405328766,2.84068197659183" Connections="451" ForcefieldType="h1" Charge="0.053" Components="H" Visible="0">
							<Properties Force="166.33030546407,-722.368965355867,-543.717632582363" RelativeVelocity="-0.823471999860269,0.487680995156686,0.109992417872033"/>
						</Atom3d>
						<Bond ID="451" Mapping="409" Parent="7" Hidden="1" Connects="438,450" Visible="0"/>
						<Atom3d ID="452" HasProperties="1" Mapping="409" Parent="7" UserID="23" DisplayStyle="Line" Hidden="1" XYZ="-0.280188881249005,2.05616161823888,2.81073597472972" Connections="453" ForcefieldType="h1" Charge="0.053" Components="H" Visible="0">
							<Properties Force="-787.041743472646,-550.425310856034,104.748553202566" RelativeVelocity="0.556822043448577,0.485534030503879,-0.131375676517968"/>
						</Atom3d>
						<Bond ID="453" Mapping="409" Parent="7" Hidden="1" Connects="438,452" Visible="0"/>
						<Atom3d ID="454" HasProperties="1" Mapping="409" Parent="7" UserID="24" DisplayStyle="Line" Hidden="1" XYZ="-0.253118811362309,2.09827328624184,2.78378862373218" Connections="455" ForcefieldType="h1" Charge="0.053" Components="H" Visible="0">
							<Properties Force="300.794692090954,-242.868653641802,306.347408055162" RelativeVelocity="0.271648955699327,0.601618262872738,-0.343161015636228"/>
						</Atom3d>
						<Bond ID="455" Mapping="409" Parent="7" Hidden="1" Connects="438,454" Visible="0"/>
						<Molecule ID="7" Mapping="409" Parent="2" Children="ci(25):23+433,5675,5876" Name="Sketch 25" XYZ="-0.300331566459577,0.225248674835745,0.337873012253616" Visible="0"/>
						<Atom3d ID="456" HasProperties="1" Mapping="409" Parent="9" UserID="25" DisplayStyle="Line" XYZ="0.209429362289041,-0.151920045947188,0.809812994467019" Connections="458,464,466" ForcefieldType="c3&apos;" Charge="0.374" Components="C" Visible="0">
							<Properties Force="779.621760317662,-1103.50875446766,1840.13283856375" RelativeVelocity="-0.0478146412431521,0.119856117112813,0.0148381588355389"/>
						</Atom3d>
						<Atom3d ID="457" HasProperties="1" Mapping="409" Parent="9" UserID="26" DisplayStyle="Line" XYZ="0.171668855388693,-0.145249476233804,0.79109438724231" Connections="458,460,462" ForcefieldType="n3m" Charge="-0.446" Components="N" Visible="0">
							<Properties Force="-991.73135521412,100.042286692573,-382.096477176024" RelativeVelocity="0.00318713571492629,-0.0824395106247033,-0.0995539042115717"/>
						</Atom3d>
						<Bond ID="458" Mapping="409" Parent="9" Connects="456,457" Visible="0"/>
						<Atom3d ID="459" HasProperties="1" Mapping="409" Parent="9" UserID="27" DisplayStyle="Line" XYZ="0.129986582878984,-0.160475104710231,0.809647215791021" Connections="460,468,470,472" ForcefieldType="c4" Charge="0.064" Components="C" Visible="0">
							<Properties Force="1219.43224967173,-545.019058032309,154.896649314986" RelativeVelocity="-0.0361444255626585,0.0101197241935165,-0.00609456900163795"/>
						</Atom3d>
						<Bond ID="460" Mapping="409" Parent="9" Connects="457,459" Visible="0"/>
						<Atom3d ID="461" HasProperties="1" Mapping="409" Parent="9" UserID="28" DisplayStyle="Line" XYZ="0.169296867428702,-0.11751218695487,0.752601953031257" Connections="462,474,476,478" ForcefieldType="c4" Charge="0.064" Components="C" Visible="0">
							<Properties Force="977.173263378931,-311.400770824112,-362.582695210941" RelativeVelocity="-0.148644416860321,0.0252112546678996,-0.176889657989273"/>
						</Atom3d>
						<Bond ID="462" Mapping="409" Parent="9" Connects="457,461" Visible="0"/>
						<Atom3d ID="463" HasProperties="1" Mapping="409" Parent="9" UserID="29" DisplayStyle="Line" XYZ="0.214909445678554,-0.176706995633052,0.841928263149481" Connections="464" ForcefieldType="o1=" Charge="-0.45" Components="O" Visible="0">
							<Properties Force="-160.223819543579,872.874802243724,-1100.039656054" RelativeVelocity="-0.0897233815793115,-0.243739318446856,0.0611481782254518"/>
						</Atom3d>
						<Bond ID="464" Mapping="409" Parent="9" Connects="456,463" Type="Double" Visible="0"/>
						<Atom3d ID="465" HasProperties="1" Mapping="409" Parent="9" UserID="30" DisplayStyle="Line" Hidden="1" XYZ="0.236656915104005,-0.132058905204435,0.796304395898738" Connections="466" ForcefieldType="h1" Charge="0.076" Components="H" Visible="0">
							<Properties Force="29.8119446914357,-95.6469912104476,-191.388036134744" RelativeVelocity="0.411672637963657,-0.41031164813584,-0.0447344182943108"/>
						</Atom3d>
						<Bond ID="466" Mapping="409" Parent="9" Hidden="1" Connects="456,465" Visible="0"/>
						<Atom3d ID="467" HasProperties="1" Mapping="409" Parent="9" UserID="31" DisplayStyle="Line" Hidden="1" XYZ="0.136329401559946,-0.173440495138849,0.841723554739998" Connections="468" ForcefieldType="h1" Charge="0.053" Components="H" Visible="0">
							<Properties Force="214.744211908201,-371.065413109064,416.607570053029" RelativeVelocity="0.703314925727385,-0.959213648511519,-0.841745617627993"/>
						</Atom3d>
						<Bond ID="468" Mapping="409" Parent="9" Hidden="1" Connects="459,467" Visible="0"/>
						<Atom3d ID="469" HasProperties="1" Mapping="409" Parent="9" UserID="32" DisplayStyle="Line" Hidden="1" XYZ="0.116558840261441,-0.18826921922704,0.791282026608022" Connections="470" ForcefieldType="h1" Charge="0.053" Components="H" Visible="0">
							<Properties Force="-292.751518013726,294.836850684628,-178.335599243617" RelativeVelocity="0.412174648029714,0.408198111307991,-0.21838233424705"/>
						</Atom3d>
						<Bond ID="470" Mapping="409" Parent="9" Hidden="1" Connects="459,469" Visible="0"/>
						<Atom3d ID="471" HasProperties="1" Mapping="409" Parent="9" UserID="33" DisplayStyle="Line" Hidden="1" XYZ="0.109673422271914,-0.133444135986504,0.817938952599122" Connections="472" ForcefieldType="h1" Charge="0.053" Components="H" Visible="0">
							<Properties Force="-805.298051149367,546.946487069691,-329.207928727821" RelativeVelocity="-0.688599485010216,-1.42382651314852,0.499436480845548"/>
						</Atom3d>
						<Bond ID="472" Mapping="409" Parent="9" Hidden="1" Connects="459,471" Visible="0"/>
						<Atom3d ID="473" HasProperties="1" Mapping="409" Parent="9" UserID="34" DisplayStyle="Line" Hidden="1" XYZ="0.18117797340049,-0.0841443486479157,0.761395494826467" Connections="474" ForcefieldType="h1" Charge="0.053" Components="H" Visible="0">
							<Properties Force="-457.177806491833,-235.566015658074,-247.446246236229" RelativeVelocity="-0.0589136103550812,-0.662771805021476,0.361181832532449"/>
						</Atom3d>
						<Bond ID="474" Mapping="409" Parent="9" Hidden="1" Connects="461,473" Visible="0"/>
						<Atom3d ID="475" HasProperties="1" Mapping="409" Parent="9" UserID="35" DisplayStyle="Line" Hidden="1" XYZ="0.134980182655295,-0.119319792815116,0.741052019868707" Connections="476" ForcefieldType="h1" Charge="0.053" Components="H" Visible="0">
							<Properties Force="407.616979048574,308.40090018429,-193.076820742007" RelativeVelocity="1.08723974041485,0.0462357572895263,-0.35716971996248"/>
						</Atom3d>
						<Bond ID="476" Mapping="409" Parent="9" Hidden="1" Connects="461,475" Visible="0"/>
						<Atom3d ID="477" HasProperties="1" Mapping="409" Parent="9" UserID="36" DisplayStyle="Line" Hidden="1" XYZ="0.194223517839188,-0.130813552762476,0.727323895592769" Connections="478" ForcefieldType="h1" Charge="0.053" Components="H" Visible="0">
							<Properties Force="-960.296810989249,422.145574563522,552.863943366582" RelativeVelocity="-0.321576618625415,-0.00716169428908269,-0.395856075850451"/>
						</Atom3d>
						<Bond ID="478" Mapping="409" Parent="9" Hidden="1" Connects="461,477" Visible="0"/>
						<Molecule ID="9" Mapping="409" Parent="2" Children="ci(25):23+456,5676,5877" Name="Sketch 25" XYZ="-0.300331566459577,0.225248674835745,0.337873012253616" Visible="0"/>
						<Atom3d ID="479" HasProperties="1" Mapping="409" Parent="11" UserID="37" DisplayStyle="Line" XYZ="1.29494943079336,0.962528822129042,0.636278160285987" Connections="481,487,489" ForcefieldType="c3&apos;" Charge="0.374" Components="C" Visible="0">
							<Properties Force="887.841500352039,-578.136939076752,-593.614504302989" RelativeVelocity="-0.334984852945293,-0.145387482346686,-0.0530614695312749"/>
						</Atom3d>
						<Atom3d ID="480" HasProperties="1" Mapping="409" Parent="11" UserID="38" DisplayStyle="Line" XYZ="1.25604646247935,0.956753066685663,0.65502070326417" Connections="481,483,485" ForcefieldType="n3m" Charge="-0.446" Components="N" Visible="0">
							<Properties Force="301.429042417613,323.575419468422,-431.07861843471" RelativeVelocity="-0.297173443731107,0.195890267583784,0.142161205369526"/>
						</Atom3d>
						<Bond ID="481" Mapping="409" Parent="11" Connects="479,480" Visible="0"/>
						<Atom3d ID="482" HasProperties="1" Mapping="409" Parent="11" UserID="39" DisplayStyle="Line" XYZ="1.2533848789752,0.951122796203601,0.701454666979062" Connections="483,491,493,495" ForcefieldType="c4" Charge="0.064" Components="C" Visible="0">
							<Properties Force="-448.150386193546,1207.1399576015,496.744765952021" RelativeVelocity="-0.188644350477006,0.126814172948812,0.15833889664069"/>
						</Atom3d>
						<Bond ID="483" Mapping="409" Parent="11" Connects="480,482" Visible="0"/>
						<Atom3d ID="484" HasProperties="1" Mapping="409" Parent="11" UserID="40" DisplayStyle="Line" XYZ="1.21708785486891,0.975240664533305,0.634905466233582" Connections="485,497,499,501" ForcefieldType="c4" Charge="0.064" Components="C" Visible="0">
							<Properties Force="561.489979623453,1161.57908046654,-396.91413887965" RelativeVelocity="-0.0782478406672218,-0.166532018969896,0.136912246046631"/>
						</Atom3d>
						<Bond ID="485" Mapping="409" Parent="11" Connects="480,484" Visible="0"/>
						<Atom3d ID="486" HasProperties="1" Mapping="409" Parent="11" UserID="41" DisplayStyle="Line" XYZ="1.33133100873737,0.957364050612696,0.65294382154149" Connections="487" ForcefieldType="o1=" Charge="-0.45" Components="O" Visible="0">
							<Properties Force="-936.251433887539,219.772754269481,-1.29414835695117" RelativeVelocity="-0.00829147409428914,-0.0452927950782394,-0.091806062011163"/>
						</Atom3d>
						<Bond ID="487" Mapping="409" Parent="11" Connects="479,486" Type="Double" Visible="0"/>
						<Atom3d ID="488" HasProperties="1" Mapping="409" Parent="11" UserID="42" DisplayStyle="Line" Hidden="1" XYZ="1.29232410612211,0.966129378878216,0.599610895042915" Connections="489" ForcefieldType="h1" Charge="0.076" Components="H" Visible="0">
							<Properties Force="-123.151316155658,230.800543617264,302.241608518974" RelativeVelocity="0.186012639219331,-0.663275454522055,0.115871688327605"/>
						</Atom3d>
						<Bond ID="489" Mapping="409" Parent="11" Hidden="1" Connects="479,488" Visible="0"/>
						<Atom3d ID="490" HasProperties="1" Mapping="409" Parent="11" UserID="43" DisplayStyle="Line" Hidden="1" XYZ="1.2722842696513,0.924003144777211,0.712016079080818" Connections="491" ForcefieldType="h1" Charge="0.053" Components="H" Visible="0">
							<Properties Force="609.881092363971,-546.84530315434,303.146650746921" RelativeVelocity="0.636035655965686,-0.872530265310365,-0.345470026235889"/>
						</Atom3d>
						<Bond ID="491" Mapping="409" Parent="11" Hidden="1" Connects="482,490" Visible="0"/>
						<Atom3d ID="492" HasProperties="1" Mapping="409" Parent="11" UserID="44" DisplayStyle="Line" Hidden="1" XYZ="1.219342154866,0.943677425590988,0.708825926238706" Connections="493" ForcefieldType="h1" Charge="0.053" Components="H" Visible="0">
							<Properties Force="-193.237266968431,-69.7188124923488,149.433091306632" RelativeVelocity="0.173649994746037,0.0863692401580542,0.430982269769979"/>
						</Atom3d>
						<Bond ID="493" Mapping="409" Parent="11" Hidden="1" Connects="482,492" Visible="0"/>
						<Atom3d ID="494" HasProperties="1" Mapping="409" Parent="11" UserID="45" DisplayStyle="Line" Hidden="1" XYZ="1.26137438207813,0.982206726673822,0.720658324062812" Connections="495" ForcefieldType="h1" Charge="0.053" Components="H" Visible="0">
							<Properties Force="-7.06932092453027,-691.208908248458,-394.055952037878" RelativeVelocity="0.25915669987842,-0.110539127507174,-0.616617615889896"/>
						</Atom3d>
						<Bond ID="495" Mapping="409" Parent="11" Hidden="1" Connects="482,494" Visible="0"/>
						<Atom3d ID="496" HasProperties="1" Mapping="409" Parent="11" UserID="46" DisplayStyle="Line" Hidden="1" XYZ="1.20883607633042,1.0077411509889,0.648201828946471" Connections="497" ForcefieldType="h1" Charge="0.053" Components="H" Visible="0">
							<Properties Force="-49.9681737970724,-74.3946941265622,201.824023236208" RelativeVelocity="0.572217581541043,-0.425607574758391,-0.0514144048361708"/>
						</Atom3d>
						<Bond ID="497" Mapping="409" Parent="11" Hidden="1" Connects="484,496" Visible="0"/>
						<Atom3d ID="498" HasProperties="1" Mapping="409" Parent="11" UserID="47" DisplayStyle="Line" Hidden="1" XYZ="1.19067296775502,0.953904629683967,0.637513564444024" Connections="499" ForcefieldType="h1" Charge="0.053" Components="H" Visible="0">
							<Properties Force="-1081.48141366507,-929.415406380377,422.1480061095" RelativeVelocity="-0.384802612453216,-0.127695509479227,0.481523259423572"/>
						</Atom3d>
						<Bond ID="499" Mapping="409" Parent="11" Hidden="1" Connects="484,498" Visible="0"/>
						<Atom3d ID="500" HasProperties="1" Mapping="409" Parent="11" UserID="48" DisplayStyle="Line" Hidden="1" XYZ="1.21834595812534,0.98123361501771,0.599683155024059" Connections="501" ForcefieldType="h1" Charge="0.053" Components="H" Visible="0">
							<Properties Force="624.637890012072,-188.925530520756,-163.43775008654" RelativeVelocity="-0.182620904445736,-0.298104306819275,0.25441245815509"/>
						</Atom3d>
						<Bond ID="501" Mapping="409" Parent="11" Hidden="1" Connects="484,500" Visible="0"/>
						<Molecule ID="11" Mapping="409" Parent="2" Children="ci(25):23+479,5677,5878" Name="Sketch 25" XYZ="-0.300331566459577,0.225248674835745,0.337873012253616" Visible="0"/>
						<Atom3d ID="502" HasProperties="1" Mapping="409" Parent="13" UserID="49" DisplayStyle="Line" XYZ="-0.611372434333261,-0.188916016071337,1.40972545666736" Connections="504,510,512" ForcefieldType="c3&apos;" Charge="0.374" Components="C" Visible="0">
							<Properties Force="-822.372746358061,-100.675119437241,296.53411957599" RelativeVelocity="-0.153775717459054,-0.073868188169195,-0.0499499634299261"/>
						</Atom3d>
						<Atom3d ID="503" HasProperties="1" Mapping="409" Parent="13" UserID="50" DisplayStyle="Line" XYZ="-0.607914081908952,-0.146041623177109,1.41770445428175" Connections="504,506,508" ForcefieldType="n3m" Charge="-0.446" Components="N" Visible="0">
							<Properties Force="-362.327725767163,188.161225421964,-227.472154685198" RelativeVelocity="-0.0766886192288679,-0.0886940863635648,0.0788410278234464"/>
						</Atom3d>
						<Bond ID="504" Mapping="409" Parent="13" Connects="502,503" Visible="0"/>
						<Atom3d ID="505" HasProperties="1" Mapping="409" Parent="13" UserID="51" DisplayStyle="Line" XYZ="-0.637785780298293,-0.116842577912789,1.39406225091164" Connections="506,514,516,518" ForcefieldType="c4" Charge="0.064" Components="C" Visible="0">
							<Properties Force="391.536195836026,-376.144491048965,-1489.10859923915" RelativeVelocity="-0.0190535853143926,0.190467686424625,-0.0820105773742312"/>
						</Atom3d>
						<Bond ID="506" Mapping="409" Parent="13" Connects="503,505" Visible="0"/>
						<Atom3d ID="507" HasProperties="1" Mapping="409" Parent="13" UserID="52" DisplayStyle="Line" XYZ="-0.573198024515389,-0.127157504734707,1.44494123954754" Connections="508,520,522,524" ForcefieldType="c4" Charge="0.064" Components="C" Visible="0">
							<Properties Force="1353.60181206106,-560.06677261935,-856.938706858969" RelativeVelocity="0.156616146270558,-0.198279107004646,0.00868233230384396"/>
						</Atom3d>
						<Bond ID="508" Mapping="409" Parent="13" Connects="503,507" Visible="0"/>
						<Atom3d ID="509" HasProperties="1" Mapping="409" Parent="13" UserID="53" DisplayStyle="Line" XYZ="-0.641642559245413,-0.20634471025619,1.38937542064152" Connections="510" ForcefieldType="o1=" Charge="-0.45" Components="O" Visible="0">
							<Properties Force="1086.26498852338,250.84050254117,455.831752378563" RelativeVelocity="-0.0208522492946603,-0.131961470950325,-0.0582266633871376"/>
						</Atom3d>
						<Bond ID="510" Mapping="409" Parent="13" Connects="502,509" Type="Double" Visible="0"/>
						<Atom3d ID="511" HasProperties="1" Mapping="409" Parent="13" UserID="54" DisplayStyle="Line" Hidden="1" XYZ="-0.585920715887684,-0.206196716873856,1.42893679427771" Connections="512" ForcefieldType="h1" Charge="0.076" Components="H" Visible="0">
							<Properties Force="38.5061339929104,-415.869418637748,-193.625654393802" RelativeVelocity="0.187118228675566,0.616400865359412,-1.07122009954245"/>
						</Atom3d>
						<Bond ID="512" Mapping="409" Parent="13" Hidden="1" Connects="502,511" Visible="0"/>
						<Atom3d ID="513" HasProperties="1" Mapping="409" Parent="13" UserID="55" DisplayStyle="Line" Hidden="1" XYZ="-0.649312305352466,-0.0888961011617627,1.41264628157878" Connections="514" ForcefieldType="h1" Charge="0.053" Components="H" Visible="0">
							<Properties Force="-44.5720955242619,86.171449365012,344.625032349634" RelativeVelocity="-0.091400742958126,0.101533758165974,-0.459429476197425"/>
						</Atom3d>
						<Bond ID="514" Mapping="409" Parent="13" Hidden="1" Connects="505,513" Visible="0"/>
						<Atom3d ID="515" HasProperties="1" Mapping="409" Parent="13" UserID="56" DisplayStyle="Line" Hidden="1" XYZ="-0.666248542577915,-0.135114555965622,1.37889008685243" Connections="516" ForcefieldType="h1" Charge="0.053" Components="H" Visible="0">
							<Properties Force="434.100891137414,326.346089827555,543.840453615211" RelativeVelocity="0.377418306509722,-0.851527944146556,-0.0522943068874206"/>
						</Atom3d>
						<Bond ID="516" Mapping="409" Parent="13" Hidden="1" Connects="505,515" Visible="0"/>
						<Atom3d ID="517" HasProperties="1" Mapping="409" Parent="13" UserID="57" DisplayStyle="Line" Hidden="1" XYZ="-0.619129036583884,-0.104428369831368,1.36444562631758" Connections="518" ForcefieldType="h1" Charge="0.053" Components="H" Visible="0">
							<Properties Force="-390.029504384901,43.1465089902287,494.154530005883" RelativeVelocity="-0.40705183775942,-0.152802398541776,0.306120867484582"/>
						</Atom3d>
						<Bond ID="518" Mapping="409" Parent="13" Hidden="1" Connects="505,517" Visible="0"/>
						<Atom3d ID="519" HasProperties="1" Mapping="409" Parent="13" UserID="58" DisplayStyle="Line" Hidden="1" XYZ="-0.556320134050077,-0.152857095462042,1.4648223635363" Connections="520" ForcefieldType="h1" Charge="0.053" Components="H" Visible="0">
							<Properties Force="-308.89944846492,262.412537427325,-253.348306488502" RelativeVelocity="-0.0833265756696473,-1.64299569715316,-0.467836119140753"/>
						</Atom3d>
						<Bond ID="520" Mapping="409" Parent="13" Hidden="1" Connects="507,519" Visible="0"/>
						<Atom3d ID="521" HasProperties="1" Mapping="409" Parent="13" UserID="59" DisplayStyle="Line" Hidden="1" XYZ="-0.585475535275505,-0.10300149666847,1.46597958381477" Connections="522" ForcefieldType="h1" Charge="0.053" Components="H" Visible="0">
							<Properties Force="-636.419700919525,661.955439572397,840.839535392631" RelativeVelocity="0.712469428051459,-0.259604593411576,-0.165923263700909"/>
						</Atom3d>
						<Bond ID="522" Mapping="409" Parent="13" Hidden="1" Connects="507,521" Visible="0"/>
						<Atom3d ID="523" HasProperties="1" Mapping="409" Parent="13" UserID="60" DisplayStyle="Line" Hidden="1" XYZ="-0.546520920387487,-0.10915704400276,1.4259402292836" Connections="524" ForcefieldType="h1" Charge="0.053" Components="H" Visible="0">
							<Properties Force="-629.655521000765,-581.640448271929,243.366279653734" RelativeVelocity="-0.47503996048775,-1.06260185210571,0.97862476424128"/>
						</Atom3d>
						<Bond ID="524" Mapping="409" Parent="13" Hidden="1" Connects="507,523" Visible="0"/>
						<Molecule ID="13" Mapping="409" Parent="2" Children="ci(25):23+502,5678,5879" Name="Sketch 25" XYZ="-0.300331566459577,0.225248674835745,0.337873012253616" Visible="0"/>
						<Atom3d ID="525" HasProperties="1" Mapping="409" Parent="15" UserID="61" DisplayStyle="Line" XYZ="-1.36924783332119,2.04061398944793,0.411998397989805" Connections="527,533,535" ForcefieldType="c3&apos;" Charge="0.374" Components="C" Visible="0">
							<Properties Force="-1161.3008750708,-516.482157703029,423.748449906895" RelativeVelocity="0.0784907442002978,0.0768212277818531,-0.000392802020064675"/>
						</Atom3d>
						<Atom3d ID="526" HasProperties="1" Mapping="409" Parent="15" UserID="62" DisplayStyle="Line" XYZ="-1.38149491632614,1.997681490256,0.413949053320285" Connections="527,529,531" ForcefieldType="n3m" Charge="-0.446" Components="N" Visible="0">
							<Properties Force="89.2788936060914,1302.29992677391,-703.573935686944" RelativeVelocity="-0.20956332649378,0.0531267793297029,0.367758607681808"/>
						</Atom3d>
						<Bond ID="527" Mapping="409" Parent="15" Connects="525,526" Visible="0"/>
						<Atom3d ID="528" HasProperties="1" Mapping="409" Parent="15" UserID="63" DisplayStyle="Line" XYZ="-1.35574919806594,1.9615872522461,0.431468162216814" Connections="529,537,539,541" ForcefieldType="c4" Charge="0.064" Components="C" Visible="0">
							<Properties Force="-312.159578834545,-626.505729299515,900.737140877867" RelativeVelocity="0.0623586654834757,0.0881455903540632,0.0188054399269916"/>
						</Atom3d>
						<Bond ID="529" Mapping="409" Parent="15" Connects="526,528" Visible="0"/>
						<Atom3d ID="530" HasProperties="1" Mapping="409" Parent="15" UserID="64" DisplayStyle="Line" XYZ="-1.4185677859822,1.98694380662812,0.385198444800642" Connections="531,543,545,547" ForcefieldType="c4" Charge="0.064" Components="C" Visible="0">
							<Properties Force="304.291943517676,-1457.33112768971,52.1527916325732" RelativeVelocity="0.0821937585048919,-0.000396606517500065,0.0914346181120101"/>
						</Atom3d>
						<Bond ID="531" Mapping="409" Parent="15" Connects="526,530" Visible="0"/>
						<Atom3d ID="532" HasProperties="1" Mapping="409" Parent="15" UserID="65" DisplayStyle="Line" XYZ="-1.33847986176446,2.0578665483957,0.429902940732122" Connections="533" ForcefieldType="o1=" Charge="-0.45" Components="O" Visible="0">
							<Properties Force="188.038123645407,-296.729161536527,-324.393855823839" RelativeVelocity="-0.0421970142290147,-0.0259271837473436,0.177777089805376"/>
						</Atom3d>
						<Bond ID="533" Mapping="409" Parent="15" Connects="525,532" Type="Double" Visible="0"/>
						<Atom3d ID="534" HasProperties="1" Mapping="409" Parent="15" UserID="66" DisplayStyle="Line" Hidden="1" XYZ="-1.39834906449847,2.05939471263524,0.397687372573397" Connections="535" ForcefieldType="h1" Charge="0.076" Components="H" Visible="0">
							<Properties Force="692.744346581978,86.1735232778895,-29.5483126190583" RelativeVelocity="-0.275971230334102,-0.0411607779894853,0.0721398835424786"/>
						</Atom3d>
						<Bond ID="535" Mapping="409" Parent="15" Hidden="1" Connects="525,534" Visible="0"/>
						<Atom3d ID="536" HasProperties="1" Mapping="409" Parent="15" UserID="67" DisplayStyle="Line" Hidden="1" XYZ="-1.33896853452145,1.93774801027921,0.407671256805248" Connections="537" ForcefieldType="h1" Charge="0.053" Components="H" Visible="0">
							<Properties Force="-323.070655982338,955.96822734953,312.066666603438" RelativeVelocity="0.565792923400611,0.856515759360804,-0.189822660227229"/>
						</Atom3d>
						<Bond ID="537" Mapping="409" Parent="15" Hidden="1" Connects="528,536" Visible="0"/>
						<Atom3d ID="538" HasProperties="1" Mapping="409" Parent="15" UserID="68" DisplayStyle="Line" Hidden="1" XYZ="-1.38177359391156,1.94013725220626,0.448829440724389" Connections="539" ForcefieldType="h1" Charge="0.053" Components="H" Visible="0">
							<Properties Force="938.781365403659,456.686606150201,-182.757346516551" RelativeVelocity="0.0544723934721835,0.627350171425077,0.515267104759024"/>
						</Atom3d>
						<Bond ID="539" Mapping="409" Parent="15" Hidden="1" Connects="528,538" Visible="0"/>
						<Atom3d ID="540" HasProperties="1" Mapping="409" Parent="15" UserID="69" DisplayStyle="Line" Hidden="1" XYZ="-1.33176302457116,1.97586420847967,0.456394011078467" Connections="541" ForcefieldType="h1" Charge="0.053" Components="H" Visible="0">
							<Properties Force="-484.074805958428,-595.408150616115,-616.852493482087" RelativeVelocity="-0.00620648993206726,-0.105525873036672,-0.465393025560029"/>
						</Atom3d>
						<Bond ID="541" Mapping="409" Parent="15" Hidden="1" Connects="528,540" Visible="0"/>
						<Atom3d ID="542" HasProperties="1" Mapping="409" Parent="15" UserID="70" DisplayStyle="Line" Hidden="1" XYZ="-1.43590947197214,1.95893431432224,0.399917340897208" Connections="543" ForcefieldType="h1" Charge="0.053" Components="H" Visible="0">
							<Properties Force="-193.191196853478,161.518568112112,125.416307864656" RelativeVelocity="-0.720318925027978,0.494507509337821,0.0181307661432669"/>
						</Atom3d>
						<Bond ID="543" Mapping="409" Parent="15" Hidden="1" Connects="530,542" Visible="0"/>
						<Atom3d ID="544" HasProperties="1" Mapping="409" Parent="15" UserID="71" DisplayStyle="Line" Hidden="1" XYZ="-1.40542531283716,1.97212982872032,0.355426868182147" Connections="545" ForcefieldType="h1" Charge="0.053" Components="H" Visible="0">
							<Properties Force="-48.1113770298742,171.196836523227,-422.101771789557" RelativeVelocity="-0.251683724191687,-1.24313236518705,0.379001741893322"/>
						</Atom3d>
						<Bond ID="545" Mapping="409" Parent="15" Hidden="1" Connects="530,544" Visible="0"/>
						<Atom3d ID="546" HasProperties="1" Mapping="409" Parent="15" UserID="72" DisplayStyle="Line" Hidden="1" XYZ="-1.4430200362241,2.01199383685458,0.377132880564963" Connections="547" ForcefieldType="h1" Charge="0.053" Components="H" Visible="0">
							<Properties Force="430.747050405734,288.632469108982,252.18468022142" RelativeVelocity="0.787384937676133,0.0616268938814115,-0.855936712986405"/>
						</Atom3d>
						<Bond ID="547" Mapping="409" Parent="15" Hidden="1" Connects="530,546" Visible="0"/>
						<Molecule ID="15" Mapping="409" Parent="2" Children="ci(25):23+525,5679,5880" Name="Sketch 25" XYZ="-0.300331566459577,0.225248674835745,0.337873012253616" Visible="0"/>
						<Atom3d ID="548" HasProperties="1" Mapping="409" Parent="17" UserID="73" DisplayStyle="Line" XYZ="0.598652811759381,-0.372746583887282,0.324441089355048" Connections="550,556,558" ForcefieldType="c3&apos;" Charge="0.374" Components="C" Visible="0">
							<Properties Force="812.344666016583,-952.965016976822,461.527807218884" RelativeVelocity="0.135859449185774,-0.13179963925055,-0.0844045857619081"/>
						</Atom3d>
						<Atom3d ID="549" HasProperties="1" Mapping="409" Parent="17" UserID="74" DisplayStyle="Line" XYZ="0.555879693662298,-0.374845062019149,0.320938582075892" Connections="550,552,554" ForcefieldType="n3m" Charge="-0.446" Components="N" Visible="0">
							<Properties Force="-1309.14355257061,-86.4319162274691,-581.285398465087" RelativeVelocity="-0.25311123171387,-0.098819925345569,0.153683217618489"/>
						</Atom3d>
						<Bond ID="550" Mapping="409" Parent="17" Connects="548,549" Visible="0"/>
						<Atom3d ID="551" HasProperties="1" Mapping="409" Parent="17" UserID="75" DisplayStyle="Line" XYZ="0.52719347436821,-0.339088668092699,0.33633105446378" Connections="552,560,562,564" ForcefieldType="c4" Charge="0.064" Components="C" Visible="0">
							<Properties Force="786.435173076016,342.778253862915,-94.4947883065593" RelativeVelocity="0.17519886756588,-0.158599086428275,-0.0199346585262662"/>
						</Atom3d>
						<Bond ID="552" Mapping="409" Parent="17" Connects="549,551" Visible="0"/>
						<Atom3d ID="553" HasProperties="1" Mapping="409" Parent="17" UserID="76" DisplayStyle="Line" XYZ="0.532679248830375,-0.410343222264315,0.29878348230184" Connections="554,566,568,570" ForcefieldType="c4" Charge="0.064" Components="C" Visible="0">
							<Properties Force="-150.185028504049,-1005.35068083284,780.969152756923" RelativeVelocity="-0.0699904182241172,-0.105904491883872,0.0162061259852851"/>
						</Atom3d>
						<Bond ID="554" Mapping="409" Parent="17" Connects="549,553" Visible="0"/>
						<Atom3d ID="555" HasProperties="1" Mapping="409" Parent="17" UserID="77" DisplayStyle="Line" XYZ="0.617267010801176,-0.343193303809521,0.343037697798088" Connections="556" ForcefieldType="o1=" Charge="-0.45" Components="O" Visible="0">
							<Properties Force="434.170598014294,345.149356250277,56.9432189079008" RelativeVelocity="-0.0665934626897277,0.0247485204548821,0.153430358218012"/>
						</Atom3d>
						<Bond ID="556" Mapping="409" Parent="17" Connects="548,555" Type="Double" Visible="0"/>
						<Atom3d ID="557" HasProperties="1" Mapping="409" Parent="17" UserID="78" DisplayStyle="Line" Hidden="1" XYZ="0.616997110776772,-0.404691658627619,0.314959691979485" Connections="558" ForcefieldType="h1" Charge="0.076" Components="H" Visible="0">
							<Properties Force="-568.779641868757,715.002099163212,-124.84924544889" RelativeVelocity="0.140599408723617,0.530912262146393,0.381919242396574"/>
						</Atom3d>
						<Bond ID="558" Mapping="409" Parent="17" Hidden="1" Connects="548,557" Visible="0"/>
						<Atom3d ID="559" HasProperties="1" Mapping="409" Parent="17" UserID="79" DisplayStyle="Line" Hidden="1" XYZ="0.506352913164694,-0.325579179101269,0.310009764861084" Connections="560" ForcefieldType="h1" Charge="0.053" Components="H" Visible="0">
							<Properties Force="322.803223473313,47.3949446485398,-37.8031606893489" RelativeVelocity="-0.183417668853396,-0.336463499146338,0.570461633082406"/>
						</Atom3d>
						<Bond ID="560" Mapping="409" Parent="17" Hidden="1" Connects="551,559" Visible="0"/>
						<Atom3d ID="561" HasProperties="1" Mapping="409" Parent="17" UserID="80" DisplayStyle="Line" Hidden="1" XYZ="0.548429757096217,-0.313937970349376,0.351666345824101" Connections="562" ForcefieldType="h1" Charge="0.053" Components="H" Visible="0">
							<Properties Force="-384.689646399741,29.8894800778075,-300.595301318922" RelativeVelocity="0.955121728176402,-0.439261973645704,0.842231397782063"/>
						</Atom3d>
						<Bond ID="562" Mapping="409" Parent="17" Hidden="1" Connects="551,561" Visible="0"/>
						<Atom3d ID="563" HasProperties="1" Mapping="409" Parent="17" UserID="81" DisplayStyle="Line" Hidden="1" XYZ="0.504799136674243,-0.348528894103651,0.361759843741829" Connections="564" ForcefieldType="h1" Charge="0.053" Components="H" Visible="0">
							<Properties Force="-278.731152257393,-492.87667740277,414.153135969133" RelativeVelocity="0.562496624963191,0.152280013840763,-0.593370090369148"/>
						</Atom3d>
						<Bond ID="564" Mapping="409" Parent="17" Hidden="1" Connects="551,563" Visible="0"/>
						<Atom3d ID="565" HasProperties="1" Mapping="409" Parent="17" UserID="82" DisplayStyle="Line" Hidden="1" XYZ="0.514967161391723,-0.430659006591904,0.323784360026806" Connections="566" ForcefieldType="h1" Charge="0.053" Components="H" Visible="0">
							<Properties Force="435.886276479527,171.916736725094,-181.272264657032" RelativeVelocity="0.140353806050273,0.323613404883088,-0.279796764111155"/>
						</Atom3d>
						<Bond ID="566" Mapping="409" Parent="17" Hidden="1" Connects="553,565" Visible="0"/>
						<Atom3d ID="567" HasProperties="1" Mapping="409" Parent="17" UserID="83" DisplayStyle="Line" Hidden="1" XYZ="0.553790718329129,-0.433195481350381,0.279553324873663" Connections="568" ForcefieldType="h1" Charge="0.053" Components="H" Visible="0">
							<Properties Force="-106.473718441269,533.019588571641,264.940095698275" RelativeVelocity="-0.0272531155920358,0.974821557301582,-0.151188108097094"/>
						</Atom3d>
						<Bond ID="568" Mapping="409" Parent="17" Hidden="1" Connects="553,567" Visible="0"/>
						<Atom3d ID="569" HasProperties="1" Mapping="409" Parent="17" UserID="84" DisplayStyle="Line" Hidden="1" XYZ="0.50467252387857,-0.39942755951713,0.28018701041263" Connections="570" ForcefieldType="h1" Charge="0.053" Components="H" Visible="0">
							<Properties Force="-15.6333709166025,462.047750428382,-592.915703945825" RelativeVelocity="-0.535755688531508,0.3659853377271,1.00458366488355"/>
						</Atom3d>
						<Bond ID="570" Mapping="409" Parent="17" Hidden="1" Connects="553,569" Visible="0"/>
						<Molecule ID="17" Mapping="409" Parent="2" Children="ci(25):23+548,5680,5881" Name="Sketch 25" XYZ="-0.300331566459577,0.225248674835745,0.337873012253616" Visible="0"/>
						<Atom3d ID="571" HasProperties="1" Mapping="409" Parent="19" UserID="85" DisplayStyle="Line" XYZ="-0.926140585649858,1.49198021704799,0.13507456685531" Connections="573,579,581" ForcefieldType="c3&apos;" Charge="0.374" Components="C" Visible="0">
							<Properties Force="353.181171180899,-1101.71119330569,-508.622564019029" RelativeVelocity="0.126454442178105,-0.112963182564976,0.183744816520222"/>
						</Atom3d>
						<Atom3d ID="572" HasProperties="1" Mapping="409" Parent="19" UserID="86" DisplayStyle="Line" XYZ="-0.898108726776922,1.52181130858867,0.147536008934494" Connections="573,575,577" ForcefieldType="n3m" Charge="-0.446" Components="N" Visible="0">
							<Properties Force="144.720083771579,873.612793938633,586.719272949721" RelativeVelocity="-0.148770213583069,0.0272927230821894,0.0499295144181457"/>
						</Atom3d>
						<Bond ID="573" Mapping="409" Parent="19" Connects="571,572" Visible="0"/>
						<Atom3d ID="574" HasProperties="1" Mapping="409" Parent="19" UserID="87" DisplayStyle="Line" XYZ="-0.912673284628444,1.56703267032661,0.149580378385136" Connections="575,583,585,587" ForcefieldType="c4" Charge="0.064" Components="C" Visible="0">
							<Properties Force="1413.68913149669,1217.73647596884,912.760263197057" RelativeVelocity="-0.0503337553105368,0.260229979195057,0.265536479322866"/>
						</Atom3d>
						<Bond ID="575" Mapping="409" Parent="19" Connects="572,574" Visible="0"/>
						<Atom3d ID="576" HasProperties="1" Mapping="409" Parent="19" UserID="88" DisplayStyle="Line" XYZ="-0.85770632296422,1.51379264039237,0.172025723802843" Connections="577,589,591,593" ForcefieldType="c4" Charge="0.064" Components="C" Visible="0">
							<Properties Force="-656.434431046703,796.080942158799,-115.97065347797" RelativeVelocity="-0.0865978791598888,-0.306478982595456,-0.167970278955251"/>
						</Atom3d>
						<Bond ID="577" Mapping="409" Parent="19" Connects="572,576" Visible="0"/>
						<Atom3d ID="578" HasProperties="1" Mapping="409" Parent="19" UserID="89" DisplayStyle="Line" XYZ="-0.960756872144418,1.49774742248126,0.116656287099562" Connections="579" ForcefieldType="o1=" Charge="-0.45" Components="O" Visible="0">
							<Properties Force="-289.403321032684,275.565831436683,148.953873334576" RelativeVelocity="0.0609592737916198,-0.0987766908994554,0.125343281738872"/>
						</Atom3d>
						<Bond ID="579" Mapping="409" Parent="19" Connects="571,578" Type="Double" Visible="0"/>
						<Atom3d ID="580" HasProperties="1" Mapping="409" Parent="19" UserID="90" DisplayStyle="Line" Hidden="1" XYZ="-0.911240023164732,1.45859156153842,0.137984794994536" Connections="581" ForcefieldType="h1" Charge="0.076" Components="H" Visible="0">
							<Properties Force="-150.975498214244,114.180952256696,121.932124054802" RelativeVelocity="0.069971222045357,-0.284157506504791,0.865250388999711"/>
						</Atom3d>
						<Bond ID="581" Mapping="409" Parent="19" Hidden="1" Connects="571,580" Visible="0"/>
						<Atom3d ID="582" HasProperties="1" Mapping="409" Parent="19" UserID="91" DisplayStyle="Line" Hidden="1" XYZ="-0.881250739665433,1.58972649510269,0.153231736592424" Connections="583" ForcefieldType="h1" Charge="0.053" Components="H" Visible="0">
							<Properties Force="-1184.79435793577,-757.723802782845,-501.595232276496" RelativeVelocity="0.329968105546991,-0.573512392422221,0.033976033283408"/>
						</Atom3d>
						<Bond ID="583" Mapping="409" Parent="19" Hidden="1" Connects="574,582" Visible="0"/>
						<Atom3d ID="584" HasProperties="1" Mapping="409" Parent="19" UserID="92" DisplayStyle="Line" Hidden="1" XYZ="-0.931774175737228,1.57663118588995,0.178771272750873" Connections="585" ForcefieldType="h1" Charge="0.053" Components="H" Visible="0">
							<Properties Force="48.1139611466242,-389.938415980139,50.5964290597155" RelativeVelocity="-0.937525736161546,-0.96513945422502,0.54428536059925"/>
						</Atom3d>
						<Bond ID="585" Mapping="409" Parent="19" Hidden="1" Connects="574,584" Visible="0"/>
						<Atom3d ID="586" HasProperties="1" Mapping="409" Parent="19" UserID="93" DisplayStyle="Line" Hidden="1" XYZ="-0.932948266757491,1.5765214834318,0.122778311144464" Connections="587" ForcefieldType="h1" Charge="0.053" Components="H" Visible="0">
							<Properties Force="-120.269044383227,102.13583241158,-734.127601535427" RelativeVelocity="-1.19009617380489,0.326032027394279,0.449577231924329"/>
						</Atom3d>
						<Bond ID="587" Mapping="409" Parent="19" Hidden="1" Connects="574,586" Visible="0"/>
						<Atom3d ID="588" HasProperties="1" Mapping="409" Parent="19" UserID="94" DisplayStyle="Line" Hidden="1" XYZ="-0.855206326548174,1.48141670589637,0.182841738230693" Connections="589" ForcefieldType="h1" Charge="0.053" Components="H" Visible="0">
							<Properties Force="151.777308143231,-1342.63399107418,-97.3866704208951" RelativeVelocity="-0.826545635362892,-0.454510013830344,1.36570252620601"/>
						</Atom3d>
						<Bond ID="589" Mapping="409" Parent="19" Hidden="1" Connects="576,588" Visible="0"/>
						<Atom3d ID="590" HasProperties="1" Mapping="409" Parent="19" UserID="95" DisplayStyle="Line" Hidden="1" XYZ="-0.859005079980066,1.53086429950988,0.203605897154252" Connections="591" ForcefieldType="h1" Charge="0.053" Components="H" Visible="0">
							<Properties Force="53.1638242065089,323.974358583842,-148.121067472415" RelativeVelocity="-0.580231747661583,1.39277643769248,-0.156640548174991"/>
						</Atom3d>
						<Bond ID="591" Mapping="409" Parent="19" Hidden="1" Connects="576,590" Visible="0"/>
						<Atom3d ID="592" HasProperties="1" Mapping="409" Parent="19" UserID="96" DisplayStyle="Line" Hidden="1" XYZ="-0.830063567085845,1.52431448878692,0.151845833775158" Connections="593" ForcefieldType="h1" Charge="0.053" Components="H" Visible="0">
							<Properties Force="144.574237542565,-117.150932373441,113.526708730061" RelativeVelocity="0.272746934225126,0.462448929101058,0.399424835288212"/>
						</Atom3d>
						<Bond ID="593" Mapping="409" Parent="19" Hidden="1" Connects="576,592" Visible="0"/>
						<Molecule ID="19" Mapping="409" Parent="2" Children="ci(25):23+571,5681,5882" Name="Sketch 25" XYZ="-0.563392313137349,0.160315957263178,0.337873012253616" Visible="0"/>
						<Atom3d ID="594" HasProperties="1" Mapping="409" Parent="21" UserID="97" DisplayStyle="Line" XYZ="-0.240026247214026,0.535541515119974,0.654694894239131" Connections="596,602,604" ForcefieldType="c3&apos;" Charge="0.374" Components="C" Visible="0">
							<Properties Force="-705.932994007031,-126.588868082442,-66.6087163915071" RelativeVelocity="-0.046128983667099,-0.26265174103291,0.438253630209146"/>
						</Atom3d>
						<Atom3d ID="595" HasProperties="1" Mapping="409" Parent="21" UserID="98" DisplayStyle="Line" XYZ="-0.28196942268929,0.523733774138286,0.64782087199782" Connections="596,598,600" ForcefieldType="n3m" Charge="-0.446" Components="N" Visible="0">
							<Properties Force="-175.687446088796,997.131247130988,-561.402513831392" RelativeVelocity="-0.160154840137477,-0.110202293494592,-0.110221426219019"/>
						</Atom3d>
						<Bond ID="596" Mapping="409" Parent="21" Connects="594,595" Visible="0"/>
						<Atom3d ID="597" HasProperties="1" Mapping="409" Parent="21" UserID="99" DisplayStyle="Line" XYZ="-0.313025132353898,0.550710598043974,0.619939365950594" Connections="598,606,608,610" ForcefieldType="c4" Charge="0.064" Components="C" Visible="0">
							<Properties Force="805.498249956383,-1749.85103109484,-327.281438397398" RelativeVelocity="-0.00362932759218489,-0.0515515494097379,0.155480227367361"/>
						</Atom3d>
						<Bond ID="598" Mapping="409" Parent="21" Connects="595,597" Visible="0"/>
						<Atom3d ID="599" HasProperties="1" Mapping="409" Parent="21" UserID="100" DisplayStyle="Line" XYZ="-0.302260382425801,0.48498008417301,0.664336409692373" Connections="600,612,614,616" ForcefieldType="c4" Charge="0.064" Components="C" Visible="0">
							<Properties Force="-807.955755291711,-230.826209937309,-216.32982451217" RelativeVelocity="-0.235961847873038,-0.0103789771896256,-0.236861505386235"/>
						</Atom3d>
						<Bond ID="600" Mapping="409" Parent="21" Connects="595,599" Visible="0"/>
						<Atom3d ID="601" HasProperties="1" Mapping="409" Parent="21" UserID="101" DisplayStyle="Line" XYZ="-0.224390773421587,0.567946001388499,0.638591318774896" Connections="602" ForcefieldType="o1=" Charge="-0.45" Components="O" Visible="0">
							<Properties Force="282.886694075998,406.86971946419,-141.899220217301" RelativeVelocity="0.0508929144041842,0.106106346973626,0.297264299545445"/>
						</Atom3d>
						<Bond ID="602" Mapping="409" Parent="21" Connects="594,601" Type="Double" Visible="0"/>
						<Atom3d ID="603" HasProperties="1" Mapping="409" Parent="21" UserID="102" DisplayStyle="Line" Hidden="1" XYZ="-0.221417757224904,0.512865542038984,0.676015979896268" Connections="604" ForcefieldType="h1" Charge="0.076" Components="H" Visible="0">
							<Properties Force="-24.921582810499,-153.118044251121,68.679730537395" RelativeVelocity="0.145022573491969,0.244622479076745,0.461876557128528"/>
						</Atom3d>
						<Bond ID="604" Mapping="409" Parent="21" Hidden="1" Connects="594,603" Visible="0"/>
						<Atom3d ID="605" HasProperties="1" Mapping="409" Parent="21" UserID="103" DisplayStyle="Line" Hidden="1" XYZ="-0.330024058656848,0.524628383000016,0.5996446211557" Connections="606" ForcefieldType="h1" Charge="0.053" Components="H" Visible="0">
							<Properties Force="132.666636592682,758.150087656038,126.240112377078" RelativeVelocity="-0.503607859100137,-0.458509502954209,0.808715329462899"/>
						</Atom3d>
						<Bond ID="606" Mapping="409" Parent="21" Hidden="1" Connects="597,605" Visible="0"/>
						<Atom3d ID="607" HasProperties="1" Mapping="409" Parent="21" UserID="104" DisplayStyle="Line" Hidden="1" XYZ="-0.296179251206063,0.572932019972356,0.596974222366792" Connections="608" ForcefieldType="h1" Charge="0.053" Components="H" Visible="0">
							<Properties Force="3.71253123585531,-77.0784782378982,412.928623120517" RelativeVelocity="-0.672141972136377,-0.0387157475595339,0.287929295727617"/>
						</Atom3d>
						<Bond ID="608" Mapping="409" Parent="21" Hidden="1" Connects="597,607" Visible="0"/>
						<Atom3d ID="609" HasProperties="1" Mapping="409" Parent="21" UserID="105" DisplayStyle="Line" Hidden="1" XYZ="-0.33741359851722,0.565626941924278,0.640136364170802" Connections="610" ForcefieldType="h1" Charge="0.053" Components="H" Visible="0">
							<Properties Force="-329.785970807228,524.76523199801,286.143934470912" RelativeVelocity="-0.245326996590588,-0.671554354141615,0.467655396404709"/>
						</Atom3d>
						<Bond ID="610" Mapping="409" Parent="21" Hidden="1" Connects="597,609" Visible="0"/>
						<Atom3d ID="611" HasProperties="1" Mapping="409" Parent="21" UserID="106" DisplayStyle="Line" Hidden="1" XYZ="-0.279724817474013,0.46115254762167,0.674659799807262" Connections="612" ForcefieldType="h1" Charge="0.053" Components="H" Visible="0">
							<Properties Force="962.097557579355,-683.105420407482,124.459935718136" RelativeVelocity="-0.427504576866689,0.192413966606117,0.0556856991889303"/>
						</Atom3d>
						<Bond ID="612" Mapping="409" Parent="21" Hidden="1" Connects="599,611" Visible="0"/>
						<Atom3d ID="613" HasProperties="1" Mapping="409" Parent="21" UserID="107" DisplayStyle="Line" Hidden="1" XYZ="-0.32332421926191,0.470016797971577,0.638928136897451" Connections="614" ForcefieldType="h1" Charge="0.053" Components="H" Visible="0">
							<Properties Force="151.609856165675,-16.0422448064107,31.9662688991424" RelativeVelocity="0.643202758718297,-0.037842722727054,-0.449035052660693"/>
						</Atom3d>
						<Bond ID="614" Mapping="409" Parent="21" Hidden="1" Connects="599,613" Visible="0"/>
						<Atom3d ID="615" HasProperties="1" Mapping="409" Parent="21" UserID="108" DisplayStyle="Line" Hidden="1" XYZ="-0.322986234420133,0.489730598407001,0.69261992638038" Connections="616" ForcefieldType="h1" Charge="0.053" Components="H" Visible="0">
							<Properties Force="-299.36808841471,421.536157602382,336.850506818414" RelativeVelocity="-0.0423637944418748,-0.652044194848386,1.3404288627144"/>
						</Atom3d>
						<Bond ID="616" Mapping="409" Parent="21" Hidden="1" Connects="599,615" Visible="0"/>
						<Molecule ID="21" Mapping="409" Parent="2" Children="ci(24):23+594,5682" Name="Sketch 25" XYZ="-0.300331566459577,0.225248674835745,0.337873012253616" Visible="0"/>
						<Atom3d ID="617" HasProperties="1" Mapping="409" Parent="23" UserID="109" DisplayStyle="Line" XYZ="-0.122525357110477,2.19721718987005,0.405971616265359" Connections="619,625,627" ForcefieldType="c3&apos;" Charge="0.374" Components="C" Visible="0">
							<Properties Force="2947.20368164516,747.82975017287,-176.631151763419" RelativeVelocity="-0.226067871115537,-0.0252457689483754,-0.13925200453812"/>
						</Atom3d>
						<Atom3d ID="618" HasProperties="1" Mapping="409" Parent="23" UserID="110" DisplayStyle="Line" XYZ="-0.0913251488580974,2.20152123257096,0.37406507124995" Connections="619,621,623" ForcefieldType="n3m" Charge="-0.446" Components="N" Visible="0">
							<Properties Force="-275.195754664648,-153.215778283447,-355.368235318727" RelativeVelocity="0.179234678887447,0.143276550139703,0.0883611668702019"/>
						</Atom3d>
						<Bond ID="619" Mapping="409" Parent="23" Connects="617,618" Visible="0"/>
						<Atom3d ID="620" HasProperties="1" Mapping="409" Parent="23" UserID="111" DisplayStyle="Line" XYZ="-0.106612224699187,2.19959604348508,0.328067115130197" Connections="621,629,631,633" ForcefieldType="c4" Charge="0.064" Components="C" Visible="0">
							<Properties Force="51.7589143195848,-890.828603708658,355.72274801375" RelativeVelocity="0.11499596242623,-0.0690626554631536,0.112639804860285"/>
						</Atom3d>
						<Bond ID="621" Mapping="409" Parent="23" Connects="618,620" Visible="0"/>
						<Atom3d ID="622" HasProperties="1" Mapping="409" Parent="23" UserID="112" DisplayStyle="Line" XYZ="-0.0500855803232314,2.22336553661407,0.385378639407786" Connections="623,635,637,639" ForcefieldType="c4" Charge="0.064" Components="C" Visible="0">
							<Properties Force="-1202.55638504672,760.543249844162,1.12385700442812" RelativeVelocity="0.0397877236721171,0.205464093328775,0.167308475219704"/>
						</Atom3d>
						<Bond ID="623" Mapping="409" Parent="23" Connects="618,622" Visible="0"/>
						<Atom3d ID="624" HasProperties="1" Mapping="409" Parent="23" UserID="113" DisplayStyle="Line" XYZ="-0.157107137721948,2.18169075755212,0.400887854841303" Connections="625" ForcefieldType="o1=" Charge="-0.45" Components="O" Visible="0">
							<Properties Force="-2339.49945104175,-777.801832606873,-211.225299741244" RelativeVelocity="-0.207397371164691,0.0995282813513269,-0.181229114172848"/>
						</Atom3d>
						<Bond ID="625" Mapping="409" Parent="23" Connects="617,624" Type="Double" Visible="0"/>
						<Atom3d ID="626" HasProperties="1" Mapping="409" Parent="23" UserID="114" DisplayStyle="Line" Hidden="1" XYZ="-0.108382290949993,2.20886650334265,0.437502730174352" Connections="627" ForcefieldType="h1" Charge="0.076" Components="H" Visible="0">
							<Properties Force="-211.046032827232,-93.4475667006076,240.646271378251" RelativeVelocity="0.184719836502339,-0.790410762496645,0.667714571212511"/>
						</Atom3d>
						<Bond ID="627" Mapping="409" Parent="23" Hidden="1" Connects="617,626" Visible="0"/>
						<Atom3d ID="628" HasProperties="1" Mapping="409" Parent="23" UserID="115" DisplayStyle="Line" Hidden="1" XYZ="-0.0820487277683174,2.19268474417209,0.303303870899071" Connections="629" ForcefieldType="h1" Charge="0.053" Components="H" Visible="0">
							<Properties Force="620.832730514753,-12.0141250177357,189.712137590599" RelativeVelocity="0.471241524121417,-0.10132242359696,-0.926788058338735"/>
						</Atom3d>
						<Bond ID="629" Mapping="409" Parent="23" Hidden="1" Connects="620,628" Visible="0"/>
						<Atom3d ID="630" HasProperties="1" Mapping="409" Parent="23" UserID="116" DisplayStyle="Line" Hidden="1" XYZ="-0.123151610694227,2.22807363453113,0.317611355488246" Connections="631" ForcefieldType="h1" Charge="0.053" Components="H" Visible="0">
							<Properties Force="-484.855517913091,966.478203798507,-117.176388959582" RelativeVelocity="-0.495254582311407,-0.0999304614272305,-0.356063607577112"/>
						</Atom3d>
						<Bond ID="631" Mapping="409" Parent="23" Hidden="1" Connects="620,630" Visible="0"/>
						<Atom3d ID="632" HasProperties="1" Mapping="409" Parent="23" UserID="117" DisplayStyle="Line" Hidden="1" XYZ="-0.129487353964444,2.17245186055058,0.324408964081975" Connections="633" ForcefieldType="h1" Charge="0.053" Components="H" Visible="0">
							<Properties Force="-210.413005633188,-34.0013953591915,186.658607408483" RelativeVelocity="-0.708700604617007,-0.323142009328284,0.535700794187098"/>
						</Atom3d>
						<Bond ID="633" Mapping="409" Parent="23" Hidden="1" Connects="620,632" Visible="0"/>
						<Atom3d ID="634" HasProperties="1" Mapping="409" Parent="23" UserID="118" DisplayStyle="Line" Hidden="1" XYZ="-0.0572390172238764,2.25861359830238,0.389920251516605" Connections="635" ForcefieldType="h1" Charge="0.053" Components="H" Visible="0">
							<Properties Force="350.588788093213,-136.392187471368,51.4411287626389" RelativeVelocity="0.0161666883564211,0.426853631288273,0.294132619190172"/>
						</Atom3d>
						<Bond ID="635" Mapping="409" Parent="23" Hidden="1" Connects="622,634" Visible="0"/>
						<Atom3d ID="636" HasProperties="1" Mapping="409" Parent="23" UserID="119" DisplayStyle="Line" Hidden="1" XYZ="-0.0266836589769164,2.22036248205026,0.360003495737029" Connections="637" ForcefieldType="h1" Charge="0.053" Components="H" Visible="0">
							<Properties Force="530.074768592657,-182.243080504409,-704.269818805274" RelativeVelocity="1.01056028366623,-0.177577302513568,-0.762056928620732"/>
						</Atom3d>
						<Bond ID="637" Mapping="409" Parent="23" Hidden="1" Connects="622,636" Visible="0"/>
						<Atom3d ID="638" HasProperties="1" Mapping="409" Parent="23" UserID="120" DisplayStyle="Line" Hidden="1" XYZ="-0.0370486899292084,2.20979677089505,0.414815084489462" Connections="639" ForcefieldType="h1" Charge="0.053" Components="H" Visible="0">
							<Properties Force="147.649291118032,-104.948781139675,488.358057625036" RelativeVelocity="0.294201386239623,-1.14369812007387,-0.716903604627058"/>
						</Atom3d>
						<Bond ID="639" Mapping="409" Parent="23" Hidden="1" Connects="622,638" Visible="0"/>
						<Molecule ID="23" Mapping="409" Parent="2" Children="ci(25):23+617,5683,5883" Name="Sketch 25" XYZ="-0.675287038685061,0.353195565990631,0.337873012253616" Visible="0"/>
						<Atom3d ID="640" HasProperties="1" Mapping="409" Parent="25" UserID="121" DisplayStyle="Line" XYZ="0.0960384984617345,0.180225123096639,0.88272805192269" Connections="642,648,650" ForcefieldType="c3&apos;" Charge="0.374" Components="C">
							<Properties Force="-434.438860166681,-821.853114163814,529.864990598083" RelativeVelocity="-0.0236687378489451,-0.0116609838545822,-0.0535108338957618"/>
						</Atom3d>
						<Atom3d ID="641" HasProperties="1" Mapping="409" Parent="25" UserID="122" DisplayStyle="Line" XYZ="0.0746687770821045,0.215414651678823,0.867692677262399" Connections="642,644,646" ForcefieldType="n3m" Charge="-0.446" Components="N">
							<Properties Force="-0.698735532236066,-598.232276587003,-55.1169545442176" RelativeVelocity="-0.087061883337187,0.0803023805276974,-0.036626923787429"/>
						</Atom3d>
						<Bond ID="642" Mapping="409" Parent="25" Connects="640,641"/>
						<Atom3d ID="643" HasProperties="1" Mapping="409" Parent="25" UserID="123" DisplayStyle="Line" XYZ="0.0268683038205525,0.217589659359418,0.866345700563645" Connections="644,652,654,656" ForcefieldType="c4" Charge="0.064" Components="C">
							<Properties Force="-620.345098747018,-160.84271815625,-676.320845922927" RelativeVelocity="-0.00170672708250799,0.248480452174414,-0.0530184828382102"/>
						</Atom3d>
						<Bond ID="644" Mapping="409" Parent="25" Connects="641,643"/>
						<Atom3d ID="645" HasProperties="1" Mapping="409" Parent="25" UserID="124" DisplayStyle="Line" XYZ="0.0968974034768016,0.250442652447307,0.84494988535385" Connections="646,658,660,662" ForcefieldType="c4" Charge="0.064" Components="C">
							<Properties Force="827.568189445678,98.4510877481759,-537.801822713857" RelativeVelocity="-0.10955708042882,-0.15175158312006,0.292574980238461"/>
						</Atom3d>
						<Bond ID="646" Mapping="409" Parent="25" Connects="641,645"/>
						<Atom3d ID="647" HasProperties="1" Mapping="409" Parent="25" UserID="125" DisplayStyle="Line" XYZ="0.0793447564395156,0.149940582025758,0.903700478391685" Connections="648" ForcefieldType="o1=" Charge="-0.45" Components="O">
							<Properties Force="200.834921830873,753.784053078356,-570.679669479866" RelativeVelocity="-0.150397284077065,0.117764893096551,0.167227209553691"/>
						</Atom3d>
						<Bond ID="648" Mapping="409" Parent="25" Connects="640,647" Type="Double"/>
						<Atom3d ID="649" HasProperties="1" Mapping="409" Parent="25" UserID="126" DisplayStyle="Line" Hidden="1" XYZ="0.131422973855461,0.17947651819277,0.874623654180915" Connections="650" ForcefieldType="h1" Charge="0.076" Components="H">
							<Properties Force="83.8177829770532,250.56748075355,-18.2052386570345" RelativeVelocity="-0.129164106007298,0.254639230000261,-0.0616524481605933"/>
						</Atom3d>
						<Bond ID="650" Mapping="409" Parent="25" Hidden="1" Connects="640,649"/>
						<Atom3d ID="651" HasProperties="1" Mapping="409" Parent="25" UserID="127" DisplayStyle="Line" Hidden="1" XYZ="0.0123551900741036,0.218634056255132,0.831691207906517" Connections="652" ForcefieldType="h1" Charge="0.053" Components="H">
							<Properties Force="606.946035922801,-99.7898735535934,639.728086843505" RelativeVelocity="-0.412660666623392,-0.141574675570516,0.894252771325396"/>
						</Atom3d>
						<Bond ID="652" Mapping="409" Parent="25" Hidden="1" Connects="643,651"/>
						<Atom3d ID="653" HasProperties="1" Mapping="409" Parent="25" UserID="128" DisplayStyle="Line" Hidden="1" XYZ="0.0169770090966226,0.248405829359324,0.880921204202993" Connections="654" ForcefieldType="h1" Charge="0.053" Components="H">
							<Properties Force="-103.77305148029,96.1360199737605,311.701659315133" RelativeVelocity="0.480614457355399,-0.321698385247969,-0.251936760000272"/>
						</Atom3d>
						<Bond ID="654" Mapping="409" Parent="25" Hidden="1" Connects="643,653"/>
						<Atom3d ID="655" HasProperties="1" Mapping="409" Parent="25" UserID="129" DisplayStyle="Line" Hidden="1" XYZ="0.00967059844679756,0.190105852624811,0.882800066485719" Connections="656" ForcefieldType="h1" Charge="0.053" Components="H">
							<Properties Force="442.033788396127,178.213027043756,32.6064241576088" RelativeVelocity="-0.4494893462264,0.288212370229965,0.561109927073495"/>
						</Atom3d>
						<Bond ID="656" Mapping="409" Parent="25" Hidden="1" Connects="643,655"/>
						<Atom3d ID="657" HasProperties="1" Mapping="409" Parent="25" UserID="130" DisplayStyle="Line" Hidden="1" XYZ="0.0704065097941386,0.270463032317796,0.830629480822984" Connections="658" ForcefieldType="h1" Charge="0.053" Components="H">
							<Properties Force="521.157466354581,214.499258099004,-88.8208920049165" RelativeVelocity="-1.1429548362186,-0.175830429973997,-0.139174046003656"/>
						</Atom3d>
						<Bond ID="658" Mapping="409" Parent="25" Hidden="1" Connects="645,657"/>
						<Atom3d ID="659" HasProperties="1" Mapping="409" Parent="25" UserID="131" DisplayStyle="Line" Hidden="1" XYZ="0.121398836646521,0.239518872577944,0.81915983206916" Connections="660" ForcefieldType="h1" Charge="0.053" Components="H">
							<Properties Force="-864.923308431023,-42.0876900625642,298.88344296529" RelativeVelocity="0.242570245107191,-0.419751468289074,0.403703163145223"/>
						</Atom3d>
						<Bond ID="660" Mapping="409" Parent="25" Hidden="1" Connects="645,659"/>
						<Atom3d ID="661" HasProperties="1" Mapping="409" Parent="25" UserID="132" DisplayStyle="Line" Hidden="1" XYZ="0.119418443684946,0.26943542983835,0.865951757763609" Connections="662" ForcefieldType="h1" Charge="0.053" Components="H">
							<Properties Force="-493.793235611933,87.7806616433454,228.410838984887" RelativeVelocity="0.04023409435044,0.161232260744103,0.0795601381970531"/>
						</Atom3d>
						<Bond ID="662" Mapping="409" Parent="25" Hidden="1" Connects="645,661"/>
						<Molecule ID="25" Mapping="409" Parent="2" Children="ci(24):23+640,5684" Name="Sketch 25" XYZ="-0.300331566459577,0.225248674835745,0.337873012253616"/>
						<Atom3d ID="663" HasProperties="1" Mapping="409" Parent="27" UserID="133" DisplayStyle="Line" XYZ="1.30594886341534,2.08627122618273,2.27078083433693" Connections="665,671,673" ForcefieldType="c3&apos;" Charge="0.374" Components="C" Visible="0">
							<Properties Force="-66.8621383172029,-523.919656787018,39.4300238182409" RelativeVelocity="-0.077443479839911,0.0442023777961882,0.0396015600373354"/>
						</Atom3d>
						<Atom3d ID="664" HasProperties="1" Mapping="409" Parent="27" UserID="134" DisplayStyle="Line" XYZ="1.28113508148584,2.05271686491967,2.25557171548129" Connections="665,667,669" ForcefieldType="n3m" Charge="-0.446" Components="N" Visible="0">
							<Properties Force="11.3653041368412,-454.148285353771,75.0675218496874" RelativeVelocity="-0.118765397629963,-0.0407356320144253,-0.182162462476465"/>
						</Atom3d>
						<Bond ID="665" Mapping="409" Parent="27" Connects="663,664" Visible="0"/>
						<Atom3d ID="666" HasProperties="1" Mapping="409" Parent="27" UserID="135" DisplayStyle="Line" XYZ="1.23504210490514,2.06091228409777,2.24098092340075" Connections="667,675,677,679" ForcefieldType="c4" Charge="0.064" Components="C" Visible="0">
							<Properties Force="399.616430725674,-1188.78421205477,-125.616787355193" RelativeVelocity="0.178024956621306,-0.283952270159087,0.0665055052248013"/>
						</Atom3d>
						<Bond ID="667" Mapping="409" Parent="27" Connects="664,666" Visible="0"/>
						<Atom3d ID="668" HasProperties="1" Mapping="409" Parent="27" UserID="136" DisplayStyle="Line" XYZ="1.29464768050411,2.00670371002595,2.26751996864217" Connections="669,681,683,685" ForcefieldType="c4" Charge="0.064" Components="C" Visible="0">
							<Properties Force="223.031421192388,1199.6561793698,1085.76777467506" RelativeVelocity="0.0410881309061796,0.177787271468887,0.117018167561061"/>
						</Atom3d>
						<Bond ID="669" Mapping="409" Parent="27" Connects="664,668" Visible="0"/>
						<Atom3d ID="670" HasProperties="1" Mapping="409" Parent="27" UserID="137" DisplayStyle="Line" XYZ="1.29492725006074,2.12414765971626,2.27002394326283" Connections="671" ForcefieldType="o1=" Charge="-0.45" Components="O" Visible="0">
							<Properties Force="-60.5997625872759,337.339662901116,-38.3584302441661" RelativeVelocity="-0.1514395753431,-0.122716019556975,0.0724040762331122"/>
						</Atom3d>
						<Bond ID="671" Mapping="409" Parent="27" Connects="663,670" Type="Double" Visible="0"/>
						<Atom3d ID="672" HasProperties="1" Mapping="409" Parent="27" UserID="138" DisplayStyle="Line" Hidden="1" XYZ="1.338391380636,2.07573911857695,2.28483265025012" Connections="673" ForcefieldType="h1" Charge="0.076" Components="H" Visible="0">
							<Properties Force="-229.494468507403,-85.3325151962351,-149.926910220275" RelativeVelocity="0.675894484259146,0.207527746603557,0.0723931803503905"/>
						</Atom3d>
						<Bond ID="673" Mapping="409" Parent="27" Hidden="1" Connects="663,672" Visible="0"/>
						<Atom3d ID="674" HasProperties="1" Mapping="409" Parent="27" UserID="139" DisplayStyle="Line" Hidden="1" XYZ="1.23199545883081,2.09550589881404,2.23413638559458" Connections="675" ForcefieldType="h1" Charge="0.053" Components="H" Visible="0">
							<Properties Force="-195.079337263784,141.518217718601,-422.838404222848" RelativeVelocity="-0.592400581071061,0.25207822786902,0.22013449306965"/>
						</Atom3d>
						<Bond ID="675" Mapping="409" Parent="27" Hidden="1" Connects="666,674" Visible="0"/>
						<Atom3d ID="676" HasProperties="1" Mapping="409" Parent="27" UserID="140" DisplayStyle="Line" Hidden="1" XYZ="1.21325023697862,2.0535490554809,2.26851007780306" Connections="677" ForcefieldType="h1" Charge="0.053" Components="H" Visible="0">
							<Properties Force="-206.888844859893,-40.3562842329955,-18.8121103106015" RelativeVelocity="-0.255277561730943,-0.445732099551689,0.816592958595813"/>
						</Atom3d>
						<Bond ID="677" Mapping="409" Parent="27" Hidden="1" Connects="666,676" Visible="0"/>
						<Atom3d ID="678" HasProperties="1" Mapping="409" Parent="27" UserID="141" DisplayStyle="Line" Hidden="1" XYZ="1.22503756929108,2.03725375237481,2.21196269320483" Connections="679" ForcefieldType="h1" Charge="0.053" Components="H" Visible="0">
							<Properties Force="461.255989568319,1048.91635478686,942.792278354173" RelativeVelocity="0.0313021489570066,-1.14296765045265,0.421821430852139"/>
						</Atom3d>
						<Bond ID="679" Mapping="409" Parent="27" Hidden="1" Connects="666,678" Visible="0"/>
						<Atom3d ID="680" HasProperties="1" Mapping="409" Parent="27" UserID="142" DisplayStyle="Line" Hidden="1" XYZ="1.28165786477302,1.98356046841888,2.24492512713739" Connections="681" ForcefieldType="h1" Charge="0.053" Components="H" Visible="0">
							<Properties Force="-236.00930259088,-436.841960203242,-521.475507977412" RelativeVelocity="-0.603294487074959,0.0569845047607797,0.27438098271675"/>
						</Atom3d>
						<Bond ID="681" Mapping="409" Parent="27" Hidden="1" Connects="668,680" Visible="0"/>
						<Atom3d ID="682" HasProperties="1" Mapping="409" Parent="27" UserID="143" DisplayStyle="Line" Hidden="1" XYZ="1.28338169613742,1.99803924836017,2.30164367796986" Connections="683" ForcefieldType="h1" Charge="0.053" Components="H" Visible="0">
							<Properties Force="79.7422326370987,94.1739565262864,-552.943563849946" RelativeVelocity="1.0713465235831,-0.26235443799295,-0.0999575756603471"/>
						</Atom3d>
						<Bond ID="683" Mapping="409" Parent="27" Hidden="1" Connects="668,682" Visible="0"/>
						<Atom3d ID="684" HasProperties="1" Mapping="409" Parent="27" UserID="144" DisplayStyle="Line" Hidden="1" XYZ="1.33083720831076,2.00581529355179,2.26832623328174" Connections="685" ForcefieldType="h1" Charge="0.053" Components="H" Visible="0">
							<Properties Force="-224.446950892206,-140.888344993694,-132.757213329391" RelativeVelocity="0.128235552827012,-0.69519618929858,0.122459791501913"/>
						</Atom3d>
						<Bond ID="685" Mapping="409" Parent="27" Hidden="1" Connects="668,684" Visible="0"/>
						<Molecule ID="27" Mapping="409" Parent="2" Children="ci(25):23+663,5685,5884" Name="Sketch 25" XYZ="-0.300331566459577,0.225248674835745,0.337873012253616" Visible="0"/>
						<Atom3d ID="686" HasProperties="1" Mapping="409" Parent="29" UserID="145" DisplayStyle="Line" XYZ="-0.0599782190237534,-0.315155200870146,1.14770122712484" Connections="688,694,696" ForcefieldType="c3&apos;" Charge="0.374" Components="C" Visible="0">
							<Properties Force="-202.21570614944,488.799982953721,-132.793088002987" RelativeVelocity="0.0236850514903142,0.0576191165446609,-0.113091239417538"/>
						</Atom3d>
						<Atom3d ID="687" HasProperties="1" Mapping="409" Parent="29" UserID="146" DisplayStyle="Line" XYZ="-0.0539825083391054,-0.353311092272546,1.16910360835337" Connections="688,690,692" ForcefieldType="n3m" Charge="-0.446" Components="N" Visible="0">
							<Properties Force="-310.600517480819,803.99492601823,-388.395384073236" RelativeVelocity="0.0536206302670407,-0.247314066209993,-0.0521784108154286"/>
						</Atom3d>
						<Bond ID="688" Mapping="409" Parent="29" Connects="686,687" Visible="0"/>
						<Atom3d ID="689" HasProperties="1" Mapping="409" Parent="29" UserID="147" DisplayStyle="Line" XYZ="-0.0740403698608034,-0.357216359551537,1.21267847074307" Connections="690,698,700,702" ForcefieldType="c4" Charge="0.064" Components="C" Visible="0">
							<Properties Force="1039.51546128391,-1102.72546837205,-381.321985730192" RelativeVelocity="0.123500942475921,-0.169571180250837,-0.0287951399580946"/>
						</Atom3d>
						<Bond ID="690" Mapping="409" Parent="29" Connects="687,689" Visible="0"/>
						<Atom3d ID="691" HasProperties="1" Mapping="409" Parent="29" UserID="148" DisplayStyle="Line" XYZ="-0.0213722919460254,-0.383384245220859,1.15285968300936" Connections="692,704,706,708" ForcefieldType="c4" Charge="0.064" Components="C" Visible="0">
							<Properties Force="770.578812491576,-384.131823169737,377.23216334566" RelativeVelocity="-0.185335609795478,0.154103922020235,-0.0798069070003274"/>
						</Atom3d>
						<Bond ID="692" Mapping="409" Parent="29" Connects="687,691" Visible="0"/>
						<Atom3d ID="693" HasProperties="1" Mapping="409" Parent="29" UserID="149" DisplayStyle="Line" XYZ="-0.0817463127393684,-0.285575778360542,1.1634777764132" Connections="694" ForcefieldType="o1=" Charge="-0.45" Components="O" Visible="0">
							<Properties Force="99.4576600263069,-114.673390559661,-356.425245854525" RelativeVelocity="-0.0745207967419392,0.069115859248529,0.0088729682566957"/>
						</Atom3d>
						<Bond ID="694" Mapping="409" Parent="29" Connects="686,693" Type="Double" Visible="0"/>
						<Atom3d ID="695" HasProperties="1" Mapping="409" Parent="29" UserID="150" DisplayStyle="Line" Hidden="1" XYZ="-0.0445810839607194,-0.311092669574038,1.11326421946411" Connections="696" ForcefieldType="h1" Charge="0.076" Components="H" Visible="0">
							<Properties Force="-159.653354441803,-511.709955502961,953.045657350234" RelativeVelocity="0.437543369750147,-0.0903138556549163,0.484554000428432"/>
						</Atom3d>
						<Bond ID="696" Mapping="409" Parent="29" Hidden="1" Connects="686,695" Visible="0"/>
						<Atom3d ID="697" HasProperties="1" Mapping="409" Parent="29" UserID="151" DisplayStyle="Line" Hidden="1" XYZ="-0.106260558660737,-0.371883346143656,1.20858649167751" Connections="698" ForcefieldType="h1" Charge="0.053" Components="H" Visible="0">
							<Properties Force="-176.136844582016,-108.178540410752,182.83924431582" RelativeVelocity="-0.642213822956765,0.653072326840906,0.0883759710464877"/>
						</Atom3d>
						<Bond ID="698" Mapping="409" Parent="29" Hidden="1" Connects="689,697" Visible="0"/>
						<Atom3d ID="699" HasProperties="1" Mapping="409" Parent="29" UserID="152" DisplayStyle="Line" Hidden="1" XYZ="-0.0767641620784724,-0.325729268504276,1.22845182876246" Connections="700" ForcefieldType="h1" Charge="0.053" Components="H" Visible="0">
							<Properties Force="45.7979681577855,227.832901859381,240.341768589145" RelativeVelocity="-0.156423192342983,0.102661360181611,0.0610470119415486"/>
						</Atom3d>
						<Bond ID="700" Mapping="409" Parent="29" Hidden="1" Connects="689,699" Visible="0"/>
						<Atom3d ID="701" HasProperties="1" Mapping="409" Parent="29" UserID="153" DisplayStyle="Line" Hidden="1" XYZ="-0.0514943094313544,-0.379877130943717,1.23140017652067" Connections="702" ForcefieldType="h1" Charge="0.053" Components="H" Visible="0">
							<Properties Force="-629.669815974143,470.764530331784,-42.859310438755" RelativeVelocity="0.0145284084683865,0.175982969958163,-0.137841957112893"/>
						</Atom3d>
						<Bond ID="702" Mapping="409" Parent="29" Hidden="1" Connects="689,701" Visible="0"/>
						<Atom3d ID="703" HasProperties="1" Mapping="409" Parent="29" UserID="154" DisplayStyle="Line" Hidden="1" XYZ="-0.0276390004372104,-0.417891665057856,1.16337678023526" Connections="704" ForcefieldType="h1" Charge="0.053" Components="H" Visible="0">
							<Properties Force="-307.203320028298,343.467716958234,-426.786600288476" RelativeVelocity="-0.575352185330842,0.381147780360473,-0.398285102640036"/>
						</Atom3d>
						<Bond ID="704" Mapping="409" Parent="29" Hidden="1" Connects="691,703" Visible="0"/>
						<Atom3d ID="705" HasProperties="1" Mapping="409" Parent="29" UserID="155" DisplayStyle="Line" Hidden="1" XYZ="0.0111076032511486,-0.3771061772459,1.16934617611501" Connections="706" ForcefieldType="h1" Charge="0.053" Components="H" Visible="0">
							<Properties Force="-364.276621732308,99.1868147723658,-486.437268432532" RelativeVelocity="0.262780776623531,0.0413447943361561,-0.0646819288958389"/>
						</Atom3d>
						<Bond ID="706" Mapping="409" Parent="29" Hidden="1" Connects="691,705" Visible="0"/>
						<Atom3d ID="707" HasProperties="1" Mapping="409" Parent="29" UserID="156" DisplayStyle="Line" Hidden="1" XYZ="-0.0189567492105364,-0.379096834568894,1.11654178387569" Connections="708" ForcefieldType="h1" Charge="0.053" Components="H" Visible="0">
							<Properties Force="108.957967199581,-300.102888933632,532.078031904855" RelativeVelocity="-0.414927005084195,0.44429298132692,0.292120386963955"/>
						</Atom3d>
						<Bond ID="708" Mapping="409" Parent="29" Hidden="1" Connects="691,707" Visible="0"/>
						<Molecule ID="29" Mapping="409" Parent="2" Children="ci(25):23+686,5686,5885" Name="Sketch 25" XYZ="-0.300331566459577,0.225248674835745,0.337873012253616" Visible="0"/>
						<Atom3d ID="709" HasProperties="1" Mapping="409" Parent="31" UserID="157" DisplayStyle="Line" XYZ="-1.72945982803697,0.405896957805039,2.03801906174879" Connections="711,717,719" ForcefieldType="c3&apos;" Charge="0.374" Components="C" Visible="0">
							<Properties Force="326.685040061098,-256.065676073228,272.725874408953" RelativeVelocity="0.247434198416928,0.294015537460763,0.0769720008235789"/>
						</Atom3d>
						<Atom3d ID="710" HasProperties="1" Mapping="409" Parent="31" UserID="158" DisplayStyle="Line" XYZ="-1.75950266977112,0.423078014011399,2.06346528197108" Connections="711,713,715" ForcefieldType="n3m" Charge="-0.446" Components="N" Visible="0">
							<Properties Force="-1635.69510535334,305.374508797167,397.416095738921" RelativeVelocity="-0.150703200816323,0.0291366055594857,0.124754244194782"/>
						</Atom3d>
						<Bond ID="711" Mapping="409" Parent="31" Connects="709,710" Visible="0"/>
						<Atom3d ID="712" HasProperties="1" Mapping="409" Parent="31" UserID="159" DisplayStyle="Line" XYZ="-1.76622782497467,0.470179074090729,2.06252503057456" Connections="713,721,723,725" ForcefieldType="c4" Charge="0.064" Components="C" Visible="0">
							<Properties Force="179.490682036916,586.505223393621,358.4614536317" RelativeVelocity="0.246821462058906,0.143770534150132,0.0501954299181277"/>
						</Atom3d>
						<Bond ID="713" Mapping="409" Parent="31" Connects="710,712" Visible="0"/>
						<Atom3d ID="714" HasProperties="1" Mapping="409" Parent="31" UserID="160" DisplayStyle="Line" XYZ="-1.79502004613293,0.397534028188746,2.08544652234368" Connections="715,727,729,731" ForcefieldType="c4" Charge="0.064" Components="C" Visible="0">
							<Properties Force="1173.05385687626,-345.139714945092,-355.5849170524" RelativeVelocity="0.135637887565745,-0.0376560339055482,0.0361418544133007"/>
						</Atom3d>
						<Bond ID="715" Mapping="409" Parent="31" Connects="710,714" Visible="0"/>
						<Atom3d ID="716" HasProperties="1" Mapping="409" Parent="31" UserID="161" DisplayStyle="Line" XYZ="-1.70295137187433,0.426662252916488,2.01666378942825" Connections="717" ForcefieldType="o1=" Charge="-0.45" Components="O" Visible="0">
							<Properties Force="-137.052506117972,-264.883323359335,-42.363377391112" RelativeVelocity="-0.0541806832501837,0.163504846522097,-0.0278800381860012"/>
						</Atom3d>
						<Bond ID="717" Mapping="409" Parent="31" Connects="709,716" Type="Double" Visible="0"/>
						<Atom3d ID="718" HasProperties="1" Mapping="409" Parent="31" UserID="162" DisplayStyle="Line" Hidden="1" XYZ="-1.7297881644912,0.369908120319127,2.04415805660576" Connections="719" ForcefieldType="h1" Charge="0.076" Components="H" Visible="0">
							<Properties Force="285.688883962468,-90.1878853844293,-483.030922848206" RelativeVelocity="-0.884028319552147,-1.44338037834526,0.264294259388271"/>
						</Atom3d>
						<Bond ID="719" Mapping="409" Parent="31" Hidden="1" Connects="709,718" Visible="0"/>
						<Atom3d ID="720" HasProperties="1" Mapping="409" Parent="31" UserID="163" DisplayStyle="Line" Hidden="1" XYZ="-1.76872453906551,0.484110645262755,2.02845950636071" Connections="721" ForcefieldType="h1" Charge="0.053" Components="H" Visible="0">
							<Properties Force="41.9870723040002,-322.708176465689,521.550862524058" RelativeVelocity="0.786495723549519,-0.575215059474617,-0.077222118721928"/>
						</Atom3d>
						<Bond ID="721" Mapping="409" Parent="31" Hidden="1" Connects="712,720" Visible="0"/>
						<Atom3d ID="722" HasProperties="1" Mapping="409" Parent="31" UserID="164" DisplayStyle="Line" Hidden="1" XYZ="-1.73642650232212,0.483521115323322,2.07930453277239" Connections="723" ForcefieldType="h1" Charge="0.053" Components="H" Visible="0">
							<Properties Force="-519.896708870241,99.1779767230212,-325.42676473902" RelativeVelocity="-0.354519646393153,0.53656171938287,-0.0608549645327842"/>
						</Atom3d>
						<Bond ID="723" Mapping="409" Parent="31" Hidden="1" Connects="712,722" Visible="0"/>
						<Atom3d ID="724" HasProperties="1" Mapping="409" Parent="31" UserID="165" DisplayStyle="Line" Hidden="1" XYZ="-1.79644118306595,0.481180716227379,2.08211278706781" Connections="725" ForcefieldType="h1" Charge="0.053" Components="H" Visible="0">
							<Properties Force="768.646988173478,-488.863049808664,-482.083841167333" RelativeVelocity="0.570622199195112,0.58848780210945,0.0676756415894328"/>
						</Atom3d>
						<Bond ID="725" Mapping="409" Parent="31" Hidden="1" Connects="712,724" Visible="0"/>
						<Atom3d ID="726" HasProperties="1" Mapping="409" Parent="31" UserID="166" DisplayStyle="Line" Hidden="1" XYZ="-1.79375029661479,0.402911070438266,2.12061719212769" Connections="727" ForcefieldType="h1" Charge="0.053" Components="H" Visible="0">
							<Properties Force="38.2497135804667,-51.2160148181201,246.253940541077" RelativeVelocity="0.482717333878923,-0.440807895727154,-0.139878708119154"/>
						</Atom3d>
						<Bond ID="727" Mapping="409" Parent="31" Hidden="1" Connects="714,726" Visible="0"/>
						<Atom3d ID="728" HasProperties="1" Mapping="409" Parent="31" UserID="167" DisplayStyle="Line" Hidden="1" XYZ="-1.79326387481476,0.362417968504112,2.0774002562749" Connections="729" ForcefieldType="h1" Charge="0.053" Components="H" Visible="0">
							<Properties Force="320.418029009976,134.820527284008,148.796071299483" RelativeVelocity="-0.389543465597627,-0.174072299244058,-0.918286252855726"/>
						</Atom3d>
						<Bond ID="729" Mapping="409" Parent="31" Hidden="1" Connects="714,728" Visible="0"/>
						<Atom3d ID="730" HasProperties="1" Mapping="409" Parent="31" UserID="168" DisplayStyle="Line" Hidden="1" XYZ="-1.8262989168691,0.406704923365857,2.07385317856501" Connections="731" ForcefieldType="h1" Charge="0.053" Components="H" Visible="0">
							<Properties Force="-898.22733374761,525.585750291139,-352.488695752903" RelativeVelocity="-0.0457914202534921,-0.933899038298136,0.347338497862719"/>
						</Atom3d>
						<Bond ID="731" Mapping="409" Parent="31" Hidden="1" Connects="714,730" Visible="0"/>
						<Molecule ID="31" Mapping="409" Parent="2" Children="ci(25):23+709,5687,5886" Name="Sketch 25" XYZ="-0.300331566459577,0.225248674835745,0.337873012253616" Visible="0"/>
						<Atom3d ID="732" HasProperties="1" Mapping="409" Parent="33" UserID="169" DisplayStyle="Line" XYZ="0.196169070635114,1.29256665587225,0.974858407098398" Connections="734,740,742" ForcefieldType="c3&apos;" Charge="0.374" Components="C" Visible="0">
							<Properties Force="1402.67713766394,1926.10534127821,33.1433296673936" RelativeVelocity="-0.0684692749993333,-0.00955853181850794,-0.00891684688305978"/>
						</Atom3d>
						<Atom3d ID="733" HasProperties="1" Mapping="409" Parent="33" UserID="170" DisplayStyle="Line" XYZ="0.169488393303294,1.26724038186057,0.996613672672219" Connections="734,736,738" ForcefieldType="n3m" Charge="-0.446" Components="N" Visible="0">
							<Properties Force="-590.860455124846,-937.561632721173,-1227.96126587911" RelativeVelocity="0.330183447116395,0.153752924638697,0.164592658133471"/>
						</Atom3d>
						<Bond ID="734" Mapping="409" Parent="33" Connects="732,733" Visible="0"/>
						<Atom3d ID="735" HasProperties="1" Mapping="409" Parent="33" UserID="171" DisplayStyle="Line" XYZ="0.168564406918173,1.26893196386166,1.04276963134004" Connections="736,744,746,748" ForcefieldType="c4" Charge="0.064" Components="C" Visible="0">
							<Properties Force="-116.47903304413,374.134401988247,92.7289584717443" RelativeVelocity="-0.0967214109741631,0.123864170785432,-0.0194689400395862"/>
						</Atom3d>
						<Bond ID="736" Mapping="409" Parent="33" Connects="733,735" Visible="0"/>
						<Atom3d ID="737" HasProperties="1" Mapping="409" Parent="33" UserID="172" DisplayStyle="Line" XYZ="0.143251893563194,1.23302162760914,0.974971001685131" Connections="738,750,752,754" ForcefieldType="c4" Charge="0.064" Components="C" Visible="0">
							<Properties Force="315.38523110676,273.539042569476,6.14912497400853" RelativeVelocity="0.0144002485390712,0.0650720562518041,0.264331555806065"/>
						</Atom3d>
						<Bond ID="738" Mapping="409" Parent="33" Connects="733,737" Visible="0"/>
						<Atom3d ID="739" HasProperties="1" Mapping="409" Parent="33" UserID="173" DisplayStyle="Line" XYZ="0.216325531265241,1.32395081562692,0.9917285575751" Connections="740" ForcefieldType="o1=" Charge="-0.45" Components="O" Visible="0">
							<Properties Force="-522.698693763192,-1026.94247634724,-546.577316278916" RelativeVelocity="0.0466544209174282,-0.400671390489571,-0.149443460420652"/>
						</Atom3d>
						<Bond ID="740" Mapping="409" Parent="33" Connects="732,739" Type="Double" Visible="0"/>
						<Atom3d ID="741" HasProperties="1" Mapping="409" Parent="33" UserID="174" DisplayStyle="Line" Hidden="1" XYZ="0.201147139645621,1.2856253996232,0.939311620601715" Connections="742" ForcefieldType="h1" Charge="0.076" Components="H" Visible="0">
							<Properties Force="-350.589255242821,-204.051431683203,133.836817370503" RelativeVelocity="-0.0111344735361893,0.580448423200585,-0.32657593335311"/>
						</Atom3d>
						<Bond ID="742" Mapping="409" Parent="33" Hidden="1" Connects="732,741" Visible="0"/>
						<Atom3d ID="743" HasProperties="1" Mapping="409" Parent="33" UserID="175" DisplayStyle="Line" Hidden="1" XYZ="0.140228560959779,1.28820382382033,1.05270850304074" Connections="744" ForcefieldType="h1" Charge="0.053" Components="H" Visible="0">
							<Properties Force="-43.1981806351596,47.7369422376954,329.464147623533" RelativeVelocity="-0.310484453556087,-0.123384214748738,-0.0794099072764205"/>
						</Atom3d>
						<Bond ID="744" Mapping="409" Parent="33" Hidden="1" Connects="735,743" Visible="0"/>
						<Atom3d ID="745" HasProperties="1" Mapping="409" Parent="33" UserID="176" DisplayStyle="Line" Hidden="1" XYZ="0.198980034781478,1.28315142366118,1.05328561358387" Connections="746" ForcefieldType="h1" Charge="0.053" Components="H" Visible="0">
							<Properties Force="248.33978810779,322.398373408081,490.619354302491" RelativeVelocity="0.0935814150549786,0.437939717684689,0.0301517048637328"/>
						</Atom3d>
						<Bond ID="746" Mapping="409" Parent="33" Hidden="1" Connects="735,745" Visible="0"/>
						<Atom3d ID="747" HasProperties="1" Mapping="409" Parent="33" UserID="177" DisplayStyle="Line" Hidden="1" XYZ="0.167822725694311,1.23658002871266,1.0561050842465" Connections="748" ForcefieldType="h1" Charge="0.053" Components="H" Visible="0">
							<Properties Force="-205.343262546479,-626.985577692681,327.463453912139" RelativeVelocity="-0.558139938126029,1.79583628862795,-0.255690656029679"/>
						</Atom3d>
						<Bond ID="748" Mapping="409" Parent="33" Hidden="1" Connects="735,747" Visible="0"/>
						<Atom3d ID="749" HasProperties="1" Mapping="409" Parent="33" UserID="178" DisplayStyle="Line" Hidden="1" XYZ="0.110744681472567,1.23245247857547,0.989051956628887" Connections="750" ForcefieldType="h1" Charge="0.053" Components="H" Visible="0">
							<Properties Force="-242.257987704319,-64.1555279680993,232.727425438594" RelativeVelocity="-0.288279132045339,-0.0262843512875718,0.27765454031225"/>
						</Atom3d>
						<Bond ID="750" Mapping="409" Parent="33" Hidden="1" Connects="737,749" Visible="0"/>
						<Atom3d ID="751" HasProperties="1" Mapping="409" Parent="33" UserID="179" DisplayStyle="Line" Hidden="1" XYZ="0.158934608803976,1.20143086349782,0.97879573979386" Connections="752" ForcefieldType="h1" Charge="0.053" Components="H" Visible="0">
							<Properties Force="43.426253981376,-391.668240706462,111.031946445949" RelativeVelocity="0.186253200483632,-0.906404406324562,0.552855800118553"/>
						</Atom3d>
						<Bond ID="752" Mapping="409" Parent="33" Hidden="1" Connects="737,751" Visible="0"/>
						<Atom3d ID="753" HasProperties="1" Mapping="409" Parent="33" UserID="180" DisplayStyle="Line" Hidden="1" XYZ="0.138889878989394,1.23821353690715,0.939796061617666" Connections="754" ForcefieldType="h1" Charge="0.053" Components="H" Visible="0">
							<Properties Force="206.506247506651,293.682809171627,2.01986853916412" RelativeVelocity="-0.557250427745532,0.0651994128642808,0.223496814462787"/>
						</Atom3d>
						<Bond ID="754" Mapping="409" Parent="33" Hidden="1" Connects="737,753" Visible="0"/>
						<Molecule ID="33" Mapping="409" Parent="2" Children="ci(25):23+732,5688,5887" Name="Sketch 25" XYZ="-0.300331566459577,0.225248674835745,0.337873012253616" Visible="0"/>
						<Atom3d ID="755" HasProperties="1" Mapping="409" Parent="35" UserID="181" DisplayStyle="Line" XYZ="1.19567939486416,1.7201819940027,0.948027273057923" Connections="757,763,765" ForcefieldType="c3&apos;" Charge="0.374" Components="C" Visible="0">
							<Properties Force="-471.628133937422,2318.72455729796,185.242733932951" RelativeVelocity="-0.0389791563820439,-0.00609991407685516,-0.315969839596077"/>
						</Atom3d>
						<Atom3d ID="756" HasProperties="1" Mapping="409" Parent="35" UserID="182" DisplayStyle="Line" XYZ="1.16281915036223,1.70738285597387,0.921591170305681" Connections="757,759,761" ForcefieldType="n3m" Charge="-0.446" Components="N" Visible="0">
							<Properties Force="1135.87850890078,-1057.66231435226,271.99716541435" RelativeVelocity="-0.0907041626890764,-0.21902838593763,0.216767915468843"/>
						</Atom3d>
						<Bond ID="757" Mapping="409" Parent="35" Connects="755,756" Visible="0"/>
						<Atom3d ID="758" HasProperties="1" Mapping="409" Parent="35" UserID="183" DisplayStyle="Line" XYZ="1.16048758059002,1.66196472073624,0.909362958763338" Connections="759,767,769,771" ForcefieldType="c4" Charge="0.064" Components="C" Visible="0">
							<Properties Force="-1202.70790685454,-601.908246167631,-408.023792074242" RelativeVelocity="0.0187156513143396,-0.0443838520685201,-0.289995020082695"/>
						</Atom3d>
						<Bond ID="759" Mapping="409" Parent="35" Connects="756,758" Visible="0"/>
						<Atom3d ID="760" HasProperties="1" Mapping="409" Parent="35" UserID="184" DisplayStyle="Line" XYZ="1.13057933483195,1.73523690060645,0.903475557020692" Connections="761,773,775,777" ForcefieldType="c4" Charge="0.064" Components="C" Visible="0">
							<Properties Force="478.718624346817,1736.86755829044,1877.92370548721" RelativeVelocity="0.158931773849811,0.225411470215519,0.133569668320063"/>
						</Atom3d>
						<Bond ID="761" Mapping="409" Parent="35" Connects="756,760" Visible="0"/>
						<Atom3d ID="762" HasProperties="1" Mapping="409" Parent="35" UserID="185" DisplayStyle="Line" XYZ="1.22375641382619,1.6978615428182,0.963926088137361" Connections="763" ForcefieldType="o1=" Charge="-0.45" Components="O" Visible="0">
							<Properties Force="266.333289157402,-699.716142486163,42.9858381959941" RelativeVelocity="0.0553156235364279,0.206235739253668,-0.187990129892853"/>
						</Atom3d>
						<Bond ID="763" Mapping="409" Parent="35" Connects="755,762" Type="Double" Visible="0"/>
						<Atom3d ID="764" HasProperties="1" Mapping="409" Parent="35" UserID="186" DisplayStyle="Line" Hidden="1" XYZ="1.19490440325311,1.75887782355813,0.956209329380609" Connections="765" ForcefieldType="h1" Charge="0.076" Components="H" Visible="0">
							<Properties Force="-204.682871193471,-1371.69531867455,-493.234893169088" RelativeVelocity="-1.14725041134012,-0.584627644641424,1.07664915254841"/>
						</Atom3d>
						<Bond ID="765" Mapping="409" Parent="35" Hidden="1" Connects="755,764" Visible="0"/>
						<Atom3d ID="766" HasProperties="1" Mapping="409" Parent="35" UserID="187" DisplayStyle="Line" Hidden="1" XYZ="1.13616381376679,1.64421582718704,0.929750903552238" Connections="767" ForcefieldType="h1" Charge="0.053" Components="H" Visible="0">
							<Properties Force="67.8518994364684,219.424642301489,-105.058941818144" RelativeVelocity="0.101560282368696,-0.0390964854754609,0.260973646771779"/>
						</Atom3d>
						<Bond ID="767" Mapping="409" Parent="35" Hidden="1" Connects="758,766" Visible="0"/>
						<Atom3d ID="768" HasProperties="1" Mapping="409" Parent="35" UserID="188" DisplayStyle="Line" Hidden="1" XYZ="1.18970970814527,1.64315589365972,0.915458438164255" Connections="769" ForcefieldType="h1" Charge="0.053" Components="H" Visible="0">
							<Properties Force="597.002967261802,119.569410705873,-182.530795760675" RelativeVelocity="0.648062570928126,0.042615441824819,-0.533630701963121"/>
						</Atom3d>
						<Bond ID="769" Mapping="409" Parent="35" Hidden="1" Connects="758,768" Visible="0"/>
						<Atom3d ID="770" HasProperties="1" Mapping="409" Parent="35" UserID="189" DisplayStyle="Line" Hidden="1" XYZ="1.14842900832445,1.65894176324771,0.874233119921837" Connections="771" ForcefieldType="h1" Charge="0.053" Components="H" Visible="0">
							<Properties Force="503.890483127788,-30.8375183010748,665.133615272983" RelativeVelocity="1.14313495052446,-0.592226102465549,-0.256793106615282"/>
						</Atom3d>
						<Bond ID="771" Mapping="409" Parent="35" Hidden="1" Connects="758,770" Visible="0"/>
						<Atom3d ID="772" HasProperties="1" Mapping="409" Parent="35" UserID="190" DisplayStyle="Line" Hidden="1" XYZ="1.14659126495028,1.76450313489465,0.891376613533205" Connections="773" ForcefieldType="h1" Charge="0.053" Components="H" Visible="0">
							<Properties Force="-36.8197291999764,163.281705803942,-460.991139968608" RelativeVelocity="-0.0794412100337589,-0.530024504524599,0.306513415952523"/>
						</Atom3d>
						<Bond ID="773" Mapping="409" Parent="35" Hidden="1" Connects="760,772" Visible="0"/>
						<Atom3d ID="774" HasProperties="1" Mapping="409" Parent="35" UserID="191" DisplayStyle="Line" Hidden="1" XYZ="1.10977611992894,1.74673282651118,0.930549690142347" Connections="775" ForcefieldType="h1" Charge="0.053" Components="H" Visible="0">
							<Properties Force="-117.280823755225,68.3957834214873,-27.8604664335836" RelativeVelocity="-0.0275333929596827,-0.538699457403553,0.489961466968818"/>
						</Atom3d>
						<Bond ID="775" Mapping="409" Parent="35" Hidden="1" Connects="760,774" Visible="0"/>
						<Atom3d ID="776" HasProperties="1" Mapping="409" Parent="35" UserID="192" DisplayStyle="Line" Hidden="1" XYZ="1.10958387076464,1.72004260968717,0.882010630186695" Connections="777" ForcefieldType="h1" Charge="0.053" Components="H" Visible="0">
							<Properties Force="-778.035154288179,-836.898030081728,-1355.8131318477" RelativeVelocity="-0.770422717585908,0.854766918857176,0.126027224215052"/>
						</Atom3d>
						<Bond ID="777" Mapping="409" Parent="35" Hidden="1" Connects="760,776" Visible="0"/>
						<Molecule ID="35" Mapping="409" Parent="2" Children="ci(25):23+755,5689,5888" Name="Sketch 25" XYZ="-0.300331566459577,0.225248674835745,0.337873012253616" Visible="0"/>
						<Atom3d ID="778" HasProperties="1" Mapping="409" Parent="37" UserID="193" DisplayStyle="Line" XYZ="-0.289010127401535,-0.788890308616255,2.76397587189784" Connections="780,786,788" ForcefieldType="c3&apos;" Charge="0.374" Components="C" Visible="0">
							<Properties Force="669.821393801012,1201.40205486578,-472.065749156776" RelativeVelocity="0.000773015020442425,0.133767985659151,-0.0024300632862773"/>
						</Atom3d>
						<Atom3d ID="779" HasProperties="1" Mapping="409" Parent="37" UserID="194" DisplayStyle="Line" XYZ="-0.287474090272583,-0.765324211864994,2.80035119780188" Connections="780,782,784" ForcefieldType="n3m" Charge="-0.446" Components="N" Visible="0">
							<Properties Force="-1399.78992681336,1453.30348462708,512.979194047845" RelativeVelocity="0.0793331522742225,-0.0324744973603392,-0.00734899549621301"/>
						</Atom3d>
						<Bond ID="780" Mapping="409" Parent="37" Connects="778,779" Visible="0"/>
						<Atom3d ID="781" HasProperties="1" Mapping="409" Parent="37" UserID="195" DisplayStyle="Line" XYZ="-0.298015060433816,-0.785970442800875,2.84203122292551" Connections="782,790,792,794" ForcefieldType="c4" Charge="0.064" Components="C" Visible="0">
							<Properties Force="2092.6891675997,536.745479546455,322.827738749954" RelativeVelocity="-0.0257730508171357,0.123045214704841,0.00921553115786429"/>
						</Atom3d>
						<Bond ID="782" Mapping="409" Parent="37" Connects="779,781" Visible="0"/>
						<Atom3d ID="783" HasProperties="1" Mapping="409" Parent="37" UserID="196" DisplayStyle="Line" XYZ="-0.305663520889655,-0.719589286703522,2.79646049426939" Connections="784,796,798,800" ForcefieldType="c4" Charge="0.064" Components="C" Visible="0">
							<Properties Force="1664.37476384646,-219.710398579787,-1335.33118575309" RelativeVelocity="0.122323521279045,-0.15107526142545,0.0661521053043149"/>
						</Atom3d>
						<Bond ID="784" Mapping="409" Parent="37" Connects="779,783" Visible="0"/>
						<Atom3d ID="785" HasProperties="1" Mapping="409" Parent="37" UserID="197" DisplayStyle="Line" XYZ="-0.285579359999758,-0.827563324301825,2.7637375407853" Connections="786" ForcefieldType="o1=" Charge="-0.45" Components="O" Visible="0">
							<Properties Force="-192.735158435893,-1437.98824438247,-291.110830846548" RelativeVelocity="-0.24376589977548,-0.0753775566991979,-0.0753407282376876"/>
						</Atom3d>
						<Bond ID="786" Mapping="409" Parent="37" Connects="778,785" Type="Double" Visible="0"/>
						<Atom3d ID="787" HasProperties="1" Mapping="409" Parent="37" UserID="198" DisplayStyle="Line" Hidden="1" XYZ="-0.286505544258219,-0.767352893097711,2.73315499997879" Connections="788" ForcefieldType="h1" Charge="0.076" Components="H" Visible="0">
							<Properties Force="-191.613382933307,-458.984525317055,430.452942065387" RelativeVelocity="-0.805970140474947,0.0644092765374284,0.119091949718236"/>
						</Atom3d>
						<Bond ID="788" Mapping="409" Parent="37" Hidden="1" Connects="778,787" Visible="0"/>
						<Atom3d ID="789" HasProperties="1" Mapping="409" Parent="37" UserID="199" DisplayStyle="Line" Hidden="1" XYZ="-0.329834844701021,-0.797888837966805,2.84508184002535" Connections="790" ForcefieldType="h1" Charge="0.053" Components="H" Visible="0">
							<Properties Force="-1335.39497121894,-383.810110227369,20.1499374446116" RelativeVelocity="0.517101953664312,0.536719164932454,0.627152283857779"/>
						</Atom3d>
						<Bond ID="790" Mapping="409" Parent="37" Hidden="1" Connects="781,789" Visible="0"/>
						<Atom3d ID="791" HasProperties="1" Mapping="409" Parent="37" UserID="200" DisplayStyle="Line" Hidden="1" XYZ="-0.290456375764641,-0.761858399424917,2.86833923013614" Connections="792" ForcefieldType="h1" Charge="0.053" Components="H" Visible="0">
							<Properties Force="-278.418823968592,-145.919114113338,-158.430473679925" RelativeVelocity="0.309944453132355,1.0252852669051,0.200490630012368"/>
						</Atom3d>
						<Bond ID="792" Mapping="409" Parent="37" Hidden="1" Connects="781,791" Visible="0"/>
						<Atom3d ID="793" HasProperties="1" Mapping="409" Parent="37" UserID="201" DisplayStyle="Line" Hidden="1" XYZ="-0.274579376092782,-0.812467747715185,2.84825888138836" Connections="794" ForcefieldType="h1" Charge="0.053" Components="H" Visible="0">
							<Properties Force="-96.6929366654074,-136.566858163241,-134.233622077192" RelativeVelocity="-0.422756807898133,-0.415108637340391,0.3191276914172"/>
						</Atom3d>
						<Bond ID="794" Mapping="409" Parent="37" Hidden="1" Connects="781,793" Visible="0"/>
						<Atom3d ID="795" HasProperties="1" Mapping="409" Parent="37" UserID="202" DisplayStyle="Line" Hidden="1" XYZ="-0.294901818303672,-0.708211209321344,2.76217017395661" Connections="796" ForcefieldType="h1" Charge="0.053" Components="H" Visible="0">
							<Properties Force="-678.572479762352,-134.483660603948,879.979687217428" RelativeVelocity="-0.576488874093349,-0.294519853904238,0.77750765492128"/>
						</Atom3d>
						<Bond ID="796" Mapping="409" Parent="37" Hidden="1" Connects="783,795" Visible="0"/>
						<Atom3d ID="797" HasProperties="1" Mapping="409" Parent="37" UserID="203" DisplayStyle="Line" Hidden="1" XYZ="-0.287554509564426,-0.697475651388702,2.81787044432531" Connections="798" ForcefieldType="h1" Charge="0.053" Components="H" Visible="0">
							<Properties Force="-0.0532365858118018,-14.2384736488325,344.800248857479" RelativeVelocity="0.816584440479734,-0.437939095071133,0.261410943348216"/>
						</Atom3d>
						<Bond ID="798" Mapping="409" Parent="37" Hidden="1" Connects="783,797" Visible="0"/>
						<Atom3d ID="799" HasProperties="1" Mapping="409" Parent="37" UserID="204" DisplayStyle="Line" Hidden="1" XYZ="-0.340485953292154,-0.71544925966167,2.80215207111243" Connections="800" ForcefieldType="h1" Charge="0.053" Components="H" Visible="0">
							<Properties Force="-278.509103994173,-212.525514681556,-91.2630460601796" RelativeVelocity="-0.269233743811714,0.219532679536955,0.703178910721504"/>
						</Atom3d>
						<Bond ID="800" Mapping="409" Parent="37" Hidden="1" Connects="783,799" Visible="0"/>
						<Molecule ID="37" Mapping="409" Parent="2" Children="ci(25):23+778,5690,5889" Name="Sketch 25" XYZ="-0.300331566459577,0.225248674835745,0.337873012253616" Visible="0"/>
						<Atom3d ID="801" HasProperties="1" Mapping="409" Parent="39" UserID="205" DisplayStyle="Line" XYZ="0.573952089366928,0.882519543271847,0.245662412525117" Connections="803,809,811" ForcefieldType="c3&apos;" Charge="0.374" Components="C">
							<Properties Force="-336.681340304285,438.08580963428,-5.49163982353641" RelativeVelocity="-0.180315076957126,0.0308902636230437,-0.164730031322146"/>
						</Atom3d>
						<Atom3d ID="802" HasProperties="1" Mapping="409" Parent="39" UserID="206" DisplayStyle="Line" XYZ="0.591744096490509,0.856775074969582,0.213921095604182" Connections="803,805,807" ForcefieldType="n3m" Charge="-0.446" Components="N">
							<Properties Force="-350.047819315911,-188.976903078255,49.7379092540064" RelativeVelocity="0.066944231758128,-0.00261283398464559,-0.0154011438927058"/>
						</Atom3d>
						<Bond ID="803" Mapping="409" Parent="39" Connects="801,802"/>
						<Atom3d ID="804" HasProperties="1" Mapping="409" Parent="39" UserID="207" DisplayStyle="Line" XYZ="0.566193186259653,0.822771929266261,0.192096965180484" Connections="805,813,815,817" ForcefieldType="c4" Charge="0.064" Components="C">
							<Properties Force="-466.708622220073,551.978931890352,-40.8509641860051" RelativeVelocity="-0.0281102596941754,0.398995696080403,0.0213502629176131"/>
						</Atom3d>
						<Bond ID="805" Mapping="409" Parent="39" Connects="802,804"/>
						<Atom3d ID="806" HasProperties="1" Mapping="409" Parent="39" UserID="208" DisplayStyle="Line" XYZ="0.633655943686049,0.866567447074188,0.193440455786709" Connections="807,819,821,823" ForcefieldType="c4" Charge="0.064" Components="C">
							<Properties Force="44.4982666372454,-269.079648726285,1032.84437221674" RelativeVelocity="0.02325863688232,-0.0496097487974145,-0.0548694518466193"/>
						</Atom3d>
						<Bond ID="807" Mapping="409" Parent="39" Connects="802,806"/>
						<Atom3d ID="808" HasProperties="1" Mapping="409" Parent="39" UserID="209" DisplayStyle="Line" XYZ="0.536656390038249,0.877372422796578,0.260834603116445" Connections="809" ForcefieldType="o1=" Charge="-0.45" Components="O">
							<Properties Force="1459.56073412431,299.675284090542,-426.291100732816" RelativeVelocity="0.0400356666978701,0.0747927828901868,0.108814712271028"/>
						</Atom3d>
						<Bond ID="809" Mapping="409" Parent="39" Connects="801,808" Type="Double"/>
						<Atom3d ID="810" HasProperties="1" Mapping="409" Parent="39" UserID="210" DisplayStyle="Line" Hidden="1" XYZ="0.597605783933952,0.912277218497482,0.254187593157161" Connections="811" ForcefieldType="h1" Charge="0.076" Components="H">
							<Properties Force="-859.963099391908,-990.462761348876,-51.4546188802405" RelativeVelocity="-0.0322102890111942,-0.0714237148384598,0.429607231681391"/>
						</Atom3d>
						<Bond ID="811" Mapping="409" Parent="39" Hidden="1" Connects="801,810"/>
						<Atom3d ID="812" HasProperties="1" Mapping="409" Parent="39" UserID="211" DisplayStyle="Line" Hidden="1" XYZ="0.532879880402367,0.822962175026252,0.205923291146602" Connections="813" ForcefieldType="h1" Charge="0.053" Components="H">
							<Properties Force="123.633716271227,-160.934566228634,-137.137100520013" RelativeVelocity="-0.432871393718736,0.56690444823778,-0.292192945801877"/>
						</Atom3d>
						<Bond ID="813" Mapping="409" Parent="39" Hidden="1" Connects="804,812"/>
						<Atom3d ID="814" HasProperties="1" Mapping="409" Parent="39" UserID="212" DisplayStyle="Line" Hidden="1" XYZ="0.580085508505517,0.790007242025903,0.195772576439861" Connections="815" ForcefieldType="h1" Charge="0.053" Components="H">
							<Properties Force="153.124690591178,-64.0560766999658,45.4162013291695" RelativeVelocity="0.0632146963517977,-0.396176516604136,-0.118251156769619"/>
						</Atom3d>
						<Bond ID="815" Mapping="409" Parent="39" Hidden="1" Connects="804,814"/>
						<Atom3d ID="816" HasProperties="1" Mapping="409" Parent="39" UserID="213" DisplayStyle="Line" Hidden="1" XYZ="0.563418004759348,0.831136728263997,0.156781088238667" Connections="817" ForcefieldType="h1" Charge="0.053" Components="H">
							<Properties Force="-11.4948896270264,-208.623299499688,178.93540807185" RelativeVelocity="0.483606557645481,0.112438655568786,0.248757887185056"/>
						</Atom3d>
						<Bond ID="817" Mapping="409" Parent="39" Hidden="1" Connects="804,816"/>
						<Atom3d ID="818" HasProperties="1" Mapping="409" Parent="39" UserID="214" DisplayStyle="Line" Hidden="1" XYZ="0.651782885327403,0.836683418998253,0.185693925862315" Connections="819" ForcefieldType="h1" Charge="0.053" Components="H">
							<Properties Force="110.920873635177,-217.664596099934,382.147745734286" RelativeVelocity="-0.483181552421578,0.00642944873248918,-0.028368224359809"/>
						</Atom3d>
						<Bond ID="819" Mapping="409" Parent="39" Hidden="1" Connects="806,818"/>
						<Atom3d ID="820" HasProperties="1" Mapping="409" Parent="39" UserID="215" DisplayStyle="Line" Hidden="1" XYZ="0.650408802141231,0.886622523385266,0.218012937375043" Connections="821" ForcefieldType="h1" Charge="0.053" Components="H">
							<Properties Force="437.046034950568,24.4864762765149,-423.217884401091" RelativeVelocity="0.417474231144941,0.171891696995031,1.17118992710959"/>
						</Atom3d>
						<Bond ID="821" Mapping="409" Parent="39" Hidden="1" Connects="806,820"/>
						<Atom3d ID="822" HasProperties="1" Mapping="409" Parent="39" UserID="216" DisplayStyle="Line" Hidden="1" XYZ="0.631151677163775,0.881535823141353,0.162137391077976" Connections="823" ForcefieldType="h1" Charge="0.053" Components="H">
							<Properties Force="-280.03614350505,747.895215743106,-598.701367037719" RelativeVelocity="0.0725293817710702,-0.194264334134845,-0.654065205396518"/>
						</Atom3d>
						<Bond ID="823" Mapping="409" Parent="39" Hidden="1" Connects="806,822"/>
						<Molecule ID="39" Mapping="409" Parent="2" Children="ci(24):23+801,5691" Name="Sketch 25" XYZ="-0.300331566459577,0.225248674835745,0.337873012253616"/>
						<Atom3d ID="824" HasProperties="1" Mapping="409" Parent="41" UserID="217" DisplayStyle="Line" XYZ="0.604507027032439,0.115234715855121,0.898356950402572" Connections="826,832,834" ForcefieldType="c3&apos;" Charge="0.374" Components="C">
							<Properties Force="-119.444395120371,-696.955143563242,236.106227388975" RelativeVelocity="-0.123198011299125,-0.254702933173362,0.122842171169202"/>
						</Atom3d>
						<Atom3d ID="825" HasProperties="1" Mapping="409" Parent="41" UserID="218" DisplayStyle="Line" XYZ="0.563926219081197,0.107314101568966,0.914046076585125" Connections="826,828,830" ForcefieldType="n3m" Charge="-0.446" Components="N">
							<Properties Force="873.597615710318,547.118439715982,-295.241224252906" RelativeVelocity="0.182964850767064,-0.0786237052351821,0.0215993890451434"/>
						</Atom3d>
						<Bond ID="826" Mapping="409" Parent="41" Connects="824,825"/>
						<Atom3d ID="827" HasProperties="1" Mapping="409" Parent="41" UserID="219" DisplayStyle="Line" XYZ="0.535435200993803,0.142940664424084,0.920126146169247" Connections="828,836,838,840" ForcefieldType="c4" Charge="0.064" Components="C">
							<Properties Force="-434.439799807109,1203.54259606068,-166.809522739211" RelativeVelocity="0.0428865505876405,0.13616995881022,-0.0660572557943062"/>
						</Atom3d>
						<Bond ID="828" Mapping="409" Parent="41" Connects="825,827"/>
						<Atom3d ID="829" HasProperties="1" Mapping="409" Parent="41" UserID="220" DisplayStyle="Line" XYZ="0.544264380962368,0.0654684800504293,0.919794085508768" Connections="830,842,844,846" ForcefieldType="c4" Charge="0.064" Components="C">
							<Properties Force="-322.081484615051,-699.015300874582,-334.297892895243" RelativeVelocity="0.113562944295991,-0.123044983910455,-0.0690596738523779"/>
						</Atom3d>
						<Bond ID="830" Mapping="409" Parent="41" Connects="825,829"/>
						<Atom3d ID="831" HasProperties="1" Mapping="409" Parent="41" UserID="221" DisplayStyle="Line" XYZ="0.616882921041459,0.149759517591404,0.883264047558737" Connections="832" ForcefieldType="o1=" Charge="-0.45" Components="O">
							<Properties Force="-44.3386640783124,-74.9313224152484,153.585081336616" RelativeVelocity="0.141408565478741,-0.0894105589115967,-0.0792641763596801"/>
						</Atom3d>
						<Bond ID="832" Mapping="409" Parent="41" Connects="824,831" Type="Double"/>
						<Atom3d ID="833" HasProperties="1" Mapping="409" Parent="41" UserID="222" DisplayStyle="Line" Hidden="1" XYZ="0.625611097828908,0.0853094281214163,0.903176444279135" Connections="834" ForcefieldType="h1" Charge="0.076" Components="H">
							<Properties Force="3.84613302078379,265.179443701819,-349.163456868985" RelativeVelocity="0.186927138546038,-0.235546706652725,-0.756286337996052"/>
						</Atom3d>
						<Bond ID="834" Mapping="409" Parent="41" Hidden="1" Connects="824,833"/>
						<Atom3d ID="835" HasProperties="1" Mapping="409" Parent="41" UserID="223" DisplayStyle="Line" Hidden="1" XYZ="0.502096440422709,0.131311170577067,0.913028947080524" Connections="836" ForcefieldType="h1" Charge="0.053" Components="H">
							<Properties Force="-53.3864018643836,335.212100543063,-77.0763599664393" RelativeVelocity="-0.0492100816013955,0.714625534700404,0.727495831854274"/>
						</Atom3d>
						<Bond ID="836" Mapping="409" Parent="41" Hidden="1" Connects="827,835"/>
						<Atom3d ID="837" HasProperties="1" Mapping="409" Parent="41" UserID="224" DisplayStyle="Line" Hidden="1" XYZ="0.5444418861433,0.172404875125574,0.899091967944878" Connections="838" ForcefieldType="h1" Charge="0.053" Components="H">
							<Properties Force="-328.914489302313,-699.097287710505,329.581096411956" RelativeVelocity="-0.408296248586004,0.49323638173463,0.208536440400021"/>
						</Atom3d>
						<Bond ID="838" Mapping="409" Parent="41" Hidden="1" Connects="827,837"/>
						<Atom3d ID="839" HasProperties="1" Mapping="409" Parent="41" UserID="225" DisplayStyle="Line" Hidden="1" XYZ="0.536653664100063,0.154194514108438,0.954345141823903" Connections="840" ForcefieldType="h1" Charge="0.053" Components="H">
							<Properties Force="-98.4254750459162,23.2161202440007,11.1825497048918" RelativeVelocity="0.869187269651228,0.0239254106047469,0.0748153470144532"/>
						</Atom3d>
						<Bond ID="840" Mapping="409" Parent="41" Hidden="1" Connects="827,839"/>
						<Atom3d ID="841" HasProperties="1" Mapping="409" Parent="41" UserID="226" DisplayStyle="Line" Hidden="1" XYZ="0.522656401204322,0.0648999783608083,0.948886471862822" Connections="842" ForcefieldType="h1" Charge="0.053" Components="H">
							<Properties Force="30.2035642515961,52.737918126918,-177.130116705897" RelativeVelocity="-0.373195305724179,-0.0320806576168961,-1.11673076846444"/>
						</Atom3d>
						<Bond ID="842" Mapping="409" Parent="41" Hidden="1" Connects="829,841"/>
						<Atom3d ID="843" HasProperties="1" Mapping="409" Parent="41" UserID="227" DisplayStyle="Line" Hidden="1" XYZ="0.569667920050846,0.0415666134440223,0.925238722680096" Connections="844" ForcefieldType="h1" Charge="0.053" Components="H">
							<Properties Force="223.803129189624,-347.279631541048,29.1493346857236" RelativeVelocity="-0.238407207131065,-0.280228693431811,-0.235253713258924"/>
						</Atom3d>
						<Bond ID="844" Mapping="409" Parent="41" Hidden="1" Connects="829,843"/>
						<Atom3d ID="845" HasProperties="1" Mapping="409" Parent="41" UserID="228" DisplayStyle="Line" Hidden="1" XYZ="0.525582636241917,0.0554859308161513,0.889423938133749" Connections="846" ForcefieldType="h1" Charge="0.053" Components="H">
							<Properties Force="180.561982632034,92.3500044692801,585.741161973114" RelativeVelocity="0.349323608204357,0.274181978016951,0.130420334692406"/>
						</Atom3d>
						<Bond ID="846" Mapping="409" Parent="41" Hidden="1" Connects="829,845"/>
						<Molecule ID="41" Mapping="409" Parent="2" Children="ci(24):23+824,5692" Name="Sketch 25" XYZ="-0.300331566459577,0.225248674835745,0.337873012253616"/>
						<Atom3d ID="847" HasProperties="1" Mapping="409" Parent="43" UserID="229" DisplayStyle="Line" XYZ="-0.165815269200864,0.892021004181608,1.85559650853786" Connections="849,855,857" ForcefieldType="c3&apos;" Charge="0.374" Components="C" Visible="0">
							<Properties Force="-140.633363106455,-361.97730769261,57.27354541574" RelativeVelocity="-0.0590656957333516,0.03633449635113,0.0635575930568223"/>
						</Atom3d>
						<Atom3d ID="848" HasProperties="1" Mapping="409" Parent="43" UserID="230" DisplayStyle="Line" XYZ="-0.178277960705692,0.864635516550796,1.88898286000902" Connections="849,851,853" ForcefieldType="n3m" Charge="-0.446" Components="N" Visible="0">
							<Properties Force="-1149.20810878969,1489.28156246144,-931.088500090632" RelativeVelocity="0.0652369276989934,0.0252953649327213,-0.0337073359165689"/>
						</Atom3d>
						<Bond ID="849" Mapping="409" Parent="43" Connects="847,848" Visible="0"/>
						<Atom3d ID="850" HasProperties="1" Mapping="409" Parent="43" UserID="231" DisplayStyle="Line" XYZ="-0.159108159438968,0.82319655848585,1.88870808287656" Connections="851,859,861,863" ForcefieldType="c4" Charge="0.064" Components="C" Visible="0">
							<Properties Force="755.233640281685,-1063.04232235094,426.823122065728" RelativeVelocity="-0.208054045999959,-0.00890582703793404,0.157504018136708"/>
						</Atom3d>
						<Bond ID="851" Mapping="409" Parent="43" Connects="848,850" Visible="0"/>
						<Atom3d ID="852" HasProperties="1" Mapping="409" Parent="43" UserID="232" DisplayStyle="Line" XYZ="-0.225283077088726,0.864376748559709,1.90242010726626" Connections="853,865,867,869" ForcefieldType="c4" Charge="0.064" Components="C" Visible="0">
							<Properties Force="201.25819976978,-1120.09738712941,-1151.5640955219" RelativeVelocity="0.0240491921917793,0.0323680805814908,-0.0166290213170041"/>
						</Atom3d>
						<Bond ID="853" Mapping="409" Parent="43" Connects="848,852" Visible="0"/>
						<Atom3d ID="854" HasProperties="1" Mapping="409" Parent="43" UserID="233" DisplayStyle="Line" XYZ="-0.13601083962447,0.884590674428711,1.83031254491721" Connections="855" ForcefieldType="o1=" Charge="-0.45" Components="O" Visible="0">
							<Properties Force="-17.2462448960827,73.4349127123788,145.752478276081" RelativeVelocity="-0.140245156868702,-0.146720107092569,0.0456680584224299"/>
						</Atom3d>
						<Bond ID="855" Mapping="409" Parent="43" Connects="847,854" Type="Double" Visible="0"/>
						<Atom3d ID="856" HasProperties="1" Mapping="409" Parent="43" UserID="234" DisplayStyle="Line" Hidden="1" XYZ="-0.185087711251265,0.922598098586692,1.85304350784995" Connections="857" ForcefieldType="h1" Charge="0.076" Components="H" Visible="0">
							<Properties Force="-225.597530485055,62.6263311499856,169.748846163626" RelativeVelocity="0.223200655751936,-0.529220171619552,0.0813186657144743"/>
						</Atom3d>
						<Bond ID="857" Mapping="409" Parent="43" Hidden="1" Connects="847,856" Visible="0"/>
						<Atom3d ID="858" HasProperties="1" Mapping="409" Parent="43" UserID="235" DisplayStyle="Line" Hidden="1" XYZ="-0.158228116012909,0.812975822067591,1.9232292608231" Connections="859" ForcefieldType="h1" Charge="0.053" Components="H" Visible="0">
							<Properties Force="314.65708938982,-204.78368887477,-26.1744602812698" RelativeVelocity="0.41040748056262,0.152428603748689,0.674272844574069"/>
						</Atom3d>
						<Bond ID="859" Mapping="409" Parent="43" Hidden="1" Connects="850,858" Visible="0"/>
						<Atom3d ID="860" HasProperties="1" Mapping="409" Parent="43" UserID="236" DisplayStyle="Line" Hidden="1" XYZ="-0.126121613964887,0.826341762970126,1.87501474280011" Connections="861" ForcefieldType="h1" Charge="0.053" Components="H" Visible="0">
							<Properties Force="135.537504865768,-349.365404310647,251.733570004252" RelativeVelocity="0.43611043871236,-0.663479540648621,-0.211073966484486"/>
						</Atom3d>
						<Bond ID="861" Mapping="409" Parent="43" Hidden="1" Connects="850,860" Visible="0"/>
						<Atom3d ID="862" HasProperties="1" Mapping="409" Parent="43" UserID="237" DisplayStyle="Line" Hidden="1" XYZ="-0.175521428261737,0.796522147678155,1.87085555550684" Connections="863" ForcefieldType="h1" Charge="0.053" Components="H" Visible="0">
							<Properties Force="-261.111111504813,253.180572843167,-161.162511687804" RelativeVelocity="0.699432854201663,-0.0870484830487971,0.0339695588201318"/>
						</Atom3d>
						<Bond ID="863" Mapping="409" Parent="43" Hidden="1" Connects="850,862" Visible="0"/>
						<Atom3d ID="864" HasProperties="1" Mapping="409" Parent="43" UserID="238" DisplayStyle="Line" Hidden="1" XYZ="-0.247117114953222,0.849298762664129,1.87451005040781" Connections="865" ForcefieldType="h1" Charge="0.053" Components="H" Visible="0">
							<Properties Force="737.610671521784,176.687973910702,1122.40977644069" RelativeVelocity="-0.989921354526397,-0.00147342359014749,0.499283084627425"/>
						</Atom3d>
						<Bond ID="865" Mapping="409" Parent="43" Hidden="1" Connects="852,864" Visible="0"/>
						<Atom3d ID="866" HasProperties="1" Mapping="409" Parent="43" UserID="239" DisplayStyle="Line" Hidden="1" XYZ="-0.237885559467246,0.89637188919653,1.90579564465677" Connections="867" ForcefieldType="h1" Charge="0.053" Components="H" Visible="0">
							<Properties Force="-139.235797125309,983.857224926523,292.226007953548" RelativeVelocity="0.50610711217677,0.0413251986078366,-0.259910927907604"/>
						</Atom3d>
						<Bond ID="867" Mapping="409" Parent="43" Hidden="1" Connects="852,866" Visible="0"/>
						<Atom3d ID="868" HasProperties="1" Mapping="409" Parent="43" UserID="240" DisplayStyle="Line" Hidden="1" XYZ="-0.226714861461049,0.846470851714013,1.93390416348693" Connections="869" ForcefieldType="h1" Charge="0.053" Components="H" Visible="0">
							<Properties Force="-327.579756991652,52.1610500277635,-265.079032543942" RelativeVelocity="0.321711945943642,-0.178542298477049,-0.991947863454517"/>
						</Atom3d>
						<Bond ID="869" Mapping="409" Parent="43" Hidden="1" Connects="852,868" Visible="0"/>
						<Molecule ID="43" Mapping="409" Parent="2" Children="ci(25):23+847,5693,5890" Name="Sketch 25" XYZ="-0.300331566459577,0.225248674835745,0.337873012253616" Visible="0"/>
						<Atom3d ID="870" HasProperties="1" Mapping="409" Parent="45" UserID="241" DisplayStyle="Line" XYZ="1.16040169496553,0.58558272280011,0.541433501930224" Connections="872,878,880" ForcefieldType="c3&apos;" Charge="0.374" Components="C" Visible="0">
							<Properties Force="-184.451760101774,191.159199177809,-41.7989289225459" RelativeVelocity="-0.234005662106073,0.251999158815758,-0.12372174884349"/>
						</Atom3d>
						<Atom3d ID="871" HasProperties="1" Mapping="409" Parent="45" UserID="242" DisplayStyle="Line" XYZ="1.13320129663302,0.613731027390922,0.562248481593711" Connections="872,874,876" ForcefieldType="n3m" Charge="-0.446" Components="N" Visible="0">
							<Properties Force="597.731944103103,-188.186693736745,-401.289477302838" RelativeVelocity="0.140821454618029,-0.0750350301230059,-0.0271341103363864"/>
						</Atom3d>
						<Bond ID="872" Mapping="409" Parent="45" Connects="870,871" Visible="0"/>
						<Atom3d ID="873" HasProperties="1" Mapping="409" Parent="45" UserID="243" DisplayStyle="Line" XYZ="1.09454798011104,0.633765961452487,0.542534774274299" Connections="874,882,884,886" ForcefieldType="c4" Charge="0.064" Components="C" Visible="0">
							<Properties Force="220.002819690914,1366.66709238477,790.998196439012" RelativeVelocity="0.309959889974627,-0.232596197141936,0.149378795927422"/>
						</Atom3d>
						<Bond ID="874" Mapping="409" Parent="45" Connects="871,873" Visible="0"/>
						<Atom3d ID="875" HasProperties="1" Mapping="409" Parent="45" UserID="244" DisplayStyle="Line" XYZ="1.14537146870026,0.628645972907799,0.606142396510255" Connections="876,888,890,892" ForcefieldType="c4" Charge="0.064" Components="C" Visible="0">
							<Properties Force="-1345.54848614333,-444.093644433593,893.060135018392" RelativeVelocity="0.0328422261249779,0.27794432111557,0.0268100472897864"/>
						</Atom3d>
						<Bond ID="876" Mapping="409" Parent="45" Connects="871,875" Visible="0"/>
						<Atom3d ID="877" HasProperties="1" Mapping="409" Parent="45" UserID="245" DisplayStyle="Line" XYZ="1.15668845963252,0.571259933839246,0.504487222212695" Connections="878" ForcefieldType="o1=" Charge="-0.45" Components="O" Visible="0">
							<Properties Force="-265.412698410888,261.950120566543,167.416587048296" RelativeVelocity="0.0257872662724174,0.162324852013475,-0.170412190888698"/>
						</Atom3d>
						<Bond ID="878" Mapping="409" Parent="45" Connects="870,877" Type="Double" Visible="0"/>
						<Atom3d ID="879" HasProperties="1" Mapping="409" Parent="45" UserID="246" DisplayStyle="Line" Hidden="1" XYZ="1.18878044330844,0.576570584540673,0.562146509824963" Connections="880" ForcefieldType="h1" Charge="0.076" Components="H" Visible="0">
							<Properties Force="-69.1850942747255,-2.55990156960569,71.7446541173471" RelativeVelocity="0.546706043690085,-1.0527484220973,-0.320049465871893"/>
						</Atom3d>
						<Bond ID="880" Mapping="409" Parent="45" Hidden="1" Connects="870,879" Visible="0"/>
						<Atom3d ID="881" HasProperties="1" Mapping="409" Parent="45" UserID="247" DisplayStyle="Line" Hidden="1" XYZ="1.06663733881391,0.62733653524895,0.563820475144172" Connections="882" ForcefieldType="h1" Charge="0.053" Components="H" Visible="0">
							<Properties Force="-218.488348205827,-27.5584672412127,133.8208267801" RelativeVelocity="0.728318463104124,-0.412650001299056,0.157973784680761"/>
						</Atom3d>
						<Bond ID="882" Mapping="409" Parent="45" Hidden="1" Connects="873,881" Visible="0"/>
						<Atom3d ID="883" HasProperties="1" Mapping="409" Parent="45" UserID="248" DisplayStyle="Line" Hidden="1" XYZ="1.08612497412517,0.620949275458452,0.511153053932566" Connections="884" ForcefieldType="h1" Charge="0.053" Components="H" Visible="0">
							<Properties Force="162.235019064248,-258.854641799063,-628.167784181833" RelativeVelocity="0.676852344157025,1.0215454519573,-0.226458086757832"/>
						</Atom3d>
						<Bond ID="884" Mapping="409" Parent="45" Hidden="1" Connects="873,883" Visible="0"/>
						<Atom3d ID="885" HasProperties="1" Mapping="409" Parent="45" UserID="249" DisplayStyle="Line" Hidden="1" XYZ="1.09793100635135,0.671999049760611,0.541010230308245" Connections="886" ForcefieldType="h1" Charge="0.053" Components="H" Visible="0">
							<Properties Force="19.6221623099397,-1256.07474625366,-112.873040128892" RelativeVelocity="-0.493665807264169,0.803478268787983,0.508929699855583"/>
						</Atom3d>
						<Bond ID="886" Mapping="409" Parent="45" Hidden="1" Connects="873,885" Visible="0"/>
						<Atom3d ID="887" HasProperties="1" Mapping="409" Parent="45" UserID="250" DisplayStyle="Line" Hidden="1" XYZ="1.17622219536041,0.6144538251795,0.617249056003233" Connections="888" ForcefieldType="h1" Charge="0.053" Components="H" Visible="0">
							<Properties Force="165.100472588014,110.42176027912,-136.439181586794" RelativeVelocity="-0.382196751615891,-0.353151741099027,-0.0176961037620641"/>
						</Atom3d>
						<Bond ID="888" Mapping="409" Parent="45" Hidden="1" Connects="875,887" Visible="0"/>
						<Atom3d ID="889" HasProperties="1" Mapping="409" Parent="45" UserID="251" DisplayStyle="Line" Hidden="1" XYZ="1.11940987475425,0.615376211315945,0.630953659289892" Connections="890" ForcefieldType="h1" Charge="0.053" Components="H" Visible="0">
							<Properties Force="733.878358113864,474.114027745377,-710.233939511766" RelativeVelocity="0.229136394526417,0.221433173317058,-0.0346113152615064"/>
						</Atom3d>
						<Bond ID="890" Mapping="409" Parent="45" Hidden="1" Connects="875,889" Visible="0"/>
						<Atom3d ID="891" HasProperties="1" Mapping="409" Parent="45" UserID="252" DisplayStyle="Line" Hidden="1" XYZ="1.14507222420972,0.664854065300455,0.60937642594122" Connections="892" ForcefieldType="h1" Charge="0.053" Components="H" Visible="0">
							<Properties Force="130.024968103522,-248.473714866979,-144.683184576494" RelativeVelocity="-0.509619322192395,0.166437795906948,0.435913033937712"/>
						</Atom3d>
						<Bond ID="892" Mapping="409" Parent="45" Hidden="1" Connects="875,891" Visible="0"/>
						<Molecule ID="45" Mapping="409" Parent="2" Children="ci(25):23+870,5694,5891" Name="Sketch 25" XYZ="-0.300331566459577,0.225248674835745,0.337873012253616" Visible="0"/>
						<Atom3d ID="893" HasProperties="1" Mapping="409" Parent="47" UserID="253" DisplayStyle="Line" XYZ="0.0761895439282816,0.0717137839954983,1.52455923525997" Connections="895,901,903" ForcefieldType="c3&apos;" Charge="0.374" Components="C" Visible="0">
							<Properties Force="-94.7456069535684,-1622.83535686447,-801.086677885352" RelativeVelocity="0.150931451030802,-0.0314159154546107,-0.0884726199615175"/>
						</Atom3d>
						<Atom3d ID="894" HasProperties="1" Mapping="409" Parent="47" UserID="254" DisplayStyle="Line" XYZ="0.0640386432068986,0.103024858869002,1.55116492110609" Connections="895,897,899" ForcefieldType="n3m" Charge="-0.446" Components="N" Visible="0">
							<Properties Force="814.260168668549,861.421043943919,115.605088603965" RelativeVelocity="-0.0153780368256336,0.125053595148485,0.0798580488809137"/>
						</Atom3d>
						<Bond ID="895" Mapping="409" Parent="47" Connects="893,894" Visible="0"/>
						<Atom3d ID="896" HasProperties="1" Mapping="409" Parent="47" UserID="255" DisplayStyle="Line" XYZ="0.0281105781510836,0.100362986888772,1.58049343634178" Connections="897,905,907,909" ForcefieldType="c4" Charge="0.064" Components="C" Visible="0">
							<Properties Force="-55.1077401570228,-1363.79488117455,786.387692404752" RelativeVelocity="0.0939881292805802,-0.20536548733897,0.117847631575509"/>
						</Atom3d>
						<Bond ID="897" Mapping="409" Parent="47" Connects="894,896" Visible="0"/>
						<Atom3d ID="898" HasProperties="1" Mapping="409" Parent="47" UserID="256" DisplayStyle="Line" XYZ="0.0956687344828016,0.138784808781402,1.55793228111261" Connections="899,911,913,915" ForcefieldType="c4" Charge="0.064" Components="C" Visible="0">
							<Properties Force="-1377.9276557504,378.733235064559,-569.478227777392" RelativeVelocity="0.244597695377009,0.137410749372859,-0.11840670584639"/>
						</Atom3d>
						<Bond ID="899" Mapping="409" Parent="47" Connects="894,898" Visible="0"/>
						<Atom3d ID="900" HasProperties="1" Mapping="409" Parent="47" UserID="257" DisplayStyle="Line" XYZ="0.0568006556629186,0.0372830308548893,1.51637432542007" Connections="901" ForcefieldType="o1=" Charge="-0.45" Components="O" Visible="0">
							<Properties Force="-39.6485213926132,696.560291663959,381.69517891319" RelativeVelocity="-0.243214709202415,-0.162520194181455,-0.107482032663854"/>
						</Atom3d>
						<Bond ID="901" Mapping="409" Parent="47" Connects="893,900" Type="Double" Visible="0"/>
						<Atom3d ID="902" HasProperties="1" Mapping="409" Parent="47" UserID="258" DisplayStyle="Line" Hidden="1" XYZ="0.108230403191493,0.0768370647358623,1.50825359554506" Connections="903" ForcefieldType="h1" Charge="0.076" Components="H" Visible="0">
							<Properties Force="37.0686311341223,332.275724719689,2.95950943280575" RelativeVelocity="0.886921696043556,-0.176773323387225,0.43371286526589"/>
						</Atom3d>
						<Bond ID="903" Mapping="409" Parent="47" Hidden="1" Connects="893,902" Visible="0"/>
						<Atom3d ID="904" HasProperties="1" Mapping="409" Parent="47" UserID="259" DisplayStyle="Line" Hidden="1" XYZ="0.0384137617045256,0.110456440581776,1.61410063710108" Connections="905" ForcefieldType="h1" Charge="0.053" Components="H" Visible="0">
							<Properties Force="-306.587137875586,104.412701306856,-378.930015016375" RelativeVelocity="-0.592587745358936,0.581800709761683,0.209467539034169"/>
						</Atom3d>
						<Bond ID="905" Mapping="409" Parent="47" Hidden="1" Connects="896,904" Visible="0"/>
						<Atom3d ID="906" HasProperties="1" Mapping="409" Parent="47" UserID="260" DisplayStyle="Line" Hidden="1" XYZ="0.0198136870403846,0.0646618052289863,1.583449730671" Connections="907" ForcefieldType="h1" Charge="0.053" Components="H" Visible="0">
							<Properties Force="-43.1691434795797,510.123130417716,55.4104953069663" RelativeVelocity="0.727832559559731,0.662204368582335,-0.225608326359646"/>
						</Atom3d>
						<Bond ID="907" Mapping="409" Parent="47" Hidden="1" Connects="896,906" Visible="0"/>
						<Atom3d ID="908" HasProperties="1" Mapping="409" Parent="47" UserID="261" DisplayStyle="Line" Hidden="1" XYZ="-0.0013456790521434,0.116521388245809,1.56937961110284" Connections="909" ForcefieldType="h1" Charge="0.053" Components="H" Visible="0">
							<Properties Force="-194.850075782726,351.437711668592,-102.549736046903" RelativeVelocity="-0.225465822396689,-0.211023140199457,-0.410602939111626"/>
						</Atom3d>
						<Bond ID="909" Mapping="409" Parent="47" Hidden="1" Connects="896,908" Visible="0"/>
						<Atom3d ID="910" HasProperties="1" Mapping="409" Parent="47" UserID="262" DisplayStyle="Line" Hidden="1" XYZ="0.0785698433603716,0.171032467000314,1.55331672816308" Connections="911" ForcefieldType="h1" Charge="0.053" Components="H" Visible="0">
							<Properties Force="299.605562166208,-392.624667967145,-125.338661516551" RelativeVelocity="-0.534639848139838,0.504724209673651,-0.380618025284651"/>
						</Atom3d>
						<Bond ID="911" Mapping="409" Parent="47" Hidden="1" Connects="898,910" Visible="0"/>
						<Atom3d ID="912" HasProperties="1" Mapping="409" Parent="47" UserID="263" DisplayStyle="Line" Hidden="1" XYZ="0.121402635147498,0.134884979630802,1.53420174321213" Connections="913" ForcefieldType="h1" Charge="0.053" Components="H" Visible="0">
							<Properties Force="457.009737399979,242.118897938635,-94.7765666818508" RelativeVelocity="0.980154091919141,0.44287622161654,0.422538765400542"/>
						</Atom3d>
						<Bond ID="913" Mapping="409" Parent="47" Hidden="1" Connects="898,912" Visible="0"/>
						<Atom3d ID="914" HasProperties="1" Mapping="409" Parent="47" UserID="264" DisplayStyle="Line" Hidden="1" XYZ="0.106902382518885,0.139078889860681,1.59082403925414" Connections="915" ForcefieldType="h1" Charge="0.053" Components="H" Visible="0">
							<Properties Force="532.020696057731,-92.1746490349139,752.467968086432" RelativeVelocity="0.586926109872838,0.361288871893975,0.527119528665215"/>
						</Atom3d>
						<Bond ID="915" Mapping="409" Parent="47" Hidden="1" Connects="898,914" Visible="0"/>
						<Molecule ID="47" Mapping="409" Parent="2" Children="ci(25):23+893,5695,5892" Name="Sketch 25" XYZ="-0.300331566459577,0.225248674835745,0.337873012253616" Visible="0"/>
						<Atom3d ID="916" HasProperties="1" Mapping="409" Parent="49" UserID="265" DisplayStyle="Line" XYZ="-0.0798768686765434,1.6325962233505,-0.385055494097097" Connections="918,924,926" ForcefieldType="c3&apos;" Charge="0.374" Components="C" Visible="0">
							<Properties Force="-734.508647803683,-868.643593449674,-1967.46764670086" RelativeVelocity="-0.0718665253864139,0.0187482310291162,-0.227038187349107"/>
						</Atom3d>
						<Atom3d ID="917" HasProperties="1" Mapping="409" Parent="49" UserID="266" DisplayStyle="Line" XYZ="-0.111785389384445,1.64413584847678,-0.414701157958977" Connections="918,920,922" ForcefieldType="n3m" Charge="-0.446" Components="N" Visible="0">
							<Properties Force="1036.20108192993,-503.867787253232,847.993125297649" RelativeVelocity="-0.0809341560574946,-0.0168825171100303,0.13232559926224"/>
						</Atom3d>
						<Bond ID="918" Mapping="409" Parent="49" Connects="916,917" Visible="0"/>
						<Atom3d ID="919" HasProperties="1" Mapping="409" Parent="49" UserID="267" DisplayStyle="Line" XYZ="-0.134570196302968,1.60914440769127,-0.435893815658424" Connections="920,928,930,932" ForcefieldType="c4" Charge="0.064" Components="C" Visible="0">
							<Properties Force="-1009.35328148524,-1018.72320114432,134.568027424443" RelativeVelocity="-0.0622940555515705,-0.140271249618556,-0.338658818748717"/>
						</Atom3d>
						<Bond ID="920" Mapping="409" Parent="49" Connects="917,919" Visible="0"/>
						<Atom3d ID="921" HasProperties="1" Mapping="409" Parent="49" UserID="268" DisplayStyle="Line" XYZ="-0.126360250575794,1.68890167544428,-0.418798269178327" Connections="922,934,936,938" ForcefieldType="c4" Charge="0.064" Components="C" Visible="0">
							<Properties Force="448.036507528502,872.630979717024,-401.274017805968" RelativeVelocity="-0.153282442242474,-0.11201705180687,-0.0552647392208443"/>
						</Atom3d>
						<Bond ID="922" Mapping="409" Parent="49" Connects="917,921" Visible="0"/>
						<Atom3d ID="923" HasProperties="1" Mapping="409" Parent="49" UserID="269" DisplayStyle="Line" XYZ="-0.0640283685047714,1.59612851853025,-0.383571978996921" Connections="924" ForcefieldType="o1=" Charge="-0.45" Components="O" Visible="0">
							<Properties Force="-189.628509268703,151.689947835724,386.246676022895" RelativeVelocity="-0.167564759970654,-0.222756524749477,0.197327400138952"/>
						</Atom3d>
						<Bond ID="924" Mapping="409" Parent="49" Connects="916,923" Type="Double" Visible="0"/>
						<Atom3d ID="925" HasProperties="1" Mapping="409" Parent="49" UserID="270" DisplayStyle="Line" Hidden="1" XYZ="-0.0677710995201494,1.66005245149129,-0.368066963115749" Connections="926" ForcefieldType="h1" Charge="0.076" Components="H" Visible="0">
							<Properties Force="488.034117302646,1045.14163057428,885.45638763934" RelativeVelocity="-0.0371799805894892,-0.0416294146315959,0.0694112253898721"/>
						</Atom3d>
						<Bond ID="926" Mapping="409" Parent="49" Hidden="1" Connects="916,925" Visible="0"/>
						<Atom3d ID="927" HasProperties="1" Mapping="409" Parent="49" UserID="271" DisplayStyle="Line" Hidden="1" XYZ="-0.114575270242666,1.57986189682268,-0.444601806572129" Connections="928" ForcefieldType="h1" Charge="0.053" Components="H" Visible="0">
							<Properties Force="192.389618668226,563.282409226607,56.7220461259737" RelativeVelocity="-1.06015815533231,-0.487549144567086,-0.0760951106074078"/>
						</Atom3d>
						<Bond ID="928" Mapping="409" Parent="49" Hidden="1" Connects="919,927" Visible="0"/>
						<Atom3d ID="929" HasProperties="1" Mapping="409" Parent="49" UserID="272" DisplayStyle="Line" Hidden="1" XYZ="-0.150249059398639,1.62178748803565,-0.465000331252224" Connections="930" ForcefieldType="h1" Charge="0.053" Components="H" Visible="0">
							<Properties Force="-38.6107508967009,46.4558042033086,-438.03130617298" RelativeVelocity="-0.569542786774641,0.692909684887475,0.438519006090719"/>
						</Atom3d>
						<Bond ID="930" Mapping="409" Parent="49" Hidden="1" Connects="919,929" Visible="0"/>
						<Atom3d ID="931" HasProperties="1" Mapping="409" Parent="49" UserID="273" DisplayStyle="Line" Hidden="1" XYZ="-0.162201313850882,1.59452742425678,-0.415848308946915" Connections="932" ForcefieldType="h1" Charge="0.053" Components="H" Visible="0">
							<Properties Force="443.407486818752,438.762168630405,-125.395073900876" RelativeVelocity="-0.47686456536487,0.080643024815588,0.402946655011019"/>
						</Atom3d>
						<Bond ID="932" Mapping="409" Parent="49" Hidden="1" Connects="919,931" Visible="0"/>
						<Atom3d ID="933" HasProperties="1" Mapping="409" Parent="49" UserID="274" DisplayStyle="Line" Hidden="1" XYZ="-0.146779593818962,1.69444765363772,-0.449533818891182" Connections="934" ForcefieldType="h1" Charge="0.053" Components="H" Visible="0">
							<Properties Force="300.516795485451,-261.167421476052,777.548203174283" RelativeVelocity="0.223055903313598,0.210029178544092,1.43980359190344"/>
						</Atom3d>
						<Bond ID="934" Mapping="409" Parent="49" Hidden="1" Connects="921,933" Visible="0"/>
						<Atom3d ID="935" HasProperties="1" Mapping="409" Parent="49" UserID="275" DisplayStyle="Line" Hidden="1" XYZ="-0.0964366599348104,1.71096904398157,-0.42346395424146" Connections="936" ForcefieldType="h1" Charge="0.053" Components="H" Visible="0">
							<Properties Force="-692.172637162443,-466.043228864965,198.228317346511" RelativeVelocity="-0.162546047640089,-0.106108663455959,0.27702591499967"/>
						</Atom3d>
						<Bond ID="936" Mapping="409" Parent="49" Hidden="1" Connects="921,935" Visible="0"/>
						<Atom3d ID="937" HasProperties="1" Mapping="409" Parent="49" UserID="276" DisplayStyle="Line" Hidden="1" XYZ="-0.142979098395115,1.69914900865091,-0.388264219195219" Connections="938" ForcefieldType="h1" Charge="0.053" Components="H" Visible="0">
							<Properties Force="-79.2777826708021,80.1724511494196,-334.118317166879" RelativeVelocity="0.605593114370564,-0.351377643863078,0.175654759599665"/>
						</Atom3d>
						<Bond ID="938" Mapping="409" Parent="49" Hidden="1" Connects="921,937" Visible="0"/>
						<Molecule ID="49" Mapping="409" Parent="2" Children="ci(25):23+916,5696,5893" Name="Sketch 25" XYZ="-0.300331566459577,0.225248674835745,0.337873012253616" Visible="0"/>
						<Atom3d ID="939" HasProperties="1" Mapping="409" Parent="51" UserID="277" DisplayStyle="Line" XYZ="-0.804660229431397,0.559500525018767,2.26458765977867" Connections="941,947,949" ForcefieldType="c3&apos;" Charge="0.374" Components="C" Visible="0">
							<Properties Force="-178.103159580372,1009.12885974508,-417.707287060159" RelativeVelocity="0.0375887635749654,0.0553813887595081,-0.0259229110397632"/>
						</Atom3d>
						<Atom3d ID="940" HasProperties="1" Mapping="409" Parent="51" UserID="278" DisplayStyle="Line" XYZ="-0.81951582750157,0.593894474855596,2.24048709980043" Connections="941,943,945" ForcefieldType="n3m" Charge="-0.446" Components="N" Visible="0">
							<Properties Force="521.143659884388,-1016.52504381197,308.178936415454" RelativeVelocity="0.200062172135971,0.0716328880137267,-0.376941824048815"/>
						</Atom3d>
						<Bond ID="941" Mapping="409" Parent="51" Connects="939,940" Visible="0"/>
						<Atom3d ID="942" HasProperties="1" Mapping="409" Parent="51" UserID="279" DisplayStyle="Line" XYZ="-0.796133028252371,0.601986166466251,2.20012466123749" Connections="943,951,953,955" ForcefieldType="c4" Charge="0.064" Components="C" Visible="0">
							<Properties Force="-1289.17854858419,970.702776482367,-1039.92040914198" RelativeVelocity="0.11748372005428,0.00126020421620412,0.129811012687391"/>
						</Atom3d>
						<Bond ID="943" Mapping="409" Parent="51" Connects="940,942" Visible="0"/>
						<Atom3d ID="944" HasProperties="1" Mapping="409" Parent="51" UserID="280" DisplayStyle="Line" XYZ="-0.843906449596085,0.629431495660746,2.25775771887545" Connections="945,957,959,961" ForcefieldType="c4" Charge="0.064" Components="C" Visible="0">
							<Properties Force="386.862268836669,722.900654724262,1004.3362111824" RelativeVelocity="-0.26983953085388,-0.0254501553109245,-0.287289421555786"/>
						</Atom3d>
						<Bond ID="945" Mapping="409" Parent="51" Connects="940,944" Visible="0"/>
						<Atom3d ID="946" HasProperties="1" Mapping="409" Parent="51" UserID="281" DisplayStyle="Line" XYZ="-0.778291551742285,0.533534893462253,2.25143280234724" Connections="947" ForcefieldType="o1=" Charge="-0.45" Components="O" Visible="0">
							<Properties Force="436.910509059078,-509.349323268973,-190.845567202939" RelativeVelocity="0.0520672167903825,0.190831658813923,0.0258061434661495"/>
						</Atom3d>
						<Bond ID="947" Mapping="409" Parent="51" Connects="939,946" Type="Double" Visible="0"/>
						<Atom3d ID="948" HasProperties="1" Mapping="409" Parent="51" UserID="282" DisplayStyle="Line" Hidden="1" XYZ="-0.817279944230537,0.558734725796771,2.2976753235188" Connections="949" ForcefieldType="h1" Charge="0.076" Components="H" Visible="0">
							<Properties Force="-407.91772137742,-52.0803664797512,453.68014397403" RelativeVelocity="0.433950270618102,-0.455343157105736,0.350452424564582"/>
						</Atom3d>
						<Bond ID="949" Mapping="409" Parent="51" Hidden="1" Connects="939,948" Visible="0"/>
						<Atom3d ID="950" HasProperties="1" Mapping="409" Parent="51" UserID="283" DisplayStyle="Line" Hidden="1" XYZ="-0.815574896356154,0.627371698150383,2.17873740536831" Connections="951" ForcefieldType="h1" Charge="0.053" Components="H" Visible="0">
							<Properties Force="482.230118665743,-933.590184295776,657.373392997937" RelativeVelocity="0.281351095260533,0.138480130594445,-0.0213405243627286"/>
						</Atom3d>
						<Bond ID="951" Mapping="409" Parent="51" Hidden="1" Connects="942,950" Visible="0"/>
						<Atom3d ID="952" HasProperties="1" Mapping="409" Parent="51" UserID="284" DisplayStyle="Line" Hidden="1" XYZ="-0.795109484647542,0.571320294907106,2.18227698590813" Connections="953" ForcefieldType="h1" Charge="0.053" Components="H" Visible="0">
							<Properties Force="332.430643164029,14.6673441077987,-277.277785866946" RelativeVelocity="-0.679240842404207,-0.0829440715104662,0.265222644159754"/>
						</Atom3d>
						<Bond ID="953" Mapping="409" Parent="51" Hidden="1" Connects="942,952" Visible="0"/>
						<Atom3d ID="954" HasProperties="1" Mapping="409" Parent="51" UserID="285" DisplayStyle="Line" Hidden="1" XYZ="-0.764385718396434,0.61700323600922,2.20366117729197" Connections="955" ForcefieldType="h1" Charge="0.053" Components="H" Visible="0">
							<Properties Force="508.267193062503,-22.4520658775561,225.7138584079" RelativeVelocity="-0.147087771428108,-0.773241007298379,0.0473361826100508"/>
						</Atom3d>
						<Bond ID="955" Mapping="409" Parent="51" Hidden="1" Connects="942,954" Visible="0"/>
						<Atom3d ID="956" HasProperties="1" Mapping="409" Parent="51" UserID="286" DisplayStyle="Line" Hidden="1" XYZ="-0.855317785187444,0.624433558235973,2.29258903387408" Connections="957" ForcefieldType="h1" Charge="0.053" Components="H" Visible="0">
							<Properties Force="193.175676066132,4.87219062060479,-895.634681232801" RelativeVelocity="0.446304328069919,0.139680814544168,-0.258894846527292"/>
						</Atom3d>
						<Bond ID="957" Mapping="409" Parent="51" Hidden="1" Connects="944,956" Visible="0"/>
						<Atom3d ID="958" HasProperties="1" Mapping="409" Parent="51" UserID="287" DisplayStyle="Line" Hidden="1" XYZ="-0.87140969061052,0.637411259119484,2.23715338109434" Connections="959" ForcefieldType="h1" Charge="0.053" Components="H" Visible="0">
							<Properties Force="-343.897619664439,49.8789641598514,-267.970754324408" RelativeVelocity="0.266737418431438,1.11306536218184,-0.29570290179219"/>
						</Atom3d>
						<Bond ID="959" Mapping="409" Parent="51" Hidden="1" Connects="944,958" Visible="0"/>
						<Atom3d ID="960" HasProperties="1" Mapping="409" Parent="51" UserID="288" DisplayStyle="Line" Hidden="1" XYZ="-0.820886402312521,0.657512144060686,2.25738079005778" Connections="961" ForcefieldType="h1" Charge="0.053" Components="H" Visible="0">
							<Properties Force="-384.369774732363,155.96624151536,170.420110860838" RelativeVelocity="-1.03713439683819,-0.554201514045109,-0.863300865537196"/>
						</Atom3d>
						<Bond ID="961" Mapping="409" Parent="51" Hidden="1" Connects="944,960" Visible="0"/>
						<Molecule ID="51" Mapping="409" Parent="2" Children="ci(25):23+939,5697,5894" Name="Sketch 25" XYZ="0.128298852094764,0.269728121282719,0.337873012253614" Visible="0"/>
						<Atom3d ID="962" HasProperties="1" Mapping="409" Parent="53" UserID="289" DisplayStyle="Line" XYZ="1.32033049733369,0.926720098714563,-0.128216208333127" Connections="964,970,972" ForcefieldType="c3&apos;" Charge="0.374" Components="C" Visible="0">
							<Properties Force="1305.02714454898,686.938613307705,850.192518514751" RelativeVelocity="0.211217193204663,0.198880372054322,0.0591823813190878"/>
						</Atom3d>
						<Atom3d ID="963" HasProperties="1" Mapping="409" Parent="53" UserID="290" DisplayStyle="Line" XYZ="1.30023750089748,0.962798658725738,-0.138676432039601" Connections="964,966,968" ForcefieldType="n3m" Charge="-0.446" Components="N" Visible="0">
							<Properties Force="-1611.11761816327,706.975265741986,-679.99773216447" RelativeVelocity="0.154665682962826,0.0247264676676989,0.195644319652856"/>
						</Atom3d>
						<Bond ID="964" Mapping="409" Parent="53" Connects="962,963" Visible="0"/>
						<Atom3d ID="965" HasProperties="1" Mapping="409" Parent="53" UserID="291" DisplayStyle="Line" XYZ="1.31822692838657,1.00649324399898,-0.124982735208726" Connections="966,974,976,978" ForcefieldType="c4" Charge="0.064" Components="C" Visible="0">
							<Properties Force="-2187.50483289555,-727.392014248887,226.816929236811" RelativeVelocity="0.0578811450683852,-0.0219884039236329,0.129057796232231"/>
						</Atom3d>
						<Bond ID="966" Mapping="409" Parent="53" Connects="963,965" Visible="0"/>
						<Atom3d ID="967" HasProperties="1" Mapping="409" Parent="53" UserID="292" DisplayStyle="Line" XYZ="1.2553101691119,0.96195085457201,-0.158150809469243" Connections="968,980,982,984" ForcefieldType="c4" Charge="0.064" Components="C" Visible="0">
							<Properties Force="-77.7258298890814,921.615032226976,615.490150168279" RelativeVelocity="0.0576498852817317,-0.00788760810197167,0.179088014411938"/>
						</Atom3d>
						<Bond ID="968" Mapping="409" Parent="53" Connects="963,967" Visible="0"/>
						<Atom3d ID="969" HasProperties="1" Mapping="409" Parent="53" UserID="293" DisplayStyle="Line" XYZ="1.35359709373149,0.930527234425664,-0.106502702532981" Connections="970" ForcefieldType="o1=" Charge="-0.45" Components="O" Visible="0">
							<Properties Force="273.646275109558,-1051.63352186699,-9.49051606113592" RelativeVelocity="0.166957951023043,0.0519586579631311,-0.0776731733131434"/>
						</Atom3d>
						<Bond ID="970" Mapping="409" Parent="53" Connects="962,969" Type="Double" Visible="0"/>
						<Atom3d ID="971" HasProperties="1" Mapping="409" Parent="53" UserID="294" DisplayStyle="Line" Hidden="1" XYZ="1.30734064303733,0.89613171127456,-0.141044717566318" Connections="972" ForcefieldType="h1" Charge="0.076" Components="H" Visible="0">
							<Properties Force="-303.300349130414,-394.910783000752,-115.3224861034" RelativeVelocity="-0.434194988969852,-0.653386258916341,1.76225981971492"/>
						</Atom3d>
						<Bond ID="972" Mapping="409" Parent="53" Hidden="1" Connects="962,971" Visible="0"/>
						<Atom3d ID="973" HasProperties="1" Mapping="409" Parent="53" UserID="295" DisplayStyle="Line" Hidden="1" XYZ="1.30783133061748,1.02563103438644,-0.152599653691095" Connections="974" ForcefieldType="h1" Charge="0.053" Components="H" Visible="0">
							<Properties Force="422.046423541258,775.022238720731,-279.294775129286" RelativeVelocity="0.0568415521312931,-0.335126429229398,-0.592617349803933"/>
						</Atom3d>
						<Bond ID="974" Mapping="409" Parent="53" Hidden="1" Connects="965,973" Visible="0"/>
						<Atom3d ID="975" HasProperties="1" Mapping="409" Parent="53" UserID="296" DisplayStyle="Line" Hidden="1" XYZ="1.35197278728164,1.00359841130577,-0.118707723052409" Connections="976" ForcefieldType="h1" Charge="0.053" Components="H" Visible="0">
							<Properties Force="907.095427716019,231.936070590633,4.18843795136707" RelativeVelocity="0.398804568659672,0.758688687216998,0.285637313344596"/>
						</Atom3d>
						<Bond ID="976" Mapping="409" Parent="53" Hidden="1" Connects="965,975" Visible="0"/>
						<Atom3d ID="977" HasProperties="1" Mapping="409" Parent="53" UserID="297" DisplayStyle="Line" Hidden="1" XYZ="1.29999742470003,1.01958729657573,-0.095371344821493" Connections="978" ForcefieldType="h1" Charge="0.053" Components="H" Visible="0">
							<Properties Force="441.811606062511,-290.87682720555,-442.226154117889" RelativeVelocity="0.0850997660505349,-0.55790344866939,0.306703692030173"/>
						</Atom3d>
						<Bond ID="978" Mapping="409" Parent="53" Hidden="1" Connects="965,977" Visible="0"/>
						<Atom3d ID="979" HasProperties="1" Mapping="409" Parent="53" UserID="298" DisplayStyle="Line" Hidden="1" XYZ="1.25291613274574,0.972553149604194,-0.192444255515021" Connections="980" ForcefieldType="h1" Charge="0.053" Components="H" Visible="0">
							<Properties Force="391.842023949886,-52.9437074113279,-57.2890372470565" RelativeVelocity="0.439249673504703,0.457541270161041,1.21095255767594"/>
						</Atom3d>
						<Bond ID="980" Mapping="409" Parent="53" Hidden="1" Connects="967,979" Visible="0"/>
						<Atom3d ID="981" HasProperties="1" Mapping="409" Parent="53" UserID="299" DisplayStyle="Line" Hidden="1" XYZ="1.23332954276262,0.985611184076486,-0.13987961078581" Connections="982" ForcefieldType="h1" Charge="0.053" Components="H" Visible="0">
							<Properties Force="486.424384428908,-402.323581219062,-159.338782798788" RelativeVelocity="-1.12048160637047,0.0158104920108743,0.331760678145449"/>
						</Atom3d>
						<Bond ID="982" Mapping="409" Parent="53" Hidden="1" Connects="967,981" Visible="0"/>
						<Atom3d ID="983" HasProperties="1" Mapping="409" Parent="53" UserID="300" DisplayStyle="Line" Hidden="1" XYZ="1.2401912044496,0.930155523698367,-0.155108582754576" Connections="984" ForcefieldType="h1" Charge="0.053" Components="H" Visible="0">
							<Properties Force="67.3946329274714,-388.701625670036,69.9594939073191" RelativeVelocity="0.709628772230806,0.000282493632193863,-0.0126280667508973"/>
						</Atom3d>
						<Bond ID="984" Mapping="409" Parent="53" Hidden="1" Connects="967,983" Visible="0"/>
						<Molecule ID="53" Mapping="409" Parent="2" Children="ci(25):23+962,5698,5895" Name="Sketch 25" XYZ="-0.300331566459577,0.225248674835745,0.337873012253616" Visible="0"/>
						<Atom3d ID="985" HasProperties="1" Mapping="409" Parent="55" UserID="301" DisplayStyle="Line" XYZ="0.917773328967703,1.2717747572102,2.50800219097002" Connections="987,993,995" ForcefieldType="c3&apos;" Charge="0.374" Components="C" Visible="0">
							<Properties Force="-904.071140604736,-1556.96076316826,-203.789018227313" RelativeVelocity="0.06704479573973,0.190093306452009,-0.123422017211307"/>
						</Atom3d>
						<Atom3d ID="986" HasProperties="1" Mapping="409" Parent="55" UserID="302" DisplayStyle="Line" XYZ="0.912665523457603,1.30079107583582,2.53993081966799" Connections="987,989,991" ForcefieldType="n3m" Charge="-0.446" Components="N" Visible="0">
							<Properties Force="561.37970990842,693.835855947906,-595.715019451884" RelativeVelocity="-0.0431339344326187,-0.0461816904326691,0.0979076612578205"/>
						</Atom3d>
						<Bond ID="987" Mapping="409" Parent="55" Connects="985,986" Visible="0"/>
						<Atom3d ID="988" HasProperties="1" Mapping="409" Parent="55" UserID="303" DisplayStyle="Line" XYZ="0.921365457915333,1.34637151479971,2.5302640900522" Connections="989,997,999,1001" ForcefieldType="c4" Charge="0.064" Components="C" Visible="0">
							<Properties Force="-894.295545061489,1078.3154103843,566.812815779967" RelativeVelocity="0.0675375606121803,0.103320522232994,-0.170245036975813"/>
						</Atom3d>
						<Bond ID="989" Mapping="409" Parent="55" Connects="986,988" Visible="0"/>
						<Atom3d ID="990" HasProperties="1" Mapping="409" Parent="55" UserID="304" DisplayStyle="Line" XYZ="0.898218648069953,1.28689624003479,2.5820940773574" Connections="991,1003,1005,1007" ForcefieldType="c4" Charge="0.064" Components="C" Visible="0">
							<Properties Force="-499.877627395168,-538.135188996859,363.90583683674" RelativeVelocity="0.00498603016278516,-0.0704182274939253,0.0670866253254673"/>
						</Atom3d>
						<Bond ID="991" Mapping="409" Parent="55" Connects="986,990" Visible="0"/>
						<Atom3d ID="992" HasProperties="1" Mapping="409" Parent="55" UserID="305" DisplayStyle="Line" XYZ="0.923446107424883,1.27687105656871,2.46886855044968" Connections="993" ForcefieldType="o1=" Charge="-0.45" Components="O" Visible="0">
							<Properties Force="355.364282005944,596.631011898368,396.915011359361" RelativeVelocity="-0.00554820107889767,0.110428505197457,0.0487212222005565"/>
						</Atom3d>
						<Bond ID="993" Mapping="409" Parent="55" Connects="985,992" Type="Double" Visible="0"/>
						<Atom3d ID="994" HasProperties="1" Mapping="409" Parent="55" UserID="306" DisplayStyle="Line" Hidden="1" XYZ="0.909332880395233,1.2376453093861,2.51995787457951" Connections="995" ForcefieldType="h1" Charge="0.076" Components="H" Visible="0">
							<Properties Force="299.396855592696,297.186461432471,83.6275678974969" RelativeVelocity="-0.314265604193501,0.00401652358054639,-0.166130828771803"/>
						</Atom3d>
						<Bond ID="995" Mapping="409" Parent="55" Hidden="1" Connects="985,994" Visible="0"/>
						<Atom3d ID="996" HasProperties="1" Mapping="409" Parent="55" UserID="307" DisplayStyle="Line" Hidden="1" XYZ="0.891101367153903,1.3703804993705,2.53354465443406" Connections="997" ForcefieldType="h1" Charge="0.053" Components="H" Visible="0">
							<Properties Force="969.362407453895,-1032.89669487649,26.5924630183714" RelativeVelocity="-1.20328457088332,-0.048817085754512,-0.423324918728722"/>
						</Atom3d>
						<Bond ID="997" Mapping="409" Parent="55" Hidden="1" Connects="988,996" Visible="0"/>
						<Atom3d ID="998" HasProperties="1" Mapping="409" Parent="55" UserID="308" DisplayStyle="Line" Hidden="1" XYZ="0.931280794689933,1.34730120623123,2.49713480343565" Connections="999" ForcefieldType="h1" Charge="0.053" Components="H" Visible="0">
							<Properties Force="145.148209664416,264.262978126741,-996.506762658703" RelativeVelocity="-0.207034969792003,-0.187574352052834,-0.827447476204194"/>
						</Atom3d>
						<Bond ID="999" Mapping="409" Parent="55" Hidden="1" Connects="988,998" Visible="0"/>
						<Atom3d ID="1000" HasProperties="1" Mapping="409" Parent="55" UserID="309" DisplayStyle="Line" Hidden="1" XYZ="0.949671061509343,1.36133442146645,2.54730412194486" Connections="1001" ForcefieldType="h1" Charge="0.053" Components="H" Visible="0">
							<Properties Force="-195.040920640883,-296.390622767991,308.409836600491" RelativeVelocity="0.516763650468966,-1.13861015484958,0.777028599936782"/>
						</Atom3d>
						<Bond ID="1001" Mapping="409" Parent="55" Hidden="1" Connects="988,1000" Visible="0"/>
						<Atom3d ID="1002" HasProperties="1" Mapping="409" Parent="55" UserID="310" DisplayStyle="Line" Hidden="1" XYZ="0.911226628975513,1.25431154186832,2.5910408713161" Connections="1003" ForcefieldType="h1" Charge="0.053" Components="H" Visible="0">
							<Properties Force="-51.9777973608336,181.701148941966,-151.776268350083" RelativeVelocity="-0.636879496168692,-0.34470357731126,-1.06920596430435"/>
						</Atom3d>
						<Bond ID="1003" Mapping="409" Parent="55" Hidden="1" Connects="990,1002" Visible="0"/>
						<Atom3d ID="1004" HasProperties="1" Mapping="409" Parent="55" UserID="311" DisplayStyle="Line" Hidden="1" XYZ="0.862274450503793,1.28452664055196,2.58226330685617" Connections="1005" ForcefieldType="h1" Charge="0.053" Components="H" Visible="0">
							<Properties Force="-19.7787410534891,-17.2821011422407,119.461547114215" RelativeVelocity="0.111456079659103,0.0299970056258202,0.120280622956439"/>
						</Atom3d>
						<Bond ID="1005" Mapping="409" Parent="55" Hidden="1" Connects="990,1004" Visible="0"/>
						<Atom3d ID="1006" HasProperties="1" Mapping="409" Parent="55" UserID="312" DisplayStyle="Line" Hidden="1" XYZ="0.907577469866003,1.30971109190054,2.60744883214109" Connections="1007" ForcefieldType="h1" Charge="0.053" Components="H" Visible="0">
							<Properties Force="152.300398392272,311.002329231914,182.283981330717" RelativeVelocity="-0.778944181668177,-0.26391854365765,-0.171028950768051"/>
						</Atom3d>
						<Bond ID="1007" Mapping="409" Parent="55" Hidden="1" Connects="990,1006" Visible="0"/>
						<Molecule ID="55" Mapping="409" Parent="2" Children="ci(25):23+985,5699,5896" Name="Sketch 25" XYZ="-0.300331566459577,0.225248674835745,0.337873012253616" Visible="0"/>
						<Atom3d ID="1008" HasProperties="1" Mapping="409" Parent="57" UserID="313" DisplayStyle="Line" XYZ="-0.851110482711372,-0.130743456775379,1.00342347086462" Connections="1010,1016,1018" ForcefieldType="c3&apos;" Charge="0.374" Components="C" Visible="0">
							<Properties Force="105.846790392019,-73.9919799291075,1199.85172828334" RelativeVelocity="-0.10137227710762,0.227977737729861,-0.0480744095552472"/>
						</Atom3d>
						<Atom3d ID="1009" HasProperties="1" Mapping="409" Parent="57" UserID="314" DisplayStyle="Line" XYZ="-0.826002882751206,-0.129191865497431,0.96864899276419" Connections="1010,1012,1014" ForcefieldType="n3m" Charge="-0.446" Components="N" Visible="0">
							<Properties Force="388.402231401708,-859.090249848236,-1229.05286947121" RelativeVelocity="0.131445498873936,0.0554425603039771,0.0502209015329089"/>
						</Atom3d>
						<Bond ID="1010" Mapping="409" Parent="57" Connects="1008,1009" Visible="0"/>
						<Atom3d ID="1011" HasProperties="1" Mapping="409" Parent="57" UserID="315" DisplayStyle="Line" XYZ="-0.848431103794349,-0.132113219789442,0.926252623533902" Connections="1012,1020,1022,1024" ForcefieldType="c4" Charge="0.064" Components="C" Visible="0">
							<Properties Force="575.341382400519,878.185804083976,-916.212141030036" RelativeVelocity="-0.216787916374868,0.102283414202513,-0.210600747932365"/>
						</Atom3d>
						<Bond ID="1012" Mapping="409" Parent="57" Connects="1009,1011" Visible="0"/>
						<Atom3d ID="1013" HasProperties="1" Mapping="409" Parent="57" UserID="316" DisplayStyle="Line" XYZ="-0.78081778777386,-0.146304146783303,0.971506749010561" Connections="1014,1026,1028,1030" ForcefieldType="c4" Charge="0.064" Components="C" Visible="0">
							<Properties Force="-306.17870177016,-373.660031234503,765.176469618026" RelativeVelocity="-0.00594468807613063,-0.118204117837068,-0.0619156017340933"/>
						</Atom3d>
						<Bond ID="1014" Mapping="409" Parent="57" Connects="1009,1013" Visible="0"/>
						<Atom3d ID="1015" HasProperties="1" Mapping="409" Parent="57" UserID="317" DisplayStyle="Line" XYZ="-0.890675529586593,-0.128686158531795,1.00428030577929" Connections="1016" ForcefieldType="o1=" Charge="-0.45" Components="O" Visible="0">
							<Properties Force="-254.747886211764,37.5162530222947,-220.281251565945" RelativeVelocity="0.206100647455532,-0.12499171504658,0.00642201167347901"/>
						</Atom3d>
						<Bond ID="1016" Mapping="409" Parent="57" Connects="1008,1015" Type="Double" Visible="0"/>
						<Atom3d ID="1017" HasProperties="1" Mapping="409" Parent="57" UserID="318" DisplayStyle="Line" Hidden="1" XYZ="-0.830939477194911,-0.132811945027558,1.03419915533253" Connections="1018" ForcefieldType="h1" Charge="0.076" Components="H" Visible="0">
							<Properties Force="-149.0348230116,13.9714980230637,-110.828349036549" RelativeVelocity="-1.00393592759627,0.0226822791311859,-0.182792179254422"/>
						</Atom3d>
						<Bond ID="1018" Mapping="409" Parent="57" Hidden="1" Connects="1008,1017" Visible="0"/>
						<Atom3d ID="1019" HasProperties="1" Mapping="409" Parent="57" UserID="319" DisplayStyle="Line" Hidden="1" XYZ="-0.873035960173769,-0.105155114240021,0.924199507138166" Connections="1020" ForcefieldType="h1" Charge="0.053" Components="H" Visible="0">
							<Properties Force="-143.505218412842,-693.433764990439,93.5577367642085" RelativeVelocity="-0.883884701668138,0.610230319788763,-0.505136095638511"/>
						</Atom3d>
						<Bond ID="1020" Mapping="409" Parent="57" Hidden="1" Connects="1011,1019" Visible="0"/>
						<Atom3d ID="1021" HasProperties="1" Mapping="409" Parent="57" UserID="320" DisplayStyle="Line" Hidden="1" XYZ="-0.858990130562735,-0.165401376695629,0.915415142568933" Connections="1022" ForcefieldType="h1" Charge="0.053" Components="H" Visible="0">
							<Properties Force="-152.137055242366,399.852659975519,421.287782367075" RelativeVelocity="0.290807701309272,-0.190965300454383,0.796431856192279"/>
						</Atom3d>
						<Bond ID="1022" Mapping="409" Parent="57" Hidden="1" Connects="1011,1021" Visible="0"/>
						<Atom3d ID="1023" HasProperties="1" Mapping="409" Parent="57" UserID="321" DisplayStyle="Line" Hidden="1" XYZ="-0.825638434438829,-0.121054586494369,0.898965238826692" Connections="1024" ForcefieldType="h1" Charge="0.053" Components="H" Visible="0">
							<Properties Force="-129.364699610116,-277.636941399892,595.629626603589" RelativeVelocity="0.785728501088834,0.453339940786102,0.269322901049734"/>
						</Atom3d>
						<Bond ID="1024" Mapping="409" Parent="57" Hidden="1" Connects="1011,1023" Visible="0"/>
						<Atom3d ID="1025" HasProperties="1" Mapping="409" Parent="57" UserID="322" DisplayStyle="Line" Hidden="1" XYZ="-0.77832948823379,-0.178823848980176,0.990161807305623" Connections="1026" ForcefieldType="h1" Charge="0.053" Components="H" Visible="0">
							<Properties Force="-165.817380222877,914.429436252517,-252.577353696911" RelativeVelocity="0.433467876749871,-0.031624462797823,-0.197478536578303"/>
						</Atom3d>
						<Bond ID="1026" Mapping="409" Parent="57" Hidden="1" Connects="1013,1025" Visible="0"/>
						<Atom3d ID="1027" HasProperties="1" Mapping="409" Parent="57" UserID="323" DisplayStyle="Line" Hidden="1" XYZ="-0.761013732660238,-0.12057729905664,0.987233138556771" Connections="1028" ForcefieldType="h1" Charge="0.053" Components="H" Visible="0">
							<Properties Force="125.960448605979,-394.193209302932,-64.7385989521942" RelativeVelocity="-0.201759655503147,0.226935353738065,-0.493769031182344"/>
						</Atom3d>
						<Bond ID="1028" Mapping="409" Parent="57" Hidden="1" Connects="1013,1027" Visible="0"/>
						<Atom3d ID="1029" HasProperties="1" Mapping="409" Parent="57" UserID="324" DisplayStyle="Line" Hidden="1" XYZ="-0.76820087617246,-0.154046234654082,0.939281736263776" Connections="1030" ForcefieldType="h1" Charge="0.053" Components="H" Visible="0">
							<Properties Force="89.7186012119105,178.464485940495,-351.958387025193" RelativeVelocity="-0.699565951326618,-0.3313026588854,-0.0433308793002413"/>
						</Atom3d>
						<Bond ID="1030" Mapping="409" Parent="57" Hidden="1" Connects="1013,1029" Visible="0"/>
						<Molecule ID="57" Mapping="409" Parent="2" Children="ci(25):23+1008,5700,5897" Name="Sketch 25" XYZ="-0.300331566459577,0.225248674835745,0.337873012253616" Visible="0"/>
						<Atom3d ID="1031" HasProperties="1" Mapping="409" Parent="59" UserID="325" DisplayStyle="Line" XYZ="0.707605543245453,0.905051468982008,0.107285910227162" Connections="1033,1039,1041" ForcefieldType="c3&apos;" Charge="0.374" Components="C">
							<Properties Force="-970.892647167807,377.270609636891,196.621356350461" RelativeVelocity="-0.27295924737694,0.146297840993206,0.011433864173342"/>
						</Atom3d>
						<Atom3d ID="1032" HasProperties="1" Mapping="409" Parent="59" UserID="326" DisplayStyle="Line" XYZ="0.730377663620502,0.914369846126781,0.0710486609500661" Connections="1033,1035,1037" ForcefieldType="n3m" Charge="-0.446" Components="N">
							<Properties Force="430.232670568195,-431.039991804791,354.434168217789" RelativeVelocity="-0.075694399858376,0.044827239127726,0.00266467923111259"/>
						</Atom3d>
						<Bond ID="1033" Mapping="409" Parent="59" Connects="1031,1032"/>
						<Atom3d ID="1034" HasProperties="1" Mapping="409" Parent="59" UserID="327" DisplayStyle="Line" XYZ="0.751789648220853,0.956544141376622,0.0692855791401971" Connections="1035,1043,1045,1047" ForcefieldType="c4" Charge="0.064" Components="C">
							<Properties Force="-1224.28980103364,488.344984226164,717.028476134573" RelativeVelocity="-0.0333666280827198,0.03353732986803,0.269617179702112"/>
						</Atom3d>
						<Bond ID="1035" Mapping="409" Parent="59" Connects="1032,1034"/>
						<Atom3d ID="1036" HasProperties="1" Mapping="409" Parent="59" UserID="328" DisplayStyle="Line" XYZ="0.730198288866763,0.886457527230614,0.0325734629181971" Connections="1037,1049,1051,1053" ForcefieldType="c4" Charge="0.064" Components="C">
							<Properties Force="-706.438689536883,616.167415599403,-614.129436052209" RelativeVelocity="0.0536237395965526,-0.0534908203323605,-0.0471236915539519"/>
						</Atom3d>
						<Bond ID="1037" Mapping="409" Parent="59" Connects="1032,1036"/>
						<Atom3d ID="1038" HasProperties="1" Mapping="409" Parent="59" UserID="329" DisplayStyle="Line" XYZ="0.698128844838259,0.930666421582925,0.136909403865082" Connections="1039" ForcefieldType="o1=" Charge="-0.45" Components="O">
							<Properties Force="597.220856412768,-297.032702113669,-486.075726885477" RelativeVelocity="-0.196370058757411,0.0749648679953658,-0.0723247172836757"/>
						</Atom3d>
						<Bond ID="1039" Mapping="409" Parent="59" Connects="1031,1038" Type="Double"/>
						<Atom3d ID="1040" HasProperties="1" Mapping="409" Parent="59" UserID="330" DisplayStyle="Line" Hidden="1" XYZ="0.691838140544379,0.872621791432327,0.105764270020467" Connections="1041" ForcefieldType="h1" Charge="0.076" Components="H">
							<Properties Force="163.022360576792,-307.686685605034,-21.8837119823281" RelativeVelocity="0.387442062479383,0.154175905280725,0.122642103582648"/>
						</Atom3d>
						<Bond ID="1041" Mapping="409" Parent="59" Hidden="1" Connects="1031,1040"/>
						<Atom3d ID="1042" HasProperties="1" Mapping="409" Parent="59" UserID="331" DisplayStyle="Line" Hidden="1" XYZ="0.724731489335133,0.980347845904564,0.0632148796165031" Connections="1043" ForcefieldType="h1" Charge="0.053" Components="H">
							<Properties Force="453.601965766953,86.9881759164355,44.6451543825799" RelativeVelocity="-0.564108599681029,0.147459040059688,0.0314839224824495"/>
						</Atom3d>
						<Bond ID="1043" Mapping="409" Parent="59" Hidden="1" Connects="1034,1042"/>
						<Atom3d ID="1044" HasProperties="1" Mapping="409" Parent="59" UserID="332" DisplayStyle="Line" Hidden="1" XYZ="0.774774302797323,0.959500871778963,0.0428379609962201" Connections="1045" ForcefieldType="h1" Charge="0.053" Components="H">
							<Properties Force="450.585237655591,-134.235137566007,-191.056259492507" RelativeVelocity="-0.546832561901264,-1.04720288682587,0.458882174684504"/>
						</Atom3d>
						<Bond ID="1045" Mapping="409" Parent="59" Hidden="1" Connects="1034,1044"/>
						<Atom3d ID="1046" HasProperties="1" Mapping="409" Parent="59" UserID="333" DisplayStyle="Line" Hidden="1" XYZ="0.765326574690813,0.963165944093678,0.102450152508696" Connections="1047" ForcefieldType="h1" Charge="0.053" Components="H">
							<Properties Force="135.71680071225,112.46739301284,-520.298020643444" RelativeVelocity="-1.06886082980265,0.31470425192182,-0.44792377481102"/>
						</Atom3d>
						<Bond ID="1047" Mapping="409" Parent="59" Hidden="1" Connects="1034,1046"/>
						<Atom3d ID="1048" HasProperties="1" Mapping="409" Parent="59" UserID="334" DisplayStyle="Line" Hidden="1" XYZ="0.733195625577712,0.851888941401508,0.037549041102002" Connections="1049" ForcefieldType="h1" Charge="0.053" Components="H">
							<Properties Force="93.6023800129707,-497.049482240681,555.028452908597" RelativeVelocity="0.353662188844629,0.524850291335893,0.499635263525848"/>
						</Atom3d>
						<Bond ID="1049" Mapping="409" Parent="59" Hidden="1" Connects="1036,1048"/>
						<Atom3d ID="1050" HasProperties="1" Mapping="409" Parent="59" UserID="335" DisplayStyle="Line" Hidden="1" XYZ="0.755741941562713,0.896590431470206,0.010670815545514" Connections="1051" ForcefieldType="h1" Charge="0.053" Components="H">
							<Properties Force="595.331353910019,106.835657062494,-227.89428043577" RelativeVelocity="0.00732801701389606,0.607675775488593,0.143267711586848"/>
						</Atom3d>
						<Bond ID="1051" Mapping="409" Parent="59" Hidden="1" Connects="1036,1050"/>
						<Atom3d ID="1052" HasProperties="1" Mapping="409" Parent="59" UserID="336" DisplayStyle="Line" Hidden="1" XYZ="0.700206815123532,0.891868192349767,0.013053347161848" Connections="1053" ForcefieldType="h1" Charge="0.053" Components="H">
							<Properties Force="-49.1029312427891,-82.0273309089592,141.780256923674" RelativeVelocity="0.102079591141886,-0.00241566791235158,-0.746265875569355"/>
						</Atom3d>
						<Bond ID="1053" Mapping="409" Parent="59" Hidden="1" Connects="1036,1052"/>
						<Molecule ID="59" Mapping="409" Parent="2" Children="ci(24):23+1031,5701" Name="Sketch 25" XYZ="-0.300331566459577,0.225248674835745,0.337873012253616"/>
						<Atom3d ID="1054" HasProperties="1" Mapping="409" Parent="61" UserID="337" DisplayStyle="Line" XYZ="0.368587028985981,1.90150878110138,0.766611717458607" Connections="1056,1062,1064" ForcefieldType="c3&apos;" Charge="0.374" Components="C" Visible="0">
							<Properties Force="-915.841087801016,-174.751997907109,-1543.12677572608" RelativeVelocity="-0.069268867175201,0.017932392199313,-0.406021703002127"/>
						</Atom3d>
						<Atom3d ID="1055" HasProperties="1" Mapping="409" Parent="61" UserID="338" DisplayStyle="Line" XYZ="0.393352762234483,1.897449891828,0.72985035496909" Connections="1056,1058,1060" ForcefieldType="n3m" Charge="-0.446" Components="N" Visible="0">
							<Properties Force="-13.6254993205082,108.900318550889,1565.95847606645" RelativeVelocity="0.0882365043972323,-0.0145379136967421,0.0202922385642907"/>
						</Atom3d>
						<Bond ID="1056" Mapping="409" Parent="61" Connects="1054,1055" Visible="0"/>
						<Atom3d ID="1057" HasProperties="1" Mapping="409" Parent="61" UserID="339" DisplayStyle="Line" XYZ="0.376659529223354,1.8739142192852,0.693448180856109" Connections="1058,1066,1068,1070" ForcefieldType="c4" Charge="0.064" Components="C" Visible="0">
							<Properties Force="341.9650247872,-799.414840532941,-972.256716600074" RelativeVelocity="-0.265723382493386,0.147389350621062,-0.0690553599828841"/>
						</Atom3d>
						<Bond ID="1058" Mapping="409" Parent="61" Connects="1055,1057" Visible="0"/>
						<Atom3d ID="1059" HasProperties="1" Mapping="409" Parent="61" UserID="340" DisplayStyle="Line" XYZ="0.437858858999984,1.91481192224454,0.728490938751008" Connections="1060,1072,1074,1076" ForcefieldType="c4" Charge="0.064" Components="C" Visible="0">
							<Properties Force="-1537.87777478469,1175.27089949869,539.657225171414" RelativeVelocity="-0.175540433993538,-0.165950038740826,0.0512375690619163"/>
						</Atom3d>
						<Bond ID="1060" Mapping="409" Parent="61" Connects="1055,1059" Visible="0"/>
						<Atom3d ID="1061" HasProperties="1" Mapping="409" Parent="61" UserID="341" DisplayStyle="Line" XYZ="0.330233173709652,1.88962491214339,0.768458859381313" Connections="1062" ForcefieldType="o1=" Charge="-0.45" Components="O" Visible="0">
							<Properties Force="664.579329763572,-20.3829299473949,362.838713135866" RelativeVelocity="-0.0557561742318469,-0.203576921196056,0.0216062139278598"/>
						</Atom3d>
						<Bond ID="1062" Mapping="409" Parent="61" Connects="1054,1061" Type="Double" Visible="0"/>
						<Atom3d ID="1063" HasProperties="1" Mapping="409" Parent="61" UserID="342" DisplayStyle="Line" Hidden="1" XYZ="0.38452720565395,1.92121992486846,0.791113956506829" Connections="1064" ForcefieldType="h1" Charge="0.076" Components="H" Visible="0">
							<Properties Force="339.794209848333,267.353148203011,747.274778486393" RelativeVelocity="0.319143445501503,0.164597755273034,-0.825438377032326"/>
						</Atom3d>
						<Bond ID="1064" Mapping="409" Parent="61" Hidden="1" Connects="1054,1063" Visible="0"/>
						<Atom3d ID="1065" HasProperties="1" Mapping="409" Parent="61" UserID="343" DisplayStyle="Line" Hidden="1" XYZ="0.341786472449783,1.86771178122892,0.696236862187846" Connections="1066" ForcefieldType="h1" Charge="0.053" Components="H" Visible="0">
							<Properties Force="-193.061342626791,-21.6399334236817,29.7876290654515" RelativeVelocity="-0.458273788668892,-0.2425303273851,0.14690707066612"/>
						</Atom3d>
						<Bond ID="1066" Mapping="409" Parent="61" Hidden="1" Connects="1057,1065" Visible="0"/>
						<Atom3d ID="1067" HasProperties="1" Mapping="409" Parent="61" UserID="344" DisplayStyle="Line" Hidden="1" XYZ="0.394030870059404,1.84254524218228,0.688393442850819" Connections="1068" ForcefieldType="h1" Charge="0.053" Components="H" Visible="0">
							<Properties Force="-206.293570662067,-16.7128947741534,280.961290787427" RelativeVelocity="0.309169773228587,0.0710529766044658,0.300467540144264"/>
						</Atom3d>
						<Bond ID="1068" Mapping="409" Parent="61" Hidden="1" Connects="1057,1067" Visible="0"/>
						<Atom3d ID="1069" HasProperties="1" Mapping="409" Parent="61" UserID="345" DisplayStyle="Line" Hidden="1" XYZ="0.382689313850287,1.88987197322155,0.661938653772045" Connections="1070" ForcefieldType="h1" Charge="0.053" Components="H" Visible="0">
							<Properties Force="-97.2325257196075,431.439656759218,40.1336509738903" RelativeVelocity="-0.13663039651594,-0.0176589046226368,-0.568667235192626"/>
						</Atom3d>
						<Bond ID="1070" Mapping="409" Parent="61" Hidden="1" Connects="1057,1069" Visible="0"/>
						<Atom3d ID="1071" HasProperties="1" Mapping="409" Parent="61" UserID="346" DisplayStyle="Line" Hidden="1" XYZ="0.462602181371036,1.89138049380559,0.727377138655587" Connections="1072" ForcefieldType="h1" Charge="0.053" Components="H" Visible="0">
							<Properties Force="901.365456896841,-923.046517938634,42.1588951286444" RelativeVelocity="0.501701089269726,0.681325072900861,0.101553760843715"/>
						</Atom3d>
						<Bond ID="1072" Mapping="409" Parent="61" Hidden="1" Connects="1059,1071" Visible="0"/>
						<Atom3d ID="1073" HasProperties="1" Mapping="409" Parent="61" UserID="347" DisplayStyle="Line" Hidden="1" XYZ="0.442520671819675,1.93829969160939,0.7558526504082" Connections="1074" ForcefieldType="h1" Charge="0.053" Components="H" Visible="0">
							<Properties Force="36.1576937483899,-424.544368396461,-178.337191918024" RelativeVelocity="0.150406667923185,-0.707734541237729,0.640455065325357"/>
						</Atom3d>
						<Bond ID="1074" Mapping="409" Parent="61" Hidden="1" Connects="1059,1073" Visible="0"/>
						<Atom3d ID="1075" HasProperties="1" Mapping="409" Parent="61" UserID="348" DisplayStyle="Line" Hidden="1" XYZ="0.437372140470728,1.93422946406001,0.699633074348322" Connections="1076" ForcefieldType="h1" Charge="0.053" Components="H" Visible="0">
							<Properties Force="485.378930121754,469.463582883204,-779.116860891748" RelativeVelocity="0.557100505132229,0.521367939867831,-0.31289587929295"/>
						</Atom3d>
						<Bond ID="1076" Mapping="409" Parent="61" Hidden="1" Connects="1059,1075" Visible="0"/>
						<Molecule ID="61" Mapping="409" Parent="2" Children="ci(25):23+1054,5702,5898" Name="Sketch 25" XYZ="-0.300331566459577,0.225248674835745,0.337873012253616" Visible="0"/>
						<Atom3d ID="1077" HasProperties="1" Mapping="409" Parent="63" UserID="349" DisplayStyle="Line" XYZ="-0.189607819319035,0.365324603313631,0.368872507309338" Connections="1079,1085,1087" ForcefieldType="c3&apos;" Charge="0.374" Components="C" Visible="0">
							<Properties Force="154.96887450946,-1059.00763450814,786.5144095422" RelativeVelocity="0.094480282661472,-0.0679343564212977,-0.206169763977107"/>
						</Atom3d>
						<Atom3d ID="1078" HasProperties="1" Mapping="409" Parent="63" UserID="350" DisplayStyle="Line" XYZ="-0.16910898475564,0.32677577559761,0.37623804781092" Connections="1079,1081,1083" ForcefieldType="n3m" Charge="-0.446" Components="N" Visible="0">
							<Properties Force="-694.895456195727,160.128618924056,-262.357509527838" RelativeVelocity="0.00239784517995643,0.0479333382402403,-0.0935946857683241"/>
						</Atom3d>
						<Bond ID="1079" Mapping="409" Parent="63" Connects="1077,1078" Visible="0"/>
						<Atom3d ID="1080" HasProperties="1" Mapping="409" Parent="63" UserID="351" DisplayStyle="Line" XYZ="-0.121804072658583,0.328613966422232,0.384240945492487" Connections="1081,1089,1091,1093" ForcefieldType="c4" Charge="0.064" Components="C" Visible="0">
							<Properties Force="-1101.45062030259,-692.61088965211,67.8513911907837" RelativeVelocity="-0.0997420540322573,-0.17599641517478,0.00796738680202948"/>
						</Atom3d>
						<Bond ID="1081" Mapping="409" Parent="63" Connects="1078,1080" Visible="0"/>
						<Atom3d ID="1082" HasProperties="1" Mapping="409" Parent="63" UserID="352" DisplayStyle="Line" XYZ="-0.193657177855425,0.285339408900165,0.385178207807463" Connections="1083,1095,1097,1099" ForcefieldType="c4" Charge="0.064" Components="C" Visible="0">
							<Properties Force="144.063437730999,318.095739059977,219.099974753758" RelativeVelocity="-0.309321845160923,0.0374649332724296,-0.113768682147148"/>
						</Atom3d>
						<Bond ID="1083" Mapping="409" Parent="63" Connects="1078,1082" Visible="0"/>
						<Atom3d ID="1084" HasProperties="1" Mapping="409" Parent="63" UserID="353" DisplayStyle="Line" XYZ="-0.171941229255125,0.400206370483544,0.371266017281828" Connections="1085" ForcefieldType="o1=" Charge="-0.45" Components="O" Visible="0">
							<Properties Force="374.51989519702,852.177880141833,-272.552227846414" RelativeVelocity="0.0611091885319171,0.0352359677813762,-0.0468387859350535"/>
						</Atom3d>
						<Bond ID="1085" Mapping="409" Parent="63" Connects="1077,1084" Type="Double" Visible="0"/>
						<Atom3d ID="1086" HasProperties="1" Mapping="409" Parent="63" UserID="354" DisplayStyle="Line" Hidden="1" XYZ="-0.224712207816453,0.3608068332226,0.364995828347528" Connections="1087" ForcefieldType="h1" Charge="0.076" Components="H" Visible="0">
							<Properties Force="-557.46006098144,-32.6312049882269,-290.254672445592" RelativeVelocity="-0.233199738039296,0.852067367832633,-0.369709550801609"/>
						</Atom3d>
						<Bond ID="1087" Mapping="409" Parent="63" Hidden="1" Connects="1077,1086" Visible="0"/>
						<Atom3d ID="1088" HasProperties="1" Mapping="409" Parent="63" UserID="355" DisplayStyle="Line" Hidden="1" XYZ="-0.104556348084262,0.335452268520337,0.354705376488193" Connections="1089" ForcefieldType="h1" Charge="0.053" Components="H" Visible="0">
							<Properties Force="373.738451541832,387.224994933185,-552.614461859977" RelativeVelocity="-0.518992482580109,-0.796456455709664,0.3180380758125"/>
						</Atom3d>
						<Bond ID="1089" Mapping="409" Parent="63" Hidden="1" Connects="1080,1088" Visible="0"/>
						<Atom3d ID="1090" HasProperties="1" Mapping="409" Parent="63" UserID="356" DisplayStyle="Line" Hidden="1" XYZ="-0.113895371682165,0.295143973620686,0.39250311018537" Connections="1091" ForcefieldType="h1" Charge="0.053" Components="H" Visible="0">
							<Properties Force="384.164930560634,-93.9811829252037,424.605008701628" RelativeVelocity="0.0128258969424486,-0.164052362272109,-0.617347709297043"/>
						</Atom3d>
						<Bond ID="1091" Mapping="409" Parent="63" Hidden="1" Connects="1080,1090" Visible="0"/>
						<Atom3d ID="1092" HasProperties="1" Mapping="409" Parent="63" UserID="357" DisplayStyle="Line" Hidden="1" XYZ="-0.115736469813819,0.352219674048877,0.409815563306162" Connections="1093" ForcefieldType="h1" Charge="0.053" Components="H" Visible="0">
							<Properties Force="377.134578583758,88.9583434012502,279.469562486974" RelativeVelocity="0.328551363028629,-0.145915715881126,-0.565054790814212"/>
						</Atom3d>
						<Bond ID="1093" Mapping="409" Parent="63" Hidden="1" Connects="1080,1092" Visible="0"/>
						<Atom3d ID="1094" HasProperties="1" Mapping="409" Parent="63" UserID="358" DisplayStyle="Line" Hidden="1" XYZ="-0.228911646876337,0.285205140724163,0.375956524814793" Connections="1095" ForcefieldType="h1" Charge="0.053" Components="H" Visible="0">
							<Properties Force="405.270008056157,448.179624729403,106.349445367942" RelativeVelocity="0.727420073361382,0.135260025151523,0.378413233782043"/>
						</Atom3d>
						<Bond ID="1095" Mapping="409" Parent="63" Hidden="1" Connects="1082,1094" Visible="0"/>
						<Atom3d ID="1096" HasProperties="1" Mapping="409" Parent="63" UserID="359" DisplayStyle="Line" Hidden="1" XYZ="-0.189268996329972,0.273729380637034,0.419055353182748" Connections="1097" ForcefieldType="h1" Charge="0.053" Components="H" Visible="0">
							<Properties Force="-171.360231429152,285.409370751689,100.361406422007" RelativeVelocity="-0.166131602618044,0.324101084545046,0.28378428100544"/>
						</Atom3d>
						<Bond ID="1097" Mapping="409" Parent="63" Hidden="1" Connects="1082,1096" Visible="0"/>
						<Atom3d ID="1098" HasProperties="1" Mapping="409" Parent="63" UserID="360" DisplayStyle="Line" Hidden="1" XYZ="-0.178600049929302,0.259986042774102,0.366637118097441" Connections="1099" ForcefieldType="h1" Charge="0.053" Components="H" Visible="0">
							<Properties Force="307.395836707929,-574.208802491831,-627.867890375937" RelativeVelocity="-1.02112119266398,0.134016834453959,-0.402616661899836"/>
						</Atom3d>
						<Bond ID="1099" Mapping="409" Parent="63" Hidden="1" Connects="1082,1098" Visible="0"/>
						<Molecule ID="63" Mapping="409" Parent="2" Children="ci(24):23+1077,5703" Name="Sketch 25" XYZ="-0.300331566459577,0.225248674835745,0.337873012253616" Visible="0"/>
						<Atom3d ID="1100" HasProperties="1" Mapping="409" Parent="65" UserID="361" DisplayStyle="Line" XYZ="-0.233738552952669,0.703705653685863,-0.06656752856244" Connections="1102,1108,1110" ForcefieldType="c3&apos;" Charge="0.374" Components="C" Visible="0">
							<Properties Force="319.656308546686,122.751471164375,695.671978996025" RelativeVelocity="0.112114610021511,0.0462770187173566,-7.20661369211878e-005"/>
						</Atom3d>
						<Atom3d ID="1101" HasProperties="1" Mapping="409" Parent="65" UserID="362" DisplayStyle="Line" XYZ="-0.23735373245933,0.666345819483635,-0.0429471406485539" Connections="1102,1104,1106" ForcefieldType="n3m" Charge="-0.446" Components="N" Visible="0">
							<Properties Force="-1781.26246468022,1014.01807482212,172.702250778626" RelativeVelocity="0.0585156357677244,0.179127256447693,-0.15528362363728"/>
						</Atom3d>
						<Bond ID="1102" Mapping="409" Parent="65" Connects="1100,1101" Visible="0"/>
						<Atom3d ID="1103" HasProperties="1" Mapping="409" Parent="65" UserID="363" DisplayStyle="Line" XYZ="-0.278063968530442,0.662747458130996,-0.0153138167610949" Connections="1104,1112,1114,1116" ForcefieldType="c4" Charge="0.064" Components="C" Visible="0">
							<Properties Force="1258.4836219098,-1410.53638915411,-14.2417512066033" RelativeVelocity="0.0397165882133239,0.0687727142389602,0.121641823878717"/>
						</Atom3d>
						<Bond ID="1104" Mapping="409" Parent="65" Connects="1101,1103" Visible="0"/>
						<Atom3d ID="1105" HasProperties="1" Mapping="409" Parent="65" UserID="364" DisplayStyle="Line" XYZ="-0.206198372650522,0.632114495985504,-0.039125580055437" Connections="1106,1118,1120,1122" ForcefieldType="c4" Charge="0.064" Components="C" Visible="0">
							<Properties Force="1847.48513816296,1323.33536381884,565.984863991464" RelativeVelocity="0.0293349533368631,0.0578402992907328,0.234933609497645"/>
						</Atom3d>
						<Bond ID="1106" Mapping="409" Parent="65" Connects="1101,1105" Visible="0"/>
						<Atom3d ID="1107" HasProperties="1" Mapping="409" Parent="65" UserID="365" DisplayStyle="Line" XYZ="-0.258580812681107,0.734898716860761,-0.0644166758931229" Connections="1108" ForcefieldType="o1=" Charge="-0.45" Components="O" Visible="0">
							<Properties Force="-41.0042181598307,-426.253407839577,-159.108995064529" RelativeVelocity="0.057351540634731,-0.00105127815651502,-0.0641050683853698"/>
						</Atom3d>
						<Bond ID="1108" Mapping="409" Parent="65" Connects="1100,1107" Type="Double" Visible="0"/>
						<Atom3d ID="1109" HasProperties="1" Mapping="409" Parent="65" UserID="366" DisplayStyle="Line" Hidden="1" XYZ="-0.20265685944568,0.705866509869442,-0.084557894849205" Connections="1110" ForcefieldType="h1" Charge="0.076" Components="H" Visible="0">
							<Properties Force="207.871975184998,-176.148664323186,-229.912034425236" RelativeVelocity="0.191723253956849,-0.0573019450399641,0.378214695883404"/>
						</Atom3d>
						<Bond ID="1110" Mapping="409" Parent="65" Hidden="1" Connects="1100,1109" Visible="0"/>
						<Atom3d ID="1111" HasProperties="1" Mapping="409" Parent="65" UserID="367" DisplayStyle="Line" Hidden="1" XYZ="-0.271062412078064,0.673272383234956,0.0192392929695641" Connections="1112" ForcefieldType="h1" Charge="0.053" Components="H" Visible="0">
							<Properties Force="-303.708703821123,1.75755349605898,-518.345399356645" RelativeVelocity="0.552304947157878,-0.102051992951061,0.503801801054426"/>
						</Atom3d>
						<Bond ID="1112" Mapping="409" Parent="65" Hidden="1" Connects="1103,1111" Visible="0"/>
						<Atom3d ID="1113" HasProperties="1" Mapping="409" Parent="65" UserID="368" DisplayStyle="Line" Hidden="1" XYZ="-0.28565689177342,0.625868102567362,-0.0149511025074969" Connections="1114" ForcefieldType="h1" Charge="0.053" Components="H" Visible="0">
							<Properties Force="-81.1381812973252,1006.74321913667,157.881912124287" RelativeVelocity="-0.491866902900981,-0.0197275958613919,-0.0129640421210374"/>
						</Atom3d>
						<Bond ID="1114" Mapping="409" Parent="65" Hidden="1" Connects="1103,1113" Visible="0"/>
						<Atom3d ID="1115" HasProperties="1" Mapping="409" Parent="65" UserID="369" DisplayStyle="Line" Hidden="1" XYZ="-0.304475120408354,0.679538684890916,-0.0315480004153409" Connections="1116" ForcefieldType="h1" Charge="0.053" Components="H" Visible="0">
							<Properties Force="-336.732184225934,258.196760766573,108.601282194616" RelativeVelocity="-0.502647906997592,0.117883155111883,-1.22877902576856"/>
						</Atom3d>
						<Bond ID="1116" Mapping="409" Parent="65" Hidden="1" Connects="1103,1115" Visible="0"/>
						<Atom3d ID="1117" HasProperties="1" Mapping="409" Parent="65" UserID="370" DisplayStyle="Line" Hidden="1" XYZ="-0.186099924000345,0.634662809506635,-0.00789625171637696" Connections="1118" ForcefieldType="h1" Charge="0.053" Components="H" Visible="0">
							<Properties Force="-204.993309187287,160.84119921185,-699.688808358209" RelativeVelocity="0.057918772411177,0.103331648728937,1.3425643829262"/>
						</Atom3d>
						<Bond ID="1118" Mapping="409" Parent="65" Hidden="1" Connects="1105,1117" Visible="0"/>
						<Atom3d ID="1119" HasProperties="1" Mapping="409" Parent="65" UserID="371" DisplayStyle="Line" Hidden="1" XYZ="-0.186043789016682,0.630592363801382,-0.0683568282005729" Connections="1120" ForcefieldType="h1" Charge="0.053" Components="H" Visible="0">
							<Properties Force="284.226980104064,91.9503205296715,-37.9366935897147" RelativeVelocity="-0.240497047229938,-0.313097428544852,0.386859240367673"/>
						</Atom3d>
						<Bond ID="1120" Mapping="409" Parent="65" Hidden="1" Connects="1105,1119" Visible="0"/>
						<Atom3d ID="1121" HasProperties="1" Mapping="409" Parent="65" UserID="372" DisplayStyle="Line" Hidden="1" XYZ="-0.220091377520853,0.602137692486387,-0.035647538394428" Connections="1122" ForcefieldType="h1" Charge="0.053" Components="H" Visible="0">
							<Properties Force="-1291.93021561895,-1986.43208975992,22.475911393648" RelativeVelocity="0.14259247283502,0.154988806167808,0.218982277448138"/>
						</Atom3d>
						<Bond ID="1122" Mapping="409" Parent="65" Hidden="1" Connects="1105,1121" Visible="0"/>
						<Molecule ID="65" Mapping="409" Parent="2" Children="ci(25):23+1100,5704,5899" Name="Sketch 25" XYZ="-0.300331566459577,0.225248674835745,0.337873012253616" Visible="0"/>
						<Atom3d ID="1123" HasProperties="1" Mapping="409" Parent="67" UserID="373" DisplayStyle="Line" XYZ="-0.19815220471289,0.264129336607016,0.198417449686924" Connections="1125,1131,1133" ForcefieldType="c3&apos;" Charge="0.374" Components="C" Visible="0">
							<Properties Force="-26.5032971491681,617.462515498392,1085.90881140212" RelativeVelocity="-0.250931060764991,0.210318419604037,0.118566166112144"/>
						</Atom3d>
						<Atom3d ID="1124" HasProperties="1" Mapping="409" Parent="67" UserID="374" DisplayStyle="Line" XYZ="-0.167974202240481,0.276135401738811,0.230025288715109" Connections="1125,1127,1129" ForcefieldType="n3m" Charge="-0.446" Components="N" Visible="0">
							<Properties Force="-405.228624223742,-471.249178855699,-1426.12152936429" RelativeVelocity="0.321648419984441,0.175694820745023,0.0115638198131882"/>
						</Atom3d>
						<Bond ID="1125" Mapping="409" Parent="67" Connects="1123,1124" Visible="0"/>
						<Atom3d ID="1126" HasProperties="1" Mapping="409" Parent="67" UserID="375" DisplayStyle="Line" XYZ="-0.182660394931361,0.31039036989523,0.259937214569859" Connections="1127,1135,1137,1139" ForcefieldType="c4" Charge="0.064" Components="C" Visible="0">
							<Properties Force="1356.75924054757,523.670834895434,-650.876079513835" RelativeVelocity="0.0764333552910699,0.0937641226264835,0.0772178497501953"/>
						</Atom3d>
						<Bond ID="1127" Mapping="409" Parent="67" Connects="1124,1126" Visible="0"/>
						<Atom3d ID="1128" HasProperties="1" Mapping="409" Parent="67" UserID="376" DisplayStyle="Line" XYZ="-0.120981818862027,0.261727234333666,0.223567349798706" Connections="1129,1141,1143,1145" ForcefieldType="c4" Charge="0.064" Components="C" Visible="0">
							<Properties Force="-1376.13881035026,641.29051890926,-140.446952065021" RelativeVelocity="-0.127250498041724,-0.00962557727428641,0.0289152491667437"/>
						</Atom3d>
						<Bond ID="1129" Mapping="409" Parent="67" Connects="1124,1128" Visible="0"/>
						<Atom3d ID="1130" HasProperties="1" Mapping="409" Parent="67" UserID="377" DisplayStyle="Line" XYZ="-0.234813407148172,0.280168297884928,0.198748527621769" Connections="1131" ForcefieldType="o1=" Charge="-0.45" Components="O" Visible="0">
							<Properties Force="260.211363313368,-588.32811035546,-511.646162008284" RelativeVelocity="-0.154138486609427,-0.0265871517680325,-0.0398200131721575"/>
						</Atom3d>
						<Bond ID="1131" Mapping="409" Parent="67" Connects="1123,1130" Type="Double" Visible="0"/>
						<Atom3d ID="1132" HasProperties="1" Mapping="409" Parent="67" UserID="378" DisplayStyle="Line" Hidden="1" XYZ="-0.187017889321482,0.238228589339013,0.174660506457454" Connections="1133" ForcefieldType="h1" Charge="0.076" Components="H" Visible="0">
							<Properties Force="7.93721445412761,254.07748269297,205.697403678337" RelativeVelocity="0.325966095277225,-0.0614206324867639,0.462314491325418"/>
						</Atom3d>
						<Bond ID="1133" Mapping="409" Parent="67" Hidden="1" Connects="1123,1132" Visible="0"/>
						<Atom3d ID="1134" HasProperties="1" Mapping="409" Parent="67" UserID="379" DisplayStyle="Line" Hidden="1" XYZ="-0.210569026851903,0.330324859077484,0.247760665458337" Connections="1135" ForcefieldType="h1" Charge="0.053" Components="H" Visible="0">
							<Properties Force="250.960937964834,-344.333042591602,107.56757355671" RelativeVelocity="0.419274272328699,0.23545128355651,0.475438349053077"/>
						</Atom3d>
						<Bond ID="1135" Mapping="409" Parent="67" Hidden="1" Connects="1126,1134" Visible="0"/>
						<Atom3d ID="1136" HasProperties="1" Mapping="409" Parent="67" UserID="380" DisplayStyle="Line" Hidden="1" XYZ="-0.154059572776748,0.332509731452852,0.263437933925426" Connections="1137" ForcefieldType="h1" Charge="0.053" Components="H" Visible="0">
							<Properties Force="-327.196616343327,19.6665280897612,118.178048374461" RelativeVelocity="0.170844562491814,-0.128680423254799,-0.377412112459529"/>
						</Atom3d>
						<Bond ID="1137" Mapping="409" Parent="67" Hidden="1" Connects="1126,1136" Visible="0"/>
						<Atom3d ID="1138" HasProperties="1" Mapping="409" Parent="67" UserID="381" DisplayStyle="Line" Hidden="1" XYZ="-0.188159528907875,0.295827753046032,0.290845154578536" Connections="1139" ForcefieldType="h1" Charge="0.053" Components="H" Visible="0">
							<Properties Force="-429.465710015087,-222.572253530187,881.274204497577" RelativeVelocity="-0.746421890832623,1.07775618573717,-0.215224685503932"/>
						</Atom3d>
						<Bond ID="1139" Mapping="409" Parent="67" Hidden="1" Connects="1126,1138" Visible="0"/>
						<Atom3d ID="1140" HasProperties="1" Mapping="409" Parent="67" UserID="382" DisplayStyle="Line" Hidden="1" XYZ="-0.105682683586633,0.254211259180636,0.254226794730789" Connections="1141" ForcefieldType="h1" Charge="0.053" Components="H" Visible="0">
							<Properties Force="213.646558872718,-203.018761186203,372.533978636737" RelativeVelocity="0.592629921726488,0.640032008334291,0.00299247926649083"/>
						</Atom3d>
						<Bond ID="1141" Mapping="409" Parent="67" Hidden="1" Connects="1128,1140" Visible="0"/>
						<Atom3d ID="1142" HasProperties="1" Mapping="409" Parent="67" UserID="383" DisplayStyle="Line" Hidden="1" XYZ="-0.101259450404413,0.284465564524481,0.20497935050652" Connections="1143" ForcefieldType="h1" Charge="0.053" Components="H" Visible="0">
							<Properties Force="169.648406912315,535.116934130961,-0.724972899985723" RelativeVelocity="0.37653642821474,0.276853498001234,0.23272192684937"/>
						</Atom3d>
						<Bond ID="1143" Mapping="409" Parent="67" Hidden="1" Connects="1128,1142" Visible="0"/>
						<Atom3d ID="1144" HasProperties="1" Mapping="409" Parent="67" UserID="384" DisplayStyle="Line" Hidden="1" XYZ="-0.124393663936621,0.234713777121179,0.201792684558009" Connections="1145" ForcefieldType="h1" Charge="0.053" Components="H" Visible="0">
							<Properties Force="275.318342567464,-864.580020712063,-110.987510231596" RelativeVelocity="-0.280510146158895,-0.24975410935372,0.425436080414095"/>
						</Atom3d>
						<Bond ID="1145" Mapping="409" Parent="67" Hidden="1" Connects="1128,1144" Visible="0"/>
						<Molecule ID="67" Mapping="409" Parent="2" Children="ci(25):23+1123,5705,5900" Name="Sketch 25" XYZ="-0.413009830306012,-0.115370516724902,0.339235988850071" Visible="0"/>
						<Atom3d ID="1146" HasProperties="1" Mapping="409" Parent="69" UserID="385" DisplayStyle="Line" XYZ="1.63181561090131,1.46346674085412,0.311749090734406" Connections="1148,1154,1156" ForcefieldType="c3&apos;" Charge="0.374" Components="C" Visible="0">
							<Properties Force="-172.27230449597,-325.279862461613,-88.3976348878837" RelativeVelocity="0.0456343943615569,-0.0617543123641661,0.0388104723162738"/>
						</Atom3d>
						<Atom3d ID="1147" HasProperties="1" Mapping="409" Parent="69" UserID="386" DisplayStyle="Line" XYZ="1.65663792075152,1.43995847076808,0.339868194661917" Connections="1148,1150,1152" ForcefieldType="n3m" Charge="-0.446" Components="N" Visible="0">
							<Properties Force="-1025.72114623633,696.78311177248,589.413328955351" RelativeVelocity="0.0968492687833463,0.217802172422903,-0.23631892008511"/>
						</Atom3d>
						<Bond ID="1148" Mapping="409" Parent="69" Connects="1146,1147" Visible="0"/>
						<Atom3d ID="1149" HasProperties="1" Mapping="409" Parent="69" UserID="387" DisplayStyle="Line" XYZ="1.64158251321183,1.43425763707126,0.386738344072803" Connections="1150,1158,1160,1162" ForcefieldType="c4" Charge="0.064" Components="C" Visible="0">
							<Properties Force="165.424882934456,624.154225441238,-505.16989617416" RelativeVelocity="0.0160031310350405,0.175107825013603,-0.147259061922118"/>
						</Atom3d>
						<Bond ID="1150" Mapping="409" Parent="69" Connects="1147,1149" Visible="0"/>
						<Atom3d ID="1151" HasProperties="1" Mapping="409" Parent="69" UserID="388" DisplayStyle="Line" XYZ="1.6966284019255,1.41788021145051,0.327274760487871" Connections="1152,1164,1166,1168" ForcefieldType="c4" Charge="0.064" Components="C" Visible="0">
							<Properties Force="337.63941356009,-843.157379005337,794.642513677772" RelativeVelocity="0.144629947776112,0.105689924765539,-0.103150423251833"/>
						</Atom3d>
						<Bond ID="1152" Mapping="409" Parent="69" Connects="1147,1151" Visible="0"/>
						<Atom3d ID="1153" HasProperties="1" Mapping="409" Parent="69" UserID="389" DisplayStyle="Line" XYZ="1.60034358342039,1.48683274837746,0.319992604039724" Connections="1154" ForcefieldType="o1=" Charge="-0.45" Components="O" Visible="0">
							<Properties Force="655.523570759859,-395.865915217511,178.168648918975" RelativeVelocity="0.0300870461363264,0.187774196209163,0.0781281368079263"/>
						</Atom3d>
						<Bond ID="1154" Mapping="409" Parent="69" Connects="1146,1153" Type="Double" Visible="0"/>
						<Atom3d ID="1155" HasProperties="1" Mapping="409" Parent="69" UserID="390" DisplayStyle="Line" Hidden="1" XYZ="1.64095694283225,1.45504935003648,0.2775483394322" Connections="1156" ForcefieldType="h1" Charge="0.076" Components="H" Visible="0">
							<Properties Force="172.842601005707,289.475728309606,-92.8149574649748" RelativeVelocity="0.447091860747941,0.609623761501689,0.498689392700517"/>
						</Atom3d>
						<Bond ID="1156" Mapping="409" Parent="69" Hidden="1" Connects="1146,1155" Visible="0"/>
						<Atom3d ID="1157" HasProperties="1" Mapping="409" Parent="69" UserID="391" DisplayStyle="Line" Hidden="1" XYZ="1.67093244567018,1.42622977934812,0.406351378060039" Connections="1158" ForcefieldType="h1" Charge="0.053" Components="H" Visible="0">
							<Properties Force="-400.743625054815,-74.0042073209352,85.5464602497613" RelativeVelocity="-0.351472963747481,0.400160980699131,0.129532351271532"/>
						</Atom3d>
						<Bond ID="1158" Mapping="409" Parent="69" Hidden="1" Connects="1149,1157" Visible="0"/>
						<Atom3d ID="1159" HasProperties="1" Mapping="409" Parent="69" UserID="392" DisplayStyle="Line" Hidden="1" XYZ="1.61590232107753,1.40904804293472,0.38903417100224" Connections="1160" ForcefieldType="h1" Charge="0.053" Components="H" Visible="0">
							<Properties Force="200.141989117787,-41.6914226174669,63.0361092639322" RelativeVelocity="0.513811009630576,-0.539827082058189,-0.0679163978173468"/>
						</Atom3d>
						<Bond ID="1160" Mapping="409" Parent="69" Hidden="1" Connects="1149,1159" Visible="0"/>
						<Atom3d ID="1161" HasProperties="1" Mapping="409" Parent="69" UserID="393" DisplayStyle="Line" Hidden="1" XYZ="1.62747200941347,1.46530887582448,0.400609262054224" Connections="1162" ForcefieldType="h1" Charge="0.053" Components="H" Visible="0">
							<Properties Force="409.640728717113,-572.700648349339,-562.445037911363" RelativeVelocity="0.288668953489519,0.0277596031539805,-0.304673220420804"/>
						</Atom3d>
						<Bond ID="1162" Mapping="409" Parent="69" Hidden="1" Connects="1149,1161" Visible="0"/>
						<Atom3d ID="1163" HasProperties="1" Mapping="409" Parent="69" UserID="394" DisplayStyle="Line" Hidden="1" XYZ="1.7173361954187,1.43670609998178,0.304748534884034" Connections="1164" ForcefieldType="h1" Charge="0.053" Components="H" Visible="0">
							<Properties Force="-150.444910374358,69.8541298148,41.1409072766029" RelativeVelocity="0.152910633601004,0.0924675794418727,-0.102080196768429"/>
						</Atom3d>
						<Bond ID="1164" Mapping="409" Parent="69" Hidden="1" Connects="1151,1163" Visible="0"/>
						<Atom3d ID="1165" HasProperties="1" Mapping="409" Parent="69" UserID="395" DisplayStyle="Line" Hidden="1" XYZ="1.6918977036711,1.3836530395285,0.313757882965125" Connections="1166" ForcefieldType="h1" Charge="0.053" Components="H" Visible="0">
							<Properties Force="-57.0853730992685,627.954584863863,241.835002441871" RelativeVelocity="0.465736209586658,0.0863375740625264,0.591765383631086"/>
						</Atom3d>
						<Bond ID="1166" Mapping="409" Parent="69" Hidden="1" Connects="1151,1165" Visible="0"/>
						<Atom3d ID="1167" HasProperties="1" Mapping="409" Parent="69" UserID="396" DisplayStyle="Line" Hidden="1" XYZ="1.71397842135098,1.41448419228925,0.360053346176096" Connections="1168" ForcefieldType="h1" Charge="0.053" Components="H" Visible="0">
							<Properties Force="139.283393394747,-84.8457227530179,-949.866835905502" RelativeVelocity="0.165297775851802,-0.439363046555108,-1.49692131714463"/>
						</Atom3d>
						<Bond ID="1168" Mapping="409" Parent="69" Hidden="1" Connects="1151,1167" Visible="0"/>
						<Molecule ID="69" Mapping="409" Parent="2" Children="ci(25):23+1146,5706,5901" Name="Sketch 25" XYZ="-0.300331566459577,0.225248674835745,0.337873012253616" Visible="0"/>
						<Atom3d ID="1169" HasProperties="1" Mapping="409" Parent="71" UserID="397" DisplayStyle="Line" XYZ="1.81707776037449,0.389004201378489,1.62264835197039" Connections="1171,1177,1179" ForcefieldType="c3&apos;" Charge="0.374" Components="C" Visible="0">
							<Properties Force="-1485.02377914373,-622.613545527544,-33.7431451906447" RelativeVelocity="0.223542395691216,-0.0950027945660329,0.0835176753094912"/>
						</Atom3d>
						<Atom3d ID="1170" HasProperties="1" Mapping="409" Parent="71" UserID="398" DisplayStyle="Line" XYZ="1.81930407761447,0.428387021773222,1.60424415868262" Connections="1171,1173,1175" ForcefieldType="n3m" Charge="-0.446" Components="N" Visible="0">
							<Properties Force="1132.65311722689,-62.1709272683822,291.907375071687" RelativeVelocity="0.108186242442657,0.225674129612104,-0.220642507878784"/>
						</Atom3d>
						<Bond ID="1171" Mapping="409" Parent="71" Connects="1169,1170" Visible="0"/>
						<Atom3d ID="1172" HasProperties="1" Mapping="409" Parent="71" UserID="399" DisplayStyle="Line" XYZ="1.78367334840693,0.45330615375924,1.58738248546766" Connections="1173,1181,1183,1185" ForcefieldType="c4" Charge="0.064" Components="C" Visible="0">
							<Properties Force="-52.3370021894881,1065.38408363285,-784.047217357265" RelativeVelocity="0.0705280986750658,0.215123612565691,-0.378240008637141"/>
						</Atom3d>
						<Bond ID="1173" Mapping="409" Parent="71" Connects="1170,1172" Visible="0"/>
						<Atom3d ID="1174" HasProperties="1" Mapping="409" Parent="71" UserID="400" DisplayStyle="Line" XYZ="1.86283637549653,0.448101235295472,1.60585820969832" Connections="1175,1187,1189,1191" ForcefieldType="c4" Charge="0.064" Components="C" Visible="0">
							<Properties Force="423.989441371789,979.466650718222,872.291361062961" RelativeVelocity="0.0446845756071546,-0.087435237681704,-0.00391974971734467"/>
						</Atom3d>
						<Bond ID="1175" Mapping="409" Parent="71" Connects="1170,1174" Visible="0"/>
						<Atom3d ID="1176" HasProperties="1" Mapping="409" Parent="71" UserID="401" DisplayStyle="Line" XYZ="1.78328908326399,0.365730652399183,1.62328804126841" Connections="1177" ForcefieldType="o1=" Charge="-0.45" Components="O" Visible="0">
							<Properties Force="1680.48091905782,927.973462535577,146.523229679189" RelativeVelocity="-0.00721353624078446,0.112504709280481,0.22000232062178"/>
						</Atom3d>
						<Bond ID="1177" Mapping="409" Parent="71" Connects="1169,1176" Type="Double" Visible="0"/>
						<Atom3d ID="1178" HasProperties="1" Mapping="409" Parent="71" UserID="402" DisplayStyle="Line" Hidden="1" XYZ="1.85007636347815,0.38132085651889,1.63763653364037" Connections="1179" ForcefieldType="h1" Charge="0.076" Components="H" Visible="0">
							<Properties Force="-529.054971472052,-492.731807751175,-25.9153588811375" RelativeVelocity="-0.268684572094732,-0.120796407406899,0.391821844504029"/>
						</Atom3d>
						<Bond ID="1179" Mapping="409" Parent="71" Hidden="1" Connects="1169,1178" Visible="0"/>
						<Atom3d ID="1180" HasProperties="1" Mapping="409" Parent="71" UserID="403" DisplayStyle="Line" Hidden="1" XYZ="1.78162037796344,0.452103671157851,1.55097757849791" Connections="1181" ForcefieldType="h1" Charge="0.053" Components="H" Visible="0">
							<Properties Force="30.4543463827168,-166.9163244471,289.30223405114" RelativeVelocity="0.0501125246186801,-1.04860470122692,0.294756905836924"/>
						</Atom3d>
						<Bond ID="1181" Mapping="409" Parent="71" Hidden="1" Connects="1172,1180" Visible="0"/>
						<Atom3d ID="1182" HasProperties="1" Mapping="409" Parent="71" UserID="404" DisplayStyle="Line" Hidden="1" XYZ="1.78636319478134,0.489938247493583,1.59502832788682" Connections="1183" ForcefieldType="h1" Charge="0.053" Components="H" Visible="0">
							<Properties Force="21.8030191733796,-982.641352035078,-1.78940398270175" RelativeVelocity="-0.11425305504968,-0.0926676904347886,-0.478397165569173"/>
						</Atom3d>
						<Bond ID="1183" Mapping="409" Parent="71" Hidden="1" Connects="1172,1182" Visible="0"/>
						<Atom3d ID="1184" HasProperties="1" Mapping="409" Parent="71" UserID="405" DisplayStyle="Line" Hidden="1" XYZ="1.75394513824627,0.440114900524997,1.60011696020294" Connections="1185" ForcefieldType="h1" Charge="0.053" Components="H" Visible="0">
							<Properties Force="-642.911731628233,-77.8633521396873,216.799507962995" RelativeVelocity="-0.014561953023016,0.0157427500343711,0.0674228691848186"/>
						</Atom3d>
						<Bond ID="1185" Mapping="409" Parent="71" Hidden="1" Connects="1172,1184" Visible="0"/>
						<Atom3d ID="1186" HasProperties="1" Mapping="409" Parent="71" UserID="406" DisplayStyle="Line" Hidden="1" XYZ="1.87093592206536,0.464007618501381,1.63844940027492" Connections="1187" ForcefieldType="h1" Charge="0.053" Components="H" Visible="0">
							<Properties Force="-378.713022867127,-418.717170925108,-333.220652285202" RelativeVelocity="-0.220118457325206,-0.496315238189683,0.615006716597452"/>
						</Atom3d>
						<Bond ID="1187" Mapping="409" Parent="71" Hidden="1" Connects="1174,1186" Visible="0"/>
						<Atom3d ID="1188" HasProperties="1" Mapping="409" Parent="71" UserID="407" DisplayStyle="Line" Hidden="1" XYZ="1.86504439896197,0.476570849021669,1.58421051911733" Connections="1189" ForcefieldType="h1" Charge="0.053" Components="H" Visible="0">
							<Properties Force="-13.5910773671498,-183.110012434767,-338.932916747387" RelativeVelocity="0.380403806907913,-0.770059343456562,1.08058451592745"/>
						</Atom3d>
						<Bond ID="1189" Mapping="409" Parent="71" Hidden="1" Connects="1174,1188" Visible="0"/>
						<Atom3d ID="1190" HasProperties="1" Mapping="409" Parent="71" UserID="408" DisplayStyle="Line" Hidden="1" XYZ="1.88996256166067,0.424965019340463,1.60052910346184" Connections="1191" ForcefieldType="h1" Charge="0.053" Components="H" Visible="0">
							<Properties Force="-237.579419194289,-42.268830772442,-274.570459991154" RelativeVelocity="-0.142492364367415,0.590784614796145,0.0358275205372041"/>
						</Atom3d>
						<Bond ID="1191" Mapping="409" Parent="71" Hidden="1" Connects="1174,1190" Visible="0"/>
						<Molecule ID="71" Mapping="409" Parent="2" Children="ci(25):23+1169,5707,5902" Name="Sketch 25" XYZ="-0.300331566459577,0.225248674835745,0.337873012253616" Visible="0"/>
						<Atom3d ID="1192" HasProperties="1" Mapping="409" Parent="73" UserID="409" DisplayStyle="Line" XYZ="0.464857614426851,0.615048791756975,0.862989572240642" Connections="1194,1200,1202" ForcefieldType="c3&apos;" Charge="0.374" Components="C">
							<Properties Force="-608.909740552908,-284.048758366996,239.347227722864" RelativeVelocity="-0.102391648679125,-0.0892314327381356,0.0277566900340091"/>
						</Atom3d>
						<Atom3d ID="1193" HasProperties="1" Mapping="409" Parent="73" UserID="410" DisplayStyle="Line" XYZ="0.44904164179333,0.656505469166646,0.858619623222866" Connections="1194,1196,1198" ForcefieldType="n3m" Charge="-0.446" Components="N">
							<Properties Force="1330.85623860268,-1384.11723828753,-277.897480544567" RelativeVelocity="0.204796046662874,0.0783226356156748,-0.162052808311734"/>
						</Atom3d>
						<Bond ID="1194" Mapping="409" Parent="73" Connects="1192,1193"/>
						<Atom3d ID="1195" HasProperties="1" Mapping="409" Parent="73" UserID="411" DisplayStyle="Line" XYZ="0.40485138176227,0.663747965056549,0.847589411053078" Connections="1196,1204,1206,1208" ForcefieldType="c4" Charge="0.064" Components="C">
							<Properties Force="-882.27603107421,521.912545796744,-951.382259028713" RelativeVelocity="-0.0423573378760459,0.0431931139552297,0.100286731966055"/>
						</Atom3d>
						<Bond ID="1196" Mapping="409" Parent="73" Connects="1193,1195"/>
						<Atom3d ID="1197" HasProperties="1" Mapping="409" Parent="73" UserID="412" DisplayStyle="Line" XYZ="0.48177391511288,0.690690152608407,0.8635014475927" Connections="1198,1210,1212,1214" ForcefieldType="c4" Charge="0.064" Components="C">
							<Properties Force="-699.938190233089,283.774341115407,-354.094095626271" RelativeVelocity="-0.162033133648688,-0.0360295678980495,-0.00789162813517478"/>
						</Atom3d>
						<Bond ID="1198" Mapping="409" Parent="73" Connects="1193,1197"/>
						<Atom3d ID="1199" HasProperties="1" Mapping="409" Parent="73" UserID="413" DisplayStyle="Line" XYZ="0.443114671928366,0.581551498719497,0.857725796769244" Connections="1200" ForcefieldType="o1=" Charge="-0.45" Components="O">
							<Properties Force="623.138929177182,842.394279081406,88.0381195031051" RelativeVelocity="0.109906819425721,0.0672929794214555,0.0542744321105574"/>
						</Atom3d>
						<Bond ID="1200" Mapping="409" Parent="73" Connects="1192,1199" Type="Double"/>
						<Atom3d ID="1201" HasProperties="1" Mapping="409" Parent="73" UserID="414" DisplayStyle="Line" Hidden="1" XYZ="0.499905146777063,0.614365849508221,0.875515609581158" Connections="1202" ForcefieldType="h1" Charge="0.076" Components="H">
							<Properties Force="-377.604380265082,4.30101672134669,-292.876321341252" RelativeVelocity="0.759527840056699,0.339001659021261,0.0859142198903047"/>
						</Atom3d>
						<Bond ID="1202" Mapping="409" Parent="73" Hidden="1" Connects="1192,1201"/>
						<Atom3d ID="1203" HasProperties="1" Mapping="409" Parent="73" UserID="415" DisplayStyle="Line" Hidden="1" XYZ="0.387358700398671,0.634645467496292,0.833691512908951" Connections="1204" ForcefieldType="h1" Charge="0.053" Components="H">
							<Properties Force="411.71821558456,134.570713265827,434.136653749851" RelativeVelocity="-0.0146049211338466,-0.164089661247479,0.0353401806848633"/>
						</Atom3d>
						<Bond ID="1204" Mapping="409" Parent="73" Hidden="1" Connects="1195,1203"/>
						<Atom3d ID="1205" HasProperties="1" Mapping="409" Parent="73" UserID="416" DisplayStyle="Line" Hidden="1" XYZ="0.40153780599989,0.688654567842813,0.82057780984744" Connections="1206" ForcefieldType="h1" Charge="0.053" Components="H">
							<Properties Force="92.9286348019295,-171.120309634112,503.566243101157" RelativeVelocity="0.356875569380893,0.0254816995731265,-0.290749194447956"/>
						</Atom3d>
						<Bond ID="1206" Mapping="409" Parent="73" Hidden="1" Connects="1195,1205"/>
						<Atom3d ID="1207" HasProperties="1" Mapping="409" Parent="73" UserID="417" DisplayStyle="Line" Hidden="1" XYZ="0.389258311953828,0.675119470468832,0.877421471416427" Connections="1208" ForcefieldType="h1" Charge="0.053" Components="H">
							<Properties Force="-551.283839906391,131.936009046587,43.3231573819398" RelativeVelocity="0.52385453692113,0.184215237206037,-1.01114230818091"/>
						</Atom3d>
						<Bond ID="1208" Mapping="409" Parent="73" Hidden="1" Connects="1195,1207"/>
						<Atom3d ID="1209" HasProperties="1" Mapping="409" Parent="73" UserID="418" DisplayStyle="Line" Hidden="1" XYZ="0.492983597899179,0.687527422024171,0.896198330756959" Connections="1210" ForcefieldType="h1" Charge="0.053" Components="H">
							<Properties Force="443.277611964987,236.530310227401,750.899922511925" RelativeVelocity="0.0153923341982538,0.367763096355348,-0.328364492574259"/>
						</Atom3d>
						<Bond ID="1210" Mapping="409" Parent="73" Hidden="1" Connects="1197,1209"/>
						<Atom3d ID="1211" HasProperties="1" Mapping="409" Parent="73" UserID="419" DisplayStyle="Line" Hidden="1" XYZ="0.468094090140631,0.72395702755984,0.857669817338357" Connections="1212" ForcefieldType="h1" Charge="0.053" Components="H">
							<Properties Force="94.6957737851365,-388.423719377274,47.9244982673339" RelativeVelocity="-0.256806686088064,0.242563412730948,-0.605705587587936"/>
						</Atom3d>
						<Bond ID="1212" Mapping="409" Parent="73" Hidden="1" Connects="1197,1211"/>
						<Atom3d ID="1213" HasProperties="1" Mapping="409" Parent="73" UserID="420" DisplayStyle="Line" Hidden="1" XYZ="0.509431733086762,0.684501438605555,0.84218819479792" Connections="1214" ForcefieldType="h1" Charge="0.053" Components="H">
							<Properties Force="165.305867782664,75.3565882098888,-259.722828914522" RelativeVelocity="0.00182256569585985,0.16068360502909,-0.778031242771771"/>
						</Atom3d>
						<Bond ID="1214" Mapping="409" Parent="73" Hidden="1" Connects="1197,1213"/>
						<Molecule ID="73" Mapping="409" Parent="2" Children="ci(24):23+1192,5708" Name="Sketch 25" XYZ="-0.300331566459577,0.225248674835745,0.337873012253616"/>
						<Atom3d ID="1215" HasProperties="1" Mapping="409" Parent="75" UserID="421" DisplayStyle="Line" XYZ="0.902261518613823,1.20011041445885,0.814977646492646" Connections="1217,1223,1225" ForcefieldType="c3&apos;" Charge="0.374" Components="C" Visible="0">
							<Properties Force="2296.00727569093,-96.2058416829403,-871.479172039795" RelativeVelocity="0.0381616185678716,-0.148798173351969,-0.166823868719031"/>
						</Atom3d>
						<Atom3d ID="1216" HasProperties="1" Mapping="409" Parent="75" UserID="422" DisplayStyle="Line" XYZ="0.862715688426863,1.21506528424961,0.819320830752504" Connections="1217,1219,1221" ForcefieldType="n3m" Charge="-0.446" Components="N" Visible="0">
							<Properties Force="-901.645786011283,237.213990213022,-66.9146844501269" RelativeVelocity="0.036977266594412,0.0518970976770378,-0.0925185872109513"/>
						</Atom3d>
						<Bond ID="1217" Mapping="409" Parent="75" Connects="1215,1216" Visible="0"/>
						<Atom3d ID="1218" HasProperties="1" Mapping="409" Parent="75" UserID="423" DisplayStyle="Line" XYZ="0.850048981473953,1.25945434370035,0.80755036399908" Connections="1219,1227,1229,1231" ForcefieldType="c4" Charge="0.064" Components="C" Visible="0">
							<Properties Force="-507.189404987415,-527.828897935872,-1835.56181752016" RelativeVelocity="-0.113658244776568,0.068689619209877,0.266350543685118"/>
						</Atom3d>
						<Bond ID="1219" Mapping="409" Parent="75" Connects="1216,1218" Visible="0"/>
						<Atom3d ID="1220" HasProperties="1" Mapping="409" Parent="75" UserID="424" DisplayStyle="Line" XYZ="0.827802096231873,1.18634343296782,0.831860636881386" Connections="1221,1233,1235,1237" ForcefieldType="c4" Charge="0.064" Components="C" Visible="0">
							<Properties Force="-2313.55849714437,833.959835679307,85.40737406474" RelativeVelocity="-0.115176432310239,-0.13000624310347,-0.04816266916882"/>
						</Atom3d>
						<Bond ID="1221" Mapping="409" Parent="75" Connects="1216,1220" Visible="0"/>
						<Atom3d ID="1222" HasProperties="1" Mapping="409" Parent="75" UserID="425" DisplayStyle="Line" XYZ="0.934702987384373,1.22321573237843,0.804545491755603" Connections="1223" ForcefieldType="o1=" Charge="-0.45" Components="O" Visible="0">
							<Properties Force="-1307.34469564112,-1172.16061802392,488.406305608469" RelativeVelocity="0.0196312895797003,-0.0331786203034167,0.236574431438333"/>
						</Atom3d>
						<Bond ID="1223" Mapping="409" Parent="75" Connects="1215,1222" Type="Double" Visible="0"/>
						<Atom3d ID="1224" HasProperties="1" Mapping="409" Parent="75" UserID="426" DisplayStyle="Line" Hidden="1" XYZ="0.904514403547473,1.16209931067202,0.818144909438152" Connections="1225" ForcefieldType="h1" Charge="0.076" Components="H" Visible="0">
							<Properties Force="22.1922683841852,1072.15892499922,166.349593497227" RelativeVelocity="-0.436083518959502,0.577690279521649,-0.863442068617655"/>
						</Atom3d>
						<Bond ID="1225" Mapping="409" Parent="75" Hidden="1" Connects="1215,1224" Visible="0"/>
						<Atom3d ID="1226" HasProperties="1" Mapping="409" Parent="75" UserID="427" DisplayStyle="Line" Hidden="1" XYZ="0.817336399712533,1.26016637888034,0.785542494725646" Connections="1227" ForcefieldType="h1" Charge="0.053" Components="H" Visible="0">
							<Properties Force="1389.62454286338,-112.101319247513,839.498629165079" RelativeVelocity="0.0644888131043976,-0.133963134620068,0.589879499844203"/>
						</Atom3d>
						<Bond ID="1227" Mapping="409" Parent="75" Hidden="1" Connects="1218,1226" Visible="0"/>
						<Atom3d ID="1228" HasProperties="1" Mapping="409" Parent="75" UserID="428" DisplayStyle="Line" Hidden="1" XYZ="0.877292578000303,1.27460355720606,0.788446855837773" Connections="1229" ForcefieldType="h1" Charge="0.053" Components="H" Visible="0">
							<Properties Force="-485.885298748999,-15.6597592899813,209.839069404947" RelativeVelocity="0.750085409232961,-0.203701221178688,-0.0617558943663865"/>
						</Atom3d>
						<Bond ID="1229" Mapping="409" Parent="75" Hidden="1" Connects="1218,1228" Visible="0"/>
						<Atom3d ID="1230" HasProperties="1" Mapping="409" Parent="75" UserID="429" DisplayStyle="Line" Hidden="1" XYZ="0.843895468397133,1.27698162477213,0.836380237331435" Connections="1231" ForcefieldType="h1" Charge="0.053" Components="H" Visible="0">
							<Properties Force="-242.509783193342,823.83332045376,938.025603744605" RelativeVelocity="0.0871623463758868,0.504293563506482,0.0191839961325286"/>
						</Atom3d>
						<Bond ID="1231" Mapping="409" Parent="75" Hidden="1" Connects="1218,1230" Visible="0"/>
						<Atom3d ID="1232" HasProperties="1" Mapping="409" Parent="75" UserID="430" DisplayStyle="Line" Hidden="1" XYZ="0.802144441477983,1.18167632219576,0.804665872472529" Connections="1233" ForcefieldType="h1" Charge="0.053" Components="H" Visible="0">
							<Properties Force="867.134486636351,-146.094170625002,353.674246163405" RelativeVelocity="-0.737735099930475,0.189983836261805,-1.51524277228473"/>
						</Atom3d>
						<Bond ID="1233" Mapping="409" Parent="75" Hidden="1" Connects="1220,1232" Visible="0"/>
						<Atom3d ID="1234" HasProperties="1" Mapping="409" Parent="75" UserID="431" DisplayStyle="Line" Hidden="1" XYZ="0.805054779633583,1.20267169261092,0.857928812908255" Connections="1235" ForcefieldType="h1" Charge="0.053" Components="H" Visible="0">
							<Properties Force="968.653988468015,-472.22569037509,-467.660368366272" RelativeVelocity="-1.33160533613059,0.40267444705678,1.51768514569574"/>
						</Atom3d>
						<Bond ID="1235" Mapping="409" Parent="75" Hidden="1" Connects="1220,1234" Visible="0"/>
						<Atom3d ID="1236" HasProperties="1" Mapping="409" Parent="75" UserID="432" DisplayStyle="Line" Hidden="1" XYZ="0.839402958602503,1.15558002527689,0.844046399477552" Connections="1237" ForcefieldType="h1" Charge="0.053" Components="H" Visible="0">
							<Properties Force="132.155909596762,-455.229906073248,131.708673721072" RelativeVelocity="0.695092793548432,0.160954574616055,-0.459786630024178"/>
						</Atom3d>
						<Bond ID="1237" Mapping="409" Parent="75" Hidden="1" Connects="1220,1236" Visible="0"/>
						<Molecule ID="75" Mapping="409" Parent="2" Children="ci(25):23+1215,5709,5903" Name="Sketch 25" XYZ="-0.300331566459577,0.225248674835745,0.337873012253616" Visible="0"/>
						<Atom3d ID="1238" HasProperties="1" Mapping="409" Parent="77" UserID="433" DisplayStyle="Line" XYZ="0.127701426261513,0.148829115654379,0.418070210618086" Connections="1240,1246,1248" ForcefieldType="c3&apos;" Charge="0.374" Components="C">
							<Properties Force="-376.742471672881,-1108.30487805653,-234.915331963738" RelativeVelocity="-0.293838973781145,0.180936054107379,0.0016242803548036"/>
						</Atom3d>
						<Atom3d ID="1239" HasProperties="1" Mapping="409" Parent="77" UserID="434" DisplayStyle="Line" XYZ="0.140158191926408,0.114043578011269,0.393305080908537" Connections="1240,1242,1244" ForcefieldType="n3m" Charge="-0.446" Components="N">
							<Properties Force="197.816802521043,358.347676968035,-82.8577071177203" RelativeVelocity="-0.211560936960975,-0.195406248938426,0.0392204227652387"/>
						</Atom3d>
						<Bond ID="1240" Mapping="409" Parent="77" Connects="1238,1239"/>
						<Atom3d ID="1241" HasProperties="1" Mapping="409" Parent="77" UserID="435" DisplayStyle="Line" XYZ="0.111498085592379,0.0764392941184243,0.387185465705586" Connections="1242,1250,1252,1254" ForcefieldType="c4" Charge="0.064" Components="C">
							<Properties Force="-348.448598677739,798.478576540483,-248.458043053276" RelativeVelocity="0.203405246896875,-0.00212904953062033,-0.179138161565135"/>
						</Atom3d>
						<Bond ID="1242" Mapping="409" Parent="77" Connects="1239,1241"/>
						<Atom3d ID="1243" HasProperties="1" Mapping="409" Parent="77" UserID="436" DisplayStyle="Line" XYZ="0.18023200547446,0.116991587083845,0.366671618516429" Connections="1244,1256,1258,1260" ForcefieldType="c4" Charge="0.064" Components="C">
							<Properties Force="-43.501945298127,1413.95063688518,1623.8848410836" RelativeVelocity="0.00711230947284379,0.0267156693686931,-0.0205267144405955"/>
						</Atom3d>
						<Bond ID="1244" Mapping="409" Parent="77" Connects="1239,1243"/>
						<Atom3d ID="1245" HasProperties="1" Mapping="409" Parent="77" UserID="437" DisplayStyle="Line" XYZ="0.0972622467223715,0.148274250704949,0.443382688838146" Connections="1246" ForcefieldType="o1=" Charge="-0.45" Components="O">
							<Properties Force="-126.010678521632,50.4097035192303,81.4789048480047" RelativeVelocity="-0.0831077988611721,0.00758771907517193,-0.180180346990714"/>
						</Atom3d>
						<Bond ID="1246" Mapping="409" Parent="77" Connects="1238,1245" Type="Double"/>
						<Atom3d ID="1247" HasProperties="1" Mapping="409" Parent="77" UserID="438" DisplayStyle="Line" Hidden="1" XYZ="0.146511509091902,0.177844644460911,0.411189845944619" Connections="1248" ForcefieldType="h1" Charge="0.076" Components="H">
							<Properties Force="614.35508425968,650.098607928906,-16.0040180813355" RelativeVelocity="-0.219076514112875,-0.291859238735012,-0.660923341447421"/>
						</Atom3d>
						<Bond ID="1248" Mapping="409" Parent="77" Hidden="1" Connects="1238,1247"/>
						<Atom3d ID="1249" HasProperties="1" Mapping="409" Parent="77" UserID="439" DisplayStyle="Line" Hidden="1" XYZ="0.107351098304857,0.0699881384080363,0.351664633339829" Connections="1250" ForcefieldType="h1" Charge="0.053" Components="H">
							<Properties Force="78.6200068403873,-139.558462741737,247.289112641361" RelativeVelocity="0.220441455561402,0.740933420689307,1.1023824771926"/>
						</Atom3d>
						<Bond ID="1250" Mapping="409" Parent="77" Hidden="1" Connects="1241,1249"/>
						<Atom3d ID="1251" HasProperties="1" Mapping="409" Parent="77" UserID="440" DisplayStyle="Line" Hidden="1" XYZ="0.0793934761278216,0.0866863192816533,0.399629352690098" Connections="1252" ForcefieldType="h1" Charge="0.053" Components="H">
							<Properties Force="-72.8007023401442,-352.111839384143,16.6004742465972" RelativeVelocity="0.136713509050624,-0.170207172563041,-0.183305331222959"/>
						</Atom3d>
						<Bond ID="1252" Mapping="409" Parent="77" Hidden="1" Connects="1241,1251"/>
						<Atom3d ID="1253" HasProperties="1" Mapping="409" Parent="77" UserID="441" DisplayStyle="Line" Hidden="1" XYZ="0.123153319446467,0.0479939875546293,0.404695889070832" Connections="1254" ForcefieldType="h1" Charge="0.053" Components="H">
							<Properties Force="120.725713177174,-312.328446256258,95.1070492787507" RelativeVelocity="0.343150851758136,0.187776144169542,0.426272854259299"/>
						</Atom3d>
						<Bond ID="1254" Mapping="409" Parent="77" Hidden="1" Connects="1241,1253"/>
						<Atom3d ID="1255" HasProperties="1" Mapping="409" Parent="77" UserID="442" DisplayStyle="Line" Hidden="1" XYZ="0.206716492719451,0.131565271729622,0.388802465312839" Connections="1256" ForcefieldType="h1" Charge="0.053" Components="H">
							<Properties Force="-530.556858517349,-345.451381460632,-589.580046604711" RelativeVelocity="-0.200797180809853,0.425334096937406,0.247122434270146"/>
						</Atom3d>
						<Bond ID="1256" Mapping="409" Parent="77" Hidden="1" Connects="1243,1255"/>
						<Atom3d ID="1257" HasProperties="1" Mapping="409" Parent="77" UserID="443" DisplayStyle="Line" Hidden="1" XYZ="0.175273414980896,0.139941380883465,0.339644635949377" Connections="1258" ForcefieldType="h1" Charge="0.053" Components="H">
							<Properties Force="-29.5065413356227,-355.152822179484,-254.882783792372" RelativeVelocity="-0.106359373159748,-0.538836063911662,0.507549363095378"/>
						</Atom3d>
						<Bond ID="1258" Mapping="409" Parent="77" Hidden="1" Connects="1243,1257"/>
						<Atom3d ID="1259" HasProperties="1" Mapping="409" Parent="77" UserID="444" DisplayStyle="Line" Hidden="1" XYZ="0.189965566398272,0.0849218706886013,0.35897888243115" Connections="1260" ForcefieldType="h1" Charge="0.053" Components="H">
							<Properties Force="358.547102396437,-904.872111088214,-614.899504114341" RelativeVelocity="-0.0729244227076165,0.300135215538809,-0.759323173901728"/>
						</Atom3d>
						<Bond ID="1260" Mapping="409" Parent="77" Hidden="1" Connects="1243,1259"/>
						<Molecule ID="77" Mapping="409" Parent="2" Children="ci(24):23+1238,5710" Name="Sketch 25" XYZ="-0.300331566459577,0.225248674835745,0.337873012253616"/>
						<Atom3d ID="1261" HasProperties="1" Mapping="409" Parent="79" UserID="445" DisplayStyle="Line" XYZ="0.813859148270433,0.572220884569264,-0.261347839825196" Connections="1263,1269,1271" ForcefieldType="c3&apos;" Charge="0.374" Components="C" Visible="0">
							<Properties Force="-108.868449141993,288.303046442553,524.377089040095" RelativeVelocity="-0.091606004823393,0.000630626168823405,-0.21166257479951"/>
						</Atom3d>
						<Atom3d ID="1262" HasProperties="1" Mapping="409" Parent="79" UserID="446" DisplayStyle="Line" XYZ="0.851581816053323,0.588323559440254,-0.275708620088781" Connections="1263,1265,1267" ForcefieldType="n3m" Charge="-0.446" Components="N" Visible="0">
							<Properties Force="205.097439738458,-132.334407220245,-635.400389457223" RelativeVelocity="0.0684269343702787,0.121750132390817,0.28590023480552"/>
						</Atom3d>
						<Bond ID="1263" Mapping="409" Parent="79" Connects="1261,1262" Visible="0"/>
						<Atom3d ID="1264" HasProperties="1" Mapping="409" Parent="79" UserID="447" DisplayStyle="Line" XYZ="0.890736752935563,0.561613945248826,-0.273809462441734" Connections="1265,1273,1275,1277" ForcefieldType="c4" Charge="0.064" Components="C" Visible="0">
							<Properties Force="37.7503367385197,-896.836621929866,207.333107014335" RelativeVelocity="-0.101601930738677,-0.0047422536525818,0.127072830818596"/>
						</Atom3d>
						<Bond ID="1265" Mapping="409" Parent="79" Connects="1262,1264" Visible="0"/>
						<Atom3d ID="1266" HasProperties="1" Mapping="409" Parent="79" UserID="448" DisplayStyle="Line" XYZ="0.852059599178813,0.625464707978605,-0.305403945649284" Connections="1267,1279,1281,1283" ForcefieldType="c4" Charge="0.064" Components="C" Visible="0">
							<Properties Force="330.300966611129,230.383286553314,1156.31993410015" RelativeVelocity="-0.0385574708596138,0.0929690556096815,-0.0511434255814589"/>
						</Atom3d>
						<Bond ID="1267" Mapping="409" Parent="79" Connects="1262,1266" Visible="0"/>
						<Atom3d ID="1268" HasProperties="1" Mapping="409" Parent="79" UserID="449" DisplayStyle="Line" XYZ="0.811367740017893,0.538402114125475,-0.241488323661564" Connections="1269" ForcefieldType="o1=" Charge="-0.45" Components="O" Visible="0">
							<Properties Force="-103.674747047487,-865.546278151449,290.272719745307" RelativeVelocity="-0.201748116059701,-0.0147598564160786,0.0314151298831821"/>
						</Atom3d>
						<Bond ID="1269" Mapping="409" Parent="79" Connects="1261,1268" Type="Double" Visible="0"/>
						<Atom3d ID="1270" HasProperties="1" Mapping="409" Parent="79" UserID="450" DisplayStyle="Line" Hidden="1" XYZ="0.784591487555863,0.593896787738224,-0.262844801123687" Connections="1271" ForcefieldType="h1" Charge="0.076" Components="H" Visible="0">
							<Properties Force="242.282322963338,173.330446609444,-476.883053129064" RelativeVelocity="0.485323692769734,0.575759470903029,-0.291593649667199"/>
						</Atom3d>
						<Bond ID="1271" Mapping="409" Parent="79" Hidden="1" Connects="1261,1270" Visible="0"/>
						<Atom3d ID="1272" HasProperties="1" Mapping="409" Parent="79" UserID="451" DisplayStyle="Line" Hidden="1" XYZ="0.892369792249583,0.542648174678025,-0.242863451129354" Connections="1273" ForcefieldType="h1" Charge="0.053" Components="H" Visible="0">
							<Properties Force="-249.253879708051,3.25825905896414,-224.951799215412" RelativeVelocity="1.23374473878629,-0.117946867231136,0.921750317536351"/>
						</Atom3d>
						<Bond ID="1273" Mapping="409" Parent="79" Hidden="1" Connects="1264,1272" Visible="0"/>
						<Atom3d ID="1274" HasProperties="1" Mapping="409" Parent="79" UserID="452" DisplayStyle="Line" Hidden="1" XYZ="0.918983666046893,0.582397553191834,-0.270905487404698" Connections="1275" ForcefieldType="h1" Charge="0.053" Components="H" Visible="0">
							<Properties Force="485.723960571697,363.458962702098,-273.951501305772" RelativeVelocity="-0.262683849360537,0.01942694095478,0.3824369874336"/>
						</Atom3d>
						<Bond ID="1275" Mapping="409" Parent="79" Hidden="1" Connects="1264,1274" Visible="0"/>
						<Atom3d ID="1276" HasProperties="1" Mapping="409" Parent="79" UserID="453" DisplayStyle="Line" Hidden="1" XYZ="0.894690280454613,0.537697947551458,-0.301661826431" Connections="1277" ForcefieldType="h1" Charge="0.053" Components="H" Visible="0">
							<Properties Force="-93.6960575821141,462.508886541714,311.341312370061" RelativeVelocity="0.725442766824218,-0.322178136672125,0.16732164059301"/>
						</Atom3d>
						<Bond ID="1277" Mapping="409" Parent="79" Hidden="1" Connects="1264,1276" Visible="0"/>
						<Atom3d ID="1278" HasProperties="1" Mapping="409" Parent="79" UserID="454" DisplayStyle="Line" Hidden="1" XYZ="0.881054486159733,0.646197062174447,-0.296468920698193" Connections="1279" ForcefieldType="h1" Charge="0.053" Components="H" Visible="0">
							<Properties Force="-360.620236353311,-194.163055255357,-466.138200450362" RelativeVelocity="0.638393329941268,0.83617962502351,-0.281853787783736"/>
						</Atom3d>
						<Bond ID="1279" Mapping="409" Parent="79" Hidden="1" Connects="1266,1278" Visible="0"/>
						<Atom3d ID="1280" HasProperties="1" Mapping="409" Parent="79" UserID="455" DisplayStyle="Line" Hidden="1" XYZ="0.823106001801993,0.642087996304921,-0.295468624993549" Connections="1281" ForcefieldType="h1" Charge="0.053" Components="H" Visible="0">
							<Properties Force="-519.830995616912,825.736099694973,-112.784138617253" RelativeVelocity="0.306300049415854,-0.378373720103649,-0.425519806676694"/>
						</Atom3d>
						<Bond ID="1281" Mapping="409" Parent="79" Hidden="1" Connects="1266,1280" Visible="0"/>
						<Atom3d ID="1282" HasProperties="1" Mapping="409" Parent="79" UserID="456" DisplayStyle="Line" Hidden="1" XYZ="0.848149380322143,0.618927374984431,-0.339887742217571" Connections="1283" ForcefieldType="h1" Charge="0.053" Components="H" Visible="0">
							<Properties Force="217.701717034717,-308.810808066327,-341.705440691827" RelativeVelocity="-0.298164494291193,-0.604851797185023,-0.492949496448446"/>
						</Atom3d>
						<Bond ID="1283" Mapping="409" Parent="79" Hidden="1" Connects="1266,1282" Visible="0"/>
						<Molecule ID="79" Mapping="409" Parent="2" Children="ci(25):23+1261,5711,5904" Name="Sketch 25" XYZ="-0.300331566459577,0.225248674835745,0.337873012253616" Visible="0"/>
						<Atom3d ID="1284" HasProperties="1" Mapping="409" Parent="81" UserID="457" DisplayStyle="Line" XYZ="-0.0738363851305064,0.710833880233031,0.0264573998477351" Connections="1286,1292,1294" ForcefieldType="c3&apos;" Charge="0.374" Components="C" Visible="0">
							<Properties Force="-524.005052971748,857.416338931277,-1360.8177401464" RelativeVelocity="0.00248371714095761,-0.0560797712329647,-0.196892181880615"/>
						</Atom3d>
						<Atom3d ID="1285" HasProperties="1" Mapping="409" Parent="81" UserID="458" DisplayStyle="Line" XYZ="-0.109497401583033,0.738987807269981,0.023176133825734" Connections="1286,1288,1290" ForcefieldType="n3m" Charge="-0.446" Components="N" Visible="0">
							<Properties Force="757.245756182004,135.42167172554,904.748851896641" RelativeVelocity="-0.121284517525147,-0.0796742695365507,0.0477493520448274"/>
						</Atom3d>
						<Bond ID="1286" Mapping="409" Parent="81" Connects="1284,1285" Visible="0"/>
						<Atom3d ID="1287" HasProperties="1" Mapping="409" Parent="81" UserID="459" DisplayStyle="Line" XYZ="-0.108234876086981,0.784446956009014,0.040610783570637" Connections="1288,1296,1298,1300" ForcefieldType="c4" Charge="0.064" Components="C" Visible="0">
							<Properties Force="-1430.03093126398,-746.015035334993,-683.169417319766" RelativeVelocity="0.0443968230111329,0.0669016271797844,0.0739388144365622"/>
						</Atom3d>
						<Bond ID="1288" Mapping="409" Parent="81" Connects="1285,1287" Visible="0"/>
						<Atom3d ID="1289" HasProperties="1" Mapping="409" Parent="81" UserID="460" DisplayStyle="Line" XYZ="-0.151221743286044,0.72536710155366,0.00446552709478905" Connections="1290,1302,1304,1306" ForcefieldType="c4" Charge="0.064" Components="C" Visible="0">
							<Properties Force="-61.0617780603579,589.192033418599,-1402.20304538729" RelativeVelocity="-0.30862566349572,0.0800603076331772,0.0843739199165683"/>
						</Atom3d>
						<Bond ID="1290" Mapping="409" Parent="81" Connects="1285,1289" Visible="0"/>
						<Atom3d ID="1291" HasProperties="1" Mapping="409" Parent="81" UserID="461" DisplayStyle="Line" XYZ="-0.0392691455729954,0.719816550546116,0.0443099232555341" Connections="1292" ForcefieldType="o1=" Charge="-0.45" Components="O" Visible="0">
							<Properties Force="-752.131051203278,-171.758499972858,-238.849088733509" RelativeVelocity="-0.0131165273883085,-0.165438463905031,0.252427626043015"/>
						</Atom3d>
						<Bond ID="1292" Mapping="409" Parent="81" Connects="1284,1291" Type="Double" Visible="0"/>
						<Atom3d ID="1293" HasProperties="1" Mapping="409" Parent="81" UserID="462" DisplayStyle="Line" Hidden="1" XYZ="-0.0782940208184944,0.683709458231447,-0.000157843770664953" Connections="1294" ForcefieldType="h1" Charge="0.076" Components="H" Visible="0">
							<Properties Force="209.99750608944,352.293351508953,1033.85599322631" RelativeVelocity="0.343287749313032,0.817868773436219,0.954199793180881"/>
						</Atom3d>
						<Bond ID="1294" Mapping="409" Parent="81" Hidden="1" Connects="1284,1293" Visible="0"/>
						<Atom3d ID="1295" HasProperties="1" Mapping="409" Parent="81" UserID="463" DisplayStyle="Line" Hidden="1" XYZ="-0.0999792170521424,0.784125563140496,0.0740658385279711" Connections="1296" ForcefieldType="h1" Charge="0.053" Components="H" Visible="0">
							<Properties Force="326.3467506955,88.5646666763854,988.624848227581" RelativeVelocity="-0.370499451472219,-0.0185212456857429,-0.0141755237169938"/>
						</Atom3d>
						<Bond ID="1296" Mapping="409" Parent="81" Hidden="1" Connects="1287,1295" Visible="0"/>
						<Atom3d ID="1297" HasProperties="1" Mapping="409" Parent="81" UserID="464" DisplayStyle="Line" Hidden="1" XYZ="-0.142611984815353,0.796471824666131,0.0369233324775011" Connections="1298" ForcefieldType="h1" Charge="0.053" Components="H" Visible="0">
							<Properties Force="332.440249925548,-28.0915678230437,294.321421953936" RelativeVelocity="0.214792933199178,0.885523341130222,1.13755028979711"/>
						</Atom3d>
						<Bond ID="1298" Mapping="409" Parent="81" Hidden="1" Connects="1287,1297" Visible="0"/>
						<Atom3d ID="1299" HasProperties="1" Mapping="409" Parent="81" UserID="465" DisplayStyle="Line" Hidden="1" XYZ="-0.0899809949404504,0.808507742347195,0.022742091457408" Connections="1300" ForcefieldType="h1" Charge="0.053" Components="H" Visible="0">
							<Properties Force="640.799510509235,19.8363500581572,-420.030859237013" RelativeVelocity="0.448951738643796,-0.23316241637068,0.409050704732906"/>
						</Atom3d>
						<Bond ID="1300" Mapping="409" Parent="81" Hidden="1" Connects="1287,1299" Visible="0"/>
						<Atom3d ID="1301" HasProperties="1" Mapping="409" Parent="81" UserID="466" DisplayStyle="Line" Hidden="1" XYZ="-0.148816012643826,0.690908936510051,-0.00354196747585993" Connections="1302" ForcefieldType="h1" Charge="0.053" Components="H" Visible="0">
							<Properties Force="-175.362277754045,-162.330549357486,-12.8714954816192" RelativeVelocity="-0.0507079139605079,0.527598468331641,0.63325391930715"/>
						</Atom3d>
						<Bond ID="1302" Mapping="409" Parent="81" Hidden="1" Connects="1289,1301" Visible="0"/>
						<Atom3d ID="1303" HasProperties="1" Mapping="409" Parent="81" UserID="467" DisplayStyle="Line" Hidden="1" XYZ="-0.154704742398324,0.744368430940527,-0.0273364576510789" Connections="1304" ForcefieldType="h1" Charge="0.053" Components="H" Visible="0">
							<Properties Force="-10.7481495188456,-462.8251242657,427.239199558607" RelativeVelocity="0.134542421263648,1.04320522683512,-0.60395944310334"/>
						</Atom3d>
						<Bond ID="1304" Mapping="409" Parent="81" Hidden="1" Connects="1289,1303" Visible="0"/>
						<Atom3d ID="1305" HasProperties="1" Mapping="409" Parent="81" UserID="468" DisplayStyle="Line" Hidden="1" XYZ="-0.182890306257107,0.733058377737182,0.0215806094621271" Connections="1306" ForcefieldType="h1" Charge="0.053" Components="H" Visible="0">
							<Properties Force="768.56486486854,-143.160126872897,340.738256572971" RelativeVelocity="0.604824302938773,-0.259151936258564,0.21979554327977"/>
						</Atom3d>
						<Bond ID="1306" Mapping="409" Parent="81" Hidden="1" Connects="1289,1305" Visible="0"/>
						<Molecule ID="81" Mapping="409" Parent="2" Children="ci(25):23+1284,5712,5905" Name="Sketch 25" XYZ="-0.300331566459577,0.225248674835745,0.337873012253616" Visible="0"/>
						<Atom3d ID="1307" HasProperties="1" Mapping="409" Parent="83" UserID="469" DisplayStyle="Line" XYZ="0.271441297562885,1.3922650336285,-0.553651917397462" Connections="1309,1315,1317" ForcefieldType="c3&apos;" Charge="0.374" Components="C" Visible="0">
							<Properties Force="-1028.03612371397,-19.7637676055408,-1448.58312400754" RelativeVelocity="-0.333800245470841,-0.0944068508854721,-0.086574146329781"/>
						</Atom3d>
						<Atom3d ID="1308" HasProperties="1" Mapping="409" Parent="83" UserID="470" DisplayStyle="Line" XYZ="0.229093116999899,1.40329032620313,-0.556971929525185" Connections="1309,1311,1313" ForcefieldType="n3m" Charge="-0.446" Components="N" Visible="0">
							<Properties Force="-797.6834207317,-686.924934490982,-134.884095658634" RelativeVelocity="-0.111878587407135,-0.067504510275638,0.023431394336142"/>
						</Atom3d>
						<Bond ID="1309" Mapping="409" Parent="83" Connects="1307,1308" Visible="0"/>
						<Atom3d ID="1310" HasProperties="1" Mapping="409" Parent="83" UserID="471" DisplayStyle="Line" XYZ="0.205425002173319,1.41990470153529,-0.518838637130612" Connections="1311,1319,1321,1323" ForcefieldType="c4" Charge="0.064" Components="C" Visible="0">
							<Properties Force="403.748722948259,-184.543075677963,-211.530416193858" RelativeVelocity="0.20486415142525,0.416377705526008,-0.0455319580877636"/>
						</Atom3d>
						<Bond ID="1311" Mapping="409" Parent="83" Connects="1308,1310" Visible="0"/>
						<Atom3d ID="1312" HasProperties="1" Mapping="409" Parent="83" UserID="472" DisplayStyle="Line" XYZ="0.199284916613431,1.38217603766015,-0.589184253711583" Connections="1313,1325,1327,1329" ForcefieldType="c4" Charge="0.064" Components="C" Visible="0">
							<Properties Force="1120.82355017054,413.150523976136,233.116351177195" RelativeVelocity="0.360776325100291,0.0720616491373468,0.127945122995513"/>
						</Atom3d>
						<Bond ID="1313" Mapping="409" Parent="83" Connects="1308,1312" Visible="0"/>
						<Atom3d ID="1314" HasProperties="1" Mapping="409" Parent="83" UserID="473" DisplayStyle="Line" XYZ="0.293705383777647,1.39653272277935,-0.522317812185722" Connections="1315" ForcefieldType="o1=" Charge="-0.45" Components="O" Visible="0">
							<Properties Force="781.308755713368,110.114049466738,1467.11755557311" RelativeVelocity="0.0383749458639214,0.134790747322368,0.0524431465861948"/>
						</Atom3d>
						<Bond ID="1315" Mapping="409" Parent="83" Connects="1307,1314" Type="Double" Visible="0"/>
						<Atom3d ID="1316" HasProperties="1" Mapping="409" Parent="83" UserID="474" DisplayStyle="Line" Hidden="1" XYZ="0.284049054560314,1.38109819057642,-0.585508976024637" Connections="1317" ForcefieldType="h1" Charge="0.076" Components="H" Visible="0">
							<Properties Force="135.216519191341,-204.660636013945,-248.47330414862" RelativeVelocity="-0.344080202305017,-0.88329235632834,-0.251777017096751"/>
						</Atom3d>
						<Bond ID="1317" Mapping="409" Parent="83" Hidden="1" Connects="1307,1316" Visible="0"/>
						<Atom3d ID="1318" HasProperties="1" Mapping="409" Parent="83" UserID="475" DisplayStyle="Line" Hidden="1" XYZ="0.175910486345794,1.43758582144783,-0.528123393669667" Connections="1319" ForcefieldType="h1" Charge="0.053" Components="H" Visible="0">
							<Properties Force="-114.549156086547,138.941335926394,-241.897516237865" RelativeVelocity="-0.1689922615108,-0.252687219763112,0.484317996355835"/>
						</Atom3d>
						<Bond ID="1319" Mapping="409" Parent="83" Hidden="1" Connects="1310,1318" Visible="0"/>
						<Atom3d ID="1320" HasProperties="1" Mapping="409" Parent="83" UserID="476" DisplayStyle="Line" Hidden="1" XYZ="0.227915430993595,1.44240146858706,-0.503964546329491" Connections="1321" ForcefieldType="h1" Charge="0.053" Components="H" Visible="0">
							<Properties Force="73.1121482953957,364.030277916726,628.290697956489" RelativeVelocity="-0.434298782289056,0.713876495329493,0.547189571495768"/>
						</Atom3d>
						<Bond ID="1321" Mapping="409" Parent="83" Hidden="1" Connects="1310,1320" Visible="0"/>
						<Atom3d ID="1322" HasProperties="1" Mapping="409" Parent="83" UserID="477" DisplayStyle="Line" Hidden="1" XYZ="0.195434892718596,1.39382627060394,-0.496511872364854" Connections="1323" ForcefieldType="h1" Charge="0.053" Components="H" Visible="0">
							<Properties Force="76.8677025940576,-110.761626152933,192.03978869087" RelativeVelocity="-0.170615790561611,-0.057432954685044,-0.644305176699002"/>
						</Atom3d>
						<Bond ID="1323" Mapping="409" Parent="83" Hidden="1" Connects="1310,1322" Visible="0"/>
						<Atom3d ID="1324" HasProperties="1" Mapping="409" Parent="83" UserID="478" DisplayStyle="Line" Hidden="1" XYZ="0.216963545313784,1.36006112422918,-0.611504345238843" Connections="1325" ForcefieldType="h1" Charge="0.053" Components="H" Visible="0">
							<Properties Force="53.7642132925084,219.819847886019,87.3163860193056" RelativeVelocity="-0.1646240270135,0.0307364885803862,-0.643759970720423"/>
						</Atom3d>
						<Bond ID="1325" Mapping="409" Parent="83" Hidden="1" Connects="1312,1324" Visible="0"/>
						<Atom3d ID="1326" HasProperties="1" Mapping="409" Parent="83" UserID="479" DisplayStyle="Line" Hidden="1" XYZ="0.186896265410021,1.41055577573529,-0.606900126562163" Connections="1327" ForcefieldType="h1" Charge="0.053" Components="H" Visible="0">
							<Properties Force="-518.466748072468,-228.439281441539,-279.63367509051" RelativeVelocity="0.552380532988662,0.106000363545354,-0.0134834729102173"/>
						</Atom3d>
						<Bond ID="1327" Mapping="409" Parent="83" Hidden="1" Connects="1312,1326" Visible="0"/>
						<Atom3d ID="1328" HasProperties="1" Mapping="409" Parent="83" UserID="480" DisplayStyle="Line" Hidden="1" XYZ="0.175152160298945,1.3623378163624,-0.571947493170652" Connections="1329" ForcefieldType="h1" Charge="0.053" Components="H" Visible="0">
							<Properties Force="-336.790214432588,77.0893356825293,-25.4307880181536" RelativeVelocity="-0.10370223523153,0.743851026488657,0.126091731934431"/>
						</Atom3d>
						<Bond ID="1329" Mapping="409" Parent="83" Hidden="1" Connects="1312,1328" Visible="0"/>
						<Molecule ID="83" Mapping="409" Parent="2" Children="ci(25):23+1307,5713,5906" Name="Sketch 25" XYZ="-0.300331566459577,0.225248674835745,0.337873012253616" Visible="0"/>
						<Atom3d ID="1330" HasProperties="1" Mapping="409" Parent="85" UserID="481" DisplayStyle="Line" XYZ="0.361163874346999,0.150285924855934,1.86467005557015" Connections="1332,1338,1340" ForcefieldType="c3&apos;" Charge="0.374" Components="C" Visible="0">
							<Properties Force="54.8782224971633,-810.48373225845,-833.734513977252" RelativeVelocity="-0.0629774607104533,0.0124454598263873,0.0864608417841538"/>
						</Atom3d>
						<Atom3d ID="1331" HasProperties="1" Mapping="409" Parent="85" UserID="482" DisplayStyle="Line" XYZ="0.395853067356025,0.174914311179529,1.85503940683247" Connections="1332,1334,1336" ForcefieldType="n3m" Charge="-0.446" Components="N" Visible="0">
							<Properties Force="163.10467850006,-13.355474077799,229.072100838612" RelativeVelocity="-0.0718825659087552,-0.17457204659467,0.235215220135475"/>
						</Atom3d>
						<Bond ID="1332" Mapping="409" Parent="85" Connects="1330,1331" Visible="0"/>
						<Atom3d ID="1333" HasProperties="1" Mapping="409" Parent="85" UserID="483" DisplayStyle="Line" XYZ="0.401179817324602,0.19622623116368,1.81377445139652" Connections="1334,1342,1344,1346" ForcefieldType="c4" Charge="0.064" Components="C" Visible="0">
							<Properties Force="-951.984643585384,1123.18349874074,-530.180632277873" RelativeVelocity="0.0575190265042325,0.0175579554895467,0.181554485274341"/>
						</Atom3d>
						<Bond ID="1334" Mapping="409" Parent="85" Connects="1331,1333" Visible="0"/>
						<Atom3d ID="1335" HasProperties="1" Mapping="409" Parent="85" UserID="484" DisplayStyle="Line" XYZ="0.429509538844907,0.185414313810923,1.8861429891756" Connections="1336,1348,1350,1352" ForcefieldType="c4" Charge="0.064" Components="C" Visible="0">
							<Properties Force="347.431851243468,2.4172022827627,672.572588721773" RelativeVelocity="-0.0980852012825019,-0.0212029991924036,0.0300149602473177"/>
						</Atom3d>
						<Bond ID="1336" Mapping="409" Parent="85" Connects="1331,1335" Visible="0"/>
						<Atom3d ID="1337" HasProperties="1" Mapping="409" Parent="85" UserID="485" DisplayStyle="Line" XYZ="0.334348933498345,0.138548245420041,1.83686187828362" Connections="1338" ForcefieldType="o1=" Charge="-0.45" Components="O" Visible="0">
							<Properties Force="354.270172357924,324.791166422168,890.361872302553" RelativeVelocity="0.0561643162305696,-0.192666178590951,0.011301974431591"/>
						</Atom3d>
						<Bond ID="1338" Mapping="409" Parent="85" Connects="1330,1337" Type="Double" Visible="0"/>
						<Atom3d ID="1339" HasProperties="1" Mapping="409" Parent="85" UserID="486" DisplayStyle="Line" Hidden="1" XYZ="0.364169775021119,0.135970224061804,1.89861606283633" Connections="1340" ForcefieldType="h1" Charge="0.076" Components="H" Visible="0">
							<Properties Force="-328.711823374729,210.92621078905,-264.04192727077" RelativeVelocity="0.321321400254767,0.0274248101647329,0.828231641395617"/>
						</Atom3d>
						<Bond ID="1340" Mapping="409" Parent="85" Hidden="1" Connects="1330,1339" Visible="0"/>
						<Atom3d ID="1341" HasProperties="1" Mapping="409" Parent="85" UserID="487" DisplayStyle="Line" Hidden="1" XYZ="0.368743618489118,0.209090627650611,1.80255107666882" Connections="1342" ForcefieldType="h1" Charge="0.053" Components="H" Visible="0">
							<Properties Force="264.061190530811,-446.556822312881,-70.0554787747804" RelativeVelocity="-0.298456805452742,0.10194773613351,-0.326734099649588"/>
						</Atom3d>
						<Bond ID="1342" Mapping="409" Parent="85" Hidden="1" Connects="1333,1341" Visible="0"/>
						<Atom3d ID="1343" HasProperties="1" Mapping="409" Parent="85" UserID="488" DisplayStyle="Line" Hidden="1" XYZ="0.416218155968236,0.176676349706763,1.78813997061871" Connections="1344" ForcefieldType="h1" Charge="0.053" Components="H" Visible="0">
							<Properties Force="80.0648526217739,-257.238778189359,-85.3389845742027" RelativeVelocity="0.260710061514166,-0.109535314002743,0.92649615591175"/>
						</Atom3d>
						<Bond ID="1344" Mapping="409" Parent="85" Hidden="1" Connects="1333,1343" Visible="0"/>
						<Atom3d ID="1345" HasProperties="1" Mapping="409" Parent="85" UserID="489" DisplayStyle="Line" Hidden="1" XYZ="0.419218643515392,0.227634685230878,1.81653591490572" Connections="1346" ForcefieldType="h1" Charge="0.053" Components="H" Visible="0">
							<Properties Force="168.187468919756,-354.020935555737,290.035781822839" RelativeVelocity="0.176005307380312,-0.670221445538829,0.215700714026885"/>
						</Atom3d>
						<Bond ID="1346" Mapping="409" Parent="85" Hidden="1" Connects="1333,1345" Visible="0"/>
						<Atom3d ID="1347" HasProperties="1" Mapping="409" Parent="85" UserID="490" DisplayStyle="Line" Hidden="1" XYZ="0.430324622811042,0.160439832819797,1.91376889042321" Connections="1348" ForcefieldType="h1" Charge="0.053" Components="H" Visible="0">
							<Properties Force="-170.211706977125,784.484155491752,-441.35431139318" RelativeVelocity="1.03258993423791,-0.266749905834917,-0.163605063583741"/>
						</Atom3d>
						<Bond ID="1348" Mapping="409" Parent="85" Hidden="1" Connects="1335,1347" Visible="0"/>
						<Atom3d ID="1349" HasProperties="1" Mapping="409" Parent="85" UserID="491" DisplayStyle="Line" Hidden="1" XYZ="0.42500914728175,0.220703977967861,1.89689423036335" Connections="1350" ForcefieldType="h1" Charge="0.053" Components="H" Visible="0">
							<Properties Force="225.906462478966,-754.278939573768,138.335783708417" RelativeVelocity="-0.585512997322114,-0.122508247915068,-0.389819387934441"/>
						</Atom3d>
						<Bond ID="1350" Mapping="409" Parent="85" Hidden="1" Connects="1335,1349" Visible="0"/>
						<Atom3d ID="1351" HasProperties="1" Mapping="409" Parent="85" UserID="492" DisplayStyle="Line" Hidden="1" XYZ="0.462175546494332,0.182693931924853,1.87036255920681" Connections="1352" ForcefieldType="h1" Charge="0.053" Components="H" Visible="0">
							<Properties Force="-194.362156904548,89.5859802007053,25.900945964374" RelativeVelocity="-0.620217052513155,1.04761257588338,0.629722095603386"/>
						</Atom3d>
						<Bond ID="1352" Mapping="409" Parent="85" Hidden="1" Connects="1335,1351" Visible="0"/>
						<Molecule ID="85" Mapping="409" Parent="2" Children="ci(25):23+1330,5714,5907" Name="Sketch 25" XYZ="-0.300331566459577,0.225248674835745,0.337873012253616" Visible="0"/>
						<Atom3d ID="1353" HasProperties="1" Mapping="409" Parent="87" UserID="493" DisplayStyle="Line" XYZ="1.09203513247512,0.844720199078592,0.153517277977934" Connections="1355,1361,1363" ForcefieldType="c3&apos;" Charge="0.374" Components="C" Visible="0">
							<Properties Force="-726.432712577715,1606.13340621717,77.7999335776114" RelativeVelocity="-0.0728184952690256,-0.100784119046436,-0.0168744575670018"/>
						</Atom3d>
						<Atom3d ID="1354" HasProperties="1" Mapping="409" Parent="87" UserID="494" DisplayStyle="Line" XYZ="1.0967506660425,0.888381073563183,0.156059157507992" Connections="1355,1357,1359" ForcefieldType="n3m" Charge="-0.446" Components="N" Visible="0">
							<Properties Force="-807.797980321426,77.3275262723403,439.005402349674" RelativeVelocity="-0.193092013478023,0.196992601721955,-0.0590897487635104"/>
						</Atom3d>
						<Bond ID="1355" Mapping="409" Parent="87" Connects="1353,1354" Visible="0"/>
						<Atom3d ID="1356" HasProperties="1" Mapping="409" Parent="87" UserID="495" DisplayStyle="Line" XYZ="1.13311183205741,0.908560247171247,0.133254032387701" Connections="1357,1365,1367,1369" ForcefieldType="c4" Charge="0.064" Components="C" Visible="0">
							<Properties Force="-524.310503936606,336.429864294118,-799.723904099763" RelativeVelocity="0.274289047058176,-0.110579537565818,0.0593607420311765"/>
						</Atom3d>
						<Bond ID="1357" Mapping="409" Parent="87" Connects="1354,1356" Visible="0"/>
						<Atom3d ID="1358" HasProperties="1" Mapping="409" Parent="87" UserID="496" DisplayStyle="Line" XYZ="1.07386202872376,0.914499775794744,0.191241817241968" Connections="1359,1371,1373,1375" ForcefieldType="c4" Charge="0.064" Components="C" Visible="0">
							<Properties Force="956.29474569294,-850.104876312478,447.027964932576" RelativeVelocity="0.201409394918814,-0.0820989056351117,0.0556729956645474"/>
						</Atom3d>
						<Bond ID="1359" Mapping="409" Parent="87" Connects="1354,1358" Visible="0"/>
						<Atom3d ID="1360" HasProperties="1" Mapping="409" Parent="87" UserID="497" DisplayStyle="Line" XYZ="1.11268740222396,0.822928799129514,0.128822210147272" Connections="1361" ForcefieldType="o1=" Charge="-0.45" Components="O" Visible="0">
							<Properties Force="642.672744148107,-1166.31669311075,-559.164992778708" RelativeVelocity="0.156810389126164,-0.012596666132643,0.112199512866151"/>
						</Atom3d>
						<Bond ID="1361" Mapping="409" Parent="87" Connects="1353,1360" Type="Double" Visible="0"/>
						<Atom3d ID="1362" HasProperties="1" Mapping="409" Parent="87" UserID="498" DisplayStyle="Line" Hidden="1" XYZ="1.06238347593246,0.834738847754601,0.171296667173205" Connections="1363" ForcefieldType="h1" Charge="0.076" Components="H" Visible="0">
							<Properties Force="13.6933529507193,-300.31187079278,401.786557514407" RelativeVelocity="-0.120341498147797,-0.191091074633131,-0.908164180552723"/>
						</Atom3d>
						<Bond ID="1363" Mapping="409" Parent="87" Hidden="1" Connects="1353,1362" Visible="0"/>
						<Atom3d ID="1364" HasProperties="1" Mapping="409" Parent="87" UserID="499" DisplayStyle="Line" Hidden="1" XYZ="1.15791433220311,0.917314190058025,0.155064756366486" Connections="1365" ForcefieldType="h1" Charge="0.053" Components="H" Visible="0">
							<Properties Force="1170.91175166845,153.300061240506,843.771806738707" RelativeVelocity="1.1016682167184,-0.347800617527847,-0.74574724744016"/>
						</Atom3d>
						<Bond ID="1365" Mapping="409" Parent="87" Hidden="1" Connects="1356,1364" Visible="0"/>
						<Atom3d ID="1366" HasProperties="1" Mapping="409" Parent="87" UserID="500" DisplayStyle="Line" Hidden="1" XYZ="1.12491903287788,0.93893905328576,0.116548301369284" Connections="1367" ForcefieldType="h1" Charge="0.053" Components="H" Visible="0">
							<Properties Force="-553.748826492607,359.271699369996,125.585000191882" RelativeVelocity="0.674676361924643,0.419838296257914,0.282222926979094"/>
						</Atom3d>
						<Bond ID="1367" Mapping="409" Parent="87" Hidden="1" Connects="1356,1366" Visible="0"/>
						<Atom3d ID="1368" HasProperties="1" Mapping="409" Parent="87" UserID="501" DisplayStyle="Line" Hidden="1" XYZ="1.1455129676251,0.890387815508892,0.105306398769813" Connections="1369" ForcefieldType="h1" Charge="0.053" Components="H" Visible="0">
							<Properties Force="65.5524149283633,-595.386217719444,123.618099358269" RelativeVelocity="-0.903812850212256,0.0938976373346639,-0.714545884769569"/>
						</Atom3d>
						<Bond ID="1369" Mapping="409" Parent="87" Hidden="1" Connects="1356,1368" Visible="0"/>
						<Atom3d ID="1370" HasProperties="1" Mapping="409" Parent="87" UserID="502" DisplayStyle="Line" Hidden="1" XYZ="1.0390404505134,0.908828162570614,0.196707349463326" Connections="1371" ForcefieldType="h1" Charge="0.053" Components="H" Visible="0">
							<Properties Force="-60.6226369484731,-477.002041458164,-407.561141858889" RelativeVelocity="0.642153537718139,0.0481887634357916,-1.0764246971076"/>
						</Atom3d>
						<Bond ID="1371" Mapping="409" Parent="87" Hidden="1" Connects="1358,1370" Visible="0"/>
						<Atom3d ID="1372" HasProperties="1" Mapping="409" Parent="87" UserID="503" DisplayStyle="Line" Hidden="1" XYZ="1.07616389118211,0.948249580076498,0.182393856807276" Connections="1373" ForcefieldType="h1" Charge="0.053" Components="H" Visible="0">
							<Properties Force="245.321127953374,662.274792970902,3.49405936885769" RelativeVelocity="0.334436171295315,-0.0409078605243453,-0.118617538213263"/>
						</Atom3d>
						<Bond ID="1373" Mapping="409" Parent="87" Hidden="1" Connects="1358,1372" Visible="0"/>
						<Atom3d ID="1374" HasProperties="1" Mapping="409" Parent="87" UserID="504" DisplayStyle="Line" Hidden="1" XYZ="1.0900300409871,0.907038775721114,0.223860251935072" Connections="1375" ForcefieldType="h1" Charge="0.053" Components="H" Visible="0">
							<Properties Force="-190.890355623304,438.495122096629,-643.382287408089" RelativeVelocity="-0.660375748156587,0.0125964344423173,-0.278741926839215"/>
						</Atom3d>
						<Bond ID="1375" Mapping="409" Parent="87" Hidden="1" Connects="1358,1374" Visible="0"/>
						<Molecule ID="87" Mapping="409" Parent="2" Children="ci(25):23+1353,5715,5908" Name="Sketch 25" XYZ="-0.311866264843178,0.753922354825004,0.337873012253616" Visible="0"/>
						<Atom3d ID="1376" HasProperties="1" Mapping="409" Parent="89" UserID="505" DisplayStyle="Line" XYZ="0.236862874077367,1.0377341864833,2.45034183219123" Connections="1378,1384,1386" ForcefieldType="c3&apos;" Charge="0.374" Components="C" Visible="0">
							<Properties Force="550.922814014893,45.1742363196933,26.50796064334" RelativeVelocity="0.164829209992329,0.200516702866806,0.292550202916138"/>
						</Atom3d>
						<Atom3d ID="1377" HasProperties="1" Mapping="409" Parent="89" UserID="506" DisplayStyle="Line" XYZ="0.266625009851738,1.00587162478519,2.44944300469247" Connections="1378,1380,1382" ForcefieldType="n3m" Charge="-0.446" Components="N" Visible="0">
							<Properties Force="-275.655802367599,799.445327386672,-75.0138649956438" RelativeVelocity="0.115730309084289,-0.220243988817556,-0.0633055824093023"/>
						</Atom3d>
						<Bond ID="1378" Mapping="409" Parent="89" Connects="1376,1377" Visible="0"/>
						<Atom3d ID="1379" HasProperties="1" Mapping="409" Parent="89" UserID="507" DisplayStyle="Line" XYZ="0.311945197429898,1.01212677462853,2.43890146664561" Connections="1380,1388,1390,1392" ForcefieldType="c4" Charge="0.064" Components="C" Visible="0">
							<Properties Force="262.317609795104,270.874163360209,-400.350971821154" RelativeVelocity="-0.30927272783972,-0.340085179408583,-0.163960291329107"/>
						</Atom3d>
						<Bond ID="1380" Mapping="409" Parent="89" Connects="1377,1379" Visible="0"/>
						<Atom3d ID="1381" HasProperties="1" Mapping="409" Parent="89" UserID="508" DisplayStyle="Line" XYZ="0.25569407186679,0.966003825249896,2.46932995397009" Connections="1382,1394,1396,1398" ForcefieldType="c4" Charge="0.064" Components="C" Visible="0">
							<Properties Force="25.7651043157409,-1756.66661518721,-7.17609766240512" RelativeVelocity="0.246363811679589,-0.0437208818144015,-0.0994333599540917"/>
						</Atom3d>
						<Bond ID="1382" Mapping="409" Parent="89" Connects="1377,1381" Visible="0"/>
						<Atom3d ID="1383" HasProperties="1" Mapping="409" Parent="89" UserID="509" DisplayStyle="Line" XYZ="0.243543397037605,1.07531692947154,2.44119069573287" Connections="1384" ForcefieldType="o1=" Charge="-0.45" Components="O" Visible="0">
							<Properties Force="333.528233347993,865.293548862853,-468.450594662183" RelativeVelocity="-0.267101215025332,-0.117367555949264,0.0942134858477599"/>
						</Atom3d>
						<Bond ID="1384" Mapping="409" Parent="89" Connects="1376,1383" Type="Double" Visible="0"/>
						<Atom3d ID="1385" HasProperties="1" Mapping="409" Parent="89" UserID="510" DisplayStyle="Line" Hidden="1" XYZ="0.204835683492538,1.02811375782886,2.46104529433726" Connections="1386" ForcefieldType="h1" Charge="0.076" Components="H" Visible="0">
							<Properties Force="-820.023900601387,-593.026930058326,290.037361378183" RelativeVelocity="0.417740068348744,-0.0586841390370306,0.14129857021009"/>
						</Atom3d>
						<Bond ID="1386" Mapping="409" Parent="89" Hidden="1" Connects="1376,1385" Visible="0"/>
						<Atom3d ID="1387" HasProperties="1" Mapping="409" Parent="89" UserID="511" DisplayStyle="Line" Hidden="1" XYZ="0.319404179592275,0.997394827179698,2.40695990611002" Connections="1388" ForcefieldType="h1" Charge="0.053" Components="H" Visible="0">
							<Properties Force="7.63151700322935,68.720316582372,-102.838772831264" RelativeVelocity="0.0862646562252112,1.05369061669335,-0.451395621662342"/>
						</Atom3d>
						<Bond ID="1388" Mapping="409" Parent="89" Hidden="1" Connects="1379,1387" Visible="0"/>
						<Atom3d ID="1389" HasProperties="1" Mapping="409" Parent="89" UserID="512" DisplayStyle="Line" Hidden="1" XYZ="0.33270185090806,0.995458676498832,2.46237965853102" Connections="1390" ForcefieldType="h1" Charge="0.053" Components="H" Visible="0">
							<Properties Force="168.729096099831,-38.6530138013428,333.750297906441" RelativeVelocity="-0.622750987745168,-0.504946773460462,-0.39450523651233"/>
						</Atom3d>
						<Bond ID="1390" Mapping="409" Parent="89" Hidden="1" Connects="1379,1389" Visible="0"/>
						<Atom3d ID="1391" HasProperties="1" Mapping="409" Parent="89" UserID="513" DisplayStyle="Line" Hidden="1" XYZ="0.320871585066704,1.04701363654233,2.43795323960029" Connections="1392" ForcefieldType="h1" Charge="0.053" Components="H" Visible="0">
							<Properties Force="-74.104067000168,-101.405795631862,17.9444096156643" RelativeVelocity="0.258912506701337,-0.105597169452943,-0.747570260834139"/>
						</Atom3d>
						<Bond ID="1392" Mapping="409" Parent="89" Hidden="1" Connects="1379,1391" Visible="0"/>
						<Atom3d ID="1393" HasProperties="1" Mapping="409" Parent="89" UserID="514" DisplayStyle="Line" Hidden="1" XYZ="0.278132961874462,0.940380673512299,2.45498714095745" Connections="1394" ForcefieldType="h1" Charge="0.053" Components="H" Visible="0">
							<Properties Force="-309.694529739799,225.794859475884,464.584897359254" RelativeVelocity="0.0526993945299912,-0.00266456923253631,0.407221958910813"/>
						</Atom3d>
						<Bond ID="1394" Mapping="409" Parent="89" Hidden="1" Connects="1381,1393" Visible="0"/>
						<Atom3d ID="1395" HasProperties="1" Mapping="409" Parent="89" UserID="515" DisplayStyle="Line" Hidden="1" XYZ="0.222813265791534,0.954968573660053,2.46043274361119" Connections="1396" ForcefieldType="h1" Charge="0.053" Components="H" Visible="0">
							<Properties Force="-17.0715190183874,168.741365060579,-159.852348018746" RelativeVelocity="-0.0756271950581466,-0.685125646507219,0.628594579901396"/>
						</Atom3d>
						<Bond ID="1396" Mapping="409" Parent="89" Hidden="1" Connects="1381,1395" Visible="0"/>
						<Atom3d ID="1397" HasProperties="1" Mapping="409" Parent="89" UserID="516" DisplayStyle="Line" Hidden="1" XYZ="0.256577897714607,0.96512121193375,2.50551986752046" Connections="1398" ForcefieldType="h1" Charge="0.053" Components="H" Visible="0">
							<Properties Force="277.672443868026,152.019401788784,-114.569826288871" RelativeVelocity="-0.217884512437382,-0.480022062792116,0.709997069444752"/>
						</Atom3d>
						<Bond ID="1398" Mapping="409" Parent="89" Hidden="1" Connects="1381,1397" Visible="0"/>
						<Molecule ID="89" Mapping="409" Parent="2" Children="ci(25):23+1376,5716,5909" Name="Sketch 25" XYZ="-0.300331566459577,0.225248674835745,0.337873012253616" Visible="0"/>
						<Atom3d ID="1399" HasProperties="1" Mapping="409" Parent="91" UserID="517" DisplayStyle="Line" XYZ="-0.33257072274961,0.817818870079064,0.879976341834801" Connections="1401,1407,1409" ForcefieldType="c3&apos;" Charge="0.374" Components="C" Visible="0">
							<Properties Force="1198.40513948359,-1367.77802820765,1082.7843344201" RelativeVelocity="-0.113968830806218,0.0162925432706242,0.0629793130786695"/>
						</Atom3d>
						<Atom3d ID="1400" HasProperties="1" Mapping="409" Parent="91" UserID="518" DisplayStyle="Line" XYZ="-0.355518617687503,0.814080483211529,0.918277157050647" Connections="1401,1403,1405" ForcefieldType="n3m" Charge="-0.446" Components="N" Visible="0">
							<Properties Force="-24.539823114147,949.753280344662,-1120.84856089075" RelativeVelocity="-0.149595259985226,0.173333998914729,0.0988301682551614"/>
						</Atom3d>
						<Bond ID="1401" Mapping="409" Parent="91" Connects="1399,1400" Visible="0"/>
						<Atom3d ID="1402" HasProperties="1" Mapping="409" Parent="91" UserID="519" DisplayStyle="Line" XYZ="-0.377946032864556,0.853671262485721,0.935277460653314" Connections="1403,1411,1413,1415" ForcefieldType="c4" Charge="0.064" Components="C" Visible="0">
							<Properties Force="-642.130663017792,-279.059360662303,-16.2953781106711" RelativeVelocity="-0.0647169952662429,-0.0435890443393525,0.235435380716258"/>
						</Atom3d>
						<Bond ID="1403" Mapping="409" Parent="91" Connects="1400,1402" Visible="0"/>
						<Atom3d ID="1404" HasProperties="1" Mapping="409" Parent="91" UserID="520" DisplayStyle="Line" XYZ="-0.355387076688377,0.776526097863968,0.946637135326461" Connections="1405,1417,1419,1421" ForcefieldType="c4" Charge="0.064" Components="C" Visible="0">
							<Properties Force="168.371656994094,-307.697672021229,208.290689488417" RelativeVelocity="0.152521819440305,-0.23297111642747,0.00418482293713056"/>
						</Atom3d>
						<Bond ID="1405" Mapping="409" Parent="91" Connects="1400,1404" Visible="0"/>
						<Atom3d ID="1406" HasProperties="1" Mapping="409" Parent="91" UserID="521" DisplayStyle="Line" XYZ="-0.32890317357358,0.850658264857943,0.858739097127124" Connections="1407" ForcefieldType="o1=" Charge="-0.45" Components="O" Visible="0">
							<Properties Force="-362.777815860341,381.410543028217,-340.333209365952" RelativeVelocity="0.0225246349014395,-0.16406361081856,-0.29876939201115"/>
						</Atom3d>
						<Bond ID="1407" Mapping="409" Parent="91" Connects="1399,1406" Type="Double" Visible="0"/>
						<Atom3d ID="1408" HasProperties="1" Mapping="409" Parent="91" UserID="522" DisplayStyle="Line" Hidden="1" XYZ="-0.308959276039606,0.787369350271302,0.874107214554395" Connections="1409" ForcefieldType="h1" Charge="0.076" Components="H" Visible="0">
							<Properties Force="-1029.88584074741,713.231474593722,136.039763238872" RelativeVelocity="0.00689765856843399,-0.186035514637729,0.366846769345829"/>
						</Atom3d>
						<Bond ID="1409" Mapping="409" Parent="91" Hidden="1" Connects="1399,1408" Visible="0"/>
						<Atom3d ID="1410" HasProperties="1" Mapping="409" Parent="91" UserID="523" DisplayStyle="Line" Hidden="1" XYZ="-0.356898208479644,0.875502915650623,0.95556378244737" Connections="1411" ForcefieldType="h1" Charge="0.053" Components="H" Visible="0">
							<Properties Force="-125.496432141806,-340.50520262854,-140.504858816276" RelativeVelocity="0.0389323323469631,0.591909837204831,0.465681842453126"/>
						</Atom3d>
						<Bond ID="1411" Mapping="409" Parent="91" Hidden="1" Connects="1402,1410" Visible="0"/>
						<Atom3d ID="1412" HasProperties="1" Mapping="409" Parent="91" UserID="524" DisplayStyle="Line" Hidden="1" XYZ="-0.40732165744976,0.842338833269755,0.955078957830167" Connections="1413" ForcefieldType="h1" Charge="0.053" Components="H" Visible="0">
							<Properties Force="680.055951253202,288.099804018027,-244.723144325003" RelativeVelocity="-0.098530104932312,0.784288434319648,0.320137044740972"/>
						</Atom3d>
						<Bond ID="1413" Mapping="409" Parent="91" Hidden="1" Connects="1402,1412" Visible="0"/>
						<Atom3d ID="1414" HasProperties="1" Mapping="409" Parent="91" UserID="525" DisplayStyle="Line" Hidden="1" XYZ="-0.391952895820848,0.873394056965469,0.907922732409689" Connections="1415" ForcefieldType="h1" Charge="0.053" Components="H" Visible="0">
							<Properties Force="222.042538954163,-340.927682695845,311.163023287024" RelativeVelocity="-0.266981475279075,-0.504062785584868,-0.570475681691449"/>
						</Atom3d>
						<Bond ID="1415" Mapping="409" Parent="91" Hidden="1" Connects="1402,1414" Visible="0"/>
						<Atom3d ID="1416" HasProperties="1" Mapping="409" Parent="91" UserID="526" DisplayStyle="Line" Hidden="1" XYZ="-0.330918288830169,0.782964847804679,0.972803511076262" Connections="1417" ForcefieldType="h1" Charge="0.053" Components="H" Visible="0">
							<Properties Force="-373.081432730408,-255.260199414124,98.6265010001434" RelativeVelocity="-0.105597487507775,0.430459037766383,-0.368856975206102"/>
						</Atom3d>
						<Bond ID="1417" Mapping="409" Parent="91" Hidden="1" Connects="1404,1416" Visible="0"/>
						<Atom3d ID="1418" HasProperties="1" Mapping="409" Parent="91" UserID="527" DisplayStyle="Line" Hidden="1" XYZ="-0.345780724717732,0.745401950928271,0.930111577998639" Connections="1419" ForcefieldType="h1" Charge="0.053" Components="H" Visible="0">
							<Properties Force="-108.496927651437,476.826251027358,-16.0007645073873" RelativeVelocity="0.151523366915145,0.725922784222123,0.360169332916893"/>
						</Atom3d>
						<Bond ID="1419" Mapping="409" Parent="91" Hidden="1" Connects="1404,1418" Visible="0"/>
						<Atom3d ID="1420" HasProperties="1" Mapping="409" Parent="91" UserID="528" DisplayStyle="Line" Hidden="1" XYZ="-0.389486902749385,0.772614199910788,0.958962625441713" Connections="1421" ForcefieldType="h1" Charge="0.053" Components="H" Visible="0">
							<Properties Force="421.009746984414,-129.197167549039,154.288095440414" RelativeVelocity="0.949697939537214,0.672356943533491,-0.00636512583241203"/>
						</Atom3d>
						<Bond ID="1421" Mapping="409" Parent="91" Hidden="1" Connects="1404,1420" Visible="0"/>
						<Molecule ID="91" Mapping="409" Parent="2" Children="ci(25):23+1399,5717,5910" Name="Sketch 25" XYZ="-0.300331566459577,0.225248674835745,0.337873012253616" Visible="0"/>
						<Atom3d ID="1422" HasProperties="1" Mapping="409" Parent="93" UserID="529" DisplayStyle="Line" XYZ="-2.12245883087571,2.16691132760335,1.9759688346417" Connections="1424,1430,1432" ForcefieldType="c3&apos;" Charge="0.374" Components="C" Visible="0">
							<Properties Force="1444.93928308305,-992.466334973335,130.280376796618" RelativeVelocity="-0.199599536717551,0.41546191373066,0.314785325598417"/>
						</Atom3d>
						<Atom3d ID="1423" HasProperties="1" Mapping="409" Parent="93" UserID="530" DisplayStyle="Line" XYZ="-2.09360661099204,2.13564612692356,1.96078313971929" Connections="1424,1426,1428" ForcefieldType="n3m" Charge="-0.446" Components="N" Visible="0">
							<Properties Force="-1086.01776987669,1682.04215510168,-1417.35891721603" RelativeVelocity="-0.0735661083023424,-0.0612367161850429,-0.131572037664242"/>
						</Atom3d>
						<Bond ID="1424" Mapping="409" Parent="93" Connects="1422,1423" Visible="0"/>
						<Atom3d ID="1425" HasProperties="1" Mapping="409" Parent="93" UserID="531" DisplayStyle="Line" XYZ="-2.08624422441167,2.13538710170779,1.91163607633651" Connections="1426,1434,1436,1438" ForcefieldType="c4" Charge="0.064" Components="C" Visible="0">
							<Properties Force="1251.89344447356,-9.55696633493151,1956.12429469747" RelativeVelocity="0.122126746568918,-0.0659636047969894,-0.143519251835485"/>
						</Atom3d>
						<Bond ID="1426" Mapping="409" Parent="93" Connects="1423,1425" Visible="0"/>
						<Atom3d ID="1427" HasProperties="1" Mapping="409" Parent="93" UserID="532" DisplayStyle="Line" XYZ="-2.07526652654215,2.10173267768908,1.98501348707766" Connections="1428,1440,1442,1444" ForcefieldType="c4" Charge="0.064" Components="C" Visible="0">
							<Properties Force="1325.72551267492,-292.009716792842,629.602409836062" RelativeVelocity="-0.026106113425113,0.0792472218039339,0.127698223365445"/>
						</Atom3d>
						<Bond ID="1428" Mapping="409" Parent="93" Connects="1423,1427" Visible="0"/>
						<Atom3d ID="1429" HasProperties="1" Mapping="409" Parent="93" UserID="533" DisplayStyle="Line" XYZ="-2.13807737949894,2.19291827303028,1.95108894631958" Connections="1430" ForcefieldType="o1=" Charge="-0.45" Components="O" Visible="0">
							<Properties Force="-584.012606835827,553.171618152029,91.6870471731304" RelativeVelocity="-0.0856257846510628,-0.173444542924836,0.0100564603940258"/>
						</Atom3d>
						<Bond ID="1430" Mapping="409" Parent="93" Connects="1422,1429" Type="Double" Visible="0"/>
						<Atom3d ID="1431" HasProperties="1" Mapping="409" Parent="93" UserID="534" DisplayStyle="Line" Hidden="1" XYZ="-2.12558132594375,2.16640532725344,2.01323285541142" Connections="1432" ForcefieldType="h1" Charge="0.076" Components="H" Visible="0">
							<Properties Force="-145.028680397417,38.0050551307761,-592.46354509423" RelativeVelocity="0.0254653642386442,-0.218370774580865,-0.0148098365851796"/>
						</Atom3d>
						<Bond ID="1432" Mapping="409" Parent="93" Hidden="1" Connects="1422,1431" Visible="0"/>
						<Atom3d ID="1433" HasProperties="1" Mapping="409" Parent="93" UserID="535" DisplayStyle="Line" Hidden="1" XYZ="-2.1058185716911,2.10941765557664,1.89841356054415" Connections="1434" ForcefieldType="h1" Charge="0.053" Components="H" Visible="0">
							<Properties Force="-401.444240078144,90.8563379387783,-685.989617641873" RelativeVelocity="-0.0688929570362395,0.771491571459885,-0.109893045792427"/>
						</Atom3d>
						<Bond ID="1434" Mapping="409" Parent="93" Hidden="1" Connects="1425,1433" Visible="0"/>
						<Atom3d ID="1435" HasProperties="1" Mapping="409" Parent="93" UserID="536" DisplayStyle="Line" Hidden="1" XYZ="-2.05147739732426,2.12641232768346,1.90753401388857" Connections="1436" ForcefieldType="h1" Charge="0.053" Components="H" Visible="0">
							<Properties Force="-93.2632389379563,-237.087734022612,-142.053500185158" RelativeVelocity="0.545166666278069,0.0100309213089472,0.309056766502467"/>
						</Atom3d>
						<Bond ID="1436" Mapping="409" Parent="93" Hidden="1" Connects="1425,1435" Visible="0"/>
						<Atom3d ID="1437" HasProperties="1" Mapping="409" Parent="93" UserID="537" DisplayStyle="Line" Hidden="1" XYZ="-2.08564368637986,2.16907887306919,1.90019293064913" Connections="1438" ForcefieldType="h1" Charge="0.053" Components="H" Visible="0">
							<Properties Force="-623.670228628796,-47.7167087897785,-406.1799851154" RelativeVelocity="0.415361000915127,0.0126495479239315,0.389979419133524"/>
						</Atom3d>
						<Bond ID="1438" Mapping="409" Parent="93" Hidden="1" Connects="1425,1437" Visible="0"/>
						<Atom3d ID="1439" HasProperties="1" Mapping="409" Parent="93" UserID="538" DisplayStyle="Line" Hidden="1" XYZ="-2.03843269665014,2.09905281219314,1.97933062114692" Connections="1440" ForcefieldType="h1" Charge="0.053" Components="H" Visible="0">
							<Properties Force="-750.215605977199,170.661771794981,268.959243337155" RelativeVelocity="-0.0746191068282521,0.444094185150852,0.0952052236745272"/>
						</Atom3d>
						<Bond ID="1440" Mapping="409" Parent="93" Hidden="1" Connects="1427,1439" Visible="0"/>
						<Atom3d ID="1441" HasProperties="1" Mapping="409" Parent="93" UserID="539" DisplayStyle="Line" Hidden="1" XYZ="-2.08896707695702,2.07082571580566,1.97699539365066" Connections="1442" ForcefieldType="h1" Charge="0.053" Components="H" Visible="0">
							<Properties Force="-383.436548250619,-840.373293817125,-284.192196138239" RelativeVelocity="-0.253457422195999,0.124908462158922,-0.433456282689274"/>
						</Atom3d>
						<Bond ID="1442" Mapping="409" Parent="93" Hidden="1" Connects="1427,1441" Visible="0"/>
						<Atom3d ID="1443" HasProperties="1" Mapping="409" Parent="93" UserID="540" DisplayStyle="Line" Hidden="1" XYZ="-2.08290387507214,2.10773463261435,2.01902184224797" Connections="1444" ForcefieldType="h1" Charge="0.053" Components="H" Visible="0">
							<Properties Force="221.908302106054,-20.0048025971792,388.24716833969" RelativeVelocity="0.355485851178057,0.696523685994615,-0.474537603152569"/>
						</Atom3d>
						<Bond ID="1444" Mapping="409" Parent="93" Hidden="1" Connects="1427,1443" Visible="0"/>
						<Molecule ID="93" Mapping="409" Parent="2" Children="ci(25):23+1422,5718,5911" Name="Sketch 25" XYZ="-0.300331566459577,0.225248674835745,0.337873012253616" Visible="0"/>
						<Atom3d ID="1445" HasProperties="1" Mapping="409" Parent="95" UserID="541" DisplayStyle="Line" XYZ="-0.442655644609227,0.387599605195773,1.01745910216048" Connections="1447,1453,1455" ForcefieldType="c3&apos;" Charge="0.374" Components="C" Visible="0">
							<Properties Force="-1159.10920250725,687.149873486085,-10.4967498684877" RelativeVelocity="0.0149723286584313,-0.0083473511105511,-0.168556216105396"/>
						</Atom3d>
						<Atom3d ID="1446" HasProperties="1" Mapping="409" Parent="95" UserID="542" DisplayStyle="Line" XYZ="-0.409788419406897,0.373607609027065,1.04138741613265" Connections="1447,1449,1451" ForcefieldType="n3m" Charge="-0.446" Components="N" Visible="0">
							<Properties Force="-652.930169895305,-213.143972986082,530.741369946031" RelativeVelocity="0.0853683112572126,-0.043832162948403,0.106291100877326"/>
						</Atom3d>
						<Bond ID="1447" Mapping="409" Parent="95" Connects="1445,1446" Visible="0"/>
						<Atom3d ID="1448" HasProperties="1" Mapping="409" Parent="95" UserID="543" DisplayStyle="Line" XYZ="-0.365519416566303,0.370622572310772,1.02384029576374" Connections="1449,1457,1459,1461" ForcefieldType="c4" Charge="0.064" Components="C" Visible="0">
							<Properties Force="200.102136595779,-292.586508846469,1431.20370438863" RelativeVelocity="0.0235321187844086,0.25568412425054,0.217462411915532"/>
						</Atom3d>
						<Bond ID="1449" Mapping="409" Parent="95" Connects="1446,1448" Visible="0"/>
						<Atom3d ID="1450" HasProperties="1" Mapping="409" Parent="95" UserID="544" DisplayStyle="Line" XYZ="-0.423398243664446,0.350530993350153,1.08176016644242" Connections="1451,1463,1465,1467" ForcefieldType="c4" Charge="0.064" Components="C" Visible="0">
							<Properties Force="1303.98246941495,-377.968314326034,329.161352590582" RelativeVelocity="-0.211692222308072,0.091243697152267,0.219560088628175"/>
						</Atom3d>
						<Bond ID="1451" Mapping="409" Parent="95" Connects="1446,1450" Visible="0"/>
						<Atom3d ID="1452" HasProperties="1" Mapping="409" Parent="95" UserID="545" DisplayStyle="Line" XYZ="-0.442049523481989,0.403326092852812,0.981232854281726" Connections="1453" ForcefieldType="o1=" Charge="-0.45" Components="O" Visible="0">
							<Properties Force="610.570352995802,30.6556756444478,-602.22916025751" RelativeVelocity="-0.0129385488920451,0.127492886755149,-0.0514764879325584"/>
						</Atom3d>
						<Bond ID="1453" Mapping="409" Parent="95" Connects="1445,1452" Type="Double" Visible="0"/>
						<Atom3d ID="1454" HasProperties="1" Mapping="409" Parent="95" UserID="546" DisplayStyle="Line" Hidden="1" XYZ="-0.47492430030415,0.389310167299042,1.03503914039126" Connections="1455" ForcefieldType="h1" Charge="0.076" Components="H" Visible="0">
							<Properties Force="266.370245793354,-343.275670785784,224.668871103492" RelativeVelocity="0.247404380148987,-0.515784640053848,-0.0625608846031357"/>
						</Atom3d>
						<Bond ID="1455" Mapping="409" Parent="95" Hidden="1" Connects="1445,1454" Visible="0"/>
						<Atom3d ID="1456" HasProperties="1" Mapping="409" Parent="95" UserID="547" DisplayStyle="Line" Hidden="1" XYZ="-0.341656413707469,0.377539706738267,1.05133121623094" Connections="1457" ForcefieldType="h1" Charge="0.053" Components="H" Visible="0">
							<Properties Force="-358.891844431737,-528.315449858023,-331.413983571019" RelativeVelocity="-0.299703248875765,0.0278786890277061,0.576941289168303"/>
						</Atom3d>
						<Bond ID="1457" Mapping="409" Parent="95" Hidden="1" Connects="1448,1456" Visible="0"/>
						<Atom3d ID="1458" HasProperties="1" Mapping="409" Parent="95" UserID="548" DisplayStyle="Line" Hidden="1" XYZ="-0.358922237086602,0.398031232631885,1.00324620087605" Connections="1459" ForcefieldType="h1" Charge="0.053" Components="H" Visible="0">
							<Properties Force="-104.492740875186,212.301497496252,-854.832268608139" RelativeVelocity="-0.170861641080658,0.671703449460623,0.131824095176502"/>
						</Atom3d>
						<Bond ID="1459" Mapping="409" Parent="95" Hidden="1" Connects="1448,1458" Visible="0"/>
						<Atom3d ID="1460" HasProperties="1" Mapping="409" Parent="95" UserID="549" DisplayStyle="Line" Hidden="1" XYZ="-0.360428209295937,0.337612235581487,1.00964901631793" Connections="1461" ForcefieldType="h1" Charge="0.053" Components="H" Visible="0">
							<Properties Force="283.867040138712,411.11435848996,-49.936033750323" RelativeVelocity="0.874628389045082,-0.700840741798495,-0.154840669329067"/>
						</Atom3d>
						<Bond ID="1461" Mapping="409" Parent="95" Hidden="1" Connects="1448,1460" Visible="0"/>
						<Atom3d ID="1462" HasProperties="1" Mapping="409" Parent="95" UserID="550" DisplayStyle="Line" Hidden="1" XYZ="-0.407731447908888,0.317380717130078,1.08207684241148" Connections="1463" ForcefieldType="h1" Charge="0.053" Components="H" Visible="0">
							<Properties Force="64.0983350955452,661.202924299593,176.861040846835" RelativeVelocity="0.587154940051938,0.63227968147582,-0.708003748482382"/>
						</Atom3d>
						<Bond ID="1463" Mapping="409" Parent="95" Hidden="1" Connects="1450,1462" Visible="0"/>
						<Atom3d ID="1464" HasProperties="1" Mapping="409" Parent="95" UserID="551" DisplayStyle="Line" Hidden="1" XYZ="-0.457864396352636,0.342973095081503,1.08486265724119" Connections="1465" ForcefieldType="h1" Charge="0.053" Components="H" Visible="0">
							<Properties Force="-419.618524672606,290.948634436836,-371.646568571115" RelativeVelocity="-0.507604299167156,-0.193929889765641,-0.157608200407235"/>
						</Atom3d>
						<Bond ID="1465" Mapping="409" Parent="95" Hidden="1" Connects="1450,1464" Visible="0"/>
						<Atom3d ID="1466" HasProperties="1" Mapping="409" Parent="95" UserID="552" DisplayStyle="Line" Hidden="1" XYZ="-0.413561914214718,0.36865977249167,1.11205190715041" Connections="1467" ForcefieldType="h1" Charge="0.053" Components="H" Visible="0">
							<Properties Force="15.9713623507127,-167.83013323033,-392.396996950642" RelativeVelocity="0.205609077193329,0.842782723521881,0.368097281246236"/>
						</Atom3d>
						<Bond ID="1467" Mapping="409" Parent="95" Hidden="1" Connects="1450,1466" Visible="0"/>
						<Molecule ID="95" Mapping="409" Parent="2" Children="ci(25):23+1445,5719,5912" Name="Sketch 25" XYZ="-0.300331566459577,0.225248674835745,0.337873012253616" Visible="0"/>
						<Atom3d ID="1468" HasProperties="1" Mapping="409" Parent="97" UserID="553" DisplayStyle="Line" XYZ="0.106604235536863,0.424029871717978,2.35263536685102" Connections="1470,1476,1478" ForcefieldType="c3&apos;" Charge="0.374" Components="C" Visible="0">
							<Properties Force="-150.984016710536,281.968582403446,-1673.18684802238" RelativeVelocity="0.091897631762857,-0.161780530143199,0.12528720057705"/>
						</Atom3d>
						<Atom3d ID="1469" HasProperties="1" Mapping="409" Parent="97" UserID="554" DisplayStyle="Line" XYZ="0.121102601191838,0.430587126358879,2.31069117243917" Connections="1470,1472,1474" ForcefieldType="n3m" Charge="-0.446" Components="N" Visible="0">
							<Properties Force="-56.3939339191414,-450.591665737398,673.090829971629" RelativeVelocity="0.157059502011305,-0.200640105725227,-0.184002348738238"/>
						</Atom3d>
						<Bond ID="1470" Mapping="409" Parent="97" Connects="1468,1469" Visible="0"/>
						<Atom3d ID="1471" HasProperties="1" Mapping="409" Parent="97" UserID="555" DisplayStyle="Line" XYZ="0.129993302350124,0.475075978375938,2.2952145265552" Connections="1472,1480,1482,1484" ForcefieldType="c4" Charge="0.064" Components="C" Visible="0">
							<Properties Force="230.872335453202,-152.169513519767,531.137336724108" RelativeVelocity="0.117817235355807,0.185880912902878,-0.0543049419834458"/>
						</Atom3d>
						<Bond ID="1472" Mapping="409" Parent="97" Connects="1469,1471" Visible="0"/>
						<Atom3d ID="1473" HasProperties="1" Mapping="409" Parent="97" UserID="556" DisplayStyle="Line" XYZ="0.123332812834992,0.393873599688835,2.28074344791325" Connections="1474,1486,1488,1490" ForcefieldType="c4" Charge="0.064" Components="C" Visible="0">
							<Properties Force="962.385995227512,327.999469098178,119.9715621978" RelativeVelocity="0.119281858390211,0.0730067910202072,0.105847916682412"/>
						</Atom3d>
						<Bond ID="1474" Mapping="409" Parent="97" Connects="1469,1473" Visible="0"/>
						<Atom3d ID="1475" HasProperties="1" Mapping="409" Parent="97" UserID="557" DisplayStyle="Line" XYZ="0.0988644815845036,0.455421833192831,2.37456793451606" Connections="1476" ForcefieldType="o1=" Charge="-0.45" Components="O" Visible="0">
							<Properties Force="-147.44894244627,321.030960166468,1403.41140121258" RelativeVelocity="0.282111649256467,0.121331517066456,0.14475442645773"/>
						</Atom3d>
						<Bond ID="1476" Mapping="409" Parent="97" Connects="1468,1475" Type="Double" Visible="0"/>
						<Atom3d ID="1477" HasProperties="1" Mapping="409" Parent="97" UserID="558" DisplayStyle="Line" Hidden="1" XYZ="0.0982814407426166,0.389339781900968,2.36083996939298" Connections="1478" ForcefieldType="h1" Charge="0.076" Components="H" Visible="0">
							<Properties Force="185.906597591146,29.7286448158702,18.6716780725032" RelativeVelocity="0.0637734681032499,0.147167589726364,0.35929738249411"/>
						</Atom3d>
						<Bond ID="1478" Mapping="409" Parent="97" Hidden="1" Connects="1468,1477" Visible="0"/>
						<Atom3d ID="1479" HasProperties="1" Mapping="409" Parent="97" UserID="559" DisplayStyle="Line" Hidden="1" XYZ="0.166570243882596,0.477723630781199,2.290466711062" Connections="1480" ForcefieldType="h1" Charge="0.053" Components="H" Visible="0">
							<Properties Force="-674.348503394488,355.631504389703,242.566373215257" RelativeVelocity="-0.438836914327536,-0.0879913480354603,-0.140943714633134"/>
						</Atom3d>
						<Bond ID="1480" Mapping="409" Parent="97" Hidden="1" Connects="1471,1479" Visible="0"/>
						<Atom3d ID="1481" HasProperties="1" Mapping="409" Parent="97" UserID="560" DisplayStyle="Line" Hidden="1" XYZ="0.114008127362544,0.499346797164462,2.31810856804101" Connections="1482" ForcefieldType="h1" Charge="0.053" Components="H" Visible="0">
							<Properties Force="760.501836732745,-291.622274852493,-428.488285016237" RelativeVelocity="0.0326812236789814,-1.36654197246272,0.043036192892127"/>
						</Atom3d>
						<Bond ID="1482" Mapping="409" Parent="97" Hidden="1" Connects="1471,1481" Visible="0"/>
						<Atom3d ID="1483" HasProperties="1" Mapping="409" Parent="97" UserID="561" DisplayStyle="Line" Hidden="1" XYZ="0.114314443925693,0.480666195872911,2.2642080278528" Connections="1484" ForcefieldType="h1" Charge="0.053" Components="H" Visible="0">
							<Properties Force="-176.381060921149,-13.9464720178693,-554.060202336774" RelativeVelocity="-0.047708702868242,0.400270712154884,-0.0180448341057342"/>
						</Atom3d>
						<Bond ID="1484" Mapping="409" Parent="97" Hidden="1" Connects="1471,1483" Visible="0"/>
						<Atom3d ID="1485" HasProperties="1" Mapping="409" Parent="97" UserID="562" DisplayStyle="Line" Hidden="1" XYZ="0.130671693488345,0.364339434137209,2.29903031387487" Connections="1486" ForcefieldType="h1" Charge="0.053" Components="H" Visible="0">
							<Properties Force="26.4993408369611,-257.990297662324,16.5557116613917" RelativeVelocity="-0.501512130078647,0.353421139562478,0.183074953121574"/>
						</Atom3d>
						<Bond ID="1486" Mapping="409" Parent="97" Hidden="1" Connects="1473,1485" Visible="0"/>
						<Atom3d ID="1487" HasProperties="1" Mapping="409" Parent="97" UserID="563" DisplayStyle="Line" Hidden="1" XYZ="0.148234060032542,0.398908462175233,2.25524475693861" Connections="1488" ForcefieldType="h1" Charge="0.053" Components="H" Visible="0">
							<Properties Force="208.386064070169,46.0466083210083,223.873236854925" RelativeVelocity="-0.692583926157106,-0.34490116724314,-0.572670485523594"/>
						</Atom3d>
						<Bond ID="1488" Mapping="409" Parent="97" Hidden="1" Connects="1473,1487" Visible="0"/>
						<Atom3d ID="1489" HasProperties="1" Mapping="409" Parent="97" UserID="564" DisplayStyle="Line" Hidden="1" XYZ="0.0941987138304645,0.39062698644472,2.26292273468258" Connections="1490" ForcefieldType="h1" Charge="0.053" Components="H" Visible="0">
							<Properties Force="-1214.92741902728,-260.522420056514,-512.637273149527" RelativeVelocity="-0.128530132342068,-0.45925939313444,0.313284990153874"/>
						</Atom3d>
						<Bond ID="1490" Mapping="409" Parent="97" Hidden="1" Connects="1473,1489" Visible="0"/>
						<Molecule ID="97" Mapping="409" Parent="2" Children="ci(25):23+1468,5720,5913" Name="Sketch 25" XYZ="-0.300331566459577,0.225248674835745,0.337873012253616" Visible="0"/>
						<Atom3d ID="1491" HasProperties="1" Mapping="409" Parent="99" UserID="565" DisplayStyle="Line" XYZ="0.963312648239743,0.894325278716253,0.893762654628262" Connections="1493,1499,1501" ForcefieldType="c3&apos;" Charge="0.374" Components="C">
							<Properties Force="403.166179735178,845.0326612589,-140.865265648021" RelativeVelocity="-0.196438236455503,0.0688542134249775,0.0824288204620827"/>
						</Atom3d>
						<Atom3d ID="1492" HasProperties="1" Mapping="409" Parent="99" UserID="566" DisplayStyle="Line" XYZ="0.981245883449163,0.857885511448845,0.908956811092117" Connections="1493,1495,1497" ForcefieldType="n3m" Charge="-0.446" Components="N">
							<Properties Force="1167.62879659817,212.812415918247,521.574910415625" RelativeVelocity="-0.241814498669339,-0.150702289768439,0.0317722878825086"/>
						</Atom3d>
						<Bond ID="1493" Mapping="409" Parent="99" Connects="1491,1492"/>
						<Atom3d ID="1494" HasProperties="1" Mapping="409" Parent="99" UserID="567" DisplayStyle="Line" XYZ="1.02805956313965,0.859977092095796,0.922201800765784" Connections="1495,1503,1505,1507" ForcefieldType="c4" Charge="0.064" Components="C">
							<Properties Force="-359.878396437184,-844.356566046035,1793.40627635695" RelativeVelocity="0.155049948508841,0.0417455151317634,-0.0385739888441795"/>
						</Atom3d>
						<Bond ID="1495" Mapping="409" Parent="99" Connects="1492,1494"/>
						<Atom3d ID="1496" HasProperties="1" Mapping="409" Parent="99" UserID="568" DisplayStyle="Line" XYZ="0.956559413900163,0.819275189066789,0.925194606745667" Connections="1497,1509,1511,1513" ForcefieldType="c4" Charge="0.064" Components="C">
							<Properties Force="1435.75896270574,512.254424775218,-1348.92008198495" RelativeVelocity="-0.154596338282683,0.362288657105596,-0.117507070087063"/>
						</Atom3d>
						<Bond ID="1497" Mapping="409" Parent="99" Connects="1492,1496"/>
						<Atom3d ID="1498" HasProperties="1" Mapping="409" Parent="99" UserID="569" DisplayStyle="Line" XYZ="0.983516076446853,0.928697266133743,0.888310207074961" Connections="1499" ForcefieldType="o1=" Charge="-0.45" Components="O">
							<Properties Force="-212.968649296629,-527.964743888651,43.3979091109627" RelativeVelocity="-0.108950505470919,-0.0345569501481294,-0.0363982615649589"/>
						</Atom3d>
						<Bond ID="1499" Mapping="409" Parent="99" Connects="1491,1498" Type="Double"/>
						<Atom3d ID="1500" HasProperties="1" Mapping="409" Parent="99" UserID="570" DisplayStyle="Line" Hidden="1" XYZ="0.929030154409723,0.891700281389083,0.883863613292861" Connections="1501" ForcefieldType="h1" Charge="0.076" Components="H">
							<Properties Force="-406.749508840901,-251.117110154495,79.0756607383344" RelativeVelocity="0.232506540575621,-0.398607507093665,-0.541325648930844"/>
						</Atom3d>
						<Bond ID="1501" Mapping="409" Parent="99" Hidden="1" Connects="1491,1500"/>
						<Atom3d ID="1502" HasProperties="1" Mapping="409" Parent="99" UserID="571" DisplayStyle="Line" Hidden="1" XYZ="1.03032410626956,0.853330699491325,0.959564194463704" Connections="1503" ForcefieldType="h1" Charge="0.053" Components="H">
							<Properties Force="-70.3962860039522,224.78503391618,-947.351043950308" RelativeVelocity="0.259811527971824,0.701525683220867,-0.149498094166426"/>
						</Atom3d>
						<Bond ID="1503" Mapping="409" Parent="99" Hidden="1" Connects="1494,1502"/>
						<Atom3d ID="1504" HasProperties="1" Mapping="409" Parent="99" UserID="572" DisplayStyle="Line" Hidden="1" XYZ="1.04771087170792,0.889312529133325,0.917214568880943" Connections="1505" ForcefieldType="h1" Charge="0.053" Components="H">
							<Properties Force="-563.097110433442,402.926430473366,-392.000759271885" RelativeVelocity="0.181811882396475,-0.253996928265242,-0.315908882056985"/>
						</Atom3d>
						<Bond ID="1505" Mapping="409" Parent="99" Hidden="1" Connects="1494,1504"/>
						<Atom3d ID="1506" HasProperties="1" Mapping="409" Parent="99" UserID="573" DisplayStyle="Line" Hidden="1" XYZ="1.04507152635343,0.833095450205393,0.907222741060207" Connections="1507" ForcefieldType="h1" Charge="0.053" Components="H">
							<Properties Force="328.494133894578,-412.962183986076,-317.92438868122" RelativeVelocity="0.0591143594978799,1.30788074782401,-0.0213904335397318"/>
						</Atom3d>
						<Bond ID="1507" Mapping="409" Parent="99" Hidden="1" Connects="1494,1506"/>
						<Atom3d ID="1508" HasProperties="1" Mapping="409" Parent="99" UserID="574" DisplayStyle="Line" Hidden="1" XYZ="0.942040926436063,0.80675614713709,0.895887525031924" Connections="1509" ForcefieldType="h1" Charge="0.053" Components="H">
							<Properties Force="-695.970234830977,-459.436182585362,-170.804789115379" RelativeVelocity="0.687115191373727,-0.493384387131506,-1.03381663590926"/>
						</Atom3d>
						<Bond ID="1509" Mapping="409" Parent="99" Hidden="1" Connects="1496,1508"/>
						<Atom3d ID="1510" HasProperties="1" Mapping="409" Parent="99" UserID="575" DisplayStyle="Line" Hidden="1" XYZ="0.935584904861773,0.82910042653521,0.949957882853025" Connections="1511" ForcefieldType="h1" Charge="0.053" Components="H">
							<Properties Force="-1177.65525191193,245.689674657462,970.95370044028" RelativeVelocity="0.299170414606337,0.352490318623189,0.274071799551748"/>
						</Atom3d>
						<Bond ID="1511" Mapping="409" Parent="99" Hidden="1" Connects="1496,1510"/>
						<Atom3d ID="1512" HasProperties="1" Mapping="409" Parent="99" UserID="576" DisplayStyle="Line" Hidden="1" XYZ="0.979004373215543,0.794462032165595,0.937597865280401" Connections="1513" ForcefieldType="h1" Charge="0.053" Components="H">
							<Properties Force="171.518734332668,10.5550501523466,69.4357416270986" RelativeVelocity="-0.1785163618085,-0.517008579318573,-0.76705614469968"/>
						</Atom3d>
						<Bond ID="1513" Mapping="409" Parent="99" Hidden="1" Connects="1496,1512"/>
						<Molecule ID="99" Mapping="409" Parent="2" Children="ci(24):23+1491,5721" Name="Sketch 25" XYZ="-0.300331566459577,0.225248674835745,0.337873012253616"/>
						<Atom3d ID="1514" HasProperties="1" Mapping="409" Parent="101" UserID="577" DisplayStyle="Line" XYZ="-0.598459336881223,-0.315613817384253,1.42293052890418" Connections="1516,1522,1524" ForcefieldType="c3&apos;" Charge="0.374" Components="C" Visible="0">
							<Properties Force="1536.96694014637,-304.366256222044,798.767439156226" RelativeVelocity="-0.0655965125008513,-0.110240586477174,-0.00744733573801723"/>
						</Atom3d>
						<Atom3d ID="1515" HasProperties="1" Mapping="409" Parent="101" UserID="578" DisplayStyle="Line" XYZ="-0.616253289461589,-0.341848020326249,1.39397432873672" Connections="1516,1518,1520" ForcefieldType="n3m" Charge="-0.446" Components="N" Visible="0">
							<Properties Force="-724.995297368057,-1051.53740711225,-412.431748667253" RelativeVelocity="-0.110210229697652,0.252357405882485,0.136897150491372"/>
						</Atom3d>
						<Bond ID="1516" Mapping="409" Parent="101" Connects="1514,1515" Visible="0"/>
						<Atom3d ID="1517" HasProperties="1" Mapping="409" Parent="101" UserID="579" DisplayStyle="Line" XYZ="-0.596035204114033,-0.378176328403574,1.36915382632837" Connections="1518,1526,1528,1530" ForcefieldType="c4" Charge="0.064" Components="C" Visible="0">
							<Properties Force="-128.099939090458,766.064905751895,749.075989100287" RelativeVelocity="0.160782266840086,-0.0729319322239527,-0.143964188498909"/>
						</Atom3d>
						<Bond ID="1518" Mapping="409" Parent="101" Connects="1515,1517" Visible="0"/>
						<Atom3d ID="1519" HasProperties="1" Mapping="409" Parent="101" UserID="580" DisplayStyle="Line" XYZ="-0.661848622393426,-0.333479225187933,1.38166266404554" Connections="1520,1532,1534,1536" ForcefieldType="c4" Charge="0.064" Components="C" Visible="0">
							<Properties Force="277.73523150961,531.553814833638,9.94190672058866" RelativeVelocity="-0.0646789049293296,-0.16540773234215,0.362412512315832"/>
						</Atom3d>
						<Bond ID="1520" Mapping="409" Parent="101" Connects="1515,1519" Visible="0"/>
						<Atom3d ID="1521" HasProperties="1" Mapping="409" Parent="101" UserID="581" DisplayStyle="Line" XYZ="-0.55961775115748,-0.316876983382578,1.43465294941494" Connections="1522" ForcefieldType="o1=" Charge="-0.45" Components="O" Visible="0">
							<Properties Force="-1008.85987441674,85.6451969536519,-329.252722386544" RelativeVelocity="0.135265894303791,-0.0195980595575442,-0.0652391612272421"/>
						</Atom3d>
						<Bond ID="1522" Mapping="409" Parent="101" Connects="1514,1521" Type="Double" Visible="0"/>
						<Atom3d ID="1523" HasProperties="1" Mapping="409" Parent="101" UserID="582" DisplayStyle="Line" Hidden="1" XYZ="-0.623109656906686,-0.294832805350807,1.439465802669" Connections="1524" ForcefieldType="h1" Charge="0.076" Components="H" Visible="0">
							<Properties Force="93.6641040607983,315.762002502223,-0.780271038072866" RelativeVelocity="-0.133688561617044,0.538431961485414,-0.104846009894287"/>
						</Atom3d>
						<Bond ID="1524" Mapping="409" Parent="101" Hidden="1" Connects="1514,1523" Visible="0"/>
						<Atom3d ID="1525" HasProperties="1" Mapping="409" Parent="101" UserID="583" DisplayStyle="Line" Hidden="1" XYZ="-0.564238727603872,-0.385754248403366,1.38139261790988" Connections="1526" ForcefieldType="h1" Charge="0.053" Components="H" Visible="0">
							<Properties Force="565.022244342754,-139.658459323506,470.335293531814" RelativeVelocity="-0.779520008000231,-0.0635224195336981,0.636395279642309"/>
						</Atom3d>
						<Bond ID="1526" Mapping="409" Parent="101" Hidden="1" Connects="1517,1525" Visible="0"/>
						<Atom3d ID="1527" HasProperties="1" Mapping="409" Parent="101" UserID="584" DisplayStyle="Line" Hidden="1" XYZ="-0.590334222870098,-0.365298621510553,1.33734800127589" Connections="1528" ForcefieldType="h1" Charge="0.053" Components="H" Visible="0">
							<Properties Force="-40.0712028739337,-130.733276221914,-1032.6597308844" RelativeVelocity="0.348041624400361,-0.506244242015466,0.625212448106281"/>
						</Atom3d>
						<Bond ID="1528" Mapping="409" Parent="101" Hidden="1" Connects="1517,1527" Visible="0"/>
						<Atom3d ID="1529" HasProperties="1" Mapping="409" Parent="101" UserID="585" DisplayStyle="Line" Hidden="1" XYZ="-0.615959597455812,-0.408138495530152,1.37032373115398" Connections="1530" ForcefieldType="h1" Charge="0.053" Components="H" Visible="0">
							<Properties Force="-68.1983344352606,148.525782105169,-141.626775413855" RelativeVelocity="0.0862234294811189,0.766118718957253,-0.785576661996264"/>
						</Atom3d>
						<Bond ID="1530" Mapping="409" Parent="101" Hidden="1" Connects="1517,1529" Visible="0"/>
						<Atom3d ID="1531" HasProperties="1" Mapping="409" Parent="101" UserID="586" DisplayStyle="Line" Hidden="1" XYZ="-0.679304678261571,-0.365843992130744,1.37486633241832" Connections="1532" ForcefieldType="h1" Charge="0.053" Components="H" Visible="0">
							<Properties Force="281.86772243422,926.865096882482,245.661423027477" RelativeVelocity="-0.894514998584435,0.175611396596128,-0.226275169913186"/>
						</Atom3d>
						<Bond ID="1532" Mapping="409" Parent="101" Hidden="1" Connects="1519,1531" Visible="0"/>
						<Atom3d ID="1533" HasProperties="1" Mapping="409" Parent="101" UserID="587" DisplayStyle="Line" Hidden="1" XYZ="-0.659933690053208,-0.311950275990626,1.35172403471283" Connections="1534" ForcefieldType="h1" Charge="0.053" Components="H" Visible="0">
							<Properties Force="-439.51053001418,-458.546350392488,309.061399546558" RelativeVelocity="0.235417998967833,-0.453916818310679,-0.277297052229908"/>
						</Atom3d>
						<Bond ID="1534" Mapping="409" Parent="101" Hidden="1" Connects="1519,1533" Visible="0"/>
						<Atom3d ID="1535" HasProperties="1" Mapping="409" Parent="101" UserID="588" DisplayStyle="Line" Hidden="1" XYZ="-0.675944395422603,-0.312951632832878,1.40902618427178" Connections="1536" ForcefieldType="h1" Charge="0.053" Components="H" Visible="0">
							<Properties Force="-287.419500745768,-640.330354986755,-667.743300161953" RelativeVelocity="0.6649871187214,0.951912440353854,-0.284798209005896"/>
						</Atom3d>
						<Bond ID="1536" Mapping="409" Parent="101" Hidden="1" Connects="1519,1535" Visible="0"/>
						<Molecule ID="101" Mapping="409" Parent="2" Children="ci(25):23+1514,5722,5914" Name="Sketch 25" XYZ="-0.300331566459577,0.225248674835745,0.337873012253616" Visible="0"/>
						<Atom3d ID="1537" HasProperties="1" Mapping="409" Parent="103" UserID="589" DisplayStyle="Line" XYZ="-0.735925343984674,0.717475173798702,0.476124563322401" Connections="1539,1545,1547" ForcefieldType="c3&apos;" Charge="0.374" Components="C" Visible="0">
							<Properties Force="-114.360410242023,893.947404284401,-735.813178226267" RelativeVelocity="0.210695491832642,-0.124948250202873,0.0268019995741262"/>
						</Atom3d>
						<Atom3d ID="1538" HasProperties="1" Mapping="409" Parent="103" UserID="590" DisplayStyle="Line" XYZ="-0.758453421825123,0.681688771476257,0.482286512580508" Connections="1539,1541,1543" ForcefieldType="n3m" Charge="-0.446" Components="N" Visible="0">
							<Properties Force="18.2783761960875,-1416.42993980003,452.490004063765" RelativeVelocity="0.10073478346554,0.154935898390897,-0.0430034092578609"/>
						</Atom3d>
						<Bond ID="1539" Mapping="409" Parent="103" Connects="1537,1538" Visible="0"/>
						<Atom3d ID="1540" HasProperties="1" Mapping="409" Parent="103" UserID="591" DisplayStyle="Line" XYZ="-0.743073492448049,0.650651321028552,0.51631855530304" Connections="1541,1549,1551,1553" ForcefieldType="c4" Charge="0.064" Components="C" Visible="0">
							<Properties Force="-273.945324323078,761.988640944964,742.080366844479" RelativeVelocity="-0.14140122742511,0.022543211575203,0.247227691100525"/>
						</Atom3d>
						<Bond ID="1541" Mapping="409" Parent="103" Connects="1538,1540" Visible="0"/>
						<Atom3d ID="1542" HasProperties="1" Mapping="409" Parent="103" UserID="592" DisplayStyle="Line" XYZ="-0.79691758211287,0.671568451107267,0.456939352953393" Connections="1543,1555,1557,1559" ForcefieldType="c4" Charge="0.064" Components="C" Visible="0">
							<Properties Force="776.038837260957,467.657483535702,-1513.5135243813" RelativeVelocity="-0.0254962468984824,-0.0187334359360075,0.101334930473917"/>
						</Atom3d>
						<Bond ID="1543" Mapping="409" Parent="103" Connects="1538,1542" Visible="0"/>
						<Atom3d ID="1544" HasProperties="1" Mapping="409" Parent="103" UserID="593" DisplayStyle="Line" XYZ="-0.70502426259611,0.728367231319934,0.498256419890172" Connections="1545" ForcefieldType="o1=" Charge="-0.45" Components="O" Visible="0">
							<Properties Force="557.753624936256,134.223931413283,59.1141795534843" RelativeVelocity="0.0549189167002163,-0.0530656311183327,0.162117449443351"/>
						</Atom3d>
						<Bond ID="1545" Mapping="409" Parent="103" Connects="1537,1544" Type="Double" Visible="0"/>
						<Atom3d ID="1546" HasProperties="1" Mapping="409" Parent="103" UserID="594" DisplayStyle="Line" Hidden="1" XYZ="-0.748849065913628,0.737432214123507,0.447209694793541" Connections="1547" ForcefieldType="h1" Charge="0.076" Components="H" Visible="0">
							<Properties Force="229.342697027491,-314.291016896637,499.464301659328" RelativeVelocity="0.318716519194127,-0.140307315655096,0.890594266509535"/>
						</Atom3d>
						<Bond ID="1547" Mapping="409" Parent="103" Hidden="1" Connects="1537,1546" Visible="0"/>
						<Atom3d ID="1548" HasProperties="1" Mapping="409" Parent="103" UserID="595" DisplayStyle="Line" Hidden="1" XYZ="-0.721441974152842,0.624088700300647,0.504130686990097" Connections="1549" ForcefieldType="h1" Charge="0.053" Components="H" Visible="0">
							<Properties Force="16.9822935043901,416.827766659403,21.6170089093737" RelativeVelocity="-0.23885100189819,0.0812121945038001,-1.01089934663501"/>
						</Atom3d>
						<Bond ID="1549" Mapping="409" Parent="103" Hidden="1" Connects="1540,1548" Visible="0"/>
						<Atom3d ID="1550" HasProperties="1" Mapping="409" Parent="103" UserID="596" DisplayStyle="Line" Hidden="1" XYZ="-0.771070647099769,0.634038067759234,0.532497405058397" Connections="1551" ForcefieldType="h1" Charge="0.053" Components="H" Visible="0">
							<Properties Force="117.173107565996,212.417025814474,-242.837195287784" RelativeVelocity="-0.29823912045545,0.59613853138439,-0.437468599471752"/>
						</Atom3d>
						<Bond ID="1551" Mapping="409" Parent="103" Hidden="1" Connects="1540,1550" Visible="0"/>
						<Atom3d ID="1552" HasProperties="1" Mapping="409" Parent="103" UserID="597" DisplayStyle="Line" Hidden="1" XYZ="-0.728040318153817,0.672074346881501,0.543410738320533" Connections="1553" ForcefieldType="h1" Charge="0.053" Components="H" Visible="0">
							<Properties Force="-93.5355602534016,-929.33543503477,-618.230244976274" RelativeVelocity="0.80994699843914,-0.573886145942401,-0.326962596577098"/>
						</Atom3d>
						<Bond ID="1553" Mapping="409" Parent="103" Hidden="1" Connects="1540,1552" Visible="0"/>
						<Atom3d ID="1554" HasProperties="1" Mapping="409" Parent="103" UserID="598" DisplayStyle="Line" Hidden="1" XYZ="-0.82516797536496,0.678418679856174,0.474153537661993" Connections="1555" ForcefieldType="h1" Charge="0.053" Components="H" Visible="0">
							<Properties Force="-1477.37638771248,137.822030346903,1090.1353212128" RelativeVelocity="0.138348941035334,-0.934745180752702,-0.273407793115446"/>
						</Atom3d>
						<Bond ID="1555" Mapping="409" Parent="103" Hidden="1" Connects="1542,1554" Visible="0"/>
						<Atom3d ID="1556" HasProperties="1" Mapping="409" Parent="103" UserID="599" DisplayStyle="Line" Hidden="1" XYZ="-0.798270571918313,0.637833334312629,0.445046704695868" Connections="1557" ForcefieldType="h1" Charge="0.053" Components="H" Visible="0">
							<Properties Force="178.773583991774,-112.347365652955,1.74248352102979" RelativeVelocity="-0.407382092133652,0.652528888393387,-0.565764866270579"/>
						</Atom3d>
						<Bond ID="1557" Mapping="409" Parent="103" Hidden="1" Connects="1542,1556" Visible="0"/>
						<Atom3d ID="1558" HasProperties="1" Mapping="409" Parent="103" UserID="600" DisplayStyle="Line" Hidden="1" XYZ="-0.799507325674813,0.694677503147042,0.428306320768086" Connections="1559" ForcefieldType="h1" Charge="0.053" Components="H" Visible="0">
							<Properties Force="219.516206169317,-491.07539405719,306.888597844798" RelativeVelocity="0.199348343889565,0.201947225631644,-0.213349031922703"/>
						</Atom3d>
						<Bond ID="1559" Mapping="409" Parent="103" Hidden="1" Connects="1542,1558" Visible="0"/>
						<Molecule ID="103" Mapping="409" Parent="2" Children="ci(25):23+1537,5723,5915" Name="Sketch 25" XYZ="-0.300331566459577,0.225248674835745,0.337873012253616" Visible="0"/>
						<Atom3d ID="1560" HasProperties="1" Mapping="409" Parent="105" UserID="601" DisplayStyle="Line" XYZ="0.921688968173303,1.00848075302211,0.5641863038467" Connections="1562,1568,1570" ForcefieldType="c3&apos;" Charge="0.374" Components="C" Visible="0">
							<Properties Force="126.51864741112,627.95065310207,756.069301538614" RelativeVelocity="0.100527755972797,-0.239324491313648,0.0160064272982632"/>
						</Atom3d>
						<Atom3d ID="1561" HasProperties="1" Mapping="409" Parent="105" UserID="602" DisplayStyle="Line" XYZ="0.878734060971783,1.00637839468995,0.557016032613019" Connections="1562,1564,1566" ForcefieldType="n3m" Charge="-0.446" Components="N" Visible="0">
							<Properties Force="-975.233216097231,-945.642535583977,-391.833049933873" RelativeVelocity="0.117812376428565,0.0267266126995212,0.0227270501228381"/>
						</Atom3d>
						<Bond ID="1562" Mapping="409" Parent="105" Connects="1560,1561" Visible="0"/>
						<Atom3d ID="1563" HasProperties="1" Mapping="409" Parent="105" UserID="603" DisplayStyle="Line" XYZ="0.854446362972303,1.03969589453018,0.533212306206359" Connections="1564,1572,1574,1576" ForcefieldType="c4" Charge="0.064" Components="C" Visible="0">
							<Properties Force="204.086992409188,585.255439748356,297.343749602697" RelativeVelocity="0.00841488081450437,0.0809777523104078,-0.305017018708326"/>
						</Atom3d>
						<Bond ID="1564" Mapping="409" Parent="105" Connects="1561,1563" Visible="0"/>
						<Atom3d ID="1565" HasProperties="1" Mapping="409" Parent="105" UserID="604" DisplayStyle="Line" XYZ="0.853101999525303,0.965438302761491,0.553416118780402" Connections="1566,1578,1580,1582" ForcefieldType="c4" Charge="0.064" Components="C" Visible="0">
							<Properties Force="534.490436349115,-138.77761985166,-794.411421930761" RelativeVelocity="0.0231575234023499,0.087884013861825,0.0388595217938069"/>
						</Atom3d>
						<Bond ID="1566" Mapping="409" Parent="105" Connects="1561,1565" Visible="0"/>
						<Atom3d ID="1567" HasProperties="1" Mapping="409" Parent="105" UserID="605" DisplayStyle="Line" XYZ="0.942948550640453,1.04159208763689,0.56797938053205" Connections="1568" ForcefieldType="o1=" Charge="-0.45" Components="O" Visible="0">
							<Properties Force="-96.181610554523,769.331713937378,-476.640529733312" RelativeVelocity="-0.0875902436618049,0.106967291181259,0.080364818318144"/>
						</Atom3d>
						<Bond ID="1568" Mapping="409" Parent="105" Connects="1560,1567" Type="Double" Visible="0"/>
						<Atom3d ID="1569" HasProperties="1" Mapping="409" Parent="105" UserID="606" DisplayStyle="Line" Hidden="1" XYZ="0.938744102368073,0.979882629030208,0.575777998544971" Connections="1570" ForcefieldType="h1" Charge="0.076" Components="H" Visible="0">
							<Properties Force="-276.764917151529,-1205.57494257893,-44.1901971427222" RelativeVelocity="0.235140900107618,-0.0548494719341807,-0.00253222234873603"/>
						</Atom3d>
						<Bond ID="1570" Mapping="409" Parent="105" Hidden="1" Connects="1560,1569" Visible="0"/>
						<Atom3d ID="1571" HasProperties="1" Mapping="409" Parent="105" UserID="607" DisplayStyle="Line" Hidden="1" XYZ="0.819706164102233,1.0396755363752,0.541821950023212" Connections="1572" ForcefieldType="h1" Charge="0.053" Components="H" Visible="0">
							<Properties Force="-72.6582457928388,-53.4598733596673,229.542152615764" RelativeVelocity="-0.539559225700961,0.816184252334919,-0.352401244483063"/>
						</Atom3d>
						<Bond ID="1572" Mapping="409" Parent="105" Hidden="1" Connects="1563,1571" Visible="0"/>
						<Atom3d ID="1573" HasProperties="1" Mapping="409" Parent="105" UserID="608" DisplayStyle="Line" Hidden="1" XYZ="0.856205797590653,1.03683340289709,0.498269351952476" Connections="1574" ForcefieldType="h1" Charge="0.053" Components="H" Visible="0">
							<Properties Force="19.9380034554162,-433.749663582443,-667.031835822792" RelativeVelocity="-0.0930372873674903,1.07618091712312,-0.444815444396569"/>
						</Atom3d>
						<Bond ID="1574" Mapping="409" Parent="105" Hidden="1" Connects="1563,1573" Visible="0"/>
						<Atom3d ID="1575" HasProperties="1" Mapping="409" Parent="105" UserID="609" DisplayStyle="Line" Hidden="1" XYZ="0.867203609377493,1.07221363165808,0.538552499079974" Connections="1576" ForcefieldType="h1" Charge="0.053" Components="H" Visible="0">
							<Properties Force="160.99263627293,235.300625742,401.693059666782" RelativeVelocity="-0.278937195257057,-0.268912647507689,0.340457905099176"/>
						</Atom3d>
						<Bond ID="1576" Mapping="409" Parent="105" Hidden="1" Connects="1563,1575" Visible="0"/>
						<Atom3d ID="1577" HasProperties="1" Mapping="409" Parent="105" UserID="610" DisplayStyle="Line" Hidden="1" XYZ="0.844403905392203,0.958502016413405,0.518261359284753" Connections="1578" ForcefieldType="h1" Charge="0.053" Components="H" Visible="0">
							<Properties Force="7.4701158154479,230.995632918413,439.903754163031" RelativeVelocity="0.481941282768143,-1.09138677876145,-0.156589545072616"/>
						</Atom3d>
						<Bond ID="1578" Mapping="409" Parent="105" Hidden="1" Connects="1565,1577" Visible="0"/>
						<Atom3d ID="1579" HasProperties="1" Mapping="409" Parent="105" UserID="611" DisplayStyle="Line" Hidden="1" XYZ="0.823329563987013,0.966095797843091,0.572833635775318" Connections="1580" ForcefieldType="h1" Charge="0.053" Components="H" Visible="0">
							<Properties Force="-149.729561514681,257.955907450251,204.760551374556" RelativeVelocity="-0.154233478757049,-0.0615066258148742,0.206397855621723"/>
						</Atom3d>
						<Bond ID="1580" Mapping="409" Parent="105" Hidden="1" Connects="1565,1579" Visible="0"/>
						<Atom3d ID="1581" HasProperties="1" Mapping="409" Parent="105" UserID="612" DisplayStyle="Line" Hidden="1" XYZ="0.870787238667613,0.936424429641424,0.563131450249681" Connections="1582" ForcefieldType="h1" Charge="0.053" Components="H" Visible="0">
							<Properties Force="448.001206054844,-71.6680879438866,266.270582064118" RelativeVelocity="1.13268876965982,0.641227497767397,-0.303905163629277"/>
						</Atom3d>
						<Bond ID="1582" Mapping="409" Parent="105" Hidden="1" Connects="1565,1581" Visible="0"/>
						<Molecule ID="105" Mapping="409" Parent="2" Children="ci(25):23+1560,5724,5916" Name="Sketch 25" XYZ="-0.300331566459577,0.225248674835745,0.337873012253616" Visible="0"/>
						<Atom3d ID="1583" HasProperties="1" Mapping="409" Parent="107" UserID="613" DisplayStyle="Line" XYZ="0.304398012628652,-0.937261804276705,0.0818745677531861" Connections="1585,1591,1593" ForcefieldType="c3&apos;" Charge="0.374" Components="C" Visible="0">
							<Properties Force="367.36652172792,-433.884392046601,231.812484875199" RelativeVelocity="0.0774602100661311,-0.151058149166273,0.0446375665250099"/>
						</Atom3d>
						<Atom3d ID="1584" HasProperties="1" Mapping="409" Parent="107" UserID="614" DisplayStyle="Line" XYZ="0.303470058484217,-0.969515478136085,0.111771642280515" Connections="1585,1587,1589" ForcefieldType="n3m" Charge="-0.446" Components="N" Visible="0">
							<Properties Force="-1.28325313463643,588.8321781524,-274.66833631368" RelativeVelocity="0.0328695249099589,-0.191209035756883,-0.0735245221929068"/>
						</Atom3d>
						<Bond ID="1585" Mapping="409" Parent="107" Connects="1583,1584" Visible="0"/>
						<Atom3d ID="1586" HasProperties="1" Mapping="409" Parent="107" UserID="615" DisplayStyle="Line" XYZ="0.309747459293368,-0.963308975620614,0.158598447295075" Connections="1587,1595,1597,1599" ForcefieldType="c4" Charge="0.064" Components="C" Visible="0">
							<Properties Force="1315.4100309483,1485.31964893175,-392.582788575509" RelativeVelocity="-0.0925818285655154,0.103272121653108,0.129498621402132"/>
						</Atom3d>
						<Bond ID="1587" Mapping="409" Parent="107" Connects="1584,1586" Visible="0"/>
						<Atom3d ID="1588" HasProperties="1" Mapping="409" Parent="107" UserID="616" DisplayStyle="Line" XYZ="0.296340249177985,-1.01331823186124,0.0958183314791431" Connections="1589,1601,1603,1605" ForcefieldType="c4" Charge="0.064" Components="C" Visible="0">
							<Properties Force="-1173.89225918471,-821.651924928233,198.318566055806" RelativeVelocity="-0.000643503171944533,0.339461721865544,0.177597279377124"/>
						</Atom3d>
						<Bond ID="1589" Mapping="409" Parent="107" Connects="1584,1588" Visible="0"/>
						<Atom3d ID="1590" HasProperties="1" Mapping="409" Parent="107" UserID="617" DisplayStyle="Line" XYZ="0.305771504991645,-0.898054628889015,0.0875902964346941" Connections="1591" ForcefieldType="o1=" Charge="-0.45" Components="O" Visible="0">
							<Properties Force="-30.1458788796487,-50.5298977137884,272.560212514104" RelativeVelocity="-0.0101280680237513,0.0106808962924058,-0.0548553291848311"/>
						</Atom3d>
						<Bond ID="1591" Mapping="409" Parent="107" Connects="1583,1590" Type="Double" Visible="0"/>
						<Atom3d ID="1592" HasProperties="1" Mapping="409" Parent="107" UserID="618" DisplayStyle="Line" Hidden="1" XYZ="0.307693362867858,-0.952884114522605,0.049621531448284" Connections="1593" ForcefieldType="h1" Charge="0.076" Components="H" Visible="0">
							<Properties Force="-183.911214299777,162.356155181285,-548.256802937543" RelativeVelocity="-0.865497906509885,-0.251466996238322,0.313850709517674"/>
						</Atom3d>
						<Bond ID="1593" Mapping="409" Parent="107" Hidden="1" Connects="1583,1592" Visible="0"/>
						<Atom3d ID="1594" HasProperties="1" Mapping="409" Parent="107" UserID="619" DisplayStyle="Line" Hidden="1" XYZ="0.293747285258373,-0.987552439504405,0.17696622143977" Connections="1595" ForcefieldType="h1" Charge="0.053" Components="H" Visible="0">
							<Properties Force="-685.392147962924,-719.378734110099,479.770883080056" RelativeVelocity="0.126600741801541,0.570385396949442,0.114189455988126"/>
						</Atom3d>
						<Bond ID="1595" Mapping="409" Parent="107" Hidden="1" Connects="1586,1594" Visible="0"/>
						<Atom3d ID="1596" HasProperties="1" Mapping="409" Parent="107" UserID="620" DisplayStyle="Line" Hidden="1" XYZ="0.299881541320857,-0.929446928725275,0.168456176822548" Connections="1597" ForcefieldType="h1" Charge="0.053" Components="H" Visible="0">
							<Properties Force="-101.801820924446,-483.16305405325,-151.928852021303" RelativeVelocity="0.373452775044514,-0.0953177217452075,-0.823459830829643"/>
						</Atom3d>
						<Bond ID="1597" Mapping="409" Parent="107" Hidden="1" Connects="1586,1596" Visible="0"/>
						<Atom3d ID="1598" HasProperties="1" Mapping="409" Parent="107" UserID="621" DisplayStyle="Line" Hidden="1" XYZ="0.345540878057957,-0.964796299359214,0.167568510227825" Connections="1599" ForcefieldType="h1" Charge="0.053" Components="H" Visible="0">
							<Properties Force="-647.677168411679,-21.8076331925078,-195.83051473017" RelativeVelocity="0.199286159262972,-0.159776445068346,0.0334536017440027"/>
						</Atom3d>
						<Bond ID="1599" Mapping="409" Parent="107" Hidden="1" Connects="1586,1598" Visible="0"/>
						<Atom3d ID="1600" HasProperties="1" Mapping="409" Parent="107" UserID="622" DisplayStyle="Line" Hidden="1" XYZ="0.280796239202037,-1.0159432166372,0.0627622633413151" Connections="1601" ForcefieldType="h1" Charge="0.053" Components="H" Visible="0">
							<Properties Force="328.685422620686,443.21208431553,304.814316617407" RelativeVelocity="0.386467449265832,-0.121606146644924,-0.559235144325169"/>
						</Atom3d>
						<Bond ID="1601" Mapping="409" Parent="107" Hidden="1" Connects="1588,1600" Visible="0"/>
						<Atom3d ID="1602" HasProperties="1" Mapping="409" Parent="107" UserID="623" DisplayStyle="Line" Hidden="1" XYZ="0.269736481400616,-1.0271222237613,0.117441814432786" Connections="1603" ForcefieldType="h1" Charge="0.053" Components="H" Visible="0">
							<Properties Force="525.657032896171,-148.9762290212,-251.41055991487" RelativeVelocity="0.467690792504815,0.218324729277875,-0.473432233651113"/>
						</Atom3d>
						<Bond ID="1603" Mapping="409" Parent="107" Hidden="1" Connects="1588,1602" Visible="0"/>
						<Atom3d ID="1604" HasProperties="1" Mapping="409" Parent="107" UserID="624" DisplayStyle="Line" Hidden="1" XYZ="0.324945988758941,-1.035011629051,0.095624735216337" Connections="1605" ForcefieldType="h1" Charge="0.053" Components="H" Visible="0">
							<Properties Force="107.17606450189,109.577198361433,194.979062866592" RelativeVelocity="0.163530065009727,0.21236394902286,0.678147562269327"/>
						</Atom3d>
						<Bond ID="1605" Mapping="409" Parent="107" Hidden="1" Connects="1588,1604" Visible="0"/>
						<Molecule ID="107" Mapping="409" Parent="2" Children="ci(25):23+1583,5725,5917" Name="Sketch 25" XYZ="-0.300331566459577,0.225248674835745,0.337873012253616" Visible="0"/>
						<Atom3d ID="1606" HasProperties="1" Mapping="409" Parent="109" UserID="625" DisplayStyle="Line" XYZ="-0.562490767665959,2.02445527727664,0.162866164366695" Connections="1608,1614,1616" ForcefieldType="c3&apos;" Charge="0.374" Components="C" Visible="0">
							<Properties Force="577.50827809503,-642.884301833344,-1379.83480448347" RelativeVelocity="0.0156670692343587,-0.0935228092364618,0.284984287684582"/>
						</Atom3d>
						<Atom3d ID="1607" HasProperties="1" Mapping="409" Parent="109" UserID="626" DisplayStyle="Line" XYZ="-0.556270816402608,2.05764576382668,0.18960208186491" Connections="1608,1610,1612" ForcefieldType="n3m" Charge="-0.446" Components="N" Visible="0">
							<Properties Force="236.493257534014,427.155591907321,900.431124006327" RelativeVelocity="-0.147162423797484,0.0638831270206085,-0.0255552635727635"/>
						</Atom3d>
						<Bond ID="1608" Mapping="409" Parent="109" Connects="1606,1607" Visible="0"/>
						<Atom3d ID="1609" HasProperties="1" Mapping="409" Parent="109" UserID="627" DisplayStyle="Line" XYZ="-0.586190312542981,2.06643107605059,0.225550843677116" Connections="1610,1618,1620,1622" ForcefieldType="c4" Charge="0.064" Components="C" Visible="0">
							<Properties Force="811.930863865508,1117.16940736999,-807.974365284875" RelativeVelocity="0.125955252791289,-0.3089745044862,0.0571462614159524"/>
						</Atom3d>
						<Bond ID="1610" Mapping="409" Parent="109" Connects="1607,1609" Visible="0"/>
						<Atom3d ID="1611" HasProperties="1" Mapping="409" Parent="109" UserID="628" DisplayStyle="Line" XYZ="-0.514784374442241,2.07981106163644,0.189839683955245" Connections="1612,1624,1626,1628" ForcefieldType="c4" Charge="0.064" Components="C" Visible="0">
							<Properties Force="263.648530668568,-294.215656825065,-1211.53706678106" RelativeVelocity="0.168304978813013,0.133698558579867,0.305004436750425"/>
						</Atom3d>
						<Bond ID="1612" Mapping="409" Parent="109" Connects="1607,1611" Visible="0"/>
						<Atom3d ID="1613" HasProperties="1" Mapping="409" Parent="109" UserID="629" DisplayStyle="Line" XYZ="-0.590973184966125,1.99710671621069,0.164624742867035" Connections="1614" ForcefieldType="o1=" Charge="-0.45" Components="O" Visible="0">
							<Properties Force="-376.716514825837,-36.2943605042018,405.639358936471" RelativeVelocity="-0.0302646591674975,0.0421738802865318,-0.186118288331096"/>
						</Atom3d>
						<Bond ID="1614" Mapping="409" Parent="109" Connects="1606,1613" Type="Double" Visible="0"/>
						<Atom3d ID="1615" HasProperties="1" Mapping="409" Parent="109" UserID="630" DisplayStyle="Line" Hidden="1" XYZ="-0.539215214386644,2.02314717863734,0.133276415798344" Connections="1616" ForcefieldType="h1" Charge="0.076" Components="H" Visible="0">
							<Properties Force="-111.835047275475,284.238459165057,726.830874787727" RelativeVelocity="0.562347097680701,0.65021734757049,1.02277817274749"/>
						</Atom3d>
						<Bond ID="1616" Mapping="409" Parent="109" Hidden="1" Connects="1606,1615" Visible="0"/>
						<Atom3d ID="1617" HasProperties="1" Mapping="409" Parent="109" UserID="631" DisplayStyle="Line" Hidden="1" XYZ="-0.570854834017754,2.08140984393672,0.254409692877223" Connections="1618" ForcefieldType="h1" Charge="0.053" Components="H" Visible="0">
							<Properties Force="240.366338811891,-102.318731948144,-120.83762636258" RelativeVelocity="-0.0477936389204383,0.806808712680347,-0.327385964589298"/>
						</Atom3d>
						<Bond ID="1618" Mapping="409" Parent="109" Hidden="1" Connects="1609,1617" Visible="0"/>
						<Atom3d ID="1619" HasProperties="1" Mapping="409" Parent="109" UserID="632" DisplayStyle="Line" Hidden="1" XYZ="-0.599978385974262,2.03672732812605,0.233787659847994" Connections="1620" ForcefieldType="h1" Charge="0.053" Components="H" Visible="0">
							<Properties Force="-994.558923239708,-1207.787203462,591.070162556998" RelativeVelocity="1.03476773700419,-0.132237184948402,-0.212500844384286"/>
						</Atom3d>
						<Bond ID="1620" Mapping="409" Parent="109" Hidden="1" Connects="1609,1619" Visible="0"/>
						<Atom3d ID="1621" HasProperties="1" Mapping="409" Parent="109" UserID="633" DisplayStyle="Line" Hidden="1" XYZ="-0.608453592957246,2.09033273673169,0.211900099366189" Connections="1622" ForcefieldType="h1" Charge="0.053" Components="H" Visible="0">
							<Properties Force="-602.320359657142,136.15778887101,196.542913281338" RelativeVelocity="-0.982463940835291,0.22632989076772,-0.381285761264442"/>
						</Atom3d>
						<Bond ID="1622" Mapping="409" Parent="109" Hidden="1" Connects="1609,1621" Visible="0"/>
						<Atom3d ID="1623" HasProperties="1" Mapping="409" Parent="109" UserID="634" DisplayStyle="Line" Hidden="1" XYZ="-0.500872854212617,2.08500021204444,0.221380891508791" Connections="1624" ForcefieldType="h1" Charge="0.053" Components="H" Visible="0">
							<Properties Force="136.79548301081,-139.069651895625,802.361300070619" RelativeVelocity="-0.037453006865281,0.46803649653331,-0.334029590751909"/>
						</Atom3d>
						<Bond ID="1624" Mapping="409" Parent="109" Hidden="1" Connects="1611,1623" Visible="0"/>
						<Atom3d ID="1625" HasProperties="1" Mapping="409" Parent="109" UserID="635" DisplayStyle="Line" Hidden="1" XYZ="-0.515393077124151,2.11113421965,0.173449822104394" Connections="1626" ForcefieldType="h1" Charge="0.053" Components="H" Visible="0">
							<Properties Force="-267.900257744819,382.441218558477,-196.336751265948" RelativeVelocity="0.220902500717006,-0.969736963346544,-0.96523784017027"/>
						</Atom3d>
						<Bond ID="1626" Mapping="409" Parent="109" Hidden="1" Connects="1611,1625" Visible="0"/>
						<Atom3d ID="1627" HasProperties="1" Mapping="409" Parent="109" UserID="636" DisplayStyle="Line" Hidden="1" XYZ="-0.492528238754124,2.0599041850286,0.169972362907143" Connections="1628" ForcefieldType="h1" Charge="0.053" Components="H" Visible="0">
							<Properties Force="245.93202699341,27.3429926637502,192.96999968751" RelativeVelocity="-0.469732958906952,0.132634700821597,0.267723897069915"/>
						</Atom3d>
						<Bond ID="1628" Mapping="409" Parent="109" Hidden="1" Connects="1611,1627" Visible="0"/>
						<Molecule ID="109" Mapping="409" Parent="2" Children="ci(25):23+1606,5726,5918" Name="Sketch 25" XYZ="-0.300331566459577,0.225248674835745,0.337873012253616" Visible="0"/>
						<Atom3d ID="1629" HasProperties="1" Mapping="409" Parent="111" UserID="637" DisplayStyle="Line" XYZ="-1.28029450195872,0.121200098936087,1.67471794763337" Connections="1631,1637,1639" ForcefieldType="c3&apos;" Charge="0.374" Components="C" Visible="0">
							<Properties Force="-226.331631912803,606.101416874452,320.021311042153" RelativeVelocity="-0.0503496736302257,-0.0590822689962701,-0.0612797847338988"/>
						</Atom3d>
						<Atom3d ID="1630" HasProperties="1" Mapping="409" Parent="111" UserID="638" DisplayStyle="Line" XYZ="-1.28667530027585,0.0790658551461523,1.68222289591976" Connections="1631,1633,1635" ForcefieldType="n3m" Charge="-0.446" Components="N" Visible="0">
							<Properties Force="450.314973914194,324.023253751232,-280.336715039475" RelativeVelocity="0.118817576685628,0.0842085331645976,-0.256902916401621"/>
						</Atom3d>
						<Bond ID="1631" Mapping="409" Parent="111" Connects="1629,1630" Visible="0"/>
						<Atom3d ID="1632" HasProperties="1" Mapping="409" Parent="111" UserID="639" DisplayStyle="Line" XYZ="-1.26269988059456,0.0453105064315063,1.6614797195622" Connections="1633,1641,1643,1645" ForcefieldType="c4" Charge="0.064" Components="C" Visible="0">
							<Properties Force="351.054067651393,-317.448855594387,-2049.53943293376" RelativeVelocity="0.024709831260658,0.154747627830169,0.0293318362790721"/>
						</Atom3d>
						<Bond ID="1633" Mapping="409" Parent="111" Connects="1630,1632" Visible="0"/>
						<Atom3d ID="1634" HasProperties="1" Mapping="409" Parent="111" UserID="640" DisplayStyle="Line" XYZ="-1.31305902940678,0.0655350633191223,1.71738095487023" Connections="1635,1647,1649,1651" ForcefieldType="c4" Charge="0.064" Components="C" Visible="0">
							<Properties Force="-1197.09780913024,90.3413343540391,-80.1516472632538" RelativeVelocity="0.123673127532974,0.136831083066068,0.0496386881119656"/>
						</Atom3d>
						<Bond ID="1635" Mapping="409" Parent="111" Connects="1630,1634" Visible="0"/>
						<Atom3d ID="1636" HasProperties="1" Mapping="409" Parent="111" UserID="641" DisplayStyle="Line" XYZ="-1.2527018940291,0.137819615251207,1.65139204963801" Connections="1637" ForcefieldType="o1=" Charge="-0.45" Components="O" Visible="0">
							<Properties Force="-182.434918843213,-336.793294432291,1.03188474320484" RelativeVelocity="0.053400928228086,-0.308515486271332,-0.121787326506064"/>
						</Atom3d>
						<Bond ID="1637" Mapping="409" Parent="111" Connects="1629,1636" Type="Double" Visible="0"/>
						<Atom3d ID="1638" HasProperties="1" Mapping="409" Parent="111" UserID="642" DisplayStyle="Line" Hidden="1" XYZ="-1.30586667236959,0.140487669009255,1.6930064073988" Connections="1639" ForcefieldType="h1" Charge="0.076" Components="H" Visible="0">
							<Properties Force="283.117915509142,120.331787156121,-180.744477241429" RelativeVelocity="0.144750312346362,-0.0551715348789581,0.0822915531112441"/>
						</Atom3d>
						<Bond ID="1639" Mapping="409" Parent="111" Hidden="1" Connects="1629,1638" Visible="0"/>
						<Atom3d ID="1640" HasProperties="1" Mapping="409" Parent="111" UserID="643" DisplayStyle="Line" Hidden="1" XYZ="-1.24460612508337,0.0238029550583743,1.68302103777888" Connections="1641" ForcefieldType="h1" Charge="0.053" Components="H" Visible="0">
							<Properties Force="134.196883618754,-116.387113919163,407.875197878704" RelativeVelocity="0.170581420693454,0.268398774558181,0.291219961707095"/>
						</Atom3d>
						<Bond ID="1641" Mapping="409" Parent="111" Hidden="1" Connects="1632,1640" Visible="0"/>
						<Atom3d ID="1642" HasProperties="1" Mapping="409" Parent="111" UserID="644" DisplayStyle="Line" Hidden="1" XYZ="-1.23873295389431,0.0600307758214943,1.63764281164849" Connections="1643" ForcefieldType="h1" Charge="0.053" Components="H" Visible="0">
							<Properties Force="-228.089476668204,-199.824379902885,448.748273438629" RelativeVelocity="-0.882826730711101,0.130853651009902,-0.000865909336531375"/>
						</Atom3d>
						<Bond ID="1643" Mapping="409" Parent="111" Hidden="1" Connects="1632,1642" Visible="0"/>
						<Atom3d ID="1644" HasProperties="1" Mapping="409" Parent="111" UserID="645" DisplayStyle="Line" Hidden="1" XYZ="-1.28400879555563,0.0244723806483153,1.63903774407946" Connections="1645" ForcefieldType="h1" Charge="0.053" Components="H" Visible="0">
							<Properties Force="223.346320681578,318.140119348787,586.343691674257" RelativeVelocity="0.680978253546154,0.996874635102073,0.863791081909381"/>
						</Atom3d>
						<Bond ID="1645" Mapping="409" Parent="111" Hidden="1" Connects="1632,1644" Visible="0"/>
						<Atom3d ID="1646" HasProperties="1" Mapping="409" Parent="111" UserID="646" DisplayStyle="Line" Hidden="1" XYZ="-1.3262787688152,0.0926236787404353,1.73695284324936" Connections="1647" ForcefieldType="h1" Charge="0.053" Components="H" Visible="0">
							<Properties Force="-32.7378251687558,43.7528156727152,-162.678661068141" RelativeVelocity="-0.286504487373219,-0.733509717193766,-0.206850140408998"/>
						</Atom3d>
						<Bond ID="1647" Mapping="409" Parent="111" Hidden="1" Connects="1634,1646" Visible="0"/>
						<Atom3d ID="1648" HasProperties="1" Mapping="409" Parent="111" UserID="647" DisplayStyle="Line" Hidden="1" XYZ="-1.29531787345758,0.0452004883770443,1.73851562084993" Connections="1649" ForcefieldType="h1" Charge="0.053" Components="H" Visible="0">
							<Properties Force="713.769737117922,-729.238118743967,886.552970824645" RelativeVelocity="-0.184550045462169,0.276258146281464,0.167790975561621"/>
						</Atom3d>
						<Bond ID="1649" Mapping="409" Parent="111" Hidden="1" Connects="1634,1648" Visible="0"/>
						<Atom3d ID="1650" HasProperties="1" Mapping="409" Parent="111" UserID="648" DisplayStyle="Line" Hidden="1" XYZ="-1.3393290973125,0.0451596962715953,1.70427586279801" Connections="1651" ForcefieldType="h1" Charge="0.053" Components="H" Visible="0">
							<Properties Force="-318.196939328749,25.7573426540454,47.6055075125873" RelativeVelocity="-0.631681783380603,0.217113617047223,0.340728499956258"/>
						</Atom3d>
						<Bond ID="1651" Mapping="409" Parent="111" Hidden="1" Connects="1634,1650" Visible="0"/>
						<Molecule ID="111" Mapping="409" Parent="2" Children="ci(25):23+1629,5727,5919" Name="Sketch 25" XYZ="-0.300331566459577,0.225248674835745,0.337873012253616" Visible="0"/>
						<Atom3d ID="1652" HasProperties="1" Mapping="409" Parent="113" UserID="649" DisplayStyle="Line" XYZ="-0.146275633017693,0.524394890170937,0.867667654869164" Connections="1654,1660,1662" ForcefieldType="c3&apos;" Charge="0.374" Components="C" Visible="0">
							<Properties Force="1419.52370993985,454.514687722426,374.923486536642" RelativeVelocity="-0.246165740770839,0.229882795825692,0.0263974610909776"/>
						</Atom3d>
						<Atom3d ID="1653" HasProperties="1" Mapping="409" Parent="113" UserID="650" DisplayStyle="Line" XYZ="-0.178406370863602,0.512675309767081,0.894313640976479" Connections="1654,1656,1658" ForcefieldType="n3m" Charge="-0.446" Components="N" Visible="0">
							<Properties Force="-1192.55813204786,-1140.43505151557,-179.806841613585" RelativeVelocity="0.12756806528367,0.30467830587588,0.0843483617117855"/>
						</Atom3d>
						<Bond ID="1654" Mapping="409" Parent="113" Connects="1652,1653" Visible="0"/>
						<Atom3d ID="1655" HasProperties="1" Mapping="409" Parent="113" UserID="651" DisplayStyle="Line" XYZ="-0.169716909427948,0.514194658033604,0.94145011776413" Connections="1656,1664,1666,1668" ForcefieldType="c4" Charge="0.064" Components="C" Visible="0">
							<Properties Force="-256.379442663005,1547.09751364944,280.857550754924" RelativeVelocity="0.16568081321554,0.029273799080966,-0.0724906295961269"/>
						</Atom3d>
						<Bond ID="1656" Mapping="409" Parent="113" Connects="1653,1655" Visible="0"/>
						<Atom3d ID="1657" HasProperties="1" Mapping="409" Parent="113" UserID="652" DisplayStyle="Line" XYZ="-0.214024568803464,0.481964597037944,0.879401654334483" Connections="1658,1670,1672,1674" ForcefieldType="c4" Charge="0.064" Components="C" Visible="0">
							<Properties Force="62.7419820890935,1040.74103102447,375.542675348353" RelativeVelocity="0.0656680364584221,-0.105074957433309,0.170219115129622"/>
						</Atom3d>
						<Bond ID="1658" Mapping="409" Parent="113" Connects="1653,1657" Visible="0"/>
						<Atom3d ID="1659" HasProperties="1" Mapping="409" Parent="113" UserID="653" DisplayStyle="Line" XYZ="-0.111119825012479,0.538572844983643,0.881868465267429" Connections="1660" ForcefieldType="o1=" Charge="-0.45" Components="O" Visible="0">
							<Properties Force="-784.910631420167,-41.3193354335667,-661.60483893589" RelativeVelocity="-0.128910818650064,0.268463137359371,-0.0604029049237549"/>
						</Atom3d>
						<Bond ID="1660" Mapping="409" Parent="113" Connects="1652,1659" Type="Double" Visible="0"/>
						<Atom3d ID="1661" HasProperties="1" Mapping="409" Parent="113" UserID="654" DisplayStyle="Line" Hidden="1" XYZ="-0.152049783326222,0.521870958549682,0.831891667692383" Connections="1662" ForcefieldType="h1" Charge="0.076" Components="H" Visible="0">
							<Properties Force="-288.912696701163,-129.294587894934,86.313957553635" RelativeVelocity="0.202001605831136,-0.0511148966908899,0.373227108533966"/>
						</Atom3d>
						<Bond ID="1662" Mapping="409" Parent="113" Hidden="1" Connects="1652,1661" Visible="0"/>
						<Atom3d ID="1663" HasProperties="1" Mapping="409" Parent="113" UserID="655" DisplayStyle="Line" Hidden="1" XYZ="-0.19999721486476,0.52697981433999,0.95909878338212" Connections="1664" ForcefieldType="h1" Charge="0.053" Components="H" Visible="0">
							<Properties Force="693.247665982167,-375.144348556142,-304.423766837382" RelativeVelocity="-0.0887729736642958,-0.0703001424741753,0.50018016544581"/>
						</Atom3d>
						<Bond ID="1664" Mapping="409" Parent="113" Hidden="1" Connects="1655,1663" Visible="0"/>
						<Atom3d ID="1665" HasProperties="1" Mapping="409" Parent="113" UserID="656" DisplayStyle="Line" Hidden="1" XYZ="-0.144436553421907,0.541467816739714,0.946046827014117" Connections="1666" ForcefieldType="h1" Charge="0.053" Components="H" Visible="0">
							<Properties Force="-487.495163315676,-863.129730776925,388.306616892434" RelativeVelocity="0.225981711641365,-0.376029298966321,-0.776996508629376"/>
						</Atom3d>
						<Bond ID="1666" Mapping="409" Parent="113" Hidden="1" Connects="1655,1665" Visible="0"/>
						<Atom3d ID="1667" HasProperties="1" Mapping="409" Parent="113" UserID="657" DisplayStyle="Line" Hidden="1" XYZ="-0.160187724441398,0.483015428510726,0.956801314703703" Connections="1668" ForcefieldType="h1" Charge="0.053" Components="H" Visible="0">
							<Properties Force="93.2698636217989,98.9535553475065,-215.944407299559" RelativeVelocity="-0.235305373508211,0.514133098750447,-0.538416057504385"/>
						</Atom3d>
						<Bond ID="1668" Mapping="409" Parent="113" Hidden="1" Connects="1655,1667" Visible="0"/>
						<Atom3d ID="1669" HasProperties="1" Mapping="409" Parent="113" UserID="658" DisplayStyle="Line" Hidden="1" XYZ="-0.245238998188493,0.498848297805818,0.869268054822952" Connections="1670" ForcefieldType="h1" Charge="0.053" Components="H" Visible="0">
							<Properties Force="673.266995835804,-158.429074870444,119.41245455682" RelativeVelocity="-0.847919294200767,0.54969536989632,-1.03778143382162"/>
						</Atom3d>
						<Bond ID="1670" Mapping="409" Parent="113" Hidden="1" Connects="1657,1669" Visible="0"/>
						<Atom3d ID="1671" HasProperties="1" Mapping="409" Parent="113" UserID="659" DisplayStyle="Line" Hidden="1" XYZ="-0.22203492494871,0.461038981635944,0.906813159219453" Connections="1672" ForcefieldType="h1" Charge="0.053" Components="H" Visible="0">
							<Properties Force="-126.355528913369,-213.398884136397,262.637496684886" RelativeVelocity="-0.0034363809585584,0.391488260170304,0.0563768453483488"/>
						</Atom3d>
						<Bond ID="1672" Mapping="409" Parent="113" Hidden="1" Connects="1657,1671" Visible="0"/>
						<Atom3d ID="1673" HasProperties="1" Mapping="409" Parent="113" UserID="660" DisplayStyle="Line" Hidden="1" XYZ="-0.202576072083682,0.460935109462805,0.853835732298761" Connections="1674" ForcefieldType="h1" Charge="0.053" Components="H" Visible="0">
							<Properties Force="215.750566662868,-206.456189794148,-521.15776141657" RelativeVelocity="0.682628149005491,-0.138637183888122,-0.282483041636926"/>
						</Atom3d>
						<Bond ID="1674" Mapping="409" Parent="113" Hidden="1" Connects="1657,1673" Visible="0"/>
						<Molecule ID="113" Mapping="409" Parent="2" Children="ci(24):23+1652,5728" Name="Sketch 25" XYZ="-0.300331566459577,0.225248674835745,0.337873012253616" Visible="0"/>
						<Atom3d ID="1675" HasProperties="1" Mapping="409" Parent="115" UserID="661" DisplayStyle="Line" XYZ="0.0325487525517816,1.70080749111019,1.65108001885896" Connections="1677,1683,1685" ForcefieldType="c3&apos;" Charge="0.374" Components="C" Visible="0">
							<Properties Force="-1077.33933110388,664.018807844134,1239.28004567423" RelativeVelocity="0.131160974947937,0.132106848836901,0.179103548513043"/>
						</Atom3d>
						<Atom3d ID="1676" HasProperties="1" Mapping="409" Parent="115" UserID="662" DisplayStyle="Line" XYZ="0.0153164836701235,1.73054246130929,1.62257402725148" Connections="1677,1679,1681" ForcefieldType="n3m" Charge="-0.446" Components="N" Visible="0">
							<Properties Force="1035.77437776486,-547.547465319982,312.416547351431" RelativeVelocity="-0.358703064129564,0.0256482490718297,-0.145174161032399"/>
						</Atom3d>
						<Bond ID="1677" Mapping="409" Parent="115" Connects="1675,1676" Visible="0"/>
						<Atom3d ID="1678" HasProperties="1" Mapping="409" Parent="115" UserID="663" DisplayStyle="Line" XYZ="0.0105028235372665,1.71324818911156,1.5798297587318" Connections="1679,1687,1689,1691" ForcefieldType="c4" Charge="0.064" Components="C" Visible="0">
							<Properties Force="-366.430159247375,-228.698443705125,-356.602953858505" RelativeVelocity="-0.115137022780383,-0.00332078075473013,-0.20819041763784"/>
						</Atom3d>
						<Bond ID="1679" Mapping="409" Parent="115" Connects="1676,1678" Visible="0"/>
						<Atom3d ID="1680" HasProperties="1" Mapping="409" Parent="115" UserID="664" DisplayStyle="Line" XYZ="-0.0218729884732144,1.75128280979184,1.63986712584253" Connections="1681,1693,1695,1697" ForcefieldType="c4" Charge="0.064" Components="C" Visible="0">
							<Properties Force="-2065.3092741703,-63.0707862685596,1288.72978866058" RelativeVelocity="0.161402046354636,0.142751063163126,-0.148491166726552"/>
						</Atom3d>
						<Bond ID="1681" Mapping="409" Parent="115" Connects="1676,1680" Visible="0"/>
						<Atom3d ID="1682" HasProperties="1" Mapping="409" Parent="115" UserID="665" DisplayStyle="Line" XYZ="0.0482489746149656,1.66588792102342,1.64300673642111" Connections="1683" ForcefieldType="o1=" Charge="-0.45" Components="O" Visible="0">
							<Properties Force="597.394119030195,-430.942209190686,-369.727493410521" RelativeVelocity="-0.172671037411753,0.166792215487597,0.045357588441021"/>
						</Atom3d>
						<Bond ID="1683" Mapping="409" Parent="115" Connects="1675,1682" Type="Double" Visible="0"/>
						<Atom3d ID="1684" HasProperties="1" Mapping="409" Parent="115" UserID="666" DisplayStyle="Line" Hidden="1" XYZ="0.0244037185064136,1.71107226790784,1.6861908846181" Connections="1685" ForcefieldType="h1" Charge="0.076" Components="H" Visible="0">
							<Properties Force="440.880511728168,-131.939727926378,-340.654455672027" RelativeVelocity="-0.638255159610317,0.605369708207634,0.581694565420498"/>
						</Atom3d>
						<Bond ID="1685" Mapping="409" Parent="115" Hidden="1" Connects="1675,1684" Visible="0"/>
						<Atom3d ID="1686" HasProperties="1" Mapping="409" Parent="115" UserID="667" DisplayStyle="Line" Hidden="1" XYZ="0.0421282755965605,1.69878981137841,1.5716038539951" Connections="1687" ForcefieldType="h1" Charge="0.053" Components="H" Visible="0">
							<Properties Force="-129.483520967001,63.7264816790909,-536.980557812952" RelativeVelocity="-0.593678722953877,0.649755903957845,0.446348382613674"/>
						</Atom3d>
						<Bond ID="1687" Mapping="409" Parent="115" Hidden="1" Connects="1678,1686" Visible="0"/>
						<Atom3d ID="1688" HasProperties="1" Mapping="409" Parent="115" UserID="668" DisplayStyle="Line" Hidden="1" XYZ="-0.000416720030926368,1.73952343223465,1.55849043258645" Connections="1689" ForcefieldType="h1" Charge="0.053" Components="H" Visible="0">
							<Properties Force="302.007419195283,195.509213211296,-388.022939030666" RelativeVelocity="0.169267005927803,-0.0265256334089093,0.706179532901393"/>
						</Atom3d>
						<Bond ID="1689" Mapping="409" Parent="115" Hidden="1" Connects="1678,1688" Visible="0"/>
						<Atom3d ID="1690" HasProperties="1" Mapping="409" Parent="115" UserID="669" DisplayStyle="Line" Hidden="1" XYZ="-0.0161476636051744,1.68900770297466,1.57805126092169" Connections="1691" ForcefieldType="h1" Charge="0.053" Components="H" Visible="0">
							<Properties Force="176.836611058419,-225.954948282953,-51.1350704840579" RelativeVelocity="0.42920867987888,0.759423657946338,-0.79413556579308"/>
						</Atom3d>
						<Bond ID="1691" Mapping="409" Parent="115" Hidden="1" Connects="1678,1690" Visible="0"/>
						<Atom3d ID="1692" HasProperties="1" Mapping="409" Parent="115" UserID="670" DisplayStyle="Line" Hidden="1" XYZ="-0.0362778237405214,1.77670323318167,1.6184635541708" Connections="1693" ForcefieldType="h1" Charge="0.053" Components="H" Visible="0">
							<Properties Force="188.792574272811,-152.332870983439,-15.0714057225359" RelativeVelocity="-0.698057648015485,-0.487058066496209,-0.507401640790333"/>
						</Atom3d>
						<Bond ID="1693" Mapping="409" Parent="115" Hidden="1" Connects="1680,1692" Visible="0"/>
						<Atom3d ID="1694" HasProperties="1" Mapping="409" Parent="115" UserID="671" DisplayStyle="Line" Hidden="1" XYZ="-0.0150877630106884,1.7659525253462,1.6721286237243" Connections="1695" ForcefieldType="h1" Charge="0.053" Components="H" Visible="0">
							<Properties Force="124.311020362694,183.867206462967,-209.942993789468" RelativeVelocity="0.353614758115793,-0.464722808599803,0.652622883772253"/>
						</Atom3d>
						<Bond ID="1695" Mapping="409" Parent="115" Hidden="1" Connects="1680,1694" Visible="0"/>
						<Atom3d ID="1696" HasProperties="1" Mapping="409" Parent="115" UserID="672" DisplayStyle="Line" Hidden="1" XYZ="-0.0494962957488144,1.72649059958626,1.64945251150995" Connections="1697" ForcefieldType="h1" Charge="0.053" Components="H" Visible="0">
							<Properties Force="795.721337368645,712.637712905147,-641.714288867998" RelativeVelocity="-0.172714530658846,-0.198254441826338,-0.816218562061669"/>
						</Atom3d>
						<Bond ID="1697" Mapping="409" Parent="115" Hidden="1" Connects="1680,1696" Visible="0"/>
						<Molecule ID="115" Mapping="409" Parent="2" Children="ci(25):23+1675,5729,5920" Name="Sketch 25" XYZ="-0.300331566459577,0.225248674835745,0.337873012253616" Visible="0"/>
						<Atom3d ID="1698" HasProperties="1" Mapping="409" Parent="117" UserID="673" DisplayStyle="Line" XYZ="0.312472699088377,0.618308736875395,-0.0807697240507669" Connections="1700,1706,1708" ForcefieldType="c3&apos;" Charge="0.374" Components="C" Visible="0">
							<Properties Force="-1519.93577171482,630.42294297267,153.545833346423" RelativeVelocity="-0.111397158754309,0.0749046716791641,-0.172215309146843"/>
						</Atom3d>
						<Atom3d ID="1699" HasProperties="1" Mapping="409" Parent="117" UserID="674" DisplayStyle="Line" XYZ="0.308227127793194,0.59188432409681,-0.114678644541707" Connections="1700,1702,1704" ForcefieldType="n3m" Charge="-0.446" Components="N" Visible="0">
							<Properties Force="675.543029793309,-220.941660670036,2.61055577721189" RelativeVelocity="-0.0941117445116433,0.122987338206629,0.0496984819007155"/>
						</Atom3d>
						<Bond ID="1700" Mapping="409" Parent="117" Connects="1698,1699" Visible="0"/>
						<Atom3d ID="1701" HasProperties="1" Mapping="409" Parent="117" UserID="675" DisplayStyle="Line" XYZ="0.329134346328391,0.54933098040584,-0.110932219866585" Connections="1702,1710,1712,1714" ForcefieldType="c4" Charge="0.064" Components="C" Visible="0">
							<Properties Force="-1506.69221577748,-698.716963315444,-310.234132656785" RelativeVelocity="-0.151723772147144,-0.0903021367413646,0.0156537310153226"/>
						</Atom3d>
						<Bond ID="1702" Mapping="409" Parent="117" Connects="1699,1701" Visible="0"/>
						<Atom3d ID="1703" HasProperties="1" Mapping="409" Parent="117" UserID="676" DisplayStyle="Line" XYZ="0.275038053892081,0.595419287945367,-0.147887546977274" Connections="1704,1716,1718,1720" ForcefieldType="c4" Charge="0.064" Components="C" Visible="0">
							<Properties Force="255.898210588173,-563.429115528797,-124.415879343267" RelativeVelocity="0.0729784175153208,-0.215261742060591,0.0451153509061181"/>
						</Atom3d>
						<Bond ID="1704" Mapping="409" Parent="117" Connects="1699,1703" Visible="0"/>
						<Atom3d ID="1705" HasProperties="1" Mapping="409" Parent="117" UserID="677" DisplayStyle="Line" XYZ="0.335816609206171,0.61206729941711,-0.049614396448293" Connections="1706" ForcefieldType="o1=" Charge="-0.45" Components="O" Visible="0">
							<Properties Force="444.652846406652,195.43184442312,262.149693408661" RelativeVelocity="0.145213879206068,-0.0214276745713077,-0.0770877375524688"/>
						</Atom3d>
						<Bond ID="1706" Mapping="409" Parent="117" Connects="1698,1705" Type="Double" Visible="0"/>
						<Atom3d ID="1707" HasProperties="1" Mapping="409" Parent="117" UserID="678" DisplayStyle="Line" Hidden="1" XYZ="0.285020385053105,0.644222765258868,-0.082211080875393" Connections="1708" ForcefieldType="h1" Charge="0.076" Components="H" Visible="0">
							<Properties Force="786.03506256197,-115.203525394955,78.6226232875706" RelativeVelocity="-0.454934479602171,0.946227227397997,0.113992415197317"/>
						</Atom3d>
						<Bond ID="1708" Mapping="409" Parent="117" Hidden="1" Connects="1698,1707" Visible="0"/>
						<Atom3d ID="1709" HasProperties="1" Mapping="409" Parent="117" UserID="679" DisplayStyle="Line" Hidden="1" XYZ="0.30159899738223,0.526288303607316,-0.098990166048718" Connections="1710" ForcefieldType="h1" Charge="0.053" Components="H" Visible="0">
							<Properties Force="1063.79585611471,248.557595045554,-80.4382047483083" RelativeVelocity="-0.346023039590693,-0.0358563772178854,-0.0290743064520569"/>
						</Atom3d>
						<Bond ID="1710" Mapping="409" Parent="117" Hidden="1" Connects="1701,1709" Visible="0"/>
						<Atom3d ID="1711" HasProperties="1" Mapping="409" Parent="117" UserID="680" DisplayStyle="Line" Hidden="1" XYZ="0.357863656694223,0.549465962652613,-0.090713773746315" Connections="1712" ForcefieldType="h1" Charge="0.053" Components="H" Visible="0">
							<Properties Force="237.603157611698,79.0007839324019,376.679430121351" RelativeVelocity="-0.491974276153939,0.109955405208828,0.17716327753546"/>
						</Atom3d>
						<Bond ID="1712" Mapping="409" Parent="117" Hidden="1" Connects="1701,1711" Visible="0"/>
						<Atom3d ID="1713" HasProperties="1" Mapping="409" Parent="117" UserID="681" DisplayStyle="Line" Hidden="1" XYZ="0.338557638050699,0.537713106519755,-0.143403331746485" Connections="1714" ForcefieldType="h1" Charge="0.053" Components="H" Visible="0">
							<Properties Force="139.918628162614,-20.7720566859269,-149.458930673358" RelativeVelocity="-0.0826694292489038,0.179688909573323,0.235670695755361"/>
						</Atom3d>
						<Bond ID="1714" Mapping="409" Parent="117" Hidden="1" Connects="1701,1713" Visible="0"/>
						<Atom3d ID="1715" HasProperties="1" Mapping="409" Parent="117" UserID="682" DisplayStyle="Line" Hidden="1" XYZ="0.243104215976317,0.602173308614201,-0.134988156268134" Connections="1716" ForcefieldType="h1" Charge="0.053" Components="H" Visible="0">
							<Properties Force="-488.481989495523,1.71312777346627,290.00883062212" RelativeVelocity="0.28172556473366,-0.228965008759103,-1.11695434482621"/>
						</Atom3d>
						<Bond ID="1716" Mapping="409" Parent="117" Hidden="1" Connects="1703,1715" Visible="0"/>
						<Atom3d ID="1717" HasProperties="1" Mapping="409" Parent="117" UserID="683" DisplayStyle="Line" Hidden="1" XYZ="0.275253362401992,0.563685901499731,-0.164898861368886" Connections="1718" ForcefieldType="h1" Charge="0.053" Components="H" Visible="0">
							<Properties Force="-299.361835961938,121.275958547724,-153.343868610955" RelativeVelocity="-0.163535819819501,0.27717819162995,0.523496022964008"/>
						</Atom3d>
						<Bond ID="1718" Mapping="409" Parent="117" Hidden="1" Connects="1703,1717" Visible="0"/>
						<Atom3d ID="1719" HasProperties="1" Mapping="409" Parent="117" UserID="684" DisplayStyle="Line" Hidden="1" XYZ="0.282648055381692,0.620344869789256,-0.171238270410656" Connections="1720" ForcefieldType="h1" Charge="0.053" Components="H" Visible="0">
							<Properties Force="160.869091139613,436.353445729027,-338.306381794879" RelativeVelocity="-0.808890410821902,0.3766576605776,0.0188384348630794"/>
						</Atom3d>
						<Bond ID="1720" Mapping="409" Parent="117" Hidden="1" Connects="1703,1719" Visible="0"/>
						<Molecule ID="117" Mapping="409" Parent="2" Children="ci(25):23+1698,5730,5921" Name="Sketch 25" XYZ="-0.300331566459577,0.225248674835745,0.337873012253616" Visible="0"/>
						<Atom3d ID="1721" HasProperties="1" Mapping="409" Parent="119" UserID="685" DisplayStyle="Line" XYZ="1.10222185273665,-0.305250142609604,0.381118274661802" Connections="1723,1729,1731" ForcefieldType="c3&apos;" Charge="0.374" Components="C" Visible="0">
							<Properties Force="1026.28142528472,548.44736060427,-626.933961230091" RelativeVelocity="0.0724953752445915,-0.0712922620487283,-0.169613919494708"/>
						</Atom3d>
						<Atom3d ID="1722" HasProperties="1" Mapping="409" Parent="119" UserID="686" DisplayStyle="Line" XYZ="1.06010160164083,-0.308522556755653,0.386983342857865" Connections="1723,1725,1727" ForcefieldType="n3m" Charge="-0.446" Components="N" Visible="0">
							<Properties Force="-692.723478685471,-1541.73014721054,403.794207772897" RelativeVelocity="-0.0396010545694431,0.0163478176905457,0.15143796285665"/>
						</Atom3d>
						<Bond ID="1723" Mapping="409" Parent="119" Connects="1721,1722" Visible="0"/>
						<Atom3d ID="1724" HasProperties="1" Mapping="409" Parent="119" UserID="687" DisplayStyle="Line" XYZ="1.0308608177771,-0.273009778757912,0.387624555160309" Connections="1725,1733,1735,1737" ForcefieldType="c4" Charge="0.064" Components="C" Visible="0">
							<Properties Force="1105.47965718833,1103.08210159115,-1125.13022311548" RelativeVelocity="0.0413198977801909,-0.230876405866319,0.0394146476122051"/>
						</Atom3d>
						<Bond ID="1725" Mapping="409" Parent="119" Connects="1722,1724" Visible="0"/>
						<Atom3d ID="1726" HasProperties="1" Mapping="409" Parent="119" UserID="688" DisplayStyle="Line" XYZ="1.03995128059393,-0.350890409674049,0.397221404538799" Connections="1727,1739,1741,1743" ForcefieldType="c4" Charge="0.064" Components="C" Visible="0">
							<Properties Force="-553.59390006878,910.037247544684,1189.96648155116" RelativeVelocity="-0.0485930111322174,-0.173322283274063,0.0866285691952003"/>
						</Atom3d>
						<Bond ID="1727" Mapping="409" Parent="119" Connects="1722,1726" Visible="0"/>
						<Atom3d ID="1728" HasProperties="1" Mapping="409" Parent="119" UserID="689" DisplayStyle="Line" XYZ="1.12170064078074,-0.270730630968085,0.37370980927095" Connections="1729" ForcefieldType="o1=" Charge="-0.45" Components="O" Visible="0">
							<Properties Force="-187.872396468455,-843.714639938547,312.717487004228" RelativeVelocity="-0.0583173221906048,-0.103523628879526,-0.00380708298387384"/>
						</Atom3d>
						<Bond ID="1729" Mapping="409" Parent="119" Connects="1721,1728" Type="Double" Visible="0"/>
						<Atom3d ID="1730" HasProperties="1" Mapping="409" Parent="119" UserID="690" DisplayStyle="Line" Hidden="1" XYZ="1.11757650028815,-0.338696014748929,0.380421207866905" Connections="1731" ForcefieldType="h1" Charge="0.076" Components="H" Visible="0">
							<Properties Force="175.026285009035,390.729213556566,99.3196292793307" RelativeVelocity="0.0517458442522003,-0.507461427736783,-0.700312267498839"/>
						</Atom3d>
						<Bond ID="1731" Mapping="409" Parent="119" Hidden="1" Connects="1721,1730" Visible="0"/>
						<Atom3d ID="1732" HasProperties="1" Mapping="409" Parent="119" UserID="691" DisplayStyle="Line" Hidden="1" XYZ="1.00032921784235,-0.279752489859649,0.371135562724237" Connections="1733" ForcefieldType="h1" Charge="0.053" Components="H" Visible="0">
							<Properties Force="-308.230098556306,-89.285662013144,-150.474881362919" RelativeVelocity="0.40366351336076,0.827353877295517,0.306756846742265"/>
						</Atom3d>
						<Bond ID="1733" Mapping="409" Parent="119" Hidden="1" Connects="1724,1732" Visible="0"/>
						<Atom3d ID="1734" HasProperties="1" Mapping="409" Parent="119" UserID="692" DisplayStyle="Line" Hidden="1" XYZ="1.04855297628933,-0.24665115152493,0.369634091417497" Connections="1735" ForcefieldType="h1" Charge="0.053" Components="H" Visible="0">
							<Properties Force="-577.819571513044,50.4188534163178,142.400926736723" RelativeVelocity="-0.25991559654305,-0.187626301404261,0.134718288564222"/>
						</Atom3d>
						<Bond ID="1735" Mapping="409" Parent="119" Hidden="1" Connects="1724,1734" Visible="0"/>
						<Atom3d ID="1736" HasProperties="1" Mapping="409" Parent="119" UserID="693" DisplayStyle="Line" Hidden="1" XYZ="1.02709380169764,-0.262661125983651,0.420038440218684" Connections="1737" ForcefieldType="h1" Charge="0.053" Components="H" Visible="0">
							<Properties Force="-506.393652047832,490.011613363485,1189.0898390002" RelativeVelocity="-0.207939717287978,0.37805969587076,0.323254655314226"/>
						</Atom3d>
						<Bond ID="1737" Mapping="409" Parent="119" Hidden="1" Connects="1724,1736" Visible="0"/>
						<Atom3d ID="1738" HasProperties="1" Mapping="409" Parent="119" UserID="694" DisplayStyle="Line" Hidden="1" XYZ="1.03519104951328,-0.357750792651561,0.433415010733781" Connections="1739" ForcefieldType="h1" Charge="0.053" Components="H" Visible="0">
							<Properties Force="189.110014107582,413.769983993363,-509.947627838122" RelativeVelocity="0.205339319680948,0.809360970003982,-0.552301588635844"/>
						</Atom3d>
						<Bond ID="1739" Mapping="409" Parent="119" Hidden="1" Connects="1726,1738" Visible="0"/>
						<Atom3d ID="1740" HasProperties="1" Mapping="409" Parent="119" UserID="695" DisplayStyle="Line" Hidden="1" XYZ="1.06029451003314,-0.376149005504039,0.386090066453775" Connections="1741" ForcefieldType="h1" Charge="0.053" Components="H" Visible="0">
							<Properties Force="398.272375608829,-946.11753296261,-642.18687588109" RelativeVelocity="-0.330600928911645,-0.0623061180998351,-0.155965363623569"/>
						</Atom3d>
						<Bond ID="1741" Mapping="409" Parent="119" Hidden="1" Connects="1726,1740" Visible="0"/>
						<Atom3d ID="1742" HasProperties="1" Mapping="409" Parent="119" UserID="696" DisplayStyle="Line" Hidden="1" XYZ="1.00682077041151,-0.349283413584539,0.383771580243163" Connections="1743" ForcefieldType="h1" Charge="0.053" Components="H" Visible="0">
							<Properties Force="-12.9604201406727,-489.785756335477,-228.776498333066" RelativeVelocity="-0.28888366756976,-0.188052255787962,0.0564796644104092"/>
						</Atom3d>
						<Bond ID="1743" Mapping="409" Parent="119" Hidden="1" Connects="1726,1742" Visible="0"/>
						<Molecule ID="119" Mapping="409" Parent="2" Children="ci(25):23+1721,5731,5922" Name="Sketch 25" XYZ="-0.300331566459577,0.225248674835745,0.337873012253616" Visible="0"/>
						<Atom3d ID="1744" HasProperties="1" Mapping="409" Parent="121" UserID="697" DisplayStyle="Line" XYZ="-0.406324034356471,0.842076427452247,0.485729527025022" Connections="1746,1752,1754" ForcefieldType="c3&apos;" Charge="0.374" Components="C" Visible="0">
							<Properties Force="-1352.15303599578,-180.690849439793,473.055731225973" RelativeVelocity="-0.114981581527858,-0.0829772937435778,-0.110708437841006"/>
						</Atom3d>
						<Atom3d ID="1745" HasProperties="1" Mapping="409" Parent="121" UserID="698" DisplayStyle="Line" XYZ="-0.420114055743063,0.800587623154082,0.48925421587921" Connections="1746,1748,1750" ForcefieldType="n3m" Charge="-0.446" Components="N" Visible="0">
							<Properties Force="-590.413934384698,727.392800099847,-325.353831642171" RelativeVelocity="0.267495318300243,0.0287325409316469,-0.161888881985038"/>
						</Atom3d>
						<Bond ID="1746" Mapping="409" Parent="121" Connects="1744,1745" Visible="0"/>
						<Atom3d ID="1747" HasProperties="1" Mapping="409" Parent="121" UserID="699" DisplayStyle="Line" XYZ="-0.467362404056582,0.792793155755932,0.493892824271529" Connections="1748,1756,1758,1760" ForcefieldType="c4" Charge="0.064" Components="C" Visible="0">
							<Properties Force="78.3551025525285,573.11660879355,844.746158912454" RelativeVelocity="-0.138526714760649,-0.021034955055014,-0.256616177167202"/>
						</Atom3d>
						<Bond ID="1748" Mapping="409" Parent="121" Connects="1745,1747" Visible="0"/>
						<Atom3d ID="1749" HasProperties="1" Mapping="409" Parent="121" UserID="700" DisplayStyle="Line" XYZ="-0.394868224553093,0.766031180801928,0.46984749527229" Connections="1750,1762,1764,1766" ForcefieldType="c4" Charge="0.064" Components="C" Visible="0">
							<Properties Force="-52.6838380185156,-445.102220917987,642.068890412588" RelativeVelocity="-0.217153164672299,0.0642227825667035,-0.0817792166194244"/>
						</Atom3d>
						<Bond ID="1750" Mapping="409" Parent="121" Connects="1745,1749" Visible="0"/>
						<Atom3d ID="1751" HasProperties="1" Mapping="409" Parent="121" UserID="701" DisplayStyle="Line" XYZ="-0.427704999788847,0.873808740746034,0.495897557931372" Connections="1752" ForcefieldType="o1=" Charge="-0.45" Components="O" Visible="0">
							<Properties Force="-238.000305182342,351.886935055404,66.0640908669932" RelativeVelocity="-0.0517682279376594,-0.0444045147034737,-0.177895716292967"/>
						</Atom3d>
						<Bond ID="1752" Mapping="409" Parent="121" Connects="1744,1751" Type="Double" Visible="0"/>
						<Atom3d ID="1753" HasProperties="1" Mapping="409" Parent="121" UserID="702" DisplayStyle="Line" Hidden="1" XYZ="-0.374452596408409,0.84566107524672,0.473628626493061" Connections="1754" ForcefieldType="h1" Charge="0.076" Components="H" Visible="0">
							<Properties Force="1568.85868648407,-66.3453621499602,-516.258604266969" RelativeVelocity="-0.906261451136915,-0.0558358344270201,-0.339501366519042"/>
						</Atom3d>
						<Bond ID="1754" Mapping="409" Parent="121" Hidden="1" Connects="1744,1753" Visible="0"/>
						<Atom3d ID="1755" HasProperties="1" Mapping="409" Parent="121" UserID="703" DisplayStyle="Line" Hidden="1" XYZ="-0.48744236551826,0.823837720582231,0.499441077167458" Connections="1756" ForcefieldType="h1" Charge="0.053" Components="H" Visible="0">
							<Properties Force="724.535778338636,-705.106355437237,398.46133181815" RelativeVelocity="-0.45804458587916,0.129277819673486,0.500301450128377"/>
						</Atom3d>
						<Bond ID="1756" Mapping="409" Parent="121" Hidden="1" Connects="1747,1755" Visible="0"/>
						<Atom3d ID="1757" HasProperties="1" Mapping="409" Parent="121" UserID="704" DisplayStyle="Line" Hidden="1" XYZ="-0.468927997983474,0.767220756886138,0.519051800824998" Connections="1758" ForcefieldType="h1" Charge="0.053" Components="H" Visible="0">
							<Properties Force="-511.263700714603,253.619913491344,293.924262237533" RelativeVelocity="0.709922739542937,-0.304306963798741,-0.761169652261713"/>
						</Atom3d>
						<Bond ID="1758" Mapping="409" Parent="121" Hidden="1" Connects="1747,1757" Visible="0"/>
						<Atom3d ID="1759" HasProperties="1" Mapping="409" Parent="121" UserID="705" DisplayStyle="Line" Hidden="1" XYZ="-0.483720207481579,0.779406190972905,0.466348047552407" Connections="1760" ForcefieldType="h1" Charge="0.053" Components="H" Visible="0">
							<Properties Force="-22.4147846981698,-464.971992189416,-1008.95938735993" RelativeVelocity="0.101794274769018,0.461025343156974,-0.418287623830731"/>
						</Atom3d>
						<Bond ID="1760" Mapping="409" Parent="121" Hidden="1" Connects="1747,1759" Visible="0"/>
						<Atom3d ID="1761" HasProperties="1" Mapping="409" Parent="121" UserID="706" DisplayStyle="Line" Hidden="1" XYZ="-0.361986820211968,0.76473891067737,0.483576125744197" Connections="1762" ForcefieldType="h1" Charge="0.053" Components="H" Visible="0">
							<Properties Force="22.017677340477,-22.4202406851054,189.677690530967" RelativeVelocity="0.429310721829595,0.174831435711561,0.296132521943194"/>
						</Atom3d>
						<Bond ID="1762" Mapping="409" Parent="121" Hidden="1" Connects="1749,1761" Visible="0"/>
						<Atom3d ID="1763" HasProperties="1" Mapping="409" Parent="121" UserID="707" DisplayStyle="Line" Hidden="1" XYZ="-0.391380417857385,0.770244824517813,0.435619736358592" Connections="1764" ForcefieldType="h1" Charge="0.053" Components="H" Visible="0">
							<Properties Force="24.3208962688111,39.6208071284699,-991.60011606592" RelativeVelocity="1.11243245481967,0.367659165058946,-0.691448266055168"/>
						</Atom3d>
						<Bond ID="1764" Mapping="409" Parent="121" Hidden="1" Connects="1749,1763" Visible="0"/>
						<Atom3d ID="1765" HasProperties="1" Mapping="409" Parent="121" UserID="708" DisplayStyle="Line" Hidden="1" XYZ="-0.412160466502337,0.735115925992351,0.476458039254903" Connections="1766" ForcefieldType="h1" Charge="0.053" Components="H" Visible="0">
							<Properties Force="207.787218822883,-37.0448792239384,-64.8419624048138" RelativeVelocity="-0.482626547137908,0.0995598747582493,0.705862837958218"/>
						</Atom3d>
						<Bond ID="1766" Mapping="409" Parent="121" Hidden="1" Connects="1749,1765" Visible="0"/>
						<Molecule ID="121" Mapping="409" Parent="2" Children="ci(25):23+1744,5732,5923" Name="Sketch 25" XYZ="-0.300331566459577,0.225248674835745,0.337873012253616" Visible="0"/>
						<Atom3d ID="1767" HasProperties="1" Mapping="409" Parent="123" UserID="709" DisplayStyle="Line" XYZ="-0.293242288337274,1.1598064484869,-0.068070221107728" Connections="1769,1775,1777" ForcefieldType="c3&apos;" Charge="0.374" Components="C" Visible="0">
							<Properties Force="179.558101421235,-717.755258234301,422.157636586488" RelativeVelocity="0.32741343148622,0.133536007932639,0.0461360473919778"/>
						</Atom3d>
						<Atom3d ID="1768" HasProperties="1" Mapping="409" Parent="123" UserID="710" DisplayStyle="Line" XYZ="-0.267963791310612,1.1681288938819,-0.0327531421057869" Connections="1769,1771,1773" ForcefieldType="n3m" Charge="-0.446" Components="N" Visible="0">
							<Properties Force="-1659.53043096591,896.015120226848,-222.819373166171" RelativeVelocity="0.0194576567972216,0.0394743975135414,0.0289641803342708"/>
						</Atom3d>
						<Bond ID="1769" Mapping="409" Parent="123" Connects="1767,1768" Visible="0"/>
						<Atom3d ID="1770" HasProperties="1" Mapping="409" Parent="123" UserID="711" DisplayStyle="Line" XYZ="-0.226717620079058,1.1455322513082,-0.025515755180226" Connections="1771,1779,1781,1783" ForcefieldType="c4" Charge="0.064" Components="C" Visible="0">
							<Properties Force="456.876825176269,303.553644477163,175.216147666335" RelativeVelocity="0.0234579672110543,-0.318142026393258,-0.0479575096231184"/>
						</Atom3d>
						<Bond ID="1771" Mapping="409" Parent="123" Connects="1768,1770" Visible="0"/>
						<Atom3d ID="1772" HasProperties="1" Mapping="409" Parent="123" UserID="712" DisplayStyle="Line" XYZ="-0.288939133893663,1.19987400366597,-0.00201093759472896" Connections="1773,1785,1787,1789" ForcefieldType="c4" Charge="0.064" Components="C" Visible="0">
							<Properties Force="248.709069523922,-987.739634250822,1506.92781787642" RelativeVelocity="0.030054517713399,0.0217022547747692,-0.180400157227896"/>
						</Atom3d>
						<Bond ID="1773" Mapping="409" Parent="123" Connects="1768,1772" Visible="0"/>
						<Atom3d ID="1774" HasProperties="1" Mapping="409" Parent="123" UserID="713" DisplayStyle="Line" XYZ="-0.284064128534046,1.1306033490981,-0.092998016471209" Connections="1775" ForcefieldType="o1=" Charge="-0.45" Components="O" Visible="0">
							<Properties Force="35.5566243504613,-103.062090366611,-329.176202284117" RelativeVelocity="-0.0242891532403975,-0.0196823647389017,-0.00611683589674019"/>
						</Atom3d>
						<Bond ID="1775" Mapping="409" Parent="123" Connects="1767,1774" Type="Double" Visible="0"/>
						<Atom3d ID="1776" HasProperties="1" Mapping="409" Parent="123" UserID="714" DisplayStyle="Line" Hidden="1" XYZ="-0.325436494201894,1.17790412681071,-0.070487417870055" Connections="1777" ForcefieldType="h1" Charge="0.076" Components="H" Visible="0">
							<Properties Force="485.484655561748,111.954529155489,162.875907446569" RelativeVelocity="0.246353137903163,0.907252288378202,0.49340817730679"/>
						</Atom3d>
						<Bond ID="1777" Mapping="409" Parent="123" Hidden="1" Connects="1767,1776" Visible="0"/>
						<Atom3d ID="1778" HasProperties="1" Mapping="409" Parent="123" UserID="715" DisplayStyle="Line" Hidden="1" XYZ="-0.229583121384428,1.10942695974713,-0.0205841079990919" Connections="1779" ForcefieldType="h1" Charge="0.053" Components="H" Visible="0">
							<Properties Force="-166.67733822843,462.815007014186,-42.0914004874556" RelativeVelocity="0.413428870124012,0.211191665837472,0.175916550938733"/>
						</Atom3d>
						<Bond ID="1779" Mapping="409" Parent="123" Hidden="1" Connects="1770,1778" Visible="0"/>
						<Atom3d ID="1780" HasProperties="1" Mapping="409" Parent="123" UserID="716" DisplayStyle="Line" Hidden="1" XYZ="-0.21338242494223,1.16047277859044,0.00522580923806905" Connections="1781" ForcefieldType="h1" Charge="0.053" Components="H" Visible="0">
							<Properties Force="144.132814043244,-323.401254666177,-540.048100243768" RelativeVelocity="0.317104649291242,0.689981789289995,-0.309295244246859"/>
						</Atom3d>
						<Bond ID="1781" Mapping="409" Parent="123" Hidden="1" Connects="1770,1780" Visible="0"/>
						<Atom3d ID="1782" HasProperties="1" Mapping="409" Parent="123" UserID="717" DisplayStyle="Line" Hidden="1" XYZ="-0.204525803006442,1.15119255397097,-0.054665630775143" Connections="1783" ForcefieldType="h1" Charge="0.053" Components="H" Visible="0">
							<Properties Force="-390.593914023577,-104.110870593502,632.993250024178" RelativeVelocity="0.909219059984557,-0.433734350237351,0.118043679821007"/>
						</Atom3d>
						<Bond ID="1783" Mapping="409" Parent="123" Hidden="1" Connects="1770,1782" Visible="0"/>
						<Atom3d ID="1784" HasProperties="1" Mapping="409" Parent="123" UserID="718" DisplayStyle="Line" Hidden="1" XYZ="-0.270229770139079,1.23027701552708,0.00166798988626705" Connections="1785" ForcefieldType="h1" Charge="0.053" Components="H" Visible="0">
							<Properties Force="-65.2505201508268,34.6314615106041,-175.772804532555" RelativeVelocity="-0.613435377981376,-0.345680133680834,0.7415938171828"/>
						</Atom3d>
						<Bond ID="1785" Mapping="409" Parent="123" Hidden="1" Connects="1772,1784" Visible="0"/>
						<Atom3d ID="1786" HasProperties="1" Mapping="409" Parent="123" UserID="719" DisplayStyle="Line" Hidden="1" XYZ="-0.289628529301414,1.18477907229967,0.0335024796122851" Connections="1787" ForcefieldType="h1" Charge="0.053" Components="H" Visible="0">
							<Properties Force="-17.54292062701,443.335786750495,-1203.25602297413" RelativeVelocity="0.0747447923325186,0.349517050167048,0.596155409015788"/>
						</Atom3d>
						<Bond ID="1787" Mapping="409" Parent="123" Hidden="1" Connects="1772,1786" Visible="0"/>
						<Atom3d ID="1788" HasProperties="1" Mapping="409" Parent="123" UserID="720" DisplayStyle="Line" Hidden="1" XYZ="-0.324122596512831,1.20652332600673,-0.0102455911289499" Connections="1789" ForcefieldType="h1" Charge="0.053" Components="H" Visible="0">
							<Properties Force="641.814070368217,-89.8053814530218,-47.9661250355125" RelativeVelocity="0.252804009089995,-0.300311945040197,-0.404593197943817"/>
						</Atom3d>
						<Bond ID="1789" Mapping="409" Parent="123" Hidden="1" Connects="1772,1788" Visible="0"/>
						<Molecule ID="123" Mapping="409" Parent="2" Children="ci(25):23+1767,5733,5924" Name="Sketch 25" XYZ="-0.300331566459577,0.225248674835745,0.337873012253616" Visible="0"/>
						<Atom3d ID="1790" HasProperties="1" Mapping="409" Parent="125" UserID="721" DisplayStyle="Line" XYZ="0.14251733069241,0.530611846138818,1.75166961599312" Connections="1792,1798,1800" ForcefieldType="c3&apos;" Charge="0.374" Components="C" Visible="0">
							<Properties Force="666.718262468968,-543.747322673963,-313.25461849905" RelativeVelocity="-0.180934435691025,0.176898003218504,-0.170351070824789"/>
						</Atom3d>
						<Atom3d ID="1791" HasProperties="1" Mapping="409" Parent="125" UserID="722" DisplayStyle="Line" XYZ="0.134862210317602,0.570822138593162,1.76738046998517" Connections="1792,1794,1796" ForcefieldType="n3m" Charge="-0.446" Components="N" Visible="0">
							<Properties Force="52.5376824812223,-36.8457583337595,-883.390823742071" RelativeVelocity="0.37579173071261,-0.0524386481619525,0.0286683391386504"/>
						</Atom3d>
						<Bond ID="1792" Mapping="409" Parent="125" Connects="1790,1791" Visible="0"/>
						<Atom3d ID="1793" HasProperties="1" Mapping="409" Parent="125" UserID="723" DisplayStyle="Line" XYZ="0.111446918772845,0.601192901106761,1.73918295773741" Connections="1794,1802,1804,1806" ForcefieldType="c4" Charge="0.064" Components="C" Visible="0">
							<Properties Force="-181.991080780038,112.312524685648,199.737752135475" RelativeVelocity="0.120044530932951,0.0321064567068969,-0.0217961410649382"/>
						</Atom3d>
						<Bond ID="1794" Mapping="409" Parent="125" Connects="1791,1793" Visible="0"/>
						<Atom3d ID="1795" HasProperties="1" Mapping="409" Parent="125" UserID="724" DisplayStyle="Line" XYZ="0.139317859461215,0.584691467703332,1.81249991029184" Connections="1796,1808,1810,1812" ForcefieldType="c4" Charge="0.064" Components="C" Visible="0">
							<Properties Force="-325.925811848742,250.842237417556,-104.379544735617" RelativeVelocity="-0.0579516457341819,-0.133729235599756,-0.0712222036085207"/>
						</Atom3d>
						<Bond ID="1796" Mapping="409" Parent="125" Connects="1791,1795" Visible="0"/>
						<Atom3d ID="1797" HasProperties="1" Mapping="409" Parent="125" UserID="725" DisplayStyle="Line" XYZ="0.138458154382083,0.518326721779625,1.71348491034079" Connections="1798" ForcefieldType="o1=" Charge="-0.45" Components="O" Visible="0">
							<Properties Force="-118.873916898877,515.146509725666,580.145503640315" RelativeVelocity="-0.16404053064536,-0.145201875475234,-0.0212138478067288"/>
						</Atom3d>
						<Bond ID="1798" Mapping="409" Parent="125" Connects="1790,1797" Type="Double" Visible="0"/>
						<Atom3d ID="1799" HasProperties="1" Mapping="409" Parent="125" UserID="726" DisplayStyle="Line" Hidden="1" XYZ="0.158202642952666,0.507937197269792,1.77559934828643" Connections="1800" ForcefieldType="h1" Charge="0.076" Components="H" Visible="0">
							<Properties Force="-158.143669554627,224.373258047546,241.33604169523" RelativeVelocity="-0.714286462494845,0.327015415357888,-0.120895227838393"/>
						</Atom3d>
						<Bond ID="1800" Mapping="409" Parent="125" Hidden="1" Connects="1790,1799" Visible="0"/>
						<Atom3d ID="1801" HasProperties="1" Mapping="409" Parent="125" UserID="727" DisplayStyle="Line" Hidden="1" XYZ="0.111921531702787,0.59041479593844,1.70516628473916" Connections="1802" ForcefieldType="h1" Charge="0.053" Components="H" Visible="0">
							<Properties Force="17.0133965486998,-61.1425445312364,-60.9095938552332" RelativeVelocity="0.522178622044689,-0.258316969916906,0.117853549423298"/>
						</Atom3d>
						<Bond ID="1802" Mapping="409" Parent="125" Hidden="1" Connects="1793,1801" Visible="0"/>
						<Atom3d ID="1803" HasProperties="1" Mapping="409" Parent="125" UserID="728" DisplayStyle="Line" Hidden="1" XYZ="0.126071935178569,0.63475551664409,1.73938316217964" Connections="1804" ForcefieldType="h1" Charge="0.053" Components="H" Visible="0">
							<Properties Force="-266.747481682878,-384.82803400011,192.339504269309" RelativeVelocity="0.21350289211112,0.295574275104135,-0.140617850192545"/>
						</Atom3d>
						<Bond ID="1804" Mapping="409" Parent="125" Hidden="1" Connects="1793,1803" Visible="0"/>
						<Atom3d ID="1805" HasProperties="1" Mapping="409" Parent="125" UserID="729" DisplayStyle="Line" Hidden="1" XYZ="0.0772110118508576,0.600958143318104,1.75105111215831" Connections="1806" ForcefieldType="h1" Charge="0.053" Components="H" Visible="0">
							<Properties Force="52.3627269205065,388.514660554133,-252.269704375705" RelativeVelocity="-0.0227290806323261,0.324640739010926,0.191406924840989"/>
						</Atom3d>
						<Bond ID="1806" Mapping="409" Parent="125" Hidden="1" Connects="1793,1805" Visible="0"/>
						<Atom3d ID="1807" HasProperties="1" Mapping="409" Parent="125" UserID="730" DisplayStyle="Line" Hidden="1" XYZ="0.108925233978038,0.575273360099819,1.83066824108348" Connections="1808" ForcefieldType="h1" Charge="0.053" Components="H" Visible="0">
							<Properties Force="572.472152284875,173.350423553996,88.033831829813" RelativeVelocity="0.282395313628196,-1.12152827842214,-0.35654598933887"/>
						</Atom3d>
						<Bond ID="1808" Mapping="409" Parent="125" Hidden="1" Connects="1795,1807" Visible="0"/>
						<Atom3d ID="1809" HasProperties="1" Mapping="409" Parent="125" UserID="731" DisplayStyle="Line" Hidden="1" XYZ="0.143115156252956,0.620978703784459,1.81274358663935" Connections="1810" ForcefieldType="h1" Charge="0.053" Components="H" Visible="0">
							<Properties Force="-182.03828436129,-300.224610147395,50.097640757059" RelativeVelocity="0.0346847129933909,0.0154603300384562,0.423053801331226"/>
						</Atom3d>
						<Bond ID="1810" Mapping="409" Parent="125" Hidden="1" Connects="1795,1809" Visible="0"/>
						<Atom3d ID="1811" HasProperties="1" Mapping="409" Parent="125" UserID="732" DisplayStyle="Line" Hidden="1" XYZ="0.16977524063198,0.572394699621878,1.8261299452993" Connections="1812" ForcefieldType="h1" Charge="0.053" Components="H" Visible="0">
							<Properties Force="-31.5482677515296,-328.126754756917,259.397587687429" RelativeVelocity="-0.609738943659327,0.607961220238065,-0.200023821154537"/>
						</Atom3d>
						<Bond ID="1812" Mapping="409" Parent="125" Hidden="1" Connects="1795,1811" Visible="0"/>
						<Molecule ID="125" Mapping="409" Parent="2" Children="ci(25):23+1790,5734,5925" Name="Sketch 25" XYZ="-0.300331566459577,0.225248674835745,0.337873012253616" Visible="0"/>
						<Atom3d ID="1813" HasProperties="1" Mapping="409" Parent="127" UserID="733" DisplayStyle="Line" XYZ="-0.387478115400313,1.8043063812992,0.592511955714079" Connections="1815,1821,1823" ForcefieldType="c3&apos;" Charge="0.374" Components="C" Visible="0">
							<Properties Force="986.092188778111,935.767900706182,583.199476802991" RelativeVelocity="0.0227078777358787,-0.241436977194798,0.151324640682697"/>
						</Atom3d>
						<Atom3d ID="1814" HasProperties="1" Mapping="409" Parent="127" UserID="734" DisplayStyle="Line" XYZ="-0.398931695666244,1.77083083926253,0.617656321879328" Connections="1815,1817,1819" ForcefieldType="n3m" Charge="-0.446" Components="N" Visible="0">
							<Properties Force="-461.801865002028,-65.3697839982615,-17.1532163788128" RelativeVelocity="-0.0858952754086574,-0.00763252672125921,-0.0297803293417211"/>
						</Atom3d>
						<Bond ID="1815" Mapping="409" Parent="127" Connects="1813,1814" Visible="0"/>
						<Atom3d ID="1816" HasProperties="1" Mapping="409" Parent="127" UserID="735" DisplayStyle="Line" XYZ="-0.431911272685568,1.78039024083243,0.650867975994924" Connections="1817,1825,1827,1829" ForcefieldType="c4" Charge="0.064" Components="C" Visible="0">
							<Properties Force="1117.46643244636,62.7488941160678,1460.48575800613" RelativeVelocity="-0.0975819313378584,0.118647813215048,-0.178306675818904"/>
						</Atom3d>
						<Bond ID="1817" Mapping="409" Parent="127" Connects="1814,1816" Visible="0"/>
						<Atom3d ID="1818" HasProperties="1" Mapping="409" Parent="127" UserID="736" DisplayStyle="Line" XYZ="-0.388408266503295,1.72586472133778,0.608952496375184" Connections="1819,1831,1833,1835" ForcefieldType="c4" Charge="0.064" Components="C" Visible="0">
							<Properties Force="-1089.68656344029,-1350.69651852667,421.506161944401" RelativeVelocity="0.06112432978214,-0.0393782941702477,-0.00798643240285609"/>
						</Atom3d>
						<Bond ID="1819" Mapping="409" Parent="127" Connects="1814,1818" Visible="0"/>
						<Atom3d ID="1820" HasProperties="1" Mapping="409" Parent="127" UserID="737" DisplayStyle="Line" XYZ="-0.390241750286967,1.84252184625724,0.603973295565983" Connections="1821" ForcefieldType="o1=" Charge="-0.45" Components="O" Visible="0">
							<Properties Force="-478.957699089457,-51.200816207497,-176.8191442709" RelativeVelocity="-0.173325142601312,-0.0127952993529856,-0.0040726199421126"/>
						</Atom3d>
						<Bond ID="1821" Mapping="409" Parent="127" Connects="1813,1820" Type="Double" Visible="0"/>
						<Atom3d ID="1822" HasProperties="1" Mapping="409" Parent="127" UserID="738" DisplayStyle="Line" Hidden="1" XYZ="-0.36682410144667,1.79665075052391,0.564319416824901" Connections="1823" ForcefieldType="h1" Charge="0.076" Components="H" Visible="0">
							<Properties Force="13.7770195620192,-494.611626528308,-399.590605200514" RelativeVelocity="0.481641457510718,0.145990005192873,0.00107442409335421"/>
						</Atom3d>
						<Bond ID="1823" Mapping="409" Parent="127" Hidden="1" Connects="1813,1822" Visible="0"/>
						<Atom3d ID="1824" HasProperties="1" Mapping="409" Parent="127" UserID="739" DisplayStyle="Line" Hidden="1" XYZ="-0.463669150164348,1.78980701356285,0.638995336120305" Connections="1825" ForcefieldType="h1" Charge="0.053" Components="H" Visible="0">
							<Properties Force="-355.839463402826,10.555153705625,-365.781624437311" RelativeVelocity="0.0892964266624331,-0.139283616296794,0.0204099193284243"/>
						</Atom3d>
						<Bond ID="1825" Mapping="409" Parent="127" Hidden="1" Connects="1816,1824" Visible="0"/>
						<Atom3d ID="1826" HasProperties="1" Mapping="409" Parent="127" UserID="740" DisplayStyle="Line" Hidden="1" XYZ="-0.418980657325362,1.80693131827986,0.67276408945194" Connections="1827" ForcefieldType="h1" Charge="0.053" Components="H" Visible="0">
							<Properties Force="-291.201575535787,-97.0597932572323,-409.114098008333" RelativeVelocity="-0.102117637469774,0.68431742370195,0.755599810336276"/>
						</Atom3d>
						<Bond ID="1827" Mapping="409" Parent="127" Hidden="1" Connects="1816,1826" Visible="0"/>
						<Atom3d ID="1828" HasProperties="1" Mapping="409" Parent="127" UserID="741" DisplayStyle="Line" Hidden="1" XYZ="-0.434602051675926,1.75312684788132,0.674892228747081" Connections="1829" ForcefieldType="h1" Charge="0.053" Components="H" Visible="0">
							<Properties Force="-129.053656089483,-7.39863628937397,-432.434493195064" RelativeVelocity="-0.481092466779929,0.175696433916124,-0.367624008296301"/>
						</Atom3d>
						<Bond ID="1829" Mapping="409" Parent="127" Hidden="1" Connects="1816,1828" Visible="0"/>
						<Atom3d ID="1830" HasProperties="1" Mapping="409" Parent="127" UserID="742" DisplayStyle="Line" Hidden="1" XYZ="-0.364231020463918,1.71122927508901,0.631985415205536" Connections="1831" ForcefieldType="h1" Charge="0.053" Components="H" Visible="0">
							<Properties Force="-453.196741575096,286.218744780808,294.404516765275" RelativeVelocity="-0.105155112936655,0.176294881202012,0.861406791465263"/>
						</Atom3d>
						<Bond ID="1831" Mapping="409" Parent="127" Hidden="1" Connects="1818,1830" Visible="0"/>
						<Atom3d ID="1832" HasProperties="1" Mapping="409" Parent="127" UserID="743" DisplayStyle="Line" Hidden="1" XYZ="-0.369461736578426,1.72168909827457,0.578903069775241" Connections="1833" ForcefieldType="h1" Charge="0.053" Components="H" Visible="0">
							<Properties Force="-552.218185088479,88.7376129822332,-423.918996695549" RelativeVelocity="0.173520102274585,-0.542755973569703,-0.383076833759885"/>
						</Atom3d>
						<Bond ID="1833" Mapping="409" Parent="127" Hidden="1" Connects="1818,1832" Visible="0"/>
						<Atom3d ID="1834" HasProperties="1" Mapping="409" Parent="127" UserID="744" DisplayStyle="Line" Hidden="1" XYZ="-0.422573120093559,1.70520445329014,0.612405394876805" Connections="1835" ForcefieldType="h1" Charge="0.053" Components="H" Visible="0">
							<Properties Force="1755.5965699673,671.288035711323,-520.469291161442" RelativeVelocity="-0.182287619707824,-0.527410831263556,-0.523707882944807"/>
						</Atom3d>
						<Bond ID="1835" Mapping="409" Parent="127" Hidden="1" Connects="1818,1834" Visible="0"/>
						<Molecule ID="127" Mapping="409" Parent="2" Children="ci(25):23+1813,5735,5926" Name="Sketch 25" XYZ="-0.300331566459577,0.225248674835745,0.337873012253616" Visible="0"/>
						<Atom3d ID="1836" HasProperties="1" Mapping="409" Parent="129" UserID="745" DisplayStyle="Line" XYZ="-0.444146971232438,0.0357363909563373,0.0932516796614441" Connections="1838,1844,1846" ForcefieldType="c3&apos;" Charge="0.374" Components="C" Visible="0">
							<Properties Force="-404.852255571734,-298.029067712498,-197.586930970854" RelativeVelocity="-0.0702315760115664,0.0970615892969884,0.0557159726875858"/>
						</Atom3d>
						<Atom3d ID="1837" HasProperties="1" Mapping="409" Parent="129" UserID="746" DisplayStyle="Line" XYZ="-0.400592131414802,0.0370609048820883,0.0965512244026251" Connections="1838,1840,1842" ForcefieldType="n3m" Charge="-0.446" Components="N" Visible="0">
							<Properties Force="-1269.8584194093,1225.62002257317,79.4271095331458" RelativeVelocity="-0.138789424550241,-0.0743676166422046,-0.225926063425248"/>
						</Atom3d>
						<Bond ID="1838" Mapping="409" Parent="129" Connects="1836,1837" Visible="0"/>
						<Atom3d ID="1839" HasProperties="1" Mapping="409" Parent="129" UserID="747" DisplayStyle="Line" XYZ="-0.384234857366691,0.0826496852107943,0.0912490870987911" Connections="1840,1848,1850,1852" ForcefieldType="c4" Charge="0.064" Components="C" Visible="0">
							<Properties Force="696.081089037971,-1373.22808606865,-484.813962636937" RelativeVelocity="0.0686216583644579,-0.044327836539404,0.0124584579557155"/>
						</Atom3d>
						<Bond ID="1840" Mapping="409" Parent="129" Connects="1837,1839" Visible="0"/>
						<Atom3d ID="1841" HasProperties="1" Mapping="409" Parent="129" UserID="748" DisplayStyle="Line" XYZ="-0.376194216203521,-0.00281859738201272,0.0998858194864441" Connections="1842,1854,1856,1858" ForcefieldType="c4" Charge="0.064" Components="C" Visible="0">
							<Properties Force="1201.11463833033,238.113085320774,215.762852173015" RelativeVelocity="0.0781680163089752,-0.102882330453761,-0.0712531999679425"/>
						</Atom3d>
						<Bond ID="1842" Mapping="409" Parent="129" Connects="1837,1841" Visible="0"/>
						<Atom3d ID="1843" HasProperties="1" Mapping="409" Parent="129" UserID="749" DisplayStyle="Line" XYZ="-0.467929915426437,0.0676611288421023,0.0888613215067881" Connections="1844" ForcefieldType="o1=" Charge="-0.45" Components="O" Visible="0">
							<Properties Force="138.498801700685,-430.023272022233,119.539345764812" RelativeVelocity="-0.100758035224917,0.22715495252211,0.0273947645969329"/>
						</Atom3d>
						<Bond ID="1844" Mapping="409" Parent="129" Connects="1836,1843" Type="Double" Visible="0"/>
						<Atom3d ID="1845" HasProperties="1" Mapping="409" Parent="129" UserID="750" DisplayStyle="Line" Hidden="1" XYZ="-0.456647292187973,0.00106543875327327,0.0936266757728591" Connections="1846" ForcefieldType="h1" Charge="0.076" Components="H" Visible="0">
							<Properties Force="-16.5096995416082,269.371735172811,8.76479225756027" RelativeVelocity="-0.190704848369828,-1.07165204732592,-0.623572786153415"/>
						</Atom3d>
						<Bond ID="1846" Mapping="409" Parent="129" Hidden="1" Connects="1836,1845" Visible="0"/>
						<Atom3d ID="1847" HasProperties="1" Mapping="409" Parent="129" UserID="751" DisplayStyle="Line" Hidden="1" XYZ="-0.400776840856613,0.0975942386973433,0.0637425845942401" Connections="1848" ForcefieldType="h1" Charge="0.053" Components="H" Visible="0">
							<Properties Force="-63.3387042030331,270.251781373184,-245.253517010251" RelativeVelocity="0.532796513688367,-0.45482576598414,-0.922724111069311"/>
						</Atom3d>
						<Bond ID="1848" Mapping="409" Parent="129" Hidden="1" Connects="1839,1847" Visible="0"/>
						<Atom3d ID="1849" HasProperties="1" Mapping="409" Parent="129" UserID="752" DisplayStyle="Line" Hidden="1" XYZ="-0.349679086319572,0.0803455929885313,0.0840273024214441" Connections="1850" ForcefieldType="h1" Charge="0.053" Components="H" Visible="0">
							<Properties Force="-6.10519066399114,-58.593834478281,-144.705621593432" RelativeVelocity="0.370336474626317,0.234472023931136,-0.433997438660622"/>
[truncated: 1,424,568 more chars]
