# Supplementary material for: Supramolecular dynamics-enhanced synergistic antifouling mechanisms for enhanced membrane antifouling and permeability
Source: Nat Commun. 2025 Jul 30;16:6956. doi: 10.1038/s41467-025-62231-w (PMC12311053; doi:10.1038/s41467-025-62231-w)
Supplement: Supplementary file 4 — Supplementary Data 1 [file 41467_2025_62231_MOESM4_ESM.zip › Supplementary date-Molecular simulation/Assembled γ-CD_PDMS in Ethanol.xsd]

<?xml version="1.0" encoding="latin1"?>
<!DOCTYPE XSD []>
<XSD Version="20.1" WrittenBy="Materials Studio 20.1">
	<AtomisticTreeRoot ID="1" NumProperties="62" HasProperties="1" NumChildren="1">
		<Property Name="AngleAxisType" DefinedOn="AngleBetweenPlanesBender" Type="Enumerated"/>
		<Property Name="AngleEnergy" DefinedOn="ClassicalEnergyHolder" Type="Double"/>
		<Property Name="BeadDocumentID" DefinedOn="MesoMoleculeSet" Type="String"/>
		<Property Name="BendBendEnergy" DefinedOn="ClassicalEnergyHolder" Type="Double"/>
		<Property Name="BendTorsionBendEnergy" DefinedOn="ClassicalEnergyHolder" Type="Double"/>
		<Property Name="BondEnergy" DefinedOn="ClassicalEnergyHolder" Type="Double"/>
		<Property Name="EFGAsymmetry" DefinedOn="Atom" Type="Double"/>
		<Property Name="EFGQuadrupolarCoupling" DefinedOn="Atom" Type="Double"/>
		<Property Name="ElectrostaticEnergy" DefinedOn="ClassicalEnergyHolder" Type="Double"/>
		<Property Name="FaceMillerIndex" DefinedOn="GrowthFace" Type="MillerIndex"/>
		<Property Name="FacetTransparency" DefinedOn="GrowthFace" Type="Float"/>
		<Property Name="FermiLevel" DefinedOn="ScalarFieldBase" Type="Double"/>
		<Property Name="Force" DefinedOn="Matter" Type="CoDirection"/>
		<Property Name="FrameFilter" DefinedOn="Trajectory" Type="String"/>
		<Property Name="HarmonicForceConstant" DefinedOn="HarmonicRestraint" Type="Double"/>
		<Property Name="HarmonicMinimum" DefinedOn="HarmonicRestraint" Type="Double"/>
		<Property Name="HydrogenBondEnergy" DefinedOn="ClassicalEnergyHolder" Type="Double"/>
		<Property Name="ImportOrder" DefinedOn="Bondable" Type="UnsignedInteger"/>
		<Property Name="InversionEnergy" DefinedOn="ClassicalEnergyHolder" Type="Double"/>
		<Property Name="IsBackboneAtom" DefinedOn="Atom" Type="Boolean"/>
		<Property Name="IsChiralCenter" DefinedOn="Atom" Type="Boolean"/>
		<Property Name="IsOutOfPlane" DefinedOn="Atom" Type="Boolean"/>
		<Property Name="IsRepeatArrowVisible" DefinedOn="ElectrodeWire" Type="Boolean"/>
		<Property Name="KineticEnergy" DefinedOn="ClassicalEnergyHolder" Type="Double"/>
		<Property Name="LineExtentPadding" DefinedOn="BestFitLineMonitor" Type="Double"/>
		<Property Name="LinkageGroupName" DefinedOn="Linkage" Type="String"/>
		<Property Name="ListIdentifier" DefinedOn="PropertyList" Type="String"/>
		<Property Name="NMRShielding" DefinedOn="Atom" Type="Double"/>
		<Property Name="NonBondEnergy" DefinedOn="ClassicalEnergyHolder" Type="Double"/>
		<Property Name="NormalMode" DefinedOn="Bondable" Type="Direction"/>
		<Property Name="NormalModeFrequency" DefinedOn="Bondable" Type="Double"/>
		<Property Name="NumScanSteps" DefinedOn="LinearScan" Type="UnsignedInteger"/>
		<Property Name="OrbitalCutoffRadius" DefinedOn="Bondable" Type="Double"/>
		<Property Name="PlaneExtentPadding" DefinedOn="BestFitPlaneMonitor" Type="Double"/>
		<Property Name="PotentialEnergy" DefinedOn="ClassicalEnergyHolder" Type="Double"/>
		<Property Name="QuantizationValue" DefinedOn="ScalarFieldBase" Type="Double"/>
		<Property Name="RelativeVelocity" DefinedOn="Matter" Type="Direction"/>
		<Property Name="RepeatArrowScale" DefinedOn="ElectrodeWire" Type="Float"/>
		<Property Name="RestraintEnergy" DefinedOn="ClassicalEnergyHolder" Type="Double"/>
		<Property Name="ScanEnd" DefinedOn="LinearScan" Type="Double"/>
		<Property Name="ScanStart" DefinedOn="LinearScan" Type="Double"/>
		<Property Name="SeparatedStretchStretchEnergy" DefinedOn="ClassicalEnergyHolder" Type="Double"/>
		<Property Name="ServerDipoleMoment" DefinedOn="MatterGroupProperties" Type="Direction"/>
		<Property Name="SimulationStep" DefinedOn="Trajectory" Type="Integer"/>
		<Property Name="SpinQuantizationDirection" DefinedOn="Atom" Type="Direction"/>
		<Property Name="Stiffness" DefinedOn="SymmetryMatterHessian" Type="Matrix6x6"/>
		<Property Name="StretchBendStretchEnergy" DefinedOn="ClassicalEnergyHolder" Type="Double"/>
		<Property Name="StretchStretchEnergy" DefinedOn="ClassicalEnergyHolder" Type="Double"/>
		<Property Name="StretchTorsionStretchEnergy" DefinedOn="ClassicalEnergyHolder" Type="Double"/>
		<Property Name="Temperature" DefinedOn="ClassicalEnergyHolder" Type="Double"/>
		<Property Name="ThreeBodyNonBondEnergy" DefinedOn="ClassicalEnergyHolder" Type="Double"/>
		<Property Name="TorsionBendBendEnergy" DefinedOn="ClassicalEnergyHolder" Type="Double"/>
		<Property Name="TorsionEnergy" DefinedOn="ClassicalEnergyHolder" Type="Double"/>
		<Property Name="TorsionStretchEnergy" DefinedOn="ClassicalEnergyHolder" Type="Double"/>
		<Property Name="TotalEnergy" DefinedOn="ClassicalEnergyHolder" Type="Double"/>
		<Property Name="Units" DefinedOn="ScalarFieldBase" Type="String"/>
		<Property Name="ValenceCrossTermEnergy" DefinedOn="ClassicalEnergyHolder" Type="Double"/>
		<Property Name="ValenceDiagonalEnergy" DefinedOn="ClassicalEnergyHolder" Type="Double"/>
		<Property Name="VanDerWaalsEnergy" DefinedOn="ClassicalEnergyHolder" Type="Double"/>
		<Property Name="_ServerAtomNames" DefinedOn="IndexProvider" Type="String"/>
		<Property Name="_Stress" DefinedOn="MatterSymmetrySystem" Type="Matrix"/>
		<Property Name="_TrajectoryStress" DefinedOn="MatterSymmetrySystem" Type="Matrix"/>
		<Properties TotalEnergy="-1397.9463644167" KineticEnergy="1891.11018560786" PotentialEnergy="-3289.94742136855" ValenceDiagonalEnergy="439.421399072573" BondEnergy="673.381014320312" AngleEnergy="938.017833170868" TorsionEnergy="-1171.97744841861" InversionEnergy="0" ValenceCrossTermEnergy="-178.171286950278" StretchStretchEnergy="-0.487970506342539" StretchBendStretchEnergy="-24.5982091675337" StretchTorsionStretchEnergy="-6.90227674611084" SeparatedStretchStretchEnergy="0" TorsionStretchEnergy="-4.72396413147293" BendBendEnergy="-5.20513694719547" TorsionBendBendEnergy="-42.9943014409356" BendTorsionBendEnergy="-93.2594280106873" NonBondEnergy="-3551.19753349085" HydrogenBondEnergy="0" VanDerWaalsEnergy="-489.221508143047" ElectrostaticEnergy="-3028.64204631549" RestraintEnergy="0" ThreeBodyNonBondEnergy="0" Temperature="299.400232656318"/>
		<SymmetrySystem ID="2" HasProperties="1" Mapping="3" Children="ci(403):403+4" Normalized="1" OverspecificationTolerance="0.01" HasSymmetryHistory="1">
			<Properties _Stress="-8.65488756333811e-005,-2.17769976066718e-005,-3.16287869768249e-005,-2.17769976066718e-005,-3.54742464852378e-007,-2.329496801468e-005,-3.16287869768249e-005,-2.329496801468e-005,-6.05089263625052e-005" _TrajectoryStress="0.000132400137989047,0.000159906256708911,0.000221003147273104,0.00015990625670891,-0.000521155815014328,0.000155252671751252,0.000221003147273104,0.000155252671751252,-6.16974777338127e-005"/>
			<MappingSet ID="407" SymmetryDefinition="4" ActiveSystem="2" NumFamilies="1" OwnsTotalConstraintMapping="1" TotalConstraintMapping="3">
				<MappingFamily ID="408" NumImageMappings="80">
					<IdentityMapping ID="409" Element="1,0,0,0,0,1,0,0,0,0,1,0" Constraint="1,0,0,0,0,1,0,0,0,0,1,0" MappedObjects="ci(4264):17+410,5,17+427,7,17+444,9,17+461,11,17+478,13,17+495,15,17+512,17,17+529,19,17+546,21,17+563,23,17+580,25,17+597,27,17+614,29,17+631,31,17+648,33,17+665,35,17+682,37,17+699,39,17+716,41,17+733,43,17+750,45,17+767,47,17+784,49,17+801,51,17+818,53,17+835,55,17+852,57,17+869,59,17+886,61,17+903,63,17+920,65,17+937,67,17+954,69,17+971,71,17+988,73,17+1005,75,17+1022,77,17+1039,79,17+1056,81,17+1073,83,17+1090,85,17+1107,87,17+1124,89,17+1141,91,17+1158,93,17+1175,95,17+1192,97,17+1209,99,17+1226,101,17+1243,103,17+1260,105,17+1277,107,17+1294,109,17+1311,111,17+1328,113,17+1345,115,17+1362,117,17+1379,119,17+1396,121,17+1413,123,17+1430,125,17+1447,127,17+1464,129,17+1481,131,17+1498,133,17+1515,135,17+1532,137,17+1549,139,17+1566,141,17+1583,143,17+1600,145,17+1617,147,17+1634,149,17+1651,151,17+1668,153,17+1685,155,17+1702,157,17+1719,159,17+1736,161,17+1753,163,17+1770,165,17+1787,167,17+1804,169,17+1821,171,17+1838,173,17+1855,175,17+1872,177,17+1889,179,17+1906,181,17+1923,183,17+1940,185,17+1957,187,17+1974,189,17+1991,191,17+2008,193,17+2025,195,17+2042,197,17+2059,199,17+2076,201,17+2093,203,17+2110,205,17+2127,207,17+2144,209,17+2161,211,17+2178,213,17+2195,215,17+2212,217,17+2229,219,17+2246,221,17+2263,223,17+2280,225,17+2297,227,17+2314,229,17+2331,231,17+2348,233,17+2365,235,17+2382,237,17+2399,239,17+2416,241,17+2433,243,17+2450,245,17+2467,247,17+2484,249,17+2501,251,17+2518,253,17+2535,255,17+2552,257,17+2569,259,17+2586,261,17+2603,263,17+2620,265,17+2637,267,17+2654,269,17+2671,271,17+2688,273,17+2705,275,17+2722,277,17+2739,279,17+2756,281,17+2773,283,17+2790,285,17+2807,287,17+2824,289,17+2841,291,17+2858,293,17+2875,295,17+2892,297,17+2909,299,17+2926,301,17+2943,303,17+2960,305,17+2977,307,17+2994,309,17+3011,311,17+3028,313,17+3045,315,17+3062,317,17+3079,319,17+3096,321,17+3113,323,17+3130,325,17+3147,327,17+3164,329,17+3181,331,17+3198,333,17+3215,335,17+3232,337,17+3249,339,17+3266,341,17+3283,343,17+3300,345,17+3317,347,17+3334,349,17+3351,351,17+3368,353,17+3385,355,17+3402,357,17+3419,359,17+3436,361,17+3453,363,17+3470,365,17+3487,367,17+3504,369,17+3521,371,17+3538,373,17+3555,375,17+3572,377,17+3589,379,17+3606,381,17+3623,383,17+3640,385,17+3657,387,17+3674,389,17+3691,391,17+3708,393,17+3725,395,17+3742,397,17+3759,399,17+3776,401,17+3793,403,663+3810,405" DefectObjects="ci(203):4,202+4473" NumImages="4264" NumDefects="203">
						<Atom3d ID="410" HasProperties="1" Mapping="409" Parent="5" UserID="1" DisplayStyle="Line" XYZ="0.061994460193102,-0.586129184870019,1.05557432371078" Connections="412,416,418,420" ForcefieldType="c4" Charge="-0.159" Components="C" Visible="0">
							<Properties Force="-573.911711737489,-125.090724011474,-70.6433402220041" RelativeVelocity="0.0300732251314855,-0.0532421265973425,-0.0534079606944457"/>
						</Atom3d>
						<Atom3d ID="411" HasProperties="1" Mapping="409" Parent="5" UserID="2" DisplayStyle="Line" XYZ="0.076376771006704,-0.547319277293018,1.08960235749872" Connections="412,414,422,424" ForcefieldType="c4o" Charge="0.054" Components="C" Visible="0">
							<Properties Force="69.9458683877133,-323.194125519094,-507.35992608101" RelativeVelocity="0.0144512450971978,-0.0907433711504275,-0.106447902055557"/>
						</Atom3d>
						<Bond ID="412" Mapping="409" Parent="5" Connects="410,411" Visible="0"/>
						<Atom3d ID="413" HasProperties="1" Mapping="409" Parent="5" UserID="3" DisplayStyle="Line" XYZ="0.07720250647072,-0.568011580394687,1.13346547166732" Connections="414,426" ForcefieldType="o2h" Charge="-0.57" Components="O" Visible="0">
							<Properties Force="881.470318872089,-636.186976073189,1747.95319402606" RelativeVelocity="0.135292946459882,-0.117737444158951,-0.0817092121166268"/>
						</Atom3d>
						<Bond ID="414" Mapping="409" Parent="5" Connects="411,413" Visible="0"/>
						<Atom3d ID="415" HasProperties="1" Mapping="409" Parent="5" UserID="4" DisplayStyle="Line" Hidden="1" XYZ="0.067064599891467,-0.573712801579936,1.0202367218239" Connections="416" ForcefieldType="h1" Charge="0.053" Components="H" Visible="0">
							<Properties Force="67.6566228252177,177.147624237842,-798.455936201268" RelativeVelocity="-0.414696029828535,0.00535412743021106,-0.544508739181055"/>
						</Atom3d>
						<Bond ID="416" Mapping="409" Parent="5" Hidden="1" Connects="410,415" Visible="0"/>
						<Atom3d ID="417" HasProperties="1" Mapping="409" Parent="5" UserID="5" DisplayStyle="Line" Hidden="1" XYZ="0.0227448758585359,-0.592865803503944,1.05917769473963" Connections="418" ForcefieldType="h1" Charge="0.053" Components="H" Visible="0">
							<Properties Force="465.934588962099,-87.3022185791428,14.5349465949973" RelativeVelocity="-0.532448775630872,-1.28433188234855,-0.0553487643155247"/>
						</Atom3d>
						<Bond ID="418" Mapping="409" Parent="5" Hidden="1" Connects="410,417" Visible="0"/>
						<Atom3d ID="419" HasProperties="1" Mapping="409" Parent="5" UserID="6" DisplayStyle="Line" Hidden="1" XYZ="0.0816328137021659,-0.620174360264858,1.05814763937794" Connections="420" ForcefieldType="h1" Charge="0.053" Components="H" Visible="0">
							<Properties Force="-31.8575588848335,255.054196447579,243.002296040154" RelativeVelocity="0.524027452794328,1.14488861380632,0.0449780409388111"/>
						</Atom3d>
						<Bond ID="420" Mapping="409" Parent="5" Hidden="1" Connects="410,419" Visible="0"/>
						<Atom3d ID="421" HasProperties="1" Mapping="409" Parent="5" UserID="7" DisplayStyle="Line" Hidden="1" XYZ="0.050200657871374,-0.519480067044094,1.0891477185853" Connections="422" ForcefieldType="h1" Charge="0.053" Components="H" Visible="0">
							<Properties Force="-244.439158433909,561.993671376647,-170.110543158353" RelativeVelocity="-0.305593176862813,-0.300200735009963,0.142493363315938"/>
						</Atom3d>
						<Bond ID="422" Mapping="409" Parent="5" Hidden="1" Connects="411,421" Visible="0"/>
						<Atom3d ID="423" HasProperties="1" Mapping="409" Parent="5" UserID="8" DisplayStyle="Line" Hidden="1" XYZ="0.112202940624406,-0.532453365957934,1.08353183141059" Connections="424" ForcefieldType="h1" Charge="0.053" Components="H" Visible="0">
							<Properties Force="-161.163326090299,-48.789854519345,-109.726837173354" RelativeVelocity="1.24508837824563,-0.77390276077502,0.146163938574194"/>
						</Atom3d>
						<Bond ID="424" Mapping="409" Parent="5" Hidden="1" Connects="411,423" Visible="0"/>
						<Atom3d ID="425" HasProperties="1" Mapping="409" Parent="5" UserID="9" DisplayStyle="Line" Hidden="1" XYZ="0.0469962023112839,-0.570066478921079,1.14801823646255" Connections="426" ForcefieldType="h1o" Charge="0.41" Components="H" Visible="0">
							<Properties Force="-448.467131743865,229.991253398163,-341.956799082735" RelativeVelocity="-0.419545248297683,0.63191190398954,0.0162058611805612"/>
						</Atom3d>
						<Bond ID="426" Mapping="409" Parent="5" Hidden="1" Connects="413,425" Visible="0"/>
						<Molecule ID="5" Mapping="409" Parent="2" Children="ci(18):17+410,4474" Name="Sketch 24" XYZ="0.576928021879738,0.0752192826001439,0.356198049131049" Visible="0"/>
						<Atom3d ID="427" HasProperties="1" Mapping="409" Parent="7" UserID="10" DisplayStyle="Line" XYZ="-0.0602763612331782,0.489867385366899,-0.0580796562321755" Connections="429,433,435,437" ForcefieldType="c4" Charge="-0.159" Components="C" Visible="0">
							<Properties Force="-275.464350471641,-115.569321461611,-273.495291956269" RelativeVelocity="0.0823302534204642,-0.0780749735913948,-0.10449095332945"/>
						</Atom3d>
						<Atom3d ID="428" HasProperties="1" Mapping="409" Parent="7" UserID="11" DisplayStyle="Line" XYZ="-0.0764404609520471,0.514399436972913,-0.103946784005555" Connections="429,431,439,441" ForcefieldType="c4o" Charge="0.054" Components="C" Visible="0">
							<Properties Force="393.424012926986,155.542807575263,1024.31503707354" RelativeVelocity="0.0122795065988074,0.0116373486655001,-0.0894985456161828"/>
						</Atom3d>
						<Bond ID="429" Mapping="409" Parent="7" Connects="427,428" Visible="0"/>
						<Atom3d ID="430" HasProperties="1" Mapping="409" Parent="7" UserID="12" DisplayStyle="Line" XYZ="-0.0392113339703131,0.533698367525534,-0.131553131746623" Connections="431,443" ForcefieldType="o2h" Charge="-0.57" Components="O" Visible="0">
							<Properties Force="-47.0615121115064,-334.861533192491,-443.276381509155" RelativeVelocity="0.0872306585054885,-0.0404890844076353,-0.100236875183356"/>
						</Atom3d>
						<Bond ID="431" Mapping="409" Parent="7" Connects="428,430" Visible="0"/>
						<Atom3d ID="432" HasProperties="1" Mapping="409" Parent="7" UserID="13" DisplayStyle="Line" Hidden="1" XYZ="-0.0404922693851632,0.511021669517455,-0.0326322949752966" Connections="433" ForcefieldType="h1" Charge="0.053" Components="H" Visible="0">
							<Properties Force="323.770032236076,365.978512685065,-125.382568819627" RelativeVelocity="-0.675440876143008,0.960767721690662,0.511182132930217"/>
						</Atom3d>
						<Bond ID="433" Mapping="409" Parent="7" Hidden="1" Connects="427,432" Visible="0"/>
						<Atom3d ID="434" HasProperties="1" Mapping="409" Parent="7" UserID="14" DisplayStyle="Line" Hidden="1" XYZ="-0.0404186361019641,0.458419968126148,-0.0667985885109496" Connections="435" ForcefieldType="h1" Charge="0.053" Components="H" Visible="0">
							<Properties Force="367.598630678205,-401.979638317243,-30.1405802196243" RelativeVelocity="-0.151774831539325,0.198449924095059,-0.0124957084123944"/>
						</Atom3d>
						<Bond ID="435" Mapping="409" Parent="7" Hidden="1" Connects="427,434" Visible="0"/>
						<Atom3d ID="436" HasProperties="1" Mapping="409" Parent="7" UserID="15" DisplayStyle="Line" Hidden="1" XYZ="-0.0908525445463151,0.478587696622818,-0.0374857527593416" Connections="437" ForcefieldType="h1" Charge="0.053" Components="H" Visible="0">
							<Properties Force="-377.247699890733,-167.745876276386,8.50857168619553" RelativeVelocity="-1.26058332996483,-0.166581124140164,-1.00210387143721"/>
						</Atom3d>
						<Bond ID="437" Mapping="409" Parent="7" Hidden="1" Connects="427,436" Visible="0"/>
						<Atom3d ID="438" HasProperties="1" Mapping="409" Parent="7" UserID="16" DisplayStyle="Line" Hidden="1" XYZ="-0.0993731677123541,0.542248281765288,-0.0923325646233356" Connections="439" ForcefieldType="h1" Charge="0.053" Components="H" Visible="0">
							<Properties Force="-422.557353226393,759.329217218921,110.291192102549" RelativeVelocity="-0.279616835344197,0.542288139376711,0.147618538055831"/>
						</Atom3d>
						<Bond ID="439" Mapping="409" Parent="7" Hidden="1" Connects="428,438" Visible="0"/>
						<Atom3d ID="440" HasProperties="1" Mapping="409" Parent="7" UserID="17" DisplayStyle="Line" Hidden="1" XYZ="-0.100089572658672,0.491824118762198,-0.123862365139803" Connections="441" ForcefieldType="h1" Charge="0.053" Components="H" Visible="0">
							<Properties Force="69.2757607228644,-385.29173943336,-512.51343099076" RelativeVelocity="0.371028433317207,-0.654134595038949,0.256005333584909"/>
						</Atom3d>
						<Bond ID="441" Mapping="409" Parent="7" Hidden="1" Connects="428,440" Visible="0"/>
						<Atom3d ID="442" HasProperties="1" Mapping="409" Parent="7" UserID="18" DisplayStyle="Line" Hidden="1" XYZ="-0.0135383246333801,0.540440842454066,-0.110405158173154" Connections="443" ForcefieldType="h1o" Charge="0.41" Components="H" Visible="0">
							<Properties Force="120.063219820124,96.9117710405137,193.042899677502" RelativeVelocity="-0.258582302047458,-0.793770901295756,-0.936084485886695"/>
						</Atom3d>
						<Bond ID="443" Mapping="409" Parent="7" Hidden="1" Connects="430,442" Visible="0"/>
						<Molecule ID="7" Mapping="409" Parent="2" Children="ci(18):17+427,4475" Name="Sketch 24" XYZ="0.576928021879738,0.0752192826001439,0.356198049131049" Visible="0"/>
						<Atom3d ID="444" HasProperties="1" Mapping="409" Parent="9" UserID="19" DisplayStyle="Line" XYZ="0.997616678581216,1.15591485796074,1.31798787001574" Connections="446,450,452,454" ForcefieldType="c4" Charge="-0.159" Components="C" Visible="0">
							<Properties Force="-261.465538814741,-648.340585106711,731.913256912917" RelativeVelocity="0.0114488145467522,0.118904117933173,-0.143928263037163"/>
						</Atom3d>
						<Atom3d ID="445" HasProperties="1" Mapping="409" Parent="9" UserID="20" DisplayStyle="Line" XYZ="1.02388297849033,1.1101274371635,1.30499777729069" Connections="446,448,456,458" ForcefieldType="c4o" Charge="0.054" Components="C" Visible="0">
							<Properties Force="398.962196598216,-314.950878739948,-314.514117077833" RelativeVelocity="-0.00287813016600893,-0.105859337406502,-0.154962678282959"/>
						</Atom3d>
						<Bond ID="446" Mapping="409" Parent="9" Connects="444,445" Visible="0"/>
						<Atom3d ID="447" HasProperties="1" Mapping="409" Parent="9" UserID="21" DisplayStyle="Line" XYZ="1.00201788139657,1.06642546376247,1.31983097046616" Connections="448,460" ForcefieldType="o2h" Charge="-0.57" Components="O" Visible="0">
							<Properties Force="-244.592529677218,1.88786834974743,66.2448527591388" RelativeVelocity="-0.16979039644433,-0.116563345051022,0.102413924936604"/>
						</Atom3d>
						<Bond ID="448" Mapping="409" Parent="9" Connects="445,447" Visible="0"/>
						<Atom3d ID="449" HasProperties="1" Mapping="409" Parent="9" UserID="22" DisplayStyle="Line" Hidden="1" XYZ="0.988594643453984,1.16227833423816,1.35719844636318" Connections="450" ForcefieldType="h1" Charge="0.053" Components="H" Visible="0">
							<Properties Force="194.443785389608,-386.451906361144,-884.716223623173" RelativeVelocity="0.0826755190763205,1.09108253165271,-0.663633118431552"/>
						</Atom3d>
						<Bond ID="450" Mapping="409" Parent="9" Hidden="1" Connects="444,449" Visible="0"/>
						<Atom3d ID="451" HasProperties="1" Mapping="409" Parent="9" UserID="23" DisplayStyle="Line" Hidden="1" XYZ="0.966418216054529,1.15494711963397,1.29594314649979" Connections="452" ForcefieldType="h1" Charge="0.053" Components="H" Visible="0">
							<Properties Force="-679.859978771794,116.911334069214,46.5204409597595" RelativeVelocity="-0.145020331648902,-0.260102833344523,0.244217158007682"/>
						</Atom3d>
						<Bond ID="452" Mapping="409" Parent="9" Hidden="1" Connects="444,451" Visible="0"/>
						<Atom3d ID="453" HasProperties="1" Mapping="409" Parent="9" UserID="24" DisplayStyle="Line" Hidden="1" XYZ="1.0169832016847,1.18605627192606,1.30587365006407" Connections="454" ForcefieldType="h1" Charge="0.053" Components="H" Visible="0">
							<Properties Force="489.802462298113,565.685493230512,-130.432078847624" RelativeVelocity="0.919352933922904,-0.841595388492411,0.713191873880243"/>
						</Atom3d>
						<Bond ID="454" Mapping="409" Parent="9" Hidden="1" Connects="444,453" Visible="0"/>
						<Atom3d ID="455" HasProperties="1" Mapping="409" Parent="9" UserID="25" DisplayStyle="Line" Hidden="1" XYZ="1.06002675318655,1.1099043742253,1.31706479157097" Connections="456" ForcefieldType="h1" Charge="0.053" Components="H" Visible="0">
							<Properties Force="534.731980865949,119.463226651016,561.433543727125" RelativeVelocity="-0.267755346766415,0.574669772097574,0.643535196826667"/>
						</Atom3d>
						<Bond ID="456" Mapping="409" Parent="9" Hidden="1" Connects="445,455" Visible="0"/>
						<Atom3d ID="457" HasProperties="1" Mapping="409" Parent="9" UserID="26" DisplayStyle="Line" Hidden="1" XYZ="1.0307369481388,1.11114734536121,1.26588635218697" Connections="458" ForcefieldType="h1" Charge="0.053" Components="H" Visible="0">
							<Properties Force="-380.638194655517,-171.791636611937,107.924981172989" RelativeVelocity="0.962046526717108,0.73274682651322,0.13855326960456"/>
						</Atom3d>
						<Bond ID="458" Mapping="409" Parent="9" Hidden="1" Connects="445,457" Visible="0"/>
						<Atom3d ID="459" HasProperties="1" Mapping="409" Parent="9" UserID="27" DisplayStyle="Line" Hidden="1" XYZ="1.02533660740975,1.04033185912354,1.32036512144515" Connections="460" ForcefieldType="h1o" Charge="0.41" Components="H" Visible="0">
							<Properties Force="-80.5373992962,672.985035571258,-205.450654516533" RelativeVelocity="0.33634350692172,-0.644356605669278,0.751135791755878"/>
						</Atom3d>
						<Bond ID="460" Mapping="409" Parent="9" Hidden="1" Connects="447,459" Visible="0"/>
						<Molecule ID="9" Mapping="409" Parent="2" Children="ci(18):17+444,4476" Name="Sketch 24" XYZ="0.576928021879738,0.0752192826001439,0.356198049131049" Visible="0"/>
						<Atom3d ID="461" HasProperties="1" Mapping="409" Parent="11" UserID="28" DisplayStyle="Line" XYZ="0.604401958337542,0.086017284470566,0.734828793933911" Connections="463,467,469,471" ForcefieldType="c4" Charge="-0.159" Components="C">
							<Properties Force="-68.2363805338185,-221.217053973363,-787.106458309549" RelativeVelocity="-0.00364250823908841,0.0942304773230377,-0.120013126949739"/>
						</Atom3d>
						<Atom3d ID="462" HasProperties="1" Mapping="409" Parent="11" UserID="29" DisplayStyle="Line" XYZ="0.608683703896458,0.0888896646741092,0.680495355255199" Connections="463,465,473,475" ForcefieldType="c4o" Charge="0.054" Components="C">
							<Properties Force="958.719017708153,-1345.63099698315,753.311160790915" RelativeVelocity="0.0958513075248405,-0.0726157418404107,-0.148955047927153"/>
						</Atom3d>
						<Bond ID="463" Mapping="409" Parent="11" Connects="461,462"/>
						<Atom3d ID="464" HasProperties="1" Mapping="409" Parent="11" UserID="30" DisplayStyle="Line" XYZ="0.580574294603033,0.127052780163167,0.669592857530974" Connections="465,477" ForcefieldType="o2h" Charge="-0.57" Components="O">
							<Properties Force="511.955939185608,762.301678150874,-1480.22898240608" RelativeVelocity="-0.167600542850601,-0.244516717565641,0.0778133229464806"/>
						</Atom3d>
						<Bond ID="465" Mapping="409" Parent="11" Connects="462,464"/>
						<Atom3d ID="466" HasProperties="1" Mapping="409" Parent="11" UserID="31" DisplayStyle="Line" Hidden="1" XYZ="0.566346228685417,0.086767754847473,0.739546632942546" Connections="467" ForcefieldType="h1" Charge="0.053" Components="H">
							<Properties Force="-366.65804519603,-199.899107523011,393.155332196909" RelativeVelocity="0.215365681636784,-0.286079418711968,-0.844381289731327"/>
						</Atom3d>
						<Bond ID="467" Mapping="409" Parent="11" Hidden="1" Connects="461,466"/>
						<Atom3d ID="468" HasProperties="1" Mapping="409" Parent="11" UserID="32" DisplayStyle="Line" Hidden="1" XYZ="0.617691518568952,0.118454250996628,0.750961753758626" Connections="469" ForcefieldType="h1" Charge="0.053" Components="H">
							<Properties Force="256.699041644467,143.480411517147,142.5263205946" RelativeVelocity="0.795698762059828,-0.707024558193898,-0.507018689306909"/>
						</Atom3d>
						<Bond ID="469" Mapping="409" Parent="11" Hidden="1" Connects="461,468"/>
						<Atom3d ID="470" HasProperties="1" Mapping="409" Parent="11" UserID="33" DisplayStyle="Line" Hidden="1" XYZ="0.619497433768534,0.0542031939502734,0.751163862581909" Connections="471" ForcefieldType="h1" Charge="0.053" Components="H">
							<Properties Force="40.3299974099345,9.3025180016673,52.3021202515707" RelativeVelocity="-0.140253708540516,-0.471676396304658,-0.413402176502311"/>
						</Atom3d>
						<Bond ID="471" Mapping="409" Parent="11" Hidden="1" Connects="461,470"/>
						<Atom3d ID="472" HasProperties="1" Mapping="409" Parent="11" UserID="34" DisplayStyle="Line" Hidden="1" XYZ="0.597454011326296,0.0553515074653995,0.662066022605508" Connections="473" ForcefieldType="h1" Charge="0.053" Components="H">
							<Properties Force="-92.9053224130489,427.003895690871,217.683851855685" RelativeVelocity="0.302913121141684,-0.337812095103166,0.917328257877213"/>
						</Atom3d>
						<Bond ID="473" Mapping="409" Parent="11" Hidden="1" Connects="462,472"/>
						<Atom3d ID="474" HasProperties="1" Mapping="409" Parent="11" UserID="35" DisplayStyle="Line" Hidden="1" XYZ="0.646414773228739,0.0922341798006333,0.66960857096196" Connections="475" ForcefieldType="h1" Charge="0.053" Components="H">
							<Properties Force="-82.6953680001878,299.182964637523,44.5598724424418" RelativeVelocity="-0.24069686135629,-0.510381966867263,-0.525237307404679"/>
						</Atom3d>
						<Bond ID="475" Mapping="409" Parent="11" Hidden="1" Connects="462,474"/>
						<Atom3d ID="476" HasProperties="1" Mapping="409" Parent="11" UserID="36" DisplayStyle="Line" Hidden="1" XYZ="0.590315143335157,0.134327357033707,0.636682621574582" Connections="477" ForcefieldType="h1o" Charge="0.41" Components="H">
							<Properties Force="-354.615038973523,109.69926875383,446.259399149338" RelativeVelocity="-0.799493506124095,0.625056393913785,0.178716719398129"/>
						</Atom3d>
						<Bond ID="477" Mapping="409" Parent="11" Hidden="1" Connects="464,476"/>
						<Molecule ID="11" Mapping="409" Parent="2" Children="ci(18):17+461,4477" Name="Sketch 24" XYZ="0.576928021879738,0.0752192826001439,0.356198049131049"/>
						<Atom3d ID="478" HasProperties="1" Mapping="409" Parent="13" UserID="37" DisplayStyle="Line" XYZ="1.55292494415815,0.126756492479441,0.52426831278462" Connections="480,484,486,488" ForcefieldType="c4" Charge="-0.159" Components="C" Visible="0">
							<Properties Force="883.970829252431,332.536787140241,-1006.13184434255" RelativeVelocity="-0.10697063070352,-0.0975545831308416,-0.0083923007980028"/>
						</Atom3d>
						<Atom3d ID="479" HasProperties="1" Mapping="409" Parent="13" UserID="38" DisplayStyle="Line" XYZ="1.60272251942099,0.124054475691923,0.545735599301402" Connections="480,482,490,492" ForcefieldType="c4o" Charge="0.054" Components="C" Visible="0">
							<Properties Force="-344.970309742022,-1224.90797320678,-1132.16298621796" RelativeVelocity="0.0978370649558307,0.364695103036669,0.104844021989452"/>
						</Atom3d>
						<Bond ID="480" Mapping="409" Parent="13" Connects="478,479" Visible="0"/>
						<Atom3d ID="481" HasProperties="1" Mapping="409" Parent="13" UserID="39" DisplayStyle="Line" XYZ="1.60894823481344,0.150400162374517,0.585692420692773" Connections="482,494" ForcefieldType="o2h" Charge="-0.57" Components="O" Visible="0">
							<Properties Force="33.1239030122803,461.305355203717,1218.23884980027" RelativeVelocity="0.033276312114715,0.319879805167739,0.171203690311136"/>
						</Atom3d>
						<Bond ID="482" Mapping="409" Parent="13" Connects="479,481" Visible="0"/>
						<Atom3d ID="483" HasProperties="1" Mapping="409" Parent="13" UserID="40" DisplayStyle="Line" Hidden="1" XYZ="1.54759582078746,0.0978651946424161,0.499238154944052" Connections="484" ForcefieldType="h1" Charge="0.053" Components="H" Visible="0">
							<Properties Force="186.587623371879,-147.638966281247,-367.758798135311" RelativeVelocity="-0.0830582882098107,-0.696941525631779,0.391004329206801"/>
						</Atom3d>
						<Bond ID="484" Mapping="409" Parent="13" Hidden="1" Connects="478,483" Visible="0"/>
						<Atom3d ID="485" HasProperties="1" Mapping="409" Parent="13" UserID="41" DisplayStyle="Line" Hidden="1" XYZ="1.54695008507184,0.159897234706835,0.505439807119288" Connections="486" ForcefieldType="h1" Charge="0.053" Components="H" Visible="0">
							<Properties Force="-80.7860834094897,232.953790238049,-110.723561089488" RelativeVelocity="-0.702085681412044,0.264973946375029,-0.6871049285022"/>
						</Atom3d>
						<Bond ID="486" Mapping="409" Parent="13" Hidden="1" Connects="478,485" Visible="0"/>
						<Atom3d ID="487" HasProperties="1" Mapping="409" Parent="13" UserID="42" DisplayStyle="Line" Hidden="1" XYZ="1.52449494500011,0.121428449425244,0.547442749795912" Connections="488" ForcefieldType="h1" Charge="0.053" Components="H" Visible="0">
							<Properties Force="-724.408795059697,-12.2925488582983,1223.93913264704" RelativeVelocity="-0.21191003145485,0.289524690766729,-0.397324117444146"/>
						</Atom3d>
						<Bond ID="488" Mapping="409" Parent="13" Hidden="1" Connects="478,487" Visible="0"/>
						<Atom3d ID="489" HasProperties="1" Mapping="409" Parent="13" UserID="43" DisplayStyle="Line" Hidden="1" XYZ="1.6326800709675,0.132788322332407,0.52179387888477" Connections="490" ForcefieldType="h1" Charge="0.053" Components="H" Visible="0">
							<Properties Force="-288.341330939339,-82.8661252865766,-329.25196292427" RelativeVelocity="0.316833805515016,-0.57912591689432,-0.107902307282909"/>
						</Atom3d>
						<Bond ID="490" Mapping="409" Parent="13" Hidden="1" Connects="479,489" Visible="0"/>
						<Atom3d ID="491" HasProperties="1" Mapping="409" Parent="13" UserID="44" DisplayStyle="Line" Hidden="1" XYZ="1.60630814181648,0.0855164179208571,0.552337586364215" Connections="492" ForcefieldType="h1" Charge="0.053" Components="H" Visible="0">
							<Properties Force="266.955784106638,128.998188554946,400.145846027451" RelativeVelocity="-0.12750560427258,0.142484923842256,-0.275244230611597"/>
						</Atom3d>
						<Bond ID="492" Mapping="409" Parent="13" Hidden="1" Connects="479,491" Visible="0"/>
						<Atom3d ID="493" HasProperties="1" Mapping="409" Parent="13" UserID="45" DisplayStyle="Line" Hidden="1" XYZ="1.62126642993887,0.17952906426378,0.573431168200414" Connections="494" ForcefieldType="h1o" Charge="0.41" Components="H" Visible="0">
							<Properties Force="12.0656302650493,326.815355921359,171.153559576058" RelativeVelocity="-0.444130919464843,-0.241450340849275,0.437913712528267"/>
						</Atom3d>
						<Bond ID="494" Mapping="409" Parent="13" Hidden="1" Connects="481,493" Visible="0"/>
						<Molecule ID="13" Mapping="409" Parent="2" Children="ci(18):17+478,4478" Name="Sketch 24" XYZ="0.576928021879738,0.0752192826001439,0.356198049131049" Visible="0"/>
						<Atom3d ID="495" HasProperties="1" Mapping="409" Parent="15" UserID="46" DisplayStyle="Line" XYZ="0.751793368422672,0.313282368882903,0.0856451735071994" Connections="497,501,503,505" ForcefieldType="c4" Charge="-0.159" Components="C">
							<Properties Force="-915.129885611398,-619.734961846164,-543.387881109538" RelativeVelocity="-0.0490256771365523,-0.083842280610973,0.158754038935981"/>
						</Atom3d>
						<Atom3d ID="496" HasProperties="1" Mapping="409" Parent="15" UserID="47" DisplayStyle="Line" XYZ="0.698148418865373,0.302211121492664,0.0787851400395324" Connections="497,499,507,509" ForcefieldType="c4o" Charge="0.054" Components="C">
							<Properties Force="947.014201653911,981.213776996182,57.1262241923694" RelativeVelocity="-0.137351441981279,-0.213709135899675,-0.0376638558675937"/>
						</Atom3d>
						<Bond ID="497" Mapping="409" Parent="15" Connects="495,496"/>
						<Atom3d ID="498" HasProperties="1" Mapping="409" Parent="15" UserID="48" DisplayStyle="Line" XYZ="0.67472841963164,0.344746962924451,0.0652343443576234" Connections="499,511" ForcefieldType="o2h" Charge="-0.57" Components="O">
							<Properties Force="-249.736378718711,-85.518844696884,-152.564913175403" RelativeVelocity="-0.0716117625559128,-0.0681189818239296,0.108881569324547"/>
						</Atom3d>
						<Bond ID="499" Mapping="409" Parent="15" Connects="496,498"/>
						<Atom3d ID="500" HasProperties="1" Mapping="409" Parent="15" UserID="49" DisplayStyle="Line" Hidden="1" XYZ="0.763755584307083,0.319425740795001,0.0485924383882854" Connections="501" ForcefieldType="h1" Charge="0.053" Components="H">
							<Properties Force="265.970097701759,225.35581293262,360.58310506284" RelativeVelocity="-0.190262602958227,-0.387907828367202,-0.33813345406999"/>
						</Atom3d>
						<Bond ID="501" Mapping="409" Parent="15" Hidden="1" Connects="495,500"/>
						<Atom3d ID="502" HasProperties="1" Mapping="409" Parent="15" UserID="50" DisplayStyle="Line" Hidden="1" XYZ="0.770898279998949,0.282968913117927,0.101454262422126" Connections="503" ForcefieldType="h1" Charge="0.053" Components="H">
							<Properties Force="6.17728976779293,142.794177348076,-37.8835407283545" RelativeVelocity="0.121764590744935,0.545712677091472,-0.00921649368525984"/>
						</Atom3d>
						<Bond ID="503" Mapping="409" Parent="15" Hidden="1" Connects="495,502"/>
						<Atom3d ID="504" HasProperties="1" Mapping="409" Parent="15" UserID="51" DisplayStyle="Line" Hidden="1" XYZ="0.754187950204777,0.344734203967787,0.107921281156429" Connections="505" ForcefieldType="h1" Charge="0.053" Components="H">
							<Properties Force="218.877171385531,168.6593635018,41.8338897719626" RelativeVelocity="0.216182264291406,0.852897034806517,1.27279546576311"/>
						</Atom3d>
						<Bond ID="505" Mapping="409" Parent="15" Hidden="1" Connects="495,504"/>
						<Atom3d ID="506" HasProperties="1" Mapping="409" Parent="15" UserID="52" DisplayStyle="Line" Hidden="1" XYZ="0.68309131190351,0.286500354230177,0.109639514777183" Connections="507" ForcefieldType="h1" Charge="0.053" Components="H">
							<Properties Force="-447.84211543257,-243.245163552086,725.354951539044" RelativeVelocity="-0.108527555529746,-0.885470171776502,0.429906266350995"/>
						</Atom3d>
						<Bond ID="507" Mapping="409" Parent="15" Hidden="1" Connects="496,506"/>
						<Atom3d ID="508" HasProperties="1" Mapping="409" Parent="15" UserID="53" DisplayStyle="Line" Hidden="1" XYZ="0.692242947212206,0.278543893930884,0.0502212123043974" Connections="509" ForcefieldType="h1" Charge="0.053" Components="H">
							<Properties Force="-7.44024297089421,-649.103737874376,-642.683359960388" RelativeVelocity="-1.15171183160194,0.298062255243712,0.36188829648279"/>
						</Atom3d>
						<Bond ID="509" Mapping="409" Parent="15" Hidden="1" Connects="496,508"/>
						<Atom3d ID="510" HasProperties="1" Mapping="409" Parent="15" UserID="54" DisplayStyle="Line" Hidden="1" XYZ="0.671938790768131,0.362335878507155,0.0936424401376174" Connections="511" ForcefieldType="h1o" Charge="0.41" Components="H">
							<Properties Force="-25.8729619163195,149.860479195343,215.587365602957" RelativeVelocity="0.830280732180778,0.0585877375372877,-0.660392075136231"/>
						</Atom3d>
						<Bond ID="511" Mapping="409" Parent="15" Hidden="1" Connects="498,510"/>
						<Molecule ID="15" Mapping="409" Parent="2" Children="ci(18):17+495,4479" Name="Sketch 24" XYZ="0.962231676038243,-0.460729428532126,0.356198049131049"/>
						<Atom3d ID="512" HasProperties="1" Mapping="409" Parent="17" UserID="55" DisplayStyle="Line" XYZ="0.926066640124617,1.96466600626435,1.82122667313693" Connections="514,518,520,522" ForcefieldType="c4" Charge="-0.159" Components="C" Visible="0">
							<Properties Force="-414.992918399649,40.2282508216873,363.135592691642" RelativeVelocity="0.107385565929714,-0.0151617806282233,0.107638249278472"/>
						</Atom3d>
						<Atom3d ID="513" HasProperties="1" Mapping="409" Parent="17" UserID="56" DisplayStyle="Line" XYZ="0.955198134824289,2.00655227522992,1.83684878739645" Connections="514,516,524,526" ForcefieldType="c4o" Charge="0.054" Components="C" Visible="0">
							<Properties Force="-1137.07504690674,497.456425644537,564.700350791108" RelativeVelocity="0.128690269257791,0.071299158520497,-0.026064280017415"/>
						</Atom3d>
						<Bond ID="514" Mapping="409" Parent="17" Connects="512,513" Visible="0"/>
						<Atom3d ID="515" HasProperties="1" Mapping="409" Parent="17" UserID="57" DisplayStyle="Line" XYZ="0.932417040357488,2.01873548824188,1.88193342035588" Connections="516,528" ForcefieldType="o2h" Charge="-0.57" Components="O" Visible="0">
							<Properties Force="446.539423937131,-222.679985875475,-524.719243440407" RelativeVelocity="0.0403205131434067,0.278084402523548,-0.00569115730859555"/>
						</Atom3d>
						<Bond ID="516" Mapping="409" Parent="17" Connects="513,515" Visible="0"/>
						<Atom3d ID="517" HasProperties="1" Mapping="409" Parent="17" UserID="58" DisplayStyle="Line" Hidden="1" XYZ="0.940702341330095,1.93606843542572,1.84275133732695" Connections="518" ForcefieldType="h1" Charge="0.053" Components="H" Visible="0">
							<Properties Force="-66.0164358442464,-482.699789279562,-129.986907656348" RelativeVelocity="0.796558099699403,0.642364017053467,-0.486648457847583"/>
						</Atom3d>
						<Bond ID="518" Mapping="409" Parent="17" Hidden="1" Connects="512,517" Visible="0"/>
						<Atom3d ID="519" HasProperties="1" Mapping="409" Parent="17" UserID="59" DisplayStyle="Line" Hidden="1" XYZ="0.925700676893774,1.95625691841116,1.78347274304115" Connections="520" ForcefieldType="h1" Charge="0.053" Components="H" Visible="0">
							<Properties Force="74.0870121443343,-110.468454229266,-91.7836702855968" RelativeVelocity="0.568660544459509,-0.316170395082184,-0.558592915204609"/>
						</Atom3d>
						<Bond ID="520" Mapping="409" Parent="17" Hidden="1" Connects="512,519" Visible="0"/>
						<Atom3d ID="521" HasProperties="1" Mapping="409" Parent="17" UserID="60" DisplayStyle="Line" Hidden="1" XYZ="0.888780329914904,1.96855593396254,1.83440319456912" Connections="522" ForcefieldType="h1" Charge="0.053" Components="H" Visible="0">
							<Properties Force="275.078646491658,86.3342272778865,-319.818308418127" RelativeVelocity="0.715044304247735,0.417970193568945,-0.0825521896557548"/>
						</Atom3d>
						<Bond ID="522" Mapping="409" Parent="17" Hidden="1" Connects="512,521" Visible="0"/>
						<Atom3d ID="523" HasProperties="1" Mapping="409" Parent="17" UserID="61" DisplayStyle="Line" Hidden="1" XYZ="0.954120371709469,2.03741435613583,1.81340972196646" Connections="524" ForcefieldType="h1" Charge="0.053" Components="H" Visible="0">
							<Properties Force="-75.4163958441456,127.913528790593,-134.782326089139" RelativeVelocity="-0.92448139047909,-0.235285866173721,0.256459310098694"/>
						</Atom3d>
						<Bond ID="524" Mapping="409" Parent="17" Hidden="1" Connects="513,523" Visible="0"/>
						<Atom3d ID="525" HasProperties="1" Mapping="409" Parent="17" UserID="62" DisplayStyle="Line" Hidden="1" XYZ="0.991472436143499,1.99541143214436,1.84013895337053" Connections="526" ForcefieldType="h1" Charge="0.053" Components="H" Visible="0">
							<Properties Force="610.131963702018,-61.7526400889459,285.807708366252" RelativeVelocity="0.797293977235315,0.647225540086937,0.757467127907738"/>
						</Atom3d>
						<Bond ID="526" Mapping="409" Parent="17" Hidden="1" Connects="513,525" Visible="0"/>
						<Atom3d ID="527" HasProperties="1" Mapping="409" Parent="17" UserID="63" DisplayStyle="Line" Hidden="1" XYZ="0.954536087513135,2.03801133079761,1.8991494568199" Connections="528" ForcefieldType="h1o" Charge="0.41" Components="H" Visible="0">
							<Properties Force="174.190189429199,171.900815207763,-13.2094840888903" RelativeVelocity="0.632911330878224,-0.144602106125122,-0.0908100304556971"/>
						</Atom3d>
						<Bond ID="528" Mapping="409" Parent="17" Hidden="1" Connects="515,527" Visible="0"/>
						<Molecule ID="17" Mapping="409" Parent="2" Children="ci(18):17+512,4480" Name="Sketch 24" XYZ="0.576928021879738,0.0752192826001439,0.356198049131049" Visible="0"/>
						<Atom3d ID="529" HasProperties="1" Mapping="409" Parent="19" UserID="64" DisplayStyle="Line" XYZ="0.821814592735806,0.960419010063619,-0.259653571097868" Connections="531,535,537,539" ForcefieldType="c4" Charge="-0.159" Components="C" Visible="0">
							<Properties Force="0.736231806325126,-822.129297322534,-1369.21528379865" RelativeVelocity="-0.137051119014722,-0.0439323053270765,0.176874050943646"/>
						</Atom3d>
						<Atom3d ID="530" HasProperties="1" Mapping="409" Parent="19" UserID="65" DisplayStyle="Line" XYZ="0.814969930143912,1.01340629927673,-0.265713407390399" Connections="531,533,541,543" ForcefieldType="c4o" Charge="0.054" Components="C" Visible="0">
							<Properties Force="-473.548839669674,9.12866494012015,-133.872665193611" RelativeVelocity="0.149643109881745,-0.0551316580657752,0.12540333738589"/>
						</Atom3d>
						<Bond ID="531" Mapping="409" Parent="19" Connects="529,530" Visible="0"/>
						<Atom3d ID="532" HasProperties="1" Mapping="409" Parent="19" UserID="66" DisplayStyle="Line" XYZ="0.767681795644097,1.02771648309298,-0.251350594768225" Connections="533,545" ForcefieldType="o2h" Charge="-0.57" Components="O" Visible="0">
							<Properties Force="519.442048345982,-302.668680885971,-35.2458538148568" RelativeVelocity="0.228471286404389,0.0162488548804899,-0.0279849798074484"/>
						</Atom3d>
						<Bond ID="533" Mapping="409" Parent="19" Connects="530,532" Visible="0"/>
						<Atom3d ID="534" HasProperties="1" Mapping="409" Parent="19" UserID="67" DisplayStyle="Line" Hidden="1" XYZ="0.85810266672828,0.947875452306113,-0.269194287236482" Connections="535" ForcefieldType="h1" Charge="0.053" Components="H" Visible="0">
							<Properties Force="-156.58946258193,263.008639089088,-17.9190578988267" RelativeVelocity="-0.045916525499388,0.643468481821313,0.0113945613065805"/>
						</Atom3d>
						<Bond ID="535" Mapping="409" Parent="19" Hidden="1" Connects="529,534" Visible="0"/>
						<Atom3d ID="536" HasProperties="1" Mapping="409" Parent="19" UserID="68" DisplayStyle="Line" Hidden="1" XYZ="0.796986706512155,0.93500036167062,-0.279978221713856" Connections="537" ForcefieldType="h1" Charge="0.053" Components="H" Visible="0">
							<Properties Force="339.348647578228,825.191972727965,322.00343993816" RelativeVelocity="0.128822399596729,-0.292829786599443,1.03396960266848"/>
						</Atom3d>
						<Bond ID="537" Mapping="409" Parent="19" Hidden="1" Connects="529,536" Visible="0"/>
						<Atom3d ID="538" HasProperties="1" Mapping="409" Parent="19" UserID="69" DisplayStyle="Line" Hidden="1" XYZ="0.818022881230284,0.952716730123875,-0.223441801333195" Connections="539" ForcefieldType="h1" Charge="0.053" Components="H" Visible="0">
							<Properties Force="-190.155647183287,-279.320282344885,1066.63978677572" RelativeVelocity="-0.0770451144948438,0.366992147597204,0.60156844134106"/>
						</Atom3d>
						<Bond ID="539" Mapping="409" Parent="19" Hidden="1" Connects="529,538" Visible="0"/>
						<Atom3d ID="540" HasProperties="1" Mapping="409" Parent="19" UserID="70" DisplayStyle="Line" Hidden="1" XYZ="0.822984440839263,1.02679623589889,-0.301722174503285" Connections="541" ForcefieldType="h1" Charge="0.053" Components="H" Visible="0">
							<Properties Force="-89.3464946064815,-77.3240334470838,24.3232132869695" RelativeVelocity="-0.10297040382947,0.690382783485748,-0.225719878668835"/>
						</Atom3d>
						<Bond ID="541" Mapping="409" Parent="19" Hidden="1" Connects="530,540" Visible="0"/>
						<Atom3d ID="542" HasProperties="1" Mapping="409" Parent="19" UserID="71" DisplayStyle="Line" Hidden="1" XYZ="0.84050366546203,1.03005934430494,-0.241814021957548" Connections="543" ForcefieldType="h1" Charge="0.053" Components="H" Visible="0">
							<Properties Force="157.774865849734,168.147885761766,125.535471895718" RelativeVelocity="0.25792345878645,-0.957041869191091,-0.0327525715804015"/>
						</Atom3d>
						<Bond ID="543" Mapping="409" Parent="19" Hidden="1" Connects="530,542" Visible="0"/>
						<Atom3d ID="544" HasProperties="1" Mapping="409" Parent="19" UserID="72" DisplayStyle="Line" Hidden="1" XYZ="0.773330149749772,1.05626457170296,-0.234007695116412" Connections="545" ForcefieldType="h1o" Charge="0.41" Components="H" Visible="0">
							<Properties Force="6.38726042154097,348.158025828084,53.7592844678031" RelativeVelocity="-0.198515678671947,0.0436039640948733,0.360821672620267"/>
						</Atom3d>
						<Bond ID="545" Mapping="409" Parent="19" Hidden="1" Connects="532,544" Visible="0"/>
						<Molecule ID="19" Mapping="409" Parent="2" Children="ci(18):17+529,4481" Name="Sketch 24" XYZ="0.576928021879738,0.0752192826001439,0.356198049131049" Visible="0"/>
						<Atom3d ID="546" HasProperties="1" Mapping="409" Parent="21" UserID="73" DisplayStyle="Line" XYZ="1.4947685360568,0.451845892266787,0.95536670018079" Connections="548,552,554,556" ForcefieldType="c4" Charge="-0.159" Components="C" Visible="0">
							<Properties Force="-910.81824718859,273.95758340577,652.181939297606" RelativeVelocity="-0.0439906525997271,0.164426396658693,0.169032873833764"/>
						</Atom3d>
						<Atom3d ID="547" HasProperties="1" Mapping="409" Parent="21" UserID="74" DisplayStyle="Line" XYZ="1.52770106738924,0.416781640912465,0.934363639159777" Connections="548,550,558,560" ForcefieldType="c4o" Charge="0.054" Components="C" Visible="0">
							<Properties Force="1167.64448324532,-427.664423830473,684.810933704873" RelativeVelocity="-0.279312632933009,-0.161051091240691,0.0252892321917724"/>
						</Atom3d>
						<Bond ID="548" Mapping="409" Parent="21" Connects="546,547" Visible="0"/>
						<Atom3d ID="549" HasProperties="1" Mapping="409" Parent="21" UserID="75" DisplayStyle="Line" XYZ="1.57627247763829,0.42961069062699,0.946259704092371" Connections="550,562" ForcefieldType="o2h" Charge="-0.57" Components="O" Visible="0">
							<Properties Force="-760.903876633881,104.610335516066,-175.639512865339" RelativeVelocity="0.0449201594077824,0.0118017845619532,0.100338914495637"/>
						</Atom3d>
						<Bond ID="550" Mapping="409" Parent="21" Connects="547,549" Visible="0"/>
						<Atom3d ID="551" HasProperties="1" Mapping="409" Parent="21" UserID="76" DisplayStyle="Line" Hidden="1" XYZ="1.45815971436348,0.444177516422003,0.94324085277771" Connections="552" ForcefieldType="h1" Charge="0.053" Components="H" Visible="0">
							<Properties Force="111.220444611743,218.411984423497,-13.6390142884793" RelativeVelocity="-0.0721909067500602,0.46276213449368,-0.18308150859608"/>
						</Atom3d>
						<Bond ID="552" Mapping="409" Parent="21" Hidden="1" Connects="546,551" Visible="0"/>
						<Atom3d ID="553" HasProperties="1" Mapping="409" Parent="21" UserID="77" DisplayStyle="Line" Hidden="1" XYZ="1.50371269410565,0.488853611613211,0.948503302909461" Connections="554" ForcefieldType="h1" Charge="0.053" Components="H" Visible="0">
							<Properties Force="97.1187683312308,110.322578421895,-330.807635903674" RelativeVelocity="0.917467834703273,-0.0915690601738594,-0.373085319568289"/>
						</Atom3d>
						<Bond ID="554" Mapping="409" Parent="21" Hidden="1" Connects="546,553" Visible="0"/>
						<Atom3d ID="555" HasProperties="1" Mapping="409" Parent="21" UserID="78" DisplayStyle="Line" Hidden="1" XYZ="1.493588553592,0.449511497468141,0.994676382269955" Connections="556" ForcefieldType="h1" Charge="0.053" Components="H" Visible="0">
							<Properties Force="202.521541453855,-114.005655562654,-229.798792698775" RelativeVelocity="-0.219963214192037,0.416717686554667,0.229076790415651"/>
						</Atom3d>
						<Bond ID="556" Mapping="409" Parent="21" Hidden="1" Connects="546,555" Visible="0"/>
						<Atom3d ID="557" HasProperties="1" Mapping="409" Parent="21" UserID="79" DisplayStyle="Line" Hidden="1" XYZ="1.52454809231787,0.415045530059518,0.89629953624069" Connections="558" ForcefieldType="h1" Charge="0.053" Components="H" Visible="0">
							<Properties Force="-52.5879744066049,-123.478274100518,-459.214704197538" RelativeVelocity="-0.328291932639114,0.24647890214019,1.02888788158994"/>
						</Atom3d>
						<Bond ID="558" Mapping="409" Parent="21" Hidden="1" Connects="547,557" Visible="0"/>
						<Atom3d ID="559" HasProperties="1" Mapping="409" Parent="21" UserID="80" DisplayStyle="Line" Hidden="1" XYZ="1.52118845756677,0.380834216898736,0.950568103961895" Connections="560" ForcefieldType="h1" Charge="0.053" Components="H" Visible="0">
							<Properties Force="-58.4547757652628,342.402253284276,-345.881776460155" RelativeVelocity="0.210991050718451,0.286963539657617,0.43194576427389"/>
						</Atom3d>
						<Bond ID="560" Mapping="409" Parent="21" Hidden="1" Connects="547,559" Visible="0"/>
						<Atom3d ID="561" HasProperties="1" Mapping="409" Parent="21" UserID="81" DisplayStyle="Line" Hidden="1" XYZ="1.58847834867647,0.400288056952499,0.957988449243608" Connections="562" ForcefieldType="h1o" Charge="0.41" Components="H" Visible="0">
							<Properties Force="394.677615039709,-227.862446005726,73.4908273975726" RelativeVelocity="-0.455132090961193,-0.462579773812413,-0.936774491157613"/>
						</Atom3d>
						<Bond ID="562" Mapping="409" Parent="21" Hidden="1" Connects="549,561" Visible="0"/>
						<Molecule ID="21" Mapping="409" Parent="2" Children="ci(18):17+546,4482" Name="Sketch 24" XYZ="0.576928021879738,0.0752192826001439,0.356198049131049" Visible="0"/>
						<Atom3d ID="563" HasProperties="1" Mapping="409" Parent="23" UserID="82" DisplayStyle="Line" XYZ="1.47417748982079,-0.0375216955694051,-0.164385491683482" Connections="565,569,571,573" ForcefieldType="c4" Charge="-0.159" Components="C" Visible="0">
							<Properties Force="575.033561573831,-856.266066978966,1294.77170718229" RelativeVelocity="0.141055916261942,-0.0974872375413479,0.0419632947892742"/>
						</Atom3d>
						<Atom3d ID="564" HasProperties="1" Mapping="409" Parent="23" UserID="83" DisplayStyle="Line" XYZ="1.44310732233709,-0.0257755189590821,-0.122421630600162" Connections="565,567,575,577" ForcefieldType="c4o" Charge="0.054" Components="C" Visible="0">
							<Properties Force="-1184.22854582865,-64.1239025667012,-830.116306595412" RelativeVelocity="0.00428490229300906,0.0144575530907281,-0.0252451545480816"/>
						</Atom3d>
						<Bond ID="565" Mapping="409" Parent="23" Connects="563,564" Visible="0"/>
						<Atom3d ID="566" HasProperties="1" Mapping="409" Parent="23" UserID="84" DisplayStyle="Line" XYZ="1.41145559683554,0.0124826504725772,-0.133299044394838" Connections="567,579" ForcefieldType="o2h" Charge="-0.57" Components="O" Visible="0">
							<Properties Force="-318.275696726741,-489.364361251675,-147.755265565506" RelativeVelocity="0.242558800785881,-0.342344270925543,-0.111550845526818"/>
						</Atom3d>
						<Bond ID="567" Mapping="409" Parent="23" Connects="564,566" Visible="0"/>
						<Atom3d ID="568" HasProperties="1" Mapping="409" Parent="23" UserID="85" DisplayStyle="Line" Hidden="1" XYZ="1.45710424220209,-0.0604614767387101,-0.189145379801939" Connections="569" ForcefieldType="h1" Charge="0.053" Components="H" Visible="0">
							<Properties Force="-525.780776223573,-68.813380236562,-690.791555323694" RelativeVelocity="-0.993960237606631,1.05164503342609,0.142450011540367"/>
						</Atom3d>
						<Bond ID="569" Mapping="409" Parent="23" Hidden="1" Connects="563,568" Visible="0"/>
						<Atom3d ID="570" HasProperties="1" Mapping="409" Parent="23" UserID="86" DisplayStyle="Line" Hidden="1" XYZ="1.50436354317503,-0.0603938883042261,-0.15246745821589" Connections="571" ForcefieldType="h1" Charge="0.053" Components="H" Visible="0">
							<Properties Force="-23.8977204843352,457.80779246653,-94.7870345020731" RelativeVelocity="-0.797942470389463,-0.637892458622031,0.492067044356855"/>
						</Atom3d>
						<Bond ID="571" Mapping="409" Parent="23" Hidden="1" Connects="563,570" Visible="0"/>
						<Atom3d ID="572" HasProperties="1" Mapping="409" Parent="23" UserID="87" DisplayStyle="Line" Hidden="1" XYZ="1.48504584499829,-0.00436955960758709,-0.177754924228189" Connections="573" ForcefieldType="h1" Charge="0.053" Components="H" Visible="0">
							<Properties Force="528.279942377351,631.237382651805,-709.515243815409" RelativeVelocity="-0.178287891114532,-0.490642884169667,0.435823542084247"/>
						</Atom3d>
						<Bond ID="573" Mapping="409" Parent="23" Hidden="1" Connects="563,572" Visible="0"/>
						<Atom3d ID="574" HasProperties="1" Mapping="409" Parent="23" UserID="88" DisplayStyle="Line" Hidden="1" XYZ="1.46024991708331,-0.0210168276075459,-0.0895153737776526" Connections="575" ForcefieldType="h1" Charge="0.053" Components="H" Visible="0">
							<Properties Force="698.259952539891,352.485850148305,824.290967814634" RelativeVelocity="0.269978662843319,-1.31490794067154,1.02163302154214"/>
						</Atom3d>
						<Bond ID="575" Mapping="409" Parent="23" Hidden="1" Connects="564,574" Visible="0"/>
						<Atom3d ID="576" HasProperties="1" Mapping="409" Parent="23" UserID="89" DisplayStyle="Line" Hidden="1" XYZ="1.41980027168642,-0.0558534792747201,-0.116265689110322" Connections="577" ForcefieldType="h1" Charge="0.053" Components="H" Visible="0">
							<Properties Force="-195.231733182856,-247.652797124281,89.5631979498449" RelativeVelocity="-0.447461179179067,0.513371952144077,1.06649663044706"/>
						</Atom3d>
						<Bond ID="577" Mapping="409" Parent="23" Hidden="1" Connects="564,576" Visible="0"/>
						<Atom3d ID="578" HasProperties="1" Mapping="409" Parent="23" UserID="90" DisplayStyle="Line" Hidden="1" XYZ="1.42481067097837,0.0416255654121465,-0.123496451101551" Connections="579" ForcefieldType="h1o" Charge="0.41" Components="H" Visible="0">
							<Properties Force="484.784506862421,394.142410650667,188.361816180289" RelativeVelocity="-0.329244879551138,0.179281113454729,0.137721781688156"/>
						</Atom3d>
						<Bond ID="579" Mapping="409" Parent="23" Hidden="1" Connects="566,578" Visible="0"/>
						<Molecule ID="23" Mapping="409" Parent="2" Children="ci(18):17+563,4483" Name="Sketch 24" XYZ="0.576928021879738,0.0752192826001439,0.356198049131049" Visible="0"/>
						<Atom3d ID="580" HasProperties="1" Mapping="409" Parent="25" UserID="91" DisplayStyle="Line" XYZ="0.950824859216851,-1.29240906644807,1.13938746369849" Connections="582,586,588,590" ForcefieldType="c4" Charge="-0.159" Components="C" Visible="0">
							<Properties Force="299.016796699946,-421.426121619071,395.258641611029" RelativeVelocity="0.339615309327293,0.0685051385411666,-0.168135912583067"/>
						</Atom3d>
						<Atom3d ID="581" HasProperties="1" Mapping="409" Parent="25" UserID="92" DisplayStyle="Line" XYZ="0.923380858368413,-1.25642273010184,1.16753922548502" Connections="582,584,592,594" ForcefieldType="c4o" Charge="0.054" Components="C" Visible="0">
							<Properties Force="23.3352343198056,-196.39933015709,632.53068998661" RelativeVelocity="0.1436329348564,0.100186983285867,-0.213162698545867"/>
						</Atom3d>
						<Bond ID="582" Mapping="409" Parent="25" Connects="580,581" Visible="0"/>
						<Atom3d ID="583" HasProperties="1" Mapping="409" Parent="25" UserID="93" DisplayStyle="Line" XYZ="0.932654890552033,-1.21312086970868,1.14433943911015" Connections="584,596" ForcefieldType="o2h" Charge="-0.57" Components="O" Visible="0">
							<Properties Force="-188.406929335189,-55.5647663213482,69.4714546993791" RelativeVelocity="0.312382993700942,-0.0468960195129124,-0.214690120077442"/>
						</Atom3d>
						<Bond ID="584" Mapping="409" Parent="25" Connects="581,583" Visible="0"/>
						<Atom3d ID="585" HasProperties="1" Mapping="409" Parent="25" UserID="94" DisplayStyle="Line" Hidden="1" XYZ="0.936820059413129,-1.28992606484554,1.10369802166721" Connections="586" ForcefieldType="h1" Charge="0.053" Components="H" Visible="0">
							<Properties Force="65.3542327310173,-206.203038374784,-426.071253748427" RelativeVelocity="0.426898398009918,-0.229040006693008,0.376535975094831"/>
						</Atom3d>
						<Bond ID="586" Mapping="409" Parent="25" Hidden="1" Connects="580,585" Visible="0"/>
						<Atom3d ID="587" HasProperties="1" Mapping="409" Parent="25" UserID="95" DisplayStyle="Line" Hidden="1" XYZ="0.942262235929418,-1.32740698300842,1.15552919489004" Connections="588" ForcefieldType="h1" Charge="0.053" Components="H" Visible="0">
							<Properties Force="323.911280665378,66.4836556898686,-355.498944517918" RelativeVelocity="-0.677107540057954,-0.341948597399872,0.175321103107549"/>
						</Atom3d>
						<Bond ID="588" Mapping="409" Parent="25" Hidden="1" Connects="580,587" Visible="0"/>
						<Atom3d ID="589" HasProperties="1" Mapping="409" Parent="25" UserID="96" DisplayStyle="Line" Hidden="1" XYZ="0.991094410347907,-1.2858920526462,1.13890126022179" Connections="590" ForcefieldType="h1" Charge="0.053" Components="H" Visible="0">
							<Properties Force="-917.359465601535,-109.864636346081,98.3629578491371" RelativeVelocity="-0.455443076378167,-0.0612149624871891,-0.0574129899516922"/>
						</Atom3d>
						<Bond ID="590" Mapping="409" Parent="25" Hidden="1" Connects="580,589" Visible="0"/>
						<Atom3d ID="591" HasProperties="1" Mapping="409" Parent="25" UserID="97" DisplayStyle="Line" Hidden="1" XYZ="0.93717630390716,-1.25768672222133,1.20552008439973" Connections="592" ForcefieldType="h1" Charge="0.053" Components="H" Visible="0">
							<Properties Force="-285.613099336085,243.258603481688,-498.993630476264" RelativeVelocity="-0.201146124775472,0.204975306669779,-0.454908204931341"/>
						</Atom3d>
						<Bond ID="592" Mapping="409" Parent="25" Hidden="1" Connects="581,591" Visible="0"/>
						<Atom3d ID="593" HasProperties="1" Mapping="409" Parent="25" UserID="98" DisplayStyle="Line" Hidden="1" XYZ="0.883594525865251,-1.26577269483676,1.16831847336396" Connections="594" ForcefieldType="h1" Charge="0.053" Components="H" Visible="0">
							<Properties Force="794.280913957615,171.918574007917,-95.1329444620563" RelativeVelocity="-0.0956848479608473,-0.457578451698631,-1.20411198692453"/>
						</Atom3d>
						<Bond ID="594" Mapping="409" Parent="25" Hidden="1" Connects="581,593" Visible="0"/>
						<Atom3d ID="595" HasProperties="1" Mapping="409" Parent="25" UserID="99" DisplayStyle="Line" Hidden="1" XYZ="0.911023869713459,-1.19153044703602,1.15812974415924" Connections="596" ForcefieldType="h1o" Charge="0.41" Components="H" Visible="0">
							<Properties Force="-90.8079897391844,453.986871262016,113.446864127458" RelativeVelocity="0.131073901326008,0.111790927217332,0.34284624215326"/>
						</Atom3d>
						<Bond ID="596" Mapping="409" Parent="25" Hidden="1" Connects="583,595" Visible="0"/>
						<Molecule ID="25" Mapping="409" Parent="2" Children="ci(18):17+580,4484" Name="Sketch 24" XYZ="0.576928021879738,0.0752192826001439,0.356198049131049" Visible="0"/>
						<Atom3d ID="597" HasProperties="1" Mapping="409" Parent="27" UserID="100" DisplayStyle="Line" XYZ="0.645628834036929,1.29086187544741,1.21549931428381" Connections="599,603,605,607" ForcefieldType="c4" Charge="-0.159" Components="C" Visible="0">
							<Properties Force="-98.7258862429392,32.5678481786442,554.905322543734" RelativeVelocity="0.125683528270962,-0.0972031122040504,-0.227091744744698"/>
						</Atom3d>
						<Atom3d ID="598" HasProperties="1" Mapping="409" Parent="27" UserID="101" DisplayStyle="Line" XYZ="0.630532400964026,1.23942396471877,1.22110692683872" Connections="599,601,609,611" ForcefieldType="c4o" Charge="0.054" Components="C" Visible="0">
							<Properties Force="21.2518947405087,-254.277062090583,1452.02869312274" RelativeVelocity="-0.190152772440653,-0.0491916976055619,0.146128929188144"/>
						</Atom3d>
						<Bond ID="599" Mapping="409" Parent="27" Connects="597,598" Visible="0"/>
						<Atom3d ID="600" HasProperties="1" Mapping="409" Parent="27" UserID="102" DisplayStyle="Line" XYZ="0.641672823488775,1.21257032986277,1.18155207856034" Connections="601,613" ForcefieldType="o2h" Charge="-0.57" Components="O" Visible="0">
							<Properties Force="-539.247019898914,47.1182495775672,-1197.4006782845" RelativeVelocity="-0.114047566201751,-0.248089802400606,0.0676794512349416"/>
						</Atom3d>
						<Bond ID="601" Mapping="409" Parent="27" Connects="598,600" Visible="0"/>
						<Atom3d ID="602" HasProperties="1" Mapping="409" Parent="27" UserID="103" DisplayStyle="Line" Hidden="1" XYZ="0.629704797386212,1.31220108976699,1.18679321165709" Connections="603" ForcefieldType="h1" Charge="0.053" Components="H" Visible="0">
							<Properties Force="-185.675099276728,-321.987579516998,-27.5903167946752" RelativeVelocity="0.596112144993784,-0.0350224934148662,0.560811173351052"/>
						</Atom3d>
						<Bond ID="603" Mapping="409" Parent="27" Hidden="1" Connects="597,602" Visible="0"/>
						<Atom3d ID="604" HasProperties="1" Mapping="409" Parent="27" UserID="104" DisplayStyle="Line" Hidden="1" XYZ="0.683256893639066,1.28926730690855,1.20863243017973" Connections="605" ForcefieldType="h1" Charge="0.053" Components="H" Visible="0">
							<Properties Force="465.503386126841,256.510732211189,45.7097339895759" RelativeVelocity="-0.297898998798712,-0.231404468718934,-0.186768771401263"/>
						</Atom3d>
						<Bond ID="605" Mapping="409" Parent="27" Hidden="1" Connects="597,604" Visible="0"/>
						<Atom3d ID="606" HasProperties="1" Mapping="409" Parent="27" UserID="105" DisplayStyle="Line" Hidden="1" XYZ="0.637362547089123,1.30942867648237,1.24916470388518" Connections="607" ForcefieldType="h1" Charge="0.053" Components="H" Visible="0">
							<Properties Force="232.104482011172,40.0419996062033,-133.09221572813" RelativeVelocity="-1.21037610234987,0.504804811745168,0.448531069683094"/>
						</Atom3d>
						<Bond ID="607" Mapping="409" Parent="27" Hidden="1" Connects="597,606" Visible="0"/>
						<Atom3d ID="608" HasProperties="1" Mapping="409" Parent="27" UserID="106" DisplayStyle="Line" Hidden="1" XYZ="0.592428363190382,1.23732180651432,1.22970972094039" Connections="609" ForcefieldType="h1" Charge="0.053" Components="H" Visible="0">
							<Properties Force="-124.005737771301,-33.0228580690747,-109.399683666247" RelativeVelocity="0.0259939150608339,-0.03663433191233,-0.209451703842489"/>
						</Atom3d>
						<Bond ID="609" Mapping="409" Parent="27" Hidden="1" Connects="598,608" Visible="0"/>
						<Atom3d ID="610" HasProperties="1" Mapping="409" Parent="27" UserID="107" DisplayStyle="Line" Hidden="1" XYZ="0.648130425773004,1.22041048549009,1.25339535208752" Connections="611" ForcefieldType="h1" Charge="0.053" Components="H" Visible="0">
							<Properties Force="-253.06292925587,723.416811083513,-769.805119262345" RelativeVelocity="0.574454499477685,-0.0550568032850875,-1.08661388783756"/>
						</Atom3d>
						<Bond ID="611" Mapping="409" Parent="27" Hidden="1" Connects="598,610" Visible="0"/>
						<Atom3d ID="612" HasProperties="1" Mapping="409" Parent="27" UserID="108" DisplayStyle="Line" Hidden="1" XYZ="0.618683027469183,1.22739760890173,1.15916353886278" Connections="613" ForcefieldType="h1o" Charge="0.41" Components="H" Visible="0">
							<Properties Force="491.435499598764,-471.066243731636,155.275377549804" RelativeVelocity="0.136215812384673,-0.304117894344217,-0.374555412925206"/>
						</Atom3d>
						<Bond ID="613" Mapping="409" Parent="27" Hidden="1" Connects="600,612" Visible="0"/>
						<Molecule ID="27" Mapping="409" Parent="2" Children="ci(18):17+597,4485" Name="Sketch 24" XYZ="0.576928021879738,0.0752192826001439,0.356198049131049" Visible="0"/>
						<Atom3d ID="614" HasProperties="1" Mapping="409" Parent="29" UserID="109" DisplayStyle="Line" XYZ="1.10674142046561,0.39821696395202,0.70295204258654" Connections="616,620,622,624" ForcefieldType="c4" Charge="-0.159" Components="C" Visible="0">
							<Properties Force="979.263862780151,459.322475953497,493.179731382738" RelativeVelocity="-0.121321640363779,0.0999960987770531,-0.0696929905127652"/>
						</Atom3d>
						<Atom3d ID="615" HasProperties="1" Mapping="409" Parent="29" UserID="110" DisplayStyle="Line" XYZ="1.12916581994798,0.352062988555207,0.6882096749381" Connections="616,618,626,628" ForcefieldType="c4o" Charge="0.054" Components="C" Visible="0">
							<Properties Force="-890.16199677023,-9.08951215538104,-1361.53856632838" RelativeVelocity="-0.0843878462684786,-0.117387810472672,0.116829285762377"/>
						</Atom3d>
						<Bond ID="616" Mapping="409" Parent="29" Connects="614,615" Visible="0"/>
						<Atom3d ID="617" HasProperties="1" Mapping="409" Parent="29" UserID="111" DisplayStyle="Line" XYZ="1.09243001893249,0.318691114365508,0.680790989684473" Connections="618,630" ForcefieldType="o2h" Charge="-0.57" Components="O" Visible="0">
							<Properties Force="-39.5121310618333,-973.81448588567,705.153095242001" RelativeVelocity="0.0393589700219043,0.323390284214607,0.0160673706108533"/>
						</Atom3d>
						<Bond ID="618" Mapping="409" Parent="29" Connects="615,617" Visible="0"/>
						<Atom3d ID="619" HasProperties="1" Mapping="409" Parent="29" UserID="112" DisplayStyle="Line" Hidden="1" XYZ="1.13524352284983,0.424458069487756,0.713240338892957" Connections="620" ForcefieldType="h1" Charge="0.053" Components="H" Visible="0">
							<Properties Force="-523.624095275579,-248.223250103577,-287.374379695844" RelativeVelocity="0.1247490312012,-0.730482406283438,-0.560918152781663"/>
						</Atom3d>
						<Bond ID="620" Mapping="409" Parent="29" Hidden="1" Connects="614,619" Visible="0"/>
						<Atom3d ID="621" HasProperties="1" Mapping="409" Parent="29" UserID="113" DisplayStyle="Line" Hidden="1" XYZ="1.0835845292763,0.394363419124839,0.733394429995553" Connections="622" ForcefieldType="h1" Charge="0.053" Components="H" Visible="0">
							<Properties Force="-223.53816702639,-136.124112916794,229.752340495294" RelativeVelocity="0.0445764833252428,-0.0735937653819461,0.262764954199996"/>
						</Atom3d>
						<Bond ID="622" Mapping="409" Parent="29" Hidden="1" Connects="614,621" Visible="0"/>
						<Atom3d ID="623" HasProperties="1" Mapping="409" Parent="29" UserID="114" DisplayStyle="Line" Hidden="1" XYZ="1.08524619399007,0.410977888553918,0.6732823017783" Connections="624" ForcefieldType="h1" Charge="0.053" Components="H" Visible="0">
							<Properties Force="-7.22210381260877,150.401165971253,-44.2357251082485" RelativeVelocity="0.092556229716654,0.971017661270913,0.508267713304002"/>
						</Atom3d>
						<Bond ID="624" Mapping="409" Parent="29" Hidden="1" Connects="614,623" Visible="0"/>
						<Atom3d ID="625" HasProperties="1" Mapping="409" Parent="29" UserID="115" DisplayStyle="Line" Hidden="1" XYZ="1.1557134605259,0.333746617597094,0.708283420637661" Connections="626" ForcefieldType="h1" Charge="0.053" Components="H" Visible="0">
							<Properties Force="343.270091682198,85.928800218193,650.272301993092" RelativeVelocity="0.180312838463375,0.219064220762931,0.310063585198211"/>
						</Atom3d>
						<Bond ID="626" Mapping="409" Parent="29" Hidden="1" Connects="615,625" Visible="0"/>
						<Atom3d ID="627" HasProperties="1" Mapping="409" Parent="29" UserID="116" DisplayStyle="Line" Hidden="1" XYZ="1.14446687893793,0.358431864147966,0.652998944533995" Connections="628" ForcefieldType="h1" Charge="0.053" Components="H" Visible="0">
							<Properties Force="351.897584393353,62.6068354544434,-76.5797253035044" RelativeVelocity="-0.200141478638433,0.559373362459198,1.30837227672355"/>
						</Atom3d>
						<Bond ID="628" Mapping="409" Parent="29" Hidden="1" Connects="615,627" Visible="0"/>
						<Atom3d ID="629" HasProperties="1" Mapping="409" Parent="29" UserID="117" DisplayStyle="Line" Hidden="1" XYZ="1.07283438258349,0.327660840124678,0.655370252312937" Connections="630" ForcefieldType="h1o" Charge="0.41" Components="H" Visible="0">
							<Properties Force="-102.904055369898,420.177611755609,-481.94527208376" RelativeVelocity="-0.78246122516299,-0.308042059202546,0.121665688721515"/>
						</Atom3d>
						<Bond ID="630" Mapping="409" Parent="29" Hidden="1" Connects="617,629" Visible="0"/>
						<Molecule ID="29" Mapping="409" Parent="2" Children="ci(18):17+614,4486" Name="Sketch 24" XYZ="0.576928021879738,0.0752192826001439,0.356198049131049" Visible="0"/>
						<Atom3d ID="631" HasProperties="1" Mapping="409" Parent="31" UserID="118" DisplayStyle="Line" XYZ="0.587362306473763,0.684926355120618,1.06893647141873" Connections="633,637,639,641" ForcefieldType="c4" Charge="-0.159" Components="C" Visible="0">
							<Properties Force="-7.00547384013458,-640.31984924983,-525.406829871856" RelativeVelocity="0.0514407534693756,-0.116728267877606,0.00222587856916484"/>
						</Atom3d>
						<Atom3d ID="632" HasProperties="1" Mapping="409" Parent="31" UserID="119" DisplayStyle="Line" XYZ="0.607190013962359,0.641658605235294,1.04196538876449" Connections="633,635,643,645" ForcefieldType="c4o" Charge="0.054" Components="C" Visible="0">
							<Properties Force="-624.353452080912,102.066760460793,820.013964843253" RelativeVelocity="0.230646936256289,0.104701328509941,0.0378573620840917"/>
						</Atom3d>
						<Bond ID="633" Mapping="409" Parent="31" Connects="631,632" Visible="0"/>
						<Atom3d ID="634" HasProperties="1" Mapping="409" Parent="31" UserID="120" DisplayStyle="Line" XYZ="0.616954141239427,0.660611445887914,0.997255198140599" Connections="635,647" ForcefieldType="o2h" Charge="-0.57" Components="O" Visible="0">
							<Properties Force="365.96106620059,-831.065402861051,-1492.52508669908" RelativeVelocity="0.117671705098624,0.142270788671075,-0.0343466209049368"/>
						</Atom3d>
						<Bond ID="635" Mapping="409" Parent="31" Connects="632,634" Visible="0"/>
						<Atom3d ID="636" HasProperties="1" Mapping="409" Parent="31" UserID="121" DisplayStyle="Line" Hidden="1" XYZ="0.553792018853407,0.69459138965516,1.052209809551" Connections="637" ForcefieldType="h1" Charge="0.053" Components="H" Visible="0">
							<Properties Force="-58.9420902628362,248.311172386371,-349.159611983428" RelativeVelocity="-0.508007990546855,0.3527035631198,-0.550411554865289"/>
						</Atom3d>
						<Bond ID="637" Mapping="409" Parent="31" Hidden="1" Connects="631,636" Visible="0"/>
						<Atom3d ID="638" HasProperties="1" Mapping="409" Parent="31" UserID="122" DisplayStyle="Line" Hidden="1" XYZ="0.612796246246189,0.713681107835426,1.06615687233369" Connections="639" ForcefieldType="h1" Charge="0.053" Components="H" Visible="0">
							<Properties Force="90.6945820304588,298.640392025694,117.375428917502" RelativeVelocity="-0.233698273181009,-0.119698209378882,0.679572860778857"/>
						</Atom3d>
						<Bond ID="639" Mapping="409" Parent="31" Hidden="1" Connects="631,638" Visible="0"/>
						<Atom3d ID="640" HasProperties="1" Mapping="409" Parent="31" UserID="123" DisplayStyle="Line" Hidden="1" XYZ="0.576088519199087,0.678544687652641,1.10458769039163" Connections="641" ForcefieldType="h1" Charge="0.053" Components="H" Visible="0">
							<Properties Force="191.459201748009,-157.552081968697,743.03509856624" RelativeVelocity="-0.199401493754452,0.26985341129179,-0.741241647012732"/>
						</Atom3d>
						<Bond ID="641" Mapping="409" Parent="31" Hidden="1" Connects="631,640" Visible="0"/>
						<Atom3d ID="642" HasProperties="1" Mapping="409" Parent="31" UserID="124" DisplayStyle="Line" Hidden="1" XYZ="0.579487596510542,0.613121958716833,1.04330386290797" Connections="643" ForcefieldType="h1" Charge="0.053" Components="H" Visible="0">
							<Properties Force="192.780498837893,173.86393722301,-320.806229955885" RelativeVelocity="-0.745677282141487,-0.375215345074744,-0.56773311063044"/>
						</Atom3d>
						<Bond ID="643" Mapping="409" Parent="31" Hidden="1" Connects="632,642" Visible="0"/>
						<Atom3d ID="644" HasProperties="1" Mapping="409" Parent="31" UserID="125" DisplayStyle="Line" Hidden="1" XYZ="0.639126687953448,0.626455795336796,1.05806818169145" Connections="645" ForcefieldType="h1" Charge="0.053" Components="H" Visible="0">
							<Properties Force="171.709123262716,22.0172969879189,113.205976523518" RelativeVelocity="0.450075879704192,-0.111626102327544,1.15693360190953"/>
						</Atom3d>
						<Bond ID="645" Mapping="409" Parent="31" Hidden="1" Connects="632,644" Visible="0"/>
						<Atom3d ID="646" HasProperties="1" Mapping="409" Parent="31" UserID="126" DisplayStyle="Line" Hidden="1" XYZ="0.621640845069773,0.633675116957135,0.973915350797158" Connections="647" ForcefieldType="h1o" Charge="0.41" Components="H" Visible="0">
							<Properties Force="-245.859284158284,645.043039629135,822.790088469963" RelativeVelocity="-0.429175942401839,-0.595493708387946,0.248061880776712"/>
						</Atom3d>
						<Bond ID="647" Mapping="409" Parent="31" Hidden="1" Connects="634,646" Visible="0"/>
						<Molecule ID="31" Mapping="409" Parent="2" Children="ci(18):17+631,4487" Name="Sketch 24" XYZ="0.576928021879738,0.0752192826001439,0.356198049131049" Visible="0"/>
						<Atom3d ID="648" HasProperties="1" Mapping="409" Parent="33" UserID="127" DisplayStyle="Line" XYZ="0.16302298461921,1.97441738171509,1.10910381798736" Connections="650,654,656,658" ForcefieldType="c4" Charge="-0.159" Components="C" Visible="0">
							<Properties Force="479.577882772664,-1079.27652121105,-377.521801900875" RelativeVelocity="0.10798663540904,0.269881930955448,-0.304253830692702"/>
						</Atom3d>
						<Atom3d ID="649" HasProperties="1" Mapping="409" Parent="33" UserID="128" DisplayStyle="Line" XYZ="0.202895929899542,1.99659220157913,1.07906482502756" Connections="650,652,660,662" ForcefieldType="c4o" Charge="0.054" Components="C" Visible="0">
							<Properties Force="548.349870602827,752.383783714349,133.675292563936" RelativeVelocity="0.140939680340368,0.0512316639305872,-0.0075419468859141"/>
						</Atom3d>
						<Bond ID="650" Mapping="409" Parent="33" Connects="648,649" Visible="0"/>
						<Atom3d ID="651" HasProperties="1" Mapping="409" Parent="33" UserID="129" DisplayStyle="Line" XYZ="0.179794864987967,2.03515042244393,1.05585497858924" Connections="652,664" ForcefieldType="o2h" Charge="-0.57" Components="O" Visible="0">
							<Properties Force="-54.4308845603003,251.435408061816,-139.293835016843" RelativeVelocity="-0.231981200233794,-0.00341849514910417,0.00137036070932808"/>
						</Atom3d>
						<Bond ID="652" Mapping="409" Parent="33" Connects="649,651" Visible="0"/>
						<Atom3d ID="653" HasProperties="1" Mapping="409" Parent="33" UserID="130" DisplayStyle="Line" Hidden="1" XYZ="0.148706506609288,2.00429138091653,1.12858745524174" Connections="654" ForcefieldType="h1" Charge="0.053" Components="H" Visible="0">
							<Properties Force="-456.870707521591,99.9736752267785,191.87249420514" RelativeVelocity="0.164955406076791,-0.211445601804266,0.135037722269098"/>
						</Atom3d>
						<Bond ID="654" Mapping="409" Parent="33" Hidden="1" Connects="648,653" Visible="0"/>
						<Atom3d ID="655" HasProperties="1" Mapping="409" Parent="33" UserID="131" DisplayStyle="Line" Hidden="1" XYZ="0.181207271726177,1.9510705868571,1.13461616015145" Connections="656" ForcefieldType="h1" Charge="0.053" Components="H" Visible="0">
							<Properties Force="-204.50492960416,-55.5457281289366,168.377364736038" RelativeVelocity="1.1861299860491,-0.883083125143107,1.13091458416326"/>
						</Atom3d>
						<Bond ID="656" Mapping="409" Parent="33" Hidden="1" Connects="648,655" Visible="0"/>
						<Atom3d ID="657" HasProperties="1" Mapping="409" Parent="33" UserID="132" DisplayStyle="Line" Hidden="1" XYZ="0.13369659785038,1.95000331074401,1.09206211982254" Connections="658" ForcefieldType="h1" Charge="0.053" Components="H" Visible="0">
							<Properties Force="877.95992116022,941.595869742896,233.989353776988" RelativeVelocity="-0.961445243514955,0.419712100571514,0.512203453961457"/>
						</Atom3d>
						<Bond ID="658" Mapping="409" Parent="33" Hidden="1" Connects="648,657" Visible="0"/>
						<Atom3d ID="659" HasProperties="1" Mapping="409" Parent="33" UserID="133" DisplayStyle="Line" Hidden="1" XYZ="0.223630351677774,1.9753438191441,1.05250374722437" Connections="660" ForcefieldType="h1" Charge="0.053" Components="H" Visible="0">
							<Properties Force="-462.993301599353,-83.1505830021607,258.76745591764" RelativeVelocity="-0.833026124696496,-0.179313124322005,0.633377307915789"/>
						</Atom3d>
						<Bond ID="660" Mapping="409" Parent="33" Hidden="1" Connects="649,659" Visible="0"/>
						<Atom3d ID="661" HasProperties="1" Mapping="409" Parent="33" UserID="134" DisplayStyle="Line" Hidden="1" XYZ="0.232618328383809,2.01154184384187,1.1038213823107" Connections="662" ForcefieldType="h1" Charge="0.053" Components="H" Visible="0">
							<Properties Force="-845.771039180688,-382.089707960026,-423.143386807528" RelativeVelocity="0.565688652659252,0.706123355130312,1.1538497377736"/>
						</Atom3d>
						<Bond ID="662" Mapping="409" Parent="33" Hidden="1" Connects="649,661" Visible="0"/>
						<Atom3d ID="663" HasProperties="1" Mapping="409" Parent="33" UserID="135" DisplayStyle="Line" Hidden="1" XYZ="0.197915982608719,2.06429948832157,1.05684493769918" Connections="664" ForcefieldType="h1o" Charge="0.41" Components="H" Visible="0">
							<Properties Force="234.433621955623,-389.010580565037,-40.5400260782981" RelativeVelocity="-0.594146015428776,-0.646177799064676,-0.241903045099833"/>
						</Atom3d>
						<Bond ID="664" Mapping="409" Parent="33" Hidden="1" Connects="651,663" Visible="0"/>
						<Molecule ID="33" Mapping="409" Parent="2" Children="ci(18):17+648,4488" Name="Sketch 24" XYZ="0.576928021879738,0.0752192826001439,0.356198049131049" Visible="0"/>
						<Atom3d ID="665" HasProperties="1" Mapping="409" Parent="35" UserID="136" DisplayStyle="Line" XYZ="1.19144352911459,0.625388554107577,0.851917864057923" Connections="667,671,673,675" ForcefieldType="c4" Charge="-0.159" Components="C" Visible="0">
							<Properties Force="410.506562713347,-150.999718572454,-207.265477252018" RelativeVelocity="-0.0694027749217761,-0.152896091047762,-0.180591186711639"/>
						</Atom3d>
						<Atom3d ID="666" HasProperties="1" Mapping="409" Parent="35" UserID="137" DisplayStyle="Line" XYZ="1.13802013398958,0.624646097522768,0.863164188184891" Connections="667,669,677,679" ForcefieldType="c4o" Charge="0.054" Components="C" Visible="0">
							<Properties Force="52.6211880251375,991.544740189007,850.158179234676" RelativeVelocity="-0.0272438704762773,0.0112510793810014,0.0120122962589911"/>
						</Atom3d>
						<Bond ID="667" Mapping="409" Parent="35" Connects="665,666" Visible="0"/>
						<Atom3d ID="668" HasProperties="1" Mapping="409" Parent="35" UserID="138" DisplayStyle="Line" XYZ="1.1243477097147,0.618696867055689,0.912814600776058" Connections="669,681" ForcefieldType="o2h" Charge="-0.57" Components="O" Visible="0">
							<Properties Force="514.758006132616,236.67028232866,-797.483811179074" RelativeVelocity="-0.0924858375952445,0.181005213532325,0.0343293540348987"/>
						</Atom3d>
						<Bond ID="669" Mapping="409" Parent="35" Connects="666,668" Visible="0"/>
						<Atom3d ID="670" HasProperties="1" Mapping="409" Parent="35" UserID="139" DisplayStyle="Line" Hidden="1" XYZ="1.20707572615005,0.590460037025604,0.859829944396376" Connections="671" ForcefieldType="h1" Charge="0.053" Components="H" Visible="0">
							<Properties Force="-61.5556743145156,-137.209735379727,-324.070028257353" RelativeVelocity="-0.14545210922865,-0.319123523804537,-0.705832291518759"/>
						</Atom3d>
						<Bond ID="671" Mapping="409" Parent="35" Hidden="1" Connects="665,670" Visible="0"/>
						<Atom3d ID="672" HasProperties="1" Mapping="409" Parent="35" UserID="140" DisplayStyle="Line" Hidden="1" XYZ="1.21284746399568,0.647936099699139,0.876775988333748" Connections="673" ForcefieldType="h1" Charge="0.053" Components="H" Visible="0">
							<Properties Force="-447.064818585857,155.663225105401,-366.953295978034" RelativeVelocity="-0.0696814339986069,0.828253214936988,-0.115225123521586"/>
						</Atom3d>
						<Bond ID="673" Mapping="409" Parent="35" Hidden="1" Connects="665,672" Visible="0"/>
						<Atom3d ID="674" HasProperties="1" Mapping="409" Parent="35" UserID="141" DisplayStyle="Line" Hidden="1" XYZ="1.19838272083154,0.636003794564907,0.812455166065687" Connections="675" ForcefieldType="h1" Charge="0.053" Components="H" Visible="0">
							<Properties Force="-126.516949464349,-307.939229937906,1083.10950778962" RelativeVelocity="0.364830961139598,-0.1551820675574,0.471355466827806"/>
						</Atom3d>
						<Bond ID="675" Mapping="409" Parent="35" Hidden="1" Connects="665,674" Visible="0"/>
						<Atom3d ID="676" HasProperties="1" Mapping="409" Parent="35" UserID="142" DisplayStyle="Line" Hidden="1" XYZ="1.11914961547337,0.596498519811922,0.845605981268419" Connections="677" ForcefieldType="h1" Charge="0.053" Components="H" Visible="0">
							<Properties Force="-130.972910198286,-158.799365834118,-479.306031312564" RelativeVelocity="0.403930178689226,-0.0469387842992488,-0.445773953962116"/>
						</Atom3d>
						<Bond ID="677" Mapping="409" Parent="35" Hidden="1" Connects="666,676" Visible="0"/>
						<Atom3d ID="678" HasProperties="1" Mapping="409" Parent="35" UserID="143" DisplayStyle="Line" Hidden="1" XYZ="1.12512887583677,0.660940696763655,0.852922844989119" Connections="679" ForcefieldType="h1" Charge="0.053" Components="H" Visible="0">
							<Properties Force="-152.277219291169,-494.893726493818,-148.774488336857" RelativeVelocity="-0.0186124347302431,-0.381457867011559,-0.503780990744181"/>
						</Atom3d>
						<Bond ID="679" Mapping="409" Parent="35" Hidden="1" Connects="666,678" Visible="0"/>
						<Atom3d ID="680" HasProperties="1" Mapping="409" Parent="35" UserID="144" DisplayStyle="Line" Hidden="1" XYZ="1.13832629230896,0.646624430619168,0.926869978734231" Connections="681" ForcefieldType="h1o" Charge="0.41" Components="H" Visible="0">
							<Properties Force="56.2150647533082,-8.02168348967409,267.060233638426" RelativeVelocity="-0.767607817909069,-0.817197825264113,-0.247824352801795"/>
						</Atom3d>
						<Bond ID="681" Mapping="409" Parent="35" Hidden="1" Connects="668,680" Visible="0"/>
						<Molecule ID="35" Mapping="409" Parent="2" Children="ci(18):17+665,4489" Name="Sketch 24" XYZ="0.324816656506276,-0.0950548759636111,0.356198049131049" Visible="0"/>
						<Atom3d ID="682" HasProperties="1" Mapping="409" Parent="37" UserID="145" DisplayStyle="Line" XYZ="2.05833895868743,0.767209420336243,0.712930086892914" Connections="684,688,690,692" ForcefieldType="c4" Charge="-0.159" Components="C" Visible="0">
							<Properties Force="618.27543708883,-347.81567722293,997.149952953853" RelativeVelocity="-0.188532133165412,-0.120083330363808,-0.149908242613966"/>
						</Atom3d>
						<Atom3d ID="683" HasProperties="1" Mapping="409" Parent="37" UserID="146" DisplayStyle="Line" XYZ="2.08451027392437,0.721538805564051,0.729413207144148" Connections="684,686,694,696" ForcefieldType="c4o" Charge="0.054" Components="C" Visible="0">
							<Properties Force="-1007.03177789282,837.167638553414,263.318976338817" RelativeVelocity="-0.0798917199464796,-0.175485244966908,-0.167123324758666"/>
						</Atom3d>
						<Bond ID="684" Mapping="409" Parent="37" Connects="682,683" Visible="0"/>
						<Atom3d ID="685" HasProperties="1" Mapping="409" Parent="37" UserID="147" DisplayStyle="Line" XYZ="2.06425894879027,0.682927687694941,0.705401457413759" Connections="686,698" ForcefieldType="o2h" Charge="-0.57" Components="O" Visible="0">
							<Properties Force="573.361247898905,-634.82342392623,-80.3501340622648" RelativeVelocity="-0.325494878202923,-0.0302120111240814,-0.150230643034477"/>
						</Atom3d>
						<Bond ID="686" Mapping="409" Parent="37" Connects="683,685" Visible="0"/>
						<Atom3d ID="687" HasProperties="1" Mapping="409" Parent="37" UserID="148" DisplayStyle="Line" Hidden="1" XYZ="2.01950431122001,0.768077412789648,0.718705047354055" Connections="688" ForcefieldType="h1" Charge="0.053" Components="H" Visible="0">
							<Properties Force="219.397929597781,-272.942813726115,154.709202960707" RelativeVelocity="0.305348052657261,-0.370164832289105,-0.495921316727331"/>
						</Atom3d>
						<Bond ID="688" Mapping="409" Parent="37" Hidden="1" Connects="682,687" Visible="0"/>
						<Atom3d ID="689" HasProperties="1" Mapping="409" Parent="37" UserID="149" DisplayStyle="Line" Hidden="1" XYZ="2.06510424546237,0.77220393162024,0.67578526466662" Connections="690" ForcefieldType="h1" Charge="0.053" Components="H" Visible="0">
							<Properties Force="141.191494986588,330.240953746988,-466.343173343043" RelativeVelocity="-0.442198569847941,0.172098629157622,0.367018036862574"/>
						</Atom3d>
						<Bond ID="690" Mapping="409" Parent="37" Hidden="1" Connects="682,689" Visible="0"/>
						<Atom3d ID="691" HasProperties="1" Mapping="409" Parent="37" UserID="150" DisplayStyle="Line" Hidden="1" XYZ="2.07362757280956,0.794230614314565,0.736705022766425" Connections="692" ForcefieldType="h1" Charge="0.053" Components="H" Visible="0">
							<Properties Force="-83.5883343754168,358.252429196521,-403.025110056094" RelativeVelocity="-0.167262062464696,-0.199568877340351,-0.300929423070642"/>
						</Atom3d>
						<Bond ID="692" Mapping="409" Parent="37" Hidden="1" Connects="682,691" Visible="0"/>
						<Atom3d ID="693" HasProperties="1" Mapping="409" Parent="37" UserID="151" DisplayStyle="Line" Hidden="1" XYZ="2.08208634542843,0.721106702847498,0.769027206994234" Connections="694" ForcefieldType="h1" Charge="0.053" Components="H" Visible="0">
							<Properties Force="-193.018920547517,-380.482463987744,-199.147717844673" RelativeVelocity="1.64237567828835,0.163602316870139,-0.895222869681012"/>
						</Atom3d>
						<Bond ID="694" Mapping="409" Parent="37" Hidden="1" Connects="683,693" Visible="0"/>
						<Atom3d ID="695" HasProperties="1" Mapping="409" Parent="37" UserID="152" DisplayStyle="Line" Hidden="1" XYZ="2.12291252270974,0.723692301864654,0.723282186095591" Connections="696" ForcefieldType="h1" Charge="0.053" Components="H" Visible="0">
							<Properties Force="2.33374071078148,-85.0066027328316,-361.553410388636" RelativeVelocity="-0.83035894537039,0.773315460563318,0.23003141994904"/>
						</Atom3d>
						<Bond ID="696" Mapping="409" Parent="37" Hidden="1" Connects="683,695" Visible="0"/>
						<Atom3d ID="697" HasProperties="1" Mapping="409" Parent="37" UserID="153" DisplayStyle="Line" Hidden="1" XYZ="2.03285458867621,0.677649951711837,0.71742435260443" Connections="698" ForcefieldType="h1o" Charge="0.41" Components="H" Visible="0">
							<Properties Force="-227.361788545127,207.640720340048,166.666984109654" RelativeVelocity="0.836406389907116,-0.0687489007756537,0.597533777154287"/>
						</Atom3d>
						<Bond ID="698" Mapping="409" Parent="37" Hidden="1" Connects="685,697" Visible="0"/>
						<Molecule ID="37" Mapping="409" Parent="2" Children="ci(18):17+682,4490" Name="Sketch 24" XYZ="0.576928021879738,0.0752192826001439,0.356198049131049" Visible="0"/>
						<Atom3d ID="699" HasProperties="1" Mapping="409" Parent="39" UserID="154" DisplayStyle="Line" XYZ="0.949937804387696,0.636474133183357,0.254872916983029" Connections="701,705,707,709" ForcefieldType="c4" Charge="-0.159" Components="C">
							<Properties Force="-52.4284367713005,-122.460947574079,-134.516537278626" RelativeVelocity="0.0863713636103696,-0.0919960655772959,0.155716835661312"/>
						</Atom3d>
						<Atom3d ID="700" HasProperties="1" Mapping="409" Parent="39" UserID="155" DisplayStyle="Line" XYZ="0.954615876072443,0.594129779732542,0.289305262406196" Connections="701,703,711,713" ForcefieldType="c4o" Charge="0.054" Components="C">
							<Properties Force="-735.953295460025,-573.516518245844,-1107.64642446423" RelativeVelocity="-0.103741079280321,-0.122399441463901,-0.230118559052092"/>
						</Atom3d>
						<Bond ID="701" Mapping="409" Parent="39" Connects="699,700"/>
						<Atom3d ID="702" HasProperties="1" Mapping="409" Parent="39" UserID="156" DisplayStyle="Line" XYZ="0.966230824692408,0.554346265386141,0.258923868865492" Connections="703,715" ForcefieldType="o2h" Charge="-0.57" Components="O">
							<Properties Force="48.058672059945,598.467213213482,62.2937777725539" RelativeVelocity="-0.0126693196777287,-0.163514062036132,-0.118268636503138"/>
						</Atom3d>
						<Bond ID="703" Mapping="409" Parent="39" Connects="700,702"/>
						<Atom3d ID="704" HasProperties="1" Mapping="409" Parent="39" UserID="157" DisplayStyle="Line" Hidden="1" XYZ="0.920001742029129,0.630698602466087,0.229815387096399" Connections="705" ForcefieldType="h1" Charge="0.053" Components="H">
							<Properties Force="8.88959370996329,-6.05783970456349,288.9038578008" RelativeVelocity="0.374375721640929,-0.0981687709731114,0.589554658686458"/>
						</Atom3d>
						<Bond ID="705" Mapping="409" Parent="39" Hidden="1" Connects="699,704"/>
						<Atom3d ID="706" HasProperties="1" Mapping="409" Parent="39" UserID="158" DisplayStyle="Line" Hidden="1" XYZ="0.980895343849825,0.640566903431708,0.230707428486385" Connections="707" ForcefieldType="h1" Charge="0.053" Components="H">
							<Properties Force="-201.867912098306,-90.154873040034,469.631605262282" RelativeVelocity="0.337830788405154,-0.0963030502404169,0.163773078952461"/>
						</Atom3d>
						<Bond ID="707" Mapping="409" Parent="39" Hidden="1" Connects="699,706"/>
						<Atom3d ID="708" HasProperties="1" Mapping="409" Parent="39" UserID="159" DisplayStyle="Line" Hidden="1" XYZ="0.945183326624283,0.67051618823025,0.272676085921506" Connections="709" ForcefieldType="h1" Charge="0.053" Components="H">
							<Properties Force="-101.692438516255,139.139518245777,95.5233834819237" RelativeVelocity="0.944333602348011,0.53094707916965,-0.721470761073587"/>
						</Atom3d>
						<Bond ID="709" Mapping="409" Parent="39" Hidden="1" Connects="699,708"/>
						<Atom3d ID="710" HasProperties="1" Mapping="409" Parent="39" UserID="160" DisplayStyle="Line" Hidden="1" XYZ="0.920329787975112,0.583958344012925,0.307129233824066" Connections="711" ForcefieldType="h1" Charge="0.053" Components="H">
							<Properties Force="308.270770359349,423.834579804477,-132.666492590923" RelativeVelocity="1.34575116087529,-0.494320280172287,-0.152835355566858"/>
						</Atom3d>
						<Bond ID="711" Mapping="409" Parent="39" Hidden="1" Connects="700,710"/>
						<Atom3d ID="712" HasProperties="1" Mapping="409" Parent="39" UserID="161" DisplayStyle="Line" Hidden="1" XYZ="0.981287089652034,0.598176340993229,0.316165655522664" Connections="713" ForcefieldType="h1" Charge="0.053" Components="H">
							<Properties Force="459.906768883302,133.85157805061,377.602573176249" RelativeVelocity="0.686940757065252,-1.0307751936753,-0.162024738649811"/>
						</Atom3d>
						<Bond ID="713" Mapping="409" Parent="39" Hidden="1" Connects="700,712"/>
						<Atom3d ID="714" HasProperties="1" Mapping="409" Parent="39" UserID="162" DisplayStyle="Line" Hidden="1" XYZ="0.950987561211647,0.527560721282995,0.273163488503752" Connections="715" ForcefieldType="h1o" Charge="0.41" Components="H">
							<Properties Force="-48.2274488783983,-256.26970089111,102.577394849057" RelativeVelocity="-0.0439761921768259,-0.487742022333238,0.0940329244264708"/>
						</Atom3d>
						<Bond ID="715" Mapping="409" Parent="39" Hidden="1" Connects="702,714"/>
						<Molecule ID="39" Mapping="409" Parent="2" Children="ci(18):17+699,4491" Name="Sketch 24" XYZ="0.576928021879738,0.0752192826001439,0.356198049131049"/>
						<Atom3d ID="716" HasProperties="1" Mapping="409" Parent="41" UserID="163" DisplayStyle="Line" XYZ="1.8043663573294,1.10465845055091,0.940319580848338" Connections="718,722,724,726" ForcefieldType="c4" Charge="-0.159" Components="C" Visible="0">
							<Properties Force="522.182961217933,7.6356157573725,755.539769300112" RelativeVelocity="-0.240482492721377,0.086713815609541,-0.213158802640476"/>
						</Atom3d>
						<Atom3d ID="717" HasProperties="1" Mapping="409" Parent="41" UserID="164" DisplayStyle="Line" XYZ="1.80069456204016,1.05541852368475,0.917025020019139" Connections="718,720,728,730" ForcefieldType="c4o" Charge="0.054" Components="C" Visible="0">
							<Properties Force="509.24918036267,211.826954876985,-1584.24994037268" RelativeVelocity="0.136162851760388,0.0407460981823208,-0.0901467830222965"/>
						</Atom3d>
						<Bond ID="718" Mapping="409" Parent="41" Connects="716,717" Visible="0"/>
						<Atom3d ID="719" HasProperties="1" Mapping="409" Parent="41" UserID="165" DisplayStyle="Line" XYZ="1.83592264075787,1.05453681399462,0.877295045301336" Connections="720,732" ForcefieldType="o2h" Charge="-0.57" Components="O" Visible="0">
							<Properties Force="-1151.96765490874,564.022216159914,426.452713163829" RelativeVelocity="0.0620977953649141,-0.0557540861163449,-0.132437128478353"/>
						</Atom3d>
						<Bond ID="720" Mapping="409" Parent="41" Connects="717,719" Visible="0"/>
						<Atom3d ID="721" HasProperties="1" Mapping="409" Parent="41" UserID="166" DisplayStyle="Line" Hidden="1" XYZ="1.81144544702644,1.13374641362696,0.915967955596997" Connections="722" ForcefieldType="h1" Charge="0.053" Components="H" Visible="0">
							<Properties Force="-189.1691511938,28.2249300947938,-467.892205242985" RelativeVelocity="0.220870253825578,-0.860527287196853,-0.343812893198276"/>
						</Atom3d>
						<Bond ID="722" Mapping="409" Parent="41" Hidden="1" Connects="716,721" Visible="0"/>
						<Atom3d ID="723" HasProperties="1" Mapping="409" Parent="41" UserID="167" DisplayStyle="Line" Hidden="1" XYZ="1.83866823262562,1.10409123789271,0.961701215736008" Connections="724" ForcefieldType="h1" Charge="0.053" Components="H" Visible="0">
							<Properties Force="-524.756229398078,-53.3082357650683,-191.909108494862" RelativeVelocity="0.4249422434014,-0.545393725838717,-0.0231182765107785"/>
						</Atom3d>
						<Bond ID="724" Mapping="409" Parent="41" Hidden="1" Connects="716,723" Visible="0"/>
						<Atom3d ID="725" HasProperties="1" Mapping="409" Parent="41" UserID="168" DisplayStyle="Line" Hidden="1" XYZ="1.77615157361459,1.11691889519601,0.965225449893538" Connections="726" ForcefieldType="h1" Charge="0.053" Components="H" Visible="0">
							<Properties Force="91.577952876177,-327.486742030361,-233.278488224617" RelativeVelocity="-0.434133181903244,0.0526494102970087,0.492663788391405"/>
						</Atom3d>
						<Bond ID="726" Mapping="409" Parent="41" Hidden="1" Connects="716,725" Visible="0"/>
						<Atom3d ID="727" HasProperties="1" Mapping="409" Parent="41" UserID="169" DisplayStyle="Line" Hidden="1" XYZ="1.76630479428332,1.04263174989064,0.899940649742995" Connections="728" ForcefieldType="h1" Charge="0.053" Components="H" Visible="0">
							<Properties Force="501.340783900396,469.453239341855,511.301506618881" RelativeVelocity="0.548832210586147,-0.318039340747487,1.1977069531859"/>
						</Atom3d>
						<Bond ID="728" Mapping="409" Parent="41" Hidden="1" Connects="717,727" Visible="0"/>
						<Atom3d ID="729" HasProperties="1" Mapping="409" Parent="41" UserID="170" DisplayStyle="Line" Hidden="1" XYZ="1.81261958559402,1.02966573927794,0.942293103778034" Connections="730" ForcefieldType="h1" Charge="0.053" Components="H" Visible="0">
							<Properties Force="-18.2164310528854,-498.823681426378,420.779216043382" RelativeVelocity="0.719508806701638,-0.37400547799624,-0.285989515515153"/>
						</Atom3d>
						<Bond ID="730" Mapping="409" Parent="41" Hidden="1" Connects="717,729" Visible="0"/>
						<Atom3d ID="731" HasProperties="1" Mapping="409" Parent="41" UserID="171" DisplayStyle="Line" Hidden="1" XYZ="1.86010347300726,1.03223461920452,0.883454734144677" Connections="732" ForcefieldType="h1o" Charge="0.41" Components="H" Visible="0">
							<Properties Force="355.469092922835,-317.864508969216,260.450679884481" RelativeVelocity="0.359093380852243,-0.317016199000994,-0.53123967648825"/>
						</Atom3d>
						<Bond ID="732" Mapping="409" Parent="41" Hidden="1" Connects="719,731" Visible="0"/>
						<Molecule ID="41" Mapping="409" Parent="2" Children="ci(18):17+716,4492" Name="Sketch 24" XYZ="0.576928021879738,0.0752192826001439,0.356198049131049" Visible="0"/>
						<Atom3d ID="733" HasProperties="1" Mapping="409" Parent="43" UserID="172" DisplayStyle="Line" XYZ="-0.925209896820032,0.220413529313335,1.23758439361728" Connections="735,739,741,743" ForcefieldType="c4" Charge="-0.159" Components="C" Visible="0">
							<Properties Force="-107.135283280324,-322.403746568216,-1174.82048933912" RelativeVelocity="-0.121931585984155,0.131040599985674,0.122655364377585"/>
						</Atom3d>
						<Atom3d ID="734" HasProperties="1" Mapping="409" Parent="43" UserID="173" DisplayStyle="Line" XYZ="-0.898180548342422,0.258261696566023,1.21075014674907" Connections="735,737,745,747" ForcefieldType="c4o" Charge="0.054" Components="C" Visible="0">
							<Properties Force="301.7420291358,104.059386080601,379.792367180457" RelativeVelocity="-0.0437502468537869,0.0680390840744604,0.143494578799278"/>
						</Atom3d>
						<Bond ID="735" Mapping="409" Parent="43" Connects="733,734" Visible="0"/>
						<Atom3d ID="736" HasProperties="1" Mapping="409" Parent="43" UserID="174" DisplayStyle="Line" XYZ="-0.904942843425102,0.303403715990635,1.23194959288447" Connections="737,749" ForcefieldType="o2h" Charge="-0.57" Components="O" Visible="0">
							<Properties Force="-286.51086284142,264.336187247802,-96.8506109539488" RelativeVelocity="0.144854517563825,0.0845286158317562,-0.0878322988647447"/>
						</Atom3d>
						<Bond ID="737" Mapping="409" Parent="43" Connects="734,736" Visible="0"/>
						<Atom3d ID="738" HasProperties="1" Mapping="409" Parent="43" UserID="175" DisplayStyle="Line" Hidden="1" XYZ="-0.963371179235692,0.229662443469587,1.23775436084806" Connections="739" ForcefieldType="h1" Charge="0.053" Components="H" Visible="0">
							<Properties Force="147.640661468574,-242.512689735095,64.1606859337365" RelativeVelocity="-0.624052996911988,-0.677577819526091,0.18101263569815"/>
						</Atom3d>
						<Bond ID="739" Mapping="409" Parent="43" Hidden="1" Connects="733,738" Visible="0"/>
						<Atom3d ID="740" HasProperties="1" Mapping="409" Parent="43" UserID="176" DisplayStyle="Line" Hidden="1" XYZ="-0.911436857800502,0.216146826979958,1.27235071051476" Connections="741" ForcefieldType="h1" Charge="0.053" Components="H" Visible="0">
							<Properties Force="144.787810950654,61.7024416456224,814.110006641803" RelativeVelocity="-0.517559809319856,0.203128110791442,1.52930956430182"/>
						</Atom3d>
						<Bond ID="741" Mapping="409" Parent="43" Hidden="1" Connects="733,740" Visible="0"/>
						<Atom3d ID="742" HasProperties="1" Mapping="409" Parent="43" UserID="177" DisplayStyle="Line" Hidden="1" XYZ="-0.917707109121592,0.185486017264697,1.21996874620005" Connections="743" ForcefieldType="h1" Charge="0.053" Components="H" Visible="0">
							<Properties Force="-399.817439213363,299.231812550598,95.7191147434599" RelativeVelocity="0.126668812753826,0.31383383680717,0.00511678543088412"/>
						</Atom3d>
						<Bond ID="743" Mapping="409" Parent="43" Hidden="1" Connects="733,742" Visible="0"/>
						<Atom3d ID="744" HasProperties="1" Mapping="409" Parent="43" UserID="178" DisplayStyle="Line" Hidden="1" XYZ="-0.908010758636142,0.260418432190177,1.17365783898479" Connections="745" ForcefieldType="h1" Charge="0.053" Components="H" Visible="0">
							<Properties Force="-212.657195345228,-120.599988019356,-372.691851342409" RelativeVelocity="-0.399881575842104,1.1667794722542,0.0762331756066294"/>
						</Atom3d>
						<Bond ID="745" Mapping="409" Parent="43" Hidden="1" Connects="734,744" Visible="0"/>
						<Atom3d ID="746" HasProperties="1" Mapping="409" Parent="43" UserID="179" DisplayStyle="Line" Hidden="1" XYZ="-0.860440634756262,0.249109621978637,1.21216569405398" Connections="747" ForcefieldType="h1" Charge="0.053" Components="H" Visible="0">
							<Properties Force="218.982446231482,34.4221686309197,-83.8568440049058" RelativeVelocity="1.44031804858953,-0.47270400369897,-0.34745536050589"/>
						</Atom3d>
						<Bond ID="747" Mapping="409" Parent="43" Hidden="1" Connects="734,746" Visible="0"/>
						<Atom3d ID="748" HasProperties="1" Mapping="409" Parent="43" UserID="180" DisplayStyle="Line" Hidden="1" XYZ="-0.903843142060482,0.326123288655068,1.20594904813799" Connections="749" ForcefieldType="h1o" Charge="0.41" Components="H" Visible="0">
							<Properties Force="268.594401394941,-119.857105743062,348.819318095915" RelativeVelocity="-0.336606309111675,0.548933556095474,-0.0374822126313665"/>
						</Atom3d>
						<Bond ID="749" Mapping="409" Parent="43" Hidden="1" Connects="736,748" Visible="0"/>
						<Molecule ID="43" Mapping="409" Parent="2" Children="ci(18):17+733,4493" Name="Sketch 24" XYZ="0.172793738006719,0.0448005719683122,0.356198049131049" Visible="0"/>
						<Atom3d ID="750" HasProperties="1" Mapping="409" Parent="45" UserID="181" DisplayStyle="Line" XYZ="-0.215755224163925,-0.70934522631314,1.80291921092898" Connections="752,756,758,760" ForcefieldType="c4" Charge="-0.159" Components="C" Visible="0">
							<Properties Force="789.774023185939,276.677026687631,385.651874420292" RelativeVelocity="0.1923327925683,0.104467675063078,-0.174966260791179"/>
						</Atom3d>
						<Atom3d ID="751" HasProperties="1" Mapping="409" Parent="45" UserID="182" DisplayStyle="Line" XYZ="-0.220654158954852,-0.732363452346734,1.85262366659471" Connections="752,754,762,764" ForcefieldType="c4o" Charge="0.054" Components="C" Visible="0">
							<Properties Force="520.746259186856,482.748051878877,-221.900352659202" RelativeVelocity="0.0258675834375286,-0.0132465119782065,0.0267700214151727"/>
						</Atom3d>
						<Bond ID="752" Mapping="409" Parent="45" Connects="750,751" Visible="0"/>
						<Atom3d ID="753" HasProperties="1" Mapping="409" Parent="45" UserID="183" DisplayStyle="Line" XYZ="-0.176971513223656,-0.722748635498618,1.87739151087464" Connections="754,766" ForcefieldType="o2h" Charge="-0.57" Components="O" Visible="0">
							<Properties Force="40.0160415731884,187.508054203469,-294.62375865561" RelativeVelocity="-0.122510500188038,9.17619041272956e-005,-0.035822891423306"/>
						</Atom3d>
						<Bond ID="754" Mapping="409" Parent="45" Connects="751,753" Visible="0"/>
						<Atom3d ID="755" HasProperties="1" Mapping="409" Parent="45" UserID="184" DisplayStyle="Line" Hidden="1" XYZ="-0.247646606633293,-0.708546407084194,1.78112160212483" Connections="756" ForcefieldType="h1" Charge="0.053" Components="H" Visible="0">
							<Properties Force="-162.981223529984,-155.708833515466,-65.3354659055473" RelativeVelocity="0.36730974412601,0.66874557466057,-0.644352329634628"/>
						</Atom3d>
						<Bond ID="756" Mapping="409" Parent="45" Hidden="1" Connects="750,755" Visible="0"/>
						<Atom3d ID="757" HasProperties="1" Mapping="409" Parent="45" UserID="185" DisplayStyle="Line" Hidden="1" XYZ="-0.185372429654408,-0.724477692094714,1.78162301695243" Connections="758" ForcefieldType="h1" Charge="0.053" Components="H" Visible="0">
							<Properties Force="-422.991182741255,76.3774039322217,322.047295115106" RelativeVelocity="-0.410083092796153,-0.109206346073388,0.362872120778096"/>
						</Atom3d>
						<Bond ID="758" Mapping="409" Parent="45" Hidden="1" Connects="750,757" Visible="0"/>
						<Atom3d ID="759" HasProperties="1" Mapping="409" Parent="45" UserID="186" DisplayStyle="Line" Hidden="1" XYZ="-0.206086863686749,-0.671461969426831,1.81049396392252" Connections="760" ForcefieldType="h1" Charge="0.053" Components="H" Visible="0">
							<Properties Force="-94.455830031492,-310.028979653823,-193.834003375622" RelativeVelocity="0.146032397267868,0.153620917202949,-0.0482716696868124"/>
						</Atom3d>
						<Bond ID="760" Mapping="409" Parent="45" Hidden="1" Connects="750,759" Visible="0"/>
						<Atom3d ID="761" HasProperties="1" Mapping="409" Parent="45" UserID="187" DisplayStyle="Line" Hidden="1" XYZ="-0.226795835637347,-0.770470719635578,1.85083873240572" Connections="762" ForcefieldType="h1" Charge="0.053" Components="H" Visible="0">
							<Properties Force="-103.068431424091,-236.291142122096,2.06183611980999" RelativeVelocity="0.67598942007246,0.329677054314701,0.788424737852251"/>
						</Atom3d>
						<Bond ID="762" Mapping="409" Parent="45" Hidden="1" Connects="751,761" Visible="0"/>
						<Atom3d ID="763" HasProperties="1" Mapping="409" Parent="45" UserID="188" DisplayStyle="Line" Hidden="1" XYZ="-0.250086364996913,-0.714602501968309,1.87074078145148" Connections="764" ForcefieldType="h1" Charge="0.053" Components="H" Visible="0">
							<Properties Force="-100.370282200589,-35.6714006342472,92.3518966110318" RelativeVelocity="-0.194324940800184,0.361621379802606,-0.661920752486997"/>
						</Atom3d>
						<Bond ID="764" Mapping="409" Parent="45" Hidden="1" Connects="751,763" Visible="0"/>
						<Atom3d ID="765" HasProperties="1" Mapping="409" Parent="45" UserID="189" DisplayStyle="Line" Hidden="1" XYZ="-0.179661111669929,-0.725302287304601,1.91144163637598" Connections="766" ForcefieldType="h1o" Charge="0.41" Components="H" Visible="0">
							<Properties Force="-150.42759894914,-139.038605214349,-85.162813734454" RelativeVelocity="0.135113330601756,0.901566922779405,-0.118769057669016"/>
						</Atom3d>
						<Bond ID="766" Mapping="409" Parent="45" Hidden="1" Connects="753,765" Visible="0"/>
						<Molecule ID="45" Mapping="409" Parent="2" Children="ci(18):17+750,4494" Name="Sketch 24" XYZ="-0.0102566692567281,-0.248984587555025,0.356198049131049" Visible="0"/>
						<Atom3d ID="767" HasProperties="1" Mapping="409" Parent="47" UserID="190" DisplayStyle="Line" XYZ="1.8146335503516,1.3595455717016,1.21043139589127" Connections="769,773,775,777" ForcefieldType="c4" Charge="-0.159" Components="C" Visible="0">
							<Properties Force="-232.334963954222,-18.4398873198681,792.573759371202" RelativeVelocity="-0.00308848993968729,0.131799029227358,0.0867545114198303"/>
						</Atom3d>
						<Atom3d ID="768" HasProperties="1" Mapping="409" Parent="47" UserID="191" DisplayStyle="Line" XYZ="1.79849714140081,1.30866399303949,1.22046603119418" Connections="769,771,779,781" ForcefieldType="c4o" Charge="0.054" Components="C" Visible="0">
							<Properties Force="484.991737731326,1414.05578565305,-158.581901180129" RelativeVelocity="-0.0642325509964341,0.0909537166369037,0.211383998209126"/>
						</Atom3d>
						<Bond ID="769" Mapping="409" Parent="47" Connects="767,768" Visible="0"/>
						<Atom3d ID="770" HasProperties="1" Mapping="409" Parent="47" UserID="192" DisplayStyle="Line" XYZ="1.82110107337313,1.29144224460581,1.26005540228058" Connections="771,783" ForcefieldType="o2h" Charge="-0.57" Components="O" Visible="0">
							<Properties Force="342.714193005717,-304.02631775533,972.290696238397" RelativeVelocity="-0.0817928984816845,0.130298915371695,-0.268962949443367"/>
						</Atom3d>
						<Bond ID="771" Mapping="409" Parent="47" Connects="768,770" Visible="0"/>
						<Atom3d ID="772" HasProperties="1" Mapping="409" Parent="47" UserID="193" DisplayStyle="Line" Hidden="1" XYZ="1.85070871460406,1.35999113434863,1.19855171250234" Connections="773" ForcefieldType="h1" Charge="0.053" Components="H" Visible="0">
							<Properties Force="527.45474364323,-17.1604420919106,-528.354123577686" RelativeVelocity="-0.17329867321097,0.879280165308872,-0.228615879084033"/>
						</Atom3d>
						<Bond ID="773" Mapping="409" Parent="47" Hidden="1" Connects="767,772" Visible="0"/>
						<Atom3d ID="774" HasProperties="1" Mapping="409" Parent="47" UserID="194" DisplayStyle="Line" Hidden="1" XYZ="1.81752765294256,1.37885560244539,1.24403593315514" Connections="775" ForcefieldType="h1" Charge="0.053" Components="H" Visible="0">
							<Properties Force="-214.77663710039,23.1838989503917,188.468822910734" RelativeVelocity="0.702012585929457,-0.0207360665809517,-0.306770426425005"/>
						</Atom3d>
						<Bond ID="775" Mapping="409" Parent="47" Hidden="1" Connects="767,774" Visible="0"/>
						<Atom3d ID="776" HasProperties="1" Mapping="409" Parent="47" UserID="195" DisplayStyle="Line" Hidden="1" XYZ="1.79149798208198,1.38065381472122,1.18821837046804" Connections="777" ForcefieldType="h1" Charge="0.053" Components="H" Visible="0">
							<Properties Force="-159.943061673225,43.9220138041469,-363.237415666426" RelativeVelocity="-0.172403363897937,-0.521114912141741,-0.95736066126336"/>
						</Atom3d>
						<Bond ID="777" Mapping="409" Parent="47" Hidden="1" Connects="767,776" Visible="0"/>
						<Atom3d ID="778" HasProperties="1" Mapping="409" Parent="47" UserID="196" DisplayStyle="Line" Hidden="1" XYZ="1.8107041452952,1.28728138397941,1.19323941149661" Connections="779" ForcefieldType="h1" Charge="0.053" Components="H" Visible="0">
							<Properties Force="37.9318765860508,-937.890890800505,-1329.77604864881" RelativeVelocity="-0.199521570785846,0.943700406577829,-0.318116417852841"/>
						</Atom3d>
						<Bond ID="779" Mapping="409" Parent="47" Hidden="1" Connects="768,778" Visible="0"/>
						<Atom3d ID="780" HasProperties="1" Mapping="409" Parent="47" UserID="197" DisplayStyle="Line" Hidden="1" XYZ="1.76184602100136,1.30623071873311,1.22735535250631" Connections="781" ForcefieldType="h1" Charge="0.053" Components="H" Visible="0">
							<Properties Force="-1131.02052283079,-103.439872639223,-186.073020980668" RelativeVelocity="-0.825696926529047,0.24765041471482,0.117619898054457"/>
						</Atom3d>
						<Bond ID="781" Mapping="409" Parent="47" Hidden="1" Connects="768,780" Visible="0"/>
						<Atom3d ID="782" HasProperties="1" Mapping="409" Parent="47" UserID="198" DisplayStyle="Line" Hidden="1" XYZ="1.79749738547549,1.29931030854932,1.28340822513264" Connections="783" ForcefieldType="h1o" Charge="0.41" Components="H" Visible="0">
							<Properties Force="222.973247656852,-37.5095934404506,516.292226074504" RelativeVelocity="0.764877383786594,-0.100612675916017,0.561475156435026"/>
						</Atom3d>
						<Bond ID="783" Mapping="409" Parent="47" Hidden="1" Connects="770,782" Visible="0"/>
						<Molecule ID="47" Mapping="409" Parent="2" Children="ci(18):17+767,4495" Name="Sketch 24" XYZ="0.576928021879738,0.0752192826001439,0.356198049131049" Visible="0"/>
						<Atom3d ID="784" HasProperties="1" Mapping="409" Parent="49" UserID="199" DisplayStyle="Line" XYZ="2.58713425494588,-0.1683719027793,0.424226906556657" Connections="786,790,792,794" ForcefieldType="c4" Charge="-0.159" Components="C" Visible="0">
							<Properties Force="899.251846896322,-507.920609067752,-479.763413113987" RelativeVelocity="0.0675771152493403,-0.398757297591124,0.0239035692649991"/>
						</Atom3d>
						<Atom3d ID="785" HasProperties="1" Mapping="409" Parent="49" UserID="200" DisplayStyle="Line" XYZ="2.55276031494224,-0.191807096062307,0.389304366317887" Connections="786,788,796,798" ForcefieldType="c4o" Charge="0.054" Components="C" Visible="0">
							<Properties Force="-374.932819493273,-23.4339352623539,906.303418489855" RelativeVelocity="-0.243252225138828,0.0247156260225581,-0.00810960200257601"/>
						</Atom3d>
						<Bond ID="786" Mapping="409" Parent="49" Connects="784,785" Visible="0"/>
						<Atom3d ID="787" HasProperties="1" Mapping="409" Parent="49" UserID="201" DisplayStyle="Line" XYZ="2.53778823950617,-0.163815433787064,0.351674212916702" Connections="788,800" ForcefieldType="o2h" Charge="-0.57" Components="O" Visible="0">
							<Properties Force="4.37790525740559,730.035968320624,-875.105567072018" RelativeVelocity="0.144049025168562,0.247234000224203,-0.0847997345695724"/>
						</Atom3d>
						<Bond ID="788" Mapping="409" Parent="49" Connects="785,787" Visible="0"/>
						<Atom3d ID="789" HasProperties="1" Mapping="409" Parent="49" UserID="202" DisplayStyle="Line" Hidden="1" XYZ="2.57843790501755,-0.1315524850853,0.432522538538495" Connections="790" ForcefieldType="h1" Charge="0.053" Components="H" Visible="0">
							<Properties Force="-194.431870402402,96.9298441766721,-39.869267998472" RelativeVelocity="-0.781962235169466,0.187851879032037,-0.403097420597831"/>
						</Atom3d>
						<Bond ID="790" Mapping="409" Parent="49" Hidden="1" Connects="784,789" Visible="0"/>
						<Atom3d ID="791" HasProperties="1" Mapping="409" Parent="49" UserID="203" DisplayStyle="Line" Hidden="1" XYZ="2.62363518059934,-0.167976772636501,0.40555782722144" Connections="792" ForcefieldType="h1" Charge="0.053" Components="H" Visible="0">
							<Properties Force="-694.00994000342,11.2436029054341,699.886141765443" RelativeVelocity="-0.399433112889123,0.364335919987888,0.421165355551726"/>
						</Atom3d>
						<Bond ID="792" Mapping="409" Parent="49" Hidden="1" Connects="784,791" Visible="0"/>
						<Atom3d ID="793" HasProperties="1" Mapping="409" Parent="49" UserID="204" DisplayStyle="Line" Hidden="1" XYZ="2.58796425308839,-0.189323810582876,0.458379881192539" Connections="794" ForcefieldType="h1" Charge="0.053" Components="H" Visible="0">
							<Properties Force="181.130741533768,245.002770021812,-535.834259821906" RelativeVelocity="-0.00930316032165913,-0.0552320550099035,0.134864587616313"/>
						</Atom3d>
						<Bond ID="794" Mapping="409" Parent="49" Hidden="1" Connects="784,793" Visible="0"/>
						<Atom3d ID="795" HasProperties="1" Mapping="409" Parent="49" UserID="205" DisplayStyle="Line" Hidden="1" XYZ="2.52077969222428,-0.202739122418087,0.409419714681279" Connections="796" ForcefieldType="h1" Charge="0.053" Components="H" Visible="0">
							<Properties Force="95.7368816262458,123.16715783207,-161.007458082151" RelativeVelocity="-0.922618180527919,-0.719448925758044,-0.493807117491532"/>
						</Atom3d>
						<Bond ID="796" Mapping="409" Parent="49" Hidden="1" Connects="785,795" Visible="0"/>
						<Atom3d ID="797" HasProperties="1" Mapping="409" Parent="49" UserID="206" DisplayStyle="Line" Hidden="1" XYZ="2.56742951643141,-0.223614153367348,0.37421072125146" Connections="798" ForcefieldType="h1" Charge="0.053" Components="H" Visible="0">
							<Properties Force="354.908909740865,-617.032829739884,11.0868712023844" RelativeVelocity="-0.106396838263719,0.0138738647864968,0.258440506147063"/>
						</Atom3d>
						<Bond ID="798" Mapping="409" Parent="49" Hidden="1" Connects="785,797" Visible="0"/>
						<Atom3d ID="799" HasProperties="1" Mapping="409" Parent="49" UserID="207" DisplayStyle="Line" Hidden="1" XYZ="2.56299829805614,-0.165311725809838,0.327883024890922" Connections="800" ForcefieldType="h1o" Charge="0.41" Components="H" Visible="0">
							<Properties Force="-154.5914457101,18.478742459968,238.945597906298" RelativeVelocity="0.0164420093717086,0.13437936523912,-0.636261572179627"/>
						</Atom3d>
						<Bond ID="800" Mapping="409" Parent="49" Hidden="1" Connects="787,799" Visible="0"/>
						<Molecule ID="49" Mapping="409" Parent="2" Children="ci(18):17+784,4496" Name="Sketch 24" XYZ="0.576928021879738,0.0752192826001439,0.356198049131049" Visible="0"/>
						<Atom3d ID="801" HasProperties="1" Mapping="409" Parent="51" UserID="208" DisplayStyle="Line" XYZ="0.0468788149155489,0.771611589229331,2.03384223977098" Connections="803,807,809,811" ForcefieldType="c4" Charge="-0.159" Components="C" Visible="0">
							<Properties Force="-1406.11512155022,-825.820344787977,412.755428543053" RelativeVelocity="0.00558014582818929,0.113273408807116,0.138847486889941"/>
						</Atom3d>
						<Atom3d ID="802" HasProperties="1" Mapping="409" Parent="51" UserID="209" DisplayStyle="Line" XYZ="0.046207624864463,0.821612195515288,2.01858988075089" Connections="803,805,813,815" ForcefieldType="c4o" Charge="0.054" Components="C" Visible="0">
							<Properties Force="1065.21923273861,316.193014046124,-177.733154997709" RelativeVelocity="0.125687152588602,-0.0283178091003586,0.260640572878649"/>
						</Atom3d>
						<Bond ID="803" Mapping="409" Parent="51" Connects="801,802" Visible="0"/>
						<Atom3d ID="804" HasProperties="1" Mapping="409" Parent="51" UserID="210" DisplayStyle="Line" XYZ="0.0808469706175299,0.821694880563047,1.98207697938793" Connections="805,817" ForcefieldType="o2h" Charge="-0.57" Components="O" Visible="0">
							<Properties Force="304.66961208433,812.6127101259,-354.588428945565" RelativeVelocity="-0.181320017864479,0.239473658037372,0.128361371219003"/>
						</Atom3d>
						<Bond ID="805" Mapping="409" Parent="51" Connects="802,804" Visible="0"/>
						<Atom3d ID="806" HasProperties="1" Mapping="409" Parent="51" UserID="211" DisplayStyle="Line" Hidden="1" XYZ="0.0236347941711719,0.75087567907467,2.00963885036098" Connections="807" ForcefieldType="h1" Charge="0.053" Components="H" Visible="0">
							<Properties Force="200.811170300991,-38.0828587113988,168.314879501853" RelativeVelocity="-0.236144679222837,0.134454019868052,0.147367122287392"/>
						</Atom3d>
						<Bond ID="807" Mapping="409" Parent="51" Hidden="1" Connects="801,806" Visible="0"/>
						<Atom3d ID="808" HasProperties="1" Mapping="409" Parent="51" UserID="212" DisplayStyle="Line" Hidden="1" XYZ="0.0306483562873009,0.765501467083681,2.0691715350282" Connections="809" ForcefieldType="h1" Charge="0.053" Components="H" Visible="0">
							<Properties Force="176.121752623821,71.1267819671372,-55.3599774839612" RelativeVelocity="0.450714774902291,0.324495073677522,-0.424864110351048"/>
						</Atom3d>
						<Bond ID="809" Mapping="409" Parent="51" Hidden="1" Connects="801,808" Visible="0"/>
						<Atom3d ID="810" HasProperties="1" Mapping="409" Parent="51" UserID="213" DisplayStyle="Line" Hidden="1" XYZ="0.0820296124955109,0.756731339571726,2.03345141921775" Connections="811" ForcefieldType="h1" Charge="0.053" Components="H" Visible="0">
							<Properties Force="430.898776565939,-52.480144039447,56.6813700523919" RelativeVelocity="0.559246989035934,0.916912519494349,0.0630233731572497"/>
						</Atom3d>
						<Bond ID="811" Mapping="409" Parent="51" Hidden="1" Connects="801,810" Visible="0"/>
						<Atom3d ID="812" HasProperties="1" Mapping="409" Parent="51" UserID="214" DisplayStyle="Line" Hidden="1" XYZ="0.0577370827123989,0.844657527762541,2.04732577091465" Connections="813" ForcefieldType="h1" Charge="0.053" Components="H" Visible="0">
							<Properties Force="38.5207199136665,260.88359332468,224.98488897291" RelativeVelocity="0.626003411688638,-0.798556729392987,0.111304199563558"/>
						</Atom3d>
						<Bond ID="813" Mapping="409" Parent="51" Hidden="1" Connects="802,812" Visible="0"/>
						<Atom3d ID="814" HasProperties="1" Mapping="409" Parent="51" UserID="215" DisplayStyle="Line" Hidden="1" XYZ="0.013276614886002,0.83398456135097,2.00460184432511" Connections="815" ForcefieldType="h1" Charge="0.053" Components="H" Visible="0">
							<Properties Force="-769.163072609763,155.985500907328,-131.784812521646" RelativeVelocity="-0.747718514727703,-0.197822242936907,0.255348040438316"/>
						</Atom3d>
						<Bond ID="815" Mapping="409" Parent="51" Hidden="1" Connects="802,814" Visible="0"/>
						<Atom3d ID="816" HasProperties="1" Mapping="409" Parent="51" UserID="216" DisplayStyle="Line" Hidden="1" XYZ="0.085536471179345,0.854831106691717,1.97203142134937" Connections="817" ForcefieldType="h1o" Charge="0.41" Components="H" Visible="0">
							<Properties Force="-248.665676108524,-361.081220320673,259.404596393222" RelativeVelocity="1.23179402157607,-1.05307524506347,-0.0879072163972275"/>
						</Atom3d>
						<Bond ID="817" Mapping="409" Parent="51" Hidden="1" Connects="804,816" Visible="0"/>
						<Molecule ID="51" Mapping="409" Parent="2" Children="ci(18):17+801,4497" Name="Sketch 24" XYZ="0.576928021879738,0.0752192826001439,0.356198049131049" Visible="0"/>
						<Atom3d ID="818" HasProperties="1" Mapping="409" Parent="53" UserID="217" DisplayStyle="Line" XYZ="0.957883856488905,0.756594014986255,-0.370351584846406" Connections="820,824,826,828" ForcefieldType="c4" Charge="-0.159" Components="C" Visible="0">
							<Properties Force="409.305328185301,-1443.98220147034,1062.63315719378" RelativeVelocity="0.0036611853348261,-0.146076162854075,0.0437576994217892"/>
						</Atom3d>
						<Atom3d ID="819" HasProperties="1" Mapping="409" Parent="53" UserID="218" DisplayStyle="Line" XYZ="0.924531930083175,0.714131053918279,-0.379545250417859" Connections="820,822,830,832" ForcefieldType="c4o" Charge="0.054" Components="C" Visible="0">
							<Properties Force="632.474168981601,-311.572344317674,718.74089843242" RelativeVelocity="0.0963059055915225,0.0300481747874333,0.184660332024323"/>
						</Atom3d>
						<Bond ID="820" Mapping="409" Parent="53" Connects="818,819" Visible="0"/>
						<Atom3d ID="821" HasProperties="1" Mapping="409" Parent="53" UserID="219" DisplayStyle="Line" XYZ="0.891596922660538,0.706900214543669,-0.339695991712427" Connections="822,834" ForcefieldType="o2h" Charge="-0.57" Components="O" Visible="0">
							<Properties Force="145.730015271817,-573.186400255779,-1397.01064240422" RelativeVelocity="0.265470435147169,0.141528595640593,0.0300509490310059"/>
						</Atom3d>
						<Bond ID="822" Mapping="409" Parent="53" Connects="819,821" Visible="0"/>
						<Atom3d ID="823" HasProperties="1" Mapping="409" Parent="53" UserID="220" DisplayStyle="Line" Hidden="1" XYZ="0.940097573429562,0.788359970855168,-0.375346042821851" Connections="824" ForcefieldType="h1" Charge="0.053" Components="H" Visible="0">
							<Properties Force="-710.629709750955,1335.93025078207,-214.500024568474" RelativeVelocity="-0.535925406501883,0.613480799404783,0.334186973384364"/>
						</Atom3d>
						<Bond ID="824" Mapping="409" Parent="53" Hidden="1" Connects="818,823" Visible="0"/>
						<Atom3d ID="825" HasProperties="1" Mapping="409" Parent="53" UserID="221" DisplayStyle="Line" Hidden="1" XYZ="0.986634413759153,0.75387573112579,-0.39665929637105" Connections="826" ForcefieldType="h1" Charge="0.053" Components="H" Visible="0">
							<Properties Force="188.422829723514,164.714920496906,247.413800438975" RelativeVelocity="0.614592163898011,0.147352899030872,0.745159563665109"/>
						</Atom3d>
						<Bond ID="826" Mapping="409" Parent="53" Hidden="1" Connects="818,825" Visible="0"/>
						<Atom3d ID="827" HasProperties="1" Mapping="409" Parent="53" UserID="222" DisplayStyle="Line" Hidden="1" XYZ="0.970942032666191,0.756929612772338,-0.33071425592922" Connections="828" ForcefieldType="h1" Charge="0.053" Components="H" Visible="0">
							<Properties Force="-264.066262584639,-185.020367606918,-1327.33416302331" RelativeVelocity="0.126995582037532,0.0587847231975611,-0.567162146955815"/>
						</Atom3d>
						<Bond ID="828" Mapping="409" Parent="53" Hidden="1" Connects="818,827" Visible="0"/>
						<Atom3d ID="829" HasProperties="1" Mapping="409" Parent="53" UserID="223" DisplayStyle="Line" Hidden="1" XYZ="0.9493230316298,0.681911071196756,-0.382009646017851" Connections="830" ForcefieldType="h1" Charge="0.053" Components="H" Visible="0">
							<Properties Force="-590.175948146042,444.986068168561,-11.3413879945821" RelativeVelocity="0.0393170824300399,0.458307247432415,-0.612600646927327"/>
						</Atom3d>
						<Bond ID="830" Mapping="409" Parent="53" Hidden="1" Connects="819,829" Visible="0"/>
						<Atom3d ID="831" HasProperties="1" Mapping="409" Parent="53" UserID="224" DisplayStyle="Line" Hidden="1" XYZ="0.906654025307975,0.718501872718104,-0.414756789278547" Connections="832" ForcefieldType="h1" Charge="0.053" Components="H" Visible="0">
							<Properties Force="-72.3351715711805,-50.7832127517743,424.956209060161" RelativeVelocity="-1.58242452843065,0.0708543955964203,-0.902595133400386"/>
						</Atom3d>
						<Bond ID="832" Mapping="409" Parent="53" Hidden="1" Connects="819,831" Visible="0"/>
						<Atom3d ID="833" HasProperties="1" Mapping="409" Parent="53" UserID="225" DisplayStyle="Line" Hidden="1" XYZ="0.872411083702158,0.679849651372057,-0.353642713487955" Connections="834" ForcefieldType="h1o" Charge="0.41" Components="H" Visible="0">
							<Properties Force="330.446975519807,704.404034506577,629.889541076063" RelativeVelocity="0.488868256117521,-0.363454329262467,0.40807247159981"/>
						</Atom3d>
						<Bond ID="834" Mapping="409" Parent="53" Hidden="1" Connects="821,833" Visible="0"/>
						<Molecule ID="53" Mapping="409" Parent="2" Children="ci(18):17+818,4498" Name="Sketch 24" XYZ="0.576928021879738,0.0752192826001439,0.356198049131049" Visible="0"/>
						<Atom3d ID="835" HasProperties="1" Mapping="409" Parent="55" UserID="226" DisplayStyle="Line" XYZ="-1.34119201329408,1.7246896132691,0.44832217205485" Connections="837,841,843,845" ForcefieldType="c4" Charge="-0.159" Components="C" Visible="0">
							<Properties Force="139.87076573634,826.230038277981,-700.95722065152" RelativeVelocity="-0.139908427109572,-0.163596323091563,0.189927879918757"/>
						</Atom3d>
						<Atom3d ID="836" HasProperties="1" Mapping="409" Parent="55" UserID="227" DisplayStyle="Line" XYZ="-1.35339200706661,1.71805717172997,0.499341390795491" Connections="837,839,847,849" ForcefieldType="c4o" Charge="0.054" Components="C" Visible="0">
							<Properties Force="-59.1142001257823,-101.127421431645,300.777959084692" RelativeVelocity="-0.205192980897718,0.150625449126117,-0.0698312431505946"/>
						</Atom3d>
						<Bond ID="837" Mapping="409" Parent="55" Connects="835,836" Visible="0"/>
						<Atom3d ID="838" HasProperties="1" Mapping="409" Parent="55" UserID="228" DisplayStyle="Line" XYZ="-1.32312918282528,1.74109455004364,0.531852041250324" Connections="839,851" ForcefieldType="o2h" Charge="-0.57" Components="O" Visible="0">
							<Properties Force="1187.52224937342,286.191171752783,-1191.66757922026" RelativeVelocity="0.147507759100025,0.163997603485626,0.0638219634563089"/>
						</Atom3d>
						<Bond ID="839" Mapping="409" Parent="55" Connects="836,838" Visible="0"/>
						<Atom3d ID="840" HasProperties="1" Mapping="409" Parent="55" UserID="229" DisplayStyle="Line" Hidden="1" XYZ="-1.33271402566629,1.76201478590134,0.438595325075865" Connections="841" ForcefieldType="h1" Charge="0.053" Components="H" Visible="0">
							<Properties Force="-67.2476416754558,-159.222295077106,243.960135969961" RelativeVelocity="-0.544569828274851,0.620412324375392,1.89656853689188"/>
						</Atom3d>
						<Bond ID="841" Mapping="409" Parent="55" Hidden="1" Connects="835,840" Visible="0"/>
						<Atom3d ID="842" HasProperties="1" Mapping="409" Parent="55" UserID="230" DisplayStyle="Line" Hidden="1" XYZ="-1.37042866426866,1.71422218904244,0.424979996717711" Connections="843" ForcefieldType="h1" Charge="0.053" Components="H" Visible="0">
							<Properties Force="-213.873879231443,-70.8513622707299,28.3985328723777" RelativeVelocity="0.505496023674256,0.651554130839192,0.614646767964259"/>
						</Atom3d>
						<Bond ID="843" Mapping="409" Parent="55" Hidden="1" Connects="835,842" Visible="0"/>
						<Atom3d ID="844" HasProperties="1" Mapping="409" Parent="55" UserID="231" DisplayStyle="Line" Hidden="1" XYZ="-1.31173642403579,1.70366237158483,0.436957459352477" Connections="845" ForcefieldType="h1" Charge="0.053" Components="H" Visible="0">
							<Properties Force="617.836649632444,-386.841566584042,-71.1360220750122" RelativeVelocity="-0.101310008949179,1.00993948269261,0.0841434369264551"/>
						</Atom3d>
						<Bond ID="845" Mapping="409" Parent="55" Hidden="1" Connects="835,844" Visible="0"/>
						<Atom3d ID="846" HasProperties="1" Mapping="409" Parent="55" UserID="232" DisplayStyle="Line" Hidden="1" XYZ="-1.3554831371272,1.67999096298997,0.505154675614705" Connections="847" ForcefieldType="h1" Charge="0.053" Components="H" Visible="0">
							<Properties Force="-18.7815641269392,-309.512103730031,282.687724421835" RelativeVelocity="-0.618462022035486,-0.237443849325887,-0.763402653741672"/>
						</Atom3d>
						<Bond ID="847" Mapping="409" Parent="55" Hidden="1" Connects="836,846" Visible="0"/>
						<Atom3d ID="848" HasProperties="1" Mapping="409" Parent="55" UserID="233" DisplayStyle="Line" Hidden="1" XYZ="-1.38770064144372,1.73311132625949,0.503949448877874" Connections="849" ForcefieldType="h1" Charge="0.053" Components="H" Visible="0">
							<Properties Force="-883.224894632307,173.367187407112,100.680027463045" RelativeVelocity="0.41281321265541,0.614842670955063,0.404319625067475"/>
						</Atom3d>
						<Bond ID="849" Mapping="409" Parent="55" Hidden="1" Connects="836,848" Visible="0"/>
						<Atom3d ID="850" HasProperties="1" Mapping="409" Parent="55" UserID="234" DisplayStyle="Line" Hidden="1" XYZ="-1.33503545443557,1.73962770529046,0.562691458461198" Connections="851" ForcefieldType="h1o" Charge="0.41" Components="H" Visible="0">
							<Properties Force="-550.712578113334,-200.719828674121,805.719541912144" RelativeVelocity="-0.667697465389325,0.198024987878834,0.744724219199816"/>
						</Atom3d>
						<Bond ID="851" Mapping="409" Parent="55" Hidden="1" Connects="838,850" Visible="0"/>
						<Molecule ID="55" Mapping="409" Parent="2" Children="ci(18):17+835,4499" Name="Sketch 24" XYZ="0.576928021879738,0.0752192826001439,0.356198049131049" Visible="0"/>
						<Atom3d ID="852" HasProperties="1" Mapping="409" Parent="57" UserID="235" DisplayStyle="Line" XYZ="0.597301934688322,-0.947892975812596,2.0591545658377" Connections="854,858,860,862" ForcefieldType="c4" Charge="-0.159" Components="C" Visible="0">
							<Properties Force="-31.3742449302352,-708.364483175674,-214.581867035758" RelativeVelocity="0.0450607980187452,-0.00987466467003291,-0.00129579977101402"/>
						</Atom3d>
						<Atom3d ID="853" HasProperties="1" Mapping="409" Parent="57" UserID="236" DisplayStyle="Line" XYZ="0.577280247740447,-0.998633258941466,2.05061331834793" Connections="854,856,864,866" ForcefieldType="c4o" Charge="0.054" Components="C" Visible="0">
							<Properties Force="296.303536791725,1163.42048222736,325.590293186206" RelativeVelocity="0.155660205529489,-0.05902885813258,0.00345922489134817"/>
						</Atom3d>
						<Bond ID="854" Mapping="409" Parent="57" Connects="852,853" Visible="0"/>
						<Atom3d ID="855" HasProperties="1" Mapping="409" Parent="57" UserID="237" DisplayStyle="Line" XYZ="0.530173180669912,-1.00540301971621,2.03738631876831" Connections="856,868" ForcefieldType="o2h" Charge="-0.57" Components="O" Visible="0">
							<Properties Force="-452.176077584742,724.10145650141,-1500.90505251523" RelativeVelocity="0.204599163268507,-0.102630599704906,0.18986628600202"/>
						</Atom3d>
						<Bond ID="856" Mapping="409" Parent="57" Connects="853,855" Visible="0"/>
						<Atom3d ID="857" HasProperties="1" Mapping="409" Parent="57" UserID="238" DisplayStyle="Line" Hidden="1" XYZ="0.579505309692419,-0.932909523717976,2.09025526849609" Connections="858" ForcefieldType="h1" Charge="0.053" Components="H" Visible="0">
							<Properties Force="231.388637176657,121.691653646595,94.6106380438302" RelativeVelocity="-0.0267566038999589,-0.0499169004354577,-0.562453092308933"/>
						</Atom3d>
						<Bond ID="858" Mapping="409" Parent="57" Hidden="1" Connects="852,857" Visible="0"/>
						<Atom3d ID="859" HasProperties="1" Mapping="409" Parent="57" UserID="239" DisplayStyle="Line" Hidden="1" XYZ="0.592422889831649,-0.923866098439447,2.02959349039797" Connections="860" ForcefieldType="h1" Charge="0.053" Components="H" Visible="0">
							<Properties Force="-202.250436722016,154.227810776765,-318.893031581702" RelativeVelocity="0.184308094255733,0.0812939292751951,0.331169923087729"/>
						</Atom3d>
						<Bond ID="860" Mapping="409" Parent="57" Hidden="1" Connects="852,859" Visible="0"/>
						<Atom3d ID="861" HasProperties="1" Mapping="409" Parent="57" UserID="240" DisplayStyle="Line" Hidden="1" XYZ="0.636663144829554,-0.952717500787536,2.06199557807375" Connections="862" ForcefieldType="h1" Charge="0.053" Components="H" Visible="0">
							<Properties Force="-406.322559578843,216.464925365294,391.560511119028" RelativeVelocity="0.849460270902164,0.742617687799683,-0.467749630727167"/>
						</Atom3d>
						<Bond ID="862" Mapping="409" Parent="57" Hidden="1" Connects="852,861" Visible="0"/>
						<Atom3d ID="863" HasProperties="1" Mapping="409" Parent="57" UserID="241" DisplayStyle="Line" Hidden="1" XYZ="0.580620486157112,-1.01539146046018,2.08432132514587" Connections="864" ForcefieldType="h1" Charge="0.053" Components="H" Visible="0">
							<Properties Force="244.923188076908,-602.931579814815,524.145221624378" RelativeVelocity="-0.151928296048974,0.442495800863976,-0.603937087324492"/>
						</Atom3d>
						<Bond ID="864" Mapping="409" Parent="57" Hidden="1" Connects="853,863" Visible="0"/>
						<Atom3d ID="865" HasProperties="1" Mapping="409" Parent="57" UserID="242" DisplayStyle="Line" Hidden="1" XYZ="0.599244545982488,-1.01381201411691,2.02409632960104" Connections="866" ForcefieldType="h1" Charge="0.053" Components="H" Visible="0">
							<Properties Force="624.649222806297,-648.72026121269,-471.638589488622" RelativeVelocity="0.919102583212562,-0.801683692471322,-0.0866261675153116"/>
						</Atom3d>
						<Bond ID="866" Mapping="409" Parent="57" Hidden="1" Connects="853,865" Visible="0"/>
						<Atom3d ID="867" HasProperties="1" Mapping="409" Parent="57" UserID="243" DisplayStyle="Line" Hidden="1" XYZ="0.530907579879718,-0.992639749783146,2.00412231621975" Connections="868" ForcefieldType="h1o" Charge="0.41" Components="H" Visible="0">
							<Properties Force="-369.722305531669,-365.543562745803,1155.4704018194" RelativeVelocity="-0.465234258150927,-0.554430950215959,0.941997674359051"/>
						</Atom3d>
						<Bond ID="868" Mapping="409" Parent="57" Hidden="1" Connects="855,867" Visible="0"/>
						<Molecule ID="57" Mapping="409" Parent="2" Children="ci(18):17+852,4500" Name="Sketch 24" XYZ="0.576928021879738,0.0752192826001439,0.356198049131049" Visible="0"/>
						<Atom3d ID="869" HasProperties="1" Mapping="409" Parent="59" UserID="244" DisplayStyle="Line" XYZ="0.870757672782574,-0.859210525668905,0.770748140982937" Connections="871,875,877,879" ForcefieldType="c4" Charge="-0.159" Components="C" Visible="0">
							<Properties Force="-371.225861209068,-468.278833211589,102.384927006951" RelativeVelocity="-0.131872642648133,-0.0310545900875214,-0.0351688874576606"/>
						</Atom3d>
						<Atom3d ID="870" HasProperties="1" Mapping="409" Parent="59" UserID="245" DisplayStyle="Line" XYZ="0.822395262200861,-0.851786293346707,0.793472039390476" Connections="871,873,881,883" ForcefieldType="c4o" Charge="0.054" Components="C" Visible="0">
							<Properties Force="165.563887045117,672.481895378082,386.808575444031" RelativeVelocity="-0.108746165052564,0.0645836875033168,0.278788866533278"/>
						</Atom3d>
						<Bond ID="871" Mapping="409" Parent="59" Connects="869,870" Visible="0"/>
						<Atom3d ID="872" HasProperties="1" Mapping="409" Parent="59" UserID="246" DisplayStyle="Line" XYZ="0.797978385678765,-0.893992529172769,0.802744194280202" Connections="873,885" ForcefieldType="o2h" Charge="-0.57" Components="O" Visible="0">
							<Properties Force="-712.018611449814,-267.495669756214,-656.186548637349" RelativeVelocity="-0.156552808503811,0.0486269732614704,0.0676690110614769"/>
						</Atom3d>
						<Bond ID="873" Mapping="409" Parent="59" Connects="870,872" Visible="0"/>
						<Atom3d ID="874" HasProperties="1" Mapping="409" Parent="59" UserID="247" DisplayStyle="Line" Hidden="1" XYZ="0.880496687294993,-0.828426843094307,0.750604426600224" Connections="875" ForcefieldType="h1" Charge="0.053" Components="H" Visible="0">
							<Properties Force="357.665532463801,481.29320116347,-178.115806087749" RelativeVelocity="-0.0573601265289805,-0.283828676840287,0.553413135856647"/>
						</Atom3d>
						<Bond ID="875" Mapping="409" Parent="59" Hidden="1" Connects="869,874" Visible="0"/>
						<Atom3d ID="876" HasProperties="1" Mapping="409" Parent="59" UserID="248" DisplayStyle="Line" Hidden="1" XYZ="0.867404073416839,-0.888432710012227,0.746008916827038" Connections="877" ForcefieldType="h1" Charge="0.053" Components="H" Visible="0">
							<Properties Force="-75.7383889856798,-222.544985364159,-296.95392219453" RelativeVelocity="-0.434107742839533,0.294143931152117,-0.745105722242465"/>
						</Atom3d>
						<Bond ID="877" Mapping="409" Parent="59" Hidden="1" Connects="869,876" Visible="0"/>
						<Atom3d ID="878" HasProperties="1" Mapping="409" Parent="59" UserID="249" DisplayStyle="Line" Hidden="1" XYZ="0.898624925321334,-0.870293054059685,0.795257157362043" Connections="879" ForcefieldType="h1" Charge="0.053" Components="H" Visible="0">
							<Properties Force="115.950177152273,149.529099759547,212.106548780912" RelativeVelocity="-1.03827323651249,0.0623973536160701,0.153377963023068"/>
						</Atom3d>
						<Bond ID="879" Mapping="409" Parent="59" Hidden="1" Connects="869,878" Visible="0"/>
						<Atom3d ID="880" HasProperties="1" Mapping="409" Parent="59" UserID="250" DisplayStyle="Line" Hidden="1" XYZ="0.799922425502745,-0.830227148163009,0.769343044442173" Connections="881" ForcefieldType="h1" Charge="0.053" Components="H" Visible="0">
							<Properties Force="56.1194649319203,-170.686816463386,94.0300634460327" RelativeVelocity="0.0920800821025932,-0.437245727616697,-0.59406432279735"/>
						</Atom3d>
						<Bond ID="881" Mapping="409" Parent="59" Hidden="1" Connects="870,880" Visible="0"/>
						<Atom3d ID="882" HasProperties="1" Mapping="409" Parent="59" UserID="251" DisplayStyle="Line" Hidden="1" XYZ="0.826072974131764,-0.83053900872095,0.826799835785365" Connections="883" ForcefieldType="h1" Charge="0.053" Components="H" Visible="0">
							<Properties Force="-34.2065693922157,-79.3318300480412,-218.632189050462" RelativeVelocity="-0.0384584604884097,-0.0616486002756181,-1.35883824570565"/>
						</Atom3d>
						<Bond ID="883" Mapping="409" Parent="59" Hidden="1" Connects="870,882" Visible="0"/>
						<Atom3d ID="884" HasProperties="1" Mapping="409" Parent="59" UserID="252" DisplayStyle="Line" Hidden="1" XYZ="0.810882762014263,-0.907906176847635,0.830112457243006" Connections="885" ForcefieldType="h1o" Charge="0.41" Components="H" Visible="0">
							<Properties Force="468.539088474045,-226.625359076499,663.250147116242" RelativeVelocity="0.158064072804425,0.555712996487358,0.976380485777293"/>
						</Atom3d>
						<Bond ID="885" Mapping="409" Parent="59" Hidden="1" Connects="872,884" Visible="0"/>
						<Molecule ID="59" Mapping="409" Parent="2" Children="ci(18):17+869,4501" Name="Sketch 24" XYZ="0.576928021879738,0.0752192826001439,0.356198049131049" Visible="0"/>
						<Atom3d ID="886" HasProperties="1" Mapping="409" Parent="61" UserID="253" DisplayStyle="Line" XYZ="-0.670970124725262,0.981383174269605,-0.0190946146241466" Connections="888,892,894,896" ForcefieldType="c4" Charge="-0.159" Components="C" Visible="0">
							<Properties Force="499.760014165644,811.901984731963,-1212.0276499424" RelativeVelocity="0.127500474754107,-0.122789166207202,0.00514432394738095"/>
						</Atom3d>
						<Atom3d ID="887" HasProperties="1" Mapping="409" Parent="61" UserID="254" DisplayStyle="Line" XYZ="-0.660357874137452,0.952570489305062,0.0243383477503674" Connections="888,890,898,900" ForcefieldType="c4o" Charge="0.054" Components="C" Visible="0">
							<Properties Force="-641.102769605567,915.391147251992,533.850291763583" RelativeVelocity="0.132971564639846,-0.0101867454160195,-0.145400743768822"/>
						</Atom3d>
						<Bond ID="888" Mapping="409" Parent="61" Connects="886,887" Visible="0"/>
						<Atom3d ID="889" HasProperties="1" Mapping="409" Parent="61" UserID="255" DisplayStyle="Line" XYZ="-0.672176669410462,0.984974220732815,0.0642697190091134" Connections="890,902" ForcefieldType="o2h" Charge="-0.57" Components="O" Visible="0">
							<Properties Force="133.97778221574,-739.66419541094,-1735.38264887548" RelativeVelocity="0.00641700705606348,-0.0762123809646866,-0.0795130739011114"/>
						</Atom3d>
						<Bond ID="890" Mapping="409" Parent="61" Connects="887,889" Visible="0"/>
						<Atom3d ID="891" HasProperties="1" Mapping="409" Parent="61" UserID="256" DisplayStyle="Line" Hidden="1" XYZ="-0.660635954745562,0.965287616562133,-0.0543162656777565" Connections="892" ForcefieldType="h1" Charge="0.053" Components="H" Visible="0">
							<Properties Force="29.6549474708136,-4.08755721096893,545.861420733741" RelativeVelocity="0.533228001283962,-0.167519992400447,0.797202271567142"/>
						</Atom3d>
						<Bond ID="892" Mapping="409" Parent="61" Hidden="1" Connects="886,891" Visible="0"/>
						<Atom3d ID="893" HasProperties="1" Mapping="409" Parent="61" UserID="257" DisplayStyle="Line" Hidden="1" XYZ="-0.648004155424652,1.0137242394131,-0.0151015446490076" Connections="894" ForcefieldType="h1" Charge="0.053" Components="H" Visible="0">
							<Properties Force="-251.733233619811,-213.058662861946,-203.765527465397" RelativeVelocity="-0.102685046544005,1.3512121371138,0.949391211808854"/>
						</Atom3d>
						<Bond ID="894" Mapping="409" Parent="61" Hidden="1" Connects="886,893" Visible="0"/>
						<Atom3d ID="895" HasProperties="1" Mapping="409" Parent="61" UserID="258" DisplayStyle="Line" Hidden="1" XYZ="-0.707602957852332,0.994837924572538,-0.0263454185618306" Connections="896" ForcefieldType="h1" Charge="0.053" Components="H" Visible="0">
							<Properties Force="205.685610119923,-304.265951960029,564.896482922655" RelativeVelocity="0.322996266755899,-0.551195265060642,0.733839853574893"/>
						</Atom3d>
						<Bond ID="896" Mapping="409" Parent="61" Hidden="1" Connects="886,895" Visible="0"/>
						<Atom3d ID="897" HasProperties="1" Mapping="409" Parent="61" UserID="259" DisplayStyle="Line" Hidden="1" XYZ="-0.622182577689812,0.943432838429116,0.0248051186195534" Connections="898" ForcefieldType="h1" Charge="0.053" Components="H" Visible="0">
							<Properties Force="-101.982194400054,24.1454783571045,80.3448415825048" RelativeVelocity="0.344714852974239,-0.103436843982183,0.234027483165579"/>
						</Atom3d>
						<Bond ID="898" Mapping="409" Parent="61" Hidden="1" Connects="887,897" Visible="0"/>
						<Atom3d ID="899" HasProperties="1" Mapping="409" Parent="61" UserID="260" DisplayStyle="Line" Hidden="1" XYZ="-0.682334779590482,0.920856061090489,0.0249990076310884" Connections="900" ForcefieldType="h1" Charge="0.053" Components="H" Visible="0">
							<Properties Force="-72.5927707359991,-281.625187560717,237.441034468279" RelativeVelocity="-0.137801585842488,0.858926085018089,-0.00674731640641387"/>
						</Atom3d>
						<Bond ID="900" Mapping="409" Parent="61" Hidden="1" Connects="887,899" Visible="0"/>
						<Atom3d ID="901" HasProperties="1" Mapping="409" Parent="61" UserID="261" DisplayStyle="Line" Hidden="1" XYZ="-0.657036963553982,0.970148415635479,0.0899719070100514" Connections="902" ForcefieldType="h1o" Charge="0.41" Components="H" Visible="0">
							<Properties Force="197.988999780631,-248.589322766983,785.766337518674" RelativeVelocity="-0.40691130512744,0.164391029966029,-0.0579169619015438"/>
						</Atom3d>
						<Bond ID="902" Mapping="409" Parent="61" Hidden="1" Connects="889,901" Visible="0"/>
						<Molecule ID="61" Mapping="409" Parent="2" Children="ci(18):17+886,4502" Name="Sketch 24" XYZ="0.576928021879738,0.0752192826001439,0.356198049131049" Visible="0"/>
						<Atom3d ID="903" HasProperties="1" Mapping="409" Parent="63" UserID="262" DisplayStyle="Line" XYZ="-0.0631010728105052,0.308431460900055,2.29447484499116" Connections="905,909,911,913" ForcefieldType="c4" Charge="-0.159" Components="C" Visible="0">
							<Properties Force="-379.728923375163,568.909352750482,842.409985585755" RelativeVelocity="0.140090008219303,-0.113004110849469,-0.179782714094646"/>
						</Atom3d>
						<Atom3d ID="904" HasProperties="1" Mapping="409" Parent="63" UserID="263" DisplayStyle="Line" XYZ="-0.0721314693564871,0.271150762115903,2.25690324784875" Connections="905,907,915,917" ForcefieldType="c4o" Charge="0.054" Components="C" Visible="0">
							<Properties Force="-725.777628072292,602.220321018268,-521.284793971706" RelativeVelocity="-0.143211123616451,0.146758283449869,-0.0148442556927772"/>
						</Atom3d>
						<Bond ID="905" Mapping="409" Parent="63" Connects="903,904" Visible="0"/>
						<Atom3d ID="906" HasProperties="1" Mapping="409" Parent="63" UserID="264" DisplayStyle="Line" XYZ="-0.0974160729262921,0.286557742146359,2.21514624531036" Connections="907,919" ForcefieldType="o2h" Charge="-0.57" Components="O" Visible="0">
							<Properties Force="510.321746759509,-83.566504756649,276.190218338468" RelativeVelocity="0.0146828049383683,-0.0987322904344166,0.0594734490706444"/>
						</Atom3d>
						<Bond ID="907" Mapping="409" Parent="63" Connects="904,906" Visible="0"/>
						<Atom3d ID="908" HasProperties="1" Mapping="409" Parent="63" UserID="265" DisplayStyle="Line" Hidden="1" XYZ="-0.0967430791225791,0.319446055145254,2.31575886441135" Connections="909" ForcefieldType="h1" Charge="0.053" Components="H" Visible="0">
							<Properties Force="705.593726335885,-181.083525872714,-741.763576541921" RelativeVelocity="-0.303546147939231,0.837468135411662,0.423868771226398"/>
						</Atom3d>
						<Bond ID="909" Mapping="409" Parent="63" Hidden="1" Connects="903,908" Visible="0"/>
						<Atom3d ID="910" HasProperties="1" Mapping="409" Parent="63" UserID="266" DisplayStyle="Line" Hidden="1" XYZ="-0.0437998663048492,0.340671205798108,2.28190716123612" Connections="911" ForcefieldType="h1" Charge="0.053" Components="H" Visible="0">
							<Properties Force="-294.301832111347,-254.585823989506,-58.0705210551708" RelativeVelocity="-1.2449869592126,0.825688379080079,-0.258990524097925"/>
						</Atom3d>
						<Bond ID="911" Mapping="409" Parent="63" Hidden="1" Connects="903,910" Visible="0"/>
						<Atom3d ID="912" HasProperties="1" Mapping="409" Parent="63" UserID="267" DisplayStyle="Line" Hidden="1" XYZ="-0.0401286364942131,0.293157390930226,2.32208618491114" Connections="913" ForcefieldType="h1" Charge="0.053" Components="H" Visible="0">
							<Properties Force="87.0216741116299,-95.764622358423,-2.92524280009323" RelativeVelocity="-0.197768409388791,-0.130782139817382,0.505720473223285"/>
						</Atom3d>
						<Bond ID="913" Mapping="409" Parent="63" Hidden="1" Connects="903,912" Visible="0"/>
						<Atom3d ID="914" HasProperties="1" Mapping="409" Parent="63" UserID="268" DisplayStyle="Line" Hidden="1" XYZ="-0.0916579100244242,0.24217947915268,2.27237989714281" Connections="915" ForcefieldType="h1" Charge="0.053" Components="H" Visible="0">
							<Properties Force="-236.992010923421,-471.806951428008,271.46111591885" RelativeVelocity="0.789544077935882,-0.769306124648835,-0.472855227638113"/>
						</Atom3d>
						<Bond ID="915" Mapping="409" Parent="63" Hidden="1" Connects="904,914" Visible="0"/>
						<Atom3d ID="916" HasProperties="1" Mapping="409" Parent="63" UserID="269" DisplayStyle="Line" Hidden="1" XYZ="-0.0407767029028401,0.256926344806139,2.2425233986276" Connections="917" ForcefieldType="h1" Charge="0.053" Components="H" Visible="0">
							<Properties Force="1020.1765874711,-332.78672333051,-153.327688578636" RelativeVelocity="-0.400504491858259,-0.101796900156184,-1.48791978700399"/>
						</Atom3d>
						<Bond ID="917" Mapping="409" Parent="63" Hidden="1" Connects="904,916" Visible="0"/>
						<Atom3d ID="918" HasProperties="1" Mapping="409" Parent="63" UserID="270" DisplayStyle="Line" Hidden="1" XYZ="-0.128316422165238,0.291045388391113,2.22811032506898" Connections="919" ForcefieldType="h1o" Charge="0.41" Components="H" Visible="0">
							<Properties Force="-454.045156289358,120.223675239254,40.5121448948206" RelativeVelocity="-0.369311142578275,0.569443712153321,-0.182741100447069"/>
						</Atom3d>
						<Bond ID="919" Mapping="409" Parent="63" Hidden="1" Connects="906,918" Visible="0"/>
						<Molecule ID="63" Mapping="409" Parent="2" Children="ci(18):17+903,4503" Name="Sketch 24" XYZ="0.576928021879738,0.0752192826001439,0.356198049131049" Visible="0"/>
						<Atom3d ID="920" HasProperties="1" Mapping="409" Parent="65" UserID="271" DisplayStyle="Line" XYZ="-0.919865584399542,1.00897455211162,1.22957336514344" Connections="922,926,928,930" ForcefieldType="c4" Charge="-0.159" Components="C" Visible="0">
							<Properties Force="-471.588527131617,145.983986407278,-132.132972797315" RelativeVelocity="0.0302470554698354,-0.3731432564213,-0.140138641364206"/>
						</Atom3d>
						<Atom3d ID="921" HasProperties="1" Mapping="409" Parent="65" UserID="272" DisplayStyle="Line" XYZ="-0.907670145792622,0.979196515410153,1.27254161137381" Connections="922,924,932,934" ForcefieldType="c4o" Charge="0.054" Components="C" Visible="0">
							<Properties Force="445.000378298202,436.316264987358,534.119490443254" RelativeVelocity="0.0697878907971506,0.217117185029541,0.0898429020369854"/>
						</Atom3d>
						<Bond ID="922" Mapping="409" Parent="65" Connects="920,921" Visible="0"/>
						<Atom3d ID="923" HasProperties="1" Mapping="409" Parent="65" UserID="273" DisplayStyle="Line" XYZ="-0.922024995804102,1.00560607334273,1.31578985573045" Connections="924,936" ForcefieldType="o2h" Charge="-0.57" Components="O" Visible="0">
							<Properties Force="204.536072522661,-1424.32090347578,-179.62544071428" RelativeVelocity="-0.102051797067547,0.0973762165889565,-0.0658989208544792"/>
						</Atom3d>
						<Bond ID="924" Mapping="409" Parent="65" Connects="921,923" Visible="0"/>
						<Atom3d ID="925" HasProperties="1" Mapping="409" Parent="65" UserID="274" DisplayStyle="Line" Hidden="1" XYZ="-0.915299735517712,0.991888021771751,1.19285063220284" Connections="926" ForcefieldType="h1" Charge="0.053" Components="H" Visible="0">
							<Properties Force="-108.601116727936,263.513738010541,855.152661617141" RelativeVelocity="-0.802723465099078,-0.244026396200655,-0.635875607368639"/>
						</Atom3d>
						<Bond ID="926" Mapping="409" Parent="65" Hidden="1" Connects="920,925" Visible="0"/>
						<Atom3d ID="927" HasProperties="1" Mapping="409" Parent="65" UserID="275" DisplayStyle="Line" Hidden="1" XYZ="-0.897406074831312,1.04183165956948,1.23156560554579" Connections="928" ForcefieldType="h1" Charge="0.053" Components="H" Visible="0">
							<Properties Force="-401.493579529795,-238.734425530947,-131.058393942142" RelativeVelocity="-0.103090562700519,-0.189884491497263,0.653157553268177"/>
						</Atom3d>
						<Bond ID="928" Mapping="409" Parent="65" Hidden="1" Connects="920,927" Visible="0"/>
						<Atom3d ID="929" HasProperties="1" Mapping="409" Parent="65" UserID="276" DisplayStyle="Line" Hidden="1" XYZ="-0.958678686184692,1.01701724787573,1.23667674281395" Connections="930" ForcefieldType="h1" Charge="0.053" Components="H" Visible="0">
							<Properties Force="572.600764144616,161.592952920923,-514.3229200449" RelativeVelocity="-0.352295416311793,-1.02294095753516,0.50545660052432"/>
						</Atom3d>
						<Bond ID="930" Mapping="409" Parent="65" Hidden="1" Connects="920,929" Visible="0"/>
						<Atom3d ID="931" HasProperties="1" Mapping="409" Parent="65" UserID="277" DisplayStyle="Line" Hidden="1" XYZ="-0.869036490667032,0.972717124708578,1.27351193204868" Connections="932" ForcefieldType="h1" Charge="0.053" Components="H" Visible="0">
							<Properties Force="-4.12065447604155,0.702818855933259,114.335796217484" RelativeVelocity="-0.0972633687934409,0.398300212625955,-1.62953294511287"/>
						</Atom3d>
						<Bond ID="932" Mapping="409" Parent="65" Hidden="1" Connects="921,931" Visible="0"/>
						<Atom3d ID="933" HasProperties="1" Mapping="409" Parent="65" UserID="278" DisplayStyle="Line" Hidden="1" XYZ="-0.924453898467932,0.94441582959077,1.27215309771604" Connections="934" ForcefieldType="h1" Charge="0.053" Components="H" Visible="0">
							<Properties Force="-273.706921228644,-182.78020259514,6.64509142526651" RelativeVelocity="-0.124570888750637,0.892527483973564,0.723926005686866"/>
						</Atom3d>
						<Bond ID="934" Mapping="409" Parent="65" Hidden="1" Connects="921,933" Visible="0"/>
						<Atom3d ID="935" HasProperties="1" Mapping="409" Parent="65" UserID="279" DisplayStyle="Line" Hidden="1" XYZ="-0.919867631271922,0.979689492621411,1.34074505854066" Connections="936" ForcefieldType="h1o" Charge="0.41" Components="H" Visible="0">
							<Properties Force="-102.111548532923,874.038176353842,-577.556052191552" RelativeVelocity="0.356899386958524,-0.130567791544014,-0.20148881540373"/>
						</Atom3d>
						<Bond ID="936" Mapping="409" Parent="65" Hidden="1" Connects="923,935" Visible="0"/>
						<Molecule ID="65" Mapping="409" Parent="2" Children="ci(18):17+920,4504" Name="Sketch 24" XYZ="0.576928021879738,0.0752192826001439,0.356198049131049" Visible="0"/>
						<Atom3d ID="937" HasProperties="1" Mapping="409" Parent="67" UserID="280" DisplayStyle="Line" XYZ="0.088013763898201,0.487604675118442,0.91413772568541" Connections="939,943,945,947" ForcefieldType="c4" Charge="-0.159" Components="C">
							<Properties Force="198.098813163886,-1331.87975198268,-109.714025414012" RelativeVelocity="0.0465555550765721,0.00706730394536661,-0.000985878854429562"/>
						</Atom3d>
						<Atom3d ID="938" HasProperties="1" Mapping="409" Parent="67" UserID="281" DisplayStyle="Line" XYZ="0.0806848736698589,0.53048479653826,0.942950005202043" Connections="939,941,949,951" ForcefieldType="c4o" Charge="0.054" Components="C">
							<Properties Force="348.317301136031,854.05451721674,-267.730610467192" RelativeVelocity="0.148441716300159,-0.255119838262862,-0.130078572340895"/>
						</Atom3d>
						<Bond ID="939" Mapping="409" Parent="67" Connects="937,938"/>
						<Atom3d ID="940" HasProperties="1" Mapping="409" Parent="67" UserID="282" DisplayStyle="Line" XYZ="0.051983680346229,0.560309749116925,0.913641933211402" Connections="941,953" ForcefieldType="o2h" Charge="-0.57" Components="O">
							<Properties Force="429.472070574756,277.395984922799,182.157818535262" RelativeVelocity="-0.0206341712875953,0.043478539499062,-0.0907145822458506"/>
						</Atom3d>
						<Bond ID="941" Mapping="409" Parent="67" Connects="938,940"/>
						<Atom3d ID="942" HasProperties="1" Mapping="409" Parent="67" UserID="283" DisplayStyle="Line" Hidden="1" XYZ="0.113555437924618,0.461222074596353,0.927798316429245" Connections="943" ForcefieldType="h1" Charge="0.053" Components="H">
							<Properties Force="222.86527264142,296.624872408137,-3.45708015981098" RelativeVelocity="0.390346286627309,-0.18126892673902,0.88752790964192"/>
						</Atom3d>
						<Bond ID="943" Mapping="409" Parent="67" Hidden="1" Connects="937,942"/>
						<Atom3d ID="944" HasProperties="1" Mapping="409" Parent="67" UserID="284" DisplayStyle="Line" Hidden="1" XYZ="0.0977797081610789,0.499338156563291,0.878915994832596" Connections="945" ForcefieldType="h1" Charge="0.053" Components="H">
							<Properties Force="324.301010028721,18.7348211256757,-365.870896892493" RelativeVelocity="-0.333941209377347,-0.140430839050372,0.497741422888352"/>
						</Atom3d>
						<Bond ID="945" Mapping="409" Parent="67" Hidden="1" Connects="937,944"/>
						<Atom3d ID="946" HasProperties="1" Mapping="409" Parent="67" UserID="285" DisplayStyle="Line" Hidden="1" XYZ="0.057054547888105,0.464839549482571,0.90894498821021" Connections="947" ForcefieldType="h1" Charge="0.053" Components="H">
							<Properties Force="-440.462395857855,174.99984371112,79.4610532274987" RelativeVelocity="-0.0318668894388233,0.864293215006041,-0.0522305115865142"/>
						</Atom3d>
						<Bond ID="947" Mapping="409" Parent="67" Hidden="1" Connects="937,946"/>
						<Atom3d ID="948" HasProperties="1" Mapping="409" Parent="67" UserID="286" DisplayStyle="Line" Hidden="1" XYZ="0.115929150517737,0.547781503727006,0.953766901679656" Connections="949" ForcefieldType="h1" Charge="0.053" Components="H">
							<Properties Force="-641.68313328442,-292.449334623836,-359.751629320785" RelativeVelocity="0.478901650917106,0.947835361420604,0.448767965530252"/>
						</Atom3d>
						<Bond ID="949" Mapping="409" Parent="67" Hidden="1" Connects="938,948"/>
						<Atom3d ID="950" HasProperties="1" Mapping="409" Parent="67" UserID="287" DisplayStyle="Line" Hidden="1" XYZ="0.060709843510197,0.527951264354867,0.974168232425074" Connections="951" ForcefieldType="h1" Charge="0.053" Components="H">
							<Properties Force="-464.567417418743,-501.986026978442,1153.61154350364" RelativeVelocity="-1.05497178823831,-0.360946348396764,-0.0768048602547781"/>
						</Atom3d>
						<Bond ID="951" Mapping="409" Parent="67" Hidden="1" Connects="938,950"/>
						<Atom3d ID="952" HasProperties="1" Mapping="409" Parent="67" UserID="288" DisplayStyle="Line" Hidden="1" XYZ="0.0693573746270209,0.589382953733739,0.917438581018711" Connections="953" ForcefieldType="h1o" Charge="0.41" Components="H">
							<Properties Force="-118.430169594212,182.383692890698,-306.227858987615" RelativeVelocity="-0.498884938139178,-0.06826625276351,-0.924892180180588"/>
						</Atom3d>
						<Bond ID="953" Mapping="409" Parent="67" Hidden="1" Connects="940,952"/>
						<Molecule ID="67" Mapping="409" Parent="2" Children="ci(18):17+937,4505" Name="Sketch 24" XYZ="0.699932306326206,-0.374382567303701,0.356198049131049"/>
						<Atom3d ID="954" HasProperties="1" Mapping="409" Parent="69" UserID="289" DisplayStyle="Line" XYZ="1.2334081792797,-0.134418096466374,0.298436746498148" Connections="956,960,962,964" ForcefieldType="c4" Charge="-0.159" Components="C" Visible="0">
							<Properties Force="710.063630728555,-331.529351094482,-1325.76615482622" RelativeVelocity="0.197852518183923,-0.00512631880113138,0.22214133191671"/>
						</Atom3d>
						<Atom3d ID="955" HasProperties="1" Mapping="409" Parent="69" UserID="290" DisplayStyle="Line" XYZ="1.19337207934614,-0.165988753648568,0.278667377056791" Connections="956,958,966,968" ForcefieldType="c4o" Charge="0.054" Components="C" Visible="0">
							<Properties Force="351.897846912245,-1293.86355803455,391.365187953744" RelativeVelocity="0.319680566530511,0.265542468081782,-0.0285952980221389"/>
						</Atom3d>
						<Bond ID="956" Mapping="409" Parent="69" Connects="954,955" Visible="0"/>
						<Atom3d ID="957" HasProperties="1" Mapping="409" Parent="69" UserID="291" DisplayStyle="Line" XYZ="1.16812912754422,-0.151603124454291,0.237925706503242" Connections="958,970" ForcefieldType="o2h" Charge="-0.57" Components="O" Visible="0">
							<Properties Force="-481.219488061241,136.332774178643,190.830061237947" RelativeVelocity="0.0860231386245542,-0.0187513056210963,0.00188870017949093"/>
						</Atom3d>
						<Bond ID="958" Mapping="409" Parent="69" Connects="955,957" Visible="0"/>
						<Atom3d ID="959" HasProperties="1" Mapping="409" Parent="69" UserID="292" DisplayStyle="Line" Hidden="1" XYZ="1.22221209814199,-0.0975264414699701,0.305466758936967" Connections="960" ForcefieldType="h1" Charge="0.053" Components="H" Visible="0">
							<Properties Force="-28.9681795948056,-223.965708714402,221.00617518119" RelativeVelocity="-0.262124268932494,-1.02756786394377,0.744042087023057"/>
						</Atom3d>
						<Bond ID="960" Mapping="409" Parent="69" Hidden="1" Connects="954,959" Visible="0"/>
						<Atom3d ID="961" HasProperties="1" Mapping="409" Parent="69" UserID="293" DisplayStyle="Line" Hidden="1" XYZ="1.26267233039725,-0.1320215746274,0.270309653402409" Connections="962" ForcefieldType="h1" Charge="0.053" Components="H" Visible="0">
							<Properties Force="-575.440765768215,68.6995502352209,475.127529067151" RelativeVelocity="-0.249589699657634,-0.357332795961376,-0.405799031202032"/>
						</Atom3d>
						<Bond ID="962" Mapping="409" Parent="69" Hidden="1" Connects="954,961" Visible="0"/>
						<Atom3d ID="963" HasProperties="1" Mapping="409" Parent="69" UserID="294" DisplayStyle="Line" Hidden="1" XYZ="1.25078311904629,-0.153329011380742,0.328157131508737" Connections="964" ForcefieldType="h1" Charge="0.053" Components="H" Visible="0">
							<Properties Force="-220.19201027938,322.199791161394,124.700833558536" RelativeVelocity="0.158227060670089,-0.264443400559559,-1.53091179332815"/>
						</Atom3d>
						<Bond ID="964" Mapping="409" Parent="69" Hidden="1" Connects="954,963" Visible="0"/>
						<Atom3d ID="965" HasProperties="1" Mapping="409" Parent="69" UserID="295" DisplayStyle="Line" Hidden="1" XYZ="1.1694719205721,-0.173764862792886,0.308130548348048" Connections="966" ForcefieldType="h1" Charge="0.053" Components="H" Visible="0">
							<Properties Force="-438.493000113529,337.5361403587,203.803114714515" RelativeVelocity="0.30271744886161,-0.0128459088818184,-0.0967617041230439"/>
						</Atom3d>
						<Bond ID="966" Mapping="409" Parent="69" Hidden="1" Connects="955,965" Visible="0"/>
						<Atom3d ID="967" HasProperties="1" Mapping="409" Parent="69" UserID="296" DisplayStyle="Line" Hidden="1" XYZ="1.20437397376134,-0.20440082254724,0.271912676634762" Connections="968" ForcefieldType="h1" Charge="0.053" Components="H" Visible="0">
							<Properties Force="368.192545117557,659.937434006026,26.6388046220141" RelativeVelocity="-0.536056642577115,-0.496598799534576,-0.438465896017756"/>
						</Atom3d>
						<Bond ID="968" Mapping="409" Parent="69" Hidden="1" Connects="955,967" Visible="0"/>
						<Atom3d ID="969" HasProperties="1" Mapping="409" Parent="69" UserID="297" DisplayStyle="Line" Hidden="1" XYZ="1.13791181256613,-0.169048704707355,0.243325427040332" Connections="970" ForcefieldType="h1o" Charge="0.41" Components="H" Visible="0">
							<Properties Force="476.371074798141,421.920313933506,-440.472901899434" RelativeVelocity="-0.934162472435482,0.99781626473858,0.598248437098534"/>
						</Atom3d>
						<Bond ID="970" Mapping="409" Parent="69" Hidden="1" Connects="957,969" Visible="0"/>
						<Molecule ID="69" Mapping="409" Parent="2" Children="ci(18):17+954,4506" Name="Sketch 24" XYZ="0.576928021879738,0.0752192826001439,0.356198049131049" Visible="0"/>
						<Atom3d ID="971" HasProperties="1" Mapping="409" Parent="71" UserID="298" DisplayStyle="Line" XYZ="1.84954046051852,1.53482624159478,1.76154531301602" Connections="973,977,979,981" ForcefieldType="c4" Charge="-0.159" Components="C" Visible="0">
							<Properties Force="-90.6729282859677,-18.964746586229,148.701377046174" RelativeVelocity="-0.122317612392017,-0.239738705329539,0.328183633756249"/>
						</Atom3d>
						<Atom3d ID="972" HasProperties="1" Mapping="409" Parent="71" UserID="299" DisplayStyle="Line" XYZ="1.79548539937335,1.54396353135213,1.76179534658614" Connections="973,975,983,985" ForcefieldType="c4o" Charge="0.054" Components="C" Visible="0">
							<Properties Force="-577.074640346635,-567.232093400114,-856.542756613551" RelativeVelocity="-0.00333657404393522,0.221119497134606,0.126699767364175"/>
						</Atom3d>
						<Bond ID="973" Mapping="409" Parent="71" Connects="971,972" Visible="0"/>
						<Atom3d ID="974" HasProperties="1" Mapping="409" Parent="71" UserID="300" DisplayStyle="Line" XYZ="1.77754763978893,1.58662906614642,1.7808960985698" Connections="975,987" ForcefieldType="o2h" Charge="-0.57" Components="O" Visible="0">
							<Properties Force="447.857179808257,176.268742026013,837.322926497113" RelativeVelocity="0.0226866007709685,-0.0674204785102277,0.0338574856530488"/>
						</Atom3d>
						<Bond ID="975" Mapping="409" Parent="71" Connects="972,974" Visible="0"/>
						<Atom3d ID="976" HasProperties="1" Mapping="409" Parent="71" UserID="301" DisplayStyle="Line" Hidden="1" XYZ="1.86909005009712,1.55424839745396,1.73322155817705" Connections="977" ForcefieldType="h1" Charge="0.053" Components="H" Visible="0">
							<Properties Force="-285.890286878888,-115.996196467873,73.6581776073033" RelativeVelocity="0.0471073229180915,-0.298873389144741,0.852355962837879"/>
						</Atom3d>
						<Bond ID="977" Mapping="409" Parent="71" Hidden="1" Connects="971,976" Visible="0"/>
						<Atom3d ID="978" HasProperties="1" Mapping="409" Parent="71" UserID="302" DisplayStyle="Line" Hidden="1" XYZ="1.85464731821863,1.49533271984029,1.75572521848364" Connections="979" ForcefieldType="h1" Charge="0.053" Components="H" Visible="0">
							<Properties Force="129.48672320785,635.785026126018,188.106685693215" RelativeVelocity="0.0772552222169948,-0.934366578955426,-0.711743104270721"/>
						</Atom3d>
						<Bond ID="979" Mapping="409" Parent="71" Hidden="1" Connects="971,978" Visible="0"/>
						<Atom3d ID="980" HasProperties="1" Mapping="409" Parent="71" UserID="303" DisplayStyle="Line" Hidden="1" XYZ="1.86543304862833,1.54775090273086,1.79525372949103" Connections="981" ForcefieldType="h1" Charge="0.053" Components="H" Visible="0">
							<Properties Force="-71.2479115741682,-377.036688272303,-106.098227928651" RelativeVelocity="-0.474837074178937,0.546356661376343,-0.0910473356870548"/>
						</Atom3d>
						<Bond ID="981" Mapping="409" Parent="71" Hidden="1" Connects="971,980" Visible="0"/>
						<Atom3d ID="982" HasProperties="1" Mapping="409" Parent="71" UserID="304" DisplayStyle="Line" Hidden="1" XYZ="1.77554649972056,1.51177245689378,1.77809816609199" Connections="983" ForcefieldType="h1" Charge="0.053" Components="H" Visible="0">
							<Properties Force="469.737842155705,688.398149880848,-410.70243572404" RelativeVelocity="-0.190771724066557,-0.421773522775682,0.548253432638198"/>
						</Atom3d>
						<Bond ID="983" Mapping="409" Parent="71" Hidden="1" Connects="972,982" Visible="0"/>
						<Atom3d ID="984" HasProperties="1" Mapping="409" Parent="71" UserID="305" DisplayStyle="Line" Hidden="1" XYZ="1.78455037509057,1.5478864025238,1.72308331611592" Connections="985" ForcefieldType="h1" Charge="0.053" Components="H" Visible="0">
							<Properties Force="108.182915035115,-412.117891165571,667.873002904911" RelativeVelocity="-0.0992642401717037,-1.68182218594398,-0.383876028047056"/>
						</Atom3d>
						<Bond ID="985" Mapping="409" Parent="71" Hidden="1" Connects="972,984" Visible="0"/>
						<Atom3d ID="986" HasProperties="1" Mapping="409" Parent="71" UserID="306" DisplayStyle="Line" Hidden="1" XYZ="1.7888330940684,1.58686112578002,1.8139128391291" Connections="987" ForcefieldType="h1o" Charge="0.41" Components="H" Visible="0">
							<Properties Force="-237.456652011004,152.453483667302,-324.366826973312" RelativeVelocity="-0.461354542952769,-0.51659096391696,-0.240277955757893"/>
						</Atom3d>
						<Bond ID="987" Mapping="409" Parent="71" Hidden="1" Connects="974,986" Visible="0"/>
						<Molecule ID="71" Mapping="409" Parent="2" Children="ci(18):17+971,4507" Name="Sketch 24" XYZ="0.576928021879738,0.0752192826001439,0.356198049131049" Visible="0"/>
						<Atom3d ID="988" HasProperties="1" Mapping="409" Parent="73" UserID="307" DisplayStyle="Line" XYZ="0.761349103325863,0.499243059795149,0.922372002941143" Connections="990,994,996,998" ForcefieldType="c4" Charge="-0.159" Components="C">
							<Properties Force="-30.100131714643,-1139.30638198291,362.257530767018" RelativeVelocity="0.0868682047422224,-0.0541050403612286,-0.454567302014911"/>
						</Atom3d>
						<Atom3d ID="989" HasProperties="1" Mapping="409" Parent="73" UserID="308" DisplayStyle="Line" XYZ="0.762482204485605,0.536430367850563,0.962508676598025" Connections="990,992,1000,1002" ForcefieldType="c4o" Charge="0.054" Components="C">
							<Properties Force="-677.108362853451,-1322.69150626218,672.660052217181" RelativeVelocity="0.0104748909574563,-0.110487801659525,0.15847933936462"/>
						</Atom3d>
						<Bond ID="990" Mapping="409" Parent="73" Connects="988,989"/>
						<Atom3d ID="991" HasProperties="1" Mapping="409" Parent="73" UserID="309" DisplayStyle="Line" XYZ="0.800399923378241,0.566473099267722,0.956302413943125" Connections="992,1004" ForcefieldType="o2h" Charge="-0.57" Components="O">
							<Properties Force="923.532774240848,1081.99727333653,-152.074206866158" RelativeVelocity="-0.00957113723930262,-0.0603475603368557,-0.0599018398270745"/>
						</Atom3d>
						<Bond ID="992" Mapping="409" Parent="73" Connects="989,991"/>
						<Atom3d ID="993" HasProperties="1" Mapping="409" Parent="73" UserID="310" DisplayStyle="Line" Hidden="1" XYZ="0.755210343513369,0.515415465448565,0.887453206783716" Connections="994" ForcefieldType="h1" Charge="0.053" Components="H">
							<Properties Force="272.8615352175,66.9927292487074,-38.7502947764443" RelativeVelocity="0.746940686407664,1.13833365393581,0.105647511045033"/>
						</Atom3d>
						<Bond ID="994" Mapping="409" Parent="73" Hidden="1" Connects="988,993"/>
						<Atom3d ID="995" HasProperties="1" Mapping="409" Parent="73" UserID="311" DisplayStyle="Line" Hidden="1" XYZ="0.73150862474884,0.47256449003843,0.925976938137134" Connections="996" ForcefieldType="h1" Charge="0.053" Components="H">
							<Properties Force="162.122766621003,601.574148750645,154.300204248655" RelativeVelocity="-0.201486284265098,-0.0804248729874495,0.773102002671833"/>
						</Atom3d>
						<Bond ID="996" Mapping="409" Parent="73" Hidden="1" Connects="988,995"/>
						<Atom3d ID="997" HasProperties="1" Mapping="409" Parent="73" UserID="312" DisplayStyle="Line" Hidden="1" XYZ="0.792438886508237,0.47329782641772,0.922984001867727" Connections="998" ForcefieldType="h1" Charge="0.053" Components="H">
							<Properties Force="-286.842353072735,854.708899896955,-70.6549667836137" RelativeVelocity="0.337906760325209,-0.727397013555184,0.761296714888937"/>
						</Atom3d>
						<Bond ID="998" Mapping="409" Parent="73" Hidden="1" Connects="988,997"/>
						<Atom3d ID="999" HasProperties="1" Mapping="409" Parent="73" UserID="313" DisplayStyle="Line" Hidden="1" XYZ="0.767369193232499,0.519065169099362,0.998909811366546" Connections="1000" ForcefieldType="h1" Charge="0.053" Components="H">
							<Properties Force="-351.521677790362,106.032191464955,-639.248699332458" RelativeVelocity="-0.5492102454823,-0.4712402801212,0.731853805866785"/>
						</Atom3d>
						<Bond ID="1000" Mapping="409" Parent="73" Hidden="1" Connects="989,999"/>
						<Atom3d ID="1001" HasProperties="1" Mapping="409" Parent="73" UserID="314" DisplayStyle="Line" Hidden="1" XYZ="0.72750913193756,0.554172145180184,0.961551832884738" Connections="1002" ForcefieldType="h1" Charge="0.053" Components="H">
							<Properties Force="58.7393966894888,194.970080196452,166.885246991812" RelativeVelocity="0.312545075410373,0.493632406453055,-0.479368252600698"/>
						</Atom3d>
						<Bond ID="1002" Mapping="409" Parent="73" Hidden="1" Connects="989,1001"/>
						<Atom3d ID="1003" HasProperties="1" Mapping="409" Parent="73" UserID="315" DisplayStyle="Line" Hidden="1" XYZ="0.802916472637574,0.58822130318685,0.983040676727527" Connections="1004" ForcefieldType="h1o" Charge="0.41" Components="H">
							<Properties Force="-168.959054996579,-234.392363543482,-169.47990978477" RelativeVelocity="-0.549123192343171,0.166761397240671,0.399584287838106"/>
						</Atom3d>
						<Bond ID="1004" Mapping="409" Parent="73" Hidden="1" Connects="991,1003"/>
						<Molecule ID="73" Mapping="409" Parent="2" Children="ci(18):17+988,4508" Name="Sketch 24" XYZ="0.576928021879738,0.0752192826001439,0.356198049131049"/>
						<Atom3d ID="1005" HasProperties="1" Mapping="409" Parent="75" UserID="316" DisplayStyle="Line" XYZ="0.993190277560292,-0.427641250874855,0.599404805868815" Connections="1007,1011,1013,1015" ForcefieldType="c4" Charge="-0.159" Components="C" Visible="0">
							<Properties Force="179.135779447174,426.819752693836,21.6737633051987" RelativeVelocity="-0.153776379087649,0.188721463229195,0.263098644639646"/>
						</Atom3d>
						<Atom3d ID="1006" HasProperties="1" Mapping="409" Parent="75" UserID="317" DisplayStyle="Line" XYZ="0.942486312846436,-0.442514104240011,0.59141256870709" Connections="1007,1009,1017,1019" ForcefieldType="c4o" Charge="0.054" Components="C" Visible="0">
							<Properties Force="646.690397740228,-31.8470756021509,-782.86253340251" RelativeVelocity="0.00396060195364159,-0.113891126594771,0.257308916774872"/>
						</Atom3d>
						<Bond ID="1007" Mapping="409" Parent="75" Connects="1005,1006" Visible="0"/>
						<Atom3d ID="1008" HasProperties="1" Mapping="409" Parent="75" UserID="318" DisplayStyle="Line" XYZ="0.917693418088212,-0.40664588473927,0.567277840840964" Connections="1009,1021" ForcefieldType="o2h" Charge="-0.57" Components="O" Visible="0">
							<Properties Force="-300.279042613294,146.331250508502,-555.712312887583" RelativeVelocity="0.208823926031267,-0.0398745762845663,0.101541826916794"/>
						</Atom3d>
						<Bond ID="1009" Mapping="409" Parent="75" Connects="1006,1008" Visible="0"/>
						<Atom3d ID="1010" HasProperties="1" Mapping="409" Parent="75" UserID="319" DisplayStyle="Line" Hidden="1" XYZ="1.01006788235135,-0.455569776128163,0.620027776625441" Connections="1011" ForcefieldType="h1" Charge="0.053" Components="H" Visible="0">
							<Properties Force="401.37716391538,-232.738758328444,-204.669797191881" RelativeVelocity="0.299248443520241,0.933224825158903,0.0823571002399116"/>
						</Atom3d>
						<Bond ID="1011" Mapping="409" Parent="75" Hidden="1" Connects="1005,1010" Visible="0"/>
						<Atom3d ID="1012" HasProperties="1" Mapping="409" Parent="75" UserID="320" DisplayStyle="Line" Hidden="1" XYZ="0.996328128738519,-0.396292761259626,0.622251775168513" Connections="1013" ForcefieldType="h1" Charge="0.053" Components="H" Visible="0">
							<Properties Force="-72.2743037215533,193.584286009898,-96.0339957323789" RelativeVelocity="-0.18711921630343,0.675154267222891,1.27489100478627"/>
						</Atom3d>
						<Bond ID="1013" Mapping="409" Parent="75" Hidden="1" Connects="1005,1012" Visible="0"/>
						<Atom3d ID="1014" HasProperties="1" Mapping="409" Parent="75" UserID="321" DisplayStyle="Line" Hidden="1" XYZ="1.01093714448198,-0.419721388036014,0.563592658763301" Connections="1015" ForcefieldType="h1" Charge="0.053" Components="H" Visible="0">
							<Properties Force="-313.614111518361,-267.025296793977,872.265329339521" RelativeVelocity="-0.83117662628378,-0.189192291341617,-0.11871590345282"/>
						</Atom3d>
						<Bond ID="1015" Mapping="409" Parent="75" Hidden="1" Connects="1005,1014" Visible="0"/>
						<Atom3d ID="1016" HasProperties="1" Mapping="409" Parent="75" UserID="322" DisplayStyle="Line" Hidden="1" XYZ="0.922110086481127,-0.450362309161567,0.622910248505783" Connections="1017" ForcefieldType="h1" Charge="0.053" Components="H" Visible="0">
							<Properties Force="-15.9064167153358,-158.633393136934,359.420231622427" RelativeVelocity="-0.294433667741,0.158608548377782,0.0664905158434795"/>
						</Atom3d>
						<Bond ID="1017" Mapping="409" Parent="75" Hidden="1" Connects="1006,1016" Visible="0"/>
						<Atom3d ID="1018" HasProperties="1" Mapping="409" Parent="75" UserID="323" DisplayStyle="Line" Hidden="1" XYZ="0.948169264045268,-0.475065743005645,0.569891042848156" Connections="1019" ForcefieldType="h1" Charge="0.053" Components="H" Visible="0">
							<Properties Force="-567.965678602804,-12.2235024910429,17.8439172211517" RelativeVelocity="-0.794534825129669,0.609316146031934,-0.418168708928837"/>
						</Atom3d>
						<Bond ID="1019" Mapping="409" Parent="75" Hidden="1" Connects="1006,1018" Visible="0"/>
						<Atom3d ID="1020" HasProperties="1" Mapping="409" Parent="75" UserID="324" DisplayStyle="Line" Hidden="1" XYZ="0.928224036685001,-0.405670395717565,0.534594350477624" Connections="1021" ForcefieldType="h1o" Charge="0.41" Components="H" Visible="0">
							<Properties Force="100.782104729665,-32.8773923849659,182.715984007585" RelativeVelocity="1.63634532829596,0.287392136749285,-0.352890509070942"/>
						</Atom3d>
						<Bond ID="1021" Mapping="409" Parent="75" Hidden="1" Connects="1008,1020" Visible="0"/>
						<Molecule ID="75" Mapping="409" Parent="2" Children="ci(18):17+1005,4509" Name="Sketch 24" XYZ="0.576928021879738,0.0752192826001439,0.356198049131049" Visible="0"/>
						<Atom3d ID="1022" HasProperties="1" Mapping="409" Parent="77" UserID="325" DisplayStyle="Line" XYZ="1.30185932310391,-0.0297824577046981,1.39771681008695" Connections="1024,1028,1030,1032" ForcefieldType="c4" Charge="-0.159" Components="C" Visible="0">
							<Properties Force="-449.814794228577,422.663819628078,-300.102292884549" RelativeVelocity="-0.192332893605139,-0.107645706036819,0.12511530224668"/>
						</Atom3d>
						<Atom3d ID="1023" HasProperties="1" Mapping="409" Parent="77" UserID="326" DisplayStyle="Line" XYZ="1.27664504574106,0.00218207319250392,1.43286707318443" Connections="1024,1026,1034,1036" ForcefieldType="c4o" Charge="0.054" Components="C" Visible="0">
							<Properties Force="433.608902650643,-581.40593506908,164.673961301194" RelativeVelocity="-0.00669656594579771,-0.146112234211311,0.140257739883194"/>
						</Atom3d>
						<Bond ID="1024" Mapping="409" Parent="77" Connects="1022,1023" Visible="0"/>
						<Atom3d ID="1025" HasProperties="1" Mapping="409" Parent="77" UserID="327" DisplayStyle="Line" XYZ="1.28361353814263,0.0505384786064806,1.42195152013985" Connections="1026,1038" ForcefieldType="o2h" Charge="-0.57" Components="O" Visible="0">
							<Properties Force="343.092713827378,200.128164485171,325.029978327086" RelativeVelocity="-0.0816399698812209,0.139472779195288,0.0998502750077452"/>
						</Atom3d>
						<Bond ID="1026" Mapping="409" Parent="77" Connects="1023,1025" Visible="0"/>
						<Atom3d ID="1027" HasProperties="1" Mapping="409" Parent="77" UserID="328" DisplayStyle="Line" Hidden="1" XYZ="1.28831041294626,-0.0154230060958526,1.36397976353529" Connections="1028" ForcefieldType="h1" Charge="0.053" Components="H" Visible="0">
							<Properties Force="254.924936499273,-343.136280819709,-231.768526251927" RelativeVelocity="0.396811074234869,-0.358893051585367,0.145596451497787"/>
						</Atom3d>
						<Bond ID="1028" Mapping="409" Parent="77" Hidden="1" Connects="1022,1027" Visible="0"/>
						<Atom3d ID="1029" HasProperties="1" Mapping="409" Parent="77" UserID="329" DisplayStyle="Line" Hidden="1" XYZ="1.29287567889787,-0.0673449997655461,1.40088723389149" Connections="1030" ForcefieldType="h1" Charge="0.053" Components="H" Visible="0">
							<Properties Force="-97.3682234326183,-96.2025145489731,42.1394647663286" RelativeVelocity="0.942026130053774,0.212347575928649,0.0494576221820709"/>
						</Atom3d>
						<Bond ID="1030" Mapping="409" Parent="77" Hidden="1" Connects="1022,1029" Visible="0"/>
						<Atom3d ID="1031" HasProperties="1" Mapping="409" Parent="77" UserID="330" DisplayStyle="Line" Hidden="1" XYZ="1.34025108962564,-0.0257215193477411,1.39975836226749" Connections="1032" ForcefieldType="h1" Charge="0.053" Components="H" Visible="0">
							<Properties Force="185.79066233419,78.3401028675716,-43.0268560564066" RelativeVelocity="-0.0563044789327976,0.496097437693981,-0.253618105369643"/>
						</Atom3d>
						<Bond ID="1032" Mapping="409" Parent="77" Hidden="1" Connects="1022,1031" Visible="0"/>
						<Atom3d ID="1033" HasProperties="1" Mapping="409" Parent="77" UserID="331" DisplayStyle="Line" Hidden="1" XYZ="1.29052217043883,-0.00621287913565428,1.46765530800751" Connections="1034" ForcefieldType="h1" Charge="0.053" Components="H" Visible="0">
							<Properties Force="225.452484948877,301.217971682959,437.59688998188" RelativeVelocity="-0.276999227486462,-0.526207500914172,0.0809630701896114"/>
						</Atom3d>
						<Bond ID="1034" Mapping="409" Parent="77" Hidden="1" Connects="1023,1033" Visible="0"/>
						<Atom3d ID="1035" HasProperties="1" Mapping="409" Parent="77" UserID="332" DisplayStyle="Line" Hidden="1" XYZ="1.2395351119088,-0.00727631763769149,1.43580723749294" Connections="1036" ForcefieldType="h1" Charge="0.053" Components="H" Visible="0">
							<Properties Force="-532.97868339942,44.3283559595587,-150.799171352499" RelativeVelocity="0.281030985138872,-0.998355385240479,-0.0929405733491942"/>
						</Atom3d>
						<Bond ID="1036" Mapping="409" Parent="77" Hidden="1" Connects="1023,1035" Visible="0"/>
						<Atom3d ID="1037" HasProperties="1" Mapping="409" Parent="77" UserID="333" DisplayStyle="Line" Hidden="1" XYZ="1.26567927921902,0.0554506993359845,1.3934414907299" Connections="1038" ForcefieldType="h1o" Charge="0.41" Components="H" Visible="0">
							<Properties Force="-257.803255253554,3.8822833322059,-89.4499495995179" RelativeVelocity="0.965796312041235,0.177416080083083,-1.0531637764227"/>
						</Atom3d>
						<Bond ID="1038" Mapping="409" Parent="77" Hidden="1" Connects="1025,1037" Visible="0"/>
						<Molecule ID="77" Mapping="409" Parent="2" Children="ci(18):17+1022,4510" Name="Sketch 24" XYZ="0.576928021879738,0.0752192826001439,0.356198049131049" Visible="0"/>
						<Atom3d ID="1039" HasProperties="1" Mapping="409" Parent="79" UserID="334" DisplayStyle="Line" XYZ="0.53219434857997,-0.0114391849950586,-0.323757874304947" Connections="1041,1045,1047,1049" ForcefieldType="c4" Charge="-0.159" Components="C" Visible="0">
							<Properties Force="992.618477578112,-992.278333795402,561.338362348524" RelativeVelocity="-0.130108265623611,0.129489629636635,0.0675154799225967"/>
						</Atom3d>
						<Atom3d ID="1040" HasProperties="1" Mapping="409" Parent="79" UserID="335" DisplayStyle="Line" XYZ="0.508268425373536,-0.0462862800570451,-0.358206355608315" Connections="1041,1043,1051,1053" ForcefieldType="c4o" Charge="0.054" Components="C" Visible="0">
							<Properties Force="209.358999201628,194.36338709477,260.953945201175" RelativeVelocity="0.103744263051312,0.0659168236203791,0.0750412196504759"/>
						</Atom3d>
						<Bond ID="1041" Mapping="409" Parent="79" Connects="1039,1040" Visible="0"/>
						<Atom3d ID="1042" HasProperties="1" Mapping="409" Parent="79" UserID="336" DisplayStyle="Line" XYZ="0.512761402474349,-0.0935350842642681,-0.340420625188324" Connections="1043,1055" ForcefieldType="o2h" Charge="-0.57" Components="O" Visible="0">
							<Properties Force="1269.31527308871,-421.045998989135,-191.327107724854" RelativeVelocity="0.0421560743702141,0.217855405374468,-0.23528035762394"/>
						</Atom3d>
						<Bond ID="1043" Mapping="409" Parent="79" Connects="1040,1042" Visible="0"/>
						<Atom3d ID="1044" HasProperties="1" Mapping="409" Parent="79" UserID="337" DisplayStyle="Line" Hidden="1" XYZ="0.571711751750299,-0.00808659597085729,-0.330551807533813" Connections="1045" ForcefieldType="h1" Charge="0.053" Components="H" Visible="0">
							<Properties Force="-692.854731399657,104.696860555191,-81.306646196791" RelativeVelocity="0.3833481561853,-0.816305964693949,-0.255722592929336"/>
						</Atom3d>
						<Bond ID="1045" Mapping="409" Parent="79" Hidden="1" Connects="1039,1044" Visible="0"/>
						<Atom3d ID="1046" HasProperties="1" Mapping="409" Parent="79" UserID="338" DisplayStyle="Line" Hidden="1" XYZ="0.532462338086528,-0.0254828774709091,-0.286272431248288" Connections="1047" ForcefieldType="h1" Charge="0.053" Components="H" Visible="0">
							<Properties Force="-244.51383055234,-77.3603265087027,-472.83111375926" RelativeVelocity="0.864901420493692,-0.168097934857751,-0.40118887920842"/>
						</Atom3d>
						<Bond ID="1047" Mapping="409" Parent="79" Hidden="1" Connects="1039,1046" Visible="0"/>
						<Atom3d ID="1048" HasProperties="1" Mapping="409" Parent="79" UserID="339" DisplayStyle="Line" Hidden="1" XYZ="0.513838638892117,0.0213703081806442,-0.320423494724526" Connections="1049" ForcefieldType="h1" Charge="0.053" Components="H" Visible="0">
							<Properties Force="-56.1500014707044,723.871111949132,-193.977769181426" RelativeVelocity="0.0860807661780158,0.378347311510238,0.438560851009708"/>
						</Atom3d>
						<Bond ID="1049" Mapping="409" Parent="79" Hidden="1" Connects="1039,1048" Visible="0"/>
						<Atom3d ID="1050" HasProperties="1" Mapping="409" Parent="79" UserID="340" DisplayStyle="Line" Hidden="1" XYZ="0.523939207250121,-0.0437283593260151,-0.394251902517383" Connections="1051" ForcefieldType="h1" Charge="0.053" Components="H" Visible="0">
							<Properties Force="-85.123856245519,17.6220262365216,100.115829974016" RelativeVelocity="-0.208444326192122,-0.0254640220704125,0.627592510586787"/>
						</Atom3d>
						<Bond ID="1051" Mapping="409" Parent="79" Hidden="1" Connects="1040,1050" Visible="0"/>
						<Atom3d ID="1052" HasProperties="1" Mapping="409" Parent="79" UserID="341" DisplayStyle="Line" Hidden="1" XYZ="0.47033056217694,-0.0355838629899681,-0.361207803970105" Connections="1053" ForcefieldType="h1" Charge="0.053" Components="H" Visible="0">
							<Properties Force="188.92397779671,-436.228548439786,65.6511762924201" RelativeVelocity="0.569193906153538,-0.173900708737854,0.96348701463984"/>
						</Atom3d>
						<Bond ID="1053" Mapping="409" Parent="79" Hidden="1" Connects="1040,1052" Visible="0"/>
						<Atom3d ID="1054" HasProperties="1" Mapping="409" Parent="79" UserID="342" DisplayStyle="Line" Hidden="1" XYZ="0.549715687575843,-0.101345542826683,-0.341821850225802" Connections="1055" ForcefieldType="h1o" Charge="0.41" Components="H" Visible="0">
							<Properties Force="-1967.52493072938,625.791129977587,75.6092934663168" RelativeVelocity="-0.17229867152487,0.0972507161957294,0.639763522924936"/>
						</Atom3d>
						<Bond ID="1055" Mapping="409" Parent="79" Hidden="1" Connects="1042,1054" Visible="0"/>
						<Molecule ID="79" Mapping="409" Parent="2" Children="ci(18):17+1039,4511" Name="Sketch 24" XYZ="0.576928021879738,0.0752192826001439,0.356198049131049" Visible="0"/>
						<Atom3d ID="1056" HasProperties="1" Mapping="409" Parent="81" UserID="343" DisplayStyle="Line" XYZ="1.34074564134654,-0.75835140967263,1.25880504366442" Connections="1058,1062,1064,1066" ForcefieldType="c4" Charge="-0.159" Components="C" Visible="0">
							<Properties Force="-621.15567359326,-478.125246989369,154.791278180584" RelativeVelocity="-0.117455229544697,0.149884501648035,0.0916723546542389"/>
						</Atom3d>
						<Atom3d ID="1057" HasProperties="1" Mapping="409" Parent="81" UserID="344" DisplayStyle="Line" XYZ="1.3443455243448,-0.705282656582208,1.26090155443627" Connections="1058,1060,1068,1070" ForcefieldType="c4o" Charge="0.054" Components="C" Visible="0">
							<Properties Force="-1076.38309944252,185.031144126632,-792.315777096991" RelativeVelocity="-0.114413342240034,0.0697553220271839,-0.0935372243922428"/>
						</Atom3d>
						<Bond ID="1058" Mapping="409" Parent="81" Connects="1056,1057" Visible="0"/>
						<Atom3d ID="1059" HasProperties="1" Mapping="409" Parent="81" UserID="345" DisplayStyle="Line" XYZ="1.31096963356323,-0.685966998739695,1.29336374589299" Connections="1060,1072" ForcefieldType="o2h" Charge="-0.57" Components="O" Visible="0">
							<Properties Force="105.100447687926,79.736428612275,-250.632702984285" RelativeVelocity="-0.166436936176204,-0.00770774518626556,0.0590658784041787"/>
						</Atom3d>
						<Bond ID="1060" Mapping="409" Parent="81" Connects="1057,1059" Visible="0"/>
						<Atom3d ID="1061" HasProperties="1" Mapping="409" Parent="81" UserID="346" DisplayStyle="Line" Hidden="1" XYZ="1.3040779428834,-0.77341418865723,1.25508130550425" Connections="1062" ForcefieldType="h1" Charge="0.053" Components="H" Visible="0">
							<Properties Force="269.112149919085,439.247012435014,-74.0698439289536" RelativeVelocity="-0.217530908465394,-0.641407312092211,-0.274499721952967"/>
						</Atom3d>
						<Bond ID="1062" Mapping="409" Parent="81" Hidden="1" Connects="1056,1061" Visible="0"/>
						<Atom3d ID="1063" HasProperties="1" Mapping="409" Parent="81" UserID="347" DisplayStyle="Line" Hidden="1" XYZ="1.35426354384765,-0.773099003207702,1.29210621003331" Connections="1064" ForcefieldType="h1" Charge="0.053" Components="H" Visible="0">
							<Properties Force="133.14313919982,-122.015276513526,55.4990840262192" RelativeVelocity="-0.530549298969831,-0.172169986018665,-0.0723094281134034"/>
						</Atom3d>
						<Bond ID="1064" Mapping="409" Parent="81" Hidden="1" Connects="1056,1063" Visible="0"/>
						<Atom3d ID="1065" HasProperties="1" Mapping="409" Parent="81" UserID="348" DisplayStyle="Line" Hidden="1" XYZ="1.36105752168842,-0.771868010624934,1.22914644178643" Connections="1066" ForcefieldType="h1" Charge="0.053" Components="H" Visible="0">
							<Properties Force="232.363833298355,-196.413926775597,-115.236080028101" RelativeVelocity="-0.154654799078013,-0.0558667419032981,-0.345023271037888"/>
						</Atom3d>
						<Bond ID="1066" Mapping="409" Parent="81" Hidden="1" Connects="1056,1065" Visible="0"/>
						<Atom3d ID="1067" HasProperties="1" Mapping="409" Parent="81" UserID="349" DisplayStyle="Line" Hidden="1" XYZ="1.34242525204382,-0.688503370933408,1.22492271617279" Connections="1068" ForcefieldType="h1" Charge="0.053" Components="H" Visible="0">
							<Properties Force="-345.123366172881,-182.265799710509,238.12256894918" RelativeVelocity="0.150004634242068,0.0623858680656728,-0.141482895226949"/>
						</Atom3d>
						<Bond ID="1068" Mapping="409" Parent="81" Hidden="1" Connects="1057,1067" Visible="0"/>
						<Atom3d ID="1069" HasProperties="1" Mapping="409" Parent="81" UserID="350" DisplayStyle="Line" Hidden="1" XYZ="1.37870775350539,-0.696655835066787,1.27120257301828" Connections="1070" ForcefieldType="h1" Charge="0.053" Components="H" Visible="0">
							<Properties Force="1434.4254503852,339.696105379734,635.167247796508" RelativeVelocity="0.781282463547811,-0.36012829460286,-0.131884670585253"/>
						</Atom3d>
						<Bond ID="1070" Mapping="409" Parent="81" Hidden="1" Connects="1057,1069" Visible="0"/>
						<Atom3d ID="1071" HasProperties="1" Mapping="409" Parent="81" UserID="351" DisplayStyle="Line" Hidden="1" XYZ="1.31680326007319,-0.652130685246246,1.29224760418792" Connections="1072" ForcefieldType="h1o" Charge="0.41" Components="H" Visible="0">
							<Properties Force="21.9856113688541,-70.347595990978,82.1544451246382" RelativeVelocity="0.577219183836285,-0.64838112866193,0.0436008880818168"/>
						</Atom3d>
						<Bond ID="1072" Mapping="409" Parent="81" Hidden="1" Connects="1059,1071" Visible="0"/>
						<Molecule ID="81" Mapping="409" Parent="2" Children="ci(18):17+1056,4512" Name="Sketch 24" XYZ="0.576928021879738,0.0752192826001439,0.356198049131049" Visible="0"/>
						<Atom3d ID="1073" HasProperties="1" Mapping="409" Parent="83" UserID="352" DisplayStyle="Line" XYZ="3.64573288593432,2.25486075445231,-0.339995663889573" Connections="1075,1079,1081,1083" ForcefieldType="c4" Charge="-0.159" Components="C" Visible="0">
							<Properties Force="2022.78117928638,-1144.73263106952,-128.013695044993" RelativeVelocity="-0.206134865475759,0.272690602000513,-0.0420021824822715"/>
						</Atom3d>
						<Atom3d ID="1074" HasProperties="1" Mapping="409" Parent="83" UserID="353" DisplayStyle="Line" XYZ="3.63025916645346,2.27051619049378,-0.387192826234227" Connections="1075,1077,1085,1087" ForcefieldType="c4o" Charge="0.054" Components="C" Visible="0">
							<Properties Force="189.528368787027,582.876175442607,-2086.06826457426" RelativeVelocity="-0.0468586801584169,0.248333610124198,0.0596362469469253"/>
						</Atom3d>
						<Bond ID="1075" Mapping="409" Parent="83" Connects="1073,1074" Visible="0"/>
						<Atom3d ID="1076" HasProperties="1" Mapping="409" Parent="83" UserID="354" DisplayStyle="Line" XYZ="3.64085471463373,2.23559460472688,-0.426957724595177" Connections="1077,1089" ForcefieldType="o2h" Charge="-0.57" Components="O" Visible="0">
							<Properties Force="-227.102591805996,1118.11292322151,1502.19935196661" RelativeVelocity="0.0475531629493265,0.101801715190268,0.0103160166927707"/>
						</Atom3d>
						<Bond ID="1077" Mapping="409" Parent="83" Connects="1074,1076" Visible="0"/>
						<Atom3d ID="1078" HasProperties="1" Mapping="409" Parent="83" UserID="355" DisplayStyle="Line" Hidden="1" XYZ="3.68447095964698,2.24326258745852,-0.346418208528934" Connections="1079" ForcefieldType="h1" Charge="0.053" Components="H" Visible="0">
							<Properties Force="-636.04750027429,503.48591609114,349.663104664026" RelativeVelocity="1.18198025896301,-0.097509912964529,-0.412856274641158"/>
						</Atom3d>
						<Bond ID="1079" Mapping="409" Parent="83" Hidden="1" Connects="1073,1078" Visible="0"/>
						<Atom3d ID="1080" HasProperties="1" Mapping="409" Parent="83" UserID="356" DisplayStyle="Line" Hidden="1" XYZ="3.63098049269146,2.22048416817174,-0.331296005696881" Connections="1081" ForcefieldType="h1" Charge="0.053" Components="H" Visible="0">
							<Properties Force="-536.181593300671,-115.45031425795,364.916823409888" RelativeVelocity="-0.200661389878211,1.46242900355653,-0.540706313234599"/>
						</Atom3d>
						<Bond ID="1081" Mapping="409" Parent="83" Hidden="1" Connects="1073,1080" Visible="0"/>
						<Atom3d ID="1082" HasProperties="1" Mapping="409" Parent="83" UserID="357" DisplayStyle="Line" Hidden="1" XYZ="3.64605757109254,2.28070924717755,-0.311202760944359" Connections="1083" ForcefieldType="h1" Charge="0.053" Components="H" Visible="0">
							<Properties Force="-187.634652553315,72.7272003755596,72.212573062602" RelativeVelocity="-0.317733499963106,-0.127792761432399,0.171132775822078"/>
						</Atom3d>
						<Bond ID="1083" Mapping="409" Parent="83" Hidden="1" Connects="1073,1082" Visible="0"/>
						<Atom3d ID="1084" HasProperties="1" Mapping="409" Parent="83" UserID="358" DisplayStyle="Line" Hidden="1" XYZ="3.65018676092325,2.30422238732603,-0.40022620860234" Connections="1085" ForcefieldType="h1" Charge="0.053" Components="H" Visible="0">
							<Properties Force="-472.525171514302,-682.117705738333,616.989317970989" RelativeVelocity="-0.264709316879533,0.854441069540444,-0.0740967054612137"/>
						</Atom3d>
						<Bond ID="1085" Mapping="409" Parent="83" Hidden="1" Connects="1074,1084" Visible="0"/>
						<Atom3d ID="1086" HasProperties="1" Mapping="409" Parent="83" UserID="359" DisplayStyle="Line" Hidden="1" XYZ="3.59221323967375,2.27881813198184,-0.388502789550738" Connections="1087" ForcefieldType="h1" Charge="0.053" Components="H" Visible="0">
							<Properties Force="-65.9190069776251,-27.7573036660665,-32.4561452713109" RelativeVelocity="-0.21763587762358,0.0244050821435458,-0.422133433559107"/>
						</Atom3d>
						<Bond ID="1087" Mapping="409" Parent="83" Hidden="1" Connects="1074,1086" Visible="0"/>
						<Atom3d ID="1088" HasProperties="1" Mapping="409" Parent="83" UserID="360" DisplayStyle="Line" Hidden="1" XYZ="3.637137852821,2.26021035647201,-0.450713436544139" Connections="1089" ForcefieldType="h1o" Charge="0.41" Components="H" Visible="0">
							<Properties Force="9.2102491819097,-409.393204713938,-624.88450421487" RelativeVelocity="-0.820563942061171,-0.969430447856489,-1.26963628070591"/>
						</Atom3d>
						<Bond ID="1089" Mapping="409" Parent="83" Hidden="1" Connects="1076,1088" Visible="0"/>
						<Molecule ID="83" Mapping="409" Parent="2" Children="ci(18):17+1073,4513" Name="Sketch 24" XYZ="0.576928021879738,0.0752192826001439,0.356198049131049" Visible="0"/>
						<Atom3d ID="1090" HasProperties="1" Mapping="409" Parent="85" UserID="361" DisplayStyle="Line" XYZ="0.442949781462141,1.44301658984602,0.0741360484423734" Connections="1092,1096,1098,1100" ForcefieldType="c4" Charge="-0.159" Components="C" Visible="0">
							<Properties Force="-520.613098513537,1418.71892802973,1121.90167042421" RelativeVelocity="0.229831693059008,0.0581730320797514,-0.155073914379616"/>
						</Atom3d>
						<Atom3d ID="1091" HasProperties="1" Mapping="409" Parent="85" UserID="362" DisplayStyle="Line" XYZ="0.413284092737383,1.41778564020601,0.0382346334028054" Connections="1092,1094,1102,1104" ForcefieldType="c4o" Charge="0.054" Components="C" Visible="0">
							<Properties Force="-938.433314152373,-416.360119461468,155.814782438536" RelativeVelocity="-0.191294348872532,0.0813707993423221,0.0687719523983765"/>
						</Atom3d>
						<Bond ID="1092" Mapping="409" Parent="85" Connects="1090,1091" Visible="0"/>
						<Atom3d ID="1093" HasProperties="1" Mapping="409" Parent="85" UserID="363" DisplayStyle="Line" XYZ="0.397173584525336,1.37550499940714,0.0630616353482834" Connections="1094,1106" ForcefieldType="o2h" Charge="-0.57" Components="O" Visible="0">
							<Properties Force="69.2154803592936,584.137876651372,-375.901412932925" RelativeVelocity="-0.283000572044296,0.0573777149545073,0.0159530546124334"/>
						</Atom3d>
						<Bond ID="1094" Mapping="409" Parent="85" Connects="1091,1093" Visible="0"/>
						<Atom3d ID="1095" HasProperties="1" Mapping="409" Parent="85" UserID="364" DisplayStyle="Line" Hidden="1" XYZ="0.466886266778881,1.47030454433098,0.0610956248584414" Connections="1096" ForcefieldType="h1" Charge="0.053" Components="H" Visible="0">
							<Properties Force="95.5705625047168,183.217512148511,-301.896126530259" RelativeVelocity="-0.183304555140136,-1.02093546497716,-0.379678094259498"/>
						</Atom3d>
						<Bond ID="1096" Mapping="409" Parent="85" Hidden="1" Connects="1090,1095" Visible="0"/>
						<Atom3d ID="1097" HasProperties="1" Mapping="409" Parent="85" UserID="365" DisplayStyle="Line" Hidden="1" XYZ="0.465231578603689,1.41858774883027,0.0926036619156144" Connections="1098" ForcefieldType="h1" Charge="0.053" Components="H" Visible="0">
							<Properties Force="198.046485623734,-586.420574574201,162.752851978213" RelativeVelocity="0.0912022778066829,0.25109450313553,1.01491087349902"/>
						</Atom3d>
						<Bond ID="1098" Mapping="409" Parent="85" Hidden="1" Connects="1090,1097" Visible="0"/>
						<Atom3d ID="1099" HasProperties="1" Mapping="409" Parent="85" UserID="366" DisplayStyle="Line" Hidden="1" XYZ="0.421498726806932,1.46323274240227,0.103815126798261" Connections="1100" ForcefieldType="h1" Charge="0.053" Components="H" Visible="0">
							<Properties Force="341.827475658835,-700.09216988231,-881.831175619748" RelativeVelocity="-0.08701566508702,-0.874242341070364,0.155945540748351"/>
						</Atom3d>
						<Bond ID="1100" Mapping="409" Parent="85" Hidden="1" Connects="1090,1099" Visible="0"/>
						<Atom3d ID="1101" HasProperties="1" Mapping="409" Parent="85" UserID="367" DisplayStyle="Line" Hidden="1" XYZ="0.433440846417885,1.40685679232361,0.0072017041465714" Connections="1102" ForcefieldType="h1" Charge="0.053" Components="H" Visible="0">
							<Properties Force="180.969934494061,-147.875304709038,-148.926052964841" RelativeVelocity="0.725186722924337,1.32655633898541,-0.0216859690244861"/>
						</Atom3d>
						<Bond ID="1102" Mapping="409" Parent="85" Hidden="1" Connects="1091,1101" Visible="0"/>
						<Atom3d ID="1103" HasProperties="1" Mapping="409" Parent="85" UserID="368" DisplayStyle="Line" Hidden="1" XYZ="0.382906967081386,1.44015290873946,0.0242241587942964" Connections="1104" ForcefieldType="h1" Charge="0.053" Components="H" Visible="0">
							<Properties Force="312.62762177447,-329.129625104669,342.572530943787" RelativeVelocity="0.612341974686313,-0.158524209016835,-0.265696790131151"/>
						</Atom3d>
						<Bond ID="1104" Mapping="409" Parent="85" Hidden="1" Connects="1091,1103" Visible="0"/>
						<Atom3d ID="1105" HasProperties="1" Mapping="409" Parent="85" UserID="369" DisplayStyle="Line" Hidden="1" XYZ="0.374679362476901,1.36004969964038,0.0425850263149784" Connections="1106" ForcefieldType="h1o" Charge="0.41" Components="H" Visible="0">
							<Properties Force="31.6374201164294,-186.912425588418,19.1466399479135" RelativeVelocity="1.11997984111747,0.881353295647767,-0.631525358488378"/>
						</Atom3d>
						<Bond ID="1106" Mapping="409" Parent="85" Hidden="1" Connects="1093,1105" Visible="0"/>
						<Molecule ID="85" Mapping="409" Parent="2" Children="ci(18):17+1090,4514" Name="Sketch 24" XYZ="0.576928021879738,0.0752192826001439,0.356198049131049" Visible="0"/>
						<Atom3d ID="1107" HasProperties="1" Mapping="409" Parent="87" UserID="370" DisplayStyle="Line" XYZ="1.55775788556567,0.731533485160823,0.784288738514559" Connections="1109,1113,1115,1117" ForcefieldType="c4" Charge="-0.159" Components="C" Visible="0">
							<Properties Force="1928.56692127296,492.224302530108,1413.50490401832" RelativeVelocity="0.131687897345976,-0.0795359768803623,-0.10762071017968"/>
						</Atom3d>
						<Atom3d ID="1108" HasProperties="1" Mapping="409" Parent="87" UserID="371" DisplayStyle="Line" XYZ="1.54984633973446,0.777493023714941,0.759312028753926" Connections="1109,1111,1119,1121" ForcefieldType="c4o" Charge="0.054" Components="C" Visible="0">
							<Properties Force="622.645944776858,414.392463130721,-1238.87411154198" RelativeVelocity="0.00927417148623832,-0.118314110800777,-0.159250664152403"/>
						</Atom3d>
						<Bond ID="1109" Mapping="409" Parent="87" Connects="1107,1108" Visible="0"/>
						<Atom3d ID="1110" HasProperties="1" Mapping="409" Parent="87" UserID="372" DisplayStyle="Line" XYZ="1.53535738304305,0.76515248636445,0.712848921284871" Connections="1111,1123" ForcefieldType="o2h" Charge="-0.57" Components="O" Visible="0">
							<Properties Force="-271.253770246339,-70.5343957795681,-873.689286044561" RelativeVelocity="-0.0916495708088441,0.0611347715624042,0.254869096554818"/>
						</Atom3d>
						<Bond ID="1111" Mapping="409" Parent="87" Connects="1108,1110" Visible="0"/>
						<Atom3d ID="1112" HasProperties="1" Mapping="409" Parent="87" UserID="373" DisplayStyle="Line" Hidden="1" XYZ="1.57443155750545,0.738772252146725,0.821386277032747" Connections="1113" ForcefieldType="h1" Charge="0.053" Components="H" Visible="0">
							<Properties Force="-815.012801280081,-214.904828171779,-689.879685613774" RelativeVelocity="0.595480498563111,0.00305672886929194,0.471262954919143"/>
						</Atom3d>
						<Bond ID="1113" Mapping="409" Parent="87" Hidden="1" Connects="1107,1112" Visible="0"/>
						<Atom3d ID="1114" HasProperties="1" Mapping="409" Parent="87" UserID="374" DisplayStyle="Line" Hidden="1" XYZ="1.58655989904878,0.709024751378058,0.769838133485269" Connections="1115" ForcefieldType="h1" Charge="0.053" Components="H" Visible="0">
							<Properties Force="-286.704840174261,83.4992502949681,-389.444923411655" RelativeVelocity="-0.175126034661856,0.421630415420217,-0.407627784106337"/>
						</Atom3d>
						<Bond ID="1115" Mapping="409" Parent="87" Hidden="1" Connects="1107,1114" Visible="0"/>
						<Atom3d ID="1116" HasProperties="1" Mapping="409" Parent="87" UserID="375" DisplayStyle="Line" Hidden="1" XYZ="1.52499147934017,0.713200117003369,0.785741014244386" Connections="1117" ForcefieldType="h1" Charge="0.053" Components="H" Visible="0">
							<Properties Force="-652.694427810949,-581.958277472658,208.213684059422" RelativeVelocity="1.1910870524796,-0.313442357527747,-0.410771608037295"/>
						</Atom3d>
						<Bond ID="1117" Mapping="409" Parent="87" Hidden="1" Connects="1107,1116" Visible="0"/>
						<Atom3d ID="1118" HasProperties="1" Mapping="409" Parent="87" UserID="376" DisplayStyle="Line" Hidden="1" XYZ="1.58001354850306,0.803162618382446,0.756699322882832" Connections="1119" ForcefieldType="h1" Charge="0.053" Components="H" Visible="0">
							<Properties Force="16.7747689467063,-482.844901123304,218.945180395784" RelativeVelocity="-0.998381455867262,0.771589201711354,-0.294309299610208"/>
						</Atom3d>
						<Bond ID="1119" Mapping="409" Parent="87" Hidden="1" Connects="1108,1118" Visible="0"/>
						<Atom3d ID="1120" HasProperties="1" Mapping="409" Parent="87" UserID="377" DisplayStyle="Line" Hidden="1" XYZ="1.52250224505282,0.797445872657213,0.774652276614443" Connections="1121" ForcefieldType="h1" Charge="0.053" Components="H" Visible="0">
							<Properties Force="-960.518475235859,521.473917675564,772.964465289809" RelativeVelocity="0.537400568447903,0.274243479145761,1.00876136841667"/>
						</Atom3d>
						<Bond ID="1121" Mapping="409" Parent="87" Hidden="1" Connects="1108,1120" Visible="0"/>
						<Atom3d ID="1122" HasProperties="1" Mapping="409" Parent="87" UserID="378" DisplayStyle="Line" Hidden="1" XYZ="1.51424346863411,0.787970735872494,0.69696555175844" Connections="1123" ForcefieldType="h1o" Charge="0.41" Components="H" Visible="0">
							<Properties Force="333.152763309322,-203.768909700555,738.945502699333" RelativeVelocity="-0.43404503064722,-0.385931409381718,-1.13718995503266"/>
						</Atom3d>
						<Bond ID="1123" Mapping="409" Parent="87" Hidden="1" Connects="1110,1122" Visible="0"/>
						<Molecule ID="87" Mapping="409" Parent="2" Children="ci(18):17+1107,4515" Name="Sketch 24" XYZ="0.576928021879738,0.0752192826001439,0.356198049131049" Visible="0"/>
						<Atom3d ID="1124" HasProperties="1" Mapping="409" Parent="89" UserID="379" DisplayStyle="Line" XYZ="1.27260679715302,0.662103776166726,-0.428169155767616" Connections="1126,1130,1132,1134" ForcefieldType="c4" Charge="-0.159" Components="C" Visible="0">
							<Properties Force="-341.072006717579,-210.024866258471,546.172639317206" RelativeVelocity="-0.00288891649100329,-0.198174796926832,-0.20353262356189"/>
						</Atom3d>
						<Atom3d ID="1125" HasProperties="1" Mapping="409" Parent="89" UserID="380" DisplayStyle="Line" XYZ="1.31537945023378,0.680950316258942,-0.400780876932571" Connections="1126,1128,1136,1138" ForcefieldType="c4o" Charge="0.054" Components="C" Visible="0">
							<Properties Force="562.841931383094,-290.387498904161,-0.428732649342205" RelativeVelocity="-0.0760979982592207,-0.0469668617783457,0.20852170236951"/>
						</Atom3d>
						<Bond ID="1126" Mapping="409" Parent="89" Connects="1124,1125" Visible="0"/>
						<Atom3d ID="1127" HasProperties="1" Mapping="409" Parent="89" UserID="381" DisplayStyle="Line" XYZ="1.33535174047649,0.72491544187505,-0.413819398092622" Connections="1128,1140" ForcefieldType="o2h" Charge="-0.57" Components="O" Visible="0">
							<Properties Force="721.724818930865,398.666275967995,-613.742417280983" RelativeVelocity="0.0733537521086151,-0.0480136339938913,-0.129578436365501"/>
						</Atom3d>
						<Bond ID="1128" Mapping="409" Parent="89" Connects="1125,1127" Visible="0"/>
						<Atom3d ID="1129" HasProperties="1" Mapping="409" Parent="89" UserID="382" DisplayStyle="Line" Hidden="1" XYZ="1.23812384912658,0.681366617287846,-0.42203373431386" Connections="1130" ForcefieldType="h1" Charge="0.053" Components="H" Visible="0">
							<Properties Force="562.908607761129,94.3164933562953,-501.69042878258" RelativeVelocity="0.089950806073555,0.563187875082134,0.806706167744205"/>
						</Atom3d>
						<Bond ID="1130" Mapping="409" Parent="89" Hidden="1" Connects="1124,1129" Visible="0"/>
						<Atom3d ID="1131" HasProperties="1" Mapping="409" Parent="89" UserID="383" DisplayStyle="Line" Hidden="1" XYZ="1.26398715783852,0.628100361766696,-0.409939657426128" Connections="1132" ForcefieldType="h1" Charge="0.053" Components="H" Visible="0">
							<Properties Force="137.681350697909,14.7969515341254,-258.521346300071" RelativeVelocity="-0.0276107418161175,-0.881571060908237,-1.27026836834717"/>
						</Atom3d>
						<Bond ID="1132" Mapping="409" Parent="89" Hidden="1" Connects="1124,1131" Visible="0"/>
						<Atom3d ID="1133" HasProperties="1" Mapping="409" Parent="89" UserID="384" DisplayStyle="Line" Hidden="1" XYZ="1.28259028470439,0.652969210101804,-0.465626924887194" Connections="1134" ForcefieldType="h1" Charge="0.053" Components="H" Visible="0">
							<Properties Force="-369.235066868459,311.990566852571,333.535892201896" RelativeVelocity="0.282929991247674,-0.157160300240953,0.602123108552884"/>
						</Atom3d>
						<Bond ID="1134" Mapping="409" Parent="89" Hidden="1" Connects="1124,1133" Visible="0"/>
						<Atom3d ID="1135" HasProperties="1" Mapping="409" Parent="89" UserID="385" DisplayStyle="Line" Hidden="1" XYZ="1.34319391122247,0.653514563439978,-0.405867037820007" Connections="1136" ForcefieldType="h1" Charge="0.053" Components="H" Visible="0">
							<Properties Force="-137.670801264865,16.1295423317031,46.1033539717683" RelativeVelocity="-0.619520296973161,-0.0919730161411977,-0.624106602657362"/>
						</Atom3d>
						<Bond ID="1136" Mapping="409" Parent="89" Hidden="1" Connects="1125,1135" Visible="0"/>
						<Atom3d ID="1137" HasProperties="1" Mapping="409" Parent="89" UserID="386" DisplayStyle="Line" Hidden="1" XYZ="1.31070476939685,0.684179675438288,-0.362737199690461" Connections="1138" ForcefieldType="h1" Charge="0.053" Components="H" Visible="0">
							<Properties Force="-411.319934723197,-303.903098830012,385.533387791099" RelativeVelocity="-0.593004364941624,-0.4798398971132,-0.396303384290845"/>
						</Atom3d>
						<Bond ID="1138" Mapping="409" Parent="89" Hidden="1" Connects="1125,1137" Visible="0"/>
						<Atom3d ID="1139" HasProperties="1" Mapping="409" Parent="89" UserID="387" DisplayStyle="Line" Hidden="1" XYZ="1.37027915987648,0.719911415759619,-0.412742178480804" Connections="1140" ForcefieldType="h1o" Charge="0.41" Components="H" Visible="0">
							<Properties Force="-770.196145497414,45.4363245699158,-40.1844750480236" RelativeVelocity="-0.472252518578312,0.628101185974816,0.15647666174517"/>
						</Atom3d>
						<Bond ID="1140" Mapping="409" Parent="89" Hidden="1" Connects="1127,1139" Visible="0"/>
						<Molecule ID="89" Mapping="409" Parent="2" Children="ci(18):17+1124,4516" Name="Sketch 24" XYZ="0.576928021879738,0.0752192826001439,0.356198049131049" Visible="0"/>
						<Atom3d ID="1141" HasProperties="1" Mapping="409" Parent="91" UserID="388" DisplayStyle="Line" XYZ="0.0454339407847999,-0.660936570990567,0.946344065950433" Connections="1143,1147,1149,1151" ForcefieldType="c4" Charge="-0.159" Components="C" Visible="0">
							<Properties Force="188.141031265875,215.49139754121,-719.589079578118" RelativeVelocity="-0.106311384915148,-0.0394825271399258,-0.344900695387591"/>
						</Atom3d>
						<Atom3d ID="1142" HasProperties="1" Mapping="409" Parent="91" UserID="389" DisplayStyle="Line" XYZ="0.00722945246630594,-0.675238503284808,0.911938657481361" Connections="1143,1145,1153,1155" ForcefieldType="c4o" Charge="0.054" Components="C" Visible="0">
							<Properties Force="-606.156290578926,-62.3128792480588,-7.12704580595855" RelativeVelocity="0.0215794207477466,-0.0325585651434446,0.233164403012705"/>
						</Atom3d>
						<Bond ID="1143" Mapping="409" Parent="91" Connects="1141,1142" Visible="0"/>
						<Atom3d ID="1144" HasProperties="1" Mapping="409" Parent="91" UserID="390" DisplayStyle="Line" XYZ="-0.037939790158724,-0.657007485214516,0.92514860791683" Connections="1145,1157" ForcefieldType="o2h" Charge="-0.57" Components="O" Visible="0">
							<Properties Force="-38.6906144108582,450.128593921714,1171.15876992561" RelativeVelocity="0.0390917746078075,0.199042722438218,-0.0665490918472904"/>
						</Atom3d>
						<Bond ID="1145" Mapping="409" Parent="91" Connects="1142,1144" Visible="0"/>
						<Atom3d ID="1146" HasProperties="1" Mapping="409" Parent="91" UserID="391" DisplayStyle="Line" Hidden="1" XYZ="0.041801869101107,-0.623376591879486,0.950670476703977" Connections="1147" ForcefieldType="h1" Charge="0.053" Components="H" Visible="0">
							<Properties Force="-42.7550218528185,638.177546633361,299.374537421135" RelativeVelocity="-0.339823601192443,-0.50533669071976,-0.553419108519663"/>
						</Atom3d>
						<Bond ID="1147" Mapping="409" Parent="91" Hidden="1" Connects="1141,1146" Visible="0"/>
						<Atom3d ID="1148" HasProperties="1" Mapping="409" Parent="91" UserID="392" DisplayStyle="Line" Hidden="1" XYZ="0.0816202925232869,-0.666252553634454,0.933340222658425" Connections="1149" ForcefieldType="h1" Charge="0.053" Components="H" Visible="0">
							<Properties Force="3.28791862142541,-142.976111032228,-313.04602183225" RelativeVelocity="-0.283596875783044,0.800540890294139,-0.178810735444887"/>
						</Atom3d>
						<Bond ID="1149" Mapping="409" Parent="91" Hidden="1" Connects="1141,1148" Visible="0"/>
						<Atom3d ID="1150" HasProperties="1" Mapping="409" Parent="91" UserID="393" DisplayStyle="Line" Hidden="1" XYZ="0.044733693713853,-0.678611877315528,0.978965712158258" Connections="1151" ForcefieldType="h1" Charge="0.053" Components="H" Visible="0">
							<Properties Force="-255.351933664324,-484.17267560473,1116.24604228274" RelativeVelocity="-0.202253932374349,0.237552476099102,0.491457743544198"/>
						</Atom3d>
						<Bond ID="1151" Mapping="409" Parent="91" Hidden="1" Connects="1141,1150" Visible="0"/>
						<Atom3d ID="1152" HasProperties="1" Mapping="409" Parent="91" UserID="394" DisplayStyle="Line" Hidden="1" XYZ="0.00346462000140094,-0.71309516886116,0.90774678129877" Connections="1153" ForcefieldType="h1" Charge="0.053" Components="H" Visible="0">
							<Properties Force="175.84141917193,-507.973245636236,-139.013333226961" RelativeVelocity="0.90241309798733,0.175905846171633,0.218546480745054"/>
						</Atom3d>
						<Bond ID="1153" Mapping="409" Parent="91" Hidden="1" Connects="1142,1152" Visible="0"/>
						<Atom3d ID="1154" HasProperties="1" Mapping="409" Parent="91" UserID="395" DisplayStyle="Line" Hidden="1" XYZ="0.0166025799786469,-0.659276129254463,0.879132618794999" Connections="1155" ForcefieldType="h1" Charge="0.053" Components="H" Visible="0">
							<Properties Force="244.663490514933,184.90295906113,-928.830892535119" RelativeVelocity="0.26597040278584,-0.785180069658621,-0.196159235757266"/>
						</Atom3d>
						<Bond ID="1155" Mapping="409" Parent="91" Hidden="1" Connects="1142,1154" Visible="0"/>
						<Atom3d ID="1156" HasProperties="1" Mapping="409" Parent="91" UserID="396" DisplayStyle="Line" Hidden="1" XYZ="-0.0605064024469401,-0.653743096538215,0.900072861977133" Connections="1157" ForcefieldType="h1o" Charge="0.41" Components="H" Visible="0">
							<Properties Force="205.817720937263,-255.485214894306,-542.536030205824" RelativeVelocity="-0.614325805917579,-0.33732665490311,-0.504834600750354"/>
						</Atom3d>
						<Bond ID="1157" Mapping="409" Parent="91" Hidden="1" Connects="1144,1156" Visible="0"/>
						<Molecule ID="91" Mapping="409" Parent="2" Children="ci(18):17+1141,4517" Name="Sketch 24" XYZ="0.576928021879738,0.0752192826001439,0.356198049131049" Visible="0"/>
						<Atom3d ID="1158" HasProperties="1" Mapping="409" Parent="93" UserID="397" DisplayStyle="Line" XYZ="0.606763155007563,-0.369630133957119,1.87385929338285" Connections="1160,1164,1166,1168" ForcefieldType="c4" Charge="-0.159" Components="C" Visible="0">
							<Properties Force="-256.941990472851,-136.152283374669,-607.845508197987" RelativeVelocity="0.280306763831704,0.126674002948698,0.150145712473741"/>
						</Atom3d>
						<Atom3d ID="1159" HasProperties="1" Mapping="409" Parent="93" UserID="398" DisplayStyle="Line" XYZ="0.599661724279585,-0.418708920194876,1.89717340727385" Connections="1160,1162,1170,1172" ForcefieldType="c4o" Charge="0.054" Components="C" Visible="0">
							<Properties Force="-358.724795882869,-428.375392772431,890.235539748619" RelativeVelocity="-0.25197184955437,0.0546858177421402,0.0723610130213707"/>
						</Atom3d>
						<Bond ID="1160" Mapping="409" Parent="93" Connects="1158,1159" Visible="0"/>
						<Atom3d ID="1161" HasProperties="1" Mapping="409" Parent="93" UserID="399" DisplayStyle="Line" XYZ="0.622558020205176,-0.422308632650521,1.94516568345312" Connections="1162,1174" ForcefieldType="o2h" Charge="-0.57" Components="O" Visible="0">
							<Properties Force="-290.5719934528,322.598659687248,-1412.06323312456" RelativeVelocity="-0.0357446828020886,-0.0416605204551037,-0.240734818259226"/>
						</Atom3d>
						<Bond ID="1162" Mapping="409" Parent="93" Connects="1159,1161" Visible="0"/>
						<Atom3d ID="1163" HasProperties="1" Mapping="409" Parent="93" UserID="400" DisplayStyle="Line" Hidden="1" XYZ="0.644892714223881,-0.362931263135772,1.8678107504976" Connections="1164" ForcefieldType="h1" Charge="0.053" Components="H" Visible="0">
							<Properties Force="6.92771391376078,4.49057244504514,251.362167696369" RelativeVelocity="0.0619602290282417,0.751816525074337,0.0540406523234984"/>
						</Atom3d>
						<Bond ID="1164" Mapping="409" Parent="93" Hidden="1" Connects="1158,1163" Visible="0"/>
						<Atom3d ID="1165" HasProperties="1" Mapping="409" Parent="93" UserID="401" DisplayStyle="Line" Hidden="1" XYZ="0.590409892121624,-0.338081642410503,1.89092549664922" Connections="1166" ForcefieldType="h1" Charge="0.053" Components="H" Visible="0">
							<Properties Force="66.8213825086767,-317.439286297427,101.043431141388" RelativeVelocity="0.181741927281518,-0.318517498678332,0.16965035039987"/>
						</Atom3d>
						<Bond ID="1166" Mapping="409" Parent="93" Hidden="1" Connects="1158,1165" Visible="0"/>
						<Atom3d ID="1167" HasProperties="1" Mapping="409" Parent="93" UserID="402" DisplayStyle="Line" Hidden="1" XYZ="0.592235172271952,-0.371079051318216,1.83642671560513" Connections="1168" ForcefieldType="h1" Charge="0.053" Components="H" Visible="0">
							<Properties Force="27.5193728966506,31.5180965566426,509.730577834645" RelativeVelocity="0.194883498382502,-0.202429183116341,0.748858871494309"/>
						</Atom3d>
						<Bond ID="1168" Mapping="409" Parent="93" Hidden="1" Connects="1158,1167" Visible="0"/>
						<Atom3d ID="1169" HasProperties="1" Mapping="409" Parent="93" UserID="403" DisplayStyle="Line" Hidden="1" XYZ="0.613471603758694,-0.444388286616809,1.87045221592782" Connections="1170" ForcefieldType="h1" Charge="0.053" Components="H" Visible="0">
							<Properties Force="328.043555102977,-16.2915603485257,419.566121820819" RelativeVelocity="0.0663928085682095,-0.278318655140518,-0.0467375399583835"/>
						</Atom3d>
						<Bond ID="1170" Mapping="409" Parent="93" Hidden="1" Connects="1159,1169" Visible="0"/>
						<Atom3d ID="1171" HasProperties="1" Mapping="409" Parent="93" UserID="404" DisplayStyle="Line" Hidden="1" XYZ="0.561269601947822,-0.43192816463248,1.90121756104531" Connections="1172" ForcefieldType="h1" Charge="0.053" Components="H" Visible="0">
							<Properties Force="594.66403416062,627.603990389252,-62.2119068129095" RelativeVelocity="-0.346264854403919,-0.183392976087931,0.364889534215283"/>
						</Atom3d>
						<Bond ID="1172" Mapping="409" Parent="93" Hidden="1" Connects="1159,1171" Visible="0"/>
						<Atom3d ID="1173" HasProperties="1" Mapping="409" Parent="93" UserID="405" DisplayStyle="Line" Hidden="1" XYZ="0.621632717198246,-0.455220555471436,1.95477341766311" Connections="1174" ForcefieldType="h1o" Charge="0.41" Components="H" Visible="0">
							<Properties Force="-109.137824432944,93.9764796326081,18.3798075419542" RelativeVelocity="0.237111194585375,0.536270405525801,0.275527420829202"/>
						</Atom3d>
						<Bond ID="1174" Mapping="409" Parent="93" Hidden="1" Connects="1161,1173" Visible="0"/>
						<Molecule ID="93" Mapping="409" Parent="2" Children="ci(18):17+1158,4518" Name="Sketch 24" XYZ="0.576928021879738,0.0752192826001439,0.356198049131049" Visible="0"/>
						<Atom3d ID="1175" HasProperties="1" Mapping="409" Parent="95" UserID="406" DisplayStyle="Line" XYZ="0.296969707188913,0.0709688878318248,1.83044036550198" Connections="1177,1181,1183,1185" ForcefieldType="c4" Charge="-0.159" Components="C" Visible="0">
							<Properties Force="-831.96484647068,-706.509371715423,-386.887050112429" RelativeVelocity="0.11955283570731,-0.134483343634608,-0.0332986716266346"/>
						</Atom3d>
						<Atom3d ID="1176" HasProperties="1" Mapping="409" Parent="95" UserID="407" DisplayStyle="Line" XYZ="0.331987496010528,0.0535438251537581,1.79465793068549" Connections="1177,1179,1187,1189" ForcefieldType="c4o" Charge="0.054" Components="C" Visible="0">
							<Properties Force="740.561696270059,-260.794812422435,-275.840085060808" RelativeVelocity="0.205984685224961,-0.265585323262997,-0.0981438696415884"/>
						</Atom3d>
						<Bond ID="1177" Mapping="409" Parent="95" Connects="1175,1176" Visible="0"/>
						<Atom3d ID="1178" HasProperties="1" Mapping="409" Parent="95" UserID="408" DisplayStyle="Line" XYZ="0.34622971687551,0.00511158617555812,1.79871371083437" Connections="1179,1191" ForcefieldType="o2h" Charge="-0.57" Components="O" Visible="0">
							<Properties Force="529.262791371205,-56.2261693519654,571.325842501454" RelativeVelocity="0.0564233703203634,0.111071669055372,-0.220822450290672"/>
						</Atom3d>
						<Bond ID="1179" Mapping="409" Parent="95" Connects="1176,1178" Visible="0"/>
						<Atom3d ID="1180" HasProperties="1" Mapping="409" Parent="95" UserID="409" DisplayStyle="Line" Hidden="1" XYZ="0.262465050338661,0.0526795246239094,1.8202827208414" Connections="1181" ForcefieldType="h1" Charge="0.053" Components="H" Visible="0">
							<Properties Force="394.194798840284,381.027682567045,572.88103809936" RelativeVelocity="0.339563166469983,-0.158511016758584,-0.495392647806371"/>
						</Atom3d>
						<Bond ID="1181" Mapping="409" Parent="95" Hidden="1" Connects="1175,1180" Visible="0"/>
						<Atom3d ID="1182" HasProperties="1" Mapping="409" Parent="95" UserID="410" DisplayStyle="Line" Hidden="1" XYZ="0.292791280825103,0.108555450007063,1.8297206950524" Connections="1183" ForcefieldType="h1" Charge="0.053" Components="H" Visible="0">
							<Properties Force="-214.2929408951,734.259711654689,-349.057858475987" RelativeVelocity="-0.169085163330704,0.341342666610128,0.0597197498446309"/>
						</Atom3d>
						<Bond ID="1183" Mapping="409" Parent="95" Hidden="1" Connects="1175,1182" Visible="0"/>
						<Atom3d ID="1184" HasProperties="1" Mapping="409" Parent="95" UserID="411" DisplayStyle="Line" Hidden="1" XYZ="0.307666793329996,0.0652084953277986,1.86642902253222" Connections="1185" ForcefieldType="h1" Charge="0.053" Components="H" Visible="0">
							<Properties Force="104.439527950343,-523.790707014865,546.204815250706" RelativeVelocity="-0.454567080102184,-0.04905770142977,-1.02570775328669"/>
						</Atom3d>
						<Bond ID="1185" Mapping="409" Parent="95" Hidden="1" Connects="1175,1184" Visible="0"/>
						<Atom3d ID="1186" HasProperties="1" Mapping="409" Parent="95" UserID="412" DisplayStyle="Line" Hidden="1" XYZ="0.365317721761548,0.0732579089232671,1.79598207568644" Connections="1187" ForcefieldType="h1" Charge="0.053" Components="H" Visible="0">
							<Properties Force="41.9332335028691,385.771640651226,-105.700349546584" RelativeVelocity="1.75444577978186,0.275611043123846,0.103473231090422"/>
						</Atom3d>
						<Bond ID="1187" Mapping="409" Parent="95" Hidden="1" Connects="1176,1186" Visible="0"/>
						<Atom3d ID="1188" HasProperties="1" Mapping="409" Parent="95" UserID="413" DisplayStyle="Line" Hidden="1" XYZ="0.316691416801212,0.0566426666883718,1.75931609349462" Connections="1189" ForcefieldType="h1" Charge="0.053" Components="H" Visible="0">
							<Properties Force="-27.4632137318025,168.209827810624,-198.773715876359" RelativeVelocity="-0.137960293136538,-0.476263673798987,-0.0808094633865955"/>
						</Atom3d>
						<Bond ID="1189" Mapping="409" Parent="95" Hidden="1" Connects="1176,1188" Visible="0"/>
						<Atom3d ID="1190" HasProperties="1" Mapping="409" Parent="95" UserID="414" DisplayStyle="Line" Hidden="1" XYZ="0.373418330545186,0.00714483953618082,1.82155016631058" Connections="1191" ForcefieldType="h1o" Charge="0.41" Components="H" Visible="0">
							<Properties Force="-710.034218278679,-223.459924501089,-391.992556530884" RelativeVelocity="0.142793444901952,-0.334569760798697,-0.669487082574251"/>
						</Atom3d>
						<Bond ID="1191" Mapping="409" Parent="95" Hidden="1" Connects="1178,1190" Visible="0"/>
						<Molecule ID="95" Mapping="409" Parent="2" Children="ci(18):17+1175,4519" Name="Sketch 24" XYZ="0.780201047660496,-0.0148016324890574,0.356198049131049" Visible="0"/>
						<Atom3d ID="1192" HasProperties="1" Mapping="409" Parent="97" UserID="415" DisplayStyle="Line" XYZ="2.73456769506614,0.855786922083783,1.50391049089704" Connections="1194,1198,1200,1202" ForcefieldType="c4" Charge="-0.159" Components="C" Visible="0">
							<Properties Force="138.816405089291,-891.520154056652,-445.278216066531" RelativeVelocity="-0.0121727442192293,-0.0943485434632268,0.0598548715548841"/>
						</Atom3d>
						<Atom3d ID="1193" HasProperties="1" Mapping="409" Parent="97" UserID="416" DisplayStyle="Line" XYZ="2.71246923429853,0.890683278550193,1.47174106354115" Connections="1194,1196,1204,1206" ForcefieldType="c4o" Charge="0.054" Components="C" Visible="0">
							<Properties Force="575.326103819494,692.331737775503,-79.6016759665341" RelativeVelocity="-0.064073320205037,0.0260841308792834,0.195516703319492"/>
						</Atom3d>
						<Bond ID="1194" Mapping="409" Parent="97" Connects="1192,1193" Visible="0"/>
						<Atom3d ID="1195" HasProperties="1" Mapping="409" Parent="97" UserID="417" DisplayStyle="Line" XYZ="2.74898748951925,0.900077910899021,1.43763255827863" Connections="1196,1208" ForcefieldType="o2h" Charge="-0.57" Components="O" Visible="0">
							<Properties Force="-1051.77295662394,161.368044713682,-81.0573560198384" RelativeVelocity="-0.293842076274147,-0.24801923108349,-0.0682548996873947"/>
						</Atom3d>
						<Bond ID="1196" Mapping="409" Parent="97" Connects="1193,1195" Visible="0"/>
						<Atom3d ID="1197" HasProperties="1" Mapping="409" Parent="97" UserID="418" DisplayStyle="Line" Hidden="1" XYZ="2.73001581848593,0.819170124202006,1.48923596497486" Connections="1198" ForcefieldType="h1" Charge="0.053" Components="H" Visible="0">
							<Properties Force="196.922787300882,267.087163118659,339.400914748692" RelativeVelocity="0.24927847145873,0.596899708742358,0.523071600821688"/>
						</Atom3d>
						<Bond ID="1198" Mapping="409" Parent="97" Hidden="1" Connects="1192,1197" Visible="0"/>
						<Atom3d ID="1199" HasProperties="1" Mapping="409" Parent="97" UserID="419" DisplayStyle="Line" Hidden="1" XYZ="2.72012621885714,0.858001632733844,1.53822382301863" Connections="1200" ForcefieldType="h1" Charge="0.053" Components="H" Visible="0">
							<Properties Force="-644.128666821948,-212.047176613733,1011.56087833292" RelativeVelocity="0.0117333319886983,0.933030325861147,-0.0762812687924957"/>
						</Atom3d>
						<Bond ID="1200" Mapping="409" Parent="97" Hidden="1" Connects="1192,1199" Visible="0"/>
						<Atom3d ID="1201" HasProperties="1" Mapping="409" Parent="97" UserID="420" DisplayStyle="Line" Hidden="1" XYZ="2.77187089220867,0.865271165199181,1.510047014747" Connections="1202" ForcefieldType="h1" Charge="0.053" Components="H" Visible="0">
							<Properties Force="72.4707629198215,-57.9828481892835,-200.91492676925" RelativeVelocity="0.799113727587196,0.17276040930391,-1.48138546537419"/>
						</Atom3d>
						<Bond ID="1202" Mapping="409" Parent="97" Hidden="1" Connects="1192,1201" Visible="0"/>
						<Atom3d ID="1203" HasProperties="1" Mapping="409" Parent="97" UserID="421" DisplayStyle="Line" Hidden="1" XYZ="2.70795801390038,0.922412539604239,1.49381113404994" Connections="1204" ForcefieldType="h1" Charge="0.053" Components="H" Visible="0">
							<Properties Force="-184.349319179685,279.501553712197,-80.0462621795785" RelativeVelocity="0.378911629127833,0.39296613132056,1.57547853127783"/>
						</Atom3d>
						<Bond ID="1204" Mapping="409" Parent="97" Hidden="1" Connects="1193,1203" Visible="0"/>
						<Atom3d ID="1205" HasProperties="1" Mapping="409" Parent="97" UserID="422" DisplayStyle="Line" Hidden="1" XYZ="2.67759571096662,0.881458686995813,1.45642691040178" Connections="1206" ForcefieldType="h1" Charge="0.053" Components="H" Visible="0">
							<Properties Force="132.633570452584,-129.830780982156,-81.7603866618604" RelativeVelocity="0.830471879059455,0.651364220649882,0.948129579675115"/>
						</Atom3d>
						<Bond ID="1206" Mapping="409" Parent="97" Hidden="1" Connects="1193,1205" Visible="0"/>
						<Atom3d ID="1207" HasProperties="1" Mapping="409" Parent="97" UserID="423" DisplayStyle="Line" Hidden="1" XYZ="2.73540215963384,0.927151178837613,1.42183676710242" Connections="1208" ForcefieldType="h1o" Charge="0.41" Components="H" Visible="0">
							<Properties Force="422.838681750755,206.761485980388,-188.127954066048" RelativeVelocity="0.240919179026414,-0.56841990259087,-0.0240874901432928"/>
						</Atom3d>
						<Bond ID="1208" Mapping="409" Parent="97" Hidden="1" Connects="1195,1207" Visible="0"/>
						<Molecule ID="97" Mapping="409" Parent="2" Children="ci(18):17+1192,4520" Name="Sketch 24" XYZ="0.576928021879738,0.0752192826001439,0.356198049131049" Visible="0"/>
						<Atom3d ID="1209" HasProperties="1" Mapping="409" Parent="99" UserID="424" DisplayStyle="Line" XYZ="-0.660968446060412,-0.182530525079878,2.22972963922382" Connections="1211,1215,1217,1219" ForcefieldType="c4" Charge="-0.159" Components="C" Visible="0">
							<Properties Force="-62.7235535520405,-325.025866846297,-1014.27162774414" RelativeVelocity="-0.0235345481306378,-0.0100795432326602,0.153901673685336"/>
						</Atom3d>
						<Atom3d ID="1210" HasProperties="1" Mapping="409" Parent="99" UserID="425" DisplayStyle="Line" XYZ="-0.645947426715542,-0.181773274409746,2.17645856814538" Connections="1211,1213,1221,1223" ForcefieldType="c4o" Charge="0.054" Components="C" Visible="0">
							<Properties Force="-1559.00125298504,434.844243083504,653.711448944822" RelativeVelocity="0.0311924423650365,0.00990009843999218,-0.154984367125858"/>
						</Atom3d>
						<Bond ID="1211" Mapping="409" Parent="99" Connects="1209,1210" Visible="0"/>
						<Atom3d ID="1212" HasProperties="1" Mapping="409" Parent="99" UserID="426" DisplayStyle="Line" XYZ="-0.674006731485952,-0.146496059428677,2.15191039643759" Connections="1213,1225" ForcefieldType="o2h" Charge="-0.57" Components="O" Visible="0">
							<Properties Force="288.6082140539,170.947148779216,48.7622565304575" RelativeVelocity="-0.107485150075857,0.126968683717052,0.129584044592844"/>
						</Atom3d>
						<Bond ID="1213" Mapping="409" Parent="99" Connects="1210,1212" Visible="0"/>
						<Atom3d ID="1214" HasProperties="1" Mapping="409" Parent="99" UserID="427" DisplayStyle="Line" Hidden="1" XYZ="-0.634897299369202,-0.201459314501436,2.25246427874113" Connections="1215" ForcefieldType="h1" Charge="0.053" Components="H" Visible="0">
							<Properties Force="-252.082456899383,150.651899193503,-98.128655456637" RelativeVelocity="-0.25002462049622,-0.480876548470646,0.160659389257403"/>
						</Atom3d>
						<Bond ID="1215" Mapping="409" Parent="99" Hidden="1" Connects="1209,1214" Visible="0"/>
						<Atom3d ID="1216" HasProperties="1" Mapping="409" Parent="99" UserID="428" DisplayStyle="Line" Hidden="1" XYZ="-0.696314444464312,-0.201112249980523,2.22905608007921" Connections="1217" ForcefieldType="h1" Charge="0.053" Components="H" Visible="0">
							<Properties Force="356.629344805548,302.138743629018,401.707306696776" RelativeVelocity="0.450844557073177,0.736678891949217,-0.282853006827691"/>
						</Atom3d>
						<Bond ID="1217" Mapping="409" Parent="99" Hidden="1" Connects="1209,1216" Visible="0"/>
						<Atom3d ID="1218" HasProperties="1" Mapping="409" Parent="99" UserID="429" DisplayStyle="Line" Hidden="1" XYZ="-0.664457531750862,-0.144814316731876,2.23927547658737" Connections="1219" ForcefieldType="h1" Charge="0.053" Components="H" Visible="0">
							<Properties Force="-41.325837258035,-150.29689377044,280.417471380561" RelativeVelocity="-0.683539677054732,0.421459361475987,0.0980308714683535"/>
						</Atom3d>
						<Bond ID="1219" Mapping="409" Parent="99" Hidden="1" Connects="1209,1218" Visible="0"/>
						<Atom3d ID="1220" HasProperties="1" Mapping="409" Parent="99" UserID="430" DisplayStyle="Line" Hidden="1" XYZ="-0.653032748617352,-0.215745896194507,2.15979067082369" Connections="1221" ForcefieldType="h1" Charge="0.053" Components="H" Visible="0">
							<Properties Force="264.246936283381,-356.047312954894,-129.389986903939" RelativeVelocity="0.795155266095574,-0.77276122816188,-0.382823089981682"/>
						</Atom3d>
						<Bond ID="1221" Mapping="409" Parent="99" Hidden="1" Connects="1210,1220" Visible="0"/>
						<Atom3d ID="1222" HasProperties="1" Mapping="409" Parent="99" UserID="431" DisplayStyle="Line" Hidden="1" XYZ="-0.610628848457492,-0.170130550905857,2.17310089174844" Connections="1223" ForcefieldType="h1" Charge="0.053" Components="H" Visible="0">
							<Properties Force="949.962641095759,117.407359978098,-236.667209665223" RelativeVelocity="0.498779574160061,0.103458683446549,0.167562747998781"/>
						</Atom3d>
						<Bond ID="1223" Mapping="409" Parent="99" Hidden="1" Connects="1210,1222" Visible="0"/>
						<Atom3d ID="1224" HasProperties="1" Mapping="409" Parent="99" UserID="432" DisplayStyle="Line" Hidden="1" XYZ="-0.707045342878402,-0.154495540065891,2.1559061115521" Connections="1225" ForcefieldType="h1o" Charge="0.41" Components="H" Visible="0">
							<Properties Force="-23.8297527481049,-205.718161475837,59.6236200241685" RelativeVelocity="1.08372646231551,-0.29435893253602,0.07849409322121"/>
						</Atom3d>
						<Bond ID="1225" Mapping="409" Parent="99" Hidden="1" Connects="1212,1224" Visible="0"/>
						<Molecule ID="99" Mapping="409" Parent="2" Children="ci(18):17+1209,4521" Name="Sketch 24" XYZ="0.576928021879738,0.0752192826001439,0.356198049131049" Visible="0"/>
						<Atom3d ID="1226" HasProperties="1" Mapping="409" Parent="101" UserID="433" DisplayStyle="Line" XYZ="0.86170769094752,0.567456785210794,0.43004614354975" Connections="1228,1232,1234,1236" ForcefieldType="c4" Charge="-0.159" Components="C">
							<Properties Force="-242.866561038365,-274.533643216668,-853.181017527485" RelativeVelocity="-0.110809164244233,-0.271032430520224,-0.139083483742497"/>
						</Atom3d>
						<Atom3d ID="1227" HasProperties="1" Mapping="409" Parent="101" UserID="434" DisplayStyle="Line" XYZ="0.844573629110786,0.617709117129234,0.438636391605801" Connections="1228,1230,1238,1240" ForcefieldType="c4o" Charge="0.054" Components="C">
							<Properties Force="887.944588748689,1251.58280658645,1452.66111018876" RelativeVelocity="0.145359219720485,0.0494890010038244,0.0121972837943212"/>
						</Atom3d>
						<Bond ID="1228" Mapping="409" Parent="101" Connects="1226,1227"/>
						<Atom3d ID="1229" HasProperties="1" Mapping="409" Parent="101" UserID="435" DisplayStyle="Line" XYZ="0.795537833223684,0.621236235591404,0.445723725518789" Connections="1230,1242" ForcefieldType="o2h" Charge="-0.57" Components="O">
							<Properties Force="-1382.85542712139,-193.027063207575,-47.1855106385056" RelativeVelocity="-0.0166844962158164,-0.0720753090976746,0.232836477922964"/>
						</Atom3d>
						<Bond ID="1230" Mapping="409" Parent="101" Connects="1227,1229"/>
						<Atom3d ID="1231" HasProperties="1" Mapping="409" Parent="101" UserID="436" DisplayStyle="Line" Hidden="1" XYZ="0.839578154583572,0.553029026543105,0.399897720470753" Connections="1232" ForcefieldType="h1" Charge="0.053" Components="H">
							<Properties Force="296.426103136131,-38.8325832650239,507.139979416611" RelativeVelocity="-0.0699024340346799,-0.301008805846719,-0.924424077282612"/>
						</Atom3d>
						<Bond ID="1232" Mapping="409" Parent="101" Hidden="1" Connects="1226,1231"/>
						<Atom3d ID="1233" HasProperties="1" Mapping="409" Parent="101" UserID="437" DisplayStyle="Line" Hidden="1" XYZ="0.856613343526325,0.547143176850398,0.462873411935232" Connections="1234" ForcefieldType="h1" Charge="0.053" Components="H">
							<Properties Force="-116.861440941252,-166.150102800769,-69.3245814782832" RelativeVelocity="0.500408877926857,-0.77615453973228,-0.259006255834569"/>
						</Atom3d>
						<Bond ID="1234" Mapping="409" Parent="101" Hidden="1" Connects="1226,1233"/>
						<Atom3d ID="1235" HasProperties="1" Mapping="409" Parent="101" UserID="438" DisplayStyle="Line" Hidden="1" XYZ="0.899769595079536,0.562911692489565,0.418874899255394" Connections="1236" ForcefieldType="h1" Charge="0.053" Components="H">
							<Properties Force="-406.861436929985,287.949900181058,180.499749751923" RelativeVelocity="-0.0233687454132905,-0.299246652212958,-0.375191033294038"/>
						</Atom3d>
						<Bond ID="1236" Mapping="409" Parent="101" Hidden="1" Connects="1226,1235"/>
						<Atom3d ID="1237" HasProperties="1" Mapping="409" Parent="101" UserID="439" DisplayStyle="Line" Hidden="1" XYZ="0.855222848372645,0.645022041093128,0.412812871602428" Connections="1238" ForcefieldType="h1" Charge="0.053" Components="H">
							<Properties Force="217.457958097092,-193.722677845865,-204.957863313773" RelativeVelocity="0.159498319637369,1.14468291652009,0.521874559518638"/>
						</Atom3d>
						<Bond ID="1238" Mapping="409" Parent="101" Hidden="1" Connects="1227,1237"/>
						<Atom3d ID="1239" HasProperties="1" Mapping="409" Parent="101" UserID="440" DisplayStyle="Line" Hidden="1" XYZ="0.860131160589477,0.62969127098148,0.474580524056665" Connections="1240" ForcefieldType="h1" Charge="0.053" Components="H">
							<Properties Force="61.0420522038122,-252.691085772219,-860.404795960332" RelativeVelocity="0.0080146447474443,-0.323796194372872,-0.383827648176636"/>
						</Atom3d>
						<Bond ID="1240" Mapping="409" Parent="101" Hidden="1" Connects="1227,1239"/>
						<Atom3d ID="1241" HasProperties="1" Mapping="409" Parent="101" UserID="441" DisplayStyle="Line" Hidden="1" XYZ="0.785372707419808,0.653834492618658,0.454258869109218" Connections="1242" ForcefieldType="h1o" Charge="0.41" Components="H">
							<Properties Force="586.893475676864,-539.267423414519,-154.404401163608" RelativeVelocity="0.451738489463715,0.704615727943435,-0.042104713553952"/>
						</Atom3d>
						<Bond ID="1242" Mapping="409" Parent="101" Hidden="1" Connects="1229,1241"/>
						<Molecule ID="101" Mapping="409" Parent="2" Children="ci(18):17+1226,4522" Name="Sketch 24" XYZ="0.838062181008873,0.351844467452505,0.356198049131049"/>
						<Atom3d ID="1243" HasProperties="1" Mapping="409" Parent="103" UserID="442" DisplayStyle="Line" XYZ="1.43376046457464,1.96740955451398,1.53216235253975" Connections="1245,1249,1251,1253" ForcefieldType="c4" Charge="-0.159" Components="C" Visible="0">
							<Properties Force="-270.38497206184,-203.048590976812,205.265698772227" RelativeVelocity="-0.000489765586305646,0.163601763444769,0.135753073896962"/>
						</Atom3d>
						<Atom3d ID="1244" HasProperties="1" Mapping="409" Parent="103" UserID="443" DisplayStyle="Line" XYZ="1.41581236585824,1.93702348437179,1.49100565567948" Connections="1245,1247,1255,1257" ForcefieldType="c4o" Charge="0.054" Components="C" Visible="0">
							<Properties Force="-183.347268306944,881.131489758563,-322.679776750481" RelativeVelocity="0.0749544815391155,-0.204801928530132,0.00288250501935752"/>
						</Atom3d>
						<Bond ID="1245" Mapping="409" Parent="103" Connects="1243,1244" Visible="0"/>
						<Atom3d ID="1246" HasProperties="1" Mapping="409" Parent="103" UserID="444" DisplayStyle="Line" XYZ="1.44920479828317,1.90126450020059,1.47879766895252" Connections="1247,1259" ForcefieldType="o2h" Charge="-0.57" Components="O" Visible="0">
							<Properties Force="71.5603895255531,919.905595328973,253.58291475698" RelativeVelocity="0.288549472465048,0.24057915154539,0.0516082741951393"/>
						</Atom3d>
						<Bond ID="1247" Mapping="409" Parent="103" Connects="1244,1246" Visible="0"/>
						<Atom3d ID="1248" HasProperties="1" Mapping="409" Parent="103" UserID="445" DisplayStyle="Line" Hidden="1" XYZ="1.40655735943511,1.99545642140215,1.53979624621112" Connections="1249" ForcefieldType="h1" Charge="0.053" Components="H" Visible="0">
							<Properties Force="420.709668768997,-150.149889217586,-58.6964302656192" RelativeVelocity="1.52148821086734,0.661628442678588,-0.237565199905675"/>
						</Atom3d>
						<Bond ID="1249" Mapping="409" Parent="103" Hidden="1" Connects="1243,1248" Visible="0"/>
						<Atom3d ID="1250" HasProperties="1" Mapping="409" Parent="103" UserID="446" DisplayStyle="Line" Hidden="1" XYZ="1.46780030083691,1.98265229837096,1.52044786891432" Connections="1251" ForcefieldType="h1" Charge="0.053" Components="H" Visible="0">
							<Properties Force="-74.5465662050024,176.643576256727,265.992979472252" RelativeVelocity="-0.549727766412271,-0.598110739475121,-0.189826645143063"/>
						</Atom3d>
						<Bond ID="1251" Mapping="409" Parent="103" Hidden="1" Connects="1243,1250" Visible="0"/>
						<Atom3d ID="1252" HasProperties="1" Mapping="409" Parent="103" UserID="447" DisplayStyle="Line" Hidden="1" XYZ="1.43843255962349,1.94612290456204,1.5658316259805" Connections="1253" ForcefieldType="h1" Charge="0.053" Components="H" Visible="0">
							<Properties Force="23.9757322331784,240.862594037074,-524.569132442388" RelativeVelocity="-0.60566517218218,-1.36510139230725,0.206994163685112"/>
						</Atom3d>
						<Bond ID="1253" Mapping="409" Parent="103" Hidden="1" Connects="1243,1252" Visible="0"/>
						<Atom3d ID="1254" HasProperties="1" Mapping="409" Parent="103" UserID="448" DisplayStyle="Line" Hidden="1" XYZ="1.40711087513163,1.9632550689821,1.46002601248814" Connections="1255" ForcefieldType="h1" Charge="0.053" Components="H" Visible="0">
							<Properties Force="289.058087955994,-832.251051865116,553.005557786638" RelativeVelocity="-0.0598405771799871,-1.01084905916265,0.130713211112611"/>
						</Atom3d>
						<Bond ID="1255" Mapping="409" Parent="103" Hidden="1" Connects="1244,1254" Visible="0"/>
						<Atom3d ID="1256" HasProperties="1" Mapping="409" Parent="103" UserID="449" DisplayStyle="Line" Hidden="1" XYZ="1.38217090478789,1.92067025630173,1.50160450527508" Connections="1257" ForcefieldType="h1" Charge="0.053" Components="H" Visible="0">
							<Properties Force="-155.180208115782,-112.442690466692,-9.80856581121721" RelativeVelocity="0.223931096499034,-0.19124648613444,0.228941464285346"/>
						</Atom3d>
						<Bond ID="1257" Mapping="409" Parent="103" Hidden="1" Connects="1244,1256" Visible="0"/>
						<Atom3d ID="1258" HasProperties="1" Mapping="409" Parent="103" UserID="450" DisplayStyle="Line" Hidden="1" XYZ="1.42976534635334,1.87715233356675,1.46732269689218" Connections="1259" ForcefieldType="h1o" Charge="0.41" Components="H" Visible="0">
							<Properties Force="-398.197180150957,-858.45039712172,-363.082029625628" RelativeVelocity="0.867371366023498,-0.96479934726861,0.143254647406448"/>
						</Atom3d>
						<Bond ID="1259" Mapping="409" Parent="103" Hidden="1" Connects="1246,1258" Visible="0"/>
						<Molecule ID="103" Mapping="409" Parent="2" Children="ci(18):17+1243,4523" Name="Sketch 24" XYZ="0.985407835686876,0.402582549399855,0.356198049131049" Visible="0"/>
						<Atom3d ID="1260" HasProperties="1" Mapping="409" Parent="105" UserID="451" DisplayStyle="Line" XYZ="0.688828582697954,-0.131716380848802,1.3244834078831" Connections="1262,1266,1268,1270" ForcefieldType="c4" Charge="-0.159" Components="C" Visible="0">
							<Properties Force="-636.847071024146,-86.5583257561906,201.711756654919" RelativeVelocity="-0.013464732660634,-0.243273148232827,0.166667629106281"/>
						</Atom3d>
						<Atom3d ID="1261" HasProperties="1" Mapping="409" Parent="105" UserID="452" DisplayStyle="Line" XYZ="0.658360705882477,-0.150686407445209,1.28197119206546" Connections="1262,1264,1272,1274" ForcefieldType="c4o" Charge="0.054" Components="C" Visible="0">
							<Properties Force="152.86719589539,994.455365770359,278.121378646228" RelativeVelocity="-0.144393049512688,-0.266834619786407,0.119571405800746"/>
						</Atom3d>
						<Bond ID="1262" Mapping="409" Parent="105" Connects="1260,1261" Visible="0"/>
						<Atom3d ID="1263" HasProperties="1" Mapping="409" Parent="105" UserID="453" DisplayStyle="Line" XYZ="0.608168187219913,-0.141369496372769,1.28819692061608" Connections="1264,1276" ForcefieldType="o2h" Charge="-0.57" Components="O" Visible="0">
							<Properties Force="441.04447767754,520.054185409528,-11.5879764996732" RelativeVelocity="-0.0136157121732582,0.102153481796301,0.281401944668141"/>
						</Atom3d>
						<Bond ID="1264" Mapping="409" Parent="105" Connects="1261,1263" Visible="0"/>
						<Atom3d ID="1265" HasProperties="1" Mapping="409" Parent="105" UserID="454" DisplayStyle="Line" Hidden="1" XYZ="0.682981127417454,-0.154834060641653,1.35738097088488" Connections="1266" ForcefieldType="h1" Charge="0.053" Components="H" Visible="0">
							<Properties Force="219.619655974334,477.02701984283,-619.299520649683" RelativeVelocity="-0.212575107188622,0.272065909776229,0.0946426383577921"/>
						</Atom3d>
						<Bond ID="1266" Mapping="409" Parent="105" Hidden="1" Connects="1260,1265" Visible="0"/>
						<Atom3d ID="1267" HasProperties="1" Mapping="409" Parent="105" UserID="455" DisplayStyle="Line" Hidden="1" XYZ="0.677942602291464,-0.0942303794312161,1.33339754993545" Connections="1268" ForcefieldType="h1" Charge="0.053" Components="H" Visible="0">
							<Properties Force="-9.93911078681701,-637.975767776771,-78.8945444683285" RelativeVelocity="0.167995242883479,-1.62678614085793,0.596022294776951"/>
						</Atom3d>
						<Bond ID="1268" Mapping="409" Parent="105" Hidden="1" Connects="1260,1267" Visible="0"/>
						<Atom3d ID="1269" HasProperties="1" Mapping="409" Parent="105" UserID="456" DisplayStyle="Line" Hidden="1" XYZ="0.726781357750919,-0.129370553928917,1.31581406275133" Connections="1270" ForcefieldType="h1" Charge="0.053" Components="H" Visible="0">
							<Properties Force="29.3405080298711,-204.153381203797,15.5774235545115" RelativeVelocity="-0.368641065439047,0.669286381681747,0.120574028537153"/>
						</Atom3d>
						<Bond ID="1270" Mapping="409" Parent="105" Hidden="1" Connects="1260,1269" Visible="0"/>
						<Atom3d ID="1271" HasProperties="1" Mapping="409" Parent="105" UserID="457" DisplayStyle="Line" Hidden="1" XYZ="0.667578236171338,-0.187585577516216,1.27352103651315" Connections="1272" ForcefieldType="h1" Charge="0.053" Components="H" Visible="0">
							<Properties Force="-433.992617837535,-121.592574181961,164.35001686644" RelativeVelocity="-0.515314922963334,0.358676694887375,0.496310255595611"/>
						</Atom3d>
						<Bond ID="1272" Mapping="409" Parent="105" Hidden="1" Connects="1261,1271" Visible="0"/>
						<Atom3d ID="1273" HasProperties="1" Mapping="409" Parent="105" UserID="458" DisplayStyle="Line" Hidden="1" XYZ="0.667893285125963,-0.131032212996122,1.24945385473312" Connections="1274" ForcefieldType="h1" Charge="0.053" Components="H" Visible="0">
							<Properties Force="175.452564708139,3.79235463887967,1.73662305487167" RelativeVelocity="-0.815659947279902,-0.485755943595244,-0.268684770025538"/>
						</Atom3d>
						<Bond ID="1274" Mapping="409" Parent="105" Hidden="1" Connects="1261,1273" Visible="0"/>
						<Atom3d ID="1275" HasProperties="1" Mapping="409" Parent="105" UserID="459" DisplayStyle="Line" Hidden="1" XYZ="0.606087396760345,-0.106302092078552,1.28096687124201" Connections="1276" ForcefieldType="h1o" Charge="0.41" Components="H" Visible="0">
							<Properties Force="-5.3493291909818,-1124.1509664745,75.2239644870968" RelativeVelocity="-0.642920921174825,-0.739788390972272,-1.18090436662202"/>
						</Atom3d>
						<Bond ID="1276" Mapping="409" Parent="105" Hidden="1" Connects="1263,1275" Visible="0"/>
						<Molecule ID="105" Mapping="409" Parent="2" Children="ci(18):17+1260,4524" Name="Sketch 24" XYZ="0.576928021879738,0.0752192826001439,0.356198049131049" Visible="0"/>
						<Atom3d ID="1277" HasProperties="1" Mapping="409" Parent="107" UserID="460" DisplayStyle="Line" XYZ="2.30797847101726,0.419148795725734,-0.521598370939515" Connections="1279,1283,1285,1287" ForcefieldType="c4" Charge="-0.159" Components="C" Visible="0">
							<Properties Force="-866.577206748528,81.8323080720581,-425.114983403668" RelativeVelocity="0.156735256585334,0.162869983927643,0.0901975445621148"/>
						</Atom3d>
						<Atom3d ID="1278" HasProperties="1" Mapping="409" Parent="107" UserID="461" DisplayStyle="Line" XYZ="2.28257842996755,0.467805145903507,-0.522568465965543" Connections="1279,1281,1289,1291" ForcefieldType="c4o" Charge="0.054" Components="C" Visible="0">
							<Properties Force="150.947531344332,-888.142094875682,127.777534444358" RelativeVelocity="0.0369190822317182,0.0933414892058107,-0.361567488607785"/>
						</Atom3d>
						<Bond ID="1279" Mapping="409" Parent="107" Connects="1277,1278" Visible="0"/>
						<Atom3d ID="1280" HasProperties="1" Mapping="409" Parent="107" UserID="462" DisplayStyle="Line" XYZ="2.23576790789433,0.455928810703404,-0.510082984114925" Connections="1281,1293" ForcefieldType="o2h" Charge="-0.57" Components="O" Visible="0">
							<Properties Force="-792.854351769587,128.950638489235,245.750418718192" RelativeVelocity="-0.0765386516532181,-0.0556064870909993,0.162608155864652"/>
						</Atom3d>
						<Bond ID="1281" Mapping="409" Parent="107" Connects="1278,1280" Visible="0"/>
						<Atom3d ID="1282" HasProperties="1" Mapping="409" Parent="107" UserID="463" DisplayStyle="Line" Hidden="1" XYZ="2.28228430081542,0.394637134224205,-0.540953530453469" Connections="1283" ForcefieldType="h1" Charge="0.053" Components="H" Visible="0">
							<Properties Force="749.692184367253,274.296055205838,19.7852507369929" RelativeVelocity="0.0174234454741352,0.183412304692891,0.784147280992121"/>
						</Atom3d>
						<Bond ID="1283" Mapping="409" Parent="107" Hidden="1" Connects="1277,1282" Visible="0"/>
						<Atom3d ID="1284" HasProperties="1" Mapping="409" Parent="107" UserID="464" DisplayStyle="Line" Hidden="1" XYZ="2.3063304626199,0.405598291096193,-0.48463747271472" Connections="1285" ForcefieldType="h1" Charge="0.053" Components="H" Visible="0">
							<Properties Force="370.191599220949,146.231642466564,-186.087952422452" RelativeVelocity="0.432608141923684,0.117669574125826,-1.1296069919207"/>
						</Atom3d>
						<Bond ID="1285" Mapping="409" Parent="107" Hidden="1" Connects="1277,1284" Visible="0"/>
						<Atom3d ID="1286" HasProperties="1" Mapping="409" Parent="107" UserID="465" DisplayStyle="Line" Hidden="1" XYZ="2.34408215470132,0.419462180182132,-0.536760218408964" Connections="1287" ForcefieldType="h1" Charge="0.053" Components="H" Visible="0">
							<Properties Force="-178.174650492469,-207.118299537711,95.1613984606288" RelativeVelocity="1.4577642620648,0.795354966016959,0.0788275464573781"/>
						</Atom3d>
						<Bond ID="1287" Mapping="409" Parent="107" Hidden="1" Connects="1277,1286" Visible="0"/>
						<Atom3d ID="1288" HasProperties="1" Mapping="409" Parent="107" UserID="466" DisplayStyle="Line" Hidden="1" XYZ="2.2809654760631,0.486362314282975,-0.557598557939372" Connections="1289" ForcefieldType="h1" Charge="0.053" Components="H" Visible="0">
							<Properties Force="200.294969179534,-170.943080403464,423.745768035206" RelativeVelocity="-0.501149637314958,0.106733617161303,0.310572967791598"/>
						</Atom3d>
						<Bond ID="1289" Mapping="409" Parent="107" Hidden="1" Connects="1278,1288" Visible="0"/>
						<Atom3d ID="1290" HasProperties="1" Mapping="409" Parent="107" UserID="467" DisplayStyle="Line" Hidden="1" XYZ="2.29655211172945,0.488750303259796,-0.493620923458584" Connections="1291" ForcefieldType="h1" Charge="0.053" Components="H" Visible="0">
							<Properties Force="298.961296732661,623.916761965199,-25.7472849244692" RelativeVelocity="0.782200389017041,-0.356691770676153,-0.477445725111002"/>
						</Atom3d>
						<Bond ID="1291" Mapping="409" Parent="107" Hidden="1" Connects="1278,1290" Visible="0"/>
						<Atom3d ID="1292" HasProperties="1" Mapping="409" Parent="107" UserID="468" DisplayStyle="Line" Hidden="1" XYZ="2.23754489806622,0.443241566894352,-0.477952152692548" Connections="1293" ForcefieldType="h1o" Charge="0.41" Components="H" Visible="0">
							<Properties Force="18.7811415903125,61.4944520666468,-198.817133520467" RelativeVelocity="0.2657024477522,-0.070112882163639,0.144601599436833"/>
						</Atom3d>
						<Bond ID="1293" Mapping="409" Parent="107" Hidden="1" Connects="1280,1292" Visible="0"/>
						<Molecule ID="107" Mapping="409" Parent="2" Children="ci(18):17+1277,4525" Name="Sketch 24" XYZ="0.275523596888918,-0.14532054230823,0.356198049131049" Visible="0"/>
						<Atom3d ID="1294" HasProperties="1" Mapping="409" Parent="109" UserID="469" DisplayStyle="Line" XYZ="-0.0132006695543831,0.378222159618109,2.44688064963544" Connections="1296,1300,1302,1304" ForcefieldType="c4" Charge="-0.159" Components="C" Visible="0">
							<Properties Force="-474.762559986032,761.242550454714,-714.560924252623" RelativeVelocity="-0.104606544880484,-0.0649530871954188,-0.370438329303858"/>
						</Atom3d>
						<Atom3d ID="1295" HasProperties="1" Mapping="409" Parent="109" UserID="470" DisplayStyle="Line" XYZ="0.0127995167811639,0.337590188283479,2.42495052630128" Connections="1296,1298,1306,1308" ForcefieldType="c4o" Charge="0.054" Components="C" Visible="0">
							<Properties Force="803.073365028706,-1329.27708040252,865.1819574095" RelativeVelocity="-0.0804403234599507,-0.0430337381716129,-0.289263043410867"/>
						</Atom3d>
						<Bond ID="1296" Mapping="409" Parent="109" Connects="1294,1295" Visible="0"/>
						<Atom3d ID="1297" HasProperties="1" Mapping="409" Parent="109" UserID="471" DisplayStyle="Line" XYZ="0.0308642621851929,0.347529323965547,2.37913745723553" Connections="1298,1310" ForcefieldType="o2h" Charge="-0.57" Components="O" Visible="0">
							<Properties Force="-412.740177215072,1090.64183773878,593.060199967563" RelativeVelocity="0.173759669769995,0.0225001483747403,-0.231532665593384"/>
						</Atom3d>
						<Bond ID="1298" Mapping="409" Parent="109" Connects="1295,1297" Visible="0"/>
						<Atom3d ID="1299" HasProperties="1" Mapping="409" Parent="109" UserID="472" DisplayStyle="Line" Hidden="1" XYZ="-0.038210701884906,0.367718511529,2.47429821055515" Connections="1300" ForcefieldType="h1" Charge="0.053" Components="H" Visible="0">
							<Properties Force="33.8657131851532,-105.165475403773,229.551795423285" RelativeVelocity="0.111015455483365,-0.754050336087489,-0.902590166109429"/>
						</Atom3d>
						<Bond ID="1300" Mapping="409" Parent="109" Hidden="1" Connects="1294,1299" Visible="0"/>
						<Atom3d ID="1301" HasProperties="1" Mapping="409" Parent="109" UserID="473" DisplayStyle="Line" Hidden="1" XYZ="-0.034120159589786,0.394126003133116,2.41822058891251" Connections="1302" ForcefieldType="h1" Charge="0.053" Components="H" Visible="0">
							<Properties Force="-295.510730667969,-58.7480244328217,-69.2439714582677" RelativeVelocity="-0.357644658325216,-0.0733088816656779,0.616802743988617"/>
						</Atom3d>
						<Bond ID="1302" Mapping="409" Parent="109" Hidden="1" Connects="1294,1301" Visible="0"/>
						<Atom3d ID="1303" HasProperties="1" Mapping="409" Parent="109" UserID="474" DisplayStyle="Line" Hidden="1" XYZ="0.00769247286822197,0.408899526637205,2.45786264453974" Connections="1304" ForcefieldType="h1" Charge="0.053" Components="H" Visible="0">
							<Properties Force="378.778842109327,-98.6804592365613,297.645781080403" RelativeVelocity="0.110027522856611,-0.991397804940636,-0.207344905090564"/>
						</Atom3d>
						<Bond ID="1304" Mapping="409" Parent="109" Hidden="1" Connects="1294,1303" Visible="0"/>
						<Atom3d ID="1305" HasProperties="1" Mapping="409" Parent="109" UserID="475" DisplayStyle="Line" Hidden="1" XYZ="-0.0113323565705161,0.306374555761725,2.42283118666009" Connections="1306" ForcefieldType="h1" Charge="0.053" Components="H" Visible="0">
							<Properties Force="-40.6251477764463,196.608438125092,-77.6984469708154" RelativeVelocity="0.114443037657822,-0.83290817182151,0.430276681921476"/>
						</Atom3d>
						<Bond ID="1306" Mapping="409" Parent="109" Hidden="1" Connects="1295,1305" Visible="0"/>
						<Atom3d ID="1307" HasProperties="1" Mapping="409" Parent="109" UserID="476" DisplayStyle="Line" Hidden="1" XYZ="0.041249061301134,0.324332860741251,2.451558852675" Connections="1308" ForcefieldType="h1" Charge="0.053" Components="H" Visible="0">
							<Properties Force="-347.48712594848,321.500964311345,-722.134951703663" RelativeVelocity="-0.350574794640472,0.0668873178153713,0.15574754798958"/>
						</Atom3d>
						<Bond ID="1308" Mapping="409" Parent="109" Hidden="1" Connects="1295,1307" Visible="0"/>
						<Atom3d ID="1309" HasProperties="1" Mapping="409" Parent="109" UserID="477" DisplayStyle="Line" Hidden="1" XYZ="0.0346949006043639,0.318762110636554,2.36309387070246" Connections="1310" ForcefieldType="h1o" Charge="0.41" Components="H" Visible="0">
							<Properties Force="362.823250953589,-734.931467799714,-377.176706996646" RelativeVelocity="0.307964504493421,-0.533828454037345,-0.197041725023181"/>
						</Atom3d>
						<Bond ID="1310" Mapping="409" Parent="109" Hidden="1" Connects="1297,1309" Visible="0"/>
						<Molecule ID="109" Mapping="409" Parent="2" Children="ci(18):17+1294,4526" Name="Sketch 24" XYZ="0.576928021879738,0.0752192826001439,0.356198049131049" Visible="0"/>
						<Atom3d ID="1311" HasProperties="1" Mapping="409" Parent="111" UserID="478" DisplayStyle="Line" XYZ="1.10745156844635,1.16400508918575,0.599154407451796" Connections="1313,1317,1319,1321" ForcefieldType="c4" Charge="-0.159" Components="C" Visible="0">
							<Properties Force="557.472427044084,692.270761209856,-1162.23153468988" RelativeVelocity="0.00350239129433222,0.0966439726799865,-0.323057541884437"/>
						</Atom3d>
						<Atom3d ID="1312" HasProperties="1" Mapping="409" Parent="111" UserID="479" DisplayStyle="Line" XYZ="1.14996863572841,1.16043149454294,0.562116734312534" Connections="1313,1315,1323,1325" ForcefieldType="c4o" Charge="0.054" Components="C" Visible="0">
							<Properties Force="-872.948745762442,655.748002202717,-149.913595247234" RelativeVelocity="0.0658152358666167,0.0368604384110741,0.0945194437397105"/>
						</Atom3d>
						<Bond ID="1313" Mapping="409" Parent="111" Connects="1311,1312" Visible="0"/>
						<Atom3d ID="1314" HasProperties="1" Mapping="409" Parent="111" UserID="480" DisplayStyle="Line" XYZ="1.18950370290348,1.18805830599718,0.578203192582988" Connections="1315,1327" ForcefieldType="o2h" Charge="-0.57" Components="O" Visible="0">
							<Properties Force="16.4109065873648,-623.639280867891,216.275894045751" RelativeVelocity="0.191052553673531,-0.0573816454186878,-0.106467176179209"/>
						</Atom3d>
						<Bond ID="1315" Mapping="409" Parent="111" Connects="1312,1314" Visible="0"/>
						<Atom3d ID="1316" HasProperties="1" Mapping="409" Parent="111" UserID="481" DisplayStyle="Line" Hidden="1" XYZ="1.07676140460704,1.14088691118514,0.592083180550819" Connections="1317" ForcefieldType="h1" Charge="0.053" Components="H" Visible="0">
							<Properties Force="156.504721678466,-84.0792900489519,-13.9070735834497" RelativeVelocity="-0.829007881979441,1.83840942977908,0.108855780677991"/>
						</Atom3d>
						<Bond ID="1317" Mapping="409" Parent="111" Hidden="1" Connects="1311,1316" Visible="0"/>
						<Atom3d ID="1318" HasProperties="1" Mapping="409" Parent="111" UserID="482" DisplayStyle="Line" Hidden="1" XYZ="1.09488051989355,1.20134373909243,0.595015645668207" Connections="1319" ForcefieldType="h1" Charge="0.053" Components="H" Visible="0">
							<Properties Force="-25.8055036418623,-308.976425682558,236.639089981263" RelativeVelocity="-0.789985041568333,0.130250263445997,0.121310960538424"/>
						</Atom3d>
						<Bond ID="1319" Mapping="409" Parent="111" Hidden="1" Connects="1311,1318" Visible="0"/>
						<Atom3d ID="1320" HasProperties="1" Mapping="409" Parent="111" UserID="483" DisplayStyle="Line" Hidden="1" XYZ="1.12022582090943,1.16067229637006,0.634996354445083" Connections="1321" ForcefieldType="h1" Charge="0.053" Components="H" Visible="0">
							<Properties Force="140.482290342084,-196.098438861774,423.373986522239" RelativeVelocity="0.699944021989807,0.733350477342675,-0.534420437599874"/>
						</Atom3d>
						<Bond ID="1321" Mapping="409" Parent="111" Hidden="1" Connects="1311,1320" Visible="0"/>
						<Atom3d ID="1322" HasProperties="1" Mapping="409" Parent="111" UserID="484" DisplayStyle="Line" Hidden="1" XYZ="1.13959118135347,1.18207519843407,0.52981967744976" Connections="1323" ForcefieldType="h1" Charge="0.053" Components="H" Visible="0">
							<Properties Force="-221.205605700977,-790.373463738611,172.872302746269" RelativeVelocity="-0.462601441558429,0.670587147081362,-0.342079984280108"/>
						</Atom3d>
						<Bond ID="1323" Mapping="409" Parent="111" Hidden="1" Connects="1312,1322" Visible="0"/>
						<Atom3d ID="1324" HasProperties="1" Mapping="409" Parent="111" UserID="485" DisplayStyle="Line" Hidden="1" XYZ="1.15753355469304,1.12291370353792,0.551214346398777" Connections="1325" ForcefieldType="h1" Charge="0.053" Components="H" Visible="0">
							<Properties Force="163.039521155584,388.66196567184,169.399673458703" RelativeVelocity="0.182077055165295,-0.628321456869525,-0.264925676298622"/>
						</Atom3d>
						<Bond ID="1325" Mapping="409" Parent="111" Hidden="1" Connects="1312,1324" Visible="0"/>
						<Atom3d ID="1326" HasProperties="1" Mapping="409" Parent="111" UserID="486" DisplayStyle="Line" Hidden="1" XYZ="1.21435704464649,1.1828133306617,0.55472946549583" Connections="1327" ForcefieldType="h1o" Charge="0.41" Components="H" Visible="0">
							<Properties Force="-23.2129480561011,60.0326682847668,210.376152710005" RelativeVelocity="-0.479321824615454,-0.467812949254597,-0.213765540678528"/>
						</Atom3d>
						<Bond ID="1327" Mapping="409" Parent="111" Hidden="1" Connects="1314,1326" Visible="0"/>
						<Molecule ID="111" Mapping="409" Parent="2" Children="ci(18):17+1311,4527" Name="Sketch 24" XYZ="0.576928021879738,0.0752192826001439,0.356198049131049" Visible="0"/>
						<Atom3d ID="1328" HasProperties="1" Mapping="409" Parent="113" UserID="487" DisplayStyle="Line" XYZ="0.771057501828349,-1.30808267564176,1.57165632420637" Connections="1330,1334,1336,1338" ForcefieldType="c4" Charge="-0.159" Components="C" Visible="0">
							<Properties Force="703.67184424189,-409.527813364485,201.701607207343" RelativeVelocity="0.00176476785941073,-0.0109490478871164,-0.106464438722382"/>
						</Atom3d>
						<Atom3d ID="1329" HasProperties="1" Mapping="409" Parent="113" UserID="488" DisplayStyle="Line" XYZ="0.800476124024617,-1.29596070408262,1.52789922960899" Connections="1330,1332,1340,1342" ForcefieldType="c4o" Charge="0.054" Components="C" Visible="0">
							<Properties Force="98.1861920082254,256.334070537806,-567.942395950094" RelativeVelocity="-0.135530878419777,-0.0901252660348513,0.0718496862167725"/>
						</Atom3d>
						<Bond ID="1330" Mapping="409" Parent="113" Connects="1328,1329" Visible="0"/>
						<Atom3d ID="1331" HasProperties="1" Mapping="409" Parent="113" UserID="489" DisplayStyle="Line" XYZ="0.770212806200093,-1.29035254236677,1.48631206544627" Connections="1332,1344" ForcefieldType="o2h" Charge="-0.57" Components="O" Visible="0">
							<Properties Force="196.682904832689,205.41256678548,946.608526406862" RelativeVelocity="0.0457990488275832,0.185171721050166,-0.0753695606761571"/>
						</Atom3d>
						<Bond ID="1332" Mapping="409" Parent="113" Connects="1329,1331" Visible="0"/>
						<Atom3d ID="1333" HasProperties="1" Mapping="409" Parent="113" UserID="490" DisplayStyle="Line" Hidden="1" XYZ="0.751317172110335,-1.27821941839315,1.58287438782003" Connections="1334" ForcefieldType="h1" Charge="0.053" Components="H" Visible="0">
							<Properties Force="-272.981572763679,947.692100920831,398.345927714857" RelativeVelocity="-0.217308972873043,0.275462185451874,0.63811779904366"/>
						</Atom3d>
						<Bond ID="1334" Mapping="409" Parent="113" Hidden="1" Connects="1328,1333" Visible="0"/>
						<Atom3d ID="1335" HasProperties="1" Mapping="409" Parent="113" UserID="491" DisplayStyle="Line" Hidden="1" XYZ="0.793271921255479,-1.32118185144361,1.6016634704574" Connections="1336" ForcefieldType="h1" Charge="0.053" Components="H" Visible="0">
							<Properties Force="-245.438067022893,308.625690094895,-267.334951321211" RelativeVelocity="1.29372208476979,-0.624647863218604,-0.893410147610152"/>
						</Atom3d>
						<Bond ID="1336" Mapping="409" Parent="113" Hidden="1" Connects="1328,1335" Visible="0"/>
						<Atom3d ID="1337" HasProperties="1" Mapping="409" Parent="113" UserID="492" DisplayStyle="Line" Hidden="1" XYZ="0.743185953844313,-1.3335742123011,1.56620977886061" Connections="1338" ForcefieldType="h1" Charge="0.053" Components="H" Visible="0">
							<Properties Force="-153.843037258598,-564.241964097212,-391.553436980932" RelativeVelocity="0.118137315098477,0.0363381940698365,0.453541696845139"/>
						</Atom3d>
						<Bond ID="1338" Mapping="409" Parent="113" Hidden="1" Connects="1328,1337" Visible="0"/>
						<Atom3d ID="1339" HasProperties="1" Mapping="409" Parent="113" UserID="493" DisplayStyle="Line" Hidden="1" XYZ="0.825841682122843,-1.32492737115449,1.51847480968123" Connections="1340" ForcefieldType="h1" Charge="0.053" Components="H" Visible="0">
							<Properties Force="-240.196081605437,394.462636279218,255.01692999191" RelativeVelocity="0.393841665066504,1.0051308119865,-0.780524587777588"/>
						</Atom3d>
						<Bond ID="1340" Mapping="409" Parent="113" Hidden="1" Connects="1329,1339" Visible="0"/>
						<Atom3d ID="1341" HasProperties="1" Mapping="409" Parent="113" UserID="494" DisplayStyle="Line" Hidden="1" XYZ="0.821540335769575,-1.26138391019223,1.53465747119709" Connections="1342" ForcefieldType="h1" Charge="0.053" Components="H" Visible="0">
							<Properties Force="-369.940541772329,-800.839066654008,-187.355784034319" RelativeVelocity="-0.899607082932543,-1.16097655305892,-0.548742553988453"/>
						</Atom3d>
						<Bond ID="1342" Mapping="409" Parent="113" Hidden="1" Connects="1329,1341" Visible="0"/>
						<Atom3d ID="1343" HasProperties="1" Mapping="409" Parent="113" UserID="495" DisplayStyle="Line" Hidden="1" XYZ="0.746735492564034,-1.26839639084479,1.49921793823355" Connections="1344" ForcefieldType="h1o" Charge="0.41" Components="H" Visible="0">
							<Properties Force="30.6814422437456,-268.932873408708,-339.144745442333" RelativeVelocity="-0.407022196999092,0.522262006703776,0.171345557219489"/>
						</Atom3d>
						<Bond ID="1344" Mapping="409" Parent="113" Hidden="1" Connects="1331,1343" Visible="0"/>
						<Molecule ID="113" Mapping="409" Parent="2" Children="ci(18):17+1328,4528" Name="Sketch 24" XYZ="0.576928021879738,0.0752192826001439,0.356198049131049" Visible="0"/>
						<Atom3d ID="1345" HasProperties="1" Mapping="409" Parent="115" UserID="496" DisplayStyle="Line" XYZ="1.59091973229343,-0.783250854798753,1.05607562941628" Connections="1347,1351,1353,1355" ForcefieldType="c4" Charge="-0.159" Components="C" Visible="0">
							<Properties Force="201.771438362109,200.00544960585,1124.22068199814" RelativeVelocity="-0.046122314235775,-0.0361802304003584,0.172078464689171"/>
						</Atom3d>
						<Atom3d ID="1346" HasProperties="1" Mapping="409" Parent="115" UserID="497" DisplayStyle="Line" XYZ="1.55185968079453,-0.764839935386293,1.09144582966747" Connections="1347,1349,1357,1359" ForcefieldType="c4o" Charge="0.054" Components="C" Visible="0">
							<Properties Force="-352.816975722807,268.317020965135,-476.490607991161" RelativeVelocity="-0.13988760751246,0.131773156435786,0.112480240450188"/>
						</Atom3d>
						<Bond ID="1347" Mapping="409" Parent="115" Connects="1345,1346" Visible="0"/>
						<Atom3d ID="1348" HasProperties="1" Mapping="409" Parent="115" UserID="498" DisplayStyle="Line" XYZ="1.57044171500854,-0.740811147635806,1.13139131963276" Connections="1349,1361" ForcefieldType="o2h" Charge="-0.57" Components="O" Visible="0">
							<Properties Force="1173.60041559006,-907.821005122564,-41.535568532532" RelativeVelocity="0.110397310442757,-0.33199414308258,-0.0073119355408335"/>
						</Atom3d>
						<Bond ID="1349" Mapping="409" Parent="115" Connects="1346,1348" Visible="0"/>
						<Atom3d ID="1350" HasProperties="1" Mapping="409" Parent="115" UserID="499" DisplayStyle="Line" Hidden="1" XYZ="1.57756104223057,-0.812241163840243,1.03513613373319" Connections="1351" ForcefieldType="h1" Charge="0.053" Components="H" Visible="0">
							<Properties Force="-130.266161414639,-303.934666650369,-269.870834004684" RelativeVelocity="-0.344374150701066,1.03933652345216,1.01014660103132"/>
						</Atom3d>
						<Bond ID="1351" Mapping="409" Parent="115" Hidden="1" Connects="1345,1350" Visible="0"/>
						<Atom3d ID="1352" HasProperties="1" Mapping="409" Parent="115" UserID="500" DisplayStyle="Line" Hidden="1" XYZ="1.62386248958645,-0.795485765147326,1.07422003711735" Connections="1353" ForcefieldType="h1" Charge="0.053" Components="H" Visible="0">
							<Properties Force="-395.468327921504,-73.0931233093468,128.504671956934" RelativeVelocity="0.621614815424766,0.675616076840721,-0.29652883542751"/>
						</Atom3d>
						<Bond ID="1353" Mapping="409" Parent="115" Hidden="1" Connects="1345,1352" Visible="0"/>
						<Atom3d ID="1354" HasProperties="1" Mapping="409" Parent="115" UserID="501" DisplayStyle="Line" Hidden="1" XYZ="1.60455165804567,-0.755298888882989,1.0331852060709" Connections="1355" ForcefieldType="h1" Charge="0.053" Components="H" Visible="0">
							<Properties Force="-174.778597107924,273.229674610159,-234.923166185574" RelativeVelocity="0.289375338096608,1.00869695627975,-0.420940001693647"/>
						</Atom3d>
						<Bond ID="1355" Mapping="409" Parent="115" Hidden="1" Connects="1345,1354" Visible="0"/>
						<Atom3d ID="1356" HasProperties="1" Mapping="409" Parent="115" UserID="502" DisplayStyle="Line" Hidden="1" XYZ="1.52753797257993,-0.793024558943354,1.10603546433394" Connections="1357" ForcefieldType="h1" Charge="0.053" Components="H" Visible="0">
							<Properties Force="293.542766871089,152.972642777418,-450.831149357274" RelativeVelocity="0.588664533600939,0.0624718178910095,0.332971301274981"/>
						</Atom3d>
						<Bond ID="1357" Mapping="409" Parent="115" Hidden="1" Connects="1346,1356" Visible="0"/>
						<Atom3d ID="1358" HasProperties="1" Mapping="409" Parent="115" UserID="503" DisplayStyle="Line" Hidden="1" XYZ="1.52953641770093,-0.738403652829716,1.07067005284007" Connections="1359" ForcefieldType="h1" Charge="0.053" Components="H" Visible="0">
							<Properties Force="162.207721303715,-519.454576933278,280.769039699226" RelativeVelocity="-0.223144773115946,-0.557031668710813,0.345599498066781"/>
						</Atom3d>
						<Bond ID="1359" Mapping="409" Parent="115" Hidden="1" Connects="1346,1358" Visible="0"/>
						<Atom3d ID="1360" HasProperties="1" Mapping="409" Parent="115" UserID="504" DisplayStyle="Line" Hidden="1" XYZ="1.55269448926353,-0.713239897043722,1.13642901723642" Connections="1361" ForcefieldType="h1o" Charge="0.41" Components="H" Visible="0">
							<Properties Force="-491.64825074951,667.04594288681,35.4470563484061" RelativeVelocity="0.0751740230363908,-0.268894449866877,-0.521277694767752"/>
						</Atom3d>
						<Bond ID="1361" Mapping="409" Parent="115" Hidden="1" Connects="1348,1360" Visible="0"/>
						<Molecule ID="115" Mapping="409" Parent="2" Children="ci(18):17+1345,4529" Name="Sketch 24" XYZ="0.576928021879738,0.0752192826001439,0.356198049131049" Visible="0"/>
						<Atom3d ID="1362" HasProperties="1" Mapping="409" Parent="117" UserID="505" DisplayStyle="Line" XYZ="1.22318737891644,0.544779071395387,-0.909077821693281" Connections="1364,1368,1370,1372" ForcefieldType="c4" Charge="-0.159" Components="C" Visible="0">
							<Properties Force="332.221186160017,237.903396419106,1298.77397598436" RelativeVelocity="0.0795354847488244,-0.0594212473174758,0.0644285754719878"/>
						</Atom3d>
						<Atom3d ID="1363" HasProperties="1" Mapping="409" Parent="117" UserID="506" DisplayStyle="Line" XYZ="1.273560530586,0.539443937623249,-0.888466895885571" Connections="1364,1366,1374,1376" ForcefieldType="c4o" Charge="0.054" Components="C" Visible="0">
							<Properties Force="149.206467385642,-72.5416956719955,270.099827734082" RelativeVelocity="-0.0202676882002215,-0.0270674636418248,-0.223075576423131"/>
						</Atom3d>
						<Bond ID="1364" Mapping="409" Parent="117" Connects="1362,1363" Visible="0"/>
						<Atom3d ID="1365" HasProperties="1" Mapping="409" Parent="117" UserID="507" DisplayStyle="Line" XYZ="1.27465780533969,0.514133906803399,-0.843643544394361" Connections="1366,1378" ForcefieldType="o2h" Charge="-0.57" Components="O" Visible="0">
							<Properties Force="123.139790723488,149.12155417875,-497.949147985246" RelativeVelocity="-0.104671491137039,-0.0655305396613048,-0.186303588497218"/>
						</Atom3d>
						<Bond ID="1366" Mapping="409" Parent="117" Connects="1363,1365" Visible="0"/>
						<Atom3d ID="1367" HasProperties="1" Mapping="409" Parent="117" UserID="508" DisplayStyle="Line" Hidden="1" XYZ="1.20392496107647,0.564117224702838,-0.880708988038841" Connections="1368" ForcefieldType="h1" Charge="0.053" Components="H" Visible="0">
							<Properties Force="-181.391009265237,-113.801225830888,-173.990787665185" RelativeVelocity="-0.512321072376402,0.029906785857525,-0.21291422961565"/>
						</Atom3d>
						<Bond ID="1368" Mapping="409" Parent="117" Hidden="1" Connects="1362,1367" Visible="0"/>
						<Atom3d ID="1369" HasProperties="1" Mapping="409" Parent="117" UserID="509" DisplayStyle="Line" Hidden="1" XYZ="1.20602882017591,0.509225806033235,-0.912709305058771" Connections="1370" ForcefieldType="h1" Charge="0.053" Components="H" Visible="0">
							<Properties Force="162.039194467887,399.403088054699,-270.952140236223" RelativeVelocity="0.703402236408803,0.910193533789104,0.145296766029565"/>
						</Atom3d>
						<Bond ID="1370" Mapping="409" Parent="117" Hidden="1" Connects="1362,1369" Visible="0"/>
						<Atom3d ID="1371" HasProperties="1" Mapping="409" Parent="117" UserID="510" DisplayStyle="Line" Hidden="1" XYZ="1.2239224136143,0.568485632952476,-0.939247407922561" Connections="1372" ForcefieldType="h1" Charge="0.053" Components="H" Visible="0">
							<Properties Force="-172.295830768248,-142.16919010003,-507.54465725284" RelativeVelocity="-0.380679284832788,0.691805604751589,-0.294917004297781"/>
						</Atom3d>
						<Bond ID="1372" Mapping="409" Parent="117" Hidden="1" Connects="1362,1371" Visible="0"/>
						<Atom3d ID="1373" HasProperties="1" Mapping="409" Parent="117" UserID="511" DisplayStyle="Line" Hidden="1" XYZ="1.29585362296219,0.57271058038821,-0.887084835513681" Connections="1374" ForcefieldType="h1" Charge="0.053" Components="H" Visible="0">
							<Properties Force="-525.088844716887,-163.796452371739,147.557989793665" RelativeVelocity="-0.797397977740809,0.0104830976867861,-1.11656832241609"/>
						</Atom3d>
						<Bond ID="1374" Mapping="409" Parent="117" Hidden="1" Connects="1363,1373" Visible="0"/>
						<Atom3d ID="1375" HasProperties="1" Mapping="409" Parent="117" UserID="512" DisplayStyle="Line" Hidden="1" XYZ="1.29380444677681,0.518384829337007,-0.913244752672591" Connections="1376" ForcefieldType="h1" Charge="0.053" Components="H" Visible="0">
							<Properties Force="222.140838685889,-428.277316961805,-167.545139879103" RelativeVelocity="0.961930302693076,0.247528944803755,-0.0407594093958184"/>
						</Atom3d>
						<Bond ID="1376" Mapping="409" Parent="117" Hidden="1" Connects="1363,1375" Visible="0"/>
						<Atom3d ID="1377" HasProperties="1" Mapping="409" Parent="117" UserID="513" DisplayStyle="Line" Hidden="1" XYZ="1.26524395609326,0.536460942848691,-0.819082958504101" Connections="1378" ForcefieldType="h1o" Charge="0.41" Components="H" Visible="0">
							<Properties Force="-1.43814090590024,12.284144043122,-243.936554298721" RelativeVelocity="0.387094055439368,-0.339132636787525,0.66081494189878"/>
						</Atom3d>
						<Bond ID="1378" Mapping="409" Parent="117" Hidden="1" Connects="1365,1377" Visible="0"/>
						<Molecule ID="117" Mapping="409" Parent="2" Children="ci(18):17+1362,4530" Name="Sketch 24" XYZ="0.576928021879738,0.0752192826001439,0.356198049131049" Visible="0"/>
						<Atom3d ID="1379" HasProperties="1" Mapping="409" Parent="119" UserID="514" DisplayStyle="Line" XYZ="0.850654922237847,-0.335141270954013,0.840105231460789" Connections="1381,1385,1387,1389" ForcefieldType="c4" Charge="-0.159" Components="C" Visible="0">
							<Properties Force="-1748.12541866421,-343.995282562609,-496.395350543944" RelativeVelocity="-0.0594197149466416,-0.0868948597379746,-0.0483887103559655"/>
						</Atom3d>
						<Atom3d ID="1380" HasProperties="1" Mapping="409" Parent="119" UserID="515" DisplayStyle="Line" XYZ="0.823558618673349,-0.349717433360061,0.886675084203466" Connections="1381,1383,1391,1393" ForcefieldType="c4o" Charge="0.054" Components="C" Visible="0">
							<Properties Force="841.563217669168,521.393794737938,-1525.49569727057" RelativeVelocity="-0.0783402482615097,-0.0257155011745648,-0.130851193141632"/>
						</Atom3d>
						<Bond ID="1381" Mapping="409" Parent="119" Connects="1379,1380" Visible="0"/>
						<Atom3d ID="1382" HasProperties="1" Mapping="409" Parent="119" UserID="516" DisplayStyle="Line" XYZ="0.793712054137575,-0.389392070332293,0.875487624244052" Connections="1383,1395" ForcefieldType="o2h" Charge="-0.57" Components="O" Visible="0">
							<Properties Force="264.12410485751,604.885113367397,492.296904195248" RelativeVelocity="-0.0290455266932894,-0.0647073492493453,-0.072905821347367"/>
						</Atom3d>
						<Bond ID="1383" Mapping="409" Parent="119" Connects="1380,1382" Visible="0"/>
						<Atom3d ID="1384" HasProperties="1" Mapping="409" Parent="119" UserID="517" DisplayStyle="Line" Hidden="1" XYZ="0.882912068420409,-0.314611976186458,0.84425835329502" Connections="1385" ForcefieldType="h1" Charge="0.053" Components="H" Visible="0">
							<Properties Force="262.198205905468,-8.23587891959046,140.29175667814" RelativeVelocity="0.0466908801909852,0.0227612896311007,-0.328038641911696"/>
						</Atom3d>
						<Bond ID="1385" Mapping="409" Parent="119" Hidden="1" Connects="1379,1384" Visible="0"/>
						<Atom3d ID="1386" HasProperties="1" Mapping="409" Parent="119" UserID="518" DisplayStyle="Line" Hidden="1" XYZ="0.824473320636415,-0.31267586929686,0.819105821769655" Connections="1387" ForcefieldType="h1" Charge="0.053" Components="H" Visible="0">
							<Properties Force="542.841514192802,-201.608429634633,250.277417296128" RelativeVelocity="-0.168812032193646,0.144143027924609,0.429336151471304"/>
						</Atom3d>
						<Bond ID="1387" Mapping="409" Parent="119" Hidden="1" Connects="1379,1386" Visible="0"/>
						<Atom3d ID="1388" HasProperties="1" Mapping="409" Parent="119" UserID="519" DisplayStyle="Line" Hidden="1" XYZ="0.854641074543744,-0.36699822511249,0.816885383382381" Connections="1389" ForcefieldType="h1" Charge="0.053" Components="H" Visible="0">
							<Properties Force="326.122289598142,244.11482809728,307.163003975104" RelativeVelocity="-0.0598069240367302,0.962469770202657,-0.115610993132881"/>
						</Atom3d>
						<Bond ID="1389" Mapping="409" Parent="119" Hidden="1" Connects="1379,1388" Visible="0"/>
						<Atom3d ID="1390" HasProperties="1" Mapping="409" Parent="119" UserID="520" DisplayStyle="Line" Hidden="1" XYZ="0.805171931544099,-0.317100550537763,0.896811370411386" Connections="1391" ForcefieldType="h1" Charge="0.053" Components="H" Visible="0">
							<Properties Force="-433.521545199281,-56.4256703937581,279.383920907818" RelativeVelocity="-0.218650457983723,0.121829477082116,0.0275684000569561"/>
						</Atom3d>
						<Bond ID="1391" Mapping="409" Parent="119" Hidden="1" Connects="1380,1390" Visible="0"/>
						<Atom3d ID="1392" HasProperties="1" Mapping="409" Parent="119" UserID="521" DisplayStyle="Line" Hidden="1" XYZ="0.852342904162798,-0.355222123025891,0.911541990565368" Connections="1393" ForcefieldType="h1" Charge="0.053" Components="H" Visible="0">
							<Properties Force="2.90226661551549,-571.64922407096,568.578344468714" RelativeVelocity="0.354486838888682,-0.830246660387245,-0.594658472085615"/>
						</Atom3d>
						<Bond ID="1393" Mapping="409" Parent="119" Hidden="1" Connects="1380,1392" Visible="0"/>
						<Atom3d ID="1394" HasProperties="1" Mapping="409" Parent="119" UserID="522" DisplayStyle="Line" Hidden="1" XYZ="0.781569299183396,-0.397957401592862,0.906478882072412" Connections="1395" ForcefieldType="h1o" Charge="0.41" Components="H" Visible="0">
							<Properties Force="65.0974033994774,-289.459690726161,-220.281066018645" RelativeVelocity="-0.60443874621251,0.62175968549437,-0.214194324842217"/>
						</Atom3d>
						<Bond ID="1395" Mapping="409" Parent="119" Hidden="1" Connects="1382,1394" Visible="0"/>
						<Molecule ID="119" Mapping="409" Parent="2" Children="ci(18):17+1379,4531" Name="Sketch 24" XYZ="0.576928021879738,0.0752192826001439,0.356198049131049" Visible="0"/>
						<Atom3d ID="1396" HasProperties="1" Mapping="409" Parent="121" UserID="523" DisplayStyle="Line" XYZ="2.44457596154787,2.14018637957182,-0.978834299419921" Connections="1398,1402,1404,1406" ForcefieldType="c4" Charge="-0.159" Components="C" Visible="0">
							<Properties Force="-1474.38699031806,-1012.91538631666,288.514938901855" RelativeVelocity="0.122616706183378,-0.0956425899185044,0.0492991736398863"/>
						</Atom3d>
						<Atom3d ID="1397" HasProperties="1" Mapping="409" Parent="121" UserID="524" DisplayStyle="Line" XYZ="2.47216920895047,2.09409297844533,-0.978551681969471" Connections="1398,1400,1408,1410" ForcefieldType="c4o" Charge="0.054" Components="C" Visible="0">
							<Properties Force="81.0033918960454,-153.87820818442,-317.711089478559" RelativeVelocity="-0.0897829850864936,-0.0579161745332467,0.0519301371291292"/>
						</Atom3d>
						<Bond ID="1398" Mapping="409" Parent="121" Connects="1396,1397" Visible="0"/>
						<Atom3d ID="1399" HasProperties="1" Mapping="409" Parent="121" UserID="525" DisplayStyle="Line" XYZ="2.50370252157199,2.09064903897342,-1.01837757340549" Connections="1400,1412" ForcefieldType="o2h" Charge="-0.57" Components="O" Visible="0">
							<Properties Force="-315.426203000415,300.379751736089,30.0382731530027" RelativeVelocity="-0.0659157835421252,0.25463056572331,-0.0164541844632502"/>
						</Atom3d>
						<Bond ID="1400" Mapping="409" Parent="121" Connects="1397,1399" Visible="0"/>
						<Atom3d ID="1401" HasProperties="1" Mapping="409" Parent="121" UserID="526" DisplayStyle="Line" Hidden="1" XYZ="2.46447211094487,2.17077825563197,-0.979199631766971" Connections="1402" ForcefieldType="h1" Charge="0.053" Components="H" Visible="0">
							<Properties Force="1315.09515801002,1265.60967277274,-426.344793261141" RelativeVelocity="0.304731205448381,0.432939939357607,0.34295483804294"/>
						</Atom3d>
						<Bond ID="1402" Mapping="409" Parent="121" Hidden="1" Connects="1396,1401" Visible="0"/>
						<Atom3d ID="1403" HasProperties="1" Mapping="409" Parent="121" UserID="527" DisplayStyle="Line" Hidden="1" XYZ="2.4244525745319,2.1471178658579,-0.946037738522171" Connections="1404" ForcefieldType="h1" Charge="0.053" Components="H" Visible="0">
							<Properties Force="-148.043546164564,-444.98245437679,98.9349314817326" RelativeVelocity="-0.402797534452512,0.232765916644701,0.328416422980119"/>
						</Atom3d>
						<Bond ID="1404" Mapping="409" Parent="121" Hidden="1" Connects="1396,1403" Visible="0"/>
						<Atom3d ID="1405" HasProperties="1" Mapping="409" Parent="121" UserID="528" DisplayStyle="Line" Hidden="1" XYZ="2.41816031883577,2.14052301206506,-1.00753746081344" Connections="1406" ForcefieldType="h1" Charge="0.053" Components="H" Visible="0">
							<Properties Force="55.6941275919459,68.1333526682303,-113.546172995068" RelativeVelocity="0.0678991489761817,-0.876348929062118,-0.707131112046192"/>
						</Atom3d>
						<Bond ID="1406" Mapping="409" Parent="121" Hidden="1" Connects="1396,1405" Visible="0"/>
						<Atom3d ID="1407" HasProperties="1" Mapping="409" Parent="121" UserID="529" DisplayStyle="Line" Hidden="1" XYZ="2.449676484458,2.06197446739852,-0.977618351744561" Connections="1408" ForcefieldType="h1" Charge="0.053" Components="H" Visible="0">
							<Properties Force="-75.0436532064114,184.525450632061,-208.356679227358" RelativeVelocity="-0.315857799872032,1.6408560000483,0.378310077940933"/>
						</Atom3d>
						<Bond ID="1408" Mapping="409" Parent="121" Hidden="1" Connects="1397,1407" Visible="0"/>
						<Atom3d ID="1409" HasProperties="1" Mapping="409" Parent="121" UserID="530" DisplayStyle="Line" Hidden="1" XYZ="2.49264580859008,2.09148021758093,-0.946590194407421" Connections="1410" ForcefieldType="h1" Charge="0.053" Components="H" Visible="0">
							<Properties Force="440.904739791524,46.6165425896332,579.339867413536" RelativeVelocity="-0.024433041559924,0.512882909709298,-0.172720625962773"/>
						</Atom3d>
						<Bond ID="1410" Mapping="409" Parent="121" Hidden="1" Connects="1397,1409" Visible="0"/>
						<Atom3d ID="1411" HasProperties="1" Mapping="409" Parent="121" UserID="531" DisplayStyle="Line" Hidden="1" XYZ="2.5164876859764,2.12251242125166,-1.01973009900605" Connections="1412" ForcefieldType="h1o" Charge="0.41" Components="H" Visible="0">
							<Properties Force="184.429606674364,-169.969783325494,-63.179485015299" RelativeVelocity="0.600712654257584,0.555371018734859,0.266571135083053"/>
						</Atom3d>
						<Bond ID="1412" Mapping="409" Parent="121" Hidden="1" Connects="1399,1411" Visible="0"/>
						<Molecule ID="121" Mapping="409" Parent="2" Children="ci(18):17+1396,4532" Name="Sketch 24" XYZ="0.576928021879738,0.0752192826001439,0.356198049131049" Visible="0"/>
						<Atom3d ID="1413" HasProperties="1" Mapping="409" Parent="123" UserID="532" DisplayStyle="Line" XYZ="1.47900833162006,0.848526963573672,1.22604773616528" Connections="1415,1419,1421,1423" ForcefieldType="c4" Charge="-0.159" Components="C" Visible="0">
							<Properties Force="48.5860467698731,-799.268532824629,543.285688298495" RelativeVelocity="-0.124858352677899,0.405179098332094,-0.161337870643802"/>
						</Atom3d>
						<Atom3d ID="1414" HasProperties="1" Mapping="409" Parent="123" UserID="533" DisplayStyle="Line" XYZ="1.50257556119201,0.832090802632042,1.18121367683667" Connections="1415,1417,1425,1427" ForcefieldType="c4o" Charge="0.054" Components="C" Visible="0">
							<Properties Force="-562.861876305074,830.335075349971,-95.7703146607776" RelativeVelocity="0.387332246101299,-0.0768581235033706,-0.0868894244220745"/>
						</Atom3d>
						<Bond ID="1415" Mapping="409" Parent="123" Connects="1413,1414" Visible="0"/>
						<Atom3d ID="1416" HasProperties="1" Mapping="409" Parent="123" UserID="534" DisplayStyle="Line" XYZ="1.52994606987779,0.873524745350119,1.16828848607006" Connections="1417,1429" ForcefieldType="o2h" Charge="-0.57" Components="O" Visible="0">
							<Properties Force="-208.422085096601,-526.293342896553,204.061030653868" RelativeVelocity="-0.151963236461604,0.12082947431301,-0.0270937640810062"/>
						</Atom3d>
						<Bond ID="1417" Mapping="409" Parent="123" Connects="1414,1416" Visible="0"/>
						<Atom3d ID="1418" HasProperties="1" Mapping="409" Parent="123" UserID="535" DisplayStyle="Line" Hidden="1" XYZ="1.45436889293781,0.87701952097002,1.21839860343992" Connections="1419" ForcefieldType="h1" Charge="0.053" Components="H" Visible="0">
							<Properties Force="-52.1289062602635,388.095312999465,-16.7555925831672" RelativeVelocity="0.111958763423677,-0.611639674813487,-0.544146409312853"/>
						</Atom3d>
						<Bond ID="1419" Mapping="409" Parent="123" Hidden="1" Connects="1413,1418" Visible="0"/>
						<Atom3d ID="1420" HasProperties="1" Mapping="409" Parent="123" UserID="536" DisplayStyle="Line" Hidden="1" XYZ="1.50892710270468,0.859336708671134,1.24723291359901" Connections="1421" ForcefieldType="h1" Charge="0.053" Components="H" Visible="0">
							<Properties Force="119.140480559709,442.735183447473,567.898848838876" RelativeVelocity="-0.460023757585032,-0.2471299526376,0.452880828519922"/>
						</Atom3d>
						<Bond ID="1421" Mapping="409" Parent="123" Hidden="1" Connects="1413,1420" Visible="0"/>
						<Atom3d ID="1422" HasProperties="1" Mapping="409" Parent="123" UserID="537" DisplayStyle="Line" Hidden="1" XYZ="1.4593568632139,0.821935585784448,1.24773618297525" Connections="1423" ForcefieldType="h1" Charge="0.053" Components="H" Visible="0">
							<Properties Force="154.436513847204,35.4758544656119,-299.062894522976" RelativeVelocity="-0.233250917756981,-0.0318145894377827,1.4120003786519"/>
						</Atom3d>
						<Bond ID="1423" Mapping="409" Parent="123" Hidden="1" Connects="1413,1422" Visible="0"/>
						<Atom3d ID="1424" HasProperties="1" Mapping="409" Parent="123" UserID="538" DisplayStyle="Line" Hidden="1" XYZ="1.47242550688153,0.828122999503143,1.15697548653273" Connections="1425" ForcefieldType="h1" Charge="0.053" Components="H" Visible="0">
							<Properties Force="196.764849058895,-366.565145197253,-437.678231979921" RelativeVelocity="0.31014026911369,0.606717727181311,0.0576712685440335"/>
						</Atom3d>
						<Bond ID="1425" Mapping="409" Parent="123" Hidden="1" Connects="1414,1424" Visible="0"/>
						<Atom3d ID="1426" HasProperties="1" Mapping="409" Parent="123" UserID="539" DisplayStyle="Line" Hidden="1" XYZ="1.5234923033541,0.799388291472274,1.18569058551663" Connections="1427" ForcefieldType="h1" Charge="0.053" Components="H" Visible="0">
							<Properties Force="84.2325527919876,64.8474630198359,-102.443368429954" RelativeVelocity="-0.378713867129742,-0.784122882182821,0.344547535448041"/>
						</Atom3d>
						<Bond ID="1427" Mapping="409" Parent="123" Hidden="1" Connects="1414,1426" Visible="0"/>
						<Atom3d ID="1428" HasProperties="1" Mapping="409" Parent="123" UserID="540" DisplayStyle="Line" Hidden="1" XYZ="1.54387825234491,0.866240087731648,1.1385462302703" Connections="1429" ForcefieldType="h1o" Charge="0.41" Components="H" Visible="0">
							<Properties Force="80.0672537609528,-142.094981049707,-419.699236170072" RelativeVelocity="-1.08149258884411,0.504734927204406,-0.244475922964654"/>
						</Atom3d>
						<Bond ID="1429" Mapping="409" Parent="123" Hidden="1" Connects="1416,1428" Visible="0"/>
						<Molecule ID="123" Mapping="409" Parent="2" Children="ci(18):17+1413,4533" Name="Sketch 24" XYZ="0.576928021879738,0.0752192826001439,0.356198049131049" Visible="0"/>
						<Atom3d ID="1430" HasProperties="1" Mapping="409" Parent="125" UserID="541" DisplayStyle="Line" XYZ="1.02209322998532,-0.0478705303143151,1.02833115215449" Connections="1432,1436,1438,1440" ForcefieldType="c4" Charge="-0.159" Components="C" Visible="0">
							<Properties Force="168.331357997733,251.359101450641,125.402748159342" RelativeVelocity="-0.140108326719615,0.147254417567727,0.179399494286419"/>
						</Atom3d>
						<Atom3d ID="1431" HasProperties="1" Mapping="409" Parent="125" UserID="542" DisplayStyle="Line" XYZ="1.04094142877371,-0.0613053042639461,0.979967445053946" Connections="1432,1434,1442,1444" ForcefieldType="c4o" Charge="0.054" Components="C" Visible="0">
							<Properties Force="638.706021922395,882.897097993691,-386.719805470024" RelativeVelocity="0.17380898781083,0.169281946100156,0.245608832721128"/>
						</Atom3d>
						<Bond ID="1432" Mapping="409" Parent="125" Connects="1430,1431" Visible="0"/>
						<Atom3d ID="1433" HasProperties="1" Mapping="409" Parent="125" UserID="543" DisplayStyle="Line" XYZ="1.08830666593135,-0.0799210794595491,0.975995483180878" Connections="1434,1446" ForcefieldType="o2h" Charge="-0.57" Components="O" Visible="0">
							<Properties Force="-541.335662291267,-339.176112870071,185.498304507746" RelativeVelocity="-0.0709649104783425,-0.0462098688577502,-0.0814759989277904"/>
						</Atom3d>
						<Bond ID="1434" Mapping="409" Parent="125" Connects="1431,1433" Visible="0"/>
						<Atom3d ID="1435" HasProperties="1" Mapping="409" Parent="125" UserID="544" DisplayStyle="Line" Hidden="1" XYZ="1.03823568096949,-0.0702072913567661,1.05668746869948" Connections="1436" ForcefieldType="h1" Charge="0.053" Components="H" Visible="0">
							<Properties Force="-426.9361743875,151.048617782708,-167.120162585938" RelativeVelocity="0.263074707330406,0.785233940797093,-0.345898808672935"/>
						</Atom3d>
						<Bond ID="1436" Mapping="409" Parent="125" Hidden="1" Connects="1430,1435" Visible="0"/>
						<Atom3d ID="1437" HasProperties="1" Mapping="409" Parent="125" UserID="545" DisplayStyle="Line" Hidden="1" XYZ="0.98193219470729,-0.0458636126470081,1.02824052171872" Connections="1438" ForcefieldType="h1" Charge="0.053" Components="H" Visible="0">
							<Properties Force="624.483264729736,-207.027293320894,155.160453704624" RelativeVelocity="-0.749532883854153,0.458981906985777,0.868207330726129"/>
						</Atom3d>
						<Bond ID="1438" Mapping="409" Parent="125" Hidden="1" Connects="1430,1437" Visible="0"/>
						<Atom3d ID="1439" HasProperties="1" Mapping="409" Parent="125" UserID="546" DisplayStyle="Line" Hidden="1" XYZ="1.03500547460383,-0.0112176239045821,1.0325734077254" Connections="1440" ForcefieldType="h1" Charge="0.053" Components="H" Visible="0">
							<Properties Force="-47.8350296539499,27.0043882051853,423.877588280105" RelativeVelocity="0.265773751032823,1.13292877439182,-0.984645282246787"/>
						</Atom3d>
						<Bond ID="1440" Mapping="409" Parent="125" Hidden="1" Connects="1430,1439" Visible="0"/>
						<Atom3d ID="1441" HasProperties="1" Mapping="409" Parent="125" UserID="547" DisplayStyle="Line" Hidden="1" XYZ="1.03795644527712,-0.0280387039153151,0.957951522516029" Connections="1442" ForcefieldType="h1" Charge="0.053" Components="H" Visible="0">
							<Properties Force="33.0947643433014,-397.703996371019,43.3304382279077" RelativeVelocity="-0.498163600239603,0.25678601076015,-0.116101058950847"/>
						</Atom3d>
						<Bond ID="1442" Mapping="409" Parent="125" Hidden="1" Connects="1431,1441" Visible="0"/>
						<Atom3d ID="1443" HasProperties="1" Mapping="409" Parent="125" UserID="548" DisplayStyle="Line" Hidden="1" XYZ="1.01840568767928,-0.0864960276660071,0.964192751193235" Connections="1444" ForcefieldType="h1" Charge="0.053" Components="H" Visible="0">
							<Properties Force="-543.626763262158,-795.568915137642,-497.275491018709" RelativeVelocity="-0.20550147656694,-0.183294704351407,-0.690682292680272"/>
						</Atom3d>
						<Bond ID="1444" Mapping="409" Parent="125" Hidden="1" Connects="1431,1443" Visible="0"/>
						<Atom3d ID="1445" HasProperties="1" Mapping="409" Parent="125" UserID="549" DisplayStyle="Line" Hidden="1" XYZ="1.10968953679276,-0.0548308513547381,0.983660074118876" Connections="1446" ForcefieldType="h1o" Charge="0.41" Components="H" Visible="0">
							<Properties Force="182.309128873675,353.469072393983,-4.73945764445507" RelativeVelocity="-0.234952314910741,-0.0284075305239226,-0.755032629041615"/>
						</Atom3d>
						<Bond ID="1446" Mapping="409" Parent="125" Hidden="1" Connects="1433,1445" Visible="0"/>
						<Molecule ID="125" Mapping="409" Parent="2" Children="ci(18):17+1430,4534" Name="Sketch 24" XYZ="0.576928021879738,0.0752192826001439,0.356198049131049" Visible="0"/>
						<Atom3d ID="1447" HasProperties="1" Mapping="409" Parent="127" UserID="550" DisplayStyle="Line" XYZ="2.61992713451194,1.45758280907529,0.0714924684842104" Connections="1449,1453,1455,1457" ForcefieldType="c4" Charge="-0.159" Components="C" Visible="0">
							<Properties Force="1399.95892882149,583.400134454885,294.92120244175" RelativeVelocity="0.211190709315524,-0.340499428858964,0.0117187605458913"/>
						</Atom3d>
						<Atom3d ID="1448" HasProperties="1" Mapping="409" Parent="127" UserID="551" DisplayStyle="Line" XYZ="2.64593578673842,1.47832342438042,0.0281902259720564" Connections="1449,1451,1459,1461" ForcefieldType="c4o" Charge="0.054" Components="C" Visible="0">
							<Properties Force="-355.604704753085,262.766929836182,861.484928391482" RelativeVelocity="-0.129404005342622,0.0953886897322032,-0.104573883451916"/>
						</Atom3d>
						<Bond ID="1449" Mapping="409" Parent="127" Connects="1447,1448" Visible="0"/>
						<Atom3d ID="1450" HasProperties="1" Mapping="409" Parent="127" UserID="552" DisplayStyle="Line" XYZ="2.6135947760836,1.50051864712522,-0.00249701956076365" Connections="1451,1463" ForcefieldType="o2h" Charge="-0.57" Components="O" Visible="0">
							<Properties Force="588.830316720126,1189.80543540974,176.108407641668" RelativeVelocity="-0.030905119408217,0.0274914862641604,0.0415760525245985"/>
						</Atom3d>
						<Bond ID="1451" Mapping="409" Parent="127" Connects="1448,1450" Visible="0"/>
						<Atom3d ID="1452" HasProperties="1" Mapping="409" Parent="127" UserID="553" DisplayStyle="Line" Hidden="1" XYZ="2.60795030503874,1.48498099669241,0.0962087336329634" Connections="1453" ForcefieldType="h1" Charge="0.053" Components="H" Visible="0">
							<Properties Force="6.49457941295358,249.467642152801,10.7162896398942" RelativeVelocity="-0.65214353360213,0.424374505800604,0.435433121309322"/>
						</Atom3d>
						<Bond ID="1453" Mapping="409" Parent="127" Hidden="1" Connects="1447,1452" Visible="0"/>
						<Atom3d ID="1454" HasProperties="1" Mapping="409" Parent="127" UserID="554" DisplayStyle="Line" Hidden="1" XYZ="2.64689865380475,1.43692309959241,0.0898794875911394" Connections="1455" ForcefieldType="h1" Charge="0.053" Components="H" Visible="0">
							<Properties Force="89.4842052111447,-140.93637778033,313.841379629352" RelativeVelocity="-0.631099681490151,-0.608792655766314,0.394893237235718"/>
						</Atom3d>
						<Bond ID="1455" Mapping="409" Parent="127" Hidden="1" Connects="1447,1454" Visible="0"/>
						<Atom3d ID="1456" HasProperties="1" Mapping="409" Parent="127" UserID="555" DisplayStyle="Line" Hidden="1" XYZ="2.59112879619875,1.43467220662261,0.0665998269022914" Connections="1457" ForcefieldType="h1" Charge="0.053" Components="H" Visible="0">
							<Properties Force="-909.994979990977,-714.360167792797,-628.874140761114" RelativeVelocity="-0.233684296414922,-0.468225895331609,-0.379817983820192"/>
						</Atom3d>
						<Bond ID="1457" Mapping="409" Parent="127" Hidden="1" Connects="1447,1456" Visible="0"/>
						<Atom3d ID="1458" HasProperties="1" Mapping="409" Parent="127" UserID="556" DisplayStyle="Line" Hidden="1" XYZ="2.66572137118544,1.45212569097592,0.00902967700744739" Connections="1459" ForcefieldType="h1" Charge="0.053" Components="H" Visible="0">
							<Properties Force="268.333865166187,-636.378614674863,-317.671950372974" RelativeVelocity="0.168233435973977,-0.00990042648648891,0.229666927490917"/>
						</Atom3d>
						<Bond ID="1459" Mapping="409" Parent="127" Hidden="1" Connects="1448,1458" Visible="0"/>
						<Atom3d ID="1460" HasProperties="1" Mapping="409" Parent="127" UserID="557" DisplayStyle="Line" Hidden="1" XYZ="2.67452887110968,1.50297894651069,0.0422308621166534" Connections="1461" ForcefieldType="h1" Charge="0.053" Components="H" Visible="0">
							<Properties Force="-620.634724811565,-23.7973541331966,-358.630348082143" RelativeVelocity="0.711458538040331,-0.543915751518433,-0.350161315415995"/>
						</Atom3d>
						<Bond ID="1461" Mapping="409" Parent="127" Hidden="1" Connects="1448,1460" Visible="0"/>
						<Atom3d ID="1462" HasProperties="1" Mapping="409" Parent="127" UserID="558" DisplayStyle="Line" Hidden="1" XYZ="2.59846565313,1.47600086436265,-0.0187112617679226" Connections="1463" ForcefieldType="h1o" Charge="0.41" Components="H" Visible="0">
							<Properties Force="-512.357171492113,-834.674249871896,-472.115725016111" RelativeVelocity="-0.0569960754572635,-0.147498536426172,-1.48767375581091"/>
						</Atom3d>
						<Bond ID="1463" Mapping="409" Parent="127" Hidden="1" Connects="1450,1462" Visible="0"/>
						<Molecule ID="127" Mapping="409" Parent="2" Children="ci(18):17+1447,4535" Name="Sketch 24" XYZ="0.838062181008873,0.351844467452505,0.356198049131049" Visible="0"/>
						<Atom3d ID="1464" HasProperties="1" Mapping="409" Parent="129" UserID="559" DisplayStyle="Line" XYZ="0.284435970045431,0.842666691965641,1.55704590877265" Connections="1466,1470,1472,1474" ForcefieldType="c4" Charge="-0.159" Components="C" Visible="0">
							<Properties Force="402.313213987928,-1097.14690281738,1463.17917413119" RelativeVelocity="-0.0850612963854906,0.049293901531198,0.0332899947687748"/>
						</Atom3d>
						<Atom3d ID="1465" HasProperties="1" Mapping="409" Parent="129" UserID="560" DisplayStyle="Line" XYZ="0.273954890581459,0.817271038093926,1.51180674691401" Connections="1466,1468,1476,1478" ForcefieldType="c4o" Charge="0.054" Components="C" Visible="0">
							<Properties Force="-727.904547653316,-1199.15664691385,814.610572311134" RelativeVelocity="-0.0125381400855635,0.144923137075779,-0.0673395091358397"/>
						</Atom3d>
						<Bond ID="1466" Mapping="409" Parent="129" Connects="1464,1465" Visible="0"/>
						<Atom3d ID="1467" HasProperties="1" Mapping="409" Parent="129" UserID="561" DisplayStyle="Line" XYZ="0.303714155499798,0.775542958771871,1.50850995062996" Connections="1468,1480" ForcefieldType="o2h" Charge="-0.57" Components="O" Visible="0">
							<Properties Force="-119.664537391899,447.566854562831,19.3290518886687" RelativeVelocity="0.195489822854876,0.126675821431844,0.206820970285727"/>
						</Atom3d>
						<Bond ID="1468" Mapping="409" Parent="129" Connects="1465,1467" Visible="0"/>
						<Atom3d ID="1469" HasProperties="1" Mapping="409" Parent="129" UserID="562" DisplayStyle="Line" Hidden="1" XYZ="0.265116301070842,0.874378293871127,1.56461557650817" Connections="1470" ForcefieldType="h1" Charge="0.053" Components="H" Visible="0">
							<Properties Force="-306.984605794172,672.063801501847,-194.27091331915" RelativeVelocity="0.537715930485702,-0.247798779160873,-1.24142869026023"/>
						</Atom3d>
						<Bond ID="1470" Mapping="409" Parent="129" Hidden="1" Connects="1464,1469" Visible="0"/>
						<Atom3d ID="1471" HasProperties="1" Mapping="409" Parent="129" UserID="563" DisplayStyle="Line" Hidden="1" XYZ="0.323443000907556,0.848720535952579,1.56233646488733" Connections="1472" ForcefieldType="h1" Charge="0.053" Components="H" Visible="0">
							<Properties Force="-418.59162755991,1.66765568370158,-159.114040917761" RelativeVelocity="0.849814253484803,0.0969885280349721,0.511805851199287"/>
						</Atom3d>
						<Bond ID="1472" Mapping="409" Parent="129" Hidden="1" Connects="1464,1471" Visible="0"/>
						<Atom3d ID="1473" HasProperties="1" Mapping="409" Parent="129" UserID="564" DisplayStyle="Line" Hidden="1" XYZ="0.272239780743135,0.817580040172231,1.58683970958553" Connections="1474" ForcefieldType="h1" Charge="0.053" Components="H" Visible="0">
							<Properties Force="397.755683546516,437.935934730854,-455.413658508355" RelativeVelocity="-0.0699015225165571,-0.325474774943132,-0.25358856707729"/>
						</Atom3d>
						<Bond ID="1474" Mapping="409" Parent="129" Hidden="1" Connects="1464,1473" Visible="0"/>
						<Atom3d ID="1475" HasProperties="1" Mapping="409" Parent="129" UserID="565" DisplayStyle="Line" Hidden="1" XYZ="0.281669276133603,0.840137719129929,1.4837680153066" Connections="1476" ForcefieldType="h1" Charge="0.053" Components="H" Visible="0">
							<Properties Force="209.491462980167,552.916567681909,-1188.86906569153" RelativeVelocity="-0.123592867603353,-0.176415768950734,-0.373676811570237"/>
						</Atom3d>
						<Bond ID="1476" Mapping="409" Parent="129" Hidden="1" Connects="1465,1475" Visible="0"/>
						<Atom3d ID="1477" HasProperties="1" Mapping="409" Parent="129" UserID="566" DisplayStyle="Line" Hidden="1" XYZ="0.234700632551809,0.80660781695674,1.51147258713203" Connections="1478" ForcefieldType="h1" Charge="0.053" Components="H" Visible="0">
							<Properties Force="711.972740566119,182.76521868006,-114.743369352633" RelativeVelocity="-0.612617718263234,0.18031245402313,-0.385714779233936"/>
						</Atom3d>
						<Bond ID="1478" Mapping="409" Parent="129" Hidden="1" Connects="1465,1477" Visible="0"/>
						<Atom3d ID="1479" HasProperties="1" Mapping="409" Parent="129" UserID="567" DisplayStyle="Line" Hidden="1" XYZ="0.308164270144161,0.764714599197058,1.54096449864421" Connections="1480" ForcefieldType="h1o" Charge="0.41" Components="H" Visible="0">
							<Properties Force="-100.284268229502,-60.365894534112,-183.782723609864" RelativeVelocity="-0.247074786807828,-0.109082224552521,0.466304163720005"/>
						</Atom3d>
						<Bond ID="1480" Mapping="409" Parent="129" Hidden="1" Connects="1467,1479" Visible="0"/>
						<Molecule ID="129" Mapping="409" Parent="2" Children="ci(18):17+1464,4536" Name="Sketch 24" XYZ="0.576928021879738,0.0752192826001439,0.356198049131049" Visible="0"/>
						<Atom3d ID="1481" HasProperties="1" Mapping="409" Parent="131" UserID="568" DisplayStyle="Line" XYZ="0.421965950002654,0.998310667980847,0.13544449391386" Connections="1483,1487,1489,1491" ForcefieldType="c4" Charge="-0.159" Components="C">
							<Properties Force="-18.9894170042636,-1290.43535560365,-941.304981787611" RelativeVelocity="-0.117658157019958,-0.188356060382445,0.121901502380364"/>
						</Atom3d>
						<Atom3d ID="1482" HasProperties="1" Mapping="409" Parent="131" UserID="569" DisplayStyle="Line" XYZ="0.403688799547083,0.94929375489373,0.150640390274558" Connections="1483,1485,1493,1495" ForcefieldType="c4o" Charge="0.054" Components="C">
							<Properties Force="99.1692191138684,-376.421975000536,422.13308597922" RelativeVelocity="0.0759219751120508,-0.333029234894983,0.0542401509220975"/>
						</Atom3d>
						<Bond ID="1483" Mapping="409" Parent="131" Connects="1481,1482"/>
						<Atom3d ID="1484" HasProperties="1" Mapping="409" Parent="131" UserID="570" DisplayStyle="Line" XYZ="0.353910057936563,0.948421929858272,0.139011174760859" Connections="1485,1497" ForcefieldType="o2h" Charge="-0.57" Components="O">
							<Properties Force="453.395975612228,142.455248556235,138.568962692558" RelativeVelocity="0.260472159790765,-0.341182512877484,-4.3718932822829e-005"/>
						</Atom3d>
						<Bond ID="1485" Mapping="409" Parent="131" Connects="1482,1484"/>
						<Atom3d ID="1486" HasProperties="1" Mapping="409" Parent="131" UserID="571" DisplayStyle="Line" Hidden="1" XYZ="0.423904304163306,0.997542926644128,0.0957728253321634" Connections="1487" ForcefieldType="h1" Charge="0.053" Components="H">
							<Properties Force="-55.1576966607059,262.91861528953,320.244835112502" RelativeVelocity="0.230143598429627,0.274576286615483,-0.467320908946851"/>
						</Atom3d>
						<Bond ID="1487" Mapping="409" Parent="131" Hidden="1" Connects="1481,1486"/>
						<Atom3d ID="1488" HasProperties="1" Mapping="409" Parent="131" UserID="572" DisplayStyle="Line" Hidden="1" XYZ="0.455126017571437,1.01112435710918,0.148553777603218" Connections="1489" ForcefieldType="h1" Charge="0.053" Components="H">
							<Properties Force="697.152267163639,-94.7240447008112,292.74060272492" RelativeVelocity="-0.208968597406123,0.541720038704706,0.237263553192824"/>
						</Atom3d>
						<Bond ID="1489" Mapping="409" Parent="131" Hidden="1" Connects="1481,1488"/>
						<Atom3d ID="1490" HasProperties="1" Mapping="409" Parent="131" UserID="573" DisplayStyle="Line" Hidden="1" XYZ="0.396382881584845,1.02242391391681,0.147560300113791" Connections="1491" ForcefieldType="h1" Charge="0.053" Components="H">
							<Properties Force="-787.858295489817,748.987343758602,208.828970809225" RelativeVelocity="-0.0331400907913624,-0.768824998411369,0.197556416288697"/>
						</Atom3d>
						<Bond ID="1491" Mapping="409" Parent="131" Hidden="1" Connects="1481,1490"/>
						<Atom3d ID="1492" HasProperties="1" Mapping="409" Parent="131" UserID="574" DisplayStyle="Line" Hidden="1" XYZ="0.406461600537138,0.944045385393331,0.190302463419832" Connections="1493" ForcefieldType="h1" Charge="0.053" Components="H">
							<Properties Force="122.802838570641,46.0408585578547,-484.357859565326" RelativeVelocity="0.270427236076855,-0.952422385091791,0.365509892985983"/>
						</Atom3d>
						<Bond ID="1493" Mapping="409" Parent="131" Hidden="1" Connects="1482,1492"/>
						<Atom3d ID="1494" HasProperties="1" Mapping="409" Parent="131" UserID="575" DisplayStyle="Line" Hidden="1" XYZ="0.422784404538429,0.918374708823041,0.132763643272107" Connections="1495" ForcefieldType="h1" Charge="0.053" Components="H">
							<Properties Force="-224.395848136085,560.523472054103,258.123857710535" RelativeVelocity="-1.35174168522949,0.69144842147271,-0.733346729252024"/>
						</Atom3d>
						<Bond ID="1495" Mapping="409" Parent="131" Hidden="1" Connects="1482,1494"/>
						<Atom3d ID="1496" HasProperties="1" Mapping="409" Parent="131" UserID="576" DisplayStyle="Line" Hidden="1" XYZ="0.344023912106318,0.916639202273655,0.14518725623051" Connections="1497" ForcefieldType="h1o" Charge="0.41" Components="H">
							<Properties Force="-126.363847873962,-429.945374591977,78.0321032330604" RelativeVelocity="-0.481807529594378,0.152068579798211,0.196261665289401"/>
						</Atom3d>
						<Bond ID="1497" Mapping="409" Parent="131" Hidden="1" Connects="1484,1496"/>
						<Molecule ID="131" Mapping="409" Parent="2" Children="ci(18):17+1481,4537" Name="Sketch 24" XYZ="0.576928021879738,0.0752192826001439,0.356198049131049"/>
						<Atom3d ID="1498" HasProperties="1" Mapping="409" Parent="133" UserID="577" DisplayStyle="Line" XYZ="0.59085701626553,1.86186150120181,-0.459855234761394" Connections="1500,1504,1506,1508" ForcefieldType="c4" Charge="-0.159" Components="C" Visible="0">
							<Properties Force="218.231601215207,302.393987757169,327.636251055978" RelativeVelocity="0.079050078554966,0.290219187668968,0.259510888831614"/>
						</Atom3d>
						<Atom3d ID="1499" HasProperties="1" Mapping="409" Parent="133" UserID="578" DisplayStyle="Line" XYZ="0.537474514602511,1.87168293170542,-0.466951470051115" Connections="1500,1502,1510,1512" ForcefieldType="c4o" Charge="0.054" Components="C" Visible="0">
							<Properties Force="639.459697157245,1235.94134419665,560.53461376189" RelativeVelocity="0.27578515532665,-0.0271499706823812,0.0977266637763808"/>
						</Atom3d>
						<Bond ID="1500" Mapping="409" Parent="133" Connects="1498,1499" Visible="0"/>
						<Atom3d ID="1501" HasProperties="1" Mapping="409" Parent="133" UserID="579" DisplayStyle="Line" XYZ="0.531795284761441,1.91810006145203,-0.487673764494628" Connections="1502,1514" ForcefieldType="o2h" Charge="-0.57" Components="O" Visible="0">
							<Properties Force="14.2748897720351,228.892761255142,0.805961047552145" RelativeVelocity="0.0760091353281792,-0.0641770522328065,-0.0853554997051912"/>
						</Atom3d>
						<Bond ID="1502" Mapping="409" Parent="133" Connects="1499,1501" Visible="0"/>
						<Atom3d ID="1503" HasProperties="1" Mapping="409" Parent="133" UserID="580" DisplayStyle="Line" Hidden="1" XYZ="0.610292969068049,1.88218890515365,-0.430479631219096" Connections="1504" ForcefieldType="h1" Charge="0.053" Components="H" Visible="0">
							<Properties Force="-643.888804574071,-207.971783768654,-559.281619295321" RelativeVelocity="-0.100508943437016,-0.13887565002898,-0.219954644384548"/>
						</Atom3d>
						<Bond ID="1504" Mapping="409" Parent="133" Hidden="1" Connects="1498,1503" Visible="0"/>
						<Atom3d ID="1505" HasProperties="1" Mapping="409" Parent="133" UserID="581" DisplayStyle="Line" Hidden="1" XYZ="0.608342430163907,1.87044621342123,-0.49307824390273" Connections="1506" ForcefieldType="h1" Charge="0.053" Components="H" Visible="0">
							<Properties Force="184.740294084085,265.236243512469,-206.973609025443" RelativeVelocity="0.949521003945531,0.46558100360121,0.241684684279436"/>
						</Atom3d>
						<Bond ID="1506" Mapping="409" Parent="133" Hidden="1" Connects="1498,1505" Visible="0"/>
						<Atom3d ID="1507" HasProperties="1" Mapping="409" Parent="133" UserID="582" DisplayStyle="Line" Hidden="1" XYZ="0.600273846429129,1.82473850756077,-0.454423143706126" Connections="1508" ForcefieldType="h1" Charge="0.053" Components="H" Visible="0">
							<Properties Force="-177.722797028103,-272.549735909261,148.437028560296" RelativeVelocity="-0.233899228592334,0.415364252555557,0.665413897373469"/>
						</Atom3d>
						<Bond ID="1508" Mapping="409" Parent="133" Hidden="1" Connects="1498,1507" Visible="0"/>
						<Atom3d ID="1509" HasProperties="1" Mapping="409" Parent="133" UserID="583" DisplayStyle="Line" Hidden="1" XYZ="0.517877048230835,1.87072845145554,-0.434489084107322" Connections="1510" ForcefieldType="h1" Charge="0.053" Components="H" Visible="0">
							<Properties Force="-194.198966703381,42.7414610106498,808.042332389626" RelativeVelocity="-0.583378667725369,-0.341913630769359,-0.153458862508217"/>
						</Atom3d>
						<Bond ID="1510" Mapping="409" Parent="133" Hidden="1" Connects="1499,1509" Visible="0"/>
						<Atom3d ID="1511" HasProperties="1" Mapping="409" Parent="133" UserID="584" DisplayStyle="Line" Hidden="1" XYZ="0.520270903912436,1.84555848790169,-0.486756697946925" Connections="1512" ForcefieldType="h1" Charge="0.053" Components="H" Visible="0">
							<Properties Force="-377.942226925874,-955.649648424273,-1059.76698186841" RelativeVelocity="0.12465800924653,-0.72671693478844,-0.36755176742701"/>
						</Atom3d>
						<Bond ID="1512" Mapping="409" Parent="133" Hidden="1" Connects="1499,1511" Visible="0"/>
						<Atom3d ID="1513" HasProperties="1" Mapping="409" Parent="133" UserID="585" DisplayStyle="Line" Hidden="1" XYZ="0.498519876393147,1.925265619295,-0.495741605661149" Connections="1514" ForcefieldType="h1o" Charge="0.41" Components="H" Visible="0">
							<Properties Force="417.388917218407,-735.097749793501,142.877720872684" RelativeVelocity="-0.49528818398468,-0.688089671356033,0.944853416583027"/>
						</Atom3d>
						<Bond ID="1514" Mapping="409" Parent="133" Hidden="1" Connects="1501,1513" Visible="0"/>
						<Molecule ID="133" Mapping="409" Parent="2" Children="ci(18):17+1498,4538" Name="Sketch 24" XYZ="0.576928021879738,0.0752192826001439,0.356198049131049" Visible="0"/>
						<Atom3d ID="1515" HasProperties="1" Mapping="409" Parent="135" UserID="586" DisplayStyle="Line" XYZ="0.312579243223365,-0.873831192736475,1.12214882232193" Connections="1517,1521,1523,1525" ForcefieldType="c4" Charge="-0.159" Components="C" Visible="0">
							<Properties Force="932.891169343345,-521.511321573754,-492.920380992796" RelativeVelocity="0.0956422902509949,0.406474356906327,0.028199781776713"/>
						</Atom3d>
						<Atom3d ID="1516" HasProperties="1" Mapping="409" Parent="135" UserID="587" DisplayStyle="Line" XYZ="0.333614763665249,-0.921206431167429,1.10463755940419" Connections="1517,1519,1527,1529" ForcefieldType="c4o" Charge="0.054" Components="C" Visible="0">
							<Properties Force="307.536148371024,-314.039690386237,1122.43981706609" RelativeVelocity="0.11289827184923,0.119912257516075,0.19463147393247"/>
						</Atom3d>
						<Bond ID="1517" Mapping="409" Parent="135" Connects="1515,1516" Visible="0"/>
						<Atom3d ID="1518" HasProperties="1" Mapping="409" Parent="135" UserID="588" DisplayStyle="Line" XYZ="0.33271978558989,-0.925790679782716,1.0556089229335" Connections="1519,1531" ForcefieldType="o2h" Charge="-0.57" Components="O" Visible="0">
							<Properties Force="-362.178632170727,706.917586146647,-865.116977752125" RelativeVelocity="0.00410116029337674,-0.229082212682931,0.17638346600704"/>
						</Atom3d>
						<Bond ID="1519" Mapping="409" Parent="135" Connects="1516,1518" Visible="0"/>
						<Atom3d ID="1520" HasProperties="1" Mapping="409" Parent="135" UserID="589" DisplayStyle="Line" Hidden="1" XYZ="0.2751004890623,-0.873475934128898,1.12655162021193" Connections="1521" ForcefieldType="h1" Charge="0.053" Components="H" Visible="0">
							<Properties Force="-800.233070899481,138.771362153157,-357.204514283786" RelativeVelocity="0.605654072809958,-0.635377572361201,0.00517742259929864"/>
						</Atom3d>
						<Bond ID="1521" Mapping="409" Parent="135" Hidden="1" Connects="1515,1520" Visible="0"/>
						<Atom3d ID="1522" HasProperties="1" Mapping="409" Parent="135" UserID="590" DisplayStyle="Line" Hidden="1" XYZ="0.327843836048736,-0.845870273031598,1.0984841089253" Connections="1523" ForcefieldType="h1" Charge="0.053" Components="H" Visible="0">
							<Properties Force="-405.357805130866,-94.0405824853014,278.933176062312" RelativeVelocity="0.679767024382601,-0.255569768654677,0.249606713694936"/>
						</Atom3d>
						<Bond ID="1523" Mapping="409" Parent="135" Hidden="1" Connects="1515,1522" Visible="0"/>
						<Atom3d ID="1524" HasProperties="1" Mapping="409" Parent="135" UserID="591" DisplayStyle="Line" Hidden="1" XYZ="0.325344119331545,-0.86875115837259,1.15788325766546" Connections="1525" ForcefieldType="h1" Charge="0.053" Components="H" Visible="0">
							<Properties Force="295.387392658128,233.127749980062,405.287265923246" RelativeVelocity="0.367057171573851,0.496205294032926,0.0470054753041182"/>
						</Atom3d>
						<Bond ID="1525" Mapping="409" Parent="135" Hidden="1" Connects="1515,1524" Visible="0"/>
						<Atom3d ID="1526" HasProperties="1" Mapping="409" Parent="135" UserID="592" DisplayStyle="Line" Hidden="1" XYZ="0.316941495403037,-0.954555553956616,1.12117348096801" Connections="1527" ForcefieldType="h1" Charge="0.053" Components="H" Visible="0">
							<Properties Force="276.237358673358,854.154471040323,-40.7106412149833" RelativeVelocity="0.651826254014542,-0.0180156614054462,0.136144483263847"/>
						</Atom3d>
						<Bond ID="1527" Mapping="409" Parent="135" Hidden="1" Connects="1516,1526" Visible="0"/>
						<Atom3d ID="1528" HasProperties="1" Mapping="409" Parent="135" UserID="593" DisplayStyle="Line" Hidden="1" XYZ="0.372088173455901,-0.919260133956958,1.11559234486763" Connections="1529" ForcefieldType="h1" Charge="0.053" Components="H" Visible="0">
							<Properties Force="-422.776275565279,-154.463457002029,-41.1575224534132" RelativeVelocity="0.0315783687365084,0.118577770470186,-0.023445699696609"/>
						</Atom3d>
						<Bond ID="1529" Mapping="409" Parent="135" Hidden="1" Connects="1516,1528" Visible="0"/>
						<Atom3d ID="1530" HasProperties="1" Mapping="409" Parent="135" UserID="594" DisplayStyle="Line" Hidden="1" XYZ="0.33584896530278,-0.958611197886386,1.04901924814878" Connections="1531" ForcefieldType="h1o" Charge="0.41" Components="H" Visible="0">
							<Properties Force="112.377153775227,-546.49078819843,31.4257717649029" RelativeVelocity="0.72455465676175,-0.843108405191495,0.493926093181412"/>
						</Atom3d>
						<Bond ID="1531" Mapping="409" Parent="135" Hidden="1" Connects="1518,1530" Visible="0"/>
						<Molecule ID="135" Mapping="409" Parent="2" Children="ci(18):17+1515,4539" Name="Sketch 24" XYZ="0.576928021879738,0.0752192826001439,0.356198049131049" Visible="0"/>
						<Atom3d ID="1532" HasProperties="1" Mapping="409" Parent="137" UserID="595" DisplayStyle="Line" XYZ="0.96557571269483,0.929700924377025,1.1389516132141" Connections="1534,1538,1540,1542" ForcefieldType="c4" Charge="-0.159" Components="C" Visible="0">
							<Properties Force="402.509908061703,-354.549982383737,199.989713145044" RelativeVelocity="0.0611290542472709,-0.0820460474565735,-0.0923317995853944"/>
						</Atom3d>
						<Atom3d ID="1533" HasProperties="1" Mapping="409" Parent="137" UserID="596" DisplayStyle="Line" XYZ="0.975896204423062,0.916551854640577,1.19111778671309" Connections="1534,1536,1544,1546" ForcefieldType="c4o" Charge="0.054" Components="C" Visible="0">
							<Properties Force="1379.80904000134,-1714.66348856316,-735.831611266033" RelativeVelocity="-0.10211802960831,0.273626530333419,-0.0741214609191713"/>
						</Atom3d>
						<Bond ID="1534" Mapping="409" Parent="137" Connects="1532,1533" Visible="0"/>
						<Atom3d ID="1535" HasProperties="1" Mapping="409" Parent="137" UserID="597" DisplayStyle="Line" XYZ="0.952521914196125,0.873717139392619,1.20744527248618" Connections="1536,1548" ForcefieldType="o2h" Charge="-0.57" Components="O" Visible="0">
							<Properties Force="-452.669407551537,972.551937818004,-99.6397320639176" RelativeVelocity="-0.191572617824957,0.0217684416522602,0.101396803411685"/>
						</Atom3d>
						<Bond ID="1536" Mapping="409" Parent="137" Connects="1533,1535" Visible="0"/>
						<Atom3d ID="1537" HasProperties="1" Mapping="409" Parent="137" UserID="598" DisplayStyle="Line" Hidden="1" XYZ="0.928801972476576,0.936660330446956,1.13337436139639" Connections="1538" ForcefieldType="h1" Charge="0.053" Components="H" Visible="0">
							<Properties Force="-734.644067956532,428.513283492544,86.6219742886988" RelativeVelocity="0.0922384087121916,0.764546812663171,-0.563905673228425"/>
						</Atom3d>
						<Bond ID="1538" Mapping="409" Parent="137" Hidden="1" Connects="1532,1537" Visible="0"/>
						<Atom3d ID="1539" HasProperties="1" Mapping="409" Parent="137" UserID="599" DisplayStyle="Line" Hidden="1" XYZ="0.971395197942256,0.900649808272476,1.11348623938835" Connections="1540" ForcefieldType="h1" Charge="0.053" Components="H" Visible="0">
							<Properties Force="354.900910900606,-118.803379008943,187.702651214572" RelativeVelocity="-0.647553136209376,0.500627483968413,0.204668986731265"/>
						</Atom3d>
						<Bond ID="1540" Mapping="409" Parent="137" Hidden="1" Connects="1532,1539" Visible="0"/>
						<Atom3d ID="1541" HasProperties="1" Mapping="409" Parent="137" UserID="600" DisplayStyle="Line" Hidden="1" XYZ="0.987023647029793,0.960472171937553,1.1284370278035" Connections="1542" ForcefieldType="h1" Charge="0.053" Components="H" Visible="0">
							<Properties Force="-35.5105046867792,48.0490048204329,-61.2194953497136" RelativeVelocity="0.284904708465011,-1.14735175053397,0.0931366115514733"/>
						</Atom3d>
						<Bond ID="1542" Mapping="409" Parent="137" Hidden="1" Connects="1532,1541" Visible="0"/>
						<Atom3d ID="1543" HasProperties="1" Mapping="409" Parent="137" UserID="601" DisplayStyle="Line" Hidden="1" XYZ="0.971829584719237,0.946691209696206,1.21350835064852" Connections="1544" ForcefieldType="h1" Charge="0.053" Components="H" Visible="0">
							<Properties Force="-344.368415381955,546.854401970742,648.174696149869" RelativeVelocity="-0.974874685070775,-0.590854409723421,0.41401347552546"/>
						</Atom3d>
						<Bond ID="1544" Mapping="409" Parent="137" Hidden="1" Connects="1533,1543" Visible="0"/>
						<Atom3d ID="1545" HasProperties="1" Mapping="409" Parent="137" UserID="602" DisplayStyle="Line" Hidden="1" XYZ="1.0153743826702,0.905681029915904,1.19479908479341" Connections="1546" ForcefieldType="h1" Charge="0.053" Components="H" Visible="0">
							<Properties Force="-860.695444400822,440.817940809271,-189.314061589888" RelativeVelocity="-0.253998880798795,0.169820110466499,0.430566642766818"/>
						</Atom3d>
						<Bond ID="1546" Mapping="409" Parent="137" Hidden="1" Connects="1533,1545" Visible="0"/>
						<Atom3d ID="1547" HasProperties="1" Mapping="409" Parent="137" UserID="603" DisplayStyle="Line" Hidden="1" XYZ="0.919358299837467,0.8821949355964,1.20312924292836" Connections="1548" ForcefieldType="h1o" Charge="0.41" Components="H" Visible="0">
							<Properties Force="166.937221213746,-334.125313104162,71.2773592140257" RelativeVelocity="-0.15025290352964,0.0282666371419124,0.581562390147282"/>
						</Atom3d>
						<Bond ID="1548" Mapping="409" Parent="137" Hidden="1" Connects="1535,1547" Visible="0"/>
						<Molecule ID="137" Mapping="409" Parent="2" Children="ci(18):17+1532,4540" Name="Sketch 24" XYZ="0.87807644242109,-0.0817172121776131,0.356198049131049" Visible="0"/>
						<Atom3d ID="1549" HasProperties="1" Mapping="409" Parent="139" UserID="604" DisplayStyle="Line" XYZ="1.71512456106692,1.00236082088175,0.327018299383873" Connections="1551,1555,1557,1559" ForcefieldType="c4" Charge="-0.159" Components="C" Visible="0">
							<Properties Force="668.571367474746,50.2073241117366,299.057406194125" RelativeVelocity="-0.225491217410407,-0.149706624229095,-0.107905211760938"/>
						</Atom3d>
						<Atom3d ID="1550" HasProperties="1" Mapping="409" Parent="139" UserID="605" DisplayStyle="Line" XYZ="1.72939259022712,1.02467748954658,0.373859065180117" Connections="1551,1553,1561,1563" ForcefieldType="c4o" Charge="0.054" Components="C" Visible="0">
							<Properties Force="-564.471211901863,-777.378685216847,610.316385995563" RelativeVelocity="-0.0172713641522037,-0.0227776186925437,0.212191625118656"/>
						</Atom3d>
						<Bond ID="1551" Mapping="409" Parent="139" Connects="1549,1550" Visible="0"/>
						<Atom3d ID="1552" HasProperties="1" Mapping="409" Parent="139" UserID="606" DisplayStyle="Line" XYZ="1.75330050623078,0.988725303467566,0.40169681930358" Connections="1553,1565" ForcefieldType="o2h" Charge="-0.57" Components="O" Visible="0">
							<Properties Force="-325.556165335945,244.047344113465,-76.9919868253823" RelativeVelocity="-0.00488597365921627,0.331472224164733,0.154439041176253"/>
						</Atom3d>
						<Bond ID="1553" Mapping="409" Parent="139" Connects="1550,1552" Visible="0"/>
						<Atom3d ID="1554" HasProperties="1" Mapping="409" Parent="139" UserID="607" DisplayStyle="Line" Hidden="1" XYZ="1.70123340995574,1.0265628843654,0.301695063768227" Connections="1555" ForcefieldType="h1" Charge="0.053" Components="H" Visible="0">
							<Properties Force="-309.081921469467,551.428946567929,-479.404617585054" RelativeVelocity="-0.330317620013054,0.405723986136674,-0.129840499217507"/>
						</Atom3d>
						<Bond ID="1555" Mapping="409" Parent="139" Hidden="1" Connects="1549,1554" Visible="0"/>
						<Atom3d ID="1556" HasProperties="1" Mapping="409" Parent="139" UserID="608" DisplayStyle="Line" Hidden="1" XYZ="1.68970628003579,0.97506883665225,0.334341700730123" Connections="1557" ForcefieldType="h1" Charge="0.053" Components="H" Visible="0">
							<Properties Force="-452.435903744731,-255.706495273119,186.937898012905" RelativeVelocity="0.168196202790777,-0.59017790794185,0.135154269344896"/>
						</Atom3d>
						<Bond ID="1557" Mapping="409" Parent="139" Hidden="1" Connects="1549,1556" Visible="0"/>
						<Atom3d ID="1558" HasProperties="1" Mapping="409" Parent="139" UserID="609" DisplayStyle="Line" Hidden="1" XYZ="1.74476661246995,0.983794592241617,0.310778187249605" Connections="1559" ForcefieldType="h1" Charge="0.053" Components="H" Visible="0">
							<Properties Force="349.972100462016,-4.65194283085449,-120.898604119184" RelativeVelocity="0.619252638533741,0.130210479482319,0.355852448278382"/>
						</Atom3d>
						<Bond ID="1559" Mapping="409" Parent="139" Hidden="1" Connects="1549,1558" Visible="0"/>
						<Atom3d ID="1560" HasProperties="1" Mapping="409" Parent="139" UserID="610" DisplayStyle="Line" Hidden="1" XYZ="1.69541688606115,1.03556538912045,0.392335747265475" Connections="1561" ForcefieldType="h1" Charge="0.053" Components="H" Visible="0">
							<Properties Force="635.358027779995,-315.317854865504,-115.048494959095" RelativeVelocity="-0.843343790909055,1.11935700377281,0.792955438918336"/>
						</Atom3d>
						<Bond ID="1561" Mapping="409" Parent="139" Hidden="1" Connects="1550,1560" Visible="0"/>
						<Atom3d ID="1562" HasProperties="1" Mapping="409" Parent="139" UserID="611" DisplayStyle="Line" Hidden="1" XYZ="1.75060196540203,1.05636580383665,0.37402467945526" Connections="1563" ForcefieldType="h1" Charge="0.053" Components="H" Visible="0">
							<Properties Force="404.459559586036,441.462441606724,-350.462829429744" RelativeVelocity="0.322357752140675,-0.0107097432282756,-0.765494132002718"/>
						</Atom3d>
						<Bond ID="1563" Mapping="409" Parent="139" Hidden="1" Connects="1550,1562" Visible="0"/>
						<Atom3d ID="1564" HasProperties="1" Mapping="409" Parent="139" UserID="612" DisplayStyle="Line" Hidden="1" XYZ="1.78371107789427,0.982965520137727,0.386133074317718" Connections="1565" ForcefieldType="h1o" Charge="0.41" Components="H" Visible="0">
							<Properties Force="-161.517474204833,215.444229032219,52.9757099556628" RelativeVelocity="0.550550941478076,-0.845935721885954,0.705783376283673"/>
						</Atom3d>
						<Bond ID="1565" Mapping="409" Parent="139" Hidden="1" Connects="1552,1564" Visible="0"/>
						<Molecule ID="139" Mapping="409" Parent="2" Children="ci(18):17+1549,4541" Name="Sketch 24" XYZ="0.576928021879738,0.0752192826001439,0.356198049131049" Visible="0"/>
						<Atom3d ID="1566" HasProperties="1" Mapping="409" Parent="141" UserID="613" DisplayStyle="Line" XYZ="2.74679508565286,0.132272040415788,2.6349604444454" Connections="1568,1572,1574,1576" ForcefieldType="c4" Charge="-0.159" Components="C" Visible="0">
							<Properties Force="-73.619188709518,2122.83598661897,2497.9934961993" RelativeVelocity="-0.225052010983915,-0.405289104728606,0.0938662724402197"/>
						</Atom3d>
						<Atom3d ID="1567" HasProperties="1" Mapping="409" Parent="141" UserID="614" DisplayStyle="Line" XYZ="2.75680023152219,0.180062820897165,2.61239382394615" Connections="1568,1570,1578,1580" ForcefieldType="c4o" Charge="0.054" Components="C" Visible="0">
							<Properties Force="704.750102270041,-376.658294250482,-1265.1632375679" RelativeVelocity="-0.112924760535981,0.174055646921965,0.106564828824831"/>
						</Atom3d>
						<Bond ID="1568" Mapping="409" Parent="141" Connects="1566,1567" Visible="0"/>
						<Atom3d ID="1569" HasProperties="1" Mapping="409" Parent="141" UserID="615" DisplayStyle="Line" XYZ="2.72249547460685,0.183150595131552,2.57434539573063" Connections="1570,1582" ForcefieldType="o2h" Charge="-0.57" Components="O" Visible="0">
							<Properties Force="-292.976944582371,769.120861789189,393.351821167532" RelativeVelocity="-0.150518605756231,0.071636381129055,-0.0986835156336356"/>
						</Atom3d>
						<Bond ID="1570" Mapping="409" Parent="141" Connects="1567,1569" Visible="0"/>
						<Atom3d ID="1571" HasProperties="1" Mapping="409" Parent="141" UserID="616" DisplayStyle="Line" Hidden="1" XYZ="2.70850233882385,0.136922692511724,2.64086388980851" Connections="1572" ForcefieldType="h1" Charge="0.053" Components="H" Visible="0">
							<Properties Force="-104.313495213375,-633.028959827348,81.4789427597685" RelativeVelocity="0.0298760270949954,-0.782149082265529,0.74445344201869"/>
						</Atom3d>
						<Bond ID="1572" Mapping="409" Parent="141" Hidden="1" Connects="1566,1571" Visible="0"/>
						<Atom3d ID="1573" HasProperties="1" Mapping="409" Parent="141" UserID="617" DisplayStyle="Line" Hidden="1" XYZ="2.76397303604293,0.127512811126224,2.67204948834241" Connections="1574" ForcefieldType="h1" Charge="0.053" Components="H" Visible="0">
							<Properties Force="-340.559545846538,95.5885686794694,-898.232361700186" RelativeVelocity="-0.237287078353795,-0.312197645266023,-0.974704500210029"/>
						</Atom3d>
						<Bond ID="1574" Mapping="409" Parent="141" Hidden="1" Connects="1566,1573" Visible="0"/>
						<Atom3d ID="1575" HasProperties="1" Mapping="409" Parent="141" UserID="618" DisplayStyle="Line" Hidden="1" XYZ="2.75633143629082,0.10488210279184,2.61383353635811" Connections="1576" ForcefieldType="h1" Charge="0.053" Components="H" Visible="0">
							<Properties Force="367.229682111765,-1701.33442335956,-1233.93936656781" RelativeVelocity="0.493386515704502,-0.193043434351387,-1.15448046302022"/>
						</Atom3d>
						<Bond ID="1576" Mapping="409" Parent="141" Hidden="1" Connects="1566,1575" Visible="0"/>
						<Atom3d ID="1577" HasProperties="1" Mapping="409" Parent="141" UserID="619" DisplayStyle="Line" Hidden="1" XYZ="2.79356314313831,0.182465331537582,2.59294650862172" Connections="1578" ForcefieldType="h1" Charge="0.053" Components="H" Visible="0">
							<Properties Force="-972.001768617715,5.32888253698524,816.593490269985" RelativeVelocity="0.719923922887609,0.412003890189455,-1.06857464478261"/>
						</Atom3d>
						<Bond ID="1578" Mapping="409" Parent="141" Hidden="1" Connects="1567,1577" Visible="0"/>
						<Atom3d ID="1579" HasProperties="1" Mapping="409" Parent="141" UserID="620" DisplayStyle="Line" Hidden="1" XYZ="2.75255440948638,0.208447867612598,2.63879799791987" Connections="1580" ForcefieldType="h1" Charge="0.053" Components="H" Visible="0">
							<Properties Force="61.2938608218186,131.225817051127,-134.738103596613" RelativeVelocity="0.0919384852943101,-0.452108426669908,1.04828461034361"/>
						</Atom3d>
						<Bond ID="1580" Mapping="409" Parent="141" Hidden="1" Connects="1567,1579" Visible="0"/>
						<Atom3d ID="1581" HasProperties="1" Mapping="409" Parent="141" UserID="621" DisplayStyle="Line" Hidden="1" XYZ="2.69380189717469,0.200113841749406,2.58602223205727" Connections="1582" ForcefieldType="h1o" Charge="0.41" Components="H" Visible="0">
							<Properties Force="759.182310862292,-382.867771107301,-228.491303438258" RelativeVelocity="-0.44056985408573,0.4738457294658,-0.622691877775094"/>
						</Atom3d>
						<Bond ID="1582" Mapping="409" Parent="141" Hidden="1" Connects="1569,1581" Visible="0"/>
						<Molecule ID="141" Mapping="409" Parent="2" Children="ci(18):17+1566,4542" Name="Sketch 24" XYZ="0.576928021879738,0.0752192826001439,0.356198049131049" Visible="0"/>
						<Atom3d ID="1583" HasProperties="1" Mapping="409" Parent="143" UserID="622" DisplayStyle="Line" XYZ="1.28878779450852,0.398607252577506,1.34897782248572" Connections="1585,1589,1591,1593" ForcefieldType="c4" Charge="-0.159" Components="C" Visible="0">
							<Properties Force="-160.074430139121,-1073.85501535893,10.6200994241521" RelativeVelocity="-0.064805825176013,-0.0514700058070074,0.156121436341619"/>
						</Atom3d>
						<Atom3d ID="1584" HasProperties="1" Mapping="409" Parent="143" UserID="623" DisplayStyle="Line" XYZ="1.31348583427717,0.433981156902576,1.31667705484718" Connections="1585,1587,1595,1597" ForcefieldType="c4o" Charge="0.054" Components="C" Visible="0">
							<Properties Force="-2299.5880730073,683.961489519479,-281.69307066053" RelativeVelocity="-0.150720604572014,-0.0269477918428602,0.271933731566385"/>
						</Atom3d>
						<Bond ID="1585" Mapping="409" Parent="143" Connects="1583,1584" Visible="0"/>
						<Atom3d ID="1586" HasProperties="1" Mapping="409" Parent="143" UserID="624" DisplayStyle="Line" XYZ="1.34400722418952,0.415117198482205,1.28317326519582" Connections="1587,1599" ForcefieldType="o2h" Charge="-0.57" Components="O" Visible="0">
							<Properties Force="195.110801068981,-534.638508218719,-1036.32431398968" RelativeVelocity="0.13007254503223,0.185214106670819,0.243923277948925"/>
						</Atom3d>
						<Bond ID="1587" Mapping="409" Parent="143" Connects="1584,1586" Visible="0"/>
						<Atom3d ID="1588" HasProperties="1" Mapping="409" Parent="143" UserID="625" DisplayStyle="Line" Hidden="1" XYZ="1.26194745320505,0.413277449220278,1.37263048400212" Connections="1589" ForcefieldType="h1" Charge="0.053" Components="H" Visible="0">
							<Properties Force="300.265187125086,542.207065920123,281.958432213216" RelativeVelocity="0.645563616495954,0.0969049364080873,1.28114821720912"/>
						</Atom3d>
						<Bond ID="1589" Mapping="409" Parent="143" Hidden="1" Connects="1583,1588" Visible="0"/>
						<Atom3d ID="1590" HasProperties="1" Mapping="409" Parent="143" UserID="626" DisplayStyle="Line" Hidden="1" XYZ="1.31613379552102,0.379740885435415,1.37013060890463" Connections="1591" ForcefieldType="h1" Charge="0.053" Components="H" Visible="0">
							<Properties Force="-265.063320237008,-35.7890950128113,-25.1703863069555" RelativeVelocity="0.202721607422444,-0.0192192806211259,0.520483809507566"/>
						</Atom3d>
						<Bond ID="1591" Mapping="409" Parent="143" Hidden="1" Connects="1583,1590" Visible="0"/>
						<Atom3d ID="1592" HasProperties="1" Mapping="409" Parent="143" UserID="627" DisplayStyle="Line" Hidden="1" XYZ="1.26450244730243,0.371809414543622,1.33163062374355" Connections="1593" ForcefieldType="h1" Charge="0.053" Components="H" Visible="0">
							<Properties Force="649.978989324567,286.144277972656,-161.317781182155" RelativeVelocity="0.3901743219271,-0.991424330047641,-0.122306984710039"/>
						</Atom3d>
						<Bond ID="1593" Mapping="409" Parent="143" Hidden="1" Connects="1583,1592" Visible="0"/>
						<Atom3d ID="1594" HasProperties="1" Mapping="409" Parent="143" UserID="628" DisplayStyle="Line" Hidden="1" XYZ="1.33132464490509,0.459351343606217,1.33735223063156" Connections="1595" ForcefieldType="h1" Charge="0.053" Components="H" Visible="0">
							<Properties Force="756.864649183,726.858518111301,747.891338098461" RelativeVelocity="0.842109745958605,0.269253805441249,0.290263251751975"/>
						</Atom3d>
						<Bond ID="1595" Mapping="409" Parent="143" Hidden="1" Connects="1584,1594" Visible="0"/>
						<Atom3d ID="1596" HasProperties="1" Mapping="409" Parent="143" UserID="629" DisplayStyle="Line" Hidden="1" XYZ="1.28303435446604,0.456496043729543,1.30099320001508" Connections="1597" ForcefieldType="h1" Charge="0.053" Components="H" Visible="0">
							<Properties Force="678.2550316807,-495.89714326395,-90.8318734992499" RelativeVelocity="-0.896854151497321,-0.361148569129008,-0.516204615364319"/>
						</Atom3d>
						<Bond ID="1597" Mapping="409" Parent="143" Hidden="1" Connects="1584,1596" Visible="0"/>
						<Atom3d ID="1598" HasProperties="1" Mapping="409" Parent="143" UserID="630" DisplayStyle="Line" Hidden="1" XYZ="1.33789779094093,0.429792545278016,1.25191853964342" Connections="1599" ForcefieldType="h1o" Charge="0.41" Components="H" Visible="0">
							<Properties Force="114.638542429521,-102.585117473745,584.430574436055" RelativeVelocity="-0.849046750040927,-0.683332267966483,-0.037690772978896"/>
						</Atom3d>
						<Bond ID="1599" Mapping="409" Parent="143" Hidden="1" Connects="1586,1598" Visible="0"/>
						<Molecule ID="143" Mapping="409" Parent="2" Children="ci(18):17+1583,4543" Name="Sketch 24" XYZ="0.576928021879738,0.0752192826001439,0.356198049131049" Visible="0"/>
						<Atom3d ID="1600" HasProperties="1" Mapping="409" Parent="145" UserID="631" DisplayStyle="Line" XYZ="1.79850206187493,0.919770977870014,1.86390395059345" Connections="1602,1606,1608,1610" ForcefieldType="c4" Charge="-0.159" Components="C" Visible="0">
							<Properties Force="-605.234047539397,-702.443805945111,-75.9161103646572" RelativeVelocity="0.197286674351106,0.295931471038708,-0.370640881406909"/>
						</Atom3d>
						<Atom3d ID="1601" HasProperties="1" Mapping="409" Parent="145" UserID="632" DisplayStyle="Line" XYZ="1.78549507964853,0.924106546597986,1.91705961810038" Connections="1602,1604,1612,1614" ForcefieldType="c4o" Charge="0.054" Components="C" Visible="0">
							<Properties Force="784.061088712901,514.64322518268,-514.388837462837" RelativeVelocity="0.0617366111719857,0.00381586191004497,0.272463747412599"/>
						</Atom3d>
						<Bond ID="1602" Mapping="409" Parent="145" Connects="1600,1601" Visible="0"/>
						<Atom3d ID="1603" HasProperties="1" Mapping="409" Parent="145" UserID="633" DisplayStyle="Line" XYZ="1.78465029803956,0.878053999506697,1.93679777814491" Connections="1604,1616" ForcefieldType="o2h" Charge="-0.57" Components="O" Visible="0">
							<Properties Force="104.673312352641,185.328620024002,329.360280018234" RelativeVelocity="0.208920927132883,0.305818826017024,-0.203065704943005"/>
						</Atom3d>
						<Bond ID="1604" Mapping="409" Parent="145" Connects="1601,1603" Visible="0"/>
						<Atom3d ID="1605" HasProperties="1" Mapping="409" Parent="145" UserID="634" DisplayStyle="Line" Hidden="1" XYZ="1.7783076390903,0.890045003871106,1.84610862450221" Connections="1606" ForcefieldType="h1" Charge="0.053" Components="H" Visible="0">
							<Properties Force="159.039238554473,324.428379701455,382.468564338838" RelativeVelocity="-0.141783791295266,-1.09535408775519,-0.0903262415230414"/>
						</Atom3d>
						<Bond ID="1606" Mapping="409" Parent="145" Hidden="1" Connects="1600,1605" Visible="0"/>
						<Atom3d ID="1607" HasProperties="1" Mapping="409" Parent="145" UserID="635" DisplayStyle="Line" Hidden="1" XYZ="1.83587217033494,0.912466973107364,1.85689406637403" Connections="1608" ForcefieldType="h1" Charge="0.053" Components="H" Visible="0">
							<Properties Force="237.334142821169,-94.8568189880584,250.019776913657" RelativeVelocity="-0.557399081408382,0.00777474552462704,0.0947932555776237"/>
						</Atom3d>
						<Bond ID="1608" Mapping="409" Parent="145" Hidden="1" Connects="1600,1607" Visible="0"/>
						<Atom3d ID="1609" HasProperties="1" Mapping="409" Parent="145" UserID="636" DisplayStyle="Line" Hidden="1" XYZ="1.79032497740716,0.95099301958177,1.84348541086708" Connections="1610" ForcefieldType="h1" Charge="0.053" Components="H" Visible="0">
							<Properties Force="-191.794745376511,516.857598093312,-65.5929835539461" RelativeVelocity="-0.216221813261453,-1.15063086346108,0.21243122562708"/>
						</Atom3d>
						<Bond ID="1610" Mapping="409" Parent="145" Hidden="1" Connects="1600,1609" Visible="0"/>
						<Atom3d ID="1611" HasProperties="1" Mapping="409" Parent="145" UserID="637" DisplayStyle="Line" Hidden="1" XYZ="1.75252777431877,0.944529381849542,1.92297761537014" Connections="1612" ForcefieldType="h1" Charge="0.053" Components="H" Visible="0">
							<Properties Force="-128.476182444918,-269.312324639444,-64.0639410136497" RelativeVelocity="-0.975602969938122,0.57649327466087,0.170701013207554"/>
						</Atom3d>
						<Bond ID="1612" Mapping="409" Parent="145" Hidden="1" Connects="1601,1611" Visible="0"/>
						<Atom3d ID="1613" HasProperties="1" Mapping="409" Parent="145" UserID="638" DisplayStyle="Line" Hidden="1" XYZ="1.81396279935638,0.947111731104369,1.9335134698856" Connections="1614" ForcefieldType="h1" Charge="0.053" Components="H" Visible="0">
							<Properties Force="-263.707140751181,-405.869246086685,-45.1538508434131" RelativeVelocity="-0.856412257134581,-0.222293891996894,-0.0945464021856781"/>
						</Atom3d>
						<Bond ID="1614" Mapping="409" Parent="145" Hidden="1" Connects="1601,1613" Visible="0"/>
						<Atom3d ID="1615" HasProperties="1" Mapping="409" Parent="145" UserID="639" DisplayStyle="Line" Hidden="1" XYZ="1.79697080007442,0.881859737545674,1.96848977667376" Connections="1616" ForcefieldType="h1o" Charge="0.41" Components="H" Visible="0">
							<Properties Force="-217.931855608237,-192.75729548193,-52.8022563597694" RelativeVelocity="0.489746983687406,0.695360227706368,-0.0170450507917381"/>
						</Atom3d>
						<Bond ID="1616" Mapping="409" Parent="145" Hidden="1" Connects="1603,1615" Visible="0"/>
						<Molecule ID="145" Mapping="409" Parent="2" Children="ci(18):17+1600,4544" Name="Sketch 24" XYZ="0.576928021879738,0.0752192826001439,0.356198049131049" Visible="0"/>
						<Atom3d ID="1617" HasProperties="1" Mapping="409" Parent="147" UserID="640" DisplayStyle="Line" XYZ="-0.0221500870458011,-0.711890392747785,1.564488624081" Connections="1619,1623,1625,1627" ForcefieldType="c4" Charge="-0.159" Components="C" Visible="0">
							<Properties Force="866.31288871742,-1257.30443590349,414.959293818889" RelativeVelocity="-0.199608686560892,0.0906210247066778,-0.169812283107847"/>
						</Atom3d>
						<Atom3d ID="1618" HasProperties="1" Mapping="409" Parent="147" UserID="641" DisplayStyle="Line" XYZ="0.0274674338192269,-0.733398317211969,1.57507086273021" Connections="1619,1621,1629,1631" ForcefieldType="c4o" Charge="0.054" Components="C" Visible="0">
							<Properties Force="-881.59356262112,-324.895599468575,-893.744096410595" RelativeVelocity="0.15378029813977,0.190675014062213,0.312078092821952"/>
						</Atom3d>
						<Bond ID="1619" Mapping="409" Parent="147" Connects="1617,1618" Visible="0"/>
						<Atom3d ID="1620" HasProperties="1" Mapping="409" Parent="147" UserID="642" DisplayStyle="Line" XYZ="0.059012534982311,-0.693703749131898,1.57429241153995" Connections="1621,1633" ForcefieldType="o2h" Charge="-0.57" Components="O" Visible="0">
							<Properties Force="731.45166263719,-1230.32663798428,-376.417019162893" RelativeVelocity="-0.153022163514499,0.13912094432435,0.0553608158491291"/>
						</Atom3d>
						<Bond ID="1621" Mapping="409" Parent="147" Connects="1618,1620" Visible="0"/>
						<Atom3d ID="1622" HasProperties="1" Mapping="409" Parent="147" UserID="643" DisplayStyle="Line" Hidden="1" XYZ="-0.022250426530679,-0.682226081624655,1.58669163707723" Connections="1623" ForcefieldType="h1" Charge="0.053" Components="H" Visible="0">
							<Properties Force="-185.531004258232,1338.99706585092,415.375233091437" RelativeVelocity="-0.718845685261304,-0.216983773653331,-0.855092928710808"/>
						</Atom3d>
						<Bond ID="1623" Mapping="409" Parent="147" Hidden="1" Connects="1617,1622" Visible="0"/>
						<Atom3d ID="1624" HasProperties="1" Mapping="409" Parent="147" UserID="644" DisplayStyle="Line" Hidden="1" XYZ="-0.0531879855123321,-0.732100180083674,1.57621738332197" Connections="1625" ForcefieldType="h1" Charge="0.053" Components="H" Visible="0">
							<Properties Force="45.3780314777597,-267.526779070698,-218.090879551719" RelativeVelocity="-0.502130870419669,-0.736248386601453,-0.0501769728104332"/>
						</Atom3d>
						<Bond ID="1625" Mapping="409" Parent="147" Hidden="1" Connects="1617,1624" Visible="0"/>
						<Atom3d ID="1626" HasProperties="1" Mapping="409" Parent="147" UserID="645" DisplayStyle="Line" Hidden="1" XYZ="-0.02163545541465,-0.70386788159146,1.52716454834668" Connections="1627" ForcefieldType="h1" Charge="0.053" Components="H" Visible="0">
							<Properties Force="-339.628261316731,300.052974165294,-394.722839514937" RelativeVelocity="0.509343302160694,0.470264592817355,-0.129184442687889"/>
						</Atom3d>
						<Bond ID="1627" Mapping="409" Parent="147" Hidden="1" Connects="1617,1626" Visible="0"/>
						<Atom3d ID="1628" HasProperties="1" Mapping="409" Parent="147" UserID="646" DisplayStyle="Line" Hidden="1" XYZ="0.0340182172273129,-0.762180099672451,1.5463196183112" Connections="1629" ForcefieldType="h1" Charge="0.053" Components="H" Visible="0">
							<Properties Force="193.857352805756,802.565903609368,557.583036636282" RelativeVelocity="-0.0344395175561907,-0.470120055740264,0.313965617857256"/>
						</Atom3d>
						<Bond ID="1629" Mapping="409" Parent="147" Hidden="1" Connects="1618,1628" Visible="0"/>
						<Atom3d ID="1630" HasProperties="1" Mapping="409" Parent="147" UserID="647" DisplayStyle="Line" Hidden="1" XYZ="0.029179697289706,-0.752060868047925,1.60881222844195" Connections="1631" ForcefieldType="h1" Charge="0.053" Components="H" Visible="0">
							<Properties Force="15.4212479752417,-17.8771632217742,355.265235748398" RelativeVelocity="-0.937726152528104,0.504441153156451,-0.498053836824411"/>
						</Atom3d>
						<Bond ID="1631" Mapping="409" Parent="147" Hidden="1" Connects="1618,1630" Visible="0"/>
						<Atom3d ID="1632" HasProperties="1" Mapping="409" Parent="147" UserID="648" DisplayStyle="Line" Hidden="1" XYZ="0.0893333613125099,-0.710361880547743,1.56707848479918" Connections="1633" ForcefieldType="h1o" Charge="0.41" Components="H" Visible="0">
							<Properties Force="-313.838155963014,739.658660709778,272.345270566167" RelativeVelocity="-0.481004873011818,0.394198477898192,0.639359027122298"/>
						</Atom3d>
						<Bond ID="1633" Mapping="409" Parent="147" Hidden="1" Connects="1620,1632" Visible="0"/>
						<Molecule ID="147" Mapping="409" Parent="2" Children="ci(18):17+1617,4545" Name="Sketch 24" XYZ="0.576928021879738,0.0752192826001439,0.356198049131049" Visible="0"/>
						<Atom3d ID="1634" HasProperties="1" Mapping="409" Parent="149" UserID="649" DisplayStyle="Line" XYZ="1.06951352793406,0.110716707372793,0.881469103568873" Connections="1636,1640,1642,1644" ForcefieldType="c4" Charge="-0.159" Components="C" Visible="0">
							<Properties Force="-860.445408292903,-20.8280218252495,-402.954273960359" RelativeVelocity="0.147535375279322,-0.0529391578062078,0.0129324797605318"/>
						</Atom3d>
						<Atom3d ID="1635" HasProperties="1" Mapping="409" Parent="149" UserID="650" DisplayStyle="Line" XYZ="1.04723969649566,0.0685008666452498,0.90722566774402" Connections="1636,1638,1646,1648" ForcefieldType="c4o" Charge="0.054" Components="C" Visible="0">
							<Properties Force="749.113659588112,1037.90042108206,752.409249665173" RelativeVelocity="-0.123861343779283,0.161433894095206,0.117923346358486"/>
						</Atom3d>
						<Bond ID="1636" Mapping="409" Parent="149" Connects="1634,1635" Visible="0"/>
						<Atom3d ID="1637" HasProperties="1" Mapping="409" Parent="149" UserID="651" DisplayStyle="Line" XYZ="0.998708889012358,0.0759439880042948,0.916416000417148" Connections="1638,1650" ForcefieldType="o2h" Charge="-0.57" Components="O" Visible="0">
							<Properties Force="132.627128940431,-958.370813796085,-234.871747366193" RelativeVelocity="0.411480534149588,-0.0905894458021553,-0.0347637767586369"/>
						</Atom3d>
						<Bond ID="1638" Mapping="409" Parent="149" Connects="1635,1637" Visible="0"/>
						<Atom3d ID="1639" HasProperties="1" Mapping="409" Parent="149" UserID="652" DisplayStyle="Line" Hidden="1" XYZ="1.03854913207776,0.127885892264386,0.86257463015023" Connections="1640" ForcefieldType="h1" Charge="0.053" Components="H" Visible="0">
							<Properties Force="677.865788275403,-207.773342399616,-148.433411869258" RelativeVelocity="-0.698319247802721,-0.0657616883670817,0.502262562998565"/>
						</Atom3d>
						<Bond ID="1640" Mapping="409" Parent="149" Hidden="1" Connects="1634,1639" Visible="0"/>
						<Atom3d ID="1641" HasProperties="1" Mapping="409" Parent="149" UserID="653" DisplayStyle="Line" Hidden="1" XYZ="1.09906523399028,0.0999231698936953,0.857571400889913" Connections="1642" ForcefieldType="h1" Charge="0.053" Components="H" Visible="0">
							<Properties Force="-280.418372009781,243.737574835833,88.0434864872249" RelativeVelocity="-0.413237381209701,0.0655025633226424,0.259602337047513"/>
						</Atom3d>
						<Bond ID="1642" Mapping="409" Parent="149" Hidden="1" Connects="1634,1641" Visible="0"/>
						<Atom3d ID="1643" HasProperties="1" Mapping="409" Parent="149" UserID="654" DisplayStyle="Line" Hidden="1" XYZ="1.08138080244065,0.138002123192621,0.906458273883605" Connections="1644" ForcefieldType="h1" Charge="0.053" Components="H" Visible="0">
							<Properties Force="200.541945143305,13.877397101729,106.516768427884" RelativeVelocity="-0.549709415071467,-0.104197649761178,0.280420914643041"/>
						</Atom3d>
						<Bond ID="1644" Mapping="409" Parent="149" Hidden="1" Connects="1634,1643" Visible="0"/>
						<Atom3d ID="1645" HasProperties="1" Mapping="409" Parent="149" UserID="655" DisplayStyle="Line" Hidden="1" XYZ="1.07107492498654,0.061845334024541,0.93778803898144" Connections="1646" ForcefieldType="h1" Charge="0.053" Components="H" Visible="0">
							<Properties Force="-429.450204700147,60.0112946324348,419.591499623101" RelativeVelocity="0.388686404818387,0.142544373956193,0.209697728559647"/>
						</Atom3d>
						<Bond ID="1646" Mapping="409" Parent="149" Hidden="1" Connects="1635,1645" Visible="0"/>
						<Atom3d ID="1647" HasProperties="1" Mapping="409" Parent="149" UserID="656" DisplayStyle="Line" Hidden="1" XYZ="1.04994255540596,0.0363704781950213,0.890082994034466" Connections="1648" ForcefieldType="h1" Charge="0.053" Components="H" Visible="0">
							<Properties Force="2.09935412091685,-1335.54198997505,-1156.44008431149" RelativeVelocity="-0.277949926482278,-0.817437232902809,0.157657644905627"/>
						</Atom3d>
						<Bond ID="1648" Mapping="409" Parent="149" Hidden="1" Connects="1635,1647" Visible="0"/>
						<Atom3d ID="1649" HasProperties="1" Mapping="409" Parent="149" UserID="657" DisplayStyle="Line" Hidden="1" XYZ="0.999501678402331,0.105175293590633,0.931297918717136" Connections="1650" ForcefieldType="h1o" Charge="0.41" Components="H" Visible="0">
							<Properties Force="-225.732345419943,1190.99584616648,677.627455518039" RelativeVelocity="-0.185831879330434,0.27540092674487,-0.563884553959654"/>
						</Atom3d>
						<Bond ID="1650" Mapping="409" Parent="149" Hidden="1" Connects="1637,1649" Visible="0"/>
						<Molecule ID="149" Mapping="409" Parent="2" Children="ci(18):17+1634,4546" Name="Sketch 24" XYZ="0.576928021879738,0.0752192826001439,0.356198049131049" Visible="0"/>
						<Atom3d ID="1651" HasProperties="1" Mapping="409" Parent="151" UserID="658" DisplayStyle="Line" XYZ="0.485453699401788,0.73833771190128,1.88826105087752" Connections="1653,1657,1659,1661" ForcefieldType="c4" Charge="-0.159" Components="C" Visible="0">
							<Properties Force="195.938350171727,-546.974732494769,-262.163822131725" RelativeVelocity="-0.0283919724347598,0.0820494365924672,-0.0963730155950776"/>
						</Atom3d>
						<Atom3d ID="1652" HasProperties="1" Mapping="409" Parent="151" UserID="659" DisplayStyle="Line" XYZ="0.476131710848638,0.751991369326332,1.93921074817017" Connections="1653,1655,1663,1665" ForcefieldType="c4o" Charge="0.054" Components="C" Visible="0">
							<Properties Force="562.384778890721,1081.89183954674,369.736368186847" RelativeVelocity="-0.00124545334144727,-0.128272436961218,0.141002005594255"/>
						</Atom3d>
						<Bond ID="1653" Mapping="409" Parent="151" Connects="1651,1652" Visible="0"/>
						<Atom3d ID="1654" HasProperties="1" Mapping="409" Parent="151" UserID="660" DisplayStyle="Line" XYZ="0.464486818893728,0.802454588611907,1.94781942640798" Connections="1655,1667" ForcefieldType="o2h" Charge="-0.57" Components="O" Visible="0">
							<Properties Force="-575.232485951942,-1693.01243425968,-313.499663138189" RelativeVelocity="0.0432437260961675,-0.0492558681587548,-0.264331551774652"/>
						</Atom3d>
						<Bond ID="1655" Mapping="409" Parent="151" Connects="1652,1654" Visible="0"/>
						<Atom3d ID="1656" HasProperties="1" Mapping="409" Parent="151" UserID="661" DisplayStyle="Line" Hidden="1" XYZ="0.459039935435458,0.751548158251632,1.86279130565786" Connections="1657" ForcefieldType="h1" Charge="0.053" Components="H" Visible="0">
							<Properties Force="-139.999791250761,-101.463424040386,93.1349441610427" RelativeVelocity="0.241990832852756,-0.370107606602558,0.536042832570583"/>
						</Atom3d>
						<Bond ID="1657" Mapping="409" Parent="151" Hidden="1" Connects="1651,1656" Visible="0"/>
						<Atom3d ID="1658" HasProperties="1" Mapping="409" Parent="151" UserID="662" DisplayStyle="Line" Hidden="1" XYZ="0.48912454038076,0.698073650311943,1.88538016793917" Connections="1659" ForcefieldType="h1" Charge="0.053" Components="H" Visible="0">
							<Properties Force="-114.728560262138,723.555533699922,-31.1705024257014" RelativeVelocity="-0.394089150101101,0.0369963966622324,0.449141271553869"/>
						</Atom3d>
						<Bond ID="1659" Mapping="409" Parent="151" Hidden="1" Connects="1651,1658" Visible="0"/>
						<Atom3d ID="1660" HasProperties="1" Mapping="409" Parent="151" UserID="663" DisplayStyle="Line" Hidden="1" XYZ="0.519484587806789,0.753982138578862,1.87796484706866" Connections="1661" ForcefieldType="h1" Charge="0.053" Components="H" Visible="0">
							<Properties Force="85.1819862898335,-23.2011738570806,-149.908978312838" RelativeVelocity="0.29395114990943,0.403779886072659,0.505115957796319"/>
						</Atom3d>
						<Bond ID="1661" Mapping="409" Parent="151" Hidden="1" Connects="1651,1660" Visible="0"/>
						<Atom3d ID="1662" HasProperties="1" Mapping="409" Parent="151" UserID="664" DisplayStyle="Line" Hidden="1" XYZ="0.510738309899225,0.746083402747278,1.95829643112934" Connections="1663" ForcefieldType="h1" Charge="0.053" Components="H" Visible="0">
							<Properties Force="-498.377273861353,-215.383033339591,17.3712722821591" RelativeVelocity="0.111678360787232,0.47880781119353,0.58774384005228"/>
						</Atom3d>
						<Bond ID="1663" Mapping="409" Parent="151" Hidden="1" Connects="1652,1662" Visible="0"/>
						<Atom3d ID="1664" HasProperties="1" Mapping="409" Parent="151" UserID="665" DisplayStyle="Line" Hidden="1" XYZ="0.448236116183813,0.730260582122828,1.95357233223331" Connections="1665" ForcefieldType="h1" Charge="0.053" Components="H" Visible="0">
							<Properties Force="-311.177110985999,-92.8956599925375,340.518044741035" RelativeVelocity="0.474854110501512,0.331653185019126,1.29839372352488"/>
						</Atom3d>
						<Bond ID="1665" Mapping="409" Parent="151" Hidden="1" Connects="1652,1664" Visible="0"/>
						<Atom3d ID="1666" HasProperties="1" Mapping="409" Parent="151" UserID="666" DisplayStyle="Line" Hidden="1" XYZ="0.490676374899135,0.81686120855681,1.93327930269434" Connections="1667" ForcefieldType="h1o" Charge="0.41" Components="H" Visible="0">
							<Properties Force="783.366944280875,537.115679820647,-402.071956017826" RelativeVelocity="-0.208248113973712,-0.419701498987568,0.133226777819771"/>
						</Atom3d>
						<Bond ID="1667" Mapping="409" Parent="151" Hidden="1" Connects="1654,1666" Visible="0"/>
						<Molecule ID="151" Mapping="409" Parent="2" Children="ci(18):17+1651,4547" Name="Sketch 24" XYZ="0.576928021879738,0.0752192826001439,0.356198049131049" Visible="0"/>
						<Atom3d ID="1668" HasProperties="1" Mapping="409" Parent="153" UserID="667" DisplayStyle="Line" XYZ="0.777052380956411,-0.0524843109927591,1.19162576642455" Connections="1670,1674,1676,1678" ForcefieldType="c4" Charge="-0.159" Components="C" Visible="0">
							<Properties Force="-516.339595128022,350.485818466217,289.374363831691" RelativeVelocity="0.253024922704449,-0.139672079035829,0.0174940929033789"/>
						</Atom3d>
						<Atom3d ID="1669" HasProperties="1" Mapping="409" Parent="153" UserID="668" DisplayStyle="Line" XYZ="0.791286262478837,-0.000212161366464278,1.19037520672598" Connections="1670,1672,1680,1682" ForcefieldType="c4o" Charge="0.054" Components="C" Visible="0">
							<Properties Force="-104.609980463723,458.466033922137,45.4880607394564" RelativeVelocity="-0.186474803419262,0.126181555332874,-0.211251126072849"/>
						</Atom3d>
						<Bond ID="1670" Mapping="409" Parent="153" Connects="1668,1669" Visible="0"/>
						<Atom3d ID="1671" HasProperties="1" Mapping="409" Parent="153" UserID="669" DisplayStyle="Line" XYZ="0.776357182749697,0.0212115374421685,1.14721414786925" Connections="1672,1684" ForcefieldType="o2h" Charge="-0.57" Components="O" Visible="0">
							<Properties Force="-430.770462724763,-1553.96716773129,-353.675420531378" RelativeVelocity="-0.186605464128436,-0.0977001780651042,0.167000869898528"/>
						</Atom3d>
						<Bond ID="1672" Mapping="409" Parent="153" Connects="1669,1671" Visible="0"/>
						<Atom3d ID="1673" HasProperties="1" Mapping="409" Parent="153" UserID="670" DisplayStyle="Line" Hidden="1" XYZ="0.737107935498026,-0.0525426440920561,1.1922265458224" Connections="1674" ForcefieldType="h1" Charge="0.053" Components="H" Visible="0">
							<Properties Force="406.975572361531,-141.256012356012,-95.4451438196525" RelativeVelocity="-0.0953862468478583,0.230451088125307,-0.0696457208519239"/>
						</Atom3d>
						<Bond ID="1674" Mapping="409" Parent="153" Hidden="1" Connects="1668,1673" Visible="0"/>
						<Atom3d ID="1675" HasProperties="1" Mapping="409" Parent="153" UserID="671" DisplayStyle="Line" Hidden="1" XYZ="0.788820666071571,-0.0679639221978091,1.22504323581018" Connections="1676" ForcefieldType="h1" Charge="0.053" Components="H" Visible="0">
							<Properties Force="47.779909462821,-145.888554445342,209.58089766374" RelativeVelocity="0.462201906877288,-0.0202692919010138,-0.334555140586887"/>
						</Atom3d>
						<Bond ID="1676" Mapping="409" Parent="153" Hidden="1" Connects="1668,1675" Visible="0"/>
						<Atom3d ID="1677" HasProperties="1" Mapping="409" Parent="153" UserID="672" DisplayStyle="Line" Hidden="1" XYZ="0.78932971664923,-0.0758210559445091,1.16352825907035" Connections="1678" ForcefieldType="h1" Charge="0.053" Components="H" Visible="0">
							<Properties Force="168.010586029612,93.7727516661487,-306.402683154671" RelativeVelocity="-0.614621200086645,0.0203832098226923,1.24026910131362"/>
						</Atom3d>
						<Bond ID="1678" Mapping="409" Parent="153" Hidden="1" Connects="1668,1677" Visible="0"/>
						<Atom3d ID="1679" HasProperties="1" Mapping="409" Parent="153" UserID="673" DisplayStyle="Line" Hidden="1" XYZ="0.828905407593272,0.00978112917404803,1.19425819514242" Connections="1680" ForcefieldType="h1" Charge="0.053" Components="H" Visible="0">
							<Properties Force="112.296520237888,-432.104864308369,208.768432116708" RelativeVelocity="-0.381314735213039,0.575526090281803,0.0444240390295235"/>
						</Atom3d>
						<Bond ID="1680" Mapping="409" Parent="153" Hidden="1" Connects="1669,1679" Visible="0"/>
						<Atom3d ID="1681" HasProperties="1" Mapping="409" Parent="153" UserID="674" DisplayStyle="Line" Hidden="1" XYZ="0.772093096122136,0.0157703978592497,1.22137367147876" Connections="1682" ForcefieldType="h1" Charge="0.053" Components="H" Visible="0">
							<Properties Force="170.832445852879,39.4600683582805,-237.788699729763" RelativeVelocity="0.0309352086790818,-1.08580709462476,0.620538381683303"/>
						</Atom3d>
						<Bond ID="1682" Mapping="409" Parent="153" Hidden="1" Connects="1669,1681" Visible="0"/>
						<Atom3d ID="1683" HasProperties="1" Mapping="409" Parent="153" UserID="675" DisplayStyle="Line" Hidden="1" XYZ="0.7805815576881,0.0538281138470485,1.14964650850821" Connections="1684" ForcefieldType="h1o" Charge="0.41" Components="H" Visible="0">
							<Properties Force="146.577952240629,1068.35474997608,125.548540031172" RelativeVelocity="-0.811550358194073,0.0153614019939909,-0.477595584820229"/>
						</Atom3d>
						<Bond ID="1684" Mapping="409" Parent="153" Hidden="1" Connects="1671,1683" Visible="0"/>
						<Molecule ID="153" Mapping="409" Parent="2" Children="ci(18):17+1668,4548" Name="Sketch 24" XYZ="0.565339942055422,-0.304290345282707,0.356198049131049" Visible="0"/>
						<Atom3d ID="1685" HasProperties="1" Mapping="409" Parent="155" UserID="676" DisplayStyle="Line" XYZ="1.26638093809344,0.106915304198349,0.563160990057574" Connections="1687,1691,1693,1695" ForcefieldType="c4" Charge="-0.159" Components="C" Visible="0">
							<Properties Force="146.03876851181,-388.192997471924,-980.268523527583" RelativeVelocity="0.0409821058528831,0.29165758038232,0.116407140086232"/>
						</Atom3d>
						<Atom3d ID="1686" HasProperties="1" Mapping="409" Parent="155" UserID="677" DisplayStyle="Line" XYZ="1.26857524126602,0.132067884010558,0.513420446692455" Connections="1687,1689,1697,1699" ForcefieldType="c4o" Charge="0.054" Components="C" Visible="0">
							<Properties Force="523.892076810396,-280.513351426799,1456.86666887899" RelativeVelocity="0.372673664282434,-0.297566208901667,0.233631680836415"/>
						</Atom3d>
						<Bond ID="1687" Mapping="409" Parent="155" Connects="1685,1686" Visible="0"/>
						<Atom3d ID="1688" HasProperties="1" Mapping="409" Parent="155" UserID="678" DisplayStyle="Line" XYZ="1.25744930680535,0.1806283485157,0.519277156091341" Connections="1689,1701" ForcefieldType="o2h" Charge="-0.57" Components="O" Visible="0">
							<Properties Force="700.779401138556,268.333173107798,-714.239942550744" RelativeVelocity="0.299904606699175,0.165080059472484,0.262374445641128"/>
						</Atom3d>
						<Bond ID="1689" Mapping="409" Parent="155" Connects="1686,1688" Visible="0"/>
						<Atom3d ID="1690" HasProperties="1" Mapping="409" Parent="155" UserID="679" DisplayStyle="Line" Hidden="1" XYZ="1.27982984102745,0.0679850335072945,0.556434773975797" Connections="1691" ForcefieldType="h1" Charge="0.053" Components="H" Visible="0">
							<Properties Force="-547.548019412055,1056.61895221108,538.28913121807" RelativeVelocity="-0.680970597475062,0.412757581261627,0.245256451416084"/>
						</Atom3d>
						<Bond ID="1691" Mapping="409" Parent="155" Hidden="1" Connects="1685,1690" Visible="0"/>
						<Atom3d ID="1692" HasProperties="1" Mapping="409" Parent="155" UserID="680" DisplayStyle="Line" Hidden="1" XYZ="1.2296195054493,0.109954004719164,0.576931501546748" Connections="1693" ForcefieldType="h1" Charge="0.053" Components="H" Visible="0">
							<Properties Force="292.654087629054,-412.615384952801,-3.1998870376022" RelativeVelocity="0.0960805161737224,-0.417067610186329,0.126120223118852"/>
						</Atom3d>
						<Bond ID="1693" Mapping="409" Parent="155" Hidden="1" Connects="1685,1692" Visible="0"/>
						<Atom3d ID="1694" HasProperties="1" Mapping="409" Parent="155" UserID="681" DisplayStyle="Line" Hidden="1" XYZ="1.28974101837206,0.126291917355672,0.588262438087255" Connections="1695" ForcefieldType="h1" Charge="0.053" Components="H" Visible="0">
							<Properties Force="-5.096838085448,-208.771263458915,-149.526988879386" RelativeVelocity="0.449092983410524,0.0906743357884507,-0.537518338162465"/>
						</Atom3d>
						<Bond ID="1695" Mapping="409" Parent="155" Hidden="1" Connects="1685,1694" Visible="0"/>
						<Atom3d ID="1696" HasProperties="1" Mapping="409" Parent="155" UserID="682" DisplayStyle="Line" Hidden="1" XYZ="1.24470236438968,0.115657810385803,0.488428173363586" Connections="1697" ForcefieldType="h1" Charge="0.053" Components="H" Visible="0">
							<Properties Force="-200.437336267914,-258.302782911268,-382.641797425364" RelativeVelocity="1.79703993276339,0.558262208769207,0.134823772375284"/>
						</Atom3d>
						<Bond ID="1697" Mapping="409" Parent="155" Hidden="1" Connects="1686,1696" Visible="0"/>
						<Atom3d ID="1698" HasProperties="1" Mapping="409" Parent="155" UserID="683" DisplayStyle="Line" Hidden="1" XYZ="1.30627819951016,0.127034950378928,0.503258592400635" Connections="1699" ForcefieldType="h1" Charge="0.053" Components="H" Visible="0">
							<Properties Force="-172.600486753509,136.463479890982,-302.850192713839" RelativeVelocity="-0.127995455842401,-0.544063458979561,-0.712283120353776"/>
						</Atom3d>
						<Bond ID="1699" Mapping="409" Parent="155" Hidden="1" Connects="1686,1698" Visible="0"/>
						<Atom3d ID="1700" HasProperties="1" Mapping="409" Parent="155" UserID="684" DisplayStyle="Line" Hidden="1" XYZ="1.27865758180389,0.195947517628364,0.495954979994986" Connections="1701" ForcefieldType="h1o" Charge="0.41" Components="H" Visible="0">
							<Properties Force="-575.786128009775,73.6795666561402,388.039669555649" RelativeVelocity="1.43559711493815,-0.222971941170453,0.00259114146023717"/>
						</Atom3d>
						<Bond ID="1701" Mapping="409" Parent="155" Hidden="1" Connects="1688,1700" Visible="0"/>
						<Molecule ID="155" Mapping="409" Parent="2" Children="ci(18):17+1685,4549" Name="Sketch 24" XYZ="0.576928021879738,0.0752192826001439,0.356198049131049" Visible="0"/>
						<Atom3d ID="1702" HasProperties="1" Mapping="409" Parent="157" UserID="685" DisplayStyle="Line" XYZ="0.162525330194574,1.70078389294339,0.0446379427665514" Connections="1704,1708,1710,1712" ForcefieldType="c4" Charge="-0.159" Components="C" Visible="0">
							<Properties Force="1435.35787130023,474.180680140894,-278.775815909166" RelativeVelocity="0.17402568637495,0.0342684709905027,0.246356327889679"/>
						</Atom3d>
						<Atom3d ID="1703" HasProperties="1" Mapping="409" Parent="157" UserID="686" DisplayStyle="Line" XYZ="0.139145904440253,1.680450948361,0.0017399172892214" Connections="1704,1706,1714,1716" ForcefieldType="c4o" Charge="0.054" Components="C" Visible="0">
							<Properties Force="-1549.44038904167,603.861127655331,-368.638360033926" RelativeVelocity="-0.0167369281893717,-0.273974445475689,-0.0552603348254008"/>
						</Atom3d>
						<Bond ID="1704" Mapping="409" Parent="157" Connects="1702,1703" Visible="0"/>
						<Atom3d ID="1705" HasProperties="1" Mapping="409" Parent="157" UserID="687" DisplayStyle="Line" XYZ="0.161794469713697,1.68919952155743,-0.0420518581759196" Connections="1706,1718" ForcefieldType="o2h" Charge="-0.57" Components="O" Visible="0">
							<Properties Force="524.561968318932,-519.632732192643,-62.983283496687" RelativeVelocity="0.139713196920548,-0.180273448164812,-0.0226377616633116"/>
						</Atom3d>
						<Bond ID="1706" Mapping="409" Parent="157" Connects="1703,1705" Visible="0"/>
						<Atom3d ID="1707" HasProperties="1" Mapping="409" Parent="157" UserID="688" DisplayStyle="Line" Hidden="1" XYZ="0.142127690164906,1.69765524839604,0.0769722056589694" Connections="1708" ForcefieldType="h1" Charge="0.053" Components="H" Visible="0">
							<Properties Force="-176.757085814833,23.3856682921514,262.734031800468" RelativeVelocity="-0.202193162841912,-0.25855657592419,0.139994116663199"/>
						</Atom3d>
						<Bond ID="1708" Mapping="409" Parent="157" Hidden="1" Connects="1702,1707" Visible="0"/>
						<Atom3d ID="1709" HasProperties="1" Mapping="409" Parent="157" UserID="689" DisplayStyle="Line" Hidden="1" XYZ="0.177463973732253,1.73668023093108,0.0388968629755384" Connections="1710" ForcefieldType="h1" Charge="0.053" Components="H" Visible="0">
							<Properties Force="-559.192389906399,78.3111607738235,154.671414798534" RelativeVelocity="-0.575319118919356,0.829594311389996,-0.972478534805747"/>
						</Atom3d>
						<Bond ID="1710" Mapping="409" Parent="157" Hidden="1" Connects="1702,1709" Visible="0"/>
						<Atom3d ID="1711" HasProperties="1" Mapping="409" Parent="157" UserID="690" DisplayStyle="Line" Hidden="1" XYZ="0.196726007461008,1.68215648070526,0.0479581590804524" Connections="1712" ForcefieldType="h1" Charge="0.053" Components="H" Visible="0">
							<Properties Force="-197.701686198385,-295.729043992298,354.750352000614" RelativeVelocity="-0.265781939773427,0.407883272625608,0.633183398639677"/>
						</Atom3d>
						<Bond ID="1712" Mapping="409" Parent="157" Hidden="1" Connects="1702,1711" Visible="0"/>
						<Atom3d ID="1713" HasProperties="1" Mapping="409" Parent="157" UserID="691" DisplayStyle="Line" Hidden="1" XYZ="0.101460924348175,1.69560695752939,-0.00383473680450264" Connections="1714" ForcefieldType="h1" Charge="0.053" Components="H" Visible="0">
							<Properties Force="682.803927192841,-547.732660698709,439.587099817232" RelativeVelocity="-1.17701541823489,0.37472140575442,-0.0792596562078343"/>
						</Atom3d>
						<Bond ID="1714" Mapping="409" Parent="157" Hidden="1" Connects="1703,1713" Visible="0"/>
						<Atom3d ID="1715" HasProperties="1" Mapping="409" Parent="157" UserID="692" DisplayStyle="Line" Hidden="1" XYZ="0.137564177005136,1.64260595071775,0.00872298888188039" Connections="1716" ForcefieldType="h1" Charge="0.053" Components="H" Visible="0">
							<Properties Force="-190.647062281631,-339.059104535003,-300.415742953832" RelativeVelocity="-0.213313239572184,-0.232821243351185,0.571811755915706"/>
						</Atom3d>
						<Bond ID="1716" Mapping="409" Parent="157" Hidden="1" Connects="1703,1715" Visible="0"/>
						<Atom3d ID="1717" HasProperties="1" Mapping="409" Parent="157" UserID="693" DisplayStyle="Line" Hidden="1" XYZ="0.168771548063812,1.7223573707258,-0.0415337702154525" Connections="1718" ForcefieldType="h1o" Charge="0.41" Components="H" Visible="0">
							<Properties Force="-31.0951478407416,404.685755797276,46.8096653838551" RelativeVelocity="-0.115441060468541,-0.443404123253171,0.594187933774418"/>
						</Atom3d>
						<Bond ID="1718" Mapping="409" Parent="157" Hidden="1" Connects="1705,1717" Visible="0"/>
						<Molecule ID="157" Mapping="409" Parent="2" Children="ci(18):17+1702,4550" Name="Sketch 24" XYZ="0.576928021879738,0.0752192826001439,0.356198049131049" Visible="0"/>
						<Atom3d ID="1719" HasProperties="1" Mapping="409" Parent="159" UserID="694" DisplayStyle="Line" XYZ="1.27769896566183,0.165691882266149,0.728136375725437" Connections="1721,1725,1727,1729" ForcefieldType="c4" Charge="-0.159" Components="C" Visible="0">
							<Properties Force="500.834113117357,-1073.39555172086,663.021148119265" RelativeVelocity="0.0415116612409528,0.0125034437471526,0.0827999395069645"/>
						</Atom3d>
						<Atom3d ID="1720" HasProperties="1" Mapping="409" Parent="159" UserID="695" DisplayStyle="Line" XYZ="1.22794801944355,0.185380989793647,0.721324902496035" Connections="1721,1723,1731,1733" ForcefieldType="c4o" Charge="0.054" Components="C" Visible="0">
							<Properties Force="609.879871119232,543.69357868404,-382.341661132024" RelativeVelocity="-0.330594799036098,0.0222256991800501,0.12839208414554"/>
						</Atom3d>
						<Bond ID="1721" Mapping="409" Parent="159" Connects="1719,1720" Visible="0"/>
						<Atom3d ID="1722" HasProperties="1" Mapping="409" Parent="159" UserID="696" DisplayStyle="Line" XYZ="1.22369942694496,0.228593722576517,0.748629771612127" Connections="1723,1735" ForcefieldType="o2h" Charge="-0.57" Components="O" Visible="0">
							<Properties Force="1055.60089474142,-812.089819946007,264.177994387757" RelativeVelocity="0.0249687501937825,-0.187897530076939,-0.150531948264483"/>
						</Atom3d>
						<Bond ID="1723" Mapping="409" Parent="159" Connects="1720,1722" Visible="0"/>
						<Atom3d ID="1724" HasProperties="1" Mapping="409" Parent="159" UserID="697" DisplayStyle="Line" Hidden="1" XYZ="1.28125629445943,0.148771480643111,0.763235801914222" Connections="1725" ForcefieldType="h1" Charge="0.053" Components="H" Visible="0">
							<Properties Force="-194.828732855982,166.160586442136,153.626691168716" RelativeVelocity="-0.0125526134131355,-1.28666897831342,0.574956690578029"/>
						</Atom3d>
						<Bond ID="1725" Mapping="409" Parent="159" Hidden="1" Connects="1719,1724" Visible="0"/>
						<Atom3d ID="1726" HasProperties="1" Mapping="409" Parent="159" UserID="698" DisplayStyle="Line" Hidden="1" XYZ="1.30368931564542,0.193636013977498,0.729058356678704" Connections="1727" ForcefieldType="h1" Charge="0.053" Components="H" Visible="0">
							<Properties Force="249.583428702675,498.788226379213,-208.572833450489" RelativeVelocity="-0.173475154225868,0.621516108202609,-0.674483872845478"/>
						</Atom3d>
						<Bond ID="1727" Mapping="409" Parent="159" Hidden="1" Connects="1719,1726" Visible="0"/>
						<Atom3d ID="1728" HasProperties="1" Mapping="409" Parent="159" UserID="699" DisplayStyle="Line" Hidden="1" XYZ="1.29268930779965,0.135903437019597,0.705596962298146" Connections="1729" ForcefieldType="h1" Charge="0.053" Components="H" Visible="0">
							<Properties Force="-601.032818676095,580.808044627625,-147.807081405559" RelativeVelocity="-0.227780178834671,0.320289845438039,-0.396710294518689"/>
						</Atom3d>
						<Bond ID="1729" Mapping="409" Parent="159" Hidden="1" Connects="1719,1728" Visible="0"/>
						<Atom3d ID="1730" HasProperties="1" Mapping="409" Parent="159" UserID="700" DisplayStyle="Line" Hidden="1" XYZ="1.20114549065748,0.159521701386392,0.732094781281036" Connections="1731" ForcefieldType="h1" Charge="0.053" Components="H" Visible="0">
							<Properties Force="-219.586218655593,-64.3956682407585,-182.490971121064" RelativeVelocity="-0.0610203094099375,-0.166936810220977,-0.120316048043731"/>
						</Atom3d>
						<Bond ID="1731" Mapping="409" Parent="159" Hidden="1" Connects="1720,1730" Visible="0"/>
						<Atom3d ID="1732" HasProperties="1" Mapping="409" Parent="159" UserID="701" DisplayStyle="Line" Hidden="1" XYZ="1.22696140335442,0.195228043706351,0.683159924107046" Connections="1733" ForcefieldType="h1" Charge="0.053" Components="H" Visible="0">
							<Properties Force="-430.997411714624,-163.600280500054,112.670246885631" RelativeVelocity="0.645053182113258,-0.102564821240566,0.850008919845045"/>
						</Atom3d>
						<Bond ID="1733" Mapping="409" Parent="159" Hidden="1" Connects="1720,1732" Visible="0"/>
						<Atom3d ID="1734" HasProperties="1" Mapping="409" Parent="159" UserID="702" DisplayStyle="Line" Hidden="1" XYZ="1.19739077081793,0.244455822459902,0.736827552609699" Connections="1735" ForcefieldType="h1o" Charge="0.41" Components="H" Visible="0">
							<Properties Force="-998.687194496309,369.410384936659,-360.315457942487" RelativeVelocity="0.0311218100280421,-0.33149380474195,0.0870492578918799"/>
						</Atom3d>
						<Bond ID="1735" Mapping="409" Parent="159" Hidden="1" Connects="1722,1734" Visible="0"/>
						<Molecule ID="159" Mapping="409" Parent="2" Children="ci(18):17+1719,4551" Name="Sketch 24" XYZ="0.576928021879738,0.0752192826001439,0.356198049131049" Visible="0"/>
						<Atom3d ID="1736" HasProperties="1" Mapping="409" Parent="161" UserID="703" DisplayStyle="Line" XYZ="1.45610571146849,0.729624089619413,1.5195038780175" Connections="1738,1742,1744,1746" ForcefieldType="c4" Charge="-0.159" Components="C" Visible="0">
							<Properties Force="-3.18779994511903,-284.379881123004,-667.299916896272" RelativeVelocity="-0.0157412399252861,-0.113121697512302,-0.104396813685518"/>
						</Atom3d>
						<Atom3d ID="1737" HasProperties="1" Mapping="409" Parent="161" UserID="704" DisplayStyle="Line" XYZ="1.45320174257596,0.681536410879626,1.54450991818902" Connections="1738,1740,1748,1750" ForcefieldType="c4o" Charge="0.054" Components="C" Visible="0">
							<Properties Force="-1380.04972365106,-319.920997261525,-856.982842454763" RelativeVelocity="0.195758510403931,0.183385248777854,-0.0651235854869731"/>
						</Atom3d>
						<Bond ID="1738" Mapping="409" Parent="161" Connects="1736,1737" Visible="0"/>
						<Atom3d ID="1739" HasProperties="1" Mapping="409" Parent="161" UserID="705" DisplayStyle="Line" XYZ="1.42520259110608,0.685137655320735,1.58628915808393" Connections="1740,1752" ForcefieldType="o2h" Charge="-0.57" Components="O" Visible="0">
							<Properties Force="-42.2513997753388,271.580350423974,358.066835474565" RelativeVelocity="-0.163119989666868,-0.0816781217536902,0.0718686506677568"/>
						</Atom3d>
						<Bond ID="1740" Mapping="409" Parent="161" Connects="1737,1739" Visible="0"/>
						<Atom3d ID="1741" HasProperties="1" Mapping="409" Parent="161" UserID="706" DisplayStyle="Line" Hidden="1" XYZ="1.46981873879364,0.753023534348154,1.54617495282744" Connections="1742" ForcefieldType="h1" Charge="0.053" Components="H" Visible="0">
							<Properties Force="256.618673113405,643.113181196375,132.670792720654" RelativeVelocity="-1.05196324923524,0.619025057300331,1.20215029683149"/>
						</Atom3d>
						<Bond ID="1742" Mapping="409" Parent="161" Hidden="1" Connects="1736,1741" Visible="0"/>
						<Atom3d ID="1743" HasProperties="1" Mapping="409" Parent="161" UserID="707" DisplayStyle="Line" Hidden="1" XYZ="1.42286892296194,0.74511446216516,1.50327986248142" Connections="1744" ForcefieldType="h1" Charge="0.053" Components="H" Visible="0">
							<Properties Force="227.836135144441,-403.291874023998,544.008063252028" RelativeVelocity="-0.177419145606305,-0.498414821910158,-0.421049165384078"/>
						</Atom3d>
						<Bond ID="1744" Mapping="409" Parent="161" Hidden="1" Connects="1736,1743" Visible="0"/>
						<Atom3d ID="1745" HasProperties="1" Mapping="409" Parent="161" UserID="708" DisplayStyle="Line" Hidden="1" XYZ="1.48043207565732,0.726745353842307,1.48812204565933" Connections="1746" ForcefieldType="h1" Charge="0.053" Components="H" Visible="0">
							<Properties Force="-44.0795214706675,124.062259908801,527.776111870582" RelativeVelocity="0.0431737214517003,-0.731676546431214,-0.0404146718199466"/>
						</Atom3d>
						<Bond ID="1746" Mapping="409" Parent="161" Hidden="1" Connects="1736,1745" Visible="0"/>
						<Atom3d ID="1747" HasProperties="1" Mapping="409" Parent="161" UserID="709" DisplayStyle="Line" Hidden="1" XYZ="1.48950012184442,0.668555865729367,1.55278362684415" Connections="1748" ForcefieldType="h1" Charge="0.053" Components="H" Visible="0">
							<Properties Force="-258.855166171032,-131.279440430005,-226.811034426944" RelativeVelocity="0.198067680270705,0.251900206566914,0.244342991067682"/>
						</Atom3d>
						<Bond ID="1748" Mapping="409" Parent="161" Hidden="1" Connects="1737,1747" Visible="0"/>
						<Atom3d ID="1749" HasProperties="1" Mapping="409" Parent="161" UserID="710" DisplayStyle="Line" Hidden="1" XYZ="1.43049871734359,0.657253276369071,1.52065083503101" Connections="1750" ForcefieldType="h1" Charge="0.053" Components="H" Visible="0">
							<Properties Force="994.56461728856,204.172733685368,331.955893928816" RelativeVelocity="-0.354920371006505,1.23670711182381,0.113553026328977"/>
						</Atom3d>
						<Bond ID="1750" Mapping="409" Parent="161" Hidden="1" Connects="1737,1749" Visible="0"/>
						<Atom3d ID="1751" HasProperties="1" Mapping="409" Parent="161" UserID="711" DisplayStyle="Line" Hidden="1" XYZ="1.42449455102584,0.653557110724974,1.59969315739393" Connections="1752" ForcefieldType="h1o" Charge="0.41" Components="H" Visible="0">
							<Properties Force="293.3062810695,87.2298218374871,-133.928319110791" RelativeVelocity="-0.181324312521578,-0.444455697716855,-0.781859319578519"/>
						</Atom3d>
						<Bond ID="1752" Mapping="409" Parent="161" Hidden="1" Connects="1739,1751" Visible="0"/>
						<Molecule ID="161" Mapping="409" Parent="2" Children="ci(18):17+1736,4552" Name="Sketch 24" XYZ="0.998959963342619,-0.0202150723322761,0.356198049131049" Visible="0"/>
						<Atom3d ID="1753" HasProperties="1" Mapping="409" Parent="163" UserID="712" DisplayStyle="Line" XYZ="4.11925327358325,2.20521686462521,-1.19537684130013" Connections="1755,1759,1761,1763" ForcefieldType="c4" Charge="-0.159" Components="C" Visible="0">
							<Properties Force="143.069523528719,-397.605077747602,-818.106264461051" RelativeVelocity="0.0831343423783501,0.06040143643225,0.16445795413053"/>
						</Atom3d>
						<Atom3d ID="1754" HasProperties="1" Mapping="409" Parent="163" UserID="713" DisplayStyle="Line" XYZ="4.08721189990725,2.23168336766244,-1.23074628025193" Connections="1755,1757,1765,1767" ForcefieldType="c4o" Charge="0.054" Components="C" Visible="0">
							<Properties Force="32.7032004720978,-41.9785742708331,513.089554847172" RelativeVelocity="-0.179323408942018,-0.0666008263415968,0.181311749970033"/>
						</Atom3d>
						<Bond ID="1755" Mapping="409" Parent="163" Connects="1753,1754" Visible="0"/>
						<Atom3d ID="1756" HasProperties="1" Mapping="409" Parent="163" UserID="714" DisplayStyle="Line" XYZ="4.1189719907535,2.24483332024592,-1.26675845359529" Connections="1757,1769" ForcefieldType="o2h" Charge="-0.57" Components="O" Visible="0">
							<Properties Force="-352.640832863391,833.373441786352,-467.750185252455" RelativeVelocity="-0.0346180657327045,-0.0688312903786812,0.215836798379575"/>
						</Atom3d>
						<Bond ID="1757" Mapping="409" Parent="163" Connects="1754,1756" Visible="0"/>
						<Atom3d ID="1758" HasProperties="1" Mapping="409" Parent="163" UserID="715" DisplayStyle="Line" Hidden="1" XYZ="4.14200097764507,2.22843087214191,-1.17414401256476" Connections="1759" ForcefieldType="h1" Charge="0.053" Components="H" Visible="0">
							<Properties Force="-108.102549579295,376.594439580513,-2.91918504327239" RelativeVelocity="0.976253757431115,-1.0803375268158,-0.658058826478851"/>
						</Atom3d>
						<Bond ID="1759" Mapping="409" Parent="163" Hidden="1" Connects="1753,1758" Visible="0"/>
						<Atom3d ID="1760" HasProperties="1" Mapping="409" Parent="163" UserID="716" DisplayStyle="Line" Hidden="1" XYZ="4.14538629082398,2.18253108252949,-1.21507468932342" Connections="1761" ForcefieldType="h1" Charge="0.053" Components="H" Visible="0">
							<Properties Force="-468.026471807716,13.1797328691878,211.213111589701" RelativeVelocity="-0.147212738099633,-0.404326733087902,-0.094398339201819"/>
						</Atom3d>
						<Bond ID="1761" Mapping="409" Parent="163" Hidden="1" Connects="1753,1760" Visible="0"/>
						<Atom3d ID="1762" HasProperties="1" Mapping="409" Parent="163" UserID="717" DisplayStyle="Line" Hidden="1" XYZ="4.09865527284487,2.18499227871409,-1.17073059129298" Connections="1763" ForcefieldType="h1" Charge="0.053" Components="H" Visible="0">
							<Properties Force="-190.591404116496,-467.842022570819,360.796480746063" RelativeVelocity="-0.471124629378353,0.335592853660553,0.173891178092167"/>
						</Atom3d>
						<Bond ID="1763" Mapping="409" Parent="163" Hidden="1" Connects="1753,1762" Visible="0"/>
						<Atom3d ID="1764" HasProperties="1" Mapping="409" Parent="163" UserID="718" DisplayStyle="Line" Hidden="1" XYZ="4.07259902774835,2.26152532586354,-1.20843550329962" Connections="1765" ForcefieldType="h1" Charge="0.053" Components="H" Visible="0">
							<Properties Force="-10.1796317592116,-76.2039212721527,-604.312904012802" RelativeVelocity="-0.18070035322053,0.268883529212991,-0.914016654609052"/>
						</Atom3d>
						<Bond ID="1765" Mapping="409" Parent="163" Hidden="1" Connects="1754,1764" Visible="0"/>
						<Atom3d ID="1766" HasProperties="1" Mapping="409" Parent="163" UserID="719" DisplayStyle="Line" Hidden="1" XYZ="4.05661303727181,2.21325414454194,-1.2496311710411" Connections="1767" ForcefieldType="h1" Charge="0.053" Components="H" Visible="0">
							<Properties Force="429.455728491984,-52.6292551668813,726.322428494491" RelativeVelocity="-0.259898861529303,0.512300125939891,0.669096896263015"/>
						</Atom3d>
						<Bond ID="1767" Mapping="409" Parent="163" Hidden="1" Connects="1754,1766" Visible="0"/>
						<Atom3d ID="1768" HasProperties="1" Mapping="409" Parent="163" UserID="720" DisplayStyle="Line" Hidden="1" XYZ="4.09968400298216,2.26698216169205,-1.28562126753521" Connections="1769" ForcefieldType="h1o" Charge="0.41" Components="H" Visible="0">
							<Properties Force="603.42803109714,-146.06304784924,58.3535829532941" RelativeVelocity="-0.264667850143412,1.31177368861424,-0.0844587512101493"/>
						</Atom3d>
						<Bond ID="1769" Mapping="409" Parent="163" Hidden="1" Connects="1756,1768" Visible="0"/>
						<Molecule ID="163" Mapping="409" Parent="2" Children="ci(18):17+1753,4553" Name="Sketch 24" XYZ="0.576928021879738,0.0752192826001439,0.356198049131049" Visible="0"/>
						<Atom3d ID="1770" HasProperties="1" Mapping="409" Parent="165" UserID="721" DisplayStyle="Line" XYZ="0.873295913865005,-0.235594084355496,0.915270852671339" Connections="1772,1776,1778,1780" ForcefieldType="c4" Charge="-0.159" Components="C" Visible="0">
							<Properties Force="-790.368016303337,228.618133215402,-4.69952056021856" RelativeVelocity="0.0442251951099839,-0.124781015235498,0.0256351647292061"/>
						</Atom3d>
						<Atom3d ID="1771" HasProperties="1" Mapping="409" Parent="165" UserID="722" DisplayStyle="Line" XYZ="0.916710239525518,-0.2048368306636,0.915212438634165" Connections="1772,1774,1782,1784" ForcefieldType="c4o" Charge="0.054" Components="C" Visible="0">
							<Properties Force="598.170666459893,26.2318102355787,-947.774427008987" RelativeVelocity="-0.0849929418943476,-0.0086459818101183,0.0671835458975845"/>
						</Atom3d>
						<Bond ID="1772" Mapping="409" Parent="165" Connects="1770,1771" Visible="0"/>
						<Atom3d ID="1773" HasProperties="1" Mapping="409" Parent="165" UserID="723" DisplayStyle="Line" XYZ="0.952286513749764,-0.222239510263405,0.882253453668231" Connections="1774,1786" ForcefieldType="o2h" Charge="-0.57" Components="O" Visible="0">
							<Properties Force="80.2675419489178,-169.805751829259,-129.890869715059" RelativeVelocity="-0.239749025993476,0.0248164221396674,0.0884483947440996"/>
						</Atom3d>
						<Bond ID="1774" Mapping="409" Parent="165" Connects="1771,1773" Visible="0"/>
						<Atom3d ID="1775" HasProperties="1" Mapping="409" Parent="165" UserID="724" DisplayStyle="Line" Hidden="1" XYZ="0.84369538340065,-0.215365721851131,0.934476196526301" Connections="1776" ForcefieldType="h1" Charge="0.053" Components="H" Visible="0">
							<Properties Force="463.705833397424,-594.588941895263,-329.329850124244" RelativeVelocity="0.0148987060982915,-0.294599085074652,0.54907968036406"/>
						</Atom3d>
						<Bond ID="1776" Mapping="409" Parent="165" Hidden="1" Connects="1770,1775" Visible="0"/>
						<Atom3d ID="1777" HasProperties="1" Mapping="409" Parent="165" UserID="725" DisplayStyle="Line" Hidden="1" XYZ="0.881092692795361,-0.269869749851896,0.933289738772724" Connections="1778" ForcefieldType="h1" Charge="0.053" Components="H" Visible="0">
							<Properties Force="-208.524823370378,196.249244978017,-181.647526052948" RelativeVelocity="0.786195051289969,-0.235603770218944,0.989119106489459"/>
						</Atom3d>
						<Bond ID="1778" Mapping="409" Parent="165" Hidden="1" Connects="1770,1777" Visible="0"/>
						<Atom3d ID="1779" HasProperties="1" Mapping="409" Parent="165" UserID="726" DisplayStyle="Line" Hidden="1" XYZ="0.862139616891002,-0.241456744678227,0.87720456890104" Connections="1780" ForcefieldType="h1" Charge="0.053" Components="H" Visible="0">
							<Properties Force="74.5699721874351,-8.63685203046104,586.83226083466" RelativeVelocity="-0.445781180278867,0.126084281645099,1.06284244659108"/>
						</Atom3d>
						<Bond ID="1780" Mapping="409" Parent="165" Hidden="1" Connects="1770,1779" Visible="0"/>
						<Atom3d ID="1781" HasProperties="1" Mapping="409" Parent="165" UserID="727" DisplayStyle="Line" Hidden="1" XYZ="0.932019793263442,-0.202383196655259,0.950359380737575" Connections="1782" ForcefieldType="h1" Charge="0.053" Components="H" Visible="0">
							<Properties Force="136.757757348507,147.544022157433,382.842690098461" RelativeVelocity="1.00126999265561,0.173478958946335,0.0546780260752915"/>
						</Atom3d>
						<Bond ID="1782" Mapping="409" Parent="165" Hidden="1" Connects="1771,1781" Visible="0"/>
						<Atom3d ID="1783" HasProperties="1" Mapping="409" Parent="165" UserID="728" DisplayStyle="Line" Hidden="1" XYZ="0.907238042293822,-0.168061960614526,0.902055323921841" Connections="1784" ForcefieldType="h1" Charge="0.053" Components="H" Visible="0">
							<Properties Force="221.933010355926,-543.372295644893,240.764341027694" RelativeVelocity="0.0949372834540847,0.0423866213411674,0.145309546206952"/>
						</Atom3d>
						<Bond ID="1784" Mapping="409" Parent="165" Hidden="1" Connects="1771,1783" Visible="0"/>
						<Atom3d ID="1785" HasProperties="1" Mapping="409" Parent="165" UserID="729" DisplayStyle="Line" Hidden="1" XYZ="0.964367679845435,-0.254669904221654,0.889383074104764" Connections="1786" ForcefieldType="h1o" Charge="0.41" Components="H" Visible="0">
							<Properties Force="-565.28380271421,722.227291095578,333.812175553002" RelativeVelocity="-0.623501003962352,-0.161256684189918,0.0987046053975908"/>
						</Atom3d>
						<Bond ID="1786" Mapping="409" Parent="165" Hidden="1" Connects="1773,1785" Visible="0"/>
						<Molecule ID="165" Mapping="409" Parent="2" Children="ci(18):17+1770,4554" Name="Sketch 24" XYZ="0.576928021879738,0.0752192826001439,0.356198049131049" Visible="0"/>
						<Atom3d ID="1787" HasProperties="1" Mapping="409" Parent="167" UserID="730" DisplayStyle="Line" XYZ="1.11072184522594,0.842385479319076,-0.437513336299551" Connections="1789,1793,1795,1797" ForcefieldType="c4" Charge="-0.159" Components="C" Visible="0">
							<Properties Force="-1202.1516492679,-488.098088373643,1895.22587275173" RelativeVelocity="-0.0450089457401646,0.0121764312583668,0.0319015714833617"/>
						</Atom3d>
						<Atom3d ID="1788" HasProperties="1" Mapping="409" Parent="167" UserID="731" DisplayStyle="Line" XYZ="1.11107405461562,0.839989606868844,-0.488884063347837" Connections="1789,1791,1799,1801" ForcefieldType="c4o" Charge="0.054" Components="C" Visible="0">
							<Properties Force="-26.3209876498124,-950.379835244543,-932.901198561184" RelativeVelocity="-0.271542762351003,0.128508423967408,0.0134717977561556"/>
						</Atom3d>
						<Bond ID="1789" Mapping="409" Parent="167" Connects="1787,1788" Visible="0"/>
						<Atom3d ID="1790" HasProperties="1" Mapping="409" Parent="167" UserID="732" DisplayStyle="Line" XYZ="1.09602340640306,0.79216183640088,-0.501965224883184" Connections="1791,1803" ForcefieldType="o2h" Charge="-0.57" Components="O" Visible="0">
							<Properties Force="993.990092565926,124.155294962383,-1035.37201051497" RelativeVelocity="0.0262870108386757,-0.0916960454017894,-0.169563569704741"/>
						</Atom3d>
						<Bond ID="1791" Mapping="409" Parent="167" Connects="1788,1790" Visible="0"/>
						<Atom3d ID="1792" HasProperties="1" Mapping="409" Parent="167" UserID="733" DisplayStyle="Line" Hidden="1" XYZ="1.10957776422125,0.876717053283049,-0.419876007938343" Connections="1793" ForcefieldType="h1" Charge="0.053" Components="H" Visible="0">
							<Properties Force="35.4845420297469,410.786544086608,-227.31396382851" RelativeVelocity="0.20671012468909,0.0338742143125547,-0.375283465470776"/>
						</Atom3d>
						<Bond ID="1793" Mapping="409" Parent="167" Hidden="1" Connects="1787,1792" Visible="0"/>
						<Atom3d ID="1794" HasProperties="1" Mapping="409" Parent="167" UserID="734" DisplayStyle="Line" Hidden="1" XYZ="1.13819088393305,0.823043927546396,-0.417829674558961" Connections="1795" ForcefieldType="h1" Charge="0.053" Components="H" Visible="0">
							<Properties Force="122.730066728097,-250.338278894612,-269.520453261809" RelativeVelocity="-0.717322819556922,-0.536079195551697,0.35802978874653"/>
						</Atom3d>
						<Bond ID="1795" Mapping="409" Parent="167" Hidden="1" Connects="1787,1794" Visible="0"/>
						<Atom3d ID="1796" HasProperties="1" Mapping="409" Parent="167" UserID="735" DisplayStyle="Line" Hidden="1" XYZ="1.07502831511944,0.825718637151347,-0.428238688187603" Connections="1797" ForcefieldType="h1" Charge="0.053" Components="H" Visible="0">
							<Properties Force="597.70510844867,189.02700323835,115.21000303865" RelativeVelocity="-0.427743449198612,-0.309262082606145,-0.719998813268448"/>
						</Atom3d>
						<Bond ID="1797" Mapping="409" Parent="167" Hidden="1" Connects="1787,1796" Visible="0"/>
						<Atom3d ID="1798" HasProperties="1" Mapping="409" Parent="167" UserID="736" DisplayStyle="Line" Hidden="1" XYZ="1.1456075019076,0.847257348186488,-0.502391643728764" Connections="1799" ForcefieldType="h1" Charge="0.053" Components="H" Visible="0">
							<Properties Force="677.343899595625,110.000629856396,-428.690673573572" RelativeVelocity="-0.0842545588849624,-0.970485688425841,0.101916893257774"/>
						</Atom3d>
						<Bond ID="1799" Mapping="409" Parent="167" Hidden="1" Connects="1788,1798" Visible="0"/>
						<Atom3d ID="1800" HasProperties="1" Mapping="409" Parent="167" UserID="737" DisplayStyle="Line" Hidden="1" XYZ="1.08652497579228,0.865180474845683,-0.503528657319241" Connections="1801" ForcefieldType="h1" Charge="0.053" Components="H" Visible="0">
							<Properties Force="-382.505121242794,362.842759182798,-281.482222867424" RelativeVelocity="-0.267595029527678,0.186412527710876,0.442624298063057"/>
						</Atom3d>
						<Bond ID="1801" Mapping="409" Parent="167" Hidden="1" Connects="1788,1800" Visible="0"/>
						<Atom3d ID="1802" HasProperties="1" Mapping="409" Parent="167" UserID="738" DisplayStyle="Line" Hidden="1" XYZ="1.11372373652618,0.783471361326461,-0.532393256673092" Connections="1803" ForcefieldType="h1o" Charge="0.41" Components="H" Visible="0">
							<Properties Force="-756.113012724841,464.195920756755,1073.10697075801" RelativeVelocity="0.717481295138634,0.216123913477562,1.24834000852691"/>
						</Atom3d>
						<Bond ID="1803" Mapping="409" Parent="167" Hidden="1" Connects="1790,1802" Visible="0"/>
						<Molecule ID="167" Mapping="409" Parent="2" Children="ci(18):17+1787,4555" Name="Sketch 24" XYZ="0.576928021879738,0.0752192826001439,0.356198049131049" Visible="0"/>
						<Atom3d ID="1804" HasProperties="1" Mapping="409" Parent="169" UserID="739" DisplayStyle="Line" XYZ="-0.120595879295925,1.01888053262032,0.0490202589436324" Connections="1806,1810,1812,1814" ForcefieldType="c4" Charge="-0.159" Components="C" Visible="0">
							<Properties Force="-178.884205782691,-270.231408541043,-866.778903941982" RelativeVelocity="0.102968533425111,-0.230025800944489,-0.0603442803400611"/>
						</Atom3d>
						<Atom3d ID="1805" HasProperties="1" Mapping="409" Parent="169" UserID="740" DisplayStyle="Line" XYZ="-0.0824246031368992,1.05214319442,0.0341649943982244" Connections="1806,1808,1816,1818" ForcefieldType="c4o" Charge="0.054" Components="C" Visible="0">
							<Properties Force="1158.37252483353,1259.91920324461,-202.244106772573" RelativeVelocity="-0.12388171543835,0.279797495916816,-0.320026670610078"/>
						</Atom3d>
						<Bond ID="1806" Mapping="409" Parent="169" Connects="1804,1805" Visible="0"/>
						<Atom3d ID="1807" HasProperties="1" Mapping="409" Parent="169" UserID="741" DisplayStyle="Line" XYZ="-0.0425133205435591,1.04523730284921,0.0665591170284204" Connections="1808,1820" ForcefieldType="o2h" Charge="-0.57" Components="O" Visible="0">
							<Properties Force="-624.583313692912,-58.7648039990664,-502.874214396721" RelativeVelocity="-0.130535665805559,-0.123376012979948,-0.190897699624063"/>
						</Atom3d>
						<Bond ID="1808" Mapping="409" Parent="169" Connects="1805,1807" Visible="0"/>
						<Atom3d ID="1809" HasProperties="1" Mapping="409" Parent="169" UserID="742" DisplayStyle="Line" Hidden="1" XYZ="-0.130181052768771,1.02423008562274,0.0849794617278844" Connections="1810" ForcefieldType="h1" Charge="0.053" Components="H" Visible="0">
							<Properties Force="-128.623648048351,59.3919822496136,890.346716208242" RelativeVelocity="-0.448299156114318,-0.162245008319896,0.0583372573430978"/>
						</Atom3d>
						<Bond ID="1810" Mapping="409" Parent="169" Hidden="1" Connects="1804,1809" Visible="0"/>
						<Atom3d ID="1811" HasProperties="1" Mapping="409" Parent="169" UserID="743" DisplayStyle="Line" Hidden="1" XYZ="-0.105874773213729,0.983096848564233,0.0435652111084724" Connections="1812" ForcefieldType="h1" Charge="0.053" Components="H" Visible="0">
							<Properties Force="-164.543633770804,-47.5290997012839,141.011065261552" RelativeVelocity="0.424227878524115,-0.302857955220575,-0.180147904773686"/>
						</Atom3d>
						<Bond ID="1812" Mapping="409" Parent="169" Hidden="1" Connects="1804,1811" Visible="0"/>
						<Atom3d ID="1813" HasProperties="1" Mapping="409" Parent="169" UserID="744" DisplayStyle="Line" Hidden="1" XYZ="-0.153128051033302,1.02317561553633,0.0277955922172924" Connections="1814" ForcefieldType="h1" Charge="0.053" Components="H" Visible="0">
							<Properties Force="46.2313366521299,-92.0172020389402,-36.003916202985" RelativeVelocity="-0.00158105489996038,1.06333293953533,0.128138674202046"/>
						</Atom3d>
						<Bond ID="1814" Mapping="409" Parent="169" Hidden="1" Connects="1804,1813" Visible="0"/>
						<Atom3d ID="1815" HasProperties="1" Mapping="409" Parent="169" UserID="745" DisplayStyle="Line" Hidden="1" XYZ="-0.0925012513126701,1.09248043020826,0.0353428703845924" Connections="1816" ForcefieldType="h1" Charge="0.053" Components="H" Visible="0">
							<Properties Force="94.5631262275646,-1122.76322308072,-77.2392971404486" RelativeVelocity="0.464508897497801,0.658501459736206,0.111416430905236"/>
						</Atom3d>
						<Bond ID="1816" Mapping="409" Parent="169" Hidden="1" Connects="1805,1815" Visible="0"/>
						<Atom3d ID="1817" HasProperties="1" Mapping="409" Parent="169" UserID="746" DisplayStyle="Line" Hidden="1" XYZ="-0.0698518806590871,1.04331077076729,-0.00331922784107463" Connections="1818" ForcefieldType="h1" Charge="0.053" Components="H" Visible="0">
							<Properties Force="-261.836175871969,234.840511443291,562.045174321844" RelativeVelocity="-0.235895941009732,-0.291701078273994,0.316803039696361"/>
						</Atom3d>
						<Bond ID="1818" Mapping="409" Parent="169" Hidden="1" Connects="1805,1817" Visible="0"/>
						<Atom3d ID="1819" HasProperties="1" Mapping="409" Parent="169" UserID="747" DisplayStyle="Line" Hidden="1" XYZ="-0.021016110320267,1.0709593660999,0.0604268566159894" Connections="1820" ForcefieldType="h1o" Charge="0.41" Components="H" Visible="0">
							<Properties Force="60.3982935399241,-46.3052303168896,-13.8196235455918" RelativeVelocity="-0.320630588070257,0.639121559267078,0.392707629420331"/>
						</Atom3d>
						<Bond ID="1820" Mapping="409" Parent="169" Hidden="1" Connects="1807,1819" Visible="0"/>
						<Molecule ID="169" Mapping="409" Parent="2" Children="ci(18):17+1804,4556" Name="Sketch 24" XYZ="0.576928021879738,0.0752192826001439,0.356198049131049" Visible="0"/>
						<Atom3d ID="1821" HasProperties="1" Mapping="409" Parent="171" UserID="748" DisplayStyle="Line" XYZ="0.731185895350983,-0.0162002175199515,0.640011420034668" Connections="1823,1827,1829,1831" ForcefieldType="c4" Charge="-0.159" Components="C" Visible="0">
							<Properties Force="1245.41661828796,-1891.10830086758,-323.53778587009" RelativeVelocity="0.111181229193032,0.150405928882082,0.000605226241538433"/>
[truncated: 1,059,924 more chars]
