# Supplementary material for: Supramolecular dynamics-enhanced synergistic antifouling mechanisms for enhanced membrane antifouling and permeability
Source: Nat Commun. 2025 Jul 30;16:6956. doi: 10.1038/s41467-025-62231-w (PMC12311053; doi:10.1038/s41467-025-62231-w)
Supplement: Supplementary file 4 — Supplementary Data 1 [file 41467_2025_62231_MOESM4_ESM.zip › Supplementary date-Molecular simulation/Assembled γ-CD_PDMS in Water.xsd]

<?xml version="1.0" encoding="latin1"?>
<!DOCTYPE XSD []>
<XSD Version="20.1" WrittenBy="Materials Studio 20.1">
	<AtomisticTreeRoot ID="1" NumProperties="62" HasProperties="1" NumChildren="1">
		<Property Name="AngleAxisType" DefinedOn="AngleBetweenPlanesBender" Type="Enumerated"/>
		<Property Name="AngleEnergy" DefinedOn="ClassicalEnergyHolder" Type="Double"/>
		<Property Name="BeadDocumentID" DefinedOn="MesoMoleculeSet" Type="String"/>
		<Property Name="BendBendEnergy" DefinedOn="ClassicalEnergyHolder" Type="Double"/>
		<Property Name="BendTorsionBendEnergy" DefinedOn="ClassicalEnergyHolder" Type="Double"/>
		<Property Name="BondEnergy" DefinedOn="ClassicalEnergyHolder" Type="Double"/>
		<Property Name="EFGAsymmetry" DefinedOn="Atom" Type="Double"/>
		<Property Name="EFGQuadrupolarCoupling" DefinedOn="Atom" Type="Double"/>
		<Property Name="ElectrostaticEnergy" DefinedOn="ClassicalEnergyHolder" Type="Double"/>
		<Property Name="FaceMillerIndex" DefinedOn="GrowthFace" Type="MillerIndex"/>
		<Property Name="FacetTransparency" DefinedOn="GrowthFace" Type="Float"/>
		<Property Name="FermiLevel" DefinedOn="ScalarFieldBase" Type="Double"/>
		<Property Name="Force" DefinedOn="Matter" Type="CoDirection"/>
		<Property Name="FrameFilter" DefinedOn="Trajectory" Type="String"/>
		<Property Name="HarmonicForceConstant" DefinedOn="HarmonicRestraint" Type="Double"/>
		<Property Name="HarmonicMinimum" DefinedOn="HarmonicRestraint" Type="Double"/>
		<Property Name="HydrogenBondEnergy" DefinedOn="ClassicalEnergyHolder" Type="Double"/>
		<Property Name="ImportOrder" DefinedOn="Bondable" Type="UnsignedInteger"/>
		<Property Name="InversionEnergy" DefinedOn="ClassicalEnergyHolder" Type="Double"/>
		<Property Name="IsBackboneAtom" DefinedOn="Atom" Type="Boolean"/>
		<Property Name="IsChiralCenter" DefinedOn="Atom" Type="Boolean"/>
		<Property Name="IsOutOfPlane" DefinedOn="Atom" Type="Boolean"/>
		<Property Name="IsRepeatArrowVisible" DefinedOn="ElectrodeWire" Type="Boolean"/>
		<Property Name="KineticEnergy" DefinedOn="ClassicalEnergyHolder" Type="Double"/>
		<Property Name="LineExtentPadding" DefinedOn="BestFitLineMonitor" Type="Double"/>
		<Property Name="LinkageGroupName" DefinedOn="Linkage" Type="String"/>
		<Property Name="ListIdentifier" DefinedOn="PropertyList" Type="String"/>
		<Property Name="NMRShielding" DefinedOn="Atom" Type="Double"/>
		<Property Name="NonBondEnergy" DefinedOn="ClassicalEnergyHolder" Type="Double"/>
		<Property Name="NormalMode" DefinedOn="Bondable" Type="Direction"/>
		<Property Name="NormalModeFrequency" DefinedOn="Bondable" Type="Double"/>
		<Property Name="NumScanSteps" DefinedOn="LinearScan" Type="UnsignedInteger"/>
		<Property Name="OrbitalCutoffRadius" DefinedOn="Bondable" Type="Double"/>
		<Property Name="PlaneExtentPadding" DefinedOn="BestFitPlaneMonitor" Type="Double"/>
		<Property Name="PotentialEnergy" DefinedOn="ClassicalEnergyHolder" Type="Double"/>
		<Property Name="QuantizationValue" DefinedOn="ScalarFieldBase" Type="Double"/>
		<Property Name="RelativeVelocity" DefinedOn="Matter" Type="Direction"/>
		<Property Name="RepeatArrowScale" DefinedOn="ElectrodeWire" Type="Float"/>
		<Property Name="RestraintEnergy" DefinedOn="ClassicalEnergyHolder" Type="Double"/>
		<Property Name="ScanEnd" DefinedOn="LinearScan" Type="Double"/>
		<Property Name="ScanStart" DefinedOn="LinearScan" Type="Double"/>
		<Property Name="SeparatedStretchStretchEnergy" DefinedOn="ClassicalEnergyHolder" Type="Double"/>
		<Property Name="ServerDipoleMoment" DefinedOn="MatterGroupProperties" Type="Direction"/>
		<Property Name="SimulationStep" DefinedOn="Trajectory" Type="Integer"/>
		<Property Name="SpinQuantizationDirection" DefinedOn="Atom" Type="Direction"/>
		<Property Name="Stiffness" DefinedOn="SymmetryMatterHessian" Type="Matrix6x6"/>
		<Property Name="StretchBendStretchEnergy" DefinedOn="ClassicalEnergyHolder" Type="Double"/>
		<Property Name="StretchStretchEnergy" DefinedOn="ClassicalEnergyHolder" Type="Double"/>
		<Property Name="StretchTorsionStretchEnergy" DefinedOn="ClassicalEnergyHolder" Type="Double"/>
		<Property Name="Temperature" DefinedOn="ClassicalEnergyHolder" Type="Double"/>
		<Property Name="ThreeBodyNonBondEnergy" DefinedOn="ClassicalEnergyHolder" Type="Double"/>
		<Property Name="TorsionBendBendEnergy" DefinedOn="ClassicalEnergyHolder" Type="Double"/>
		<Property Name="TorsionEnergy" DefinedOn="ClassicalEnergyHolder" Type="Double"/>
		<Property Name="TorsionStretchEnergy" DefinedOn="ClassicalEnergyHolder" Type="Double"/>
		<Property Name="TotalEnergy" DefinedOn="ClassicalEnergyHolder" Type="Double"/>
		<Property Name="Units" DefinedOn="ScalarFieldBase" Type="String"/>
		<Property Name="ValenceCrossTermEnergy" DefinedOn="ClassicalEnergyHolder" Type="Double"/>
		<Property Name="ValenceDiagonalEnergy" DefinedOn="ClassicalEnergyHolder" Type="Double"/>
		<Property Name="VanDerWaalsEnergy" DefinedOn="ClassicalEnergyHolder" Type="Double"/>
		<Property Name="_ServerAtomNames" DefinedOn="IndexProvider" Type="String"/>
		<Property Name="_Stress" DefinedOn="MatterSymmetrySystem" Type="Matrix"/>
		<Property Name="_TrajectoryStress" DefinedOn="MatterSymmetrySystem" Type="Matrix"/>
		<Properties TotalEnergy="-1634.42326801674" KineticEnergy="834.602671462666" PotentialEnergy="-2469.4198882984" ValenceDiagonalEnergy="505.520598770217" BondEnergy="305.450771410896" AngleEnergy="365.975907395093" TorsionEnergy="-165.906080035772" InversionEnergy="0" ValenceCrossTermEnergy="-68.7016589425084" StretchStretchEnergy="0.0720659377469093" StretchBendStretchEnergy="-24.8050986384952" StretchTorsionStretchEnergy="0.850950793407428" SeparatedStretchStretchEnergy="0" TorsionStretchEnergy="2.34506350684183" BendBendEnergy="-0.676527185635831" TorsionBendBendEnergy="-20.5219830856344" BendTorsionBendEnergy="-25.9661302707391" NonBondEnergy="-2906.23882812611" HydrogenBondEnergy="0" VanDerWaalsEnergy="387.550650857994" ElectrostaticEnergy="-3281.51454226074" RestraintEnergy="0" ThreeBodyNonBondEnergy="0" Temperature="304.670577342738"/>
		<SymmetrySystem ID="2" HasProperties="1" Mapping="3" Children="ci(403):403+4" Normalized="1" OverspecificationTolerance="0.01" HasSymmetryHistory="1">
			<Properties _Stress="-0.000139275705298519,9.52957685679634e-006,-7.06090249389015e-008,9.52957685679634e-006,-0.00015741762888414,1.28590413728847e-005,-7.06090249389015e-008,1.28590413728847e-005,-3.44547508148975e-005" _TrajectoryStress="4.57068843009836e-005,-5.37698766868113e-005,-6.89633278316125e-005,-5.37698766868113e-005,0.000202535121536744,-8.98992925444294e-005,-6.89633278316125e-005,-8.98992925444294e-005,-0.000668319545297592"/>
			<MappingSet ID="407" SymmetryDefinition="4" ActiveSystem="2" NumFamilies="1" OwnsTotalConstraintMapping="1" TotalConstraintMapping="3">
				<MappingFamily ID="408" NumImageMappings="224">
					<IdentityMapping ID="409" Element="1,0,0,0,0,1,0,0,0,0,1,0" Constraint="1,0,0,0,0,1,0,0,0,0,1,0" MappedObjects="ci(1864):5+410,5,5+415,7,5+420,9,5+425,11,5+430,13,5+435,15,5+440,17,5+445,19,5+450,21,5+455,23,5+460,25,5+465,27,5+470,29,5+475,31,5+480,33,5+485,35,5+490,37,5+495,39,5+500,41,5+505,43,5+510,45,5+515,47,5+520,49,5+525,51,5+530,53,5+535,55,5+540,57,5+545,59,5+550,61,5+555,63,5+560,65,5+565,67,5+570,69,5+575,71,5+580,73,5+585,75,5+590,77,5+595,79,5+600,81,5+605,83,5+610,85,5+615,87,5+620,89,5+625,91,5+630,93,5+635,95,5+640,97,5+645,99,5+650,101,5+655,103,5+660,105,5+665,107,5+670,109,5+675,111,5+680,113,5+685,115,5+690,117,5+695,119,5+700,121,5+705,123,5+710,125,5+715,127,5+720,129,5+725,131,5+730,133,5+735,135,5+740,137,5+745,139,5+750,141,5+755,143,5+760,145,5+765,147,5+770,149,5+775,151,5+780,153,5+785,155,5+790,157,5+795,159,5+800,161,5+805,163,5+810,165,5+815,167,5+820,169,5+825,171,5+830,173,5+835,175,5+840,177,5+845,179,5+850,181,5+855,183,5+860,185,5+865,187,5+870,189,5+875,191,5+880,193,5+885,195,5+890,197,5+895,199,5+900,201,5+905,203,5+910,205,5+915,207,5+920,209,5+925,211,5+930,213,5+935,215,5+940,217,5+945,219,5+950,221,5+955,223,5+960,225,5+965,227,5+970,229,5+975,231,5+980,233,5+985,235,5+990,237,5+995,239,5+1000,241,5+1005,243,5+1010,245,5+1015,247,5+1020,249,5+1025,251,5+1030,253,5+1035,255,5+1040,257,5+1045,259,5+1050,261,5+1055,263,5+1060,265,5+1065,267,5+1070,269,5+1075,271,5+1080,273,5+1085,275,5+1090,277,5+1095,279,5+1100,281,5+1105,283,5+1110,285,5+1115,287,5+1120,289,5+1125,291,5+1130,293,5+1135,295,5+1140,297,5+1145,299,5+1150,301,5+1155,303,5+1160,305,5+1165,307,5+1170,309,5+1175,311,5+1180,313,5+1185,315,5+1190,317,5+1195,319,5+1200,321,5+1205,323,5+1210,325,5+1215,327,5+1220,329,5+1225,331,5+1230,333,5+1235,335,5+1240,337,5+1245,339,5+1250,341,5+1255,343,5+1260,345,5+1265,347,5+1270,349,5+1275,351,5+1280,353,5+1285,355,5+1290,357,5+1295,359,5+1300,361,5+1305,363,5+1310,365,5+1315,367,5+1320,369,5+1325,371,5+1330,373,5+1335,375,5+1340,377,5+1345,379,5+1350,381,5+1355,383,5+1360,385,5+1365,387,5+1370,389,5+1375,391,5+1380,393,5+1385,395,5+1390,397,5+1395,399,5+1400,401,5+1405,403,663+1410,405" DefectObjects="ci(203):4,202+2073" NumImages="1864" NumDefects="203">
						<Atom3d ID="410" HasProperties="1" Mapping="409" Parent="5" UserID="1" DisplayStyle="Line" XYZ="2.01242051843167,0.271228157934376,-0.0793244750879291" Connections="412,414" ForcefieldType="o2*" Charge="-0.82" Components="O" Visible="0">
							<Properties Force="-235.409852132684,-330.936480360877,-946.031186438124" RelativeVelocity="0.121379727248553,0.0468564851460726,0.247292530762861"/>
						</Atom3d>
						<Atom3d ID="411" HasProperties="1" Mapping="409" Parent="5" UserID="2" DisplayStyle="Line" Hidden="1" XYZ="2.00897072679297,0.316826852716814,-0.0750096599078611" Connections="412" ForcefieldType="h1o" Charge="0.41" Components="H" Visible="0">
							<Properties Force="-59.7464231808509,-43.0398253913102,247.907462117672" RelativeVelocity="0.043913962307594,0.765477411292858,0.55354654949132"/>
						</Atom3d>
						<Bond ID="412" Mapping="409" Parent="5" Hidden="1" Connects="410,411" Visible="0"/>
						<Atom3d ID="413" HasProperties="1" Mapping="409" Parent="5" UserID="3" DisplayStyle="Line" Hidden="1" XYZ="1.99957691529263,0.266380579719595,-0.125030225730617" Connections="414" ForcefieldType="h1o" Charge="0.41" Components="H" Visible="0">
							<Properties Force="270.589319859385,107.467669390432,775.744676005728" RelativeVelocity="0.0249451915907215,-0.707713348623369,-0.626612758721703"/>
						</Atom3d>
						<Bond ID="414" Mapping="409" Parent="5" Hidden="1" Connects="410,413" Visible="0"/>
						<Molecule ID="5" Mapping="409" Parent="2" Children="410,411,412,413,414,2074" Name="Sketch 23" XYZ="0.367299602291215,-0.0918249005708066,0.459124502854039" Visible="0"/>
						<Atom3d ID="415" HasProperties="1" Mapping="409" Parent="7" UserID="4" DisplayStyle="Line" XYZ="1.90777623960827,-3.08932761251303,0.526339133787985" Connections="417,419" ForcefieldType="o2*" Charge="-0.82" Components="O" Visible="0">
							<Properties Force="39.5263530002326,375.63849398467,100.110275969484" RelativeVelocity="-0.306471626788647,0.00491267934412443,0.469715725580675"/>
						</Atom3d>
						<Atom3d ID="416" HasProperties="1" Mapping="409" Parent="7" UserID="5" DisplayStyle="Line" Hidden="1" XYZ="1.91198811203548,-3.04500527858076,0.542481283369167" Connections="417" ForcefieldType="h1o" Charge="0.41" Components="H" Visible="0">
							<Properties Force="-104.755872624386,-566.624745656181,-88.7621202799543" RelativeVelocity="0.365364641399877,0.322585510922886,0.383840407632588"/>
						</Atom3d>
						<Bond ID="417" Mapping="409" Parent="7" Hidden="1" Connects="415,416" Visible="0"/>
						<Atom3d ID="418" HasProperties="1" Mapping="409" Parent="7" UserID="6" DisplayStyle="Line" Hidden="1" XYZ="1.92666701307478,-3.11019870179967,0.562784178685033" Connections="419" ForcefieldType="h1o" Charge="0.41" Components="H" Visible="0">
							<Properties Force="36.2167443807762,-91.5097872873547,-17.0204924161667" RelativeVelocity="0.35984789926395,0.461214805263455,-0.745232126879925"/>
						</Atom3d>
						<Bond ID="419" Mapping="409" Parent="7" Hidden="1" Connects="415,418" Visible="0"/>
						<Molecule ID="7" Mapping="409" Parent="2" Children="415,416,417,418,419,2075" Name="Sketch 23" XYZ="0.367299602291215,-0.0918249005708066,0.459124502854039" Visible="0"/>
						<Atom3d ID="420" HasProperties="1" Mapping="409" Parent="9" UserID="7" DisplayStyle="Line" XYZ="-0.142789628129965,0.351308169683542,2.04229588102407" Connections="422,424" ForcefieldType="o2*" Charge="-0.82" Components="O" Visible="0">
							<Properties Force="355.981272561921,709.106087716384,-43.5968170109008" RelativeVelocity="-0.223202052687857,-0.0528961725467108,-0.0856802858517832"/>
						</Atom3d>
						<Atom3d ID="421" HasProperties="1" Mapping="409" Parent="9" UserID="8" DisplayStyle="Line" Hidden="1" XYZ="-0.160503032833246,0.310165006927081,2.04375249382618" Connections="422" ForcefieldType="h1o" Charge="0.41" Components="H" Visible="0">
							<Properties Force="-466.375799034432,-147.028986018357,-186.903468222829" RelativeVelocity="-0.848009347187684,0.640664175911622,0.919345633291985"/>
						</Atom3d>
						<Bond ID="422" Mapping="409" Parent="9" Hidden="1" Connects="420,421" Visible="0"/>
						<Atom3d ID="423" HasProperties="1" Mapping="409" Parent="9" UserID="9" DisplayStyle="Line" Hidden="1" XYZ="-0.171043708138261,0.382691701731683,2.02294197331663" Connections="424" ForcefieldType="h1o" Charge="0.41" Components="H" Visible="0">
							<Properties Force="66.3451496059346,-614.076241942246,135.619078409991" RelativeVelocity="-0.380431108611153,0.171056144843672,0.400309071557433"/>
						</Atom3d>
						<Bond ID="424" Mapping="409" Parent="9" Hidden="1" Connects="420,423" Visible="0"/>
						<Molecule ID="9" Mapping="409" Parent="2" Children="420,421,422,423,424,2076" Name="Sketch 23" XYZ="0.367299602291215,-0.0918249005708066,0.459124502854039" Visible="0"/>
						<Atom3d ID="425" HasProperties="1" Mapping="409" Parent="11" UserID="10" DisplayStyle="Line" XYZ="1.31995022709432,-1.24629453456314,4.67271748995943" Connections="427,429" ForcefieldType="o2*" Charge="-0.82" Components="O" Visible="0">
							<Properties Force="-282.454409303407,-263.99433549062,54.5735380334543" RelativeVelocity="-0.0155447922121627,-0.0712529360232247,0.117299794086921"/>
						</Atom3d>
						<Atom3d ID="426" HasProperties="1" Mapping="409" Parent="11" UserID="11" DisplayStyle="Line" Hidden="1" XYZ="1.31140479153596,-1.23708273792319,4.62964737407504" Connections="427" ForcefieldType="h1o" Charge="0.41" Components="H" Visible="0">
							<Properties Force="-87.6852016586542,-43.8479487440355,-277.293770249589" RelativeVelocity="-0.407085754254378,0.183118499804706,-0.34859054908667"/>
						</Atom3d>
						<Bond ID="427" Mapping="409" Parent="11" Hidden="1" Connects="425,426" Visible="0"/>
						<Atom3d ID="428" HasProperties="1" Mapping="409" Parent="11" UserID="12" DisplayStyle="Line" Hidden="1" XYZ="1.35161504202423,-1.21582809909314,4.6802691278304" Connections="429" ForcefieldType="h1o" Charge="0.41" Components="H" Visible="0">
							<Properties Force="530.954098454382,331.931456711696,259.15855583508" RelativeVelocity="-0.185093352646902,-0.936964399668612,-0.0587773514060832"/>
						</Atom3d>
						<Bond ID="429" Mapping="409" Parent="11" Hidden="1" Connects="425,428" Visible="0"/>
						<Molecule ID="11" Mapping="409" Parent="2" Children="425,426,427,428,429,2077" Name="Sketch 23" XYZ="0.367299602291215,-0.0918249005708066,0.459124502854039" Visible="0"/>
						<Atom3d ID="430" HasProperties="1" Mapping="409" Parent="13" UserID="13" DisplayStyle="Line" XYZ="3.09515154084572,0.667458908440987,7.19728404851938" Connections="432,434" ForcefieldType="o2*" Charge="-0.82" Components="O" Visible="0">
							<Properties Force="173.874840820108,152.056673158757,-364.026129181754" RelativeVelocity="0.104031137797159,-0.122293302513386,0.0167450845609511"/>
						</Atom3d>
						<Atom3d ID="431" HasProperties="1" Mapping="409" Parent="13" UserID="14" DisplayStyle="Line" Hidden="1" XYZ="3.06307629207402,0.649699675905394,7.16993337103695" Connections="432" ForcefieldType="h1o" Charge="0.41" Components="H" Visible="0">
							<Properties Force="-285.091453249993,-81.0243862528323,76.2177341192902" RelativeVelocity="-0.795699231721945,1.17408978233567,-1.05264258036819"/>
						</Atom3d>
						<Bond ID="432" Mapping="409" Parent="13" Hidden="1" Connects="430,431" Visible="0"/>
						<Atom3d ID="433" HasProperties="1" Mapping="409" Parent="13" UserID="15" DisplayStyle="Line" Hidden="1" XYZ="3.12335478592757,0.678225838471873,7.16186034788152" Connections="434" ForcefieldType="h1o" Charge="0.41" Components="H" Visible="0">
							<Properties Force="78.2216542369479,94.2961114687168,270.963091657078" RelativeVelocity="-0.626155109105629,0.616525021838976,0.699337158759882"/>
						</Atom3d>
						<Bond ID="434" Mapping="409" Parent="13" Hidden="1" Connects="430,433" Visible="0"/>
						<Molecule ID="13" Mapping="409" Parent="2" Children="430,431,432,433,434,2078" Name="Sketch 23" XYZ="0.367299602291215,-0.0918249005708066,0.459124502854039" Visible="0"/>
						<Atom3d ID="435" HasProperties="1" Mapping="409" Parent="15" UserID="16" DisplayStyle="Line" XYZ="1.66772431994508,-1.06191283468735,-1.86351081744637" Connections="437,439" ForcefieldType="o2*" Charge="-0.82" Components="O" Visible="0">
							<Properties Force="-88.5769356412886,798.461467833649,163.974911497212" RelativeVelocity="0.0528096983655183,-0.109930268412069,-0.196244578022828"/>
						</Atom3d>
						<Atom3d ID="436" HasProperties="1" Mapping="409" Parent="15" UserID="17" DisplayStyle="Line" Hidden="1" XYZ="1.66378918472067,-1.01981902419726,-1.84240058364184" Connections="437" ForcefieldType="h1o" Charge="0.41" Components="H" Visible="0">
							<Properties Force="76.9651591253196,-399.574811540638,-342.544414781519" RelativeVelocity="0.708244666339018,-0.352990717287498,1.83501277229117"/>
						</Atom3d>
						<Bond ID="437" Mapping="409" Parent="15" Hidden="1" Connects="435,436" Visible="0"/>
						<Atom3d ID="438" HasProperties="1" Mapping="409" Parent="15" UserID="18" DisplayStyle="Line" Hidden="1" XYZ="1.66454485775365,-1.08701149605062,-1.82568963369879" Connections="439" ForcefieldType="h1o" Charge="0.41" Components="H" Visible="0">
							<Properties Force="-48.3754808563352,-305.851657481967,144.806274249891" RelativeVelocity="-1.80944795501608,-0.642184053193685,-0.404784138686103"/>
						</Atom3d>
						<Bond ID="439" Mapping="409" Parent="15" Hidden="1" Connects="435,438" Visible="0"/>
						<Molecule ID="15" Mapping="409" Parent="2" Children="435,436,437,438,439,2079" Name="Sketch 23" XYZ="0.367299602291215,-0.0918249005708066,0.459124502854039" Visible="0"/>
						<Atom3d ID="440" HasProperties="1" Mapping="409" Parent="17" UserID="19" DisplayStyle="Line" XYZ="1.91200104347108,-2.1210615507988,-1.59953951301055" Connections="442,444" ForcefieldType="o2*" Charge="-0.82" Components="O" Visible="0">
							<Properties Force="-441.290054275723,871.664436683694,303.144773857841" RelativeVelocity="-0.145122638867137,0.417442187668675,-0.0466927091745835"/>
						</Atom3d>
						<Atom3d ID="441" HasProperties="1" Mapping="409" Parent="17" UserID="20" DisplayStyle="Line" Hidden="1" XYZ="1.92498326281754,-2.12110866072443,-1.55394402939169" Connections="442" ForcefieldType="h1o" Charge="0.41" Components="H" Visible="0">
							<Properties Force="-257.530767127644,117.131662082785,-403.829376225039" RelativeVelocity="0.703631371242413,-0.377380194854782,-0.0386244826879763"/>
						</Atom3d>
						<Bond ID="442" Mapping="409" Parent="17" Hidden="1" Connects="440,441" Visible="0"/>
						<Atom3d ID="443" HasProperties="1" Mapping="409" Parent="17" UserID="21" DisplayStyle="Line" Hidden="1" XYZ="1.88944098961044,-2.07677452092393,-1.60174923862937" Connections="444" ForcefieldType="h1o" Charge="0.41" Components="H" Visible="0">
							<Properties Force="577.687692147292,-1180.37992415858,123.870915472943" RelativeVelocity="-0.832523443126666,0.263788391425177,-0.807975314401109"/>
						</Atom3d>
						<Bond ID="444" Mapping="409" Parent="17" Hidden="1" Connects="440,443" Visible="0"/>
						<Molecule ID="17" Mapping="409" Parent="2" Children="440,441,442,443,444,2080" Name="Sketch 23" XYZ="0.367299602291215,-0.0918249005708066,0.459124502854039" Visible="0"/>
						<Atom3d ID="445" HasProperties="1" Mapping="409" Parent="19" UserID="22" DisplayStyle="Line" XYZ="3.05919233867791,-1.24962881865283,3.28854056356498" Connections="447,449" ForcefieldType="o2*" Charge="-0.82" Components="O" Visible="0">
							<Properties Force="527.270960311054,-430.112319864567,-577.782624099794" RelativeVelocity="0.279470177451504,0.0314466143356155,0.0306045292505327"/>
						</Atom3d>
						<Atom3d ID="446" HasProperties="1" Mapping="409" Parent="19" UserID="23" DisplayStyle="Line" Hidden="1" XYZ="3.01862902755968,-1.26735803696494,3.2984664750891" Connections="447" ForcefieldType="h1o" Charge="0.41" Components="H" Visible="0">
							<Properties Force="-353.295142099439,-220.859835582524,118.830074390209" RelativeVelocity="0.418159620766848,-0.661066487908046,-0.479842329043358"/>
						</Atom3d>
						<Bond ID="447" Mapping="409" Parent="19" Hidden="1" Connects="445,446" Visible="0"/>
						<Atom3d ID="448" HasProperties="1" Mapping="409" Parent="19" UserID="24" DisplayStyle="Line" Hidden="1" XYZ="3.07389190726165,-1.28430815165592,3.25785460211305" Connections="449" ForcefieldType="h1o" Charge="0.41" Components="H" Visible="0">
							<Properties Force="-241.37128768172,559.615721548385,489.256644459599" RelativeVelocity="1.48784623013821,0.120730316885017,0.0481505662069862"/>
						</Atom3d>
						<Bond ID="449" Mapping="409" Parent="19" Hidden="1" Connects="445,448" Visible="0"/>
						<Molecule ID="19" Mapping="409" Parent="2" Children="445,446,447,448,449,2081" Name="Sketch 23" XYZ="0.367299602291215,-0.0918249005708066,0.459124502854039" Visible="0"/>
						<Atom3d ID="450" HasProperties="1" Mapping="409" Parent="21" UserID="25" DisplayStyle="Line" XYZ="-0.246525986421377,3.13448087863156,0.13135830507326" Connections="452,454" ForcefieldType="o2*" Charge="-0.82" Components="O" Visible="0">
							<Properties Force="-515.913683806992,170.900368194082,10.5917425501374" RelativeVelocity="-0.128686499284343,-0.079845220770552,0.0835388249143364"/>
						</Atom3d>
						<Atom3d ID="451" HasProperties="1" Mapping="409" Parent="21" UserID="26" DisplayStyle="Line" Hidden="1" XYZ="-0.217756205901404,3.10510969878366,0.113672799843857" Connections="452" ForcefieldType="h1o" Charge="0.41" Components="H" Visible="0">
							<Properties Force="190.394806971032,-512.144244238063,-349.488040307911" RelativeVelocity="-0.109294147350413,0.391744817120072,0.518559349562801"/>
						</Atom3d>
						<Bond ID="452" Mapping="409" Parent="21" Hidden="1" Connects="450,451" Visible="0"/>
						<Atom3d ID="453" HasProperties="1" Mapping="409" Parent="21" UserID="27" DisplayStyle="Line" Hidden="1" XYZ="-0.217402182890296,3.15456772438376,0.159451056093369" Connections="454" ForcefieldType="h1o" Charge="0.41" Components="H" Visible="0">
							<Properties Force="157.2106885928,159.636141102535,397.82765040962" RelativeVelocity="0.292279609258812,0.549691159662813,0.6099954769037"/>
						</Atom3d>
						<Bond ID="454" Mapping="409" Parent="21" Hidden="1" Connects="450,453" Visible="0"/>
						<Molecule ID="21" Mapping="409" Parent="2" Children="450,451,452,453,454,2082" Name="Sketch 23" XYZ="0.0894304874439591,-0.331802773986565,0.459124502854039" Visible="0"/>
						<Atom3d ID="455" HasProperties="1" Mapping="409" Parent="23" UserID="28" DisplayStyle="Line" XYZ="1.20059051699016,0.952589733065663,1.66769704685468" Connections="457,459" ForcefieldType="o2*" Charge="-0.82" Components="O" Visible="0">
							<Properties Force="-677.007819355679,803.74012110132,-343.199158479715" RelativeVelocity="-0.112004372005028,0.208698112990495,-0.00963016115612172"/>
						</Atom3d>
						<Atom3d ID="456" HasProperties="1" Mapping="409" Parent="23" UserID="29" DisplayStyle="Line" Hidden="1" XYZ="1.17463905587262,0.993425686325663,1.66535059462486" Connections="457" ForcefieldType="h1o" Charge="0.41" Components="H" Visible="0">
							<Properties Force="479.647141497525,-718.975647633153,219.85486151814" RelativeVelocity="0.0960846108923204,0.183528519377798,-0.314497043906332"/>
						</Atom3d>
						<Bond ID="457" Mapping="409" Parent="23" Hidden="1" Connects="455,456" Visible="0"/>
						<Atom3d ID="458" HasProperties="1" Mapping="409" Parent="23" UserID="30" DisplayStyle="Line" Hidden="1" XYZ="1.21243627708953,0.953469924530403,1.62224542122121" Connections="459" ForcefieldType="h1o" Charge="0.41" Components="H" Visible="0">
							<Properties Force="103.541182418037,-118.343142321698,317.662988404794" RelativeVelocity="-1.5977975344965,1.43334082121576,0.352922335681079"/>
						</Atom3d>
						<Bond ID="459" Mapping="409" Parent="23" Hidden="1" Connects="455,458" Visible="0"/>
						<Molecule ID="23" Mapping="409" Parent="2" Children="455,456,457,458,459,2083" Name="Sketch 23" XYZ="0.367299602291215,-0.0918249005708066,0.459124502854039" Visible="0"/>
						<Atom3d ID="460" HasProperties="1" Mapping="409" Parent="25" UserID="31" DisplayStyle="Line" XYZ="0.892920356510676,0.448525458692993,1.12419087852215" Connections="462,464" ForcefieldType="o2*" Charge="-0.82" Components="O" Visible="0">
							<Properties Force="127.18036073164,264.799221286673,471.971606347717" RelativeVelocity="-0.0364812489302794,-0.0350936177429368,-0.279923307434287"/>
						</Atom3d>
						<Atom3d ID="461" HasProperties="1" Mapping="409" Parent="25" UserID="32" DisplayStyle="Line" Hidden="1" XYZ="0.869948667479168,0.410732806661355,1.13370949491377" Connections="462" ForcefieldType="h1o" Charge="0.41" Components="H" Visible="0">
							<Properties Force="-45.0958470956833,-229.730497208239,30.6477590969327" RelativeVelocity="-0.327576290258516,-0.695074595979616,-0.0235545612708229"/>
						</Atom3d>
						<Bond ID="462" Mapping="409" Parent="25" Hidden="1" Connects="460,461" Visible="0"/>
						<Atom3d ID="463" HasProperties="1" Mapping="409" Parent="25" UserID="33" DisplayStyle="Line" Hidden="1" XYZ="0.88588971766021,0.449670512101992,1.07934314203506" Connections="464" ForcefieldType="h1o" Charge="0.41" Components="H" Visible="0">
							<Properties Force="-14.2379740040867,84.7668358410611,-344.05817880284" RelativeVelocity="0.439075103213828,-0.502531503069116,0.724375435875252"/>
						</Atom3d>
						<Bond ID="464" Mapping="409" Parent="25" Hidden="1" Connects="460,463" Visible="0"/>
						<Molecule ID="25" Mapping="409" Parent="2" Children="460,461,462,463,464,2084" Name="Sketch 23" XYZ="0.367299602291215,-0.0918249005708066,0.459124502854039" Visible="0"/>
						<Atom3d ID="465" HasProperties="1" Mapping="409" Parent="27" UserID="34" DisplayStyle="Line" XYZ="2.01006321658244,-0.652158830972924,-0.196772264089351" Connections="467,469" ForcefieldType="o2*" Charge="-0.82" Components="O" Visible="0">
							<Properties Force="11.3767646751831,483.545426775184,503.01343817641" RelativeVelocity="0.254230568576062,-0.307251127685914,0.277204074007227"/>
						</Atom3d>
						<Atom3d ID="466" HasProperties="1" Mapping="409" Parent="27" UserID="35" DisplayStyle="Line" Hidden="1" XYZ="2.00970107977826,-0.614522133531054,-0.224307861603577" Connections="467" ForcefieldType="h1o" Charge="0.41" Components="H" Visible="0">
							<Properties Force="-47.8325275449153,-137.597113334816,159.986876037525" RelativeVelocity="-0.320091141801633,0.372911484584945,-0.135523914863501"/>
						</Atom3d>
						<Bond ID="467" Mapping="409" Parent="27" Hidden="1" Connects="465,466" Visible="0"/>
						<Atom3d ID="468" HasProperties="1" Mapping="409" Parent="27" UserID="36" DisplayStyle="Line" Hidden="1" XYZ="2.01084018580037,-0.631849562759123,-0.154006924012811" Connections="469" ForcefieldType="h1o" Charge="0.41" Components="H" Visible="0">
							<Properties Force="-30.8857167564425,-265.300665978297,-743.808081131557" RelativeVelocity="0.847413565286768,-1.18607477816279,1.33561457990679"/>
						</Atom3d>
						<Bond ID="469" Mapping="409" Parent="27" Hidden="1" Connects="465,468" Visible="0"/>
						<Molecule ID="27" Mapping="409" Parent="2" Children="465,466,467,468,469,2085" Name="Sketch 23" XYZ="0.367299602291215,-0.0918249005708066,0.459124502854039" Visible="0"/>
						<Atom3d ID="470" HasProperties="1" Mapping="409" Parent="29" UserID="37" DisplayStyle="Line" XYZ="1.11663906238857,0.902386620286243,3.00538096170816" Connections="472,474" ForcefieldType="o2*" Charge="-0.82" Components="O" Visible="0">
							<Properties Force="403.728078884005,-240.032712602815,-348.701781310026" RelativeVelocity="-0.0287239345731535,-0.474158748837995,0.152653150151184"/>
						</Atom3d>
						<Atom3d ID="471" HasProperties="1" Mapping="409" Parent="29" UserID="38" DisplayStyle="Line" Hidden="1" XYZ="1.09930404947135,0.936905245650963,3.02842758721481" Connections="472" ForcefieldType="h1o" Charge="0.41" Components="H" Visible="0">
							<Properties Force="-119.349837403832,460.839176351576,145.004753863833" RelativeVelocity="-0.103027239246855,-1.64497781561688,0.427547944616756"/>
						</Atom3d>
						<Bond ID="472" Mapping="409" Parent="29" Hidden="1" Connects="470,471" Visible="0"/>
						<Atom3d ID="473" HasProperties="1" Mapping="409" Parent="29" UserID="39" DisplayStyle="Line" Hidden="1" XYZ="1.08903922023136,0.869550652688404,3.0203534580095" Connections="474" ForcefieldType="h1o" Charge="0.41" Components="H" Visible="0">
							<Properties Force="-106.862038806775,-214.742572663491,96.5321447564429" RelativeVelocity="0.414644211790626,0.189459005874328,1.17635791230075"/>
						</Atom3d>
						<Bond ID="474" Mapping="409" Parent="29" Hidden="1" Connects="470,473" Visible="0"/>
						<Molecule ID="29" Mapping="409" Parent="2" Children="470,471,472,473,474,2086" Name="Sketch 23" XYZ="0.367299602291215,-0.0918249005708066,0.459124502854039" Visible="0"/>
						<Atom3d ID="475" HasProperties="1" Mapping="409" Parent="31" UserID="40" DisplayStyle="Line" XYZ="4.33041499958299,1.73947397837505,1.9122157180704" Connections="477,479" ForcefieldType="o2*" Charge="-0.82" Components="O" Visible="0">
							<Properties Force="-672.509897544382,316.530667563802,197.892478154143" RelativeVelocity="0.393706789173744,-0.148392119925569,-0.264231704270824"/>
						</Atom3d>
						<Atom3d ID="476" HasProperties="1" Mapping="409" Parent="31" UserID="41" DisplayStyle="Line" Hidden="1" XYZ="4.31769671521644,1.71813090042028,1.87409787701134" Connections="477" ForcefieldType="h1o" Charge="0.41" Components="H" Visible="0">
							<Properties Force="188.302237976204,-250.153507046551,-287.763287045967" RelativeVelocity="0.284336221010241,-0.263188015007539,-1.38230551985502"/>
						</Atom3d>
						<Bond ID="477" Mapping="409" Parent="31" Hidden="1" Connects="475,476" Visible="0"/>
						<Atom3d ID="478" HasProperties="1" Mapping="409" Parent="31" UserID="42" DisplayStyle="Line" Hidden="1" XYZ="4.28710208870763,1.75579207527663,1.92101780118719" Connections="479" ForcefieldType="h1o" Charge="0.41" Components="H" Visible="0">
							<Properties Force="481.911483194236,-167.953338299452,39.5080974902069" RelativeVelocity="-1.32650986754085,-0.0749209113687861,0.448500324939308"/>
						</Atom3d>
						<Bond ID="479" Mapping="409" Parent="31" Hidden="1" Connects="475,478" Visible="0"/>
						<Molecule ID="31" Mapping="409" Parent="2" Children="475,476,477,478,479,2087" Name="Sketch 23" XYZ="0.365513300857159,0.254717581609013,0.459124502854039" Visible="0"/>
						<Atom3d ID="480" HasProperties="1" Mapping="409" Parent="33" UserID="43" DisplayStyle="Line" XYZ="0.152093366801374,1.17209832472511,1.34885387337551" Connections="482,484" ForcefieldType="o2*" Charge="-0.82" Components="O" Visible="0">
							<Properties Force="373.607907619839,-212.815107287713,94.2900248273208" RelativeVelocity="0.130108038118622,-0.0734553089976461,-0.205593212437722"/>
						</Atom3d>
						<Atom3d ID="481" HasProperties="1" Mapping="409" Parent="33" UserID="44" DisplayStyle="Line" Hidden="1" XYZ="0.171618370036124,1.16573914051863,1.30826756585524" Connections="482" ForcefieldType="h1o" Charge="0.41" Components="H" Visible="0">
							<Properties Force="60.5274830050323,-173.60189711949,-132.861496595357" RelativeVelocity="-0.519005499296463,-0.478977522856062,1.29127116233478"/>
						</Atom3d>
						<Bond ID="482" Mapping="409" Parent="33" Hidden="1" Connects="480,481" Visible="0"/>
						<Atom3d ID="483" HasProperties="1" Mapping="409" Parent="33" UserID="45" DisplayStyle="Line" Hidden="1" XYZ="0.117235325098401,1.1967554783651,1.3348763269652" Connections="484" ForcefieldType="h1o" Charge="0.41" Components="H" Visible="0">
							<Properties Force="-483.575623966019,292.209136069584,-46.498670713407" RelativeVelocity="0.381373637007313,0.107457385091051,1.63579867352846"/>
						</Atom3d>
						<Bond ID="484" Mapping="409" Parent="33" Hidden="1" Connects="480,483" Visible="0"/>
						<Molecule ID="33" Mapping="409" Parent="2" Children="480,481,482,483,484,2088" Name="Sketch 23" XYZ="0.161604283508182,-0.434650434021889,0.459124502854039" Visible="0"/>
						<Atom3d ID="485" HasProperties="1" Mapping="409" Parent="35" UserID="46" DisplayStyle="Line" XYZ="2.98666831068385,-0.308049068155876,0.966597029103042" Connections="487,489" ForcefieldType="o2*" Charge="-0.82" Components="O" Visible="0">
							<Properties Force="-16.3880931949961,-16.1234380928429,142.843458384674" RelativeVelocity="0.0429514263421328,0.00840477479543096,0.0652037171597018"/>
						</Atom3d>
						<Atom3d ID="486" HasProperties="1" Mapping="409" Parent="35" UserID="47" DisplayStyle="Line" Hidden="1" XYZ="2.95848712739336,-0.289130274033637,0.998780481665162" Connections="487" ForcefieldType="h1o" Charge="0.41" Components="H" Visible="0">
							<Properties Force="167.798817452884,-192.92878897134,-127.833746599375" RelativeVelocity="0.548801774885848,0.228877778773631,0.496468228455065"/>
						</Atom3d>
						<Bond ID="487" Mapping="409" Parent="35" Hidden="1" Connects="485,486" Visible="0"/>
						<Atom3d ID="488" HasProperties="1" Mapping="409" Parent="35" UserID="48" DisplayStyle="Line" Hidden="1" XYZ="2.96520187373175,-0.292352341143652,0.929814029494826" Connections="489" ForcefieldType="h1o" Charge="0.41" Components="H" Visible="0">
							<Properties Force="-109.236087887612,130.319024170968,-166.435979650102" RelativeVelocity="0.855656972556903,-0.0332020375716679,0.0050034069418028"/>
						</Atom3d>
						<Bond ID="489" Mapping="409" Parent="35" Hidden="1" Connects="485,488" Visible="0"/>
						<Molecule ID="35" Mapping="409" Parent="2" Children="485,486,487,488,489,2089" Name="Sketch 23" XYZ="0.850864035921504,-0.689063066740851,0.459124502854039" Visible="0"/>
						<Atom3d ID="490" HasProperties="1" Mapping="409" Parent="37" UserID="49" DisplayStyle="Line" XYZ="3.80774597345119,0.583497517797724,0.242704296544572" Connections="492,494" ForcefieldType="o2*" Charge="-0.82" Components="O" Visible="0">
							<Properties Force="-213.217406745993,56.3067464984801,-359.441994497549" RelativeVelocity="-0.0493710412395206,-0.00313140784943919,-0.0496127366651778"/>
						</Atom3d>
						<Atom3d ID="491" HasProperties="1" Mapping="409" Parent="37" UserID="50" DisplayStyle="Line" Hidden="1" XYZ="3.80759236971453,0.577760758156135,0.196817502986437" Connections="492" ForcefieldType="h1o" Charge="0.41" Components="H" Visible="0">
							<Properties Force="7.91626621570948,93.7149172556072,81.2741669112661" RelativeVelocity="1.03103632925741,-0.0209114346721712,-0.427696301635172"/>
						</Atom3d>
						<Bond ID="492" Mapping="409" Parent="37" Hidden="1" Connects="490,491" Visible="0"/>
						<Atom3d ID="493" HasProperties="1" Mapping="409" Parent="37" UserID="51" DisplayStyle="Line" Hidden="1" XYZ="3.85118551046908,0.574308655924066,0.24935589779463" Connections="494" ForcefieldType="h1o" Charge="0.41" Components="H" Visible="0">
							<Properties Force="425.170236984755,-101.135388359236,188.834553715225" RelativeVelocity="0.915738099975773,0.0319107274623947,0.143901894266349"/>
						</Atom3d>
						<Bond ID="494" Mapping="409" Parent="37" Hidden="1" Connects="490,493" Visible="0"/>
						<Molecule ID="37" Mapping="409" Parent="2" Children="490,491,492,493,494,2090" Name="Sketch 23" XYZ="0.551288649998926,-0.157918054388607,0.459124502854039" Visible="0"/>
						<Atom3d ID="495" HasProperties="1" Mapping="409" Parent="39" UserID="52" DisplayStyle="Line" XYZ="0.648341282862077,1.06956837792176,-2.29966628860321" Connections="497,499" ForcefieldType="o2*" Charge="-0.82" Components="O" Visible="0">
							<Properties Force="619.292120991459,741.631741404028,-688.371671628618" RelativeVelocity="0.068949546480163,-0.0454431487140853,-0.255187637221668"/>
						</Atom3d>
						<Atom3d ID="496" HasProperties="1" Mapping="409" Parent="39" UserID="53" DisplayStyle="Line" Hidden="1" XYZ="0.669963708019768,1.04458660628357,-2.33090124576337" Connections="497" ForcefieldType="h1o" Charge="0.41" Components="H" Visible="0">
							<Properties Force="32.5811698053949,-131.036435910901,62.2681253070383" RelativeVelocity="-0.365422331390579,0.125083351556732,0.950622397015197"/>
						</Atom3d>
						<Bond ID="497" Mapping="409" Parent="39" Hidden="1" Connects="495,496" Visible="0"/>
						<Atom3d ID="498" HasProperties="1" Mapping="409" Parent="39" UserID="54" DisplayStyle="Line" Hidden="1" XYZ="0.622604369948708,1.04057331604501,-2.27977862772925" Connections="499" ForcefieldType="h1o" Charge="0.41" Components="H" Visible="0">
							<Properties Force="-688.029551960108,-695.109689910606,557.557808818306" RelativeVelocity="-1.48170230141013,-0.548022851514376,-0.459161011074602"/>
						</Atom3d>
						<Bond ID="499" Mapping="409" Parent="39" Hidden="1" Connects="495,498" Visible="0"/>
						<Molecule ID="39" Mapping="409" Parent="2" Children="495,496,497,498,499,2091" Name="Sketch 23" XYZ="0.461125537174704,-0.358867947680071,0.459124502854039" Visible="0"/>
						<Atom3d ID="500" HasProperties="1" Mapping="409" Parent="41" UserID="55" DisplayStyle="Line" XYZ="-2.24578236503956,1.81002638315854,0.912392711647729" Connections="502,504" ForcefieldType="o2*" Charge="-0.82" Components="O" Visible="0">
							<Properties Force="996.324485219679,226.58698942637,408.079698422135" RelativeVelocity="0.218427952539805,0.141976837895465,0.120493680570193"/>
						</Atom3d>
						<Atom3d ID="501" HasProperties="1" Mapping="409" Parent="41" UserID="56" DisplayStyle="Line" Hidden="1" XYZ="-2.28150837934153,1.78914550968655,0.927849234078759" Connections="502" ForcefieldType="h1o" Charge="0.41" Components="H" Visible="0">
							<Properties Force="-676.190163791301,-327.512239487972,186.134036683149" RelativeVelocity="0.63455926430303,-0.897045472921249,-0.757524021142847"/>
						</Atom3d>
						<Bond ID="502" Mapping="409" Parent="41" Hidden="1" Connects="500,501" Visible="0"/>
						<Atom3d ID="503" HasProperties="1" Mapping="409" Parent="41" UserID="57" DisplayStyle="Line" Hidden="1" XYZ="-2.25924929261015,1.82912940840083,0.874679162660324" Connections="504" ForcefieldType="h1o" Charge="0.41" Components="H" Visible="0">
							<Properties Force="-271.323546962763,102.46253091194,-565.6265847846" RelativeVelocity="0.75105245139809,0.245996362622432,0.293570032469977"/>
						</Atom3d>
						<Bond ID="504" Mapping="409" Parent="41" Hidden="1" Connects="500,503" Visible="0"/>
						<Molecule ID="41" Mapping="409" Parent="2" Children="500,501,502,503,504,2092" Name="Sketch 23" XYZ="0.367299602291215,-0.0918249005708066,0.459124502854039" Visible="0"/>
						<Atom3d ID="505" HasProperties="1" Mapping="409" Parent="43" UserID="58" DisplayStyle="Line" XYZ="0.247272122438516,-0.382292162207947,0.0823767824681109" Connections="507,509" ForcefieldType="o2*" Charge="-0.82" Components="O" Visible="0">
							<Properties Force="-472.005365828184,54.7000667961792,235.853411649728" RelativeVelocity="-0.131096581716847,0.114857775757711,0.170277457698006"/>
						</Atom3d>
						<Atom3d ID="506" HasProperties="1" Mapping="409" Parent="43" UserID="59" DisplayStyle="Line" Hidden="1" XYZ="0.288159468326233,-0.369403574668555,0.0674881790643639" Connections="507" ForcefieldType="h1o" Charge="0.41" Components="H" Visible="0">
							<Properties Force="344.023459851956,63.5703280456505,-97.6861578605595" RelativeVelocity="0.548041312996899,-0.656734624564662,-0.882436764809296"/>
						</Atom3d>
						<Bond ID="507" Mapping="409" Parent="43" Hidden="1" Connects="505,506" Visible="0"/>
						<Atom3d ID="508" HasProperties="1" Mapping="409" Parent="43" UserID="60" DisplayStyle="Line" Hidden="1" XYZ="0.227257820629709,-0.341309122423003,0.0895027022349909" Connections="509" ForcefieldType="h1o" Charge="0.41" Components="H" Visible="0">
							<Properties Force="55.8214130177996,-154.386503367437,-62.5014362869188" RelativeVelocity="-0.111996627351858,-0.376691637730163,-0.885321904026389"/>
						</Atom3d>
						<Bond ID="509" Mapping="409" Parent="43" Hidden="1" Connects="505,508" Visible="0"/>
						<Molecule ID="43" Mapping="409" Parent="2" Children="505,506,507,508,509,2093" Name="Sketch 23" XYZ="0.367299602291215,-0.0918249005708066,0.459124502854039" Visible="0"/>
						<Atom3d ID="510" HasProperties="1" Mapping="409" Parent="45" UserID="61" DisplayStyle="Line" XYZ="-0.364934570644778,1.90879731066533,2.50835099901266" Connections="512,514" ForcefieldType="o2*" Charge="-0.82" Components="O" Visible="0">
							<Properties Force="-794.415335938374,-353.737413874961,-186.397188527531" RelativeVelocity="-0.00651301530628013,-0.07170650175096,-0.346157864930942"/>
						</Atom3d>
						<Atom3d ID="511" HasProperties="1" Mapping="409" Parent="45" UserID="62" DisplayStyle="Line" Hidden="1" XYZ="-0.350321001804627,1.87689618894734,2.47776311003194" Connections="512" ForcefieldType="h1o" Charge="0.41" Components="H" Visible="0">
							<Properties Force="73.6773231692787,210.250480469313,117.775772974962" RelativeVelocity="-0.0496220573086871,-0.965799994439309,0.199261308576221"/>
						</Atom3d>
						<Bond ID="512" Mapping="409" Parent="45" Hidden="1" Connects="510,511" Visible="0"/>
						<Atom3d ID="513" HasProperties="1" Mapping="409" Parent="45" UserID="63" DisplayStyle="Line" Hidden="1" XYZ="-0.327043371766441,1.92683677333466,2.5224683375786" Connections="514" ForcefieldType="h1o" Charge="0.41" Components="H" Visible="0">
							<Properties Force="815.274141124319,111.613528360813,164.998984907598" RelativeVelocity="-0.710721018964581,-0.236606815438913,0.0519755558595328"/>
						</Atom3d>
						<Bond ID="514" Mapping="409" Parent="45" Hidden="1" Connects="510,513" Visible="0"/>
						<Molecule ID="45" Mapping="409" Parent="2" Children="510,511,512,513,514,2094" Name="Sketch 23" XYZ="0.188669457032265,-0.281281116425353,0.459124502854039" Visible="0"/>
						<Atom3d ID="515" HasProperties="1" Mapping="409" Parent="47" UserID="64" DisplayStyle="Line" XYZ="1.98135824653197,2.013823396429,3.35932709678904" Connections="517,519" ForcefieldType="o2*" Charge="-0.82" Components="O" Visible="0">
							<Properties Force="418.945626005026,118.417220481396,-73.1171253437311" RelativeVelocity="0.0564434608130149,0.203034638936913,-0.0753104308926442"/>
						</Atom3d>
						<Atom3d ID="516" HasProperties="1" Mapping="409" Parent="47" UserID="65" DisplayStyle="Line" Hidden="1" XYZ="2.00872792768318,1.976175505582,3.35912832450544" Connections="517" ForcefieldType="h1o" Charge="0.41" Components="H" Visible="0">
							<Properties Force="-120.987172934737,250.045588820661,-83.375744441412" RelativeVelocity="-1.36736150477602,-0.357770640118914,-1.48265997419795"/>
						</Atom3d>
						<Bond ID="517" Mapping="409" Parent="47" Hidden="1" Connects="515,516" Visible="0"/>
						<Atom3d ID="518" HasProperties="1" Mapping="409" Parent="47" UserID="66" DisplayStyle="Line" Hidden="1" XYZ="2.00967648016384,2.04309445769128,3.33598087811787" Connections="519" ForcefieldType="h1o" Charge="0.41" Components="H" Visible="0">
							<Properties Force="-292.891448786808,-360.31716365345,226.479774872711" RelativeVelocity="-0.171199275082842,0.467259052716138,-0.678799555018495"/>
						</Atom3d>
						<Bond ID="519" Mapping="409" Parent="47" Hidden="1" Connects="515,518" Visible="0"/>
						<Molecule ID="47" Mapping="409" Parent="2" Children="515,516,517,518,519,2095" Name="Sketch 23" XYZ="0.367299602291215,-0.0918249005708066,0.459124502854039" Visible="0"/>
						<Atom3d ID="520" HasProperties="1" Mapping="409" Parent="49" UserID="67" DisplayStyle="Line" XYZ="3.13037196678868,-1.41315856519868,2.02754507996806" Connections="522,524" ForcefieldType="o2*" Charge="-0.82" Components="O" Visible="0">
							<Properties Force="863.320612534907,586.698940868017,339.398971124106" RelativeVelocity="0.028131704593505,-0.0947741420612685,-0.146847638770365"/>
						</Atom3d>
						<Atom3d ID="521" HasProperties="1" Mapping="409" Parent="49" UserID="68" DisplayStyle="Line" Hidden="1" XYZ="3.11583391850768,-1.45477398611031,2.03105724617433" Connections="522" ForcefieldType="h1o" Charge="0.41" Components="H" Visible="0">
							<Properties Force="-182.936189842173,-944.1447654253,135.635574128906" RelativeVelocity="1.37570757006914,0.00224555926342635,-0.381785951843802"/>
						</Atom3d>
						<Bond ID="522" Mapping="409" Parent="49" Hidden="1" Connects="520,521" Visible="0"/>
						<Atom3d ID="523" HasProperties="1" Mapping="409" Parent="49" UserID="69" DisplayStyle="Line" Hidden="1" XYZ="3.171844776814,-1.41803697242781,2.05180715146198" Connections="524" ForcefieldType="h1o" Charge="0.41" Components="H" Visible="0">
							<Properties Force="-651.071010791957,234.044835826427,-493.624763768542" RelativeVelocity="-0.114114730271645,-0.156189968485884,0.156944250179014"/>
						</Atom3d>
						<Bond ID="524" Mapping="409" Parent="49" Hidden="1" Connects="520,523" Visible="0"/>
						<Molecule ID="49" Mapping="409" Parent="2" Children="520,521,522,523,524,2096" Name="Sketch 23" XYZ="0.367299602291215,-0.0918249005708066,0.459124502854039" Visible="0"/>
						<Atom3d ID="525" HasProperties="1" Mapping="409" Parent="51" UserID="70" DisplayStyle="Line" XYZ="4.54202496521975,-0.854489742716676,1.61140365734312" Connections="527,529" ForcefieldType="o2*" Charge="-0.82" Components="O" Visible="0">
							<Properties Force="-776.309029177648,-899.166995930276,-514.303376811329" RelativeVelocity="-0.117027060652612,-0.464493915300605,-0.273007937286231"/>
						</Atom3d>
						<Atom3d ID="526" HasProperties="1" Mapping="409" Parent="51" UserID="71" DisplayStyle="Line" Hidden="1" XYZ="4.52032983742875,-0.893319513132911,1.59037381642729" Connections="527" ForcefieldType="h1o" Charge="0.41" Components="H" Visible="0">
							<Properties Force="749.775703394659,968.772059209728,628.175190136863" RelativeVelocity="-0.28293392001278,1.1684018884545,-0.984909025706992"/>
						</Atom3d>
						<Bond ID="527" Mapping="409" Parent="51" Hidden="1" Connects="525,526" Visible="0"/>
						<Atom3d ID="528" HasProperties="1" Mapping="409" Parent="51" UserID="72" DisplayStyle="Line" Hidden="1" XYZ="4.58249092322437,-0.870285011221074,1.62568764375062" Connections="529" ForcefieldType="h1o" Charge="0.41" Components="H" Visible="0">
							<Properties Force="-70.3995719915297,-65.9191581112495,-45.587460940027" RelativeVelocity="0.993307306657643,-0.302679078848315,0.709416704343815"/>
						</Atom3d>
						<Bond ID="529" Mapping="409" Parent="51" Hidden="1" Connects="525,528" Visible="0"/>
						<Molecule ID="51" Mapping="409" Parent="2" Children="525,526,527,528,529,2097" Name="Sketch 23" XYZ="0.367299602291215,-0.0918249005708066,0.459124502854039" Visible="0"/>
						<Atom3d ID="530" HasProperties="1" Mapping="409" Parent="53" UserID="73" DisplayStyle="Line" XYZ="1.84248650561266,-0.326073292016004,-0.143701802763603" Connections="532,534" ForcefieldType="o2*" Charge="-0.82" Components="O" Visible="0">
							<Properties Force="-1013.66680633763,1523.59047644581,446.011365101726" RelativeVelocity="-0.358022673047496,-0.301025065333619,-0.221784866720084"/>
						</Atom3d>
						<Atom3d ID="531" HasProperties="1" Mapping="409" Parent="53" UserID="74" DisplayStyle="Line" Hidden="1" XYZ="1.86195675752841,-0.357819037629575,-0.164810149454593" Connections="532" ForcefieldType="h1o" Charge="0.41" Components="H" Visible="0">
							<Properties Force="567.816050945749,-1132.75615742487,-827.500163449917" RelativeVelocity="0.0849370304109026,-0.547175807097806,1.15884217404989"/>
						</Atom3d>
						<Bond ID="532" Mapping="409" Parent="53" Hidden="1" Connects="530,531" Visible="0"/>
						<Atom3d ID="533" HasProperties="1" Mapping="409" Parent="53" UserID="75" DisplayStyle="Line" Hidden="1" XYZ="1.81301844369129,-0.306737094224697,-0.174946998975417" Connections="534" ForcefieldType="h1o" Charge="0.41" Components="H" Visible="0">
							<Properties Force="354.456580228903,-468.802300910421,312.094905105872" RelativeVelocity="-1.18278055265711,0.111922220212683,0.0659189818507022"/>
						</Atom3d>
						<Bond ID="534" Mapping="409" Parent="53" Hidden="1" Connects="530,533" Visible="0"/>
						<Molecule ID="53" Mapping="409" Parent="2" Children="530,531,532,533,534,2098" Name="Sketch 23" XYZ="-0.207564706301063,-0.400367885234943,0.459124502854039" Visible="0"/>
						<Atom3d ID="535" HasProperties="1" Mapping="409" Parent="55" UserID="76" DisplayStyle="Line" XYZ="-2.32645567268081,-0.937967598279454,0.211002805113178" Connections="537,539" ForcefieldType="o2*" Charge="-0.82" Components="O" Visible="0">
							<Properties Force="11.3527918092449,90.1720519550759,-719.262572013618" RelativeVelocity="0.248503461597449,0.00534972155072435,0.0345712446783129"/>
						</Atom3d>
						<Atom3d ID="536" HasProperties="1" Mapping="409" Parent="55" UserID="77" DisplayStyle="Line" Hidden="1" XYZ="-2.30751059596077,-0.92583728546768,0.24947788220471" Connections="537" ForcefieldType="h1o" Charge="0.41" Components="H" Visible="0">
							<Properties Force="219.753289526881,66.5311351180659,636.317064554764" RelativeVelocity="-1.51530984613606,1.07745162452772,-0.0191665728018849"/>
						</Atom3d>
						<Bond ID="537" Mapping="409" Parent="55" Hidden="1" Connects="535,536" Visible="0"/>
						<Atom3d ID="538" HasProperties="1" Mapping="409" Parent="55" UserID="78" DisplayStyle="Line" Hidden="1" XYZ="-2.30394350733759,-0.906993182314177,0.183857931807843" Connections="539" ForcefieldType="h1o" Charge="0.41" Components="H" Visible="0">
							<Properties Force="-202.250659724898,-255.565882316204,-2.30739150153884" RelativeVelocity="-0.396142156272727,0.074196573745299,0.549293340327506"/>
						</Atom3d>
						<Bond ID="539" Mapping="409" Parent="55" Hidden="1" Connects="535,538" Visible="0"/>
						<Molecule ID="55" Mapping="409" Parent="2" Children="535,536,537,538,539,2099" Name="Sketch 23" XYZ="0.367299602291215,-0.0918249005708066,0.459124502854039" Visible="0"/>
						<Atom3d ID="540" HasProperties="1" Mapping="409" Parent="57" UserID="79" DisplayStyle="Line" XYZ="0.71244196776255,-1.27023626121386,2.15671630393463" Connections="542,544" ForcefieldType="o2*" Charge="-0.82" Components="O" Visible="0">
							<Properties Force="36.3215874705031,161.866982812084,476.486822302195" RelativeVelocity="-0.138263639301317,0.069855610315063,0.307119416691897"/>
						</Atom3d>
						<Atom3d ID="541" HasProperties="1" Mapping="409" Parent="57" UserID="80" DisplayStyle="Line" Hidden="1" XYZ="0.700843373239424,-1.24031986622572,2.1892981333006" Connections="542" ForcefieldType="h1o" Charge="0.41" Components="H" Visible="0">
							<Properties Force="-168.925018905447,90.823167901782,-201.721163188988" RelativeVelocity="1.01683116596845,0.39353950416972,-0.464106698599436"/>
						</Atom3d>
						<Bond ID="542" Mapping="409" Parent="57" Hidden="1" Connects="540,541" Visible="0"/>
						<Atom3d ID="543" HasProperties="1" Mapping="409" Parent="57" UserID="81" DisplayStyle="Line" Hidden="1" XYZ="0.750754227038728,-1.28210020386735,2.17913753163168" Connections="544" ForcefieldType="h1o" Charge="0.41" Components="H" Visible="0">
							<Properties Force="244.960415226241,-145.236298253331,-160.626534425729" RelativeVelocity="-0.309956100129567,0.429790168068634,0.171001189842961"/>
						</Atom3d>
						<Bond ID="544" Mapping="409" Parent="57" Hidden="1" Connects="540,543" Visible="0"/>
						<Molecule ID="57" Mapping="409" Parent="2" Children="540,541,542,543,544,2100" Name="Sketch 23" XYZ="0.367299602291215,-0.0918249005708066,0.459124502854039" Visible="0"/>
						<Atom3d ID="545" HasProperties="1" Mapping="409" Parent="59" UserID="82" DisplayStyle="Line" XYZ="4.90917640320766,0.780079405209754,3.87973048066363" Connections="547,549" ForcefieldType="o2*" Charge="-0.82" Components="O" Visible="0">
							<Properties Force="365.88057328912,341.587900848988,-609.449921451139" RelativeVelocity="0.144883472337196,0.0182558265421286,-0.300310967866695"/>
						</Atom3d>
						<Atom3d ID="546" HasProperties="1" Mapping="409" Parent="59" UserID="83" DisplayStyle="Line" Hidden="1" XYZ="4.87903074348408,0.74791702944671,3.86739215038331" Connections="547" ForcefieldType="h1o" Charge="0.41" Components="H" Visible="0">
							<Properties Force="-50.338883385628,-91.0402264427602,63.5419784072841" RelativeVelocity="-0.179872583479224,0.417271639675716,-0.655700421102231"/>
						</Atom3d>
						<Bond ID="547" Mapping="409" Parent="59" Hidden="1" Connects="545,546" Visible="0"/>
						<Atom3d ID="548" HasProperties="1" Mapping="409" Parent="59" UserID="84" DisplayStyle="Line" Hidden="1" XYZ="4.92374587849678,0.795030901418449,3.83635573652225" Connections="549" ForcefieldType="h1o" Charge="0.41" Components="H" Visible="0">
							<Properties Force="-250.167254800733,-265.422225288036,716.623409837072" RelativeVelocity="-0.397813710771308,-1.30812985482934,0.175308467409634"/>
						</Atom3d>
						<Bond ID="549" Mapping="409" Parent="59" Hidden="1" Connects="545,548" Visible="0"/>
						<Molecule ID="59" Mapping="409" Parent="2" Children="545,546,547,548,549,2101" Name="Sketch 23" XYZ="0.367299602291215,-0.0918249005708066,0.459124502854039" Visible="0"/>
						<Atom3d ID="550" HasProperties="1" Mapping="409" Parent="61" UserID="85" DisplayStyle="Line" XYZ="0.470846175188096,-0.0247185794087899,-2.35236568341397" Connections="552,554" ForcefieldType="o2*" Charge="-0.82" Components="O" Visible="0">
							<Properties Force="-465.402395996198,-114.843592335316,466.608608700445" RelativeVelocity="0.117067843921971,-0.0667011584107108,-0.0379762013828142"/>
						</Atom3d>
						<Atom3d ID="551" HasProperties="1" Mapping="409" Parent="61" UserID="86" DisplayStyle="Line" Hidden="1" XYZ="0.496072490730197,-0.0116299715664121,-2.3158492656003" Connections="552" ForcefieldType="h1o" Charge="0.41" Components="H" Visible="0">
							<Properties Force="-82.6067353107224,-51.9656423306113,-32.364013140591" RelativeVelocity="0.4731912305536,-0.922154998681405,-1.34673758385895"/>
						</Atom3d>
						<Bond ID="552" Mapping="409" Parent="61" Hidden="1" Connects="550,551" Visible="0"/>
						<Atom3d ID="553" HasProperties="1" Mapping="409" Parent="61" UserID="87" DisplayStyle="Line" Hidden="1" XYZ="0.498224168831977,-0.0171341558801067,-2.3860798995899" Connections="554" ForcefieldType="h1o" Charge="0.41" Components="H" Visible="0">
							<Properties Force="580.332418385185,105.455067972342,-545.652071243775" RelativeVelocity="-0.775994999841068,-0.0924632817521567,-0.686631038419493"/>
						</Atom3d>
						<Bond ID="554" Mapping="409" Parent="61" Hidden="1" Connects="550,553" Visible="0"/>
						<Molecule ID="61" Mapping="409" Parent="2" Children="550,551,552,553,554,2102" Name="Sketch 23" XYZ="0.367299602291215,-0.0918249005708066,0.459124502854039" Visible="0"/>
						<Atom3d ID="555" HasProperties="1" Mapping="409" Parent="63" UserID="88" DisplayStyle="Line" XYZ="2.09058233627601,1.52282371761803,1.18329791920979" Connections="557,559" ForcefieldType="o2*" Charge="-0.82" Components="O" Visible="0">
							<Properties Force="-535.271381554767,52.2208962825167,-261.700650259886" RelativeVelocity="-0.316180598177066,-0.0516342749480098,-0.218097324404189"/>
						</Atom3d>
						<Atom3d ID="556" HasProperties="1" Mapping="409" Parent="63" UserID="89" DisplayStyle="Line" Hidden="1" XYZ="2.05286696844457,1.49471458742063,1.18912499702406" Connections="557" ForcefieldType="h1o" Charge="0.41" Components="H" Visible="0">
							<Properties Force="404.961455383969,157.987010580133,-57.6369633476477" RelativeVelocity="-0.384370362652414,0.469252369914807,-1.41792808501524"/>
						</Atom3d>
						<Bond ID="557" Mapping="409" Parent="63" Hidden="1" Connects="555,556" Visible="0"/>
						<Atom3d ID="558" HasProperties="1" Mapping="409" Parent="63" UserID="90" DisplayStyle="Line" Hidden="1" XYZ="2.0714281289364,1.55223479142065,1.15227473597571" Connections="559" ForcefieldType="h1o" Charge="0.41" Components="H" Visible="0">
							<Properties Force="271.28577453919,-301.943754270843,337.525316226821" RelativeVelocity="0.510448798806987,-0.30335600707722,-1.61444438496985"/>
						</Atom3d>
						<Bond ID="559" Mapping="409" Parent="63" Hidden="1" Connects="555,558" Visible="0"/>
						<Molecule ID="63" Mapping="409" Parent="2" Children="555,556,557,558,559,2103" Name="Sketch 23" XYZ="0.367299602291215,-0.0918249005708066,0.459124502854039" Visible="0"/>
						<Atom3d ID="560" HasProperties="1" Mapping="409" Parent="65" UserID="91" DisplayStyle="Line" XYZ="2.33235165540245,-1.93194429084459,0.700782701816828" Connections="562,564" ForcefieldType="o2*" Charge="-0.82" Components="O" Visible="0">
							<Properties Force="-318.754050086546,73.1792804711431,-716.750868852199" RelativeVelocity="-0.120737825839976,-0.165066017787664,-0.0566343910843534"/>
						</Atom3d>
						<Atom3d ID="561" HasProperties="1" Mapping="409" Parent="65" UserID="92" DisplayStyle="Line" Hidden="1" XYZ="2.33504731707664,-1.9712765621179,0.722425389132685" Connections="562" ForcefieldType="h1o" Charge="0.41" Components="H" Visible="0">
							<Properties Force="-31.4392979356711,-349.62878944057,341.639327290942" RelativeVelocity="-0.230157777055938,-0.185750654448309,-0.903694468323349"/>
						</Atom3d>
						<Bond ID="562" Mapping="409" Parent="65" Hidden="1" Connects="560,561" Visible="0"/>
						<Atom3d ID="563" HasProperties="1" Mapping="409" Parent="65" UserID="93" DisplayStyle="Line" Hidden="1" XYZ="2.35906061340579,-1.9057393920552,0.724699809474665" Connections="564" ForcefieldType="h1o" Charge="0.41" Components="H" Visible="0">
							<Properties Force="310.869000242855,280.603510920989,328.923962514556" RelativeVelocity="0.154388362716447,-0.792881250964147,-0.0980791082808458"/>
						</Atom3d>
						<Bond ID="564" Mapping="409" Parent="65" Hidden="1" Connects="560,563" Visible="0"/>
						<Molecule ID="65" Mapping="409" Parent="2" Children="560,561,562,563,564,2104" Name="Sketch 23" XYZ="0.367299602291215,-0.0918249005708066,0.459124502854039" Visible="0"/>
						<Atom3d ID="565" HasProperties="1" Mapping="409" Parent="67" UserID="94" DisplayStyle="Line" XYZ="0.530915466159737,2.0473618846553,-1.57809710202015" Connections="567,569" ForcefieldType="o2*" Charge="-0.82" Components="O" Visible="0">
							<Properties Force="-101.137491006436,313.491030044487,-957.692959758307" RelativeVelocity="0.281431424037083,-0.244019546117458,0.101893855557357"/>
						</Atom3d>
						<Atom3d ID="566" HasProperties="1" Mapping="409" Parent="67" UserID="95" DisplayStyle="Line" Hidden="1" XYZ="0.5444582109989,2.08583098066012,-1.55717574155143" Connections="567" ForcefieldType="h1o" Charge="0.41" Components="H" Visible="0">
							<Properties Force="-42.9727098974993,161.991103716251,-36.6708587738682" RelativeVelocity="-0.372428833643703,-0.317767111300942,0.869628120125444"/>
						</Atom3d>
						<Bond ID="567" Mapping="409" Parent="67" Hidden="1" Connects="565,566" Visible="0"/>
						<Atom3d ID="568" HasProperties="1" Mapping="409" Parent="67" UserID="96" DisplayStyle="Line" Hidden="1" XYZ="0.533700441141192,2.01894100064385,-1.54458602241315" Connections="569" ForcefieldType="h1o" Charge="0.41" Components="H" Visible="0">
							<Properties Force="100.435328719589,-502.652759788491,765.321096537738" RelativeVelocity="-0.0987683855842028,-0.271266391786916,-0.293398390004158"/>
						</Atom3d>
						<Bond ID="569" Mapping="409" Parent="67" Hidden="1" Connects="565,568" Visible="0"/>
						<Molecule ID="67" Mapping="409" Parent="2" Children="565,566,567,568,569,2105" Name="Sketch 23" XYZ="0.367299602291215,-0.0918249005708066,0.459124502854039" Visible="0"/>
						<Atom3d ID="570" HasProperties="1" Mapping="409" Parent="69" UserID="97" DisplayStyle="Line" XYZ="4.28876525610148,-1.93084815791296,2.30118122930345" Connections="572,574" ForcefieldType="o2*" Charge="-0.82" Components="O" Visible="0">
							<Properties Force="61.1969980363163,200.986878960929,-46.0049530890521" RelativeVelocity="-0.150568190070978,0.129986518378041,-0.223730151065205"/>
						</Atom3d>
						<Atom3d ID="571" HasProperties="1" Mapping="409" Parent="69" UserID="98" DisplayStyle="Line" Hidden="1" XYZ="4.33237809596656,-1.93718342856059,2.28884202070937" Connections="572" ForcefieldType="h1o" Charge="0.41" Components="H" Visible="0">
							<Properties Force="207.355370087909,-39.1113671514515,-16.9377534176572" RelativeVelocity="0.427949521924663,0.281883200241394,-1.19546260688104"/>
						</Atom3d>
						<Bond ID="572" Mapping="409" Parent="69" Hidden="1" Connects="570,571" Visible="0"/>
						<Atom3d ID="573" HasProperties="1" Mapping="409" Parent="69" UserID="99" DisplayStyle="Line" Hidden="1" XYZ="4.29590534145654,-1.895141961011,2.32921607086539" Connections="574" ForcefieldType="h1o" Charge="0.41" Components="H" Visible="0">
							<Properties Force="57.8777534141606,86.6662526283142,44.5822803814831" RelativeVelocity="-0.714997603957116,-0.626985021544418,-0.445174844290865"/>
						</Atom3d>
						<Bond ID="574" Mapping="409" Parent="69" Hidden="1" Connects="570,573" Visible="0"/>
						<Molecule ID="69" Mapping="409" Parent="2" Children="570,571,572,573,574,2106" Name="Sketch 23" XYZ="0.367299602291215,-0.0918249005708066,0.459124502854039" Visible="0"/>
						<Atom3d ID="575" HasProperties="1" Mapping="409" Parent="71" UserID="100" DisplayStyle="Line" XYZ="3.81092583104343,1.05072758781724,2.03881646205134" Connections="577,579" ForcefieldType="o2*" Charge="-0.82" Components="O" Visible="0">
							<Properties Force="401.993610005348,232.982174616118,-52.1753551460328" RelativeVelocity="-0.420116218443916,0.0750449915079035,-0.0089434395032561"/>
						</Atom3d>
						<Atom3d ID="576" HasProperties="1" Mapping="409" Parent="71" UserID="101" DisplayStyle="Line" Hidden="1" XYZ="3.8421188277307,1.07620938007248,2.01643426941874" Connections="577" ForcefieldType="h1o" Charge="0.41" Components="H" Visible="0">
							<Properties Force="-52.0261929465248,55.0827566585322,219.698215445796" RelativeVelocity="0.309820049128881,0.873088943781094,-1.03657961745422"/>
						</Atom3d>
						<Bond ID="577" Mapping="409" Parent="71" Hidden="1" Connects="575,576" Visible="0"/>
						<Atom3d ID="578" HasProperties="1" Mapping="409" Parent="71" UserID="102" DisplayStyle="Line" Hidden="1" XYZ="3.79232505592591,1.03348311975237,2.00173214712657" Connections="579" ForcefieldType="h1o" Charge="0.41" Components="H" Visible="0">
							<Properties Force="-291.219795320043,-188.914051062361,-236.928598166391" RelativeVelocity="-0.855817056079414,1.00351494591211,-1.1799886189041"/>
						</Atom3d>
						<Bond ID="579" Mapping="409" Parent="71" Hidden="1" Connects="575,578" Visible="0"/>
						<Molecule ID="71" Mapping="409" Parent="2" Children="575,576,577,578,579,2107" Name="Sketch 23" XYZ="0.367299602291215,-0.0918249005708066,0.459124502854039" Visible="0"/>
						<Atom3d ID="580" HasProperties="1" Mapping="409" Parent="73" UserID="103" DisplayStyle="Line" XYZ="3.42232106740522,1.2288967051726,3.52619546250812" Connections="582,584" ForcefieldType="o2*" Charge="-0.82" Components="O" Visible="0">
							<Properties Force="483.38951190765,421.619287708985,745.409020395217" RelativeVelocity="0.180704737906926,-0.0106528007705111,0.0845145426123941"/>
						</Atom3d>
						<Atom3d ID="581" HasProperties="1" Mapping="409" Parent="73" UserID="104" DisplayStyle="Line" Hidden="1" XYZ="3.45927656125041,1.25354201007117,3.543345872368" Connections="582" ForcefieldType="h1o" Charge="0.41" Components="H" Visible="0">
							<Properties Force="-527.614612586177,-281.121226177262,-309.812581349537" RelativeVelocity="0.996848339468047,-0.169267650234665,0.156453144210075"/>
						</Atom3d>
						<Bond ID="582" Mapping="409" Parent="73" Hidden="1" Connects="580,581" Visible="0"/>
						<Atom3d ID="583" HasProperties="1" Mapping="409" Parent="73" UserID="105" DisplayStyle="Line" Hidden="1" XYZ="3.42616455862434,1.23715496439157,3.48240529734681" Connections="584" ForcefieldType="h1o" Charge="0.41" Components="H" Visible="0">
							<Properties Force="85.8597113595034,25.0045497196718,-360.444190534867" RelativeVelocity="-1.03889882909411,0.387488896300123,0.194275780330344"/>
						</Atom3d>
						<Bond ID="584" Mapping="409" Parent="73" Hidden="1" Connects="580,583" Visible="0"/>
						<Molecule ID="73" Mapping="409" Parent="2" Children="580,581,582,583,584,2108" Name="Sketch 23" XYZ="0.0116632079926031,-0.585493676033425,0.459124502854039" Visible="0"/>
						<Atom3d ID="585" HasProperties="1" Mapping="409" Parent="75" UserID="106" DisplayStyle="Line" XYZ="-0.0647552752389888,3.83444900353523,0.766814734368622" Connections="587,589" ForcefieldType="o2*" Charge="-0.82" Components="O" Visible="0">
							<Properties Force="-11.8316856318556,125.921439799197,22.4419596058866" RelativeVelocity="0.153314873383343,0.0798201624419317,0.144178815965887"/>
						</Atom3d>
						<Atom3d ID="586" HasProperties="1" Mapping="409" Parent="75" UserID="107" DisplayStyle="Line" Hidden="1" XYZ="-0.0630092083516909,3.84446081893576,0.721722849054771" Connections="587" ForcefieldType="h1o" Charge="0.41" Components="H" Visible="0">
							<Properties Force="-30.0253662774889,-116.291168671575,53.817459190161" RelativeVelocity="0.364070193896734,0.023553113305605,0.655091500353339"/>
						</Atom3d>
						<Bond ID="587" Mapping="409" Parent="75" Hidden="1" Connects="585,586" Visible="0"/>
						<Atom3d ID="588" HasProperties="1" Mapping="409" Parent="75" UserID="108" DisplayStyle="Line" Hidden="1" XYZ="-0.0915322883803658,3.86955255954793,0.779704010290809" Connections="589" ForcefieldType="h1o" Charge="0.41" Components="H" Visible="0">
							<Properties Force="-75.6834403871123,0.876593402954402,-217.316717588491" RelativeVelocity="-0.0317922197855055,-1.20775230792092,-0.457625133478225"/>
						</Atom3d>
						<Bond ID="589" Mapping="409" Parent="75" Hidden="1" Connects="585,588" Visible="0"/>
						<Molecule ID="75" Mapping="409" Parent="2" Children="585,586,587,588,589,2109" Name="Sketch 23" XYZ="0.367299602291215,-0.0918249005708066,0.459124502854039" Visible="0"/>
						<Atom3d ID="590" HasProperties="1" Mapping="409" Parent="77" UserID="109" DisplayStyle="Line" XYZ="2.0269976255386,-1.26935645219607,-1.44907750046727" Connections="592,594" ForcefieldType="o2*" Charge="-0.82" Components="O" Visible="0">
							<Properties Force="-223.214689166321,-751.042285598056,-144.781173598655" RelativeVelocity="-0.0712919810747965,0.158120096674256,-0.391398194370091"/>
						</Atom3d>
						<Atom3d ID="591" HasProperties="1" Mapping="409" Parent="77" UserID="110" DisplayStyle="Line" Hidden="1" XYZ="2.07246158250433,-1.27053851883704,-1.44304089208847" Connections="592" ForcefieldType="h1o" Charge="0.41" Components="H" Visible="0">
							<Properties Force="-153.586668540972,-157.745531985241,-36.6231068770076" RelativeVelocity="-0.632496379710525,-1.7531976896276,-1.18657377754677"/>
						</Atom3d>
						<Bond ID="592" Mapping="409" Parent="77" Hidden="1" Connects="590,591" Visible="0"/>
						<Atom3d ID="593" HasProperties="1" Mapping="409" Parent="77" UserID="111" DisplayStyle="Line" Hidden="1" XYZ="2.01354457457151,-1.31422640966814,-1.45910064448621" Connections="594" ForcefieldType="h1o" Charge="0.41" Components="H" Visible="0">
							<Properties Force="481.399416726099,778.322054052201,235.870057130296" RelativeVelocity="0.100108727037267,0.41852226224088,0.175037483992679"/>
						</Atom3d>
						<Bond ID="594" Mapping="409" Parent="77" Hidden="1" Connects="590,593" Visible="0"/>
						<Molecule ID="77" Mapping="409" Parent="2" Children="590,591,592,593,594,2110" Name="Sketch 23" XYZ="0.135080404187555,-0.163276960177238,0.459124502854039" Visible="0"/>
						<Atom3d ID="595" HasProperties="1" Mapping="409" Parent="79" UserID="112" DisplayStyle="Line" XYZ="1.11206531114594,3.23729842007653,2.18185547805471" Connections="597,599" ForcefieldType="o2*" Charge="-0.82" Components="O" Visible="0">
							<Properties Force="871.607753596198,-311.587817408862,-223.753215171459" RelativeVelocity="-0.372225292628452,-0.234965198356841,0.16332652958847"/>
						</Atom3d>
						<Atom3d ID="596" HasProperties="1" Mapping="409" Parent="79" UserID="113" DisplayStyle="Line" Hidden="1" XYZ="1.14109507460992,3.20326160259549,2.16569460191475" Connections="597" ForcefieldType="h1o" Charge="0.41" Components="H" Visible="0">
							<Properties Force="-567.015116690088,516.294431696069,269.211095939266" RelativeVelocity="-0.491856717666086,0.045904718113944,-0.113922527792101"/>
						</Atom3d>
						<Bond ID="597" Mapping="409" Parent="79" Hidden="1" Connects="595,596" Visible="0"/>
						<Atom3d ID="598" HasProperties="1" Mapping="409" Parent="79" UserID="114" DisplayStyle="Line" Hidden="1" XYZ="1.13987827289422,3.25472439605951,2.21451544715815" Connections="599" ForcefieldType="h1o" Charge="0.41" Components="H" Visible="0">
							<Properties Force="-269.673463588681,-63.6871546769817,-52.7666706534588" RelativeVelocity="0.677347700274345,-0.349114710646331,0.49151428622287"/>
						</Atom3d>
						<Bond ID="599" Mapping="409" Parent="79" Hidden="1" Connects="595,598" Visible="0"/>
						<Molecule ID="79" Mapping="409" Parent="2" Children="595,596,597,598,599,2111" Name="Sketch 23" XYZ="0.367299602291215,-0.0918249005708066,0.459124502854039" Visible="0"/>
						<Atom3d ID="600" HasProperties="1" Mapping="409" Parent="81" UserID="115" DisplayStyle="Line" XYZ="1.70253026077089,-0.0627582925380585,2.01325453583264" Connections="602,604" ForcefieldType="o2*" Charge="-0.82" Components="O" Visible="0">
							<Properties Force="234.247874605786,-78.8511781854956,-363.615881387725" RelativeVelocity="-0.112683308412485,-0.099020977276052,-0.173554839153303"/>
						</Atom3d>
						<Atom3d ID="601" HasProperties="1" Mapping="409" Parent="81" UserID="116" DisplayStyle="Line" Hidden="1" XYZ="1.71391502211128,-0.0242786425316223,2.03353846949619" Connections="602" ForcefieldType="h1o" Charge="0.41" Components="H" Visible="0">
							<Properties Force="60.9166762523824,316.633479411408,112.420534304314" RelativeVelocity="-0.0975593031329851,-1.40220974003331,-0.0732050561378609"/>
						</Atom3d>
						<Bond ID="602" Mapping="409" Parent="81" Hidden="1" Connects="600,601" Visible="0"/>
						<Atom3d ID="603" HasProperties="1" Mapping="409" Parent="81" UserID="117" DisplayStyle="Line" Hidden="1" XYZ="1.67315703182985,-0.0773255233985617,2.0442791312174" Connections="604" ForcefieldType="h1o" Charge="0.41" Components="H" Visible="0">
							<Properties Force="-255.232991823978,-156.860155040364,248.300460197411" RelativeVelocity="0.0575665411066789,0.584175697478259,-0.152103005764296"/>
						</Atom3d>
						<Bond ID="604" Mapping="409" Parent="81" Hidden="1" Connects="600,603" Visible="0"/>
						<Molecule ID="81" Mapping="409" Parent="2" Children="600,601,602,603,604,2112" Name="Sketch 23" XYZ="0.367299602291215,-0.0918249005708066,0.459124502854039" Visible="0"/>
						<Atom3d ID="605" HasProperties="1" Mapping="409" Parent="83" UserID="118" DisplayStyle="Line" XYZ="0.558579087840158,2.07633200880299,1.16081899830325" Connections="607,609" ForcefieldType="o2*" Charge="-0.82" Components="O" Visible="0">
							<Properties Force="254.206649414938,-260.846450203156,120.381800554649" RelativeVelocity="0.146600427321022,0.108413062713815,-0.00244662340394503"/>
						</Atom3d>
						<Atom3d ID="606" HasProperties="1" Mapping="409" Parent="83" UserID="119" DisplayStyle="Line" Hidden="1" XYZ="0.52494301024359,2.05401817701973,1.18142945545769" Connections="607" ForcefieldType="h1o" Charge="0.41" Components="H" Visible="0">
							<Properties Force="-42.231292180794,16.2769043223692,74.7078011039172" RelativeVelocity="-0.424887895589268,1.25763221275162,-0.187972759213949"/>
						</Atom3d>
						<Bond ID="607" Mapping="409" Parent="83" Hidden="1" Connects="605,606" Visible="0"/>
						<Atom3d ID="608" HasProperties="1" Mapping="409" Parent="83" UserID="120" DisplayStyle="Line" Hidden="1" XYZ="0.595742173884344,2.06477022218905,1.18694038720629" Connections="609" ForcefieldType="h1o" Charge="0.41" Components="H" Visible="0">
							<Properties Force="-298.021768010655,209.502361894043,-268.280893150808" RelativeVelocity="-0.207098964493708,0.212219368507032,-0.263040233570611"/>
						</Atom3d>
						<Bond ID="609" Mapping="409" Parent="83" Hidden="1" Connects="605,608" Visible="0"/>
						<Molecule ID="83" Mapping="409" Parent="2" Children="605,606,607,608,609,2113" Name="Sketch 23" XYZ="0.367299602291215,-0.0918249005708066,0.459124502854039" Visible="0"/>
						<Atom3d ID="610" HasProperties="1" Mapping="409" Parent="85" UserID="121" DisplayStyle="Line" XYZ="-3.03437111222101,1.03253357792023,1.78508161078464" Connections="612,614" ForcefieldType="o2*" Charge="-0.82" Components="O" Visible="0">
							<Properties Force="-15.0238552384988,211.004571980507,-543.480356948369" RelativeVelocity="-0.100838645004709,0.0693059285951827,-0.0574171388135025"/>
						</Atom3d>
						<Atom3d ID="611" HasProperties="1" Mapping="409" Parent="85" UserID="122" DisplayStyle="Line" Hidden="1" XYZ="-3.02941218994742,1.05809153877187,1.74573452910605" Connections="612" ForcefieldType="h1o" Charge="0.41" Components="H" Visible="0">
							<Properties Force="-49.8691176571581,-275.795865777224,744.807240058877" RelativeVelocity="-0.105912361363168,-0.963685395336104,0.0582873231602521"/>
						</Atom3d>
						<Bond ID="612" Mapping="409" Parent="85" Hidden="1" Connects="610,611" Visible="0"/>
						<Atom3d ID="613" HasProperties="1" Mapping="409" Parent="85" UserID="123" DisplayStyle="Line" Hidden="1" XYZ="-3.01486745133599,1.05848081598857,1.81830487944236" Connections="614" ForcefieldType="h1o" Charge="0.41" Components="H" Visible="0">
							<Properties Force="-122.700739156114,-21.0854189723236,-192.189888739472" RelativeVelocity="1.18380373332763,-0.878169789238182,-0.760785212544591"/>
						</Atom3d>
						<Bond ID="614" Mapping="409" Parent="85" Hidden="1" Connects="610,613" Visible="0"/>
						<Molecule ID="85" Mapping="409" Parent="2" Children="610,611,612,613,614,2114" Name="Sketch 23" XYZ="0.367299602291215,-0.0918249005708066,0.459124502854039" Visible="0"/>
						<Atom3d ID="615" HasProperties="1" Mapping="409" Parent="87" UserID="124" DisplayStyle="Line" XYZ="-0.558071391923649,-2.14041841670458,5.8911360692049" Connections="617,619" ForcefieldType="o2*" Charge="-0.82" Components="O" Visible="0">
							<Properties Force="117.467060798222,274.118431624409,392.666117164393" RelativeVelocity="-0.264154906501326,-0.300848002601176,0.109205579231098"/>
						</Atom3d>
						<Atom3d ID="616" HasProperties="1" Mapping="409" Parent="87" UserID="125" DisplayStyle="Line" Hidden="1" XYZ="-0.602179623769665,-2.13925168682889,5.90345968603869" Connections="617" ForcefieldType="h1o" Charge="0.41" Components="H" Visible="0">
							<Properties Force="20.645619903706,-138.859965294775,-203.301061864524" RelativeVelocity="-1.55715957845077,-0.296744791266183,0.469166000191634"/>
						</Atom3d>
						<Bond ID="617" Mapping="409" Parent="87" Hidden="1" Connects="615,616" Visible="0"/>
						<Atom3d ID="618" HasProperties="1" Mapping="409" Parent="87" UserID="126" DisplayStyle="Line" Hidden="1" XYZ="-0.539131950220975,-2.12371214765735,5.93061207405214" Connections="619" ForcefieldType="h1o" Charge="0.41" Components="H" Visible="0">
							<Properties Force="-130.593355699001,-256.741234514376,-261.306845875415" RelativeVelocity="0.868554060598177,0.677555689363406,0.0354886105281543"/>
						</Atom3d>
						<Bond ID="619" Mapping="409" Parent="87" Hidden="1" Connects="615,618" Visible="0"/>
						<Molecule ID="87" Mapping="409" Parent="2" Children="615,616,617,618,619,2115" Name="Sketch 23" XYZ="0.367299602291215,-0.0918249005708066,0.459124502854039" Visible="0"/>
						<Atom3d ID="620" HasProperties="1" Mapping="409" Parent="89" UserID="127" DisplayStyle="Line" XYZ="2.91123925999127,2.98551466087649,-1.87559911111784" Connections="622,624" ForcefieldType="o2*" Charge="-0.82" Components="O" Visible="0">
							<Properties Force="520.978943868868,445.094228117615,-205.123520293907" RelativeVelocity="0.0222626621698071,-0.0209239298845462,0.0385533616031611"/>
						</Atom3d>
						<Atom3d ID="621" HasProperties="1" Mapping="409" Parent="89" UserID="128" DisplayStyle="Line" Hidden="1" XYZ="2.87819118843404,2.96358570324033,-1.89626401385673" Connections="622" ForcefieldType="h1o" Charge="0.41" Components="H" Visible="0">
							<Properties Force="-659.601187986279,-556.194933127596,-75.2720129226807" RelativeVelocity="1.37524800859183,-0.300128692827138,-0.554797062175676"/>
						</Atom3d>
						<Bond ID="622" Mapping="409" Parent="89" Hidden="1" Connects="620,621" Visible="0"/>
						<Atom3d ID="623" HasProperties="1" Mapping="409" Parent="89" UserID="129" DisplayStyle="Line" Hidden="1" XYZ="2.91805053278162,3.01345188835129,-1.91175690865242" Connections="624" ForcefieldType="h1o" Charge="0.41" Components="H" Visible="0">
							<Properties Force="99.4526773271591,47.2085894847534,283.725869615364" RelativeVelocity="0.551502169016106,-0.879410949939192,2.13734952967776"/>
						</Atom3d>
						<Bond ID="624" Mapping="409" Parent="89" Hidden="1" Connects="620,623" Visible="0"/>
						<Molecule ID="89" Mapping="409" Parent="2" Children="620,621,622,623,624,2116" Name="Sketch 23" XYZ="0.367299602291215,-0.0918249005708066,0.459124502854039" Visible="0"/>
						<Atom3d ID="625" HasProperties="1" Mapping="409" Parent="91" UserID="130" DisplayStyle="Line" XYZ="2.03539904813098,1.22725740131515,2.30279995747186" Connections="627,629" ForcefieldType="o2*" Charge="-0.82" Components="O" Visible="0">
							<Properties Force="631.576862676905,145.492621146766,446.024063300947" RelativeVelocity="0.0616846611501293,0.059654170307765,-0.0679904871800943"/>
						</Atom3d>
						<Atom3d ID="626" HasProperties="1" Mapping="409" Parent="91" UserID="131" DisplayStyle="Line" Hidden="1" XYZ="2.00907872665756,1.21994795562705,2.26833008237622" Connections="627" ForcefieldType="h1o" Charge="0.41" Components="H" Visible="0">
							<Properties Force="-408.442300882075,-218.928950760662,-780.31570932877" RelativeVelocity="-0.188145416472719,-0.629760581735252,-0.31994227049375"/>
						</Atom3d>
						<Bond ID="627" Mapping="409" Parent="91" Hidden="1" Connects="625,626" Visible="0"/>
						<Atom3d ID="628" HasProperties="1" Mapping="409" Parent="91" UserID="132" DisplayStyle="Line" Hidden="1" XYZ="2.00501897548582,1.23559290848332,2.33432798262375" Connections="629" ForcefieldType="h1o" Charge="0.41" Components="H" Visible="0">
							<Properties Force="-260.974789958106,57.4762456268976,397.049549202605" RelativeVelocity="1.04784008183494,-0.103723173198519,-0.864354755107004"/>
						</Atom3d>
						<Bond ID="629" Mapping="409" Parent="91" Hidden="1" Connects="625,628" Visible="0"/>
						<Molecule ID="91" Mapping="409" Parent="2" Children="625,626,627,628,629,2117" Name="Sketch 23" XYZ="0.367299602291215,-0.0918249005708066,0.459124502854039" Visible="0"/>
						<Atom3d ID="630" HasProperties="1" Mapping="409" Parent="93" UserID="133" DisplayStyle="Line" XYZ="0.0884346374423591,-1.06444645742966,5.87766110594314" Connections="632,634" ForcefieldType="o2*" Charge="-0.82" Components="O" Visible="0">
							<Properties Force="174.52582803479,114.020220126272,-171.415207141842" RelativeVelocity="-0.223624748540981,-0.420650222665629,0.384164538053794"/>
						</Atom3d>
						<Atom3d ID="631" HasProperties="1" Mapping="409" Parent="93" UserID="134" DisplayStyle="Line" Hidden="1" XYZ="0.0959380422376781,-1.05291869072753,5.92056892151526" Connections="632" ForcefieldType="h1o" Charge="0.41" Components="H" Visible="0">
							<Properties Force="-192.613573726552,-110.586887699915,462.964877794261" RelativeVelocity="0.122042595605616,-0.808081847442967,-0.708375761423959"/>
						</Atom3d>
						<Bond ID="632" Mapping="409" Parent="93" Hidden="1" Connects="630,631" Visible="0"/>
						<Atom3d ID="633" HasProperties="1" Mapping="409" Parent="93" UserID="135" DisplayStyle="Line" Hidden="1" XYZ="0.128753873924309,-1.04858760617197,5.86284076240141" Connections="634" ForcefieldType="h1o" Charge="0.41" Components="H" Visible="0">
							<Properties Force="-13.6449691248767,-58.2968891319433,-336.430860090216" RelativeVelocity="0.456038499703707,0.196172956942118,0.694100559890924"/>
						</Atom3d>
						<Bond ID="634" Mapping="409" Parent="93" Hidden="1" Connects="630,633" Visible="0"/>
						<Molecule ID="93" Mapping="409" Parent="2" Children="630,631,632,633,634,2118" Name="Sketch 23" XYZ="0.367299602291215,-0.0918249005708066,0.459124502854039" Visible="0"/>
						<Atom3d ID="635" HasProperties="1" Mapping="409" Parent="95" UserID="136" DisplayStyle="Line" XYZ="-0.255173123376718,-0.197690929428625,1.7747101207016" Connections="637,639" ForcefieldType="o2*" Charge="-0.82" Components="O" Visible="0">
							<Properties Force="402.929936933977,742.017798449111,531.708647165547" RelativeVelocity="-0.00847156087680779,0.281316055125536,0.171284824744264"/>
						</Atom3d>
						<Atom3d ID="636" HasProperties="1" Mapping="409" Parent="95" UserID="137" DisplayStyle="Line" Hidden="1" XYZ="-0.290174153683723,-0.211919688475278,1.75104446347664" Connections="637" ForcefieldType="h1o" Charge="0.41" Components="H" Visible="0">
							<Properties Force="-402.559511213143,-347.794140761733,-358.903869946711" RelativeVelocity="0.547399665079723,0.0900483762561099,0.82573441087458"/>
						</Atom3d>
						<Bond ID="637" Mapping="409" Parent="95" Hidden="1" Connects="635,636" Visible="0"/>
						<Atom3d ID="638" HasProperties="1" Mapping="409" Parent="95" UserID="138" DisplayStyle="Line" Hidden="1" XYZ="-0.221733763582867,-0.227224482240981,1.76821161465448" Connections="639" ForcefieldType="h1o" Charge="0.41" Components="H" Visible="0">
							<Properties Force="-56.4939528411209,-255.499874635407,-238.40818051937" RelativeVelocity="-0.0560499363956609,0.68356482008436,0.529716374486967"/>
						</Atom3d>
						<Bond ID="639" Mapping="409" Parent="95" Hidden="1" Connects="635,638" Visible="0"/>
						<Molecule ID="95" Mapping="409" Parent="2" Children="635,636,637,638,639,2119" Name="Sketch 23" XYZ="0.367299602291215,-0.0918249005708066,0.459124502854039" Visible="0"/>
						<Atom3d ID="640" HasProperties="1" Mapping="409" Parent="97" UserID="139" DisplayStyle="Line" XYZ="-0.165027556937886,1.0052478185217,1.23030613853586" Connections="642,644" ForcefieldType="o2*" Charge="-0.82" Components="O" Visible="0">
							<Properties Force="-327.863349710729,295.384866149247,668.667210043739" RelativeVelocity="-0.152152518696144,0.179486657815841,-0.129727859930365"/>
						</Atom3d>
						<Atom3d ID="641" HasProperties="1" Mapping="409" Parent="97" UserID="140" DisplayStyle="Line" Hidden="1" XYZ="-0.189628089703658,0.967113667953404,1.23228339507648" Connections="642" ForcefieldType="h1o" Charge="0.41" Components="H" Visible="0">
							<Properties Force="-112.687289308797,-146.309233675552,-147.625505546982" RelativeVelocity="-0.56976282596402,0.499798648356933,-0.650022543804559"/>
						</Atom3d>
						<Bond ID="642" Mapping="409" Parent="97" Hidden="1" Connects="640,641" Visible="0"/>
						<Atom3d ID="643" HasProperties="1" Mapping="409" Parent="97" UserID="141" DisplayStyle="Line" Hidden="1" XYZ="-0.132498727147099,0.992714938356444,1.20291695967767" Connections="644" ForcefieldType="h1o" Charge="0.41" Components="H" Visible="0">
							<Properties Force="537.125992288504,-198.742963830287,-603.388113804439" RelativeVelocity="0.191902104934965,0.249586503692209,0.565693695716027"/>
						</Atom3d>
						<Bond ID="644" Mapping="409" Parent="97" Hidden="1" Connects="640,643" Visible="0"/>
						<Molecule ID="97" Mapping="409" Parent="2" Children="640,641,642,643,644,2120" Name="Sketch 23" XYZ="-0.121677866043891,0.133718213541747,0.459124502854039" Visible="0"/>
						<Atom3d ID="645" HasProperties="1" Mapping="409" Parent="99" UserID="142" DisplayStyle="Line" XYZ="1.03513680180335,0.154479661211024,-1.24563435715042" Connections="647,649" ForcefieldType="o2*" Charge="-0.82" Components="O" Visible="0">
							<Properties Force="-21.9489618893913,-16.024194614711,-430.8054440991" RelativeVelocity="-0.212449900031616,0.428224287734055,0.00571507437751858"/>
						</Atom3d>
						<Atom3d ID="646" HasProperties="1" Mapping="409" Parent="99" UserID="143" DisplayStyle="Line" Hidden="1" XYZ="1.05643207443647,0.12760259373832,-1.27630878984558" Connections="647" ForcefieldType="h1o" Charge="0.41" Components="H" Visible="0">
							<Properties Force="22.6954610431686,51.3356443827306,197.058983116128" RelativeVelocity="0.153501537894517,-0.445563339683526,0.00906522621224086"/>
						</Atom3d>
						<Bond ID="647" Mapping="409" Parent="99" Hidden="1" Connects="645,646" Visible="0"/>
						<Atom3d ID="648" HasProperties="1" Mapping="409" Parent="99" UserID="144" DisplayStyle="Line" Hidden="1" XYZ="1.03926937970254,0.131154188513774,-1.20651282862484" Connections="649" ForcefieldType="h1o" Charge="0.41" Components="H" Visible="0">
							<Properties Force="-1.81462167702732,57.8648345985649,106.761779656837" RelativeVelocity="-0.983589280208061,-1.06859207364516,-0.00693236487250457"/>
						</Atom3d>
						<Bond ID="649" Mapping="409" Parent="99" Hidden="1" Connects="645,648" Visible="0"/>
						<Molecule ID="99" Mapping="409" Parent="2" Children="645,646,647,648,649,2121" Name="Sketch 23" XYZ="0.367299602291215,-0.0918249005708066,0.459124502854039" Visible="0"/>
						<Atom3d ID="650" HasProperties="1" Mapping="409" Parent="101" UserID="145" DisplayStyle="Line" XYZ="1.88684279915431,-2.02935070875402,-0.127642879715264" Connections="652,654" ForcefieldType="o2*" Charge="-0.82" Components="O" Visible="0">
							<Properties Force="-152.026033711594,-358.862318840562,748.054271038053" RelativeVelocity="-0.330305097828472,0.11899186252057,0.0462527333927722"/>
						</Atom3d>
						<Atom3d ID="651" HasProperties="1" Mapping="409" Parent="101" UserID="146" DisplayStyle="Line" Hidden="1" XYZ="1.90621172377933,-2.06981613760636,-0.135134179226822" Connections="652" ForcefieldType="h1o" Charge="0.41" Components="H" Visible="0">
							<Properties Force="4.56632248829428,4.20065484265237,75.5670436296803" RelativeVelocity="0.117106151668929,-0.317445483084612,0.986862709358339"/>
						</Atom3d>
						<Bond ID="652" Mapping="409" Parent="101" Hidden="1" Connects="650,651" Visible="0"/>
						<Atom3d ID="653" HasProperties="1" Mapping="409" Parent="101" UserID="147" DisplayStyle="Line" Hidden="1" XYZ="1.89115841511212,-2.01162914527756,-0.168060361265522" Connections="654" ForcefieldType="h1o" Charge="0.41" Components="H" Visible="0">
							<Properties Force="212.882553637254,416.520641345541,-756.473396932633" RelativeVelocity="-0.466289899588414,-0.399813108558946,0.084242816275656"/>
						</Atom3d>
						<Bond ID="654" Mapping="409" Parent="101" Hidden="1" Connects="650,653" Visible="0"/>
						<Molecule ID="101" Mapping="409" Parent="2" Children="650,651,652,653,654,2122" Name="Sketch 23" XYZ="0.367299602291215,-0.0918249005708066,0.459124502854039" Visible="0"/>
						<Atom3d ID="655" HasProperties="1" Mapping="409" Parent="103" UserID="148" DisplayStyle="Line" XYZ="0.881817875810023,0.248051902941266,0.557897257003424" Connections="657,659" ForcefieldType="o2*" Charge="-0.82" Components="O">
							<Properties Force="11.3290597327899,-487.569177031804,-356.454797336414" RelativeVelocity="-0.30177588827676,0.220353021816796,0.516252926113136"/>
						</Atom3d>
						<Atom3d ID="656" HasProperties="1" Mapping="409" Parent="103" UserID="149" DisplayStyle="Line" Hidden="1" XYZ="0.877530673919878,0.212901814593853,0.526565425980357" Connections="657" ForcefieldType="h1o" Charge="0.41" Components="H">
							<Properties Force="-188.178080407516,410.056101592989,158.16122405348" RelativeVelocity="-0.790502159871758,-0.175475904197685,0.883293412301718"/>
						</Atom3d>
						<Bond ID="657" Mapping="409" Parent="103" Hidden="1" Connects="655,656"/>
						<Atom3d ID="658" HasProperties="1" Mapping="409" Parent="103" UserID="150" DisplayStyle="Line" Hidden="1" XYZ="0.918155042365554,0.228476269771723,0.57701091207642" Connections="659" ForcefieldType="h1o" Charge="0.41" Components="H">
							<Properties Force="133.050584871784,5.71159408166098,258.155277986508" RelativeVelocity="0.59898539010919,1.00343523098288,-0.30377724246738"/>
						</Atom3d>
						<Bond ID="659" Mapping="409" Parent="103" Hidden="1" Connects="655,658"/>
						<Molecule ID="103" Mapping="409" Parent="2" Children="655,656,657,658,659,2123" Name="Sketch 23" XYZ="0.0804087629359321,-0.358867947680071,0.459124502854039"/>
						<Atom3d ID="660" HasProperties="1" Mapping="409" Parent="105" UserID="151" DisplayStyle="Line" XYZ="-1.61904011199312,1.1365641470819,-1.06464612388885" Connections="662,664" ForcefieldType="o2*" Charge="-0.82" Components="O" Visible="0">
							<Properties Force="-480.361277805958,-702.673851674641,57.262226091854" RelativeVelocity="0.0859598862213309,0.00360454670097949,-0.265406793710864"/>
						</Atom3d>
						<Atom3d ID="661" HasProperties="1" Mapping="409" Parent="105" UserID="152" DisplayStyle="Line" Hidden="1" XYZ="-1.63584623102415,1.17395916460234,-1.04636300271408" Connections="662" ForcefieldType="h1o" Charge="0.41" Components="H" Visible="0">
							<Properties Force="37.8375178847163,379.596095563606,107.12838384248" RelativeVelocity="0.813297002187193,-0.649332022671154,0.984370375062229"/>
						</Atom3d>
						<Bond ID="662" Mapping="409" Parent="105" Hidden="1" Connects="660,661" Visible="0"/>
						<Atom3d ID="663" HasProperties="1" Mapping="409" Parent="105" UserID="153" DisplayStyle="Line" Hidden="1" XYZ="-1.65187060744033,1.10679795930155,-1.0479597732525" Connections="664" ForcefieldType="h1o" Charge="0.41" Components="H" Visible="0">
							<Properties Force="392.333836387868,222.485283476543,-175.181692121382" RelativeVelocity="1.75752122945009,-0.263684398404061,-0.0468380173321762"/>
						</Atom3d>
						<Bond ID="664" Mapping="409" Parent="105" Hidden="1" Connects="660,663" Visible="0"/>
						<Molecule ID="105" Mapping="409" Parent="2" Children="660,661,662,663,664,2124" Name="Sketch 23" XYZ="0.107473936460015,0.14454428301915,0.459124502854039" Visible="0"/>
						<Atom3d ID="665" HasProperties="1" Mapping="409" Parent="107" UserID="154" DisplayStyle="Line" XYZ="1.94707164616677,-1.36220936087103,1.46466022315642" Connections="667,669" ForcefieldType="o2*" Charge="-0.82" Components="O" Visible="0">
							<Properties Force="-32.9325824932875,-365.064420992848,-393.151399040473" RelativeVelocity="0.284851657431517,0.00235969881277458,0.0154431581108767"/>
						</Atom3d>
						<Atom3d ID="666" HasProperties="1" Mapping="409" Parent="107" UserID="155" DisplayStyle="Line" Hidden="1" XYZ="1.94921377790832,-1.36269878141474,1.5103815349474" Connections="667" ForcefieldType="h1o" Charge="0.41" Components="H" Visible="0">
							<Properties Force="0.544144992387117,-256.441906089099,109.481052053969" RelativeVelocity="-1.04040519593233,-1.52037469461738,-1.25199310560488"/>
						</Atom3d>
						<Bond ID="667" Mapping="409" Parent="107" Hidden="1" Connects="665,666" Visible="0"/>
						<Atom3d ID="668" HasProperties="1" Mapping="409" Parent="107" UserID="156" DisplayStyle="Line" Hidden="1" XYZ="1.94860651646316,-1.40932217444474,1.45656159730829" Connections="669" ForcefieldType="h1o" Charge="0.41" Components="H" Visible="0">
							<Properties Force="-25.2842096534981,723.651448443539,212.354563191608" RelativeVelocity="0.283367348965156,-0.51176075730048,1.1904440698826"/>
						</Atom3d>
						<Bond ID="669" Mapping="409" Parent="107" Hidden="1" Connects="665,668" Visible="0"/>
						<Molecule ID="107" Mapping="409" Parent="2" Children="665,666,667,668,669,2125" Name="Sketch 23" XYZ="0.367299602291215,-0.0918249005708066,0.459124502854039" Visible="0"/>
						<Atom3d ID="670" HasProperties="1" Mapping="409" Parent="109" UserID="157" DisplayStyle="Line" XYZ="1.39734547161502,1.05059069011611,-0.423342408163809" Connections="672,674" ForcefieldType="o2*" Charge="-0.82" Components="O" Visible="0">
							<Properties Force="-224.305290812083,290.217755546669,-326.32055639055" RelativeVelocity="0.0642995274471461,0.0261051359387473,0.224622907903793"/>
						</Atom3d>
						<Atom3d ID="671" HasProperties="1" Mapping="409" Parent="109" UserID="158" DisplayStyle="Line" Hidden="1" XYZ="1.35961018918903,1.06041770484818,-0.399372680311316" Connections="672" ForcefieldType="h1o" Charge="0.41" Components="H" Visible="0">
							<Properties Force="105.423184809771,-54.793558307695,80.0360041569035" RelativeVelocity="-0.294610668455161,0.382751679022021,-0.557484793720207"/>
						</Atom3d>
						<Bond ID="672" Mapping="409" Parent="109" Hidden="1" Connects="670,671" Visible="0"/>
						<Atom3d ID="673" HasProperties="1" Mapping="409" Parent="109" UserID="159" DisplayStyle="Line" Hidden="1" XYZ="1.42012222388301,1.02427313500815,-0.394506527129197" Connections="674" ForcefieldType="h1o" Charge="0.41" Components="H" Visible="0">
							<Properties Force="40.502818877956,-194.208676399051,247.878737320338" RelativeVelocity="-1.15471288588707,0.690001176212461,-0.163075918814871"/>
						</Atom3d>
						<Bond ID="674" Mapping="409" Parent="109" Hidden="1" Connects="670,673" Visible="0"/>
						<Molecule ID="109" Mapping="409" Parent="2" Children="670,671,672,673,674,2126" Name="Sketch 23" XYZ="0.367299602291215,-0.0918249005708066,0.459124502854039" Visible="0"/>
						<Atom3d ID="675" HasProperties="1" Mapping="409" Parent="111" UserID="160" DisplayStyle="Line" XYZ="1.61549214814379,-2.24567381031636,1.84818479266387" Connections="677,679" ForcefieldType="o2*" Charge="-0.82" Components="O" Visible="0">
							<Properties Force="-131.210671450584,56.2213041910066,704.280170028409" RelativeVelocity="-0.28598651967119,0.175893157328354,-0.156433372622021"/>
						</Atom3d>
						<Atom3d ID="676" HasProperties="1" Mapping="409" Parent="111" UserID="161" DisplayStyle="Line" Hidden="1" XYZ="1.62393396394805,-2.23260297286628,1.89353777742443" Connections="677" ForcefieldType="h1o" Charge="0.41" Components="H" Visible="0">
							<Properties Force="-53.7703303835954,-100.057642195783,-665.823429007748" RelativeVelocity="0.818032071519683,0.793674014788256,1.01593593575603"/>
						</Atom3d>
						<Bond ID="677" Mapping="409" Parent="111" Hidden="1" Connects="675,676" Visible="0"/>
						<Atom3d ID="678" HasProperties="1" Mapping="409" Parent="111" UserID="162" DisplayStyle="Line" Hidden="1" XYZ="1.58905283983066,-2.28130303534819,1.85915406073499" Connections="679" ForcefieldType="h1o" Charge="0.41" Components="H" Visible="0">
							<Properties Force="48.600053466313,31.0983115658742,-130.135754469385" RelativeVelocity="0.0208368401782312,-0.872322407806275,-2.08798944570976"/>
						</Atom3d>
						<Bond ID="679" Mapping="409" Parent="111" Hidden="1" Connects="675,678" Visible="0"/>
						<Molecule ID="111" Mapping="409" Parent="2" Children="675,676,677,678,679,2127" Name="Sketch 23" XYZ="0.367299602291215,-0.0918249005708066,0.459124502854039" Visible="0"/>
						<Atom3d ID="680" HasProperties="1" Mapping="409" Parent="113" UserID="163" DisplayStyle="Line" XYZ="2.54924333837149,-0.158258238117999,1.76601200421956" Connections="682,684" ForcefieldType="o2*" Charge="-0.82" Components="O" Visible="0">
							<Properties Force="366.147014452472,470.139921649062,-631.161844165372" RelativeVelocity="0.230338908350817,-0.269212757614667,-0.198685665152068"/>
						</Atom3d>
						<Atom3d ID="681" HasProperties="1" Mapping="409" Parent="113" UserID="164" DisplayStyle="Line" Hidden="1" XYZ="2.56005973782288,-0.198407650369135,1.78314462174487" Connections="682" ForcefieldType="h1o" Charge="0.41" Components="H" Visible="0">
							<Properties Force="163.339727105098,-419.967201608551,227.858156599958" RelativeVelocity="0.424415273704311,0.395557715377987,-1.57277937496395"/>
						</Atom3d>
						<Bond ID="682" Mapping="409" Parent="113" Hidden="1" Connects="680,681" Visible="0"/>
						<Atom3d ID="683" HasProperties="1" Mapping="409" Parent="113" UserID="165" DisplayStyle="Line" Hidden="1" XYZ="2.58564453828498,-0.153217495293965,1.73630644393664" Connections="684" ForcefieldType="h1o" Charge="0.41" Components="H" Visible="0">
							<Properties Force="-461.964819036343,-140.002470910678,390.448608280412" RelativeVelocity="0.422484431534798,-0.535487170595215,0.450959816380385"/>
						</Atom3d>
						<Bond ID="684" Mapping="409" Parent="113" Hidden="1" Connects="680,683" Visible="0"/>
						<Molecule ID="113" Mapping="409" Parent="2" Children="680,681,682,683,684,2128" Name="Sketch 23" XYZ="0.367299602291215,-0.0918249005708066,0.459124502854039" Visible="0"/>
						<Atom3d ID="685" HasProperties="1" Mapping="409" Parent="115" UserID="166" DisplayStyle="Line" XYZ="-1.04971504504452,-0.440161949929057,1.32041358066691" Connections="687,689" ForcefieldType="o2*" Charge="-0.82" Components="O" Visible="0">
							<Properties Force="15.5093025500185,-852.499700309353,669.658535490849" RelativeVelocity="0.291625539408188,-0.396926376637031,0.432971231812616"/>
						</Atom3d>
						<Atom3d ID="686" HasProperties="1" Mapping="409" Parent="115" UserID="167" DisplayStyle="Line" Hidden="1" XYZ="-1.06602419863532,-0.454249405215222,1.36355566220505" Connections="687" ForcefieldType="h1o" Charge="0.41" Components="H" Visible="0">
							<Properties Force="308.072791198254,282.055871232573,-787.2250424117" RelativeVelocity="0.785202106945171,0.108824443648504,0.752112685295381"/>
						</Atom3d>
						<Bond ID="687" Mapping="409" Parent="115" Hidden="1" Connects="685,686" Visible="0"/>
						<Atom3d ID="688" HasProperties="1" Mapping="409" Parent="115" UserID="168" DisplayStyle="Line" Hidden="1" XYZ="-1.01962931866399,-0.4754802781919,1.31248083714203" Connections="689" ForcefieldType="h1o" Charge="0.41" Components="H" Visible="0">
							<Properties Force="-363.53201509967,470.59175275845,56.2902703863688" RelativeVelocity="1.45499145671751,0.569155249766327,0.228650654482555"/>
						</Atom3d>
						<Bond ID="689" Mapping="409" Parent="115" Hidden="1" Connects="685,688" Visible="0"/>
						<Molecule ID="115" Mapping="409" Parent="2" Children="685,686,687,688,689,2129" Name="Sketch 23" XYZ="0.367299602291215,-0.0918249005708066,0.459124502854039" Visible="0"/>
						<Atom3d ID="690" HasProperties="1" Mapping="409" Parent="117" UserID="169" DisplayStyle="Line" XYZ="2.15328711981556,0.768947447614818,2.80142941380592" Connections="692,694" ForcefieldType="o2*" Charge="-0.82" Components="O" Visible="0">
							<Properties Force="554.194039589888,-240.091736468368,-70.461069183032" RelativeVelocity="0.140963018942285,0.0579618161980633,0.0275647818285259"/>
						</Atom3d>
						<Atom3d ID="691" HasProperties="1" Mapping="409" Parent="117" UserID="170" DisplayStyle="Line" Hidden="1" XYZ="2.11712777832397,0.794499829365905,2.81097673812055" Connections="692" ForcefieldType="h1o" Charge="0.41" Components="H" Visible="0">
							<Properties Force="-145.086338606658,390.295180841956,-161.918522742974" RelativeVelocity="1.40006353896436,-0.479036069364751,1.08610795943989"/>
						</Atom3d>
						<Bond ID="692" Mapping="409" Parent="117" Hidden="1" Connects="690,691" Visible="0"/>
						<Atom3d ID="693" HasProperties="1" Mapping="409" Parent="117" UserID="171" DisplayStyle="Line" Hidden="1" XYZ="2.18452500520779,0.799467726463523,2.78417732816879" Connections="694" ForcefieldType="h1o" Charge="0.41" Components="H" Visible="0">
							<Properties Force="-415.277139197207,-195.510784630763,49.9816014597499" RelativeVelocity="-0.155691402011815,-0.734446151087708,0.358563236894884"/>
						</Atom3d>
						<Bond ID="694" Mapping="409" Parent="117" Hidden="1" Connects="690,693" Visible="0"/>
						<Molecule ID="117" Mapping="409" Parent="2" Children="690,691,692,693,694,2130" Name="Sketch 23" XYZ="0.367299602291215,-0.0918249005708066,0.459124502854039" Visible="0"/>
						<Atom3d ID="695" HasProperties="1" Mapping="409" Parent="119" UserID="172" DisplayStyle="Line" XYZ="1.34693782646955,3.16473174793926,-0.633279413352671" Connections="697,699" ForcefieldType="o2*" Charge="-0.82" Components="O" Visible="0">
							<Properties Force="-427.806359643598,516.751525401613,-335.634767983941" RelativeVelocity="0.205079388014087,-0.0466516055296702,0.143698203287368"/>
						</Atom3d>
						<Atom3d ID="696" HasProperties="1" Mapping="409" Parent="119" UserID="173" DisplayStyle="Line" Hidden="1" XYZ="1.36776757738985,3.13724599199732,-0.604995407550391" Connections="697" ForcefieldType="h1o" Charge="0.41" Components="H" Visible="0">
							<Properties Force="261.804402309736,-530.727497290076,539.04309598557" RelativeVelocity="-0.298758716505359,-0.111209050515682,-0.833121224689383"/>
						</Atom3d>
						<Bond ID="697" Mapping="409" Parent="119" Hidden="1" Connects="695,696" Visible="0"/>
						<Atom3d ID="698" HasProperties="1" Mapping="409" Parent="119" UserID="174" DisplayStyle="Line" Hidden="1" XYZ="1.38029368570746,3.19466366285244,-0.638808743540201" Connections="699" ForcefieldType="h1o" Charge="0.41" Components="H" Visible="0">
							<Properties Force="126.977614494047,96.7191990458118,-155.655342137247" RelativeVelocity="0.0970059337723992,0.594456504852245,0.0200518588975709"/>
						</Atom3d>
						<Bond ID="699" Mapping="409" Parent="119" Hidden="1" Connects="695,698" Visible="0"/>
						<Molecule ID="119" Mapping="409" Parent="2" Children="695,696,697,698,699,2131" Name="Sketch 23" XYZ="0.367299602291215,-0.0918249005708066,0.459124502854039" Visible="0"/>
						<Atom3d ID="700" HasProperties="1" Mapping="409" Parent="121" UserID="175" DisplayStyle="Line" XYZ="-2.21527299949439,0.0468947949945894,-1.10317186685754" Connections="702,704" ForcefieldType="o2*" Charge="-0.82" Components="O" Visible="0">
							<Properties Force="647.875737257016,-296.794498045741,147.281126957763" RelativeVelocity="-0.276299873762102,-0.0449650499483625,0.00734699550637386"/>
						</Atom3d>
						<Atom3d ID="701" HasProperties="1" Mapping="409" Parent="121" UserID="176" DisplayStyle="Line" Hidden="1" XYZ="-2.1722955672604,0.0272711721727954,-1.10503908117668" Connections="702" ForcefieldType="h1o" Charge="0.41" Components="H" Visible="0">
							<Properties Force="-527.719050213191,157.941557970063,-97.4167307322271" RelativeVelocity="-0.071884119383685,-0.351114254591242,-0.506181633201471"/>
						</Atom3d>
						<Bond ID="702" Mapping="409" Parent="121" Hidden="1" Connects="700,701" Visible="0"/>
						<Atom3d ID="703" HasProperties="1" Mapping="409" Parent="121" UserID="177" DisplayStyle="Line" Hidden="1" XYZ="-2.24122243480534,0.0127886078174974,-1.12119449163079" Connections="704" ForcefieldType="h1o" Charge="0.41" Components="H" Visible="0">
							<Properties Force="62.2496855081785,283.074327881368,37.3826382302623" RelativeVelocity="0.295818325238427,0.193154485863213,1.02932316416328"/>
						</Atom3d>
						<Bond ID="704" Mapping="409" Parent="121" Hidden="1" Connects="700,703" Visible="0"/>
						<Molecule ID="121" Mapping="409" Parent="2" Children="700,701,702,703,704,2132" Name="Sketch 23" XYZ="0.367299602291215,-0.0918249005708066,0.459124502854039" Visible="0"/>
						<Atom3d ID="705" HasProperties="1" Mapping="409" Parent="123" UserID="178" DisplayStyle="Line" XYZ="3.99747661929114,0.627160767707327,0.11561617685398" Connections="707,709" ForcefieldType="o2*" Charge="-0.82" Components="O" Visible="0">
							<Properties Force="-443.281915315904,164.882512055122,742.430245902843" RelativeVelocity="-0.481922256492717,-0.133238825002198,0.410051775070335"/>
						</Atom3d>
						<Atom3d ID="706" HasProperties="1" Mapping="409" Parent="123" UserID="179" DisplayStyle="Line" Hidden="1" XYZ="3.99882680822135,0.599805485817416,0.0796535003504009" Connections="707" ForcefieldType="h1o" Charge="0.41" Components="H" Visible="0">
							<Properties Force="-191.887952564334,-168.950310152329,-242.93103182109" RelativeVelocity="0.790847927539267,0.217168578468794,-0.759831514422831"/>
						</Atom3d>
						<Bond ID="707" Mapping="409" Parent="123" Hidden="1" Connects="705,706" Visible="0"/>
						<Atom3d ID="708" HasProperties="1" Mapping="409" Parent="123" UserID="180" DisplayStyle="Line" Hidden="1" XYZ="3.95300033207863,0.623154402061884,0.132314019757944" Connections="709" ForcefieldType="h1o" Charge="0.41" Components="H" Visible="0">
							<Properties Force="626.87143601017,-95.3216783096271,-457.972029187616" RelativeVelocity="-0.060112805537818,0.184824349265991,1.13989364718319"/>
						</Atom3d>
						<Bond ID="709" Mapping="409" Parent="123" Hidden="1" Connects="705,708" Visible="0"/>
						<Molecule ID="123" Mapping="409" Parent="2" Children="705,706,707,708,709,2133" Name="Sketch 23" XYZ="0.849059691019898,0.31054401500599,0.459124502854039" Visible="0"/>
						<Atom3d ID="710" HasProperties="1" Mapping="409" Parent="125" UserID="181" DisplayStyle="Line" XYZ="-1.80157439264749,0.983042335561414,1.81291030429916" Connections="712,714" ForcefieldType="o2*" Charge="-0.82" Components="O" Visible="0">
							<Properties Force="-24.1497178481191,-9.05799426457717,253.701903765284" RelativeVelocity="-0.299757881190517,-0.141355451376425,0.0794545082380333"/>
						</Atom3d>
						<Atom3d ID="711" HasProperties="1" Mapping="409" Parent="125" UserID="182" DisplayStyle="Line" Hidden="1" XYZ="-1.80068602737114,0.976287610440683,1.76723156240143" Connections="712" ForcefieldType="h1o" Charge="0.41" Components="H" Visible="0">
							<Properties Force="260.998946516298,5.02533150643067,242.728491202899" RelativeVelocity="0.77583601173398,-1.22816135955533,0.297459606021633"/>
						</Atom3d>
						<Bond ID="712" Mapping="409" Parent="125" Hidden="1" Connects="710,711" Visible="0"/>
						<Atom3d ID="713" HasProperties="1" Mapping="409" Parent="125" UserID="183" DisplayStyle="Line" Hidden="1" XYZ="-1.75771237879221,0.978562163829523,1.82803022956121" Connections="714" ForcefieldType="h1o" Charge="0.41" Components="H" Visible="0">
							<Properties Force="-202.608894053455,21.0539397286891,-487.078165610334" RelativeVelocity="-0.560602861454376,0.760050010213632,0.42625364801517"/>
						</Atom3d>
						<Bond ID="714" Mapping="409" Parent="125" Hidden="1" Connects="710,713" Visible="0"/>
						<Molecule ID="125" Mapping="409" Parent="2" Children="710,711,712,713,714,2134" Name="Sketch 23" XYZ="-0.121677866043891,0.133718213541747,0.459124502854039" Visible="0"/>
						<Atom3d ID="715" HasProperties="1" Mapping="409" Parent="127" UserID="184" DisplayStyle="Line" XYZ="2.29868168675871,0.681019519805618,1.79106241869899" Connections="717,719" ForcefieldType="o2*" Charge="-0.82" Components="O" Visible="0">
							<Properties Force="404.221320081161,95.4900377469297,318.061055095694" RelativeVelocity="-0.0283218556335699,0.354103457366206,-0.0170083464456145"/>
						</Atom3d>
						<Atom3d ID="716" HasProperties="1" Mapping="409" Parent="127" UserID="185" DisplayStyle="Line" Hidden="1" XYZ="2.32218121449857,0.697049087279986,1.75540433675196" Connections="717" ForcefieldType="h1o" Charge="0.41" Components="H" Visible="0">
							<Properties Force="-100.74434664679,32.9798424995437,-88.3201878714049" RelativeVelocity="-0.709304491387211,0.672103344988465,-0.0681103635571355"/>
						</Atom3d>
						<Bond ID="717" Mapping="409" Parent="127" Hidden="1" Connects="715,716" Visible="0"/>
						<Atom3d ID="718" HasProperties="1" Mapping="409" Parent="127" UserID="186" DisplayStyle="Line" Hidden="1" XYZ="2.25772796284501,0.67480565272405,1.77449169725934" Connections="719" ForcefieldType="h1o" Charge="0.41" Components="H" Visible="0">
							<Properties Force="-327.176585340638,-37.8090710872416,-202.840344525765" RelativeVelocity="1.04509739728775,1.35859467688587,0.989944337475936"/>
						</Atom3d>
						<Bond ID="719" Mapping="409" Parent="127" Hidden="1" Connects="715,718" Visible="0"/>
						<Molecule ID="127" Mapping="409" Parent="2" Children="715,716,717,718,719,2135" Name="Sketch 23" XYZ="0.367299602291215,-0.0918249005708066,0.459124502854039" Visible="0"/>
						<Atom3d ID="720" HasProperties="1" Mapping="409" Parent="129" UserID="187" DisplayStyle="Line" XYZ="-1.1462847424435,2.49578807450792,-0.983308786622431" Connections="722,724" ForcefieldType="o2*" Charge="-0.82" Components="O" Visible="0">
							<Properties Force="-479.78998248228,-96.0456253089204,494.835849233098" RelativeVelocity="-0.00574080263246238,-0.0491891881430675,0.132558855587582"/>
						</Atom3d>
						<Atom3d ID="721" HasProperties="1" Mapping="409" Parent="129" UserID="188" DisplayStyle="Line" Hidden="1" XYZ="-1.18835887387891,2.51263258990662,-0.991274444965921" Connections="722" ForcefieldType="h1o" Charge="0.41" Components="H" Visible="0">
							<Properties Force="140.920525513086,41.2925618255469,-143.569717974726" RelativeVelocity="-0.506623942775981,-0.930786903892702,0.307958961061813"/>
						</Atom3d>
						<Bond ID="722" Mapping="409" Parent="129" Hidden="1" Connects="720,721" Visible="0"/>
						<Atom3d ID="723" HasProperties="1" Mapping="409" Parent="129" UserID="189" DisplayStyle="Line" Hidden="1" XYZ="-1.12417424993618,2.50323165239433,-1.02174917648214" Connections="724" ForcefieldType="h1o" Charge="0.41" Components="H" Visible="0">
							<Properties Force="71.3934800435678,20.3242388031382,-410.298934840949" RelativeVelocity="0.691916597989833,0.192617939152972,0.199093266219675"/>
						</Atom3d>
						<Bond ID="724" Mapping="409" Parent="129" Hidden="1" Connects="720,723" Visible="0"/>
						<Molecule ID="129" Mapping="409" Parent="2" Children="720,721,722,723,724,2136" Name="Sketch 23" XYZ="0.367299602291215,-0.0918249005708066,0.459124502854039" Visible="0"/>
						<Atom3d ID="725" HasProperties="1" Mapping="409" Parent="131" UserID="190" DisplayStyle="Line" XYZ="0.697278943374281,3.69409850972911,0.0422094228060469" Connections="727,729" ForcefieldType="o2*" Charge="-0.82" Components="O" Visible="0">
							<Properties Force="-88.0902421265835,-233.433292767331,-424.241596236235" RelativeVelocity="-0.132490187563242,-0.0206099578609112,-0.0101420121255002"/>
						</Atom3d>
						<Atom3d ID="726" HasProperties="1" Mapping="409" Parent="131" UserID="191" DisplayStyle="Line" Hidden="1" XYZ="0.701037789563016,3.71667843914475,0.0814630822210559" Connections="727" ForcefieldType="h1o" Charge="0.41" Components="H" Visible="0">
							<Properties Force="223.851028010876,16.5608065594511,290.34124751319" RelativeVelocity="-0.877174383076834,-0.843944107134763,-0.555569464561448"/>
						</Atom3d>
						<Bond ID="727" Mapping="409" Parent="131" Hidden="1" Connects="725,726" Visible="0"/>
						<Atom3d ID="728" HasProperties="1" Mapping="409" Parent="131" UserID="192" DisplayStyle="Line" Hidden="1" XYZ="0.732418636460306,3.66421601267545,0.0435387574498609" Connections="729" ForcefieldType="h1o" Charge="0.41" Components="H" Visible="0">
							<Properties Force="-92.6849263338202,207.995211412309,48.7701872243984" RelativeVelocity="0.63100856793795,0.260087786945113,0.60644288385713"/>
						</Atom3d>
						<Bond ID="729" Mapping="409" Parent="131" Hidden="1" Connects="725,728" Visible="0"/>
						<Molecule ID="131" Mapping="409" Parent="2" Children="725,726,727,728,729,2137" Name="Sketch 23" XYZ="0.367299602291215,-0.0918249005708066,0.459124502854039" Visible="0"/>
						<Atom3d ID="730" HasProperties="1" Mapping="409" Parent="133" UserID="193" DisplayStyle="Line" XYZ="-3.07241766396559,-0.837901716102444,-2.35956106774044" Connections="732,734" ForcefieldType="o2*" Charge="-0.82" Components="O" Visible="0">
							<Properties Force="-256.652519370133,-20.8069166042265,156.927158284991" RelativeVelocity="-0.0933177090334614,-0.11772530147739,0.0654773150186884"/>
						</Atom3d>
						<Atom3d ID="731" HasProperties="1" Mapping="409" Parent="133" UserID="194" DisplayStyle="Line" Hidden="1" XYZ="-3.03304255016329,-0.851997421272935,-2.37872081309887" Connections="732" ForcefieldType="h1o" Charge="0.41" Components="H" Visible="0">
							<Properties Force="75.5623762129166,52.7104585128243,-25.3183281195071" RelativeVelocity="0.242274744791214,-0.0962758081806567,0.707525731595072"/>
						</Atom3d>
						<Bond ID="732" Mapping="409" Parent="133" Hidden="1" Connects="730,731" Visible="0"/>
						<Atom3d ID="733" HasProperties="1" Mapping="409" Parent="133" UserID="195" DisplayStyle="Line" Hidden="1" XYZ="-3.05924321545252,-0.815026932710321,-2.32246476438029" Connections="734" ForcefieldType="h1o" Charge="0.41" Components="H" Visible="0">
							<Properties Force="182.438541470383,-77.7933803243527,-69.3433373199802" RelativeVelocity="-0.797929768634546,0.167860590387189,0.434326301818819"/>
						</Atom3d>
						<Bond ID="734" Mapping="409" Parent="133" Hidden="1" Connects="730,733" Visible="0"/>
						<Molecule ID="133" Mapping="409" Parent="2" Children="730,731,732,733,734,2138" Name="Sketch 23" XYZ="0.367299602291215,-0.0918249005708066,0.459124502854039" Visible="0"/>
						<Atom3d ID="735" HasProperties="1" Mapping="409" Parent="135" UserID="196" DisplayStyle="Line" XYZ="0.0351749341321152,1.16332621445237,1.99409224318578" Connections="737,739" ForcefieldType="o2*" Charge="-0.82" Components="O" Visible="0">
							<Properties Force="-287.726411234842,373.05217552399,-283.853476432045" RelativeVelocity="-0.0898015464276913,0.0807607068027997,0.180141739781333"/>
						</Atom3d>
						<Atom3d ID="736" HasProperties="1" Mapping="409" Parent="135" UserID="197" DisplayStyle="Line" Hidden="1" XYZ="0.00415868243075314,1.17482920908281,2.02637711119464" Connections="737" ForcefieldType="h1o" Charge="0.41" Components="H" Visible="0">
							<Properties Force="71.2585713645807,-31.4092704853557,-122.89429914745" RelativeVelocity="0.105404664241517,0.136263011823033,1.0973089857902"/>
						</Atom3d>
						<Bond ID="737" Mapping="409" Parent="135" Hidden="1" Connects="735,736" Visible="0"/>
						<Atom3d ID="738" HasProperties="1" Mapping="409" Parent="135" UserID="198" DisplayStyle="Line" Hidden="1" XYZ="0.0251224658846552,1.19673592838969,1.96214245984284" Connections="739" ForcefieldType="h1o" Charge="0.41" Components="H" Visible="0">
							<Properties Force="253.31729672564,-248.088899482432,386.072657293346" RelativeVelocity="0.395971375737915,0.520183230660962,0.495511333925695"/>
						</Atom3d>
						<Bond ID="739" Mapping="409" Parent="135" Hidden="1" Connects="735,738" Visible="0"/>
						<Molecule ID="135" Mapping="409" Parent="2" Children="735,736,737,738,739,2139" Name="Sketch 23" XYZ="0.367299602291215,-0.0918249005708066,0.459124502854039" Visible="0"/>
						<Atom3d ID="740" HasProperties="1" Mapping="409" Parent="137" UserID="199" DisplayStyle="Line" XYZ="2.11062296302087,-1.35474829611917,5.81424614315494" Connections="742,744" ForcefieldType="o2*" Charge="-0.82" Components="O" Visible="0">
							<Properties Force="-300.173313183889,-11.9953260731483,300.806144642724" RelativeVelocity="0.0646542078465302,-0.0694850973172711,0.23090527861416"/>
						</Atom3d>
						<Atom3d ID="741" HasProperties="1" Mapping="409" Parent="137" UserID="200" DisplayStyle="Line" Hidden="1" XYZ="2.10742471900203,-1.35476345329498,5.86235114567509" Connections="742" ForcefieldType="h1o" Charge="0.41" Components="H" Visible="0">
							<Properties Force="275.815380533732,311.049109890964,-843.447234819806" RelativeVelocity="0.176124034840934,0.218928446247061,0.052542863091904"/>
						</Atom3d>
						<Bond ID="742" Mapping="409" Parent="137" Hidden="1" Connects="740,741" Visible="0"/>
						<Atom3d ID="743" HasProperties="1" Mapping="409" Parent="137" UserID="201" DisplayStyle="Line" Hidden="1" XYZ="2.11967930006344,-1.31050082141549,5.80240697890962" Connections="744" ForcefieldType="h1o" Charge="0.41" Components="H" Visible="0">
							<Properties Force="57.8243022269022,-235.892869662511,380.132904968995" RelativeVelocity="-1.84550429050596,-0.56675480629393,-0.415729191731557"/>
						</Atom3d>
						<Bond ID="744" Mapping="409" Parent="137" Hidden="1" Connects="740,743" Visible="0"/>
						<Molecule ID="137" Mapping="409" Parent="2" Children="740,741,742,743,744,2140" Name="Sketch 23" XYZ="0.367299602291215,-0.0918249005708066,0.459124502854039" Visible="0"/>
						<Atom3d ID="745" HasProperties="1" Mapping="409" Parent="139" UserID="202" DisplayStyle="Line" XYZ="4.99978973778703,2.26601148742628,-0.299340058503575" Connections="747,749" ForcefieldType="o2*" Charge="-0.82" Components="O" Visible="0">
							<Properties Force="-183.93111565014,498.577957393886,51.4176756703436" RelativeVelocity="0.0329320976343212,-0.284594007151809,0.422299725579002"/>
						</Atom3d>
						<Atom3d ID="746" HasProperties="1" Mapping="409" Parent="139" UserID="203" DisplayStyle="Line" Hidden="1" XYZ="4.99923919453399,2.22996795267034,-0.271378517560741" Connections="747" ForcefieldType="h1o" Charge="0.41" Components="H" Visible="0">
							<Properties Force="214.710490246622,-150.303307787143,149.607916709224" RelativeVelocity="0.20157284147044,-0.479691522501869,-0.822337762830597"/>
						</Atom3d>
						<Bond ID="747" Mapping="409" Parent="139" Hidden="1" Connects="745,746" Visible="0"/>
						<Atom3d ID="748" HasProperties="1" Mapping="409" Parent="139" UserID="204" DisplayStyle="Line" Hidden="1" XYZ="5.00495219929954,2.30026678918118,-0.267954836536142" Connections="749" ForcefieldType="h1o" Charge="0.41" Components="H" Visible="0">
							<Properties Force="3.71282439775004,-299.38553347386,-79.819155493113" RelativeVelocity="0.100273757560372,0.423238142180808,0.524833598916466"/>
						</Atom3d>
						<Bond ID="749" Mapping="409" Parent="139" Hidden="1" Connects="745,748" Visible="0"/>
						<Molecule ID="139" Mapping="409" Parent="2" Children="745,746,747,748,749,2141" Name="Sketch 23" XYZ="0.367299602291215,-0.0918249005708066,0.459124502854039" Visible="0"/>
						<Atom3d ID="750" HasProperties="1" Mapping="409" Parent="141" UserID="205" DisplayStyle="Line" XYZ="-1.20332243790383,0.679302131420418,-0.278735291844964" Connections="752,754" ForcefieldType="o2*" Charge="-0.82" Components="O" Visible="0">
							<Properties Force="-163.574815054423,-0.313450157984978,-38.2541636007964" RelativeVelocity="0.0730989113162926,0.0927776613239746,0.00688081281125334"/>
						</Atom3d>
						<Atom3d ID="751" HasProperties="1" Mapping="409" Parent="141" UserID="206" DisplayStyle="Line" Hidden="1" XYZ="-1.16191225989256,0.664361136200623,-0.289840005287476" Connections="752" ForcefieldType="h1o" Charge="0.41" Components="H" Visible="0">
							<Properties Force="202.243025861297,-54.2177674986197,-59.645750736197" RelativeVelocity="-0.816287529064009,0.191702934113299,0.468368137325424"/>
						</Atom3d>
						<Bond ID="752" Mapping="409" Parent="141" Hidden="1" Connects="750,751" Visible="0"/>
						<Atom3d ID="753" HasProperties="1" Mapping="409" Parent="141" UserID="207" DisplayStyle="Line" Hidden="1" XYZ="-1.22655576439348,0.66612246463015,-0.316316164338619" Connections="754" ForcefieldType="h1o" Charge="0.41" Components="H" Visible="0">
							<Properties Force="65.2390024181272,95.7923875006932,108.19386678216" RelativeVelocity="-0.240154604060406,-0.346715000447266,0.661329304789987"/>
						</Atom3d>
						<Bond ID="754" Mapping="409" Parent="141" Hidden="1" Connects="750,753" Visible="0"/>
						<Molecule ID="141" Mapping="409" Parent="2" Children="750,751,752,753,754,2142" Name="Sketch 23" XYZ="0.367299602291215,-0.0918249005708066,0.459124502854039" Visible="0"/>
						<Atom3d ID="755" HasProperties="1" Mapping="409" Parent="143" UserID="208" DisplayStyle="Line" XYZ="2.89424555755878,-1.12954911293425,2.25298041876231" Connections="757,759" ForcefieldType="o2*" Charge="-0.82" Components="O" Visible="0">
							<Properties Force="832.753200438175,-113.603900791746,-350.037239695437" RelativeVelocity="-0.075175339079424,0.223667334956634,-0.199722013135846"/>
						</Atom3d>
						<Atom3d ID="756" HasProperties="1" Mapping="409" Parent="143" UserID="209" DisplayStyle="Line" Hidden="1" XYZ="2.8844384689183,-1.12414869124345,2.29594497216145" Connections="757" ForcefieldType="h1o" Charge="0.41" Components="H" Visible="0">
							<Properties Force="-236.530486051727,-1.23008446452242,578.520412226846" RelativeVelocity="0.523564037817839,0.052547455390424,-0.496640225595407"/>
						</Atom3d>
						<Bond ID="757" Mapping="409" Parent="143" Hidden="1" Connects="755,756" Visible="0"/>
						<Atom3d ID="758" HasProperties="1" Mapping="409" Parent="143" UserID="210" DisplayStyle="Line" Hidden="1" XYZ="2.85378547386516,-1.12795541391337,2.23154750716408" Connections="759" ForcefieldType="h1o" Charge="0.41" Components="H" Visible="0">
							<Properties Force="-42.1623869022995,-81.7330715019018,151.714302189552" RelativeVelocity="0.117732938420863,0.0786948127309191,0.10417671619951"/>
						</Atom3d>
						<Bond ID="759" Mapping="409" Parent="143" Hidden="1" Connects="755,758" Visible="0"/>
						<Molecule ID="143" Mapping="409" Parent="2" Children="755,756,757,758,759,2143" Name="Sketch 23" XYZ="0.367299602291215,-0.0918249005708066,0.459124502854039" Visible="0"/>
						<Atom3d ID="760" HasProperties="1" Mapping="409" Parent="145" UserID="211" DisplayStyle="Line" XYZ="3.81983746850066,-0.280627145309538,4.23011754438146" Connections="762,764" ForcefieldType="o2*" Charge="-0.82" Components="O" Visible="0">
							<Properties Force="129.189915232346,59.646832934534,557.810121585716" RelativeVelocity="0.0358151833433386,-0.016569681270216,0.00452712460426581"/>
						</Atom3d>
						<Atom3d ID="761" HasProperties="1" Mapping="409" Parent="145" UserID="212" DisplayStyle="Line" Hidden="1" XYZ="3.82317064972853,-0.324993865014297,4.23839955881329" Connections="762" ForcefieldType="h1o" Charge="0.41" Components="H" Visible="0">
							<Properties Force="-103.350431890202,-332.75309783312,-194.536766142778" RelativeVelocity="0.243957771343247,0.978198761837383,0.316769645825111"/>
						</Atom3d>
						<Bond ID="762" Mapping="409" Parent="145" Hidden="1" Connects="760,761" Visible="0"/>
						<Atom3d ID="763" HasProperties="1" Mapping="409" Parent="145" UserID="213" DisplayStyle="Line" Hidden="1" XYZ="3.83720166030846,-0.268232950513441,4.27122253212247" Connections="764" ForcefieldType="h1o" Charge="0.41" Components="H" Visible="0">
							<Properties Force="-118.813159658109,212.084363125465,-331.653812852721" RelativeVelocity="2.10445421730139,0.703920446173741,0.305460808394249"/>
						</Atom3d>
						<Bond ID="764" Mapping="409" Parent="145" Hidden="1" Connects="760,763" Visible="0"/>
						<Molecule ID="145" Mapping="409" Parent="2" Children="760,761,762,763,764,2144" Name="Sketch 23" XYZ="0.555673217536143,-0.116183557254817,0.459124502854039" Visible="0"/>
						<Atom3d ID="765" HasProperties="1" Mapping="409" Parent="147" UserID="214" DisplayStyle="Line" XYZ="0.574051624278278,-0.0805345690427508,1.86482814829874" Connections="767,769" ForcefieldType="o2*" Charge="-0.82" Components="O" Visible="0">
							<Properties Force="-845.27742336795,-101.952607769726,340.491509479123" RelativeVelocity="-0.12516288124779,0.139191391583466,-0.356805245935079"/>
						</Atom3d>
						<Atom3d ID="766" HasProperties="1" Mapping="409" Parent="147" UserID="215" DisplayStyle="Line" Hidden="1" XYZ="0.53169680592804,-0.0853252443866441,1.886208205214" Connections="767" ForcefieldType="h1o" Charge="0.41" Components="H" Visible="0">
							<Properties Force="694.538569730794,163.632281603288,-268.930755084831" RelativeVelocity="0.737708583216746,-1.25574107617288,-1.06014828203497"/>
						</Atom3d>
						<Bond ID="767" Mapping="409" Parent="147" Hidden="1" Connects="765,766" Visible="0"/>
						<Atom3d ID="768" HasProperties="1" Mapping="409" Parent="147" UserID="216" DisplayStyle="Line" Hidden="1" XYZ="0.56963383999199,-0.1190280930184,1.8400126329015" Connections="769" ForcefieldType="h1o" Charge="0.41" Components="H" Visible="0">
							<Properties Force="124.877960449344,-13.7567402639391,-162.808036289757" RelativeVelocity="1.60206055367571,-0.405891167042719,0.305615174586224"/>
						</Atom3d>
						<Bond ID="769" Mapping="409" Parent="147" Hidden="1" Connects="765,768" Visible="0"/>
						<Molecule ID="147" Mapping="409" Parent="2" Children="765,766,767,768,769,2145" Name="Sketch 23" XYZ="0.367299602291215,-0.0918249005708066,0.459124502854039" Visible="0"/>
						<Atom3d ID="770" HasProperties="1" Mapping="409" Parent="149" UserID="217" DisplayStyle="Line" XYZ="0.36716275600919,-0.337644416542456,3.05306889110002" Connections="772,774" ForcefieldType="o2*" Charge="-0.82" Components="O" Visible="0">
							<Properties Force="175.518236137672,-71.4908499732617,-71.0915083182697" RelativeVelocity="0.226887215607029,-0.173420758833603,0.331084122299294"/>
						</Atom3d>
						<Atom3d ID="771" HasProperties="1" Mapping="409" Parent="149" UserID="218" DisplayStyle="Line" Hidden="1" XYZ="0.409329746874293,-0.352274853907339,3.04300925440886" Connections="772" ForcefieldType="h1o" Charge="0.41" Components="H" Visible="0">
							<Properties Force="-166.927364311045,-185.245825409525,22.1049065639963" RelativeVelocity="0.382419301845931,0.229639077042694,1.14873588234173"/>
						</Atom3d>
						<Bond ID="772" Mapping="409" Parent="149" Hidden="1" Connects="770,771" Visible="0"/>
						<Atom3d ID="773" HasProperties="1" Mapping="409" Parent="149" UserID="219" DisplayStyle="Line" Hidden="1" XYZ="0.3777259394745,-0.293643140300323,3.05354979307134" Connections="774" ForcefieldType="h1o" Charge="0.41" Components="H" Visible="0">
							<Properties Force="-110.755702848075,215.288203334212,104.919258170134" RelativeVelocity="-0.0180101070988759,-0.268266996204132,0.828752285212422"/>
						</Atom3d>
						<Bond ID="774" Mapping="409" Parent="149" Hidden="1" Connects="770,773" Visible="0"/>
						<Molecule ID="149" Mapping="409" Parent="2" Children="770,771,772,773,774,2146" Name="Sketch 23" XYZ="0.367299602291215,-0.0918249005708066,0.459124502854039" Visible="0"/>
						<Atom3d ID="775" HasProperties="1" Mapping="409" Parent="151" UserID="220" DisplayStyle="Line" XYZ="4.95822941023887,-0.976294102100771,1.969623757428" Connections="777,779" ForcefieldType="o2*" Charge="-0.82" Components="O" Visible="0">
							<Properties Force="-194.428553236778,135.585245554294,29.2222027190155" RelativeVelocity="0.0669442937342646,0.264226658745427,0.0330839434460385"/>
						</Atom3d>
						<Atom3d ID="776" HasProperties="1" Mapping="409" Parent="151" UserID="221" DisplayStyle="Line" Hidden="1" XYZ="4.94499726870133,-0.935888967994285,1.9518715449163" Connections="777" ForcefieldType="h1o" Charge="0.41" Components="H" Visible="0">
							<Properties Force="25.7361825227105,180.642775962942,134.293094728325" RelativeVelocity="-0.229814213272261,0.490972153144432,-0.31218561731113"/>
						</Atom3d>
						<Bond ID="777" Mapping="409" Parent="151" Hidden="1" Connects="775,776" Visible="0"/>
						<Atom3d ID="778" HasProperties="1" Mapping="409" Parent="151" UserID="222" DisplayStyle="Line" Hidden="1" XYZ="4.93345395140039,-1.00093230470394,1.94018232702083" Connections="779" ForcefieldType="h1o" Charge="0.41" Components="H" Visible="0">
							<Properties Force="11.5971084146768,-253.384073349887,-77.9641301678036" RelativeVelocity="1.41765469510532,-0.958263577584019,-0.368580839248881"/>
						</Atom3d>
						<Bond ID="779" Mapping="409" Parent="151" Hidden="1" Connects="775,778" Visible="0"/>
						<Molecule ID="151" Mapping="409" Parent="2" Children="775,776,777,778,779,2147" Name="Sketch 23" XYZ="0.367299602291215,-0.0918249005708066,0.459124502854039" Visible="0"/>
						<Atom3d ID="780" HasProperties="1" Mapping="409" Parent="153" UserID="223" DisplayStyle="Line" XYZ="0.0546359010583631,0.0021667599921924,0.0487405497772519" Connections="782,784" ForcefieldType="o2*" Charge="-0.82" Components="O">
							<Properties Force="-857.563564026837,201.663152940108,-185.425848173455" RelativeVelocity="0.223134110455508,0.184521392654565,-0.292275245613316"/>
						</Atom3d>
						<Atom3d ID="781" HasProperties="1" Mapping="409" Parent="153" UserID="224" DisplayStyle="Line" Hidden="1" XYZ="0.0135872071814272,0.0148473243706814,0.0252487568535179" Connections="782" ForcefieldType="h1o" Charge="0.41" Components="H">
							<Properties Force="879.205647507981,-251.249958904958,329.488710791088" RelativeVelocity="-0.678149217043456,0.289850571259322,-0.860988042684398"/>
						</Atom3d>
						<Bond ID="782" Mapping="409" Parent="153" Hidden="1" Connects="780,781"/>
						<Atom3d ID="783" HasProperties="1" Mapping="409" Parent="153" UserID="225" DisplayStyle="Line" Hidden="1" XYZ="0.0372673546514502,-0.0132170354114652,0.0882454305933079" Connections="784" ForcefieldType="h1o" Charge="0.41" Components="H">
							<Properties Force="27.0885759192059,123.156562916546,-88.9853622927457" RelativeVelocity="-1.26939929448648,-0.501076367086646,-0.692552968813367"/>
						</Atom3d>
						<Bond ID="784" Mapping="409" Parent="153" Hidden="1" Connects="780,783"/>
						<Molecule ID="153" Mapping="409" Parent="2" Children="780,781,782,783,784,2148" Name="Sketch 23" XYZ="0.367299602291215,-0.0918249005708066,0.459124502854039"/>
						<Atom3d ID="785" HasProperties="1" Mapping="409" Parent="155" UserID="226" DisplayStyle="Line" XYZ="0.632386355847582,-0.223445996345024,-0.0318211607918851" Connections="787,789" ForcefieldType="o2*" Charge="-0.82" Components="O" Visible="0">
							<Properties Force="-165.641497456949,847.732123162957,-308.600655631808" RelativeVelocity="-0.2981463011284,-0.316863611199116,-0.203548672748358"/>
						</Atom3d>
						<Atom3d ID="786" HasProperties="1" Mapping="409" Parent="155" UserID="227" DisplayStyle="Line" Hidden="1" XYZ="0.62613750951451,-0.184769058405512,-0.00722394896394413" Connections="787" ForcefieldType="h1o" Charge="0.41" Components="H" Visible="0">
							<Properties Force="-118.991997427529,-112.47317123719,-127.009274176712" RelativeVelocity="-0.959960400674275,0.27020438455994,1.26245430644879"/>
						</Atom3d>
						<Bond ID="787" Mapping="409" Parent="155" Hidden="1" Connects="785,786" Visible="0"/>
						<Atom3d ID="788" HasProperties="1" Mapping="409" Parent="155" UserID="228" DisplayStyle="Line" Hidden="1" XYZ="0.64740371621645,-0.247491367128751,0.00239621467615886" Connections="789" ForcefieldType="h1o" Charge="0.41" Components="H" Visible="0">
							<Properties Force="310.430511078352,-740.248319191815,493.185068190906" RelativeVelocity="1.2348576498624,0.127717404117427,-0.383751009927504"/>
						</Atom3d>
						<Bond ID="789" Mapping="409" Parent="155" Hidden="1" Connects="785,788" Visible="0"/>
						<Molecule ID="155" Mapping="409" Parent="2" Children="785,786,787,788,789,2149" Name="Sketch 23" XYZ="0.520668918927687,0.249196287967375,0.459124502854039" Visible="0"/>
						<Atom3d ID="790" HasProperties="1" Mapping="409" Parent="157" UserID="229" DisplayStyle="Line" XYZ="0.818999364266374,0.448187463859186,0.269296286793766" Connections="792,794" ForcefieldType="o2*" Charge="-0.82" Components="O">
							<Properties Force="185.653260387996,84.0767648514453,213.676429897982" RelativeVelocity="-0.0356128308166121,0.2195908189638,-0.0963331882611931"/>
						</Atom3d>
						<Atom3d ID="791" HasProperties="1" Mapping="409" Parent="157" UserID="230" DisplayStyle="Line" Hidden="1" XYZ="0.830600159171919,0.474288646813113,0.305080156810737" Connections="792" ForcefieldType="h1o" Charge="0.41" Components="H">
							<Properties Force="48.3002655014878,-107.107013467464,63.2483473956761" RelativeVelocity="-0.746005026866352,0.179808090251575,1.08408163077602"/>
						</Atom3d>
						<Bond ID="792" Mapping="409" Parent="157" Hidden="1" Connects="790,791"/>
						<Atom3d ID="793" HasProperties="1" Mapping="409" Parent="157" UserID="231" DisplayStyle="Line" Hidden="1" XYZ="0.78638838878929,0.475037449637723,0.253418064197356" Connections="794" ForcefieldType="h1o" Charge="0.41" Components="H">
							<Properties Force="-174.065699006706,2.08819097298406,-168.538403697206" RelativeVelocity="-0.197307913372394,-0.654574916249246,-0.113817864699715"/>
						</Atom3d>
						<Bond ID="794" Mapping="409" Parent="157" Hidden="1" Connects="790,793"/>
						<Molecule ID="157" Mapping="409" Parent="2" Children="790,791,792,793,794,2150" Name="Sketch 23" XYZ="0.367299602291215,-0.0918249005708066,0.459124502854039"/>
						<Atom3d ID="795" HasProperties="1" Mapping="409" Parent="159" UserID="232" DisplayStyle="Line" XYZ="1.79919120059735,-1.19447113904514,0.397232460426188" Connections="797,799" ForcefieldType="o2*" Charge="-0.82" Components="O" Visible="0">
							<Properties Force="-242.730668156257,-46.378991960992,85.6846311053848" RelativeVelocity="-0.143012815501335,-0.371101613291364,0.330599461675867"/>
						</Atom3d>
						<Atom3d ID="796" HasProperties="1" Mapping="409" Parent="159" UserID="233" DisplayStyle="Line" Hidden="1" XYZ="1.81124343773534,-1.22517780316502,0.42895331718842" Connections="797" ForcefieldType="h1o" Charge="0.41" Components="H" Visible="0">
							<Properties Force="129.492632333344,-10.4983814272115,11.6958362418472" RelativeVelocity="-0.823619689980458,-0.646502763378002,-0.483020197744616"/>
						</Atom3d>
						<Bond ID="797" Mapping="409" Parent="159" Hidden="1" Connects="795,796" Visible="0"/>
						<Atom3d ID="798" HasProperties="1" Mapping="409" Parent="159" UserID="234" DisplayStyle="Line" Hidden="1" XYZ="1.83784089945043,-1.17125982932379,0.392304788232997" Connections="799" ForcefieldType="h1o" Charge="0.41" Components="H" Visible="0">
							<Properties Force="228.233627927123,68.6190428716214,45.6847670281002" RelativeVelocity="0.0961673795658154,-2.17945361012461,-0.00210174519878823"/>
						</Atom3d>
						<Bond ID="799" Mapping="409" Parent="159" Hidden="1" Connects="795,798" Visible="0"/>
						<Molecule ID="159" Mapping="409" Parent="2" Children="795,796,797,798,799,2151" Name="Sketch 23" XYZ="0.367299602291215,-0.0918249005708066,0.459124502854039" Visible="0"/>
						<Atom3d ID="800" HasProperties="1" Mapping="409" Parent="161" UserID="235" DisplayStyle="Line" XYZ="1.66071276137516,-1.15105050278306,4.22320029058437" Connections="802,804" ForcefieldType="o2*" Charge="-0.82" Components="O" Visible="0">
							<Properties Force="68.7620719701381,-130.431871967622,230.649000942704" RelativeVelocity="-0.246755870941906,0.183651221198944,0.110465294778275"/>
						</Atom3d>
						<Atom3d ID="801" HasProperties="1" Mapping="409" Parent="161" UserID="236" DisplayStyle="Line" Hidden="1" XYZ="1.63590184453395,-1.18851806708358,4.2263100013174" Connections="802" ForcefieldType="h1o" Charge="0.41" Components="H" Visible="0">
							<Properties Force="-255.472448865373,-285.502153152249,-105.749956597672" RelativeVelocity="0.379693320378985,1.03399036291352,0.0946246359782102"/>
						</Atom3d>
						<Bond ID="802" Mapping="409" Parent="161" Hidden="1" Connects="800,801" Visible="0"/>
						<Atom3d ID="803" HasProperties="1" Mapping="409" Parent="161" UserID="237" DisplayStyle="Line" Hidden="1" XYZ="1.65077795651911,-1.134361239719,4.26537536401134" Connections="804" ForcefieldType="h1o" Charge="0.41" Components="H" Visible="0">
							<Properties Force="174.316209973781,226.675448164987,-195.147879789403" RelativeVelocity="-0.970935608543795,0.251628607806316,0.562491557102014"/>
						</Atom3d>
						<Bond ID="804" Mapping="409" Parent="161" Hidden="1" Connects="800,803" Visible="0"/>
						<Molecule ID="161" Mapping="409" Parent="2" Children="800,801,802,803,804,2152" Name="Sketch 23" XYZ="-0.175086496776075,-0.283446333151691,0.459124502854039" Visible="0"/>
						<Atom3d ID="805" HasProperties="1" Mapping="409" Parent="163" UserID="238" DisplayStyle="Line" XYZ="1.11075183230747,-0.324886953546726,0.935269428706729" Connections="807,809" ForcefieldType="o2*" Charge="-0.82" Components="O" Visible="0">
							<Properties Force="-759.379168403752,238.878036778888,218.162714246922" RelativeVelocity="-0.101701102548356,-0.0445434435725964,0.29693029054398"/>
						</Atom3d>
						<Atom3d ID="806" HasProperties="1" Mapping="409" Parent="163" UserID="239" DisplayStyle="Line" Hidden="1" XYZ="1.11363977697341,-0.35373976119953,0.97071615690098" Connections="807" ForcefieldType="h1o" Charge="0.41" Components="H" Visible="0">
							<Properties Force="296.509842629096,-184.397777484311,155.801408843776" RelativeVelocity="1.26099352129819,0.46391263289655,0.403012098587791"/>
						</Atom3d>
						<Bond ID="807" Mapping="409" Parent="163" Hidden="1" Connects="805,806" Visible="0"/>
						<Atom3d ID="808" HasProperties="1" Mapping="409" Parent="163" UserID="240" DisplayStyle="Line" Hidden="1" XYZ="1.06770630564909,-0.308525190326587,0.946485349137108" Connections="809" ForcefieldType="h1o" Charge="0.41" Components="H" Visible="0">
							<Properties Force="446.680076178636,-86.631414857342,-171.84231919011" RelativeVelocity="-1.26613915058561,-0.920851239840441,0.326570872648123"/>
						</Atom3d>
						<Bond ID="809" Mapping="409" Parent="163" Hidden="1" Connects="805,808" Visible="0"/>
						<Molecule ID="163" Mapping="409" Parent="2" Children="805,806,807,808,809,2153" Name="Sketch 23" XYZ="0.0804087629359321,-0.358867947680071,0.459124502854039" Visible="0"/>
						<Atom3d ID="810" HasProperties="1" Mapping="409" Parent="165" UserID="241" DisplayStyle="Line" XYZ="-0.0803452228754288,5.35773369096285,-0.506858871081701" Connections="812,814" ForcefieldType="o2*" Charge="-0.82" Components="O" Visible="0">
							<Properties Force="-46.3828006427739,181.295532308936,354.888697552639" RelativeVelocity="0.02995809496449,-0.21641615240282,0.27197196178537"/>
						</Atom3d>
						<Atom3d ID="811" HasProperties="1" Mapping="409" Parent="165" UserID="242" DisplayStyle="Line" Hidden="1" XYZ="-0.0593826498190208,5.35161925226194,-0.465840691460496" Connections="812" ForcefieldType="h1o" Charge="0.41" Components="H" Visible="0">
							<Properties Force="-243.200265065228,-121.531870335811,-50.1979197999132" RelativeVelocity="1.1901163183019,0.0881396000319171,-0.897538507208071"/>
						</Atom3d>
						<Bond ID="812" Mapping="409" Parent="165" Hidden="1" Connects="810,811" Visible="0"/>
						<Atom3d ID="813" HasProperties="1" Mapping="409" Parent="165" UserID="243" DisplayStyle="Line" Hidden="1" XYZ="-0.0420952789185709,5.36601863482851,-0.528964803148163" Connections="814" ForcefieldType="h1o" Charge="0.41" Components="H" Visible="0">
							<Properties Force="278.155203523343,156.70460419106,-453.055104115497" RelativeVelocity="0.545193968531652,0.244832140481776,1.74219120756694"/>
						</Atom3d>
						<Bond ID="814" Mapping="409" Parent="165" Hidden="1" Connects="810,813" Visible="0"/>
						<Molecule ID="165" Mapping="409" Parent="2" Children="810,811,812,813,814,2154" Name="Sketch 23" XYZ="0.508038504616449,-0.068368416703101,0.459124502854039" Visible="0"/>
						<Atom3d ID="815" HasProperties="1" Mapping="409" Parent="167" UserID="244" DisplayStyle="Line" XYZ="0.0842292929726631,-0.0715664737443371,-2.53388280381253" Connections="817,819" ForcefieldType="o2*" Charge="-0.82" Components="O" Visible="0">
							<Properties Force="136.283091108869,865.038199752426,78.2297629836824" RelativeVelocity="-0.347454682949593,-0.00880249578680053,-0.0724365762404601"/>
						</Atom3d>
						<Atom3d ID="816" HasProperties="1" Mapping="409" Parent="167" UserID="245" DisplayStyle="Line" Hidden="1" XYZ="0.0661389141152692,-0.0985144718119684,-2.56440248110992" Connections="817" ForcefieldType="h1o" Charge="0.41" Components="H" Visible="0">
							<Properties Force="-275.37224759973,-588.672100816779,-420.967020670828" RelativeVelocity="-0.331140752755162,-0.724420389956067,0.394499262829431"/>
						</Atom3d>
						<Bond ID="817" Mapping="409" Parent="167" Hidden="1" Connects="815,816" Visible="0"/>
						<Atom3d ID="818" HasProperties="1" Mapping="409" Parent="167" UserID="246" DisplayStyle="Line" Hidden="1" XYZ="0.0906498494329191,-0.09852437103435,-2.49891934697448" Connections="819" ForcefieldType="h1o" Charge="0.41" Components="H" Visible="0">
							<Properties Force="26.4887151651344,-290.732410956865,324.441964213946" RelativeVelocity="-0.622872961524641,-0.956200775177564,-0.574239591664763"/>
						</Atom3d>
						<Bond ID="819" Mapping="409" Parent="167" Hidden="1" Connects="815,818" Visible="0"/>
						<Molecule ID="167" Mapping="409" Parent="2" Children="815,816,817,818,819,2155" Name="Sketch 23" XYZ="0.367299602291215,-0.0918249005708066,0.459124502854039" Visible="0"/>
						<Atom3d ID="820" HasProperties="1" Mapping="409" Parent="169" UserID="247" DisplayStyle="Line" XYZ="-2.1285480711423,2.57693841733222,2.130645946361" Connections="822,824" ForcefieldType="o2*" Charge="-0.82" Components="O" Visible="0">
							<Properties Force="147.665983627307,-1193.49273950619,-224.516289816459" RelativeVelocity="0.0788915255268968,-0.183845172965279,-0.22927028212439"/>
						</Atom3d>
						<Atom3d ID="821" HasProperties="1" Mapping="409" Parent="169" UserID="248" DisplayStyle="Line" Hidden="1" XYZ="-2.15152346500378,2.57466995075414,2.08990697107578" Connections="822" ForcefieldType="h1o" Charge="0.41" Components="H" Visible="0">
							<Properties Force="235.988329822246,33.5308287841986,297.950732410535" RelativeVelocity="-0.0278489614323883,-0.384480723522813,-0.0907534898829013"/>
						</Atom3d>
						<Bond ID="822" Mapping="409" Parent="169" Hidden="1" Connects="820,821" Visible="0"/>
						<Atom3d ID="823" HasProperties="1" Mapping="409" Parent="169" UserID="249" DisplayStyle="Line" Hidden="1" XYZ="-2.11406943820162,2.52935899411515,2.13265045809978" Connections="824" ForcefieldType="h1o" Charge="0.41" Components="H" Visible="0">
							<Properties Force="-361.815087084534,1101.40707643847,-105.148284999373" RelativeVelocity="-0.103645114134243,0.614536349066866,-0.962782675221002"/>
						</Atom3d>
						<Bond ID="824" Mapping="409" Parent="169" Hidden="1" Connects="820,823" Visible="0"/>
						<Molecule ID="169" Mapping="409" Parent="2" Children="820,821,822,823,824,2156" Name="Sketch 23" XYZ="0.367299602291215,-0.0918249005708066,0.459124502854039" Visible="0"/>
						<Atom3d ID="825" HasProperties="1" Mapping="409" Parent="171" UserID="250" DisplayStyle="Line" XYZ="2.80209641081563,1.13980770317381,3.62933228669954" Connections="827,829" ForcefieldType="o2*" Charge="-0.82" Components="O" Visible="0">
							<Properties Force="-366.148737249655,-631.839722040313,-825.886192444347" RelativeVelocity="-0.0542768660391521,-0.167895092018106,0.0219792692276257"/>
						</Atom3d>
						<Atom3d ID="826" HasProperties="1" Mapping="409" Parent="171" UserID="251" DisplayStyle="Line" Hidden="1" XYZ="2.82184776688868,1.1208022919628,3.59099867345838" Connections="827" ForcefieldType="h1o" Charge="0.41" Components="H" Visible="0">
							<Properties Force="-303.488617028619,262.741898064086,540.248470620064" RelativeVelocity="-0.257045361091417,-0.99000844933411,0.509124959321344"/>
						</Atom3d>
						<Bond ID="827" Mapping="409" Parent="171" Hidden="1" Connects="825,826" Visible="0"/>
						<Atom3d ID="828" HasProperties="1" Mapping="409" Parent="171" UserID="252" DisplayStyle="Line" Hidden="1" XYZ="2.8389032801836,1.15971763630866,3.64467513386576" Connections="829" ForcefieldType="h1o" Charge="0.41" Components="H" Visible="0">
							<Properties Force="596.989846363566,329.096216446717,284.797760757004" RelativeVelocity="-0.704875851396423,0.713619751710736,-0.686486342604002"/>
						</Atom3d>
						<Bond ID="829" Mapping="409" Parent="171" Hidden="1" Connects="825,828" Visible="0"/>
						<Molecule ID="171" Mapping="409" Parent="2" Children="825,826,827,828,829,2157" Name="Sketch 23" XYZ="0.367299602291215,-0.0918249005708066,0.459124502854039" Visible="0"/>
						<Atom3d ID="830" HasProperties="1" Mapping="409" Parent="173" UserID="253" DisplayStyle="Line" XYZ="2.96070344877209,-0.520198576478968,3.60885380136058" Connections="832,834" ForcefieldType="o2*" Charge="-0.82" Components="O" Visible="0">
							<Properties Force="-65.7553279887659,113.877977095803,-24.7864319902542" RelativeVelocity="0.301570315551585,0.125101601993761,-0.0434216966304382"/>
						</Atom3d>
						<Atom3d ID="831" HasProperties="1" Mapping="409" Parent="173" UserID="254" DisplayStyle="Line" Hidden="1" XYZ="2.97469894795895,-0.561381526271135,3.59569160330793" Connections="832" ForcefieldType="h1o" Charge="0.41" Components="H" Visible="0">
							<Properties Force="16.3604528820272,-285.965706779336,-6.40838012013687" RelativeVelocity="0.0277228725895419,0.891400896560697,1.20411920483792"/>
						</Atom3d>
						<Bond ID="832" Mapping="409" Parent="173" Hidden="1" Connects="830,831" Visible="0"/>
						<Atom3d ID="833" HasProperties="1" Mapping="409" Parent="173" UserID="255" DisplayStyle="Line" Hidden="1" XYZ="2.92340926764669,-0.528712519873685,3.6338299000786" Connections="834" ForcefieldType="h1o" Charge="0.41" Components="H" Visible="0">
							<Properties Force="-72.4778922894961,-109.577916832651,14.0651981293555" RelativeVelocity="0.27240500813166,-0.255639789927605,-0.816091337878193"/>
						</Atom3d>
						<Bond ID="834" Mapping="409" Parent="173" Hidden="1" Connects="830,833" Visible="0"/>
						<Molecule ID="173" Mapping="409" Parent="2" Children="830,831,832,833,834,2158" Name="Sketch 23" XYZ="0.367299602291215,-0.0918249005708066,0.459124502854039" Visible="0"/>
						<Atom3d ID="835" HasProperties="1" Mapping="409" Parent="175" UserID="256" DisplayStyle="Line" XYZ="0.713793305990871,3.0564470433914,2.33465654844111" Connections="837,839" ForcefieldType="o2*" Charge="-0.82" Components="O" Visible="0">
							<Properties Force="-150.801871750879,50.4012750472313,49.2873225191433" RelativeVelocity="-0.453527911070127,0.00426095515178428,-0.242941674694227"/>
						</Atom3d>
						<Atom3d ID="836" HasProperties="1" Mapping="409" Parent="175" UserID="257" DisplayStyle="Line" Hidden="1" XYZ="0.691911470987853,3.08446990537559,2.3635162688521" Connections="837" ForcefieldType="h1o" Charge="0.41" Components="H" Visible="0">
							<Properties Force="-9.9392293203344,86.6492633775978,29.4816575637192" RelativeVelocity="0.344125977071692,-0.0808852771452753,0.187896832401486"/>
						</Atom3d>
						<Bond ID="837" Mapping="409" Parent="175" Hidden="1" Connects="835,836" Visible="0"/>
						<Atom3d ID="838" HasProperties="1" Mapping="409" Parent="175" UserID="258" DisplayStyle="Line" Hidden="1" XYZ="0.755184877127547,3.0758207271307,2.33609033847636" Connections="839" ForcefieldType="h1o" Charge="0.41" Components="H" Visible="0">
							<Properties Force="268.094270027735,150.402169070473,5.53671116089619" RelativeVelocity="-0.634918050433249,0.309464893128492,-0.305114830029141"/>
						</Atom3d>
						<Bond ID="839" Mapping="409" Parent="175" Hidden="1" Connects="835,838" Visible="0"/>
						<Molecule ID="175" Mapping="409" Parent="2" Children="835,836,837,838,839,2159" Name="Sketch 23" XYZ="0.367299602291215,-0.0918249005708066,0.459124502854039" Visible="0"/>
						<Atom3d ID="840" HasProperties="1" Mapping="409" Parent="177" UserID="259" DisplayStyle="Line" XYZ="2.06714323476465,1.33884893039716,1.10293167758305" Connections="842,844" ForcefieldType="o2*" Charge="-0.82" Components="O" Visible="0">
							<Properties Force="207.941324318043,-38.2710110408832,941.711244239066" RelativeVelocity="0.335374319904107,0.26359984594049,0.0297132761391804"/>
						</Atom3d>
						<Atom3d ID="841" HasProperties="1" Mapping="409" Parent="177" UserID="260" DisplayStyle="Line" Hidden="1" XYZ="2.08185267038614,1.3168475057528,1.06747237852178" Connections="842" ForcefieldType="h1o" Charge="0.41" Components="H" Visible="0">
							<Properties Force="126.187033929298,-352.333134635098,-527.731558108629" RelativeVelocity="-0.771152093848612,-1.26098536848332,0.659016303080346"/>
						</Atom3d>
						<Bond ID="842" Mapping="409" Parent="177" Hidden="1" Connects="840,841" Visible="0"/>
						<Atom3d ID="843" HasProperties="1" Mapping="409" Parent="177" UserID="261" DisplayStyle="Line" Hidden="1" XYZ="2.09076031757586,1.31712990604574,1.13738278732617" Connections="844" ForcefieldType="h1o" Charge="0.41" Components="H" Visible="0">
							<Properties Force="-321.636312471789,173.152486261044,-379.457529889286" RelativeVelocity="-1.03432262917193,1.99182866519771,0.867829017932164"/>
						</Atom3d>
						<Bond ID="844" Mapping="409" Parent="177" Hidden="1" Connects="840,843" Visible="0"/>
						<Molecule ID="177" Mapping="409" Parent="2" Children="840,841,842,843,844,2160" Name="Sketch 23" XYZ="0.367299602291215,-0.0918249005708066,0.459124502854039" Visible="0"/>
						<Atom3d ID="845" HasProperties="1" Mapping="409" Parent="179" UserID="262" DisplayStyle="Line" XYZ="-0.837647478069835,-0.923916039080144,0.0156792305000199" Connections="847,849" ForcefieldType="o2*" Charge="-0.82" Components="O" Visible="0">
							<Properties Force="-383.240296217946,527.442923114156,-821.352817253494" RelativeVelocity="-0.0959471665842599,0.295382751686973,0.105236481781452"/>
						</Atom3d>
						<Atom3d ID="846" HasProperties="1" Mapping="409" Parent="179" UserID="263" DisplayStyle="Line" Hidden="1" XYZ="-0.856612535005115,-0.905313133927059,-0.0255614054049351" Connections="847" ForcefieldType="h1o" Charge="0.41" Components="H" Visible="0">
							<Properties Force="317.575716851492,-492.648446434925,1064.68027260794" RelativeVelocity="0.691355979757093,-0.412858343740221,0.338769890304335"/>
						</Atom3d>
						<Bond ID="847" Mapping="409" Parent="179" Hidden="1" Connects="845,846" Visible="0"/>
						<Atom3d ID="848" HasProperties="1" Mapping="409" Parent="179" UserID="264" DisplayStyle="Line" Hidden="1" XYZ="-0.876292398614105,-0.937844146252527,0.0369277965920769" Connections="849" ForcefieldType="h1o" Charge="0.41" Components="H" Visible="0">
							<Properties Force="-18.7295793865812,-35.1115509577319,-182.373519418987" RelativeVelocity="2.01993929172229,0.739679926187336,0.729842098476642"/>
						</Atom3d>
						<Bond ID="849" Mapping="409" Parent="179" Hidden="1" Connects="845,848" Visible="0"/>
						<Molecule ID="179" Mapping="409" Parent="2" Children="845,846,847,848,849,2161" Name="Sketch 23" XYZ="0.367299602291215,-0.0918249005708066,0.459124502854039" Visible="0"/>
						<Atom3d ID="850" HasProperties="1" Mapping="409" Parent="181" UserID="265" DisplayStyle="Line" XYZ="3.24899876805516,-1.05041128817542,0.553520733236725" Connections="852,854" ForcefieldType="o2*" Charge="-0.82" Components="O" Visible="0">
							<Properties Force="339.742432071834,-614.08728856835,-540.565516148907" RelativeVelocity="-0.047551280277318,-0.156721636149654,-0.253636020961593"/>
						</Atom3d>
						<Atom3d ID="851" HasProperties="1" Mapping="409" Parent="181" UserID="266" DisplayStyle="Line" Hidden="1" XYZ="3.28450390467839,-1.07723795339927,0.567773000122624" Connections="852" ForcefieldType="h1o" Charge="0.41" Components="H" Visible="0">
							<Properties Force="-107.636511118565,300.847286577586,17.5759469640741" RelativeVelocity="-1.35798412207908,0.680182806399837,-0.485122461977429"/>
						</Atom3d>
						<Bond ID="852" Mapping="409" Parent="181" Hidden="1" Connects="850,851" Visible="0"/>
						<Atom3d ID="853" HasProperties="1" Mapping="409" Parent="181" UserID="267" DisplayStyle="Line" Hidden="1" XYZ="3.25058146561448,-1.06547962600671,0.508326709555211" Connections="854" ForcefieldType="h1o" Charge="0.41" Components="H" Visible="0">
							<Properties Force="-188.047692419608,356.775226408619,390.25345472705" RelativeVelocity="0.463059085081693,0.0865235660143064,-0.285769908412746"/>
						</Atom3d>
						<Bond ID="854" Mapping="409" Parent="181" Hidden="1" Connects="850,853" Visible="0"/>
						<Molecule ID="181" Mapping="409" Parent="2" Children="850,851,852,853,854,2162" Name="Sketch 23" XYZ="0.367299602291215,-0.0918249005708066,0.459124502854039" Visible="0"/>
						<Atom3d ID="855" HasProperties="1" Mapping="409" Parent="183" UserID="268" DisplayStyle="Line" XYZ="1.8232752363231,1.13852173264009,1.34349344511471" Connections="857,859" ForcefieldType="o2*" Charge="-0.82" Components="O" Visible="0">
							<Properties Force="-18.8264205087507,16.2305417507341,-1116.2173798046" RelativeVelocity="-0.0959510081208679,0.136607403541172,-0.327027703751865"/>
						</Atom3d>
						<Atom3d ID="856" HasProperties="1" Mapping="409" Parent="183" UserID="269" DisplayStyle="Line" Hidden="1" XYZ="1.83132333157137,1.1492510963331,1.29711605010029" Connections="857" ForcefieldType="h1o" Charge="0.41" Components="H" Visible="0">
							<Properties Force="-186.005713646026,-397.725347284342,762.049168211535" RelativeVelocity="-0.0783355835458542,0.20433835575002,0.840373716624405"/>
						</Atom3d>
						<Bond ID="857" Mapping="409" Parent="183" Hidden="1" Connects="855,856" Visible="0"/>
						<Atom3d ID="858" HasProperties="1" Mapping="409" Parent="183" UserID="270" DisplayStyle="Line" Hidden="1" XYZ="1.83333308740789,1.17972993006093,1.3590442203252" Connections="859" ForcefieldType="h1o" Charge="0.41" Components="H" Visible="0">
							<Properties Force="125.358309865539,322.67005876656,345.334429161668" RelativeVelocity="0.568562147106552,-0.507340835988013,0.145128832722666"/>
						</Atom3d>
						<Bond ID="859" Mapping="409" Parent="183" Hidden="1" Connects="855,858" Visible="0"/>
						<Molecule ID="183" Mapping="409" Parent="2" Children="855,856,857,858,859,2163" Name="Sketch 23" XYZ="0.908603072772882,0.193261595667462,0.459124502854039" Visible="0"/>
						<Atom3d ID="860" HasProperties="1" Mapping="409" Parent="185" UserID="271" DisplayStyle="Line" XYZ="-0.837676682139825,2.2412120930097,2.67504888214642" Connections="862,864" ForcefieldType="o2*" Charge="-0.82" Components="O" Visible="0">
							<Properties Force="-628.033451778355,-389.04597331989,-62.1530103222014" RelativeVelocity="-0.272610382901273,-0.0398725697762558,0.240472763460557"/>
						</Atom3d>
						<Atom3d ID="861" HasProperties="1" Mapping="409" Parent="185" UserID="272" DisplayStyle="Line" Hidden="1" XYZ="-0.884108821219945,2.23789093845972,2.68218130044464" Connections="862" ForcefieldType="h1o" Charge="0.41" Components="H" Visible="0">
							<Properties Force="604.929494965498,13.8863765567591,12.5064266343211" RelativeVelocity="0.414102051404847,0.586622939879789,0.136317345422559"/>
						</Atom3d>
						<Bond ID="862" Mapping="409" Parent="185" Hidden="1" Connects="860,861" Visible="0"/>
						<Atom3d ID="863" HasProperties="1" Mapping="409" Parent="185" UserID="273" DisplayStyle="Line" Hidden="1" XYZ="-0.824766493085225,2.19607891750044,2.67308658276921" Connections="864" ForcefieldType="h1o" Charge="0.41" Components="H" Visible="0">
							<Properties Force="5.60500555357119,516.498784702217,105.755840269207" RelativeVelocity="1.00576795727364,-0.0818639245544868,1.35113024984417"/>
						</Atom3d>
						<Bond ID="864" Mapping="409" Parent="185" Hidden="1" Connects="860,863" Visible="0"/>
						<Molecule ID="185" Mapping="409" Parent="2" Children="860,861,862,863,864,2164" Name="Sketch 23" XYZ="0.367299602291215,-0.0918249005708066,0.459124502854039" Visible="0"/>
						<Atom3d ID="865" HasProperties="1" Mapping="409" Parent="187" UserID="274" DisplayStyle="Line" XYZ="0.551994537319648,0.0469918465919724,0.909312666673369" Connections="867,869" ForcefieldType="o2*" Charge="-0.82" Components="O">
							<Properties Force="-281.985987274187,470.579029353056,214.461231378465" RelativeVelocity="-0.167711362327631,-0.0563133807080437,0.18022318057892"/>
						</Atom3d>
						<Atom3d ID="866" HasProperties="1" Mapping="409" Parent="187" UserID="275" DisplayStyle="Line" Hidden="1" XYZ="0.567689752083696,0.0127035268438944,0.885252075114974" Connections="867" ForcefieldType="h1o" Charge="0.41" Components="H">
							<Properties Force="238.930497920162,-280.697308755618,-247.498410559246" RelativeVelocity="0.430888548497033,0.301061263701372,0.224883003696072"/>
						</Atom3d>
						<Bond ID="867" Mapping="409" Parent="187" Hidden="1" Connects="865,866"/>
						<Atom3d ID="868" HasProperties="1" Mapping="409" Parent="187" UserID="276" DisplayStyle="Line" Hidden="1" XYZ="0.545675060208672,0.0801994369427424,0.877510471681948" Connections="869" ForcefieldType="h1o" Charge="0.41" Components="H">
							<Properties Force="151.724315368007,-85.051440619885,34.4474586561134" RelativeVelocity="0.38673629611683,0.0309712808781819,0.270909397972718"/>
						</Atom3d>
						<Bond ID="869" Mapping="409" Parent="187" Hidden="1" Connects="865,868"/>
						<Molecule ID="187" Mapping="409" Parent="2" Children="865,866,867,868,869,2165" Name="Sketch 23" XYZ="0.367299602291215,-0.0918249005708066,0.459124502854039"/>
						<Atom3d ID="870" HasProperties="1" Mapping="409" Parent="189" UserID="277" DisplayStyle="Line" XYZ="-0.412946267205216,-1.15804926502619,3.07913150659986" Connections="872,874" ForcefieldType="o2*" Charge="-0.82" Components="O" Visible="0">
							<Properties Force="177.056886798286,450.151444340385,138.370657070604" RelativeVelocity="0.119878621273166,-0.445933558220608,0.241732183655791"/>
						</Atom3d>
						<Atom3d ID="871" HasProperties="1" Mapping="409" Parent="189" UserID="278" DisplayStyle="Line" Hidden="1" XYZ="-0.436896959361947,-1.18493661446114,3.10731105907895" Connections="872" ForcefieldType="h1o" Charge="0.41" Components="H" Visible="0">
							<Properties Force="-9.82885113096042,54.0063338497793,-15.4585207306707" RelativeVelocity="0.849912871046246,-1.0706466338768,0.115237126533168"/>
						</Atom3d>
						<Bond ID="872" Mapping="409" Parent="189" Hidden="1" Connects="870,871" Visible="0"/>
						<Atom3d ID="873" HasProperties="1" Mapping="409" Parent="189" UserID="279" DisplayStyle="Line" Hidden="1" XYZ="-0.399795023265545,-1.12275233842491,3.10743428157588" Connections="874" ForcefieldType="h1o" Charge="0.41" Components="H" Visible="0">
							<Properties Force="-174.201465543712,-446.662737676703,-250.839122406832" RelativeVelocity="-0.58906479595137,-0.20978492106408,0.453091596284141"/>
						</Atom3d>
						<Bond ID="874" Mapping="409" Parent="189" Hidden="1" Connects="870,873" Visible="0"/>
						<Molecule ID="189" Mapping="409" Parent="2" Children="870,871,872,873,874,2166" Name="Sketch 23" XYZ="0.367299602291215,-0.0918249005708066,0.459124502854039" Visible="0"/>
						<Atom3d ID="875" HasProperties="1" Mapping="409" Parent="191" UserID="280" DisplayStyle="Line" XYZ="-0.854180586916545,-0.964846924665419,0.433145817170071" Connections="877,879" ForcefieldType="o2*" Charge="-0.82" Components="O" Visible="0">
							<Properties Force="-449.873677705383,-289.633204311437,-1525.33366170766" RelativeVelocity="-0.0626700598353881,0.170377483002037,0.211836333171373"/>
						</Atom3d>
						<Atom3d ID="876" HasProperties="1" Mapping="409" Parent="191" UserID="281" DisplayStyle="Line" Hidden="1" XYZ="-0.850753391856525,-0.950329890577606,0.387854270391326" Connections="877" ForcefieldType="h1o" Charge="0.41" Components="H" Visible="0">
							<Properties Force="65.6014895309607,-35.3631367544399,837.234732074194" RelativeVelocity="0.314210917015236,-0.0769187562749508,-1.15579968128385"/>
						</Atom3d>
						<Bond ID="877" Mapping="409" Parent="191" Hidden="1" Connects="875,876" Visible="0"/>
						<Atom3d ID="878" HasProperties="1" Mapping="409" Parent="191" UserID="282" DisplayStyle="Line" Hidden="1" XYZ="-0.880304678186055,-1.00338689884019,0.422389455166573" Connections="879" ForcefieldType="h1o" Charge="0.41" Components="H" Visible="0">
							<Properties Force="411.940915535262,414.352943533769,525.987128082001" RelativeVelocity="-0.797929819582245,0.28397551235524,-0.0634555284969024"/>
						</Atom3d>
						<Bond ID="879" Mapping="409" Parent="191" Hidden="1" Connects="875,878" Visible="0"/>
						<Molecule ID="191" Mapping="409" Parent="2" Children="875,876,877,878,879,2167" Name="Sketch 23" XYZ="0.367299602291215,-0.0918249005708066,0.459124502854039" Visible="0"/>
						<Atom3d ID="880" HasProperties="1" Mapping="409" Parent="193" UserID="283" DisplayStyle="Line" XYZ="0.235245685477522,1.13939916645516,4.66153706435614" Connections="882,884" ForcefieldType="o2*" Charge="-0.82" Components="O" Visible="0">
							<Properties Force="-1331.90058482831,731.945851704925,-255.384715351121" RelativeVelocity="-0.283846740139972,0.0849258747616596,0.145014424154632"/>
						</Atom3d>
						<Atom3d ID="881" HasProperties="1" Mapping="409" Parent="193" UserID="284" DisplayStyle="Line" Hidden="1" XYZ="0.260027460901972,1.16152443551677,4.63149805342296" Connections="882" ForcefieldType="h1o" Charge="0.41" Components="H" Visible="0">
							<Properties Force="323.429035151533,293.048535760396,-210.94588830631" RelativeVelocity="1.51737138552861,0.308257149519225,0.757277191696213"/>
						</Atom3d>
						<Bond ID="882" Mapping="409" Parent="193" Hidden="1" Connects="880,881" Visible="0"/>
						<Atom3d ID="883" HasProperties="1" Mapping="409" Parent="193" UserID="285" DisplayStyle="Line" Hidden="1" XYZ="0.26326986107579,1.10887471237274,4.67400599710344" Connections="884" ForcefieldType="h1o" Charge="0.41" Components="H" Visible="0">
							<Properties Force="1067.84329295117,-1008.63606662898,504.48513836753" RelativeVelocity="-1.21124398232062,0.251331760476345,-0.157049964777731"/>
						</Atom3d>
						<Bond ID="884" Mapping="409" Parent="193" Hidden="1" Connects="880,883" Visible="0"/>
						<Molecule ID="193" Mapping="409" Parent="2" Children="880,881,882,883,884,2168" Name="Sketch 23" XYZ="0.367299602291215,-0.0918249005708066,0.459124502854039" Visible="0"/>
						<Atom3d ID="885" HasProperties="1" Mapping="409" Parent="195" UserID="286" DisplayStyle="Line" XYZ="-0.812295446000095,0.11804607616527,2.23261334183873" Connections="887,889" ForcefieldType="o2*" Charge="-0.82" Components="O" Visible="0">
							<Properties Force="550.803167567748,-405.939232093952,-153.714142868633" RelativeVelocity="-0.17813936204152,0.10396418843581,-0.0524448164865608"/>
						</Atom3d>
						<Atom3d ID="886" HasProperties="1" Mapping="409" Parent="195" UserID="287" DisplayStyle="Line" Hidden="1" XYZ="-0.798808402309565,0.102398510026188,2.1894668691429" Connections="887" ForcefieldType="h1o" Charge="0.41" Components="H" Visible="0">
							<Properties Force="-277.102376642307,346.953146915661,532.127436245193" RelativeVelocity="-1.60829820714457,0.394392128431994,-1.09027517242555"/>
						</Atom3d>
						<Bond ID="887" Mapping="409" Parent="195" Hidden="1" Connects="885,886" Visible="0"/>
						<Atom3d ID="888" HasProperties="1" Mapping="409" Parent="195" UserID="288" DisplayStyle="Line" Hidden="1" XYZ="-0.775489357849095,0.0960244724640604,2.25281314456033" Connections="889" ForcefieldType="h1o" Charge="0.41" Components="H" Visible="0">
							<Properties Force="-410.12637131256,317.440812827155,-1.06669431854351" RelativeVelocity="0.772979962332525,-1.87180357384907,0.304318710606565"/>
						</Atom3d>
						<Bond ID="889" Mapping="409" Parent="195" Hidden="1" Connects="885,888" Visible="0"/>
						<Molecule ID="195" Mapping="409" Parent="2" Children="885,886,887,888,889,2169" Name="Sketch 23" XYZ="0.367299602291215,-0.0918249005708066,0.459124502854039" Visible="0"/>
						<Atom3d ID="890" HasProperties="1" Mapping="409" Parent="197" UserID="289" DisplayStyle="Line" XYZ="2.15719571957934,0.0433834181239104,3.55198485626167" Connections="892,894" ForcefieldType="o2*" Charge="-0.82" Components="O" Visible="0">
							<Properties Force="889.651947571404,-757.410563818884,1168.76743467276" RelativeVelocity="0.261664244141962,-0.246182948809271,-0.107914621242143"/>
						</Atom3d>
						<Atom3d ID="891" HasProperties="1" Mapping="409" Parent="197" UserID="290" DisplayStyle="Line" Hidden="1" XYZ="2.19410192473438,0.0124468451315804,3.54854047333627" Connections="892" ForcefieldType="h1o" Charge="0.41" Components="H" Visible="0">
							<Properties Force="-655.369614471743,526.821937059498,70.1094268871131" RelativeVelocity="0.711614574400117,1.69378668916175,0.181341489395857"/>
						</Atom3d>
						<Bond ID="892" Mapping="409" Parent="197" Hidden="1" Connects="890,891" Visible="0"/>
						<Atom3d ID="893" HasProperties="1" Mapping="409" Parent="197" UserID="291" DisplayStyle="Line" Hidden="1" XYZ="2.15313493295513,0.0502723806729344,3.50856107401481" Connections="894" ForcefieldType="h1o" Charge="0.41" Components="H" Visible="0">
							<Properties Force="-206.588701323601,196.642607488157,-1050.15645104608" RelativeVelocity="-0.771773034218837,0.929616618136458,-0.876888235707161"/>
						</Atom3d>
						<Bond ID="894" Mapping="409" Parent="197" Hidden="1" Connects="890,893" Visible="0"/>
						<Molecule ID="197" Mapping="409" Parent="2" Children="890,891,892,893,894,2170" Name="Sketch 23" XYZ="0.367299602291215,-0.0918249005708066,0.459124502854039" Visible="0"/>
						<Atom3d ID="895" HasProperties="1" Mapping="409" Parent="199" UserID="292" DisplayStyle="Line" XYZ="3.22688321610681,1.55825032929439,1.21488421436581" Connections="897,899" ForcefieldType="o2*" Charge="-0.82" Components="O" Visible="0">
							<Properties Force="-923.083247745638,-240.298133639421,721.025429786835" RelativeVelocity="-0.250824179342898,0.0938057659228652,-0.0159926951831034"/>
						</Atom3d>
						<Atom3d ID="896" HasProperties="1" Mapping="409" Parent="199" UserID="293" DisplayStyle="Line" Hidden="1" XYZ="3.24267775766874,1.57158093873517,1.17574337050927" Connections="897" ForcefieldType="h1o" Charge="0.41" Components="H" Visible="0">
							<Properties Force="214.63166913841,230.627606079384,-701.146492039621" RelativeVelocity="-1.11084546568923,1.38654987336479,-0.0192247041322505"/>
						</Atom3d>
						<Bond ID="897" Mapping="409" Parent="199" Hidden="1" Connects="895,896" Visible="0"/>
						<Atom3d ID="898" HasProperties="1" Mapping="409" Parent="199" UserID="294" DisplayStyle="Line" Hidden="1" XYZ="3.18080855635348,1.5533804598123,1.20661340667908" Connections="899" ForcefieldType="h1o" Charge="0.41" Components="H" Visible="0">
							<Properties Force="538.032957351479,97.1172033347563,-29.4341635442533" RelativeVelocity="-0.627864843726865,-0.134606308200649,-0.0739296134024061"/>
						</Atom3d>
						<Bond ID="899" Mapping="409" Parent="199" Hidden="1" Connects="895,898" Visible="0"/>
						<Molecule ID="199" Mapping="409" Parent="2" Children="895,896,897,898,899,2171" Name="Sketch 23" XYZ="0.367299602291215,-0.0918249005708066,0.459124502854039" Visible="0"/>
						<Atom3d ID="900" HasProperties="1" Mapping="409" Parent="201" UserID="295" DisplayStyle="Line" XYZ="0.835906222269783,3.31476629870082,1.2455386202139" Connections="902,904" ForcefieldType="o2*" Charge="-0.82" Components="O" Visible="0">
							<Properties Force="-911.338938238218,449.165520317543,1389.32710366544" RelativeVelocity="-0.0627781394999,0.0298637830205987,-0.105696338049039"/>
						</Atom3d>
						<Atom3d ID="901" HasProperties="1" Mapping="409" Parent="201" UserID="296" DisplayStyle="Line" Hidden="1" XYZ="0.865615909815069,3.30525820576916,1.21632412774734" Connections="902" ForcefieldType="h1o" Charge="0.41" Components="H" Visible="0">
							<Properties Force="1191.62756353184,-438.674270050235,-1254.40078981205" RelativeVelocity="-0.911730873061205,1.20424243037557,-0.409670599615665"/>
						</Atom3d>
						<Bond ID="902" Mapping="409" Parent="201" Hidden="1" Connects="900,901" Visible="0"/>
						<Atom3d ID="903" HasProperties="1" Mapping="409" Parent="201" UserID="297" DisplayStyle="Line" Hidden="1" XYZ="0.850942877256607,3.35592675359924,1.25942486640064" Connections="904" ForcefieldType="h1o" Charge="0.41" Components="H" Visible="0">
							<Properties Force="-251.049162092957,25.5560484775658,-102.147784105761" RelativeVelocity="1.07425506628116,-0.586925007627842,0.581701040526723"/>
						</Atom3d>
						<Bond ID="904" Mapping="409" Parent="201" Hidden="1" Connects="900,903" Visible="0"/>
						<Molecule ID="201" Mapping="409" Parent="2" Children="900,901,902,903,904,2172" Name="Sketch 23" XYZ="0.367299602291215,-0.0918249005708066,0.459124502854039" Visible="0"/>
						<Atom3d ID="905" HasProperties="1" Mapping="409" Parent="203" UserID="298" DisplayStyle="Line" XYZ="0.761640748790244,-0.832424117675629,2.92722746609681" Connections="907,909" ForcefieldType="o2*" Charge="-0.82" Components="O" Visible="0">
							<Properties Force="-680.396438140478,1351.46722734019,-319.09889147091" RelativeVelocity="0.0624731512903462,0.0892434364089781,0.167643171138851"/>
						</Atom3d>
						<Atom3d ID="906" HasProperties="1" Mapping="409" Parent="203" UserID="299" DisplayStyle="Line" Hidden="1" XYZ="0.741020895459052,-0.829708529422509,2.88564038427383" Connections="907" ForcefieldType="h1o" Charge="0.41" Components="H" Visible="0">
							<Properties Force="171.559273030778,-92.3763252701313,466.953092869063" RelativeVelocity="0.333048783974728,1.39442864113913,-0.518972764191546"/>
						</Atom3d>
						<Bond ID="907" Mapping="409" Parent="203" Hidden="1" Connects="905,906" Visible="0"/>
						<Atom3d ID="908" HasProperties="1" Mapping="409" Parent="203" UserID="300" DisplayStyle="Line" Hidden="1" XYZ="0.777482078903842,-0.872983332869897,2.92745147795661" Connections="909" ForcefieldType="h1o" Charge="0.41" Components="H" Visible="0">
							<Properties Force="334.076486869303,-1236.37815453388,-156.89550788892" RelativeVelocity="-1.51027393454953,0.300677613146727,-0.0699907102405151"/>
						</Atom3d>
						<Bond ID="909" Mapping="409" Parent="203" Hidden="1" Connects="905,908" Visible="0"/>
						<Molecule ID="203" Mapping="409" Parent="2" Children="905,906,907,908,909,2173" Name="Sketch 23" XYZ="0.850864035921504,-0.689063066740851,0.459124502854039" Visible="0"/>
						<Atom3d ID="910" HasProperties="1" Mapping="409" Parent="205" UserID="301" DisplayStyle="Line" XYZ="-0.188319567255803,-3.36303729239297,2.00494757571278" Connections="912,914" ForcefieldType="o2*" Charge="-0.82" Components="O" Visible="0">
							<Properties Force="-51.4712845012322,250.688587080894,-297.20591234963" RelativeVelocity="0.316746147061858,0.0267228782238315,0.0466751501603083"/>
						</Atom3d>
						<Atom3d ID="911" HasProperties="1" Mapping="409" Parent="205" UserID="302" DisplayStyle="Line" Hidden="1" XYZ="-0.151989555852209,-3.34327665551715,2.02558039449806" Connections="912" ForcefieldType="h1o" Charge="0.41" Components="H" Visible="0">
							<Properties Force="-125.413738640406,152.441417254789,-193.349199466454" RelativeVelocity="0.188108528729996,1.54421604792186,0.327368407802553"/>
						</Atom3d>
						<Bond ID="912" Mapping="409" Parent="205" Hidden="1" Connects="910,911" Visible="0"/>
						<Atom3d ID="913" HasProperties="1" Mapping="409" Parent="205" UserID="303" DisplayStyle="Line" Hidden="1" XYZ="-0.194208072660064,-3.33701740419877,1.96620475894963" Connections="914" ForcefieldType="h1o" Charge="0.41" Components="H" Visible="0">
							<Properties Force="241.561992223608,-259.267737001579,500.122318343951" RelativeVelocity="-0.676762377339586,-0.385583869484609,-0.70114160420884"/>
						</Atom3d>
						<Bond ID="914" Mapping="409" Parent="205" Hidden="1" Connects="910,913" Visible="0"/>
						<Molecule ID="205" Mapping="409" Parent="2" Children="910,911,912,913,914,2174" Name="Sketch 23" XYZ="0.367299602291215,-0.0918249005708066,0.459124502854039" Visible="0"/>
						<Atom3d ID="915" HasProperties="1" Mapping="409" Parent="207" UserID="304" DisplayStyle="Line" XYZ="3.13892728767832,1.18849105096577,2.47547639685326" Connections="917,919" ForcefieldType="o2*" Charge="-0.82" Components="O" Visible="0">
							<Properties Force="458.499429516292,-5.09333815133728,-71.4355150984649" RelativeVelocity="-0.0513160217167689,0.0417388590623335,0.0965424664217454"/>
						</Atom3d>
						<Atom3d ID="916" HasProperties="1" Mapping="409" Parent="207" UserID="305" DisplayStyle="Line" Hidden="1" XYZ="3.15009224846029,1.16746514227188,2.43479494979692" Connections="917" ForcefieldType="h1o" Charge="0.41" Components="H" Visible="0">
							<Properties Force="-238.972727778548,248.954440045279,295.346527505319" RelativeVelocity="0.317778464336432,-0.133222516373522,0.47820389631314"/>
						</Atom3d>
						<Bond ID="917" Mapping="409" Parent="207" Hidden="1" Connects="915,916" Visible="0"/>
						<Atom3d ID="918" HasProperties="1" Mapping="409" Parent="207" UserID="306" DisplayStyle="Line" Hidden="1" XYZ="3.18041385582739,1.20638679949513,2.48525472544797" Connections="919" ForcefieldType="h1o" Charge="0.41" Components="H" Visible="0">
							<Properties Force="-206.137177380076,-111.938092540709,-185.561583985294" RelativeVelocity="-0.558808056336725,0.628428764613462,1.39186145252874"/>
						</Atom3d>
						<Bond ID="919" Mapping="409" Parent="207" Hidden="1" Connects="915,918" Visible="0"/>
						<Molecule ID="207" Mapping="409" Parent="2" Children="915,916,917,918,919,2175" Name="Sketch 23" XYZ="0.107473936460015,0.14454428301915,0.459124502854039" Visible="0"/>
						<Atom3d ID="920" HasProperties="1" Mapping="409" Parent="209" UserID="307" DisplayStyle="Line" XYZ="1.86012611693672,-1.06691730509817,1.72843374992931" Connections="922,924" ForcefieldType="o2*" Charge="-0.82" Components="O" Visible="0">
							<Properties Force="188.444248463359,529.129252417518,-240.151439778978" RelativeVelocity="-0.0531254301960637,0.243129132932412,-0.257267810745791"/>
						</Atom3d>
						<Atom3d ID="921" HasProperties="1" Mapping="409" Parent="209" UserID="308" DisplayStyle="Line" Hidden="1" XYZ="1.87046522701552,-1.03011691088686,1.70191094162011" Connections="922" ForcefieldType="h1o" Charge="0.41" Components="H" Visible="0">
							<Properties Force="198.52442108986,-352.451268043797,166.027619676584" RelativeVelocity="-0.769762233828141,0.541572580037665,-0.961387977638027"/>
						</Atom3d>
						<Bond ID="922" Mapping="409" Parent="209" Hidden="1" Connects="920,921" Visible="0"/>
						<Atom3d ID="923" HasProperties="1" Mapping="409" Parent="209" UserID="309" DisplayStyle="Line" Hidden="1" XYZ="1.81529855043264,-1.06040712290676,1.72582671607894" Connections="924" ForcefieldType="h1o" Charge="0.41" Components="H" Visible="0">
							<Properties Force="-309.173774273403,-200.465959059294,110.700855743261" RelativeVelocity="0.011774081609533,-1.86007278864793,-0.405377560983901"/>
						</Atom3d>
						<Bond ID="924" Mapping="409" Parent="209" Hidden="1" Connects="920,923" Visible="0"/>
						<Molecule ID="209" Mapping="409" Parent="2" Children="920,921,922,923,924,2176" Name="Sketch 23" XYZ="0.367299602291215,-0.0918249005708066,0.459124502854039" Visible="0"/>
						<Atom3d ID="925" HasProperties="1" Mapping="409" Parent="211" UserID="310" DisplayStyle="Line" XYZ="-0.843377032803255,-0.271446564086329,-0.901095292796261" Connections="927,929" ForcefieldType="o2*" Charge="-0.82" Components="O" Visible="0">
							<Properties Force="-1123.37027310587,287.400875838009,-192.402938541564" RelativeVelocity="-0.212002858409723,0.148681670359132,0.00167218317391412"/>
						</Atom3d>
						<Atom3d ID="926" HasProperties="1" Mapping="409" Parent="211" UserID="311" DisplayStyle="Line" Hidden="1" XYZ="-0.886521782420855,-0.252596821404247,-0.912300565316201" Connections="927" ForcefieldType="h1o" Charge="0.41" Components="H" Visible="0">
							<Properties Force="933.547538015842,-379.953515459225,193.54283675166" RelativeVelocity="-0.453490616233823,0.212698695490418,0.498236669665636"/>
						</Atom3d>
						<Bond ID="927" Mapping="409" Parent="211" Hidden="1" Connects="925,926" Visible="0"/>
						<Atom3d ID="928" HasProperties="1" Mapping="409" Parent="211" UserID="312" DisplayStyle="Line" Hidden="1" XYZ="-0.816803610744335,-0.234703218839384,-0.910179663503411" Connections="929" ForcefieldType="h1o" Charge="0.41" Components="H" Visible="0">
							<Properties Force="26.5980993050186,-57.9072102378116,40.396310149311" RelativeVelocity="0.254746491908766,0.600160550930617,0.161764130159143"/>
						</Atom3d>
						<Bond ID="929" Mapping="409" Parent="211" Hidden="1" Connects="925,928" Visible="0"/>
						<Molecule ID="211" Mapping="409" Parent="2" Children="925,926,927,928,929,2177" Name="Sketch 23" XYZ="0.367299602291215,-0.0918249005708066,0.459124502854039" Visible="0"/>
						<Atom3d ID="930" HasProperties="1" Mapping="409" Parent="213" UserID="313" DisplayStyle="Line" XYZ="1.73173417647236,-3.06802762054725,-0.256996504957302" Connections="932,934" ForcefieldType="o2*" Charge="-0.82" Components="O" Visible="0">
							<Properties Force="145.864149307493,-222.418760142076,168.709916050276" RelativeVelocity="0.236837859384141,-0.127381936397973,-0.101135431528083"/>
						</Atom3d>
						<Atom3d ID="931" HasProperties="1" Mapping="409" Parent="213" UserID="314" DisplayStyle="Line" Hidden="1" XYZ="1.73210138080158,-3.05034347231229,-0.215019688526203" Connections="932" ForcefieldType="h1o" Charge="0.41" Components="H" Visible="0">
							<Properties Force="-159.801316759343,303.294752584138,128.092475477381" RelativeVelocity="0.15196511440884,-0.418671752084096,-0.339047578336077"/>
						</Atom3d>
						<Bond ID="932" Mapping="409" Parent="213" Hidden="1" Connects="930,931" Visible="0"/>
						<Atom3d ID="933" HasProperties="1" Mapping="409" Parent="213" UserID="315" DisplayStyle="Line" Hidden="1" XYZ="1.73553797622051,-3.11169509700326,-0.242805227745197" Connections="934" ForcefieldType="h1o" Charge="0.41" Components="H" Visible="0">
							<Properties Force="-33.4418885274725,-164.975742533759,-194.214167419595" RelativeVelocity="-1.21692536239104,-0.332990306643634,0.144314894600858"/>
						</Atom3d>
						<Bond ID="934" Mapping="409" Parent="213" Hidden="1" Connects="930,933" Visible="0"/>
						<Molecule ID="213" Mapping="409" Parent="2" Children="930,931,932,933,934,2178" Name="Sketch 23" XYZ="0.574799265975854,0.0308705535064224,0.459124502854039" Visible="0"/>
						<Atom3d ID="935" HasProperties="1" Mapping="409" Parent="215" UserID="316" DisplayStyle="Line" XYZ="0.141206286921932,2.43244631264232,2.26421419200455" Connections="937,939" ForcefieldType="o2*" Charge="-0.82" Components="O" Visible="0">
							<Properties Force="139.347095363997,518.22263380255,-485.5527237695" RelativeVelocity="-0.0387853608533903,-0.216967770558356,-0.278447336738943"/>
						</Atom3d>
						<Atom3d ID="936" HasProperties="1" Mapping="409" Parent="215" UserID="317" DisplayStyle="Line" Hidden="1" XYZ="0.177158865487894,2.45712810019482,2.27930261105136" Connections="937" ForcefieldType="h1o" Charge="0.41" Components="H" Visible="0">
							<Properties Force="-168.286218429412,-131.16137646239,132.171493685859" RelativeVelocity="-0.165867862042241,-0.266881362167143,0.0688411416940436"/>
						</Atom3d>
						<Bond ID="937" Mapping="409" Parent="215" Hidden="1" Connects="935,936" Visible="0"/>
						<Atom3d ID="938" HasProperties="1" Mapping="409" Parent="215" UserID="318" DisplayStyle="Line" Hidden="1" XYZ="0.127189233434133,2.46344912979434,2.23174472631194" Connections="939" ForcefieldType="h1o" Charge="0.41" Components="H" Visible="0">
							<Properties Force="-21.3376867259658,-328.791249566914,235.043742594996" RelativeVelocity="0.711336453537461,-0.181119730228138,0.115123316549499"/>
						</Atom3d>
						<Bond ID="939" Mapping="409" Parent="215" Hidden="1" Connects="935,938" Visible="0"/>
						<Molecule ID="215" Mapping="409" Parent="2" Children="935,936,937,938,939,2179" Name="Sketch 23" XYZ="0.419388151614381,-0.020926593766467,0.459124502854039" Visible="0"/>
						<Atom3d ID="940" HasProperties="1" Mapping="409" Parent="217" UserID="319" DisplayStyle="Line" XYZ="-0.0201264112796868,1.38178494654398,0.967011249193192" Connections="942,944" ForcefieldType="o2*" Charge="-0.82" Components="O" Visible="0">
							<Properties Force="-110.151165570978,-550.126648770314,417.232252761326" RelativeVelocity="0.172173079722483,0.225350512350629,-0.145241991752351"/>
						</Atom3d>
						<Atom3d ID="941" HasProperties="1" Mapping="409" Parent="217" UserID="320" DisplayStyle="Line" Hidden="1" XYZ="-0.0382272928408459,1.41911781839078,0.950195602623811" Connections="942" ForcefieldType="h1o" Charge="0.41" Components="H" Visible="0">
							<Properties Force="-231.581282467997,530.490007778659,-228.194785336356" RelativeVelocity="-1.23505439804617,-0.993905767202499,0.754089264100217"/>
						</Atom3d>
						<Bond ID="942" Mapping="409" Parent="217" Hidden="1" Connects="940,941" Visible="0"/>
						<Atom3d ID="943" HasProperties="1" Mapping="409" Parent="217" UserID="321" DisplayStyle="Line" Hidden="1" XYZ="-0.0538874508860678,1.37003296567709,0.997236217338728" Connections="944" ForcefieldType="h1o" Charge="0.41" Components="H" Visible="0">
							<Properties Force="342.708403264748,63.0496378903519,-229.348166189545" RelativeVelocity="-0.438942510574217,0.86745188427606,-0.178243043173431"/>
						</Atom3d>
						<Bond ID="944" Mapping="409" Parent="217" Hidden="1" Connects="940,943" Visible="0"/>
						<Molecule ID="217" Mapping="409" Parent="2" Children="940,941,942,943,944,2180" Name="Sketch 23" XYZ="0.508038504616449,-0.068368416703101,0.459124502854039" Visible="0"/>
						<Atom3d ID="945" HasProperties="1" Mapping="409" Parent="219" UserID="322" DisplayStyle="Line" XYZ="2.06185595104354,0.0926529133998754,4.20109573950335" Connections="947,949" ForcefieldType="o2*" Charge="-0.82" Components="O" Visible="0">
							<Properties Force="706.479926606832,-151.159059098284,471.249936050421" RelativeVelocity="0.139483087219988,0.0174554897980196,-0.0946989395139335"/>
						</Atom3d>
						<Atom3d ID="946" HasProperties="1" Mapping="409" Parent="219" UserID="323" DisplayStyle="Line" Hidden="1" XYZ="2.10601476048134,0.109370447129598,4.20882660838055" Connections="947" ForcefieldType="h1o" Charge="0.41" Components="H" Visible="0">
							<Properties Force="-647.976481079254,-174.472718281361,-108.601831504619" RelativeVelocity="0.184303807662533,-0.0472902710072476,-0.242523309420429"/>
						</Atom3d>
						<Bond ID="947" Mapping="409" Parent="219" Hidden="1" Connects="945,946" Visible="0"/>
						<Atom3d ID="948" HasProperties="1" Mapping="409" Parent="219" UserID="324" DisplayStyle="Line" Hidden="1" XYZ="2.06638246699987,0.0538942007457794,4.2267681365185" Connections="949" ForcefieldType="h1o" Charge="0.41" Components="H" Visible="0">
							<Properties Force="-99.9991285491597,294.633791635019,-261.789754099257" RelativeVelocity="0.247860756397254,-0.836305013532238,-1.2077653957094"/>
						</Atom3d>
						<Bond ID="949" Mapping="409" Parent="219" Hidden="1" Connects="945,948" Visible="0"/>
						<Molecule ID="219" Mapping="409" Parent="2" Children="945,946,947,948,949,2181" Name="Sketch 23" XYZ="0.367299602291215,-0.0918249005708066,0.459124502854039" Visible="0"/>
						<Atom3d ID="950" HasProperties="1" Mapping="409" Parent="221" UserID="325" DisplayStyle="Line" XYZ="2.58144535716124,-0.325416816207398,3.12554796232027" Connections="952,954" ForcefieldType="o2*" Charge="-0.82" Components="O" Visible="0">
							<Properties Force="-306.807945089334,-134.821822550531,-485.324309115722" RelativeVelocity="0.276560787013011,-0.0634186350519963,0.207350356271328"/>
						</Atom3d>
						<Atom3d ID="951" HasProperties="1" Mapping="409" Parent="221" UserID="326" DisplayStyle="Line" Hidden="1" XYZ="2.6238933045923,-0.320481649735879,3.11131434540742" Connections="952" ForcefieldType="h1o" Charge="0.41" Components="H" Visible="0">
							<Properties Force="244.232323444221,-17.4908725885237,-119.871665179293" RelativeVelocity="-0.126173381668461,-0.863142310508129,-0.0806184523023167"/>
						</Atom3d>
						<Bond ID="952" Mapping="409" Parent="221" Hidden="1" Connects="950,951" Visible="0"/>
						<Atom3d ID="953" HasProperties="1" Mapping="409" Parent="221" UserID="327" DisplayStyle="Line" Hidden="1" XYZ="2.58452065224726,-0.309472989359269,3.1673632007256" Connections="954" ForcefieldType="h1o" Charge="0.41" Components="H" Visible="0">
							<Properties Force="-50.3797180811275,141.072980930807,471.387726774436" RelativeVelocity="-0.0264728573198183,-0.762814905212143,-0.702145457633959"/>
						</Atom3d>
						<Bond ID="954" Mapping="409" Parent="221" Hidden="1" Connects="950,953" Visible="0"/>
						<Molecule ID="221" Mapping="409" Parent="2" Children="950,951,952,953,954,2182" Name="Sketch 23" XYZ="0.367299602291215,-0.0918249005708066,0.459124502854039" Visible="0"/>
						<Atom3d ID="955" HasProperties="1" Mapping="409" Parent="223" UserID="328" DisplayStyle="Line" XYZ="1.3708512503076,1.9062619764483,4.01409478486752" Connections="957,959" ForcefieldType="o2*" Charge="-0.82" Components="O" Visible="0">
							<Properties Force="46.1607475952445,293.033719287576,-606.261478422854" RelativeVelocity="-0.12794017352423,0.182770911273385,-0.238236001543138"/>
						</Atom3d>
						<Atom3d ID="956" HasProperties="1" Mapping="409" Parent="223" UserID="329" DisplayStyle="Line" Hidden="1" XYZ="1.41590195300365,1.91840367086269,4.00870988063798" Connections="957" ForcefieldType="h1o" Charge="0.41" Components="H" Visible="0">
							<Properties Force="-305.637607998379,-242.779244517767,263.721033653627" RelativeVelocity="-0.587407439437715,0.434673753216453,-0.209309394172089"/>
						</Atom3d>
						<Bond ID="957" Mapping="409" Parent="223" Hidden="1" Connects="955,956" Visible="0"/>
						<Atom3d ID="958" HasProperties="1" Mapping="409" Parent="223" UserID="330" DisplayStyle="Line" Hidden="1" XYZ="1.35642407630339,1.9177256372091,3.97129995794852" Connections="959" ForcefieldType="h1o" Charge="0.41" Components="H" Visible="0">
							<Properties Force="-46.0790482577679,-145.57263732145,482.063271325465" RelativeVelocity="0.245112681659698,1.44261111981494,-0.115747216804857"/>
						</Atom3d>
						<Bond ID="959" Mapping="409" Parent="223" Hidden="1" Connects="955,958" Visible="0"/>
						<Molecule ID="223" Mapping="409" Parent="2" Children="955,956,957,958,959,2183" Name="Sketch 23" XYZ="0.574799265975854,0.0308705535064224,0.459124502854039" Visible="0"/>
						<Atom3d ID="960" HasProperties="1" Mapping="409" Parent="225" UserID="331" DisplayStyle="Line" XYZ="-0.0692052138422798,0.00670223385481081,-0.400523333141876" Connections="962,964" ForcefieldType="o2*" Charge="-0.82" Components="O" Visible="0">
							<Properties Force="-852.594349036039,-125.86231278487,-97.3893124962432" RelativeVelocity="0.110357834754632,-0.0615097884941279,0.192036207968939"/>
						</Atom3d>
						<Atom3d ID="961" HasProperties="1" Mapping="409" Parent="225" UserID="332" DisplayStyle="Line" Hidden="1" XYZ="-0.0470764284275149,0.0250273882761584,-0.434876792801888" Connections="962" ForcefieldType="h1o" Charge="0.41" Components="H" Visible="0">
							<Properties Force="420.189645250525,293.192078745441,-291.19868542283" RelativeVelocity="-0.381999372710671,1.8941656974117,-1.14600381441613"/>
						</Atom3d>
						<Bond ID="962" Mapping="409" Parent="225" Hidden="1" Connects="960,961" Visible="0"/>
						<Atom3d ID="963" HasProperties="1" Mapping="409" Parent="225" UserID="333" DisplayStyle="Line" Hidden="1" XYZ="-0.0426532772572089,0.0157078155205374,-0.36559684305972" Connections="964" ForcefieldType="h1o" Charge="0.41" Components="H" Visible="0">
							<Properties Force="453.565940626393,-51.4702020801554,299.179619674918" RelativeVelocity="1.19871313585035,-0.364683068122853,-0.457018024027811"/>
						</Atom3d>
						<Bond ID="964" Mapping="409" Parent="225" Hidden="1" Connects="960,963" Visible="0"/>
						<Molecule ID="225" Mapping="409" Parent="2" Children="960,961,962,963,964,2184" Name="Sketch 23" XYZ="0.555673217536143,-0.116183557254817,0.459124502854039" Visible="0"/>
						<Atom3d ID="965" HasProperties="1" Mapping="409" Parent="227" UserID="334" DisplayStyle="Line" XYZ="5.99313474884072,-1.95548099223235,0.491667152140135" Connections="967,969" ForcefieldType="o2*" Charge="-0.82" Components="O" Visible="0">
							<Properties Force="-135.434438932465,-286.369232764068,-408.306510061239" RelativeVelocity="-0.166494071577769,0.0667223094817914,-0.0148827045231117"/>
						</Atom3d>
						<Atom3d ID="966" HasProperties="1" Mapping="409" Parent="227" UserID="335" DisplayStyle="Line" Hidden="1" XYZ="5.97755516511922,-1.96536309292972,0.448800282911407" Connections="967" ForcefieldType="h1o" Charge="0.41" Components="H" Visible="0">
							<Properties Force="189.593827677115,85.8918331694054,278.630320822884" RelativeVelocity="0.200972027051185,-0.51456842847832,0.0819188789157684"/>
						</Atom3d>
						<Bond ID="967" Mapping="409" Parent="227" Hidden="1" Connects="965,966" Visible="0"/>
						<Atom3d ID="968" HasProperties="1" Mapping="409" Parent="227" UserID="336" DisplayStyle="Line" Hidden="1" XYZ="6.0316307042221,-1.98067665632715,0.491875422613226" Connections="969" ForcefieldType="h1o" Charge="0.41" Components="H" Visible="0">
							<Properties Force="-14.4030574848863,-7.56302632198474,-7.54115203594082" RelativeVelocity="-0.480705566615579,1.57300317135082,-0.919520580994304"/>
						</Atom3d>
						<Bond ID="969" Mapping="409" Parent="227" Hidden="1" Connects="965,968" Visible="0"/>
						<Molecule ID="227" Mapping="409" Parent="2" Children="965,966,967,968,969,2185" Name="Sketch 23" XYZ="0.367299602291215,-0.0918249005708066,0.459124502854039" Visible="0"/>
						<Atom3d ID="970" HasProperties="1" Mapping="409" Parent="229" UserID="337" DisplayStyle="Line" XYZ="-1.30185040884996,2.15568001501992,-0.549851687520601" Connections="972,974" ForcefieldType="o2*" Charge="-0.82" Components="O" Visible="0">
							<Properties Force="109.549860914671,-424.072275373638,429.894314953538" RelativeVelocity="0.187370012730807,-0.231690809676259,-0.296513917827365"/>
						</Atom3d>
						<Atom3d ID="971" HasProperties="1" Mapping="409" Parent="229" UserID="338" DisplayStyle="Line" Hidden="1" XYZ="-1.29231398853506,2.12775962004409,-0.511803091043174" Connections="972" ForcefieldType="h1o" Charge="0.41" Components="H" Visible="0">
							<Properties Force="-312.088558352055,413.634697610117,-586.249476839194" RelativeVelocity="-0.365971353937754,-0.604832170695238,-0.451731518351211"/>
						</Atom3d>
						<Bond ID="972" Mapping="409" Parent="229" Hidden="1" Connects="970,971" Visible="0"/>
						<Atom3d ID="973" HasProperties="1" Mapping="409" Parent="229" UserID="339" DisplayStyle="Line" Hidden="1" XYZ="-1.26685642565145,2.18436603195675,-0.546322285306811" Connections="974" ForcefieldType="h1o" Charge="0.41" Components="H" Visible="0">
							<Properties Force="117.556534214911,55.7163925432821,-48.6400196008859" RelativeVelocity="-0.683183724604372,-0.103431888830074,-0.0667135076604291"/>
						</Atom3d>
						<Bond ID="974" Mapping="409" Parent="229" Hidden="1" Connects="970,973" Visible="0"/>
						<Molecule ID="229" Mapping="409" Parent="2" Children="970,971,972,973,974,2186" Name="Sketch 23" XYZ="0.367299602291215,-0.0918249005708066,0.459124502854039" Visible="0"/>
						<Atom3d ID="975" HasProperties="1" Mapping="409" Parent="231" UserID="340" DisplayStyle="Line" XYZ="3.03531233422346,1.84567917357361,3.38575140445298" Connections="977,979" ForcefieldType="o2*" Charge="-0.82" Components="O" Visible="0">
							<Properties Force="87.9192944947372,-428.758209434158,-513.847486857558" RelativeVelocity="0.193138038386217,-0.280364059218325,0.376708585199959"/>
						</Atom3d>
						<Atom3d ID="976" HasProperties="1" Mapping="409" Parent="231" UserID="341" DisplayStyle="Line" Hidden="1" XYZ="2.98973361918013,1.83941042915322,3.3808415333941" Connections="977" ForcefieldType="h1o" Charge="0.41" Components="H" Visible="0">
							<Properties Force="116.515754493423,109.186378028976,83.4998115194413" RelativeVelocity="-0.557652494750917,0.192464367094982,-0.870479925159677"/>
						</Atom3d>
						<Bond ID="977" Mapping="409" Parent="231" Hidden="1" Connects="975,976" Visible="0"/>
						<Atom3d ID="978" HasProperties="1" Mapping="409" Parent="231" UserID="342" DisplayStyle="Line" Hidden="1" XYZ="3.05124946665333,1.81486146739598,3.35389126461389" Connections="979" ForcefieldType="h1o" Charge="0.41" Components="H" Visible="0">
							<Properties Force="-181.341631050959,307.168651038805,390.597982142855" RelativeVelocity="1.49527846640011,0.712127253766061,-0.437129446781769"/>
						</Atom3d>
						<Bond ID="979" Mapping="409" Parent="231" Hidden="1" Connects="975,978" Visible="0"/>
						<Molecule ID="231" Mapping="409" Parent="2" Children="975,976,977,978,979,2187" Name="Sketch 23" XYZ="0.520668918927687,0.249196287967375,0.459124502854039" Visible="0"/>
						<Atom3d ID="980" HasProperties="1" Mapping="409" Parent="233" UserID="343" DisplayStyle="Line" XYZ="-0.0507986718182118,0.295888704229292,0.168592150403905" Connections="982,984" ForcefieldType="o2*" Charge="-0.82" Components="O" Visible="0">
							<Properties Force="384.646984841328,70.080839052225,-142.437669991752" RelativeVelocity="-0.0806572595867642,-0.190054818353717,-0.0235422218554859"/>
						</Atom3d>
						<Atom3d ID="981" HasProperties="1" Mapping="409" Parent="233" UserID="344" DisplayStyle="Line" Hidden="1" XYZ="-0.0107031813912819,0.309729433142067,0.149082115018973" Connections="982" ForcefieldType="h1o" Charge="0.41" Components="H" Visible="0">
							<Properties Force="-320.893186364234,60.6228248411021,81.601685841495" RelativeVelocity="-0.288730832412173,-0.232500178795885,0.36770490166679"/>
						</Atom3d>
						<Bond ID="982" Mapping="409" Parent="233" Hidden="1" Connects="980,981" Visible="0"/>
						<Atom3d ID="983" HasProperties="1" Mapping="409" Parent="233" UserID="345" DisplayStyle="Line" Hidden="1" XYZ="-0.0404077834251068,0.251051029181022,0.174622073226391" Connections="984" ForcefieldType="h1o" Charge="0.41" Components="H" Visible="0">
							<Properties Force="-169.594984751813,292.994631581234,104.149602079019" RelativeVelocity="0.752654694304529,-1.41678562186083,0.72836218190577"/>
						</Atom3d>
						<Bond ID="984" Mapping="409" Parent="233" Hidden="1" Connects="980,983" Visible="0"/>
						<Molecule ID="233" Mapping="409" Parent="2" Children="980,981,982,983,984,2188" Name="Sketch 23" XYZ="0.367299602291215,-0.0918249005708066,0.459124502854039" Visible="0"/>
						<Atom3d ID="985" HasProperties="1" Mapping="409" Parent="235" UserID="346" DisplayStyle="Line" XYZ="2.00877157718226,-1.44289583740497,0.824945046129595" Connections="987,989" ForcefieldType="o2*" Charge="-0.82" Components="O" Visible="0">
							<Properties Force="-394.854466518416,188.776163075181,183.36470687878" RelativeVelocity="-0.231663514724396,0.0188461024152064,0.0912003611102441"/>
						</Atom3d>
						<Atom3d ID="986" HasProperties="1" Mapping="409" Parent="235" UserID="347" DisplayStyle="Line" Hidden="1" XYZ="2.03584524618013,-1.47347485330235,0.805329584483773" Connections="987" ForcefieldType="h1o" Charge="0.41" Components="H" Visible="0">
							<Properties Force="137.965645151765,110.034979298824,-123.830671242851" RelativeVelocity="-0.984971527369302,0.363180903287945,-0.640477432529009"/>
						</Atom3d>
						<Bond ID="987" Mapping="409" Parent="235" Hidden="1" Connects="985,986" Visible="0"/>
						<Atom3d ID="988" HasProperties="1" Mapping="409" Parent="235" UserID="348" DisplayStyle="Line" Hidden="1" XYZ="2.02851476731038,-1.4018633479078,0.818571381500229" Connections="989" ForcefieldType="h1o" Charge="0.41" Components="H" Visible="0">
							<Properties Force="219.96713261315,-296.075368510462,-62.5159010825031" RelativeVelocity="0.79399662328273,-1.21484341072405,0.765357113634116"/>
						</Atom3d>
						<Bond ID="989" Mapping="409" Parent="235" Hidden="1" Connects="985,988" Visible="0"/>
						<Molecule ID="235" Mapping="409" Parent="2" Children="985,986,987,988,989,2189" Name="Sketch 23" XYZ="0.143560834492126,-0.299324565554357,0.459124502854039" Visible="0"/>
						<Atom3d ID="990" HasProperties="1" Mapping="409" Parent="237" UserID="349" DisplayStyle="Line" XYZ="2.51718073074181,-1.10060764943055,1.20101681617699" Connections="992,994" ForcefieldType="o2*" Charge="-0.82" Components="O" Visible="0">
							<Properties Force="11.3590266525932,-274.311143777527,-85.546629275926" RelativeVelocity="-0.0924984879980542,-0.121715355805645,0.148909829130124"/>
						</Atom3d>
						<Atom3d ID="991" HasProperties="1" Mapping="409" Parent="237" UserID="350" DisplayStyle="Line" Hidden="1" XYZ="2.51001228599455,-1.14504134813196,1.21364140804767" Connections="992" ForcefieldType="h1o" Charge="0.41" Components="H" Visible="0">
							<Properties Force="-51.1717215712476,560.639512226599,69.1938163598557" RelativeVelocity="0.195517962365083,0.127017184832233,0.859910158026595"/>
						</Atom3d>
						<Bond ID="992" Mapping="409" Parent="237" Hidden="1" Connects="990,991" Visible="0"/>
						<Atom3d ID="993" HasProperties="1" Mapping="409" Parent="237" UserID="351" DisplayStyle="Line" Hidden="1" XYZ="2.52169110435348,-1.07662266078218,1.24046126169969" Connections="994" ForcefieldType="h1o" Charge="0.41" Components="H" Visible="0">
							<Properties Force="-93.6688408933187,-270.927917366573,-32.1886316581397" RelativeVelocity="-1.02276769348888,0.0179248948875463,-1.13305581134792"/>
						</Atom3d>
						<Bond ID="994" Mapping="409" Parent="237" Hidden="1" Connects="990,993" Visible="0"/>
						<Molecule ID="237" Mapping="409" Parent="2" Children="990,991,992,993,994,2190" Name="Sketch 23" XYZ="0.367299602291215,-0.0918249005708066,0.459124502854039" Visible="0"/>
						<Atom3d ID="995" HasProperties="1" Mapping="409" Parent="239" UserID="352" DisplayStyle="Line" XYZ="-0.817367291886715,-0.680790271909744,4.30399864982657" Connections="997,999" ForcefieldType="o2*" Charge="-0.82" Components="O" Visible="0">
							<Properties Force="932.426786621444,786.759598886274,85.4041931030176" RelativeVelocity="-0.121144941107965,-0.000432125247961474,-0.183690368806999"/>
						</Atom3d>
						<Atom3d ID="996" HasProperties="1" Mapping="409" Parent="239" UserID="353" DisplayStyle="Line" Hidden="1" XYZ="-0.816091618139385,-0.636553118456054,4.28559952735794" Connections="997" ForcefieldType="h1o" Charge="0.41" Components="H" Visible="0">
							<Properties Force="-375.56242245366,-709.763807255434,209.444646024642" RelativeVelocity="-0.137726714539175,-0.314316339632963,-0.163848054372387"/>
						</Atom3d>
						<Bond ID="997" Mapping="409" Parent="239" Hidden="1" Connects="995,996" Visible="0"/>
						<Atom3d ID="998" HasProperties="1" Mapping="409" Parent="239" UserID="354" DisplayStyle="Line" Hidden="1" XYZ="-0.778142910056815,-0.676638826300115,4.32986307368779" Connections="999" ForcefieldType="h1o" Charge="0.41" Components="H" Visible="0">
							<Properties Force="-613.96556654063,-158.758543523649,-281.804280618628" RelativeVelocity="0.242582143665698,0.022226307736307,0.273521058614745"/>
						</Atom3d>
						<Bond ID="999" Mapping="409" Parent="239" Hidden="1" Connects="995,998" Visible="0"/>
						<Molecule ID="239" Mapping="409" Parent="2" Children="995,996,997,998,999,2191" Name="Sketch 23" XYZ="0.367299602291215,-0.0918249005708066,0.459124502854039" Visible="0"/>
						<Atom3d ID="1000" HasProperties="1" Mapping="409" Parent="241" UserID="355" DisplayStyle="Line" XYZ="0.0224075807881371,-2.02097739770956,-2.31970145847831" Connections="1002,1004" ForcefieldType="o2*" Charge="-0.82" Components="O" Visible="0">
							<Properties Force="921.067241363606,593.15690556924,-374.437755805467" RelativeVelocity="-0.0622457986322515,0.09331853913295,-0.00898462018105899"/>
						</Atom3d>
						<Atom3d ID="1001" HasProperties="1" Mapping="409" Parent="241" UserID="356" DisplayStyle="Line" Hidden="1" XYZ="0.0651184658866861,-2.00537888385662,-2.30712736003404" Connections="1002" ForcefieldType="h1o" Charge="0.41" Components="H" Visible="0">
							<Properties Force="-593.839347377499,-181.56275972018,-245.284966093789" RelativeVelocity="-0.594110839240087,0.0101459507563631,0.880771858326129"/>
						</Atom3d>
						<Bond ID="1002" Mapping="409" Parent="241" Hidden="1" Connects="1000,1001" Visible="0"/>
						<Atom3d ID="1003" HasProperties="1" Mapping="409" Parent="241" UserID="357" DisplayStyle="Line" Hidden="1" XYZ="0.0081815811701962,-2.03759324884176,-2.28134478458742" Connections="1004" ForcefieldType="h1o" Charge="0.41" Components="H" Visible="0">
							<Properties Force="-253.872252045207,-297.192240541276,675.031241099144" RelativeVelocity="-1.4801032992262,-0.166788215129439,-1.47509417331866"/>
						</Atom3d>
						<Bond ID="1004" Mapping="409" Parent="241" Hidden="1" Connects="1000,1003" Visible="0"/>
						<Molecule ID="241" Mapping="409" Parent="2" Children="1000,1001,1002,1003,1004,2192" Name="Sketch 23" XYZ="0.367299602291215,-0.0918249005708066,0.459124502854039" Visible="0"/>
						<Atom3d ID="1005" HasProperties="1" Mapping="409" Parent="243" UserID="358" DisplayStyle="Line" XYZ="-1.97931305890315,-0.594366516312468,-1.58027472222918" Connections="1007,1009" ForcefieldType="o2*" Charge="-0.82" Components="O" Visible="0">
							<Properties Force="-14.6637921313296,-234.101233910654,391.527023755969" RelativeVelocity="0.0809428064248388,-0.114148919065482,-0.153717734897577"/>
						</Atom3d>
						<Atom3d ID="1006" HasProperties="1" Mapping="409" Parent="243" UserID="359" DisplayStyle="Line" Hidden="1" XYZ="-1.97921917521834,-0.621264511305982,-1.61687076320733" Connections="1007" ForcefieldType="h1o" Charge="0.41" Components="H" Visible="0">
							<Properties Force="-327.618186364805,141.428602758814,-550.010250049685" RelativeVelocity="0.222943752446683,-0.94814072350735,-0.530138768655544"/>
						</Atom3d>
						<Bond ID="1007" Mapping="409" Parent="243" Hidden="1" Connects="1005,1006" Visible="0"/>
						<Atom3d ID="1008" HasProperties="1" Mapping="409" Parent="243" UserID="360" DisplayStyle="Line" Hidden="1" XYZ="-1.94189018224208,-0.615273340587785,-1.56380684344976" Connections="1009" ForcefieldType="h1o" Charge="0.41" Components="H" Visible="0">
							<Properties Force="96.284617094407,323.120199003163,342.891699215653" RelativeVelocity="-0.439558906053632,1.62690433921384,0.777746944295503"/>
						</Atom3d>
						<Bond ID="1009" Mapping="409" Parent="243" Hidden="1" Connects="1005,1008" Visible="0"/>
						<Molecule ID="243" Mapping="409" Parent="2" Children="1005,1006,1007,1008,1009,2193" Name="Sketch 23" XYZ="0.188669457032265,-0.281281116425353,0.459124502854039" Visible="0"/>
						<Atom3d ID="1010" HasProperties="1" Mapping="409" Parent="245" UserID="361" DisplayStyle="Line" XYZ="3.93488980092258,-1.21182322909364,-1.84613638835843" Connections="1012,1014" ForcefieldType="o2*" Charge="-0.82" Components="O" Visible="0">
							<Properties Force="288.562781543485,-540.947355579876,-424.802974459348" RelativeVelocity="0.23135995017733,0.189158663571183,-0.439643801819048"/>
						</Atom3d>
						<Atom3d ID="1011" HasProperties="1" Mapping="409" Parent="245" UserID="362" DisplayStyle="Line" Hidden="1" XYZ="3.9205818125562,-1.1790856330896,-1.81990010918042" Connections="1012" ForcefieldType="h1o" Charge="0.41" Components="H" Visible="0">
							<Properties Force="-352.267931595103,668.81421076828,350.606321553524" RelativeVelocity="-0.818591067224962,-1.16777215848415,0.930526099708082"/>
						</Atom3d>
						<Bond ID="1012" Mapping="409" Parent="245" Hidden="1" Connects="1010,1011" Visible="0"/>
						<Atom3d ID="1013" HasProperties="1" Mapping="409" Parent="245" UserID="363" DisplayStyle="Line" Hidden="1" XYZ="3.9490451714568,-1.23900631133245,-1.81300522416656" Connections="1014" ForcefieldType="h1o" Charge="0.41" Components="H" Visible="0">
							<Properties Force="58.5897217751976,-243.38722780045,65.6118733888514" RelativeVelocity="-0.18414423207366,0.448969352377139,0.0715807183861555"/>
						</Atom3d>
						<Bond ID="1014" Mapping="409" Parent="245" Hidden="1" Connects="1010,1013" Visible="0"/>
						<Molecule ID="245" Mapping="409" Parent="2" Children="1010,1011,1012,1013,1014,2194" Name="Sketch 23" XYZ="0.367299602291215,-0.0918249005708066,0.459124502854039" Visible="0"/>
						<Atom3d ID="1015" HasProperties="1" Mapping="409" Parent="247" UserID="364" DisplayStyle="Line" XYZ="0.406809067234668,2.09353413790125,0.4545540647513" Connections="1017,1019" ForcefieldType="o2*" Charge="-0.82" Components="O" Visible="0">
							<Properties Force="-521.32909298059,198.753622085099,-969.639656906461" RelativeVelocity="0.145726748292014,0.019633829997932,-0.0722044180282372"/>
						</Atom3d>
						<Atom3d ID="1016" HasProperties="1" Mapping="409" Parent="247" UserID="365" DisplayStyle="Line" Hidden="1" XYZ="0.387488256995004,2.07974272704782,0.492150868957235" Connections="1017" ForcefieldType="h1o" Charge="0.41" Components="H" Visible="0">
							<Properties Force="-251.407975118394,-228.226111100197,712.510155736702" RelativeVelocity="1.67664404465369,1.09128840051311,0.0695162570810273"/>
						</Atom3d>
						<Bond ID="1017" Mapping="409" Parent="247" Hidden="1" Connects="1015,1016" Visible="0"/>
						<Atom3d ID="1018" HasProperties="1" Mapping="409" Parent="247" UserID="366" DisplayStyle="Line" Hidden="1" XYZ="0.449245367312474,2.09327272082985,0.467024098199626" Connections="1019" ForcefieldType="h1o" Charge="0.41" Components="H" Visible="0">
							<Properties Force="743.253217140166,37.6614021334814,186.586686465451" RelativeVelocity="0.597806619527138,0.670368143597967,0.493661384550743"/>
						</Atom3d>
						<Bond ID="1019" Mapping="409" Parent="247" Hidden="1" Connects="1015,1018" Visible="0"/>
						<Molecule ID="247" Mapping="409" Parent="2" Children="1015,1016,1017,1018,1019,2195" Name="Sketch 23" XYZ="0.367299602291215,-0.0918249005708066,0.459124502854039" Visible="0"/>
						<Atom3d ID="1020" HasProperties="1" Mapping="409" Parent="249" UserID="367" DisplayStyle="Line" XYZ="-0.28636103176573,2.17333057114566,0.730859784759726" Connections="1022,1024" ForcefieldType="o2*" Charge="-0.82" Components="O" Visible="0">
							<Properties Force="114.586917110955,-385.545450844099,-263.137932554983" RelativeVelocity="0.0149247789424276,-0.178492209515859,-0.240280328380234"/>
						</Atom3d>
						<Atom3d ID="1021" HasProperties="1" Mapping="409" Parent="249" UserID="368" DisplayStyle="Line" Hidden="1" XYZ="-0.245273653064357,2.1660712211467,0.710181146427905" Connections="1022" ForcefieldType="h1o" Charge="0.41" Components="H" Visible="0">
							<Properties Force="-469.045814465405,-2.5062593631706,34.6303245423328" RelativeVelocity="-1.00063041598248,-0.314686153243886,-0.32645843923408"/>
						</Atom3d>
						<Bond ID="1022" Mapping="409" Parent="249" Hidden="1" Connects="1020,1021" Visible="0"/>
						<Atom3d ID="1023" HasProperties="1" Mapping="409" Parent="249" UserID="369" DisplayStyle="Line" Hidden="1" XYZ="-0.312867885331133,2.1374979871259,0.714276259333044" Connections="1024" ForcefieldType="h1o" Charge="0.41" Components="H" Visible="0">
							<Properties Force="388.558791085261,465.049595872404,291.113648793402" RelativeVelocity="0.0135322337335522,0.471178002316497,0.145703346673811"/>
						</Atom3d>
						<Bond ID="1024" Mapping="409" Parent="249" Hidden="1" Connects="1020,1023" Visible="0"/>
						<Molecule ID="249" Mapping="409" Parent="2" Children="1020,1021,1022,1023,1024,2196" Name="Sketch 23" XYZ="0.367299602291215,-0.0918249005708066,0.459124502854039" Visible="0"/>
						<Atom3d ID="1025" HasProperties="1" Mapping="409" Parent="251" UserID="370" DisplayStyle="Line" XYZ="3.24505894921939,0.808653611386287,0.0837815349695169" Connections="1027,1029" ForcefieldType="o2*" Charge="-0.82" Components="O" Visible="0">
							<Properties Force="-222.882532105742,217.797237025431,-372.57719718849" RelativeVelocity="0.183064666535399,0.0531292199910413,0.0399186437769582"/>
						</Atom3d>
						<Atom3d ID="1026" HasProperties="1" Mapping="409" Parent="251" UserID="371" DisplayStyle="Line" Hidden="1" XYZ="3.27140080015597,0.815161852451988,0.0472010446965649" Connections="1027" ForcefieldType="h1o" Charge="0.41" Components="H" Visible="0">
							<Properties Force="-152.004138318621,216.881912223976,-193.923115607362" RelativeVelocity="0.0637678407521246,-0.764506247142321,0.716199368002288"/>
						</Atom3d>
						<Bond ID="1027" Mapping="409" Parent="251" Hidden="1" Connects="1025,1026" Visible="0"/>
						<Atom3d ID="1028" HasProperties="1" Mapping="409" Parent="251" UserID="372" DisplayStyle="Line" Hidden="1" XYZ="3.27741372201225,0.790935219592837,0.108532311796579" Connections="1029" ForcefieldType="h1o" Charge="0.41" Components="H" Visible="0">
							<Properties Force="498.215912991416,-246.405559542297,591.750180168225" RelativeVelocity="-0.828651137618686,1.07405428105044,-0.79193252648281"/>
						</Atom3d>
						<Bond ID="1029" Mapping="409" Parent="251" Hidden="1" Connects="1025,1028" Visible="0"/>
						<Molecule ID="251" Mapping="409" Parent="2" Children="1025,1026,1027,1028,1029,2197" Name="Sketch 23" XYZ="0.367299602291215,-0.0918249005708066,0.459124502854039" Visible="0"/>
						<Atom3d ID="1030" HasProperties="1" Mapping="409" Parent="253" UserID="373" DisplayStyle="Line" XYZ="-0.509258145777839,0.9012382566562,2.0008816671642" Connections="1032,1034" ForcefieldType="o2*" Charge="-0.82" Components="O" Visible="0">
							<Properties Force="-129.530170299261,992.727684157714,-455.260167254643" RelativeVelocity="0.30745777291134,0.504623782136695,0.174663247732789"/>
						</Atom3d>
						<Atom3d ID="1031" HasProperties="1" Mapping="409" Parent="253" UserID="374" DisplayStyle="Line" Hidden="1" XYZ="-0.476098041604027,0.875724552631571,2.01587690838895" Connections="1032" ForcefieldType="h1o" Charge="0.41" Components="H" Visible="0">
							<Properties Force="557.819927532045,-466.165248234116,381.969248616862" RelativeVelocity="-0.879902079211848,-0.694613101019448,-0.728440263484525"/>
						</Atom3d>
						<Bond ID="1032" Mapping="409" Parent="253" Hidden="1" Connects="1030,1031" Visible="0"/>
						<Atom3d ID="1033" HasProperties="1" Mapping="409" Parent="253" UserID="375" DisplayStyle="Line" Hidden="1" XYZ="-0.489031383350618,0.944211088520333,2.00591387998351" Connections="1034" ForcefieldType="h1o" Charge="0.41" Components="H" Visible="0">
							<Properties Force="-176.238432400804,-473.998431084013,30.093326507316" RelativeVelocity="-0.254673794590787,-0.218116670791115,1.55717391544265"/>
						</Atom3d>
						<Bond ID="1034" Mapping="409" Parent="253" Hidden="1" Connects="1030,1033" Visible="0"/>
						<Molecule ID="253" Mapping="409" Parent="2" Children="1030,1031,1032,1033,1034,2198" Name="Sketch 23" XYZ="0.367299602291215,-0.0918249005708066,0.459124502854039" Visible="0"/>
						<Atom3d ID="1035" HasProperties="1" Mapping="409" Parent="255" UserID="376" DisplayStyle="Line" XYZ="-0.272848859637143,-3.02958912072354,1.62418603596462" Connections="1037,1039" ForcefieldType="o2*" Charge="-0.82" Components="O" Visible="0">
							<Properties Force="-205.595796055105,278.356294714686,-134.5616925207" RelativeVelocity="0.159277142713976,-0.305065377486775,-0.139279800898606"/>
						</Atom3d>
						<Atom3d ID="1036" HasProperties="1" Mapping="409" Parent="255" UserID="377" DisplayStyle="Line" Hidden="1" XYZ="-0.25557939309523,-3.06355264786039,1.59781256147174" Connections="1037" ForcefieldType="h1o" Charge="0.41" Components="H" Visible="0">
							<Properties Force="-9.97865012015772,59.6790650664919,173.735565428565" RelativeVelocity="-0.359200583936233,0.0727664946632325,-0.69885258080746"/>
						</Atom3d>
						<Bond ID="1037" Mapping="409" Parent="255" Hidden="1" Connects="1035,1036" Visible="0"/>
						<Atom3d ID="1038" HasProperties="1" Mapping="409" Parent="255" UserID="378" DisplayStyle="Line" Hidden="1" XYZ="-0.271516162734247,-3.04707523109717,1.6667292213574" Connections="1039" ForcefieldType="h1o" Charge="0.41" Components="H" Visible="0">
							<Properties Force="35.2113949982759,-88.5029713361565,-41.4223845971399" RelativeVelocity="0.552674374705383,-1.97655361821514,-1.17881887508661"/>
						</Atom3d>
						<Bond ID="1039" Mapping="409" Parent="255" Hidden="1" Connects="1035,1038" Visible="0"/>
						<Molecule ID="255" Mapping="409" Parent="2" Children="1035,1036,1037,1038,1039,2199" Name="Sketch 23" XYZ="0.567581886369432,0.106653039848241,0.459124502854039" Visible="0"/>
						<Atom3d ID="1040" HasProperties="1" Mapping="409" Parent="257" UserID="379" DisplayStyle="Line" XYZ="-2.20847820338253,-5.1133472824477,-0.795096863640671" Connections="1042,1044" ForcefieldType="o2*" Charge="-0.82" Components="O" Visible="0">
							<Properties Force="-768.395546884137,362.815446534097,-340.957874340325" RelativeVelocity="-0.0459088050470465,0.027887380121898,0.0900111417609541"/>
						</Atom3d>
						<Atom3d ID="1041" HasProperties="1" Mapping="409" Parent="257" UserID="380" DisplayStyle="Line" Hidden="1" XYZ="-2.2523671653899,-5.12538407627849,-0.791846551913011" Connections="1042" ForcefieldType="h1o" Charge="0.41" Components="H" Visible="0">
							<Properties Force="-172.874738653162,-189.40353032441,188.533922390563" RelativeVelocity="-0.0316775905216394,-0.633359237660118,0.38919785267304"/>
						</Atom3d>
						<Bond ID="1042" Mapping="409" Parent="257" Hidden="1" Connects="1040,1041" Visible="0"/>
						<Atom3d ID="1043" HasProperties="1" Mapping="409" Parent="257" UserID="381" DisplayStyle="Line" Hidden="1" XYZ="-2.21142308307784,-5.10154065747096,-0.840376632436041" Connections="1044" ForcefieldType="h1o" Charge="0.41" Components="H" Visible="0">
							<Properties Force="305.337327341058,-112.553031745264,159.935359993891" RelativeVelocity="-0.0441906764106239,-0.428037680836893,0.0857639909972161"/>
						</Atom3d>
						<Bond ID="1044" Mapping="409" Parent="257" Hidden="1" Connects="1040,1043" Visible="0"/>
						<Molecule ID="257" Mapping="409" Parent="2" Children="1040,1041,1042,1043,1044,2200" Name="Sketch 23" XYZ="0.367299602291215,-0.0918249005708066,0.459124502854039" Visible="0"/>
						<Atom3d ID="1045" HasProperties="1" Mapping="409" Parent="259" UserID="382" DisplayStyle="Line" XYZ="-2.10262587390302,0.729421653828124,-0.954849402516301" Connections="1047,1049" ForcefieldType="o2*" Charge="-0.82" Components="O" Visible="0">
							<Properties Force="343.557816934994,-12.2121180728756,423.643073654295" RelativeVelocity="0.198231986509377,0.134186528423729,0.0782066246405859"/>
						</Atom3d>
						<Atom3d ID="1046" HasProperties="1" Mapping="409" Parent="259" UserID="383" DisplayStyle="Line" Hidden="1" XYZ="-2.08094856744517,0.731416304647367,-0.913152574119061" Connections="1047" ForcefieldType="h1o" Charge="0.41" Components="H" Visible="0">
							<Properties Force="-263.500928395924,20.0006254236342,-286.312703349075" RelativeVelocity="0.369949454888209,1.20099670220163,0.29640995910066"/>
						</Atom3d>
						<Bond ID="1047" Mapping="409" Parent="259" Hidden="1" Connects="1045,1046" Visible="0"/>
						<Atom3d ID="1048" HasProperties="1" Mapping="409" Parent="259" UserID="384" DisplayStyle="Line" Hidden="1" XYZ="-2.11128784185909,0.774304879986862,-0.958741428258841" Connections="1049" ForcefieldType="h1o" Charge="0.41" Components="H" Visible="0">
							<Properties Force="-174.353961711521,5.17961069136331,-57.4662206170866" RelativeVelocity="0.558390640712487,-0.573868649687952,0.364000052113188"/>
						</Atom3d>
						<Bond ID="1049" Mapping="409" Parent="259" Hidden="1" Connects="1045,1048" Visible="0"/>
						<Molecule ID="259" Mapping="409" Parent="2" Children="1045,1046,1047,1048,1049,2201" Name="Sketch 23" XYZ="0.367299602291215,-0.0918249005708066,0.459124502854039" Visible="0"/>
						<Atom3d ID="1050" HasProperties="1" Mapping="409" Parent="261" UserID="385" DisplayStyle="Line" XYZ="-0.561495971113413,0.0371183964039214,-0.145444480074689" Connections="1052,1054" ForcefieldType="o2*" Charge="-0.82" Components="O" Visible="0">
							<Properties Force="-1396.18142381738,-513.033978149763,-1031.2857989672" RelativeVelocity="0.0208820696521706,-0.0789887501711259,0.142227943282284"/>
						</Atom3d>
						<Atom3d ID="1051" HasProperties="1" Mapping="409" Parent="261" UserID="386" DisplayStyle="Line" Hidden="1" XYZ="-0.530055543661906,0.0437415138537804,-0.116348647748033" Connections="1052" ForcefieldType="h1o" Charge="0.41" Components="H" Visible="0">
							<Properties Force="902.074789235329,314.238947633393,967.028510173138" RelativeVelocity="-0.781271768618691,-0.851816143366405,-0.58775830878092"/>
						</Atom3d>
						<Bond ID="1052" Mapping="409" Parent="261" Hidden="1" Connects="1050,1051" Visible="0"/>
						<Atom3d ID="1053" HasProperties="1" Mapping="409" Parent="261" UserID="387" DisplayStyle="Line" Hidden="1" XYZ="-0.597396793776667,0.0601559715201184,-0.12844257075374" Connections="1054" ForcefieldType="h1o" Charge="0.41" Components="H" Visible="0">
							<Properties Force="253.51076285441,137.406508834247,127.734429503725" RelativeVelocity="0.571226965364116,-0.429269663056618,0.227629526558423"/>
						</Atom3d>
						<Bond ID="1054" Mapping="409" Parent="261" Hidden="1" Connects="1050,1053" Visible="0"/>
						<Molecule ID="261" Mapping="409" Parent="2" Children="1050,1051,1052,1053,1054,2202" Name="Sketch 23" XYZ="0.367299602291215,-0.0918249005708066,0.459124502854039" Visible="0"/>
						<Atom3d ID="1055" HasProperties="1" Mapping="409" Parent="263" UserID="388" DisplayStyle="Line" XYZ="1.01547461231424,-4.5518507176349,1.72030754794158" Connections="1057,1059" ForcefieldType="o2*" Charge="-0.82" Components="O" Visible="0">
							<Properties Force="707.391194152084,-551.965239681573,1446.04740232647" RelativeVelocity="-0.26117679048055,-0.155468718406166,-0.0453783424545944"/>
						</Atom3d>
						<Atom3d ID="1056" HasProperties="1" Mapping="409" Parent="263" UserID="389" DisplayStyle="Line" Hidden="1" XYZ="1.00233445069966,-4.5387395263964,1.68154031623826" Connections="1057" ForcefieldType="h1o" Charge="0.41" Components="H" Visible="0">
							<Properties Force="-623.622450526183,562.816730856951,-1389.42482684846" RelativeVelocity="0.48134369836637,-1.08550426617246,-0.0733519768705276"/>
						</Atom3d>
						<Bond ID="1057" Mapping="409" Parent="263" Hidden="1" Connects="1055,1056" Visible="0"/>
						<Atom3d ID="1058" HasProperties="1" Mapping="409" Parent="263" UserID="390" DisplayStyle="Line" Hidden="1" XYZ="1.06024895523863,-4.55063525979561,1.71266572635511" Connections="1059" ForcefieldType="h1o" Charge="0.41" Components="H" Visible="0">
							<Properties Force="80.0811889113545,12.4444232089251,31.2947457701079" RelativeVelocity="0.334700393949418,0.28191062886078,-0.213477681645357"/>
						</Atom3d>
						<Bond ID="1059" Mapping="409" Parent="263" Hidden="1" Connects="1055,1058" Visible="0"/>
						<Molecule ID="263" Mapping="409" Parent="2" Children="1055,1056,1057,1058,1059,2203" Name="Sketch 23" XYZ="0.367299602291215,-0.0918249005708066,0.459124502854039" Visible="0"/>
						<Atom3d ID="1060" HasProperties="1" Mapping="409" Parent="265" UserID="391" DisplayStyle="Line" XYZ="-0.144770249475687,2.24950937657198,0.717462318752336" Connections="1062,1064" ForcefieldType="o2*" Charge="-0.82" Components="O" Visible="0">
							<Properties Force="-559.230311212768,533.375065792877,-219.568484755578" RelativeVelocity="0.230908659629926,-0.0256589122640913,0.175862459053735"/>
						</Atom3d>
						<Atom3d ID="1061" HasProperties="1" Mapping="409" Parent="265" UserID="392" DisplayStyle="Line" Hidden="1" XYZ="-0.111466821082594,2.26202657559927,0.690722103188705" Connections="1062" ForcefieldType="h1o" Charge="0.41" Components="H" Visible="0">
							<Properties Force="722.702698492087,-111.506187706917,-213.1820516815" RelativeVelocity="0.106481405832694,-0.620905518184167,-0.435151937328575"/>
						</Atom3d>
						<Bond ID="1062" Mapping="409" Parent="265" Hidden="1" Connects="1060,1061" Visible="0"/>
						<Atom3d ID="1063" HasProperties="1" Mapping="409" Parent="265" UserID="393" DisplayStyle="Line" Hidden="1" XYZ="-0.171839785683826,2.28306579668697,0.700006546142054" Connections="1064" ForcefieldType="h1o" Charge="0.41" Components="H" Visible="0">
							<Properties Force="-135.932397142552,-428.254802130268,400.315377313185" RelativeVelocity="-0.159822525255308,-0.305689351150662,-0.30887231236306"/>
						</Atom3d>
						<Bond ID="1064" Mapping="409" Parent="265" Hidden="1" Connects="1060,1063" Visible="0"/>
						<Molecule ID="265" Mapping="409" Parent="2" Children="1060,1061,1062,1063,1064,2204" Name="Sketch 23" XYZ="0.695746843856735,-0.0556522950583884,0.459124502854039" Visible="0"/>
						<Atom3d ID="1065" HasProperties="1" Mapping="409" Parent="267" UserID="394" DisplayStyle="Line" XYZ="0.998328396040237,-2.56193860026037,0.195623194778105" Connections="1067,1069" ForcefieldType="o2*" Charge="-0.82" Components="O" Visible="0">
							<Properties Force="-33.7890224613119,299.69266003543,90.0737690862645" RelativeVelocity="0.1515132705547,-0.0124648020609598,0.458363305687806"/>
						</Atom3d>
						<Atom3d ID="1066" HasProperties="1" Mapping="409" Parent="267" UserID="395" DisplayStyle="Line" Hidden="1" XYZ="0.980863355296345,-2.59671910550708,0.219625792522445" Connections="1067" ForcefieldType="h1o" Charge="0.41" Components="H" Visible="0">
							<Properties Force="-51.8878647814642,20.9534602818539,-90.1478246412809" RelativeVelocity="-0.740121179192785,0.814827792259357,-0.291791159157581"/>
						</Atom3d>
						<Bond ID="1067" Mapping="409" Parent="267" Hidden="1" Connects="1065,1066" Visible="0"/>
						<Atom3d ID="1068" HasProperties="1" Mapping="409" Parent="267" UserID="396" DisplayStyle="Line" Hidden="1" XYZ="0.961437567956694,-2.54587928653106,0.172874378186839" Connections="1069" ForcefieldType="h1o" Charge="0.41" Components="H" Visible="0">
							<Properties Force="25.5316958220485,-271.228317816778,-12.3529440712386" RelativeVelocity="1.00404359431241,0.0680773166232242,-0.0035449120487972"/>
						</Atom3d>
						<Bond ID="1069" Mapping="409" Parent="267" Hidden="1" Connects="1065,1068" Visible="0"/>
						<Molecule ID="267" Mapping="409" Parent="2" Children="1065,1066,1067,1068,1069,2205" Name="Sketch 23" XYZ="0.135080404187555,-0.163276960177238,0.459124502854039" Visible="0"/>
						<Atom3d ID="1070" HasProperties="1" Mapping="409" Parent="269" UserID="397" DisplayStyle="Line" XYZ="2.01920752221313,2.37020853012987,0.303452487051319" Connections="1072,1074" ForcefieldType="o2*" Charge="-0.82" Components="O" Visible="0">
							<Properties Force="190.541102763346,-114.121318182822,-283.35574810273" RelativeVelocity="-0.0278718774446268,0.149591056256399,-0.0567082931069886"/>
						</Atom3d>
						<Atom3d ID="1071" HasProperties="1" Mapping="409" Parent="269" UserID="398" DisplayStyle="Line" Hidden="1" XYZ="2.03408234236274,2.32917120243296,0.288456671586472" Connections="1072" ForcefieldType="h1o" Charge="0.41" Components="H" Visible="0">
							<Properties Force="56.7386116402704,208.326338619842,38.9195121210409" RelativeVelocity="0.924358706349945,0.43297412346007,-0.834466503157804"/>
						</Atom3d>
						<Bond ID="1072" Mapping="409" Parent="269" Hidden="1" Connects="1070,1071" Visible="0"/>
						<Atom3d ID="1073" HasProperties="1" Mapping="409" Parent="269" UserID="399" DisplayStyle="Line" Hidden="1" XYZ="2.04832739317076,2.39982304979026,0.282066549424319" Connections="1074" ForcefieldType="h1o" Charge="0.41" Components="H" Visible="0">
							<Properties Force="-87.1109666461689,-293.170369144751,156.268149868371" RelativeVelocity="-1.14297886935472,-0.833242252551487,-0.332741989761569"/>
						</Atom3d>
						<Bond ID="1074" Mapping="409" Parent="269" Hidden="1" Connects="1070,1073" Visible="0"/>
						<Molecule ID="269" Mapping="409" Parent="2" Children="1070,1071,1072,1073,1074,2206" Name="Sketch 23" XYZ="0.367299602291215,-0.0918249005708066,0.459124502854039" Visible="0"/>
						<Atom3d ID="1075" HasProperties="1" Mapping="409" Parent="271" UserID="400" DisplayStyle="Line" XYZ="-0.940948586678875,3.85693451045813,-2.21618667899202" Connections="1077,1079" ForcefieldType="o2*" Charge="-0.82" Components="O" Visible="0">
							<Properties Force="-661.813329538858,-30.5127308379589,440.99293634206" RelativeVelocity="-0.232558208852532,0.199164395876136,-0.0550861926755941"/>
						</Atom3d>
						<Atom3d ID="1076" HasProperties="1" Mapping="409" Parent="271" UserID="401" DisplayStyle="Line" Hidden="1" XYZ="-0.941260768708395,3.88484443374407,-2.17822381184724" Connections="1077" ForcefieldType="h1o" Charge="0.41" Components="H" Visible="0">
							<Properties Force="114.5885959741,-160.290601466739,-341.055673697898" RelativeVelocity="0.647204595390576,-0.327295962543849,0.836205969734992"/>
						</Atom3d>
						<Bond ID="1077" Mapping="409" Parent="271" Hidden="1" Connects="1075,1076" Visible="0"/>
						<Atom3d ID="1078" HasProperties="1" Mapping="409" Parent="271" UserID="402" DisplayStyle="Line" Hidden="1" XYZ="-0.986511935704694,3.84369281052817,-2.21703093246278" Connections="1079" ForcefieldType="h1o" Charge="0.41" Components="H" Visible="0">
							<Properties Force="643.152789009304,188.224942354036,-57.9716307207823" RelativeVelocity="-0.168348306923673,-1.27654100907835,0.901846656416114"/>
						</Atom3d>
						<Bond ID="1079" Mapping="409" Parent="271" Hidden="1" Connects="1075,1078" Visible="0"/>
						<Molecule ID="271" Mapping="409" Parent="2" Children="1075,1076,1077,1078,1079,2207" Name="Sketch 23" XYZ="0.367299602291215,-0.0918249005708066,0.459124502854039" Visible="0"/>
						<Atom3d ID="1080" HasProperties="1" Mapping="409" Parent="273" UserID="403" DisplayStyle="Line" XYZ="0.935012196772221,2.6263304652578,2.70145379414767" Connections="1082,1084" ForcefieldType="o2*" Charge="-0.82" Components="O" Visible="0">
							<Properties Force="374.981107067482,764.970322245192,-93.6863943100076" RelativeVelocity="-0.268854343752962,-0.222706014690395,0.322367030406564"/>
						</Atom3d>
						<Atom3d ID="1081" HasProperties="1" Mapping="409" Parent="273" UserID="404" DisplayStyle="Line" Hidden="1" XYZ="0.943516865199576,2.59431989979454,2.73190441844193" Connections="1082" ForcefieldType="h1o" Charge="0.41" Components="H" Visible="0">
							<Properties Force="184.250187185542,-193.85933631871,174.02039857301" RelativeVelocity="-0.366313912828152,0.420682232324443,-0.324354519226314"/>
						</Atom3d>
						<Bond ID="1082" Mapping="409" Parent="273" Hidden="1" Connects="1080,1081" Visible="0"/>
						<Atom3d ID="1083" HasProperties="1" Mapping="409" Parent="273" UserID="405" DisplayStyle="Line" Hidden="1" XYZ="0.97204453443485,2.6556840755324,2.70447204077216" Connections="1084" ForcefieldType="h1o" Charge="0.41" Components="H" Visible="0">
							<Properties Force="-557.147848777096,-552.381015722776,19.0544982232174" RelativeVelocity="0.608578267787374,-0.719176405238117,-1.3694387471444"/>
						</Atom3d>
						<Bond ID="1084" Mapping="409" Parent="273" Hidden="1" Connects="1080,1083" Visible="0"/>
						<Molecule ID="273" Mapping="409" Parent="2" Children="1080,1081,1082,1083,1084,2208" Name="Sketch 23" XYZ="0.367299602291215,-0.0918249005708066,0.459124502854039" Visible="0"/>
						<Atom3d ID="1085" HasProperties="1" Mapping="409" Parent="275" UserID="406" DisplayStyle="Line" XYZ="-3.07101414459384,-1.79362451658704,0.0651095615858159" Connections="1087,1089" ForcefieldType="o2*" Charge="-0.82" Components="O" Visible="0">
							<Properties Force="-360.439406355835,283.408389442534,83.8959388571376" RelativeVelocity="0.115905167767991,0.126753524159947,0.213983784739854"/>
						</Atom3d>
						<Atom3d ID="1086" HasProperties="1" Mapping="409" Parent="275" UserID="407" DisplayStyle="Line" Hidden="1" XYZ="-3.11483408459214,-1.80296060611168,0.0509319947439239" Connections="1087" ForcefieldType="h1o" Charge="0.41" Components="H" Visible="0">
							<Properties Force="283.352588331738,-92.8975716998259,-15.2134486972362" RelativeVelocity="-1.58176999664164,0.226639430424995,-1.25960450035863"/>
						</Atom3d>
						<Bond ID="1087" Mapping="409" Parent="275" Hidden="1" Connects="1085,1086" Visible="0"/>
						<Atom3d ID="1088" HasProperties="1" Mapping="409" Parent="275" UserID="408" DisplayStyle="Line" Hidden="1" XYZ="-3.08165215387378,-1.751531224193,0.0815729227999959" Connections="1089" ForcefieldType="h1o" Charge="0.41" Components="H" Visible="0">
							<Properties Force="230.377862986764,-182.387176372586,-62.2081990435544" RelativeVelocity="0.554775949583084,0.265350005460764,-1.52435366593539"/>
						</Atom3d>
						<Bond ID="1089" Mapping="409" Parent="275" Hidden="1" Connects="1085,1088" Visible="0"/>
						<Molecule ID="275" Mapping="409" Parent="2" Children="1085,1086,1087,1088,1089,2209" Name="Sketch 23" XYZ="0.367299602291215,-0.0918249005708066,0.459124502854039" Visible="0"/>
						<Atom3d ID="1090" HasProperties="1" Mapping="409" Parent="277" UserID="409" DisplayStyle="Line" XYZ="1.10184841514917,0.455971607843232,3.04561413953777" Connections="1092,1094" ForcefieldType="o2*" Charge="-0.82" Components="O" Visible="0">
							<Properties Force="117.956080027641,-36.787256508587,-156.601048616553" RelativeVelocity="0.300761671917899,-0.120970032225165,0.42329349631814"/>
						</Atom3d>
						<Atom3d ID="1091" HasProperties="1" Mapping="409" Parent="277" UserID="410" DisplayStyle="Line" Hidden="1" XYZ="1.11092434898549,0.432631003946023,3.08361640088035" Connections="1092" ForcefieldType="h1o" Charge="0.41" Components="H" Visible="0">
							<Properties Force="-91.4799219238851,43.083230311065,132.643709645259" RelativeVelocity="0.106863183588666,-0.573073155581216,0.347225642342491"/>
						</Atom3d>
						<Bond ID="1092" Mapping="409" Parent="277" Hidden="1" Connects="1090,1091" Visible="0"/>
						<Atom3d ID="1093" HasProperties="1" Mapping="409" Parent="277" UserID="411" DisplayStyle="Line" Hidden="1" XYZ="1.08639349720198,0.421050564264926,3.02043757123372" Connections="1094" ForcefieldType="h1o" Charge="0.41" Components="H" Visible="0">
							<Properties Force="-121.570387290974,142.19245667497,-1.13721217129804" RelativeVelocity="1.23625103279722,-0.17418762899029,-0.525014327837691"/>
						</Atom3d>
						<Bond ID="1094" Mapping="409" Parent="277" Hidden="1" Connects="1090,1093" Visible="0"/>
						<Molecule ID="277" Mapping="409" Parent="2" Children="1090,1091,1092,1093,1094,2210" Name="Sketch 23" XYZ="0.567581886369432,0.106653039848241,0.459124502854039" Visible="0"/>
						<Atom3d ID="1095" HasProperties="1" Mapping="409" Parent="279" UserID="412" DisplayStyle="Line" XYZ="0.963409911154426,1.1781390105285,4.18793123100952" Connections="1097,1099" ForcefieldType="o2*" Charge="-0.82" Components="O" Visible="0">
							<Properties Force="418.808226592216,-482.160172627823,-61.247980670074" RelativeVelocity="0.0641694256128402,-0.290692739100607,-0.0646076358285881"/>
						</Atom3d>
						<Atom3d ID="1096" HasProperties="1" Mapping="409" Parent="279" UserID="413" DisplayStyle="Line" Hidden="1" XYZ="0.972421631398219,1.18072756040095,4.14284868485236" Connections="1097" ForcefieldType="h1o" Charge="0.41" Components="H" Visible="0">
							<Properties Force="-223.767385271421,12.8169515603074,-125.1456341776" RelativeVelocity="-1.97189955230891,0.0686130450917974,0.620333523217077"/>
						</Atom3d>
						<Bond ID="1097" Mapping="409" Parent="279" Hidden="1" Connects="1095,1096" Visible="0"/>
						<Atom3d ID="1098" HasProperties="1" Mapping="409" Parent="279" UserID="414" DisplayStyle="Line" Hidden="1" XYZ="0.997901509855304,1.14774891820569,4.1959404797736" Connections="1099" ForcefieldType="h1o" Charge="0.41" Components="H" Visible="0">
							<Properties Force="-64.9318726044389,11.677397935571,164.238430701411" RelativeVelocity="-0.351997663916918,0.0362660754968173,0.20050136046174"/>
						</Atom3d>
						<Bond ID="1099" Mapping="409" Parent="279" Hidden="1" Connects="1095,1098" Visible="0"/>
						<Molecule ID="279" Mapping="409" Parent="2" Children="1095,1096,1097,1098,1099,2211" Name="Sketch 23" XYZ="0.143560834492126,-0.299324565554357,0.459124502854039" Visible="0"/>
						<Atom3d ID="1100" HasProperties="1" Mapping="409" Parent="281" UserID="415" DisplayStyle="Line" XYZ="-0.965548900626135,-1.16640422981438,1.07159222359614" Connections="1102,1104" ForcefieldType="o2*" Charge="-0.82" Components="O" Visible="0">
							<Properties Force="-105.80686644708,89.5967985943161,661.215160159888" RelativeVelocity="-0.163919255424253,0.135310831783811,0.110863342247583"/>
						</Atom3d>
						<Atom3d ID="1101" HasProperties="1" Mapping="409" Parent="281" UserID="416" DisplayStyle="Line" Hidden="1" XYZ="-1.00605220196735,-1.15255163233795,1.05731885001128" Connections="1102" ForcefieldType="h1o" Charge="0.41" Components="H" Visible="0">
							<Properties Force="-188.182876673791,-10.1593198096457,-302.094722590829" RelativeVelocity="0.41711315388384,0.590803921171441,-0.327886288330106"/>
						</Atom3d>
						<Bond ID="1102" Mapping="409" Parent="281" Hidden="1" Connects="1100,1101" Visible="0"/>
						<Atom3d ID="1103" HasProperties="1" Mapping="409" Parent="281" UserID="417" DisplayStyle="Line" Hidden="1" XYZ="-0.977169905375355,-1.16265622025061,1.11692798915176" Connections="1104" ForcefieldType="h1o" Charge="0.41" Components="H" Visible="0">
							<Properties Force="246.432887372548,-125.155501709678,-339.257053580372" RelativeVelocity="0.708287175206664,0.206113140488495,-0.991056797876422"/>
						</Atom3d>
						<Bond ID="1104" Mapping="409" Parent="281" Hidden="1" Connects="1100,1103" Visible="0"/>
						<Molecule ID="281" Mapping="409" Parent="2" Children="1100,1101,1102,1103,1104,2212" Name="Sketch 23" XYZ="0.367299602291215,-0.0918249005708066,0.459124502854039" Visible="0"/>
						<Atom3d ID="1105" HasProperties="1" Mapping="409" Parent="283" UserID="418" DisplayStyle="Line" XYZ="1.09319485263651,2.26436209455642,2.57232690449204" Connections="1107,1109" ForcefieldType="o2*" Charge="-0.82" Components="O" Visible="0">
							<Properties Force="208.211015089678,147.464785550215,349.605573109016" RelativeVelocity="0.0880279147334904,-0.0812775319685227,-0.0883457400595819"/>
						</Atom3d>
						<Atom3d ID="1106" HasProperties="1" Mapping="409" Parent="283" UserID="419" DisplayStyle="Line" Hidden="1" XYZ="1.10987818582423,2.24269489667455,2.53615958225124" Connections="1107" ForcefieldType="h1o" Charge="0.41" Components="H" Visible="0">
							<Properties Force="60.7101344309366,-129.018590121109,-309.372741578806" RelativeVelocity="1.45816341324298,-0.991486593304435,0.277522080692022"/>
						</Atom3d>
						<Bond ID="1107" Mapping="409" Parent="283" Hidden="1" Connects="1105,1106" Visible="0"/>
						<Atom3d ID="1108" HasProperties="1" Mapping="409" Parent="283" UserID="420" DisplayStyle="Line" Hidden="1" XYZ="1.13075312597056,2.26455063935731,2.60020113623003" Connections="1109" ForcefieldType="h1o" Charge="0.41" Components="H" Visible="0">
							<Properties Force="-317.904467549927,12.2410596558964,-164.773689247127" RelativeVelocity="0.470261369295952,-0.557914872312284,-0.523036078890858"/>
						</Atom3d>
						<Bond ID="1109" Mapping="409" Parent="283" Hidden="1" Connects="1105,1108" Visible="0"/>
						<Molecule ID="283" Mapping="409" Parent="2" Children="1105,1106,1107,1108,1109,2213" Name="Sketch 23" XYZ="0.849059691019898,0.31054401500599,0.459124502854039" Visible="0"/>
						<Atom3d ID="1110" HasProperties="1" Mapping="409" Parent="285" UserID="421" DisplayStyle="Line" XYZ="0.436852389716757,3.97937144677492,-1.87458983338446" Connections="1112,1114" ForcefieldType="o2*" Charge="-0.82" Components="O" Visible="0">
							<Properties Force="-192.666855339408,112.944507307527,-73.1325865594208" RelativeVelocity="0.0890493402554657,-0.13431799889997,0.0304375525259738"/>
						</Atom3d>
						<Atom3d ID="1111" HasProperties="1" Mapping="409" Parent="285" UserID="422" DisplayStyle="Line" Hidden="1" XYZ="0.467149268108059,3.9690662177004,-1.90629336385919" Connections="1112" ForcefieldType="h1o" Charge="0.41" Components="H" Visible="0">
							<Properties Force="70.2892926203305,90.2861469057318,-372.923158720014" RelativeVelocity="-0.70681941810791,-0.638958204676661,-0.430143975725819"/>
						</Atom3d>
						<Bond ID="1112" Mapping="409" Parent="285" Hidden="1" Connects="1110,1111" Visible="0"/>
						<Atom3d ID="1113" HasProperties="1" Mapping="409" Parent="285" UserID="423" DisplayStyle="Line" Hidden="1" XYZ="0.457691283340452,3.95718575271451,-1.84163683132963" Connections="1114" ForcefieldType="h1o" Charge="0.41" Components="H" Visible="0">
							<Properties Force="47.1313432749923,-277.349875366926,510.508248460184" RelativeVelocity="0.41747294835968,-0.379897058209256,-0.593595278921081"/>
						</Atom3d>
						<Bond ID="1114" Mapping="409" Parent="285" Hidden="1" Connects="1110,1113" Visible="0"/>
						<Molecule ID="285" Mapping="409" Parent="2" Children="1110,1111,1112,1113,1114,2214" Name="Sketch 23" XYZ="0.367299602291215,-0.0918249005708066,0.459124502854039" Visible="0"/>
						<Atom3d ID="1115" HasProperties="1" Mapping="409" Parent="287" UserID="424" DisplayStyle="Line" XYZ="0.532751691175794,-1.98848306459271,3.03863402780036" Connections="1117,1119" ForcefieldType="o2*" Charge="-0.82" Components="O" Visible="0">
							<Properties Force="-184.350682157091,-650.452878878066,-264.298380092305" RelativeVelocity="0.330397411893294,0.0497179801155474,-0.101430587170105"/>
						</Atom3d>
						<Atom3d ID="1116" HasProperties="1" Mapping="409" Parent="287" UserID="425" DisplayStyle="Line" Hidden="1" XYZ="0.536859317326855,-1.95292311088306,3.01135334377168" Connections="1117" ForcefieldType="h1o" Charge="0.41" Components="H" Visible="0">
							<Properties Force="89.1088080462488,278.632456733906,-286.180420334133" RelativeVelocity="-0.837027647910515,-0.375689966390286,0.232569601295446"/>
						</Atom3d>
						<Bond ID="1117" Mapping="409" Parent="287" Hidden="1" Connects="1115,1116" Visible="0"/>
						<Atom3d ID="1118" HasProperties="1" Mapping="409" Parent="287" UserID="426" DisplayStyle="Line" Hidden="1" XYZ="0.540233533688078,-1.97058757671054,3.07866229920546" Connections="1119" ForcefieldType="h1o" Charge="0.41" Components="H" Visible="0">
							<Properties Force="180.590057148728,437.864781861816,572.422703966497" RelativeVelocity="0.18807640127585,-0.00573497764993743,-1.16777300281897"/>
						</Atom3d>
						<Bond ID="1119" Mapping="409" Parent="287" Hidden="1" Connects="1115,1118" Visible="0"/>
						<Molecule ID="287" Mapping="409" Parent="2" Children="1115,1116,1117,1118,1119,2215" Name="Sketch 23" XYZ="0.367299602291215,-0.0918249005708066,0.459124502854039" Visible="0"/>
						<Atom3d ID="1120" HasProperties="1" Mapping="409" Parent="289" UserID="427" DisplayStyle="Line" XYZ="1.94936682624961,2.51350890788167,-2.54715281354082" Connections="1122,1124" ForcefieldType="o2*" Charge="-0.82" Components="O" Visible="0">
							<Properties Force="-548.20044642978,-273.158499488657,500.021014201439" RelativeVelocity="-0.0728173220252863,-0.162551277482339,-0.171890697513689"/>
						</Atom3d>
						<Atom3d ID="1121" HasProperties="1" Mapping="409" Parent="289" UserID="428" DisplayStyle="Line" Hidden="1" XYZ="1.93572303945486,2.48464370492976,-2.51171526102391" Connections="1122" ForcefieldType="h1o" Charge="0.41" Components="H" Visible="0">
							<Properties Force="331.107398761759,447.824324740404,-640.515410037475" RelativeVelocity="-0.879904489663014,0.0744599404187373,-0.916000198208194"/>
						</Atom3d>
						<Bond ID="1122" Mapping="409" Parent="289" Hidden="1" Connects="1120,1121" Visible="0"/>
						<Atom3d ID="1123" HasProperties="1" Mapping="409" Parent="289" UserID="429" DisplayStyle="Line" Hidden="1" XYZ="1.99104534797687,2.49802107612709,-2.55643261645043" Connections="1124" ForcefieldType="h1o" Charge="0.41" Components="H" Visible="0">
							<Properties Force="152.973508086086,-312.377344024723,9.83388146198851" RelativeVelocity="-0.00222381718800907,0.339011467854822,-0.593310125052302"/>
						</Atom3d>
						<Bond ID="1124" Mapping="409" Parent="289" Hidden="1" Connects="1120,1123" Visible="0"/>
						<Molecule ID="289" Mapping="409" Parent="2" Children="1120,1121,1122,1123,1124,2216" Name="Sketch 23" XYZ="0.367299602291215,-0.0918249005708066,0.459124502854039" Visible="0"/>
						<Atom3d ID="1125" HasProperties="1" Mapping="409" Parent="291" UserID="430" DisplayStyle="Line" XYZ="1.61084933886014,2.25374283522604,1.43777183889548" Connections="1127,1129" ForcefieldType="o2*" Charge="-0.82" Components="O" Visible="0">
							<Properties Force="292.866047031036,-717.112042694323,-185.603171223259" RelativeVelocity="-0.0436572958808429,0.121752321317204,-0.179290406318637"/>
						</Atom3d>
						<Atom3d ID="1126" HasProperties="1" Mapping="409" Parent="291" UserID="431" DisplayStyle="Line" Hidden="1" XYZ="1.63619824284068,2.27923789555071,1.41010128831931" Connections="1127" ForcefieldType="h1o" Charge="0.41" Components="H" Visible="0">
							<Properties Force="215.794576803582,302.012235441331,-153.753478336248" RelativeVelocity="0.386362572755842,0.164469729811614,0.90361792825748"/>
						</Atom3d>
						<Bond ID="1127" Mapping="409" Parent="291" Hidden="1" Connects="1125,1126" Visible="0"/>
						<Atom3d ID="1128" HasProperties="1" Mapping="409" Parent="291" UserID="432" DisplayStyle="Line" Hidden="1" XYZ="1.63653986830651,2.21401863207291,1.43128248885427" Connections="1129" ForcefieldType="h1o" Charge="0.41" Components="H" Visible="0">
							<Properties Force="-306.349409559008,410.874282880818,217.635152908979" RelativeVelocity="0.664407254880958,-1.19197530279123,0.0649101817957013"/>
						</Atom3d>
						<Bond ID="1129" Mapping="409" Parent="291" Hidden="1" Connects="1125,1128" Visible="0"/>
						<Molecule ID="291" Mapping="409" Parent="2" Children="1125,1126,1127,1128,1129,2217" Name="Sketch 23" XYZ="0.367299602291215,-0.0918249005708066,0.459124502854039" Visible="0"/>
						<Atom3d ID="1130" HasProperties="1" Mapping="409" Parent="293" UserID="433" DisplayStyle="Line" XYZ="2.7560709212034,-0.0101858564746804,-2.56021737974123" Connections="1132,1134" ForcefieldType="o2*" Charge="-0.82" Components="O" Visible="0">
							<Properties Force="629.883683271889,-346.317126165389,109.468505124792" RelativeVelocity="0.166087733674481,0.00172129221718185,-0.0988756487150185"/>
						</Atom3d>
						<Atom3d ID="1131" HasProperties="1" Mapping="409" Parent="293" UserID="434" DisplayStyle="Line" Hidden="1" XYZ="2.72903666241328,0.00907807470177341,-2.59053469297663" Connections="1132" ForcefieldType="h1o" Charge="0.41" Components="H" Visible="0">
							<Properties Force="-156.324356646758,152.869038177069,-252.268983404149" RelativeVelocity="0.912355021164262,-0.281052622649852,-1.35862540319332"/>
						</Atom3d>
						<Bond ID="1132" Mapping="409" Parent="293" Hidden="1" Connects="1130,1131" Visible="0"/>
						<Atom3d ID="1133" HasProperties="1" Mapping="409" Parent="293" UserID="435" DisplayStyle="Line" Hidden="1" XYZ="2.79668320985262,-0.01094825402466,-2.58419912036535" Connections="1134" ForcefieldType="h1o" Charge="0.41" Components="H" Visible="0">
							<Properties Force="-412.729246463764,73.4821818360495,198.387602142463" RelativeVelocity="-0.518619835727276,-0.65859190744686,-0.50178456605779"/>
						</Atom3d>
						<Bond ID="1134" Mapping="409" Parent="293" Hidden="1" Connects="1130,1133" Visible="0"/>
						<Molecule ID="293" Mapping="409" Parent="2" Children="1130,1131,1132,1133,1134,2218" Name="Sketch 23" XYZ="0.367299602291215,-0.0918249005708066,0.459124502854039" Visible="0"/>
						<Atom3d ID="1135" HasProperties="1" Mapping="409" Parent="295" UserID="436" DisplayStyle="Line" XYZ="0.210261628001458,-0.0188479227174877,2.30686643305082" Connections="1137,1139" ForcefieldType="o2*" Charge="-0.82" Components="O" Visible="0">
							<Properties Force="4.11891455261437,-209.448101016503,303.893522124561" RelativeVelocity="0.157600367099531,0.0450269136979936,-0.13917409993469"/>
						</Atom3d>
						<Atom3d ID="1136" HasProperties="1" Mapping="409" Parent="295" UserID="437" DisplayStyle="Line" Hidden="1" XYZ="0.242447950986274,0.0135281211239984,2.30732744287548" Connections="1137" ForcefieldType="h1o" Charge="0.41" Components="H" Visible="0">
							<Properties Force="98.7157436174087,181.127745991447,16.3318434943306" RelativeVelocity="-0.419280187877135,-0.246043337890459,0.043402078962974"/>
						</Atom3d>
						<Bond ID="1137" Mapping="409" Parent="295" Hidden="1" Connects="1135,1136" Visible="0"/>
						<Atom3d ID="1138" HasProperties="1" Mapping="409" Parent="295" UserID="438" DisplayStyle="Line" Hidden="1" XYZ="0.22199718850286,-0.0398303328110194,2.26847420044713" Connections="1139" ForcefieldType="h1o" Charge="0.41" Components="H" Visible="0">
							<Properties Force="-49.1461095255238,-150.848268453692,-356.916924655698" RelativeVelocity="0.113600865025932,-0.451502511188758,-0.620836721038036"/>
						</Atom3d>
						<Bond ID="1139" Mapping="409" Parent="295" Hidden="1" Connects="1135,1138" Visible="0"/>
						<Molecule ID="295" Mapping="409" Parent="2" Children="1135,1136,1137,1138,1139,2219" Name="Sketch 23" XYZ="0.367299602291215,-0.0918249005708066,0.459124502854039" Visible="0"/>
						<Atom3d ID="1140" HasProperties="1" Mapping="409" Parent="297" UserID="439" DisplayStyle="Line" XYZ="-0.186425246910189,-3.09826590751963,0.0877719635924909" Connections="1142,1144" ForcefieldType="o2*" Charge="-0.82" Components="O" Visible="0">
							<Properties Force="-252.849874470821,-170.790453536813,-601.091804434768" RelativeVelocity="-0.0293895709509559,-0.142376851447675,-0.0930078466798893"/>
						</Atom3d>
						<Atom3d ID="1141" HasProperties="1" Mapping="409" Parent="297" UserID="440" DisplayStyle="Line" Hidden="1" XYZ="-0.225401923955349,-3.09352359097406,0.0627120576233879" Connections="1142" ForcefieldType="h1o" Charge="0.41" Components="H" Visible="0">
							<Properties Force="168.244673575367,102.428226643077,194.001238386542" RelativeVelocity="-1.11699187828036,-1.21258102533637,-0.620080522701351"/>
						</Atom3d>
						<Bond ID="1142" Mapping="409" Parent="297" Hidden="1" Connects="1140,1141" Visible="0"/>
						<Atom3d ID="1143" HasProperties="1" Mapping="409" Parent="297" UserID="441" DisplayStyle="Line" Hidden="1" XYZ="-0.167643776708994,-3.13001775146765,0.0587227195658739" Connections="1144" ForcefieldType="h1o" Charge="0.41" Components="H" Visible="0">
							<Properties Force="64.4226024971076,229.719398689321,221.807286480361" RelativeVelocity="-0.391606735871138,0.648935230283222,-0.408790761200031"/>
						</Atom3d>
						<Bond ID="1144" Mapping="409" Parent="297" Hidden="1" Connects="1140,1143" Visible="0"/>
						<Molecule ID="297" Mapping="409" Parent="2" Children="1140,1141,1142,1143,1144,2220" Name="Sketch 23" XYZ="0.365513300857159,0.254717581609013,0.459124502854039" Visible="0"/>
						<Atom3d ID="1145" HasProperties="1" Mapping="409" Parent="299" UserID="442" DisplayStyle="Line" XYZ="2.99169002318416,1.90449575930285,3.18714635531974" Connections="1147,1149" ForcefieldType="o2*" Charge="-0.82" Components="O" Visible="0">
							<Properties Force="742.942837359439,-120.866236028933,-202.613586885156" RelativeVelocity="-0.00457367994680203,-0.011961345989341,-0.246298459317073"/>
						</Atom3d>
						<Atom3d ID="1146" HasProperties="1" Mapping="409" Parent="299" UserID="443" DisplayStyle="Line" Hidden="1" XYZ="2.96515649922744,1.89927002434535,3.22317206208637" Connections="1147" ForcefieldType="h1o" Charge="0.41" Components="H" Visible="0">
							<Properties Force="-325.574841975362,-130.297562026451,329.644058340057" RelativeVelocity="-0.0248262186992916,0.310987205337064,0.0124060788702843"/>
						</Atom3d>
						<Bond ID="1147" Mapping="409" Parent="299" Hidden="1" Connects="1145,1146" Visible="0"/>
						<Atom3d ID="1148" HasProperties="1" Mapping="409" Parent="299" UserID="444" DisplayStyle="Line" Hidden="1" XYZ="2.9669027989852,1.93449338792907,3.16432730967502" Connections="1149" ForcefieldType="h1o" Charge="0.41" Components="H" Visible="0">
							<Properties Force="-247.853760243436,284.39099487308,-208.678162877893" RelativeVelocity="-0.0174493421440021,0.138699359801468,-0.0278782398432743"/>
						</Atom3d>
						<Bond ID="1149" Mapping="409" Parent="299" Hidden="1" Connects="1145,1148" Visible="0"/>
						<Molecule ID="299" Mapping="409" Parent="2" Children="1145,1146,1147,1148,1149,2221" Name="Sketch 23" XYZ="0.508038504616449,-0.068368416703101,0.459124502854039" Visible="0"/>
						<Atom3d ID="1150" HasProperties="1" Mapping="409" Parent="301" UserID="445" DisplayStyle="Line" XYZ="0.44447688898399,-1.2423598583591,1.21528833650217" Connections="1152,1154" ForcefieldType="o2*" Charge="-0.82" Components="O" Visible="0">
							<Properties Force="797.36543204107,-108.417458089127,-373.594711048623" RelativeVelocity="0.0331615319880625,-0.0877206872678804,-0.0847469651404577"/>
						</Atom3d>
						<Atom3d ID="1151" HasProperties="1" Mapping="409" Parent="301" UserID="446" DisplayStyle="Line" Hidden="1" XYZ="0.416498448090892,-1.26039817039605,1.18415078829599" Connections="1152" ForcefieldType="h1o" Charge="0.41" Components="H" Visible="0">
							<Properties Force="-177.422646095347,123.943866890335,329.800519042362" RelativeVelocity="0.219150426256275,0.393920205935302,0.304565781461226"/>
						</Atom3d>
						<Bond ID="1152" Mapping="409" Parent="301" Hidden="1" Connects="1150,1151" Visible="0"/>
						<Atom3d ID="1153" HasProperties="1" Mapping="409" Parent="301" UserID="447" DisplayStyle="Line" Hidden="1" XYZ="0.423795089682702,-1.23517070511113,1.2544600616803" Connections="1154" ForcefieldType="h1o" Charge="0.41" Components="H" Visible="0">
							<Properties Force="-529.096468764832,-24.1182855055179,155.247033723879" RelativeVelocity="1.38019159496329,0.13688407776966,0.380812990357376"/>
						</Atom3d>
						<Bond ID="1154" Mapping="409" Parent="301" Hidden="1" Connects="1150,1153" Visible="0"/>
						<Molecule ID="301" Mapping="409" Parent="2" Children="1150,1151,1152,1153,1154,2222" Name="Sketch 23" XYZ="0.850864035921504,-0.689063066740851,0.459124502854039" Visible="0"/>
						<Atom3d ID="1155" HasProperties="1" Mapping="409" Parent="303" UserID="448" DisplayStyle="Line" XYZ="4.0015309306417,1.56225043133686,1.99528686370206" Connections="1157,1159" ForcefieldType="o2*" Charge="-0.82" Components="O" Visible="0">
							<Properties Force="-779.923351567543,423.396951951671,-120.907188445761" RelativeVelocity="-0.00193189039983615,0.123195201014413,-0.120451334396051"/>
						</Atom3d>
						<Atom3d ID="1156" HasProperties="1" Mapping="409" Parent="303" UserID="449" DisplayStyle="Line" Hidden="1" XYZ="3.99534611945743,1.60486997948533,1.97838430432351" Connections="1157" ForcefieldType="h1o" Charge="0.41" Components="H" Visible="0">
							<Properties Force="-157.480850644968,-25.8108592741892,125.339381281192" RelativeVelocity="-2.26924871032651,-0.0930404696604598,-0.350818202652965"/>
						</Atom3d>
						<Bond ID="1157" Mapping="409" Parent="303" Hidden="1" Connects="1155,1156" Visible="0"/>
						<Atom3d ID="1158" HasProperties="1" Mapping="409" Parent="303" UserID="450" DisplayStyle="Line" Hidden="1" XYZ="4.04519744037747,1.56104098964996,1.98918177026392" Connections="1159" ForcefieldType="h1o" Charge="0.41" Components="H" Visible="0">
							<Properties Force="858.417662337118,-211.159240090396,-1.74872937064136" RelativeVelocity="-0.357507284902119,-0.0757418909717506,0.52327837965239"/>
						</Atom3d>
						<Bond ID="1159" Mapping="409" Parent="303" Hidden="1" Connects="1155,1158" Visible="0"/>
						<Molecule ID="303" Mapping="409" Parent="2" Children="1155,1156,1157,1158,1159,2223" Name="Sketch 23" XYZ="0.367299602291215,-0.0918249005708066,0.459124502854039" Visible="0"/>
						<Atom3d ID="1160" HasProperties="1" Mapping="409" Parent="305" UserID="451" DisplayStyle="Line" XYZ="-1.02790378357974,2.5977755898883,1.57821203953667" Connections="1162,1164" ForcefieldType="o2*" Charge="-0.82" Components="O" Visible="0">
							<Properties Force="137.170520340389,950.474966504688,636.12994817449" RelativeVelocity="0.16157058511515,0.259608848634318,0.300068376020043"/>
						</Atom3d>
						<Atom3d ID="1161" HasProperties="1" Mapping="409" Parent="305" UserID="452" DisplayStyle="Line" Hidden="1" XYZ="-1.03054395787558,2.55308959768636,1.58239780685792" Connections="1162" ForcefieldType="h1o" Charge="0.41" Components="H" Visible="0">
							<Properties Force="4.33736745701076,-528.762734662494,91.4623202743614" RelativeVelocity="-0.708966239723182,0.0410281481355938,-0.14026220729293"/>
						</Atom3d>
						<Bond ID="1162" Mapping="409" Parent="305" Hidden="1" Connects="1160,1161" Visible="0"/>
						<Atom3d ID="1163" HasProperties="1" Mapping="409" Parent="305" UserID="453" DisplayStyle="Line" Hidden="1" XYZ="-1.0234609386703,2.6087345653369,1.62460849716638" Connections="1164" ForcefieldType="h1o" Charge="0.41" Components="H" Visible="0">
							<Properties Force="-110.578765364116,-232.851639451597,-781.059364442063" RelativeVelocity="-0.438096486603271,0.0541655478154168,0.0560687729727274"/>
						</Atom3d>
						<Bond ID="1164" Mapping="409" Parent="305" Hidden="1" Connects="1160,1163" Visible="0"/>
						<Molecule ID="305" Mapping="409" Parent="2" Children="1160,1161,1162,1163,1164,2224" Name="Sketch 23" XYZ="0.367299602291215,-0.0918249005708066,0.459124502854039" Visible="0"/>
						<Atom3d ID="1165" HasProperties="1" Mapping="409" Parent="307" UserID="454" DisplayStyle="Line" XYZ="2.21000195809139,-0.0815156800448909,2.18985471913079" Connections="1167,1169" ForcefieldType="o2*" Charge="-0.82" Components="O" Visible="0">
							<Properties Force="-77.6894752502712,-286.580040171199,67.2101686391747" RelativeVelocity="0.172279649112525,-0.0274899288915588,-0.189707211393324"/>
						</Atom3d>
						<Atom3d ID="1166" HasProperties="1" Mapping="409" Parent="307" UserID="455" DisplayStyle="Line" Hidden="1" XYZ="2.18285482829651,-0.112367877751055,2.21045818022056" Connections="1167" ForcefieldType="h1o" Charge="0.41" Components="H" Visible="0">
							<Properties Force="-74.2693809067984,86.9750091150063,103.534385226661" RelativeVelocity="-0.983336591099302,0.670749569772392,-0.832150866928017"/>
						</Atom3d>
						<Bond ID="1167" Mapping="409" Parent="307" Hidden="1" Connects="1165,1166" Visible="0"/>
						<Atom3d ID="1168" HasProperties="1" Mapping="409" Parent="307" UserID="456" DisplayStyle="Line" Hidden="1" XYZ="2.20274186178899,-0.095488632494801,2.1467831037107" Connections="1169" ForcefieldType="h1o" Charge="0.41" Components="H" Visible="0">
							<Properties Force="169.461225996475,155.734586718279,-12.077386076809" RelativeVelocity="0.474655197796404,-0.157284704303031,0.965535869585914"/>
						</Atom3d>
						<Bond ID="1169" Mapping="409" Parent="307" Hidden="1" Connects="1165,1168" Visible="0"/>
						<Molecule ID="307" Mapping="409" Parent="2" Children="1165,1166,1167,1168,1169,2225" Name="Sketch 23" XYZ="0.849059691019898,0.31054401500599,0.459124502854039" Visible="0"/>
						<Atom3d ID="1170" HasProperties="1" Mapping="409" Parent="309" UserID="457" DisplayStyle="Line" XYZ="2.85654203790203,4.16783014789797,-0.18406262135264" Connections="1172,1174" ForcefieldType="o2*" Charge="-0.82" Components="O" Visible="0">
							<Properties Force="48.9569412264666,-1.14141489700109,-91.2976142858361" RelativeVelocity="-0.0954098301634693,0.350251034972355,-0.268221097172127"/>
						</Atom3d>
						<Atom3d ID="1171" HasProperties="1" Mapping="409" Parent="309" UserID="458" DisplayStyle="Line" Hidden="1" XYZ="2.81187639184775,4.15842843314134,-0.185719316640916" Connections="1172" ForcefieldType="h1o" Charge="0.41" Components="H" Visible="0">
							<Properties Force="149.000768864823,108.780579965401,-184.586508928418" RelativeVelocity="-0.0602080820669788,0.0244927960346599,-0.294276531140451"/>
						</Atom3d>
						<Bond ID="1172" Mapping="409" Parent="309" Hidden="1" Connects="1170,1171" Visible="0"/>
						<Atom3d ID="1173" HasProperties="1" Mapping="409" Parent="309" UserID="459" DisplayStyle="Line" Hidden="1" XYZ="2.86532066649609,4.18989959307378,-0.224183377165681" Connections="1174" ForcefieldType="h1o" Charge="0.41" Components="H" Visible="0">
							<Properties Force="-268.931351374488,-55.3196779864062,302.647173494746" RelativeVelocity="0.342734906354205,0.804656786699642,-0.708198360617349"/>
						</Atom3d>
						<Bond ID="1174" Mapping="409" Parent="309" Hidden="1" Connects="1170,1173" Visible="0"/>
						<Molecule ID="309" Mapping="409" Parent="2" Children="1170,1171,1172,1173,1174,2226" Name="Sketch 23" XYZ="0.367299602291215,-0.0918249005708066,0.459124502854039" Visible="0"/>
						<Atom3d ID="1175" HasProperties="1" Mapping="409" Parent="311" UserID="460" DisplayStyle="Line" XYZ="0.0229648624210471,-0.860747303330569,-1.43126337915269" Connections="1177,1179" ForcefieldType="o2*" Charge="-0.82" Components="O" Visible="0">
							<Properties Force="127.300900159568,789.718844512741,490.010124163952" RelativeVelocity="-0.11586896947452,0.0510012317089774,0.256364450290862"/>
						</Atom3d>
						<Atom3d ID="1176" HasProperties="1" Mapping="409" Parent="311" UserID="461" DisplayStyle="Line" Hidden="1" XYZ="0.0373513451307142,-0.894620856670101,-1.45674399153148" Connections="1177" ForcefieldType="h1o" Charge="0.41" Components="H" Visible="0">
							<Properties Force="198.820067391046,-226.268727753845,-373.68114130341" RelativeVelocity="-1.08897611029766,-0.318076740339225,0.601188087005117"/>
						</Atom3d>
						<Bond ID="1177" Mapping="409" Parent="311" Hidden="1" Connects="1175,1176" Visible="0"/>
						<Atom3d ID="1178" HasProperties="1" Mapping="409" Parent="311" UserID="462" DisplayStyle="Line" Hidden="1" XYZ="0.0528887407896202,-0.825705674821587,-1.43857478596127" Connections="1179" ForcefieldType="h1o" Charge="0.41" Components="H" Visible="0">
							<Properties Force="-222.137891889482,-441.495902074362,-74.1074369454699" RelativeVelocity="-0.438126405476307,0.683150276048697,0.510194505478346"/>
						</Atom3d>
						<Bond ID="1179" Mapping="409" Parent="311" Hidden="1" Connects="1175,1178" Visible="0"/>
						<Molecule ID="311" Mapping="409" Parent="2" Children="1175,1176,1177,1178,1179,2227" Name="Sketch 23" XYZ="0.367299602291215,-0.0918249005708066,0.459124502854039" Visible="0"/>
						<Atom3d ID="1180" HasProperties="1" Mapping="409" Parent="313" UserID="463" DisplayStyle="Line" XYZ="1.67733851614281,-1.05717759406181,5.29753618765079" Connections="1182,1184" ForcefieldType="o2*" Charge="-0.82" Components="O" Visible="0">
							<Properties Force="-42.5171216209451,308.811578569491,18.6355939221665" RelativeVelocity="0.0444745042018454,0.169302270416384,0.119412492401794"/>
						</Atom3d>
						<Atom3d ID="1181" HasProperties="1" Mapping="409" Parent="313" UserID="464" DisplayStyle="Line" Hidden="1" XYZ="1.68152018972384,-1.01138744765126,5.29256121522755" Connections="1182" ForcefieldType="h1o" Charge="0.41" Components="H" Visible="0">
							<Properties Force="-84.495961129209,-52.8563450858124,55.2383803408876" RelativeVelocity="-0.00943184809849389,0.332362900184191,-0.0750608213051532"/>
						</Atom3d>
						<Bond ID="1182" Mapping="409" Parent="313" Hidden="1" Connects="1180,1181" Visible="0"/>
						<Atom3d ID="1183" HasProperties="1" Mapping="409" Parent="313" UserID="465" DisplayStyle="Line" Hidden="1" XYZ="1.72038179615099,-1.06429814691331,5.30974272358623" Connections="1184" ForcefieldType="h1o" Charge="0.41" Components="H" Visible="0">
							<Properties Force="79.7925967238182,-181.202259555193,112.266271660503" RelativeVelocity="-0.493776872468426,0.529620534038279,1.41052152247308"/>
						</Atom3d>
						<Bond ID="1184" Mapping="409" Parent="313" Hidden="1" Connects="1180,1183" Visible="0"/>
						<Molecule ID="313" Mapping="409" Parent="2" Children="1180,1181,1182,1183,1184,2228" Name="Sketch 23" XYZ="0.367299602291215,-0.0918249005708066,0.459124502854039" Visible="0"/>
						<Atom3d ID="1185" HasProperties="1" Mapping="409" Parent="315" UserID="466" DisplayStyle="Line" XYZ="1.10513470584067,2.84846876897359,-0.371199674120763" Connections="1187,1189" ForcefieldType="o2*" Charge="-0.82" Components="O" Visible="0">
							<Properties Force="596.817801941152,20.0768101430282,284.98186374719" RelativeVelocity="-0.00395846215714868,-0.0657988804255806,-0.204407095050448"/>
						</Atom3d>
						<Atom3d ID="1186" HasProperties="1" Mapping="409" Parent="315" UserID="467" DisplayStyle="Line" Hidden="1" XYZ="1.13920379941015,2.81864102530384,-0.360828866669101" Connections="1187" ForcefieldType="h1o" Charge="0.41" Components="H" Visible="0">
							<Properties Force="-394.41735384557,-77.6544796251275,-218.850724214989" RelativeVelocity="0.231874212742447,0.19582728388911,0.461474081814186"/>
						</Atom3d>
						<Bond ID="1187" Mapping="409" Parent="315" Hidden="1" Connects="1185,1186" Visible="0"/>
						<Atom3d ID="1188" HasProperties="1" Mapping="409" Parent="315" UserID="468" DisplayStyle="Line" Hidden="1" XYZ="1.12793238950837,2.88507796753142,-0.35523933751665" Connections="1189" ForcefieldType="h1o" Charge="0.41" Components="H" Visible="0">
							<Properties Force="-298.825408335549,59.149271315783,-73.589234048957" RelativeVelocity="0.871373190258408,0.481458589735683,0.0228939487876057"/>
						</Atom3d>
						<Bond ID="1189" Mapping="409" Parent="315" Hidden="1" Connects="1185,1188" Visible="0"/>
						<Molecule ID="315" Mapping="409" Parent="2" Children="1185,1186,1187,1188,1189,2229" Name="Sketch 23" XYZ="0.367299602291215,-0.0918249005708066,0.459124502854039" Visible="0"/>
						<Atom3d ID="1190" HasProperties="1" Mapping="409" Parent="317" UserID="469" DisplayStyle="Line" XYZ="3.25948089439701,-0.751396676793014,2.40797632480732" Connections="1192,1194" ForcefieldType="o2*" Charge="-0.82" Components="O" Visible="0">
							<Properties Force="-99.5101042557936,107.789308503875,-207.172757888041" RelativeVelocity="0.00601312751234539,0.168067759664912,0.162856130888865"/>
						</Atom3d>
						<Atom3d ID="1191" HasProperties="1" Mapping="409" Parent="317" UserID="470" DisplayStyle="Line" Hidden="1" XYZ="3.29398519665193,-0.778916790214748,2.3982530377993" Connections="1192" ForcefieldType="h1o" Charge="0.41" Components="H" Visible="0">
							<Properties Force="297.707449739715,-213.472566297687,183.392204790696" RelativeVelocity="0.224147153574185,-0.0763576136281574,0.278397661824314"/>
						</Atom3d>
						<Bond ID="1192" Mapping="409" Parent="317" Hidden="1" Connects="1190,1191" Visible="0"/>
						<Atom3d ID="1193" HasProperties="1" Mapping="409" Parent="317" UserID="471" DisplayStyle="Line" Hidden="1" XYZ="3.23781855457448,-0.758711126018137,2.36876393980089" Connections="1194" ForcefieldType="h1o" Charge="0.41" Components="H" Visible="0">
							<Properties Force="-342.592441513713,37.1711603470903,64.5778254248606" RelativeVelocity="0.830014603873813,0.757855515205527,0.298629634141244"/>
						</Atom3d>
						<Bond ID="1194" Mapping="409" Parent="317" Hidden="1" Connects="1190,1193" Visible="0"/>
						<Molecule ID="317" Mapping="409" Parent="2" Children="1190,1191,1192,1193,1194,2230" Name="Sketch 23" XYZ="0.367299602291215,-0.0918249005708066,0.459124502854039" Visible="0"/>
						<Atom3d ID="1195" HasProperties="1" Mapping="409" Parent="319" UserID="472" DisplayStyle="Line" XYZ="-0.234860909627605,0.894856489772496,0.535212475604735" Connections="1197,1199" ForcefieldType="o2*" Charge="-0.82" Components="O" Visible="0">
							<Properties Force="754.301066030744,-213.767055353655,-374.549316299356" RelativeVelocity="0.181511995476039,0.0293214964090575,-0.108593908883955"/>
						</Atom3d>
						<Atom3d ID="1196" HasProperties="1" Mapping="409" Parent="319" UserID="473" DisplayStyle="Line" Hidden="1" XYZ="-0.191707127569568,0.87411609398796,0.531252290509118" Connections="1197" ForcefieldType="h1o" Charge="0.41" Components="H" Visible="0">
							<Properties Force="-737.478314700566,469.733094618275,22.0506214035493" RelativeVelocity="-0.756893235134999,-0.247426960858049,2.54486197755927"/>
						</Atom3d>
						<Bond ID="1197" Mapping="409" Parent="319" Hidden="1" Connects="1195,1196" Visible="0"/>
						<Atom3d ID="1198" HasProperties="1" Mapping="409" Parent="319" UserID="474" DisplayStyle="Line" Hidden="1" XYZ="-0.233194671651076,0.925904605458743,0.500121552047564" Connections="1199" ForcefieldType="h1o" Charge="0.41" Components="H" Visible="0">
							<Properties Force="92.3103514598084,-206.37837230712,210.345595291961" RelativeVelocity="-0.911973101204092,-0.315228681256077,0.161819544069445"/>
						</Atom3d>
						<Bond ID="1199" Mapping="409" Parent="319" Hidden="1" Connects="1195,1198" Visible="0"/>
						<Molecule ID="319" Mapping="409" Parent="2" Children="1195,1196,1197,1198,1199,2231" Name="Sketch 23" XYZ="0.367299602291215,-0.0918249005708066,0.459124502854039" Visible="0"/>
						<Atom3d ID="1200" HasProperties="1" Mapping="409" Parent="321" UserID="475" DisplayStyle="Line" XYZ="-0.654442913587905,1.89011645247675,3.23704250604539" Connections="1202,1204" ForcefieldType="o2*" Charge="-0.82" Components="O" Visible="0">
							<Properties Force="-137.658007522571,249.01005292374,271.962384949857" RelativeVelocity="-0.187028936787819,-0.283296715768992,0.0357160203307676"/>
						</Atom3d>
						<Atom3d ID="1201" HasProperties="1" Mapping="409" Parent="321" UserID="476" DisplayStyle="Line" Hidden="1" XYZ="-0.666879356869285,1.86446220644631,3.20204165160897" Connections="1202" ForcefieldType="h1o" Charge="0.41" Components="H" Visible="0">
							<Properties Force="13.7541870997896,-132.627062635373,-223.294585441926" RelativeVelocity="-1.68044142939558,1.6546997835354,0.812253757284682"/>
						</Atom3d>
						<Bond ID="1202" Mapping="409" Parent="321" Hidden="1" Connects="1200,1201" Visible="0"/>
						<Atom3d ID="1203" HasProperties="1" Mapping="409" Parent="321" UserID="477" DisplayStyle="Line" Hidden="1" XYZ="-0.692990774874265,1.91313527023349,3.24575860375799" Connections="1204" ForcefieldType="h1o" Charge="0.41" Components="H" Visible="0">
							<Properties Force="113.632360704689,-80.6062285406351,-151.60488685287" RelativeVelocity="-0.880940186630882,0.476230849825806,0.0874084129871594"/>
						</Atom3d>
						<Bond ID="1204" Mapping="409" Parent="321" Hidden="1" Connects="1200,1203" Visible="0"/>
						<Molecule ID="321" Mapping="409" Parent="2" Children="1200,1201,1202,1203,1204,2232" Name="Sketch 23" XYZ="0.367299602291215,-0.0918249005708066,0.459124502854039" Visible="0"/>
						<Atom3d ID="1205" HasProperties="1" Mapping="409" Parent="323" UserID="478" DisplayStyle="Line" XYZ="7.23981869109537,-1.15236806071882,1.73708187473219" Connections="1207,1209" ForcefieldType="o2*" Charge="-0.82" Components="O" Visible="0">
							<Properties Force="331.67210829469,-499.502555418568,349.201859236261" RelativeVelocity="0.0193723629839372,0.0668106589062665,-0.066617020021255"/>
						</Atom3d>
						<Atom3d ID="1206" HasProperties="1" Mapping="409" Parent="323" UserID="479" DisplayStyle="Line" Hidden="1" XYZ="7.27874963277203,-1.15891698726671,1.71277586224975" Connections="1207" ForcefieldType="h1o" Charge="0.41" Components="H" Visible="0">
							<Properties Force="-410.004103988709,148.282451514882,121.98718218806" RelativeVelocity="0.316603195622749,-1.77218700247679,-1.45773052796723"/>
						</Atom3d>
						<Bond ID="1207" Mapping="409" Parent="323" Hidden="1" Connects="1205,1206" Visible="0"/>
						<Atom3d ID="1208" HasProperties="1" Mapping="409" Parent="323" UserID="480" DisplayStyle="Line" Hidden="1" XYZ="7.21842201111496,-1.11770368223389,1.71804799562813" Connections="1209" ForcefieldType="h1o" Charge="0.41" Components="H" Visible="0">
							<Properties Force="12.1398675433097,389.951069767623,-354.896935435422" RelativeVelocity="-0.027199624232152,1.22843947205278,-1.99829940069463"/>
						</Atom3d>
						<Bond ID="1209" Mapping="409" Parent="323" Hidden="1" Connects="1205,1208" Visible="0"/>
						<Molecule ID="323" Mapping="409" Parent="2" Children="1205,1206,1207,1208,1209,2233" Name="Sketch 23" XYZ="0.367299602291215,-0.0918249005708066,0.459124502854039" Visible="0"/>
						<Atom3d ID="1210" HasProperties="1" Mapping="409" Parent="325" UserID="481" DisplayStyle="Line" XYZ="-0.425447309860404,2.01651589064002,-0.470073879476887" Connections="1212,1214" ForcefieldType="o2*" Charge="-0.82" Components="O" Visible="0">
							<Properties Force="-84.4864742102757,-1286.09980734863,355.014912423437" RelativeVelocity="0.257726460515282,-0.0662003570353995,0.0154564790857419"/>
						</Atom3d>
						<Atom3d ID="1211" HasProperties="1" Mapping="409" Parent="325" UserID="482" DisplayStyle="Line" Hidden="1" XYZ="-0.403024792106993,1.97337426704009,-0.47220423067728" Connections="1212" ForcefieldType="h1o" Charge="0.41" Components="H" Visible="0">
							<Properties Force="-490.117179967452,831.318660557692,-4.28516245374776" RelativeVelocity="-0.128773599494758,1.44881734716656,0.499895333512259"/>
						</Atom3d>
						<Bond ID="1212" Mapping="409" Parent="325" Hidden="1" Connects="1210,1211" Visible="0"/>
						<Atom3d ID="1213" HasProperties="1" Mapping="409" Parent="325" UserID="483" DisplayStyle="Line" Hidden="1" XYZ="-0.392232864900329,2.04334632730568,-0.482349467829659" Connections="1214" ForcefieldType="h1o" Charge="0.41" Components="H" Visible="0">
							<Properties Force="534.857523201403,452.318145913521,-111.23432359579" RelativeVelocity="-0.599023159636356,-2.15852288384556,-0.762303066640542"/>
						</Atom3d>
						<Bond ID="1214" Mapping="409" Parent="325" Hidden="1" Connects="1210,1213" Visible="0"/>
						<Molecule ID="325" Mapping="409" Parent="2" Children="1210,1211,1212,1213,1214,2234" Name="Sketch 23" XYZ="0.461125537174704,-0.358867947680071,0.459124502854039" Visible="0"/>
						<Atom3d ID="1215" HasProperties="1" Mapping="409" Parent="327" UserID="484" DisplayStyle="Line" XYZ="1.41724309495171,-1.15330513519678,-0.270604288434558" Connections="1217,1219" ForcefieldType="o2*" Charge="-0.82" Components="O" Visible="0">
							<Properties Force="-48.2993571369484,-73.3659196784387,-584.780018545082" RelativeVelocity="-0.318073731603659,-0.275142553594764,-0.0187590879610437"/>
						</Atom3d>
						<Atom3d ID="1216" HasProperties="1" Mapping="409" Parent="327" UserID="485" DisplayStyle="Line" Hidden="1" XYZ="1.41358091025012,-1.15309902528998,-0.226608449304287" Connections="1217" ForcefieldType="h1o" Charge="0.41" Components="H" Visible="0">
							<Properties Force="-328.830781128195,-16.9067212786643,815.443222723833" RelativeVelocity="-1.61156850952011,0.0676246214189647,0.970929453079076"/>
						</Atom3d>
						<Bond ID="1217" Mapping="409" Parent="327" Hidden="1" Connects="1215,1216" Visible="0"/>
						<Atom3d ID="1218" HasProperties="1" Mapping="409" Parent="327" UserID="486" DisplayStyle="Line" Hidden="1" XYZ="1.46229398965787,-1.14932518940639,-0.269963839881576" Connections="1219" ForcefieldType="h1o" Charge="0.41" Components="H" Visible="0">
							<Properties Force="341.445085227221,24.6048459667207,-216.88792630228" RelativeVelocity="0.454374596396238,-0.509337540910849,-1.23668748775451"/>
						</Atom3d>
						<Bond ID="1219" Mapping="409" Parent="327" Hidden="1" Connects="1215,1218" Visible="0"/>
						<Molecule ID="327" Mapping="409" Parent="2" Children="1215,1216,1217,1218,1219,2235" Name="Sketch 23" XYZ="0.401950945133777,0.314090819413996,0.459124502854039" Visible="0"/>
						<Atom3d ID="1220" HasProperties="1" Mapping="409" Parent="329" UserID="487" DisplayStyle="Line" XYZ="0.868225649866951,0.260470860808924,0.366798477222514" Connections="1222,1224" ForcefieldType="o2*" Charge="-0.82" Components="O">
							<Properties Force="-6.56253130038388,-61.6542514461935,-280.025926810343" RelativeVelocity="0.376986221318098,-0.190621638733586,0.0232776287054645"/>
						</Atom3d>
						<Atom3d ID="1221" HasProperties="1" Mapping="409" Parent="329" UserID="488" DisplayStyle="Line" Hidden="1" XYZ="0.857870193122996,0.279430760729481,0.325996555919448" Connections="1222" ForcefieldType="h1o" Charge="0.41" Components="H">
							<Properties Force="7.86084999594068,-28.2481508308834,154.953848873012" RelativeVelocity="-0.0863749270606104,-1.3452413673536,-0.218779501337304"/>
						</Atom3d>
						<Bond ID="1222" Mapping="409" Parent="329" Hidden="1" Connects="1220,1221"/>
						<Atom3d ID="1223" HasProperties="1" Mapping="409" Parent="329" UserID="489" DisplayStyle="Line" Hidden="1" XYZ="0.876925622097719,0.296319232919123,0.393233806959119" Connections="1224" ForcefieldType="h1o" Charge="0.41" Components="H">
							<Properties Force="-21.0513207769691,57.6957165603298,69.0827456418668" RelativeVelocity="0.484122312570194,0.0312097753710921,0.807668440520632"/>
						</Atom3d>
						<Bond ID="1224" Mapping="409" Parent="329" Hidden="1" Connects="1220,1223"/>
						<Molecule ID="329" Mapping="409" Parent="2" Children="1220,1221,1222,1223,1224,2236" Name="Sketch 23" XYZ="0.367299602291215,-0.0918249005708066,0.459124502854039"/>
						<Atom3d ID="1225" HasProperties="1" Mapping="409" Parent="331" UserID="490" DisplayStyle="Line" XYZ="3.25201265113258,1.93672758438261,3.42377908193199" Connections="1227,1229" ForcefieldType="o2*" Charge="-0.82" Components="O" Visible="0">
							<Properties Force="-118.160936002259,-72.3193811914731,59.0594163469916" RelativeVelocity="-0.208149947500597,0.306401515687915,0.0906095478738798"/>
						</Atom3d>
						<Atom3d ID="1226" HasProperties="1" Mapping="409" Parent="331" UserID="491" DisplayStyle="Line" Hidden="1" XYZ="3.29000875199848,1.95768328289319,3.41230406021139" Connections="1227" ForcefieldType="h1o" Charge="0.41" Components="H" Visible="0">
							<Properties Force="237.099796461241,117.704166625927,-47.5898892365732" RelativeVelocity="0.355112929622432,0.185365943361816,-0.602296326421519"/>
						</Atom3d>
						<Bond ID="1227" Mapping="409" Parent="331" Hidden="1" Connects="1225,1226" Visible="0"/>
						<Atom3d ID="1228" HasProperties="1" Mapping="409" Parent="331" UserID="492" DisplayStyle="Line" Hidden="1" XYZ="3.224332758769,1.9531896181092,3.39103795773525" Connections="1229" ForcefieldType="h1o" Charge="0.41" Components="H" Visible="0">
							<Properties Force="-56.3399409961639,-78.2336345704924,42.8267856229449" RelativeVelocity="-0.323971918875415,-0.381051190363353,-0.743127987537242"/>
						</Atom3d>
						<Bond ID="1229" Mapping="409" Parent="331" Hidden="1" Connects="1225,1228" Visible="0"/>
						<Molecule ID="331" Mapping="409" Parent="2" Children="1225,1226,1227,1228,1229,2237" Name="Sketch 23" XYZ="0.908603072772882,0.193261595667462,0.459124502854039" Visible="0"/>
						<Atom3d ID="1230" HasProperties="1" Mapping="409" Parent="333" UserID="493" DisplayStyle="Line" XYZ="2.42251855466206,0.0573154735320824,0.327742595291697" Connections="1232,1234" ForcefieldType="o2*" Charge="-0.82" Components="O" Visible="0">
							<Properties Force="-87.4561284027631,-118.323988443418,-101.003632494423" RelativeVelocity="0.270207669649122,0.105500166270175,0.0723962440372187"/>
						</Atom3d>
						<Atom3d ID="1231" HasProperties="1" Mapping="409" Parent="333" UserID="494" DisplayStyle="Line" Hidden="1" XYZ="2.46107757646695,0.0322665778612634,0.321481679224722" Connections="1232" ForcefieldType="h1o" Charge="0.41" Components="H" Visible="0">
							<Properties Force="-290.884047844843,276.386802483247,288.224294170215" RelativeVelocity="1.21892345043398,-1.00059662289354,0.0229092881336618"/>
						</Atom3d>
						<Bond ID="1232" Mapping="409" Parent="333" Hidden="1" Connects="1230,1231" Visible="0"/>
						<Atom3d ID="1233" HasProperties="1" Mapping="409" Parent="333" UserID="495" DisplayStyle="Line" Hidden="1" XYZ="2.41836775717052,0.0675015917613064,0.372812611908558" Connections="1234" ForcefieldType="h1o" Charge="0.41" Components="H" Visible="0">
							<Properties Force="363.042390152883,-241.393484271456,-252.410505582696" RelativeVelocity="-0.408869796499559,0.131151782199589,1.21386943124697"/>
						</Atom3d>
						<Bond ID="1234" Mapping="409" Parent="333" Hidden="1" Connects="1230,1233" Visible="0"/>
						<Molecule ID="333" Mapping="409" Parent="2" Children="1230,1231,1232,1233,1234,2238" Name="Sketch 23" XYZ="0.367299602291215,-0.0918249005708066,0.459124502854039" Visible="0"/>
						<Atom3d ID="1235" HasProperties="1" Mapping="409" Parent="335" UserID="496" DisplayStyle="Line" XYZ="2.9037519902401,2.13782093858508,2.93402606062142" Connections="1237,1239" ForcefieldType="o2*" Charge="-0.82" Components="O" Visible="0">
							<Properties Force="32.6576688579901,50.3358159685804,86.8815669122616" RelativeVelocity="-0.262086676524986,-0.162677527986971,-0.0840001777508438"/>
						</Atom3d>
						<Atom3d ID="1236" HasProperties="1" Mapping="409" Parent="335" UserID="497" DisplayStyle="Line" Hidden="1" XYZ="2.87301115159531,2.15156433291147,2.90194346208757" Connections="1237" ForcefieldType="h1o" Charge="0.41" Components="H" Visible="0">
							<Properties Force="293.514163673932,15.6620653296616,25.8499388020846" RelativeVelocity="-0.722479958493878,-0.729225244615319,-0.560258871598579"/>
						</Atom3d>
						<Bond ID="1237" Mapping="409" Parent="335" Hidden="1" Connects="1235,1236" Visible="0"/>
						<Atom3d ID="1238" HasProperties="1" Mapping="409" Parent="335" UserID="498" DisplayStyle="Line" Hidden="1" XYZ="2.93313915588821,2.17344299617985,2.93568746245086" Connections="1239" ForcefieldType="h1o" Charge="0.41" Components="H" Visible="0">
							<Properties Force="-302.799445383667,-189.532659706166,-107.987786866307" RelativeVelocity="1.19705400130981,0.239833315090725,-0.149530682483717"/>
						</Atom3d>
						<Bond ID="1239" Mapping="409" Parent="335" Hidden="1" Connects="1235,1238" Visible="0"/>
						<Molecule ID="335" Mapping="409" Parent="2" Children="1235,1236,1237,1238,1239,2239" Name="Sketch 23" XYZ="0.367299602291215,-0.0918249005708066,0.459124502854039" Visible="0"/>
						<Atom3d ID="1240" HasProperties="1" Mapping="409" Parent="337" UserID="499" DisplayStyle="Line" XYZ="-0.553252896248982,0.732095465872916,0.945679081215521" Connections="1242,1244" ForcefieldType="o2*" Charge="-0.82" Components="O" Visible="0">
							<Properties Force="500.283671827372,-302.911740539502,549.638414349787" RelativeVelocity="-0.098708613942294,-0.0825216468348751,-0.0341092370862018"/>
						</Atom3d>
						<Atom3d ID="1241" HasProperties="1" Mapping="409" Parent="337" UserID="500" DisplayStyle="Line" Hidden="1" XYZ="-0.55036247127047,0.762260553455985,0.912444782803793" Connections="1242" ForcefieldType="h1o" Charge="0.41" Components="H" Visible="0">
							<Properties Force="-126.927967587687,221.309096882998,-223.454576765462" RelativeVelocity="1.07809952778452,0.223595099878279,0.363470194159769"/>
						</Atom3d>
						<Bond ID="1242" Mapping="409" Parent="337" Hidden="1" Connects="1240,1241" Visible="0"/>
						<Atom3d ID="1243" HasProperties="1" Mapping="409" Parent="337" UserID="501" DisplayStyle="Line" Hidden="1" XYZ="-0.598221965219128,0.728405721314049,0.952249475492984" Connections="1244" ForcefieldType="h1o" Charge="0.41" Components="H" Visible="0">
							<Properties Force="-226.492443460719,57.0331869105598,-317.927649669235" RelativeVelocity="0.269231834957335,-1.7472225271176,0.200925399659581"/>
						</Atom3d>
						<Bond ID="1244" Mapping="409" Parent="337" Hidden="1" Connects="1240,1243" Visible="0"/>
						<Molecule ID="337" Mapping="409" Parent="2" Children="1240,1241,1242,1243,1244,2240" Name="Sketch 23" XYZ="0.367299602291215,-0.0918249005708066,0.459124502854039" Visible="0"/>
						<Atom3d ID="1245" HasProperties="1" Mapping="409" Parent="339" UserID="502" DisplayStyle="Line" XYZ="3.09119822963453,0.978039847800404,-1.69671406358183" Connections="1247,1249" ForcefieldType="o2*" Charge="-0.82" Components="O" Visible="0">
							<Properties Force="219.20944900895,0.49020245714652,34.1372420662943" RelativeVelocity="-0.299134626641869,-0.308189741660821,-0.0138909979409708"/>
						</Atom3d>
						<Atom3d ID="1246" HasProperties="1" Mapping="409" Parent="339" UserID="503" DisplayStyle="Line" Hidden="1" XYZ="3.13847141070547,0.986760768802323,-1.69836469750981" Connections="1247" ForcefieldType="h1o" Charge="0.41" Components="H" Visible="0">
							<Properties Force="-832.868912902194,-391.54965577673,-10.1074966722321" RelativeVelocity="0.013994826960502,1.04081809989136,-0.376658013201638"/>
						</Atom3d>
						<Bond ID="1247" Mapping="409" Parent="339" Hidden="1" Connects="1245,1246" Visible="0"/>
						<Atom3d ID="1248" HasProperties="1" Mapping="409" Parent="339" UserID="504" DisplayStyle="Line" Hidden="1" XYZ="3.08848913135559,0.931520486413193,-1.70216085813937" Connections="1249" ForcefieldType="h1o" Charge="0.41" Components="H" Visible="0">
							<Properties Force="304.876014645217,426.922743883091,-48.6387287831857" RelativeVelocity="0.182592011175809,0.601960672448902,0.0153256678962564"/>
						</Atom3d>
						<Bond ID="1249" Mapping="409" Parent="339" Hidden="1" Connects="1245,1248" Visible="0"/>
						<Molecule ID="339" Mapping="409" Parent="2" Children="1245,1246,1247,1248,1249,2241" Name="Sketch 23" XYZ="0.367299602291215,-0.0918249005708066,0.459124502854039" Visible="0"/>
						<Atom3d ID="1250" HasProperties="1" Mapping="409" Parent="341" UserID="505" DisplayStyle="Line" XYZ="1.99673451555755,2.35004006372161,0.594041818178782" Connections="1252,1254" ForcefieldType="o2*" Charge="-0.82" Components="O" Visible="0">
							<Properties Force="103.094187245419,24.53607889179,-25.1587289461773" RelativeVelocity="0.0810291321008327,0.174594090836609,-0.287904228557549"/>
						</Atom3d>
						<Atom3d ID="1251" HasProperties="1" Mapping="409" Parent="341" UserID="506" DisplayStyle="Line" Hidden="1" XYZ="2.03562553954629,2.3290568697193,0.579380408794291" Connections="1252" ForcefieldType="h1o" Charge="0.41" Components="H" Visible="0">
							<Properties Force="-104.690828519681,12.1081743801538,39.6582546141724" RelativeVelocity="-0.668125117389504,-0.319873413902285,0.480771116943818"/>
						</Atom3d>
						<Bond ID="1252" Mapping="409" Parent="341" Hidden="1" Connects="1250,1251" Visible="0"/>
						<Atom3d ID="1253" HasProperties="1" Mapping="409" Parent="341" UserID="507" DisplayStyle="Line" Hidden="1" XYZ="1.99146660297757,2.32600365858586,0.632811518715781" Connections="1254" ForcefieldType="h1o" Charge="0.41" Components="H" Visible="0">
							<Properties Force="33.7296214980644,-82.1799712989577,19.5135902405487" RelativeVelocity="0.197990525513214,0.122566820638021,0.391739993203929"/>
						</Atom3d>
						<Bond ID="1254" Mapping="409" Parent="341" Hidden="1" Connects="1250,1253" Visible="0"/>
						<Molecule ID="341" Mapping="409" Parent="2" Children="1250,1251,1252,1253,1254,2242" Name="Sketch 23" XYZ="0.567581886369432,0.106653039848241,0.459124502854039" Visible="0"/>
						<Atom3d ID="1255" HasProperties="1" Mapping="409" Parent="343" UserID="508" DisplayStyle="Line" XYZ="2.53715739630566,1.97243684447945,4.30297393189905" Connections="1257,1259" ForcefieldType="o2*" Charge="-0.82" Components="O" Visible="0">
							<Properties Force="517.283602996097,2.06909275712254,-445.741266417574" RelativeVelocity="-0.0295428354515188,0.221626449766488,-0.062817824594091"/>
						</Atom3d>
						<Atom3d ID="1256" HasProperties="1" Mapping="409" Parent="343" UserID="509" DisplayStyle="Line" Hidden="1" XYZ="2.58354894072581,1.97630083206307,4.29938388999735" Connections="1257" ForcefieldType="h1o" Charge="0.41" Components="H" Visible="0">
							<Properties Force="-408.994547994846,-95.7409405323922,52.3137964236425" RelativeVelocity="0.462367142864081,0.414051610264245,0.206778811672993"/>
						</Atom3d>
						<Bond ID="1257" Mapping="409" Parent="343" Hidden="1" Connects="1255,1256" Visible="0"/>
						<Atom3d ID="1258" HasProperties="1" Mapping="409" Parent="343" UserID="510" DisplayStyle="Line" Hidden="1" XYZ="2.53167530873262,1.9815695078407,4.34645066184639" Connections="1259" ForcefieldType="h1o" Charge="0.41" Components="H" Visible="0">
							<Properties Force="-24.3386017957416,147.053917974118,491.878359330939" RelativeVelocity="0.842636248536828,-0.416135238075195,-1.06720285680638"/>
						</Atom3d>
						<Bond ID="1259" Mapping="409" Parent="343" Hidden="1" Connects="1255,1258" Visible="0"/>
						<Molecule ID="343" Mapping="409" Parent="2" Children="1255,1256,1257,1258,1259,2243" Name="Sketch 23" XYZ="0.6465521028293,-0.209024142431042,0.459124502854039" Visible="0"/>
						<Atom3d ID="1260" HasProperties="1" Mapping="409" Parent="345" UserID="511" DisplayStyle="Line" XYZ="0.331255792161634,4.98475573664733,-0.200704080634608" Connections="1262,1264" ForcefieldType="o2*" Charge="-0.82" Components="O" Visible="0">
							<Properties Force="954.377032468088,938.530237251609,8.95801178923226" RelativeVelocity="-0.219970721833945,0.0294488256545581,-0.0889288076939718"/>
						</Atom3d>
						<Atom3d ID="1261" HasProperties="1" Mapping="409" Parent="345" UserID="512" DisplayStyle="Line" Hidden="1" XYZ="0.331244653507626,4.94263063494576,-0.186924260532388" Connections="1262" ForcefieldType="h1o" Charge="0.41" Components="H" Visible="0">
							<Properties Force="-217.901538617832,-921.794521156223,220.550743130468" RelativeVelocity="0.627362097980914,0.848321837093776,-0.264365003146457"/>
						</Atom3d>
						<Bond ID="1262" Mapping="409" Parent="345" Hidden="1" Connects="1260,1261" Visible="0"/>
						<Atom3d ID="1263" HasProperties="1" Mapping="409" Parent="345" UserID="513" DisplayStyle="Line" Hidden="1" XYZ="0.375549238739601,4.99398555604926,-0.185468751905026" Connections="1264" ForcefieldType="h1o" Charge="0.41" Components="H" Visible="0">
							<Properties Force="-621.396137461326,55.9347688881616,-262.899976184992" RelativeVelocity="-0.377767003598456,-2.20036340834637,0.761655721056041"/>
						</Atom3d>
						<Bond ID="1264" Mapping="409" Parent="345" Hidden="1" Connects="1260,1263" Visible="0"/>
						<Molecule ID="345" Mapping="409" Parent="2" Children="1260,1261,1262,1263,1264,2244" Name="Sketch 23" XYZ="0.367299602291215,-0.0918249005708066,0.459124502854039" Visible="0"/>
						<Atom3d ID="1265" HasProperties="1" Mapping="409" Parent="347" UserID="514" DisplayStyle="Line" XYZ="3.52575724817439,-0.992774123634308,0.755405907045731" Connections="1267,1269" ForcefieldType="o2*" Charge="-0.82" Components="O" Visible="0">
							<Properties Force="1210.20327542229,-1494.0595422568,-679.942926114952" RelativeVelocity="-0.0168389008559771,0.0463706513802913,0.169586162162459"/>
						</Atom3d>
						<Atom3d ID="1266" HasProperties="1" Mapping="409" Parent="347" UserID="515" DisplayStyle="Line" Hidden="1" XYZ="3.53654213274438,-1.03118768585103,0.781785177935838" Connections="1267" ForcefieldType="h1o" Charge="0.41" Components="H" Visible="0">
							<Properties Force="-411.902961623145,911.405458366045,-242.524596155104" RelativeVelocity="1.08518671903018,-0.209144574672237,0.579757631345299"/>
						</Atom3d>
						<Bond ID="1267" Mapping="409" Parent="347" Hidden="1" Connects="1265,1266" Visible="0"/>
						<Atom3d ID="1268" HasProperties="1" Mapping="409" Parent="347" UserID="516" DisplayStyle="Line" Hidden="1" XYZ="3.49877876674621,-0.965922777505435,0.776565256304766" Connections="1269" ForcefieldType="h1o" Charge="0.41" Components="H" Visible="0">
							<Properties Force="-671.071284841784,525.774981789208,951.135584265581" RelativeVelocity="0.278497203762259,-0.658405833899639,-0.967976644517667"/>
						</Atom3d>
						<Bond ID="1269" Mapping="409" Parent="347" Hidden="1" Connects="1265,1268" Visible="0"/>
						<Molecule ID="347" Mapping="409" Parent="2" Children="1265,1266,1267,1268,1269,2245" Name="Sketch 23" XYZ="0.367299602291215,-0.0918249005708066,0.459124502854039" Visible="0"/>
						<Atom3d ID="1270" HasProperties="1" Mapping="409" Parent="349" UserID="517" DisplayStyle="Line" XYZ="1.22955498436467,1.07567453783803,-2.86800347477804" Connections="1272,1274" ForcefieldType="o2*" Charge="-0.82" Components="O" Visible="0">
							<Properties Force="119.490671667406,-36.9908494285216,-47.9744519262102" RelativeVelocity="0.040554578513759,0.0837358784236674,0.19885282297762"/>
						</Atom3d>
						<Atom3d ID="1271" HasProperties="1" Mapping="409" Parent="349" UserID="518" DisplayStyle="Line" Hidden="1" XYZ="1.25318931753208,1.03711676043532,-2.87566199356687" Connections="1272" ForcefieldType="h1o" Charge="0.41" Components="H" Visible="0">
							<Properties Force="46.9623993201611,-99.4404017443729,-84.9924569953326" RelativeVelocity="-0.896346511967299,0.291646842890039,0.0475995432755435"/>
						</Atom3d>
						<Bond ID="1272" Mapping="409" Parent="349" Hidden="1" Connects="1270,1271" Visible="0"/>
						<Atom3d ID="1273" HasProperties="1" Mapping="409" Parent="349" UserID="519" DisplayStyle="Line" Hidden="1" XYZ="1.20194879893577,1.07576129542516,-2.90384076752782" Connections="1274" ForcefieldType="h1o" Charge="0.41" Components="H" Visible="0">
							<Properties Force="-108.261928690946,-32.2040896797754,-320.622370130719" RelativeVelocity="0.444049641847767,-0.590114602974543,-0.0820276367264955"/>
						</Atom3d>
						<Bond ID="1274" Mapping="409" Parent="349" Hidden="1" Connects="1270,1273" Visible="0"/>
						<Molecule ID="349" Mapping="409" Parent="2" Children="1270,1271,1272,1273,1274,2246" Name="Sketch 23" XYZ="0.367299602291215,-0.0918249005708066,0.459124502854039" Visible="0"/>
						<Atom3d ID="1275" HasProperties="1" Mapping="409" Parent="351" UserID="520" DisplayStyle="Line" XYZ="1.30299274342707,1.87871227952941,-0.148236409689962" Connections="1277,1279" ForcefieldType="o2*" Charge="-0.82" Components="O" Visible="0">
							<Properties Force="-300.586054898838,114.890518184743,745.153310207654" RelativeVelocity="0.0810531877960874,-0.113187000607955,-0.129663623428347"/>
						</Atom3d>
						<Atom3d ID="1276" HasProperties="1" Mapping="409" Parent="351" UserID="521" DisplayStyle="Line" Hidden="1" XYZ="1.27484969685332,1.85643524660506,-0.177223103472155" Connections="1277" ForcefieldType="h1o" Charge="0.41" Components="H" Visible="0">
							<Properties Force="-5.45910404531464,67.8429812284498,165.987663279883" RelativeVelocity="-0.849417079394134,-0.394716650370735,0.629112984641135"/>
						</Atom3d>
						<Bond ID="1277" Mapping="409" Parent="351" Hidden="1" Connects="1275,1276" Visible="0"/>
						<Atom3d ID="1278" HasProperties="1" Mapping="409" Parent="351" UserID="522" DisplayStyle="Line" Hidden="1" XYZ="1.27755675771333,1.88445368715846,-0.107518963525368" Connections="1279" ForcefieldType="h1o" Charge="0.41" Components="H" Visible="0">
							<Properties Force="335.399913371411,-238.654268119489,-818.886808546205" RelativeVelocity="-0.240850127237989,-0.189176678727081,-0.513265874789124"/>
						</Atom3d>
						<Bond ID="1279" Mapping="409" Parent="351" Hidden="1" Connects="1275,1278" Visible="0"/>
						<Molecule ID="351" Mapping="409" Parent="2" Children="1275,1276,1277,1278,1279,2247" Name="Sketch 23" XYZ="0.367299602291215,-0.0918249005708066,0.459124502854039" Visible="0"/>
						<Atom3d ID="1280" HasProperties="1" Mapping="409" Parent="353" UserID="523" DisplayStyle="Line" XYZ="1.5184692137303,-0.867262873376261,2.81685511871362" Connections="1282,1284" ForcefieldType="o2*" Charge="-0.82" Components="O" Visible="0">
							<Properties Force="-532.23761098935,628.426951435272,132.521432631337" RelativeVelocity="0.139249121631527,0.0863097494948936,-0.0661546889092983"/>
						</Atom3d>
						<Atom3d ID="1281" HasProperties="1" Mapping="409" Parent="353" UserID="524" DisplayStyle="Line" Hidden="1" XYZ="1.48551558488039,-0.838275804941641,2.83258164367516" Connections="1282" ForcefieldType="h1o" Charge="0.41" Components="H" Visible="0">
							<Properties Force="278.855221467862,-409.958204579711,212.678883755936" RelativeVelocity="0.788945437718318,0.803918694695964,-0.0530388776338837"/>
						</Atom3d>
						<Bond ID="1282" Mapping="409" Parent="353" Hidden="1" Connects="1280,1281" Visible="0"/>
						<Atom3d ID="1283" HasProperties="1" Mapping="409" Parent="353" UserID="525" DisplayStyle="Line" Hidden="1" XYZ="1.51815171868022,-0.84615790699777,2.77659090133192" Connections="1284" ForcefieldType="h1o" Charge="0.41" Components="H" Visible="0">
							<Properties Force="312.756599767063,-86.9097727517273,-331.590305541498" RelativeVelocity="0.895375465155918,-0.0868695836023466,-0.967189427434357"/>
						</Atom3d>
						<Bond ID="1284" Mapping="409" Parent="353" Hidden="1" Connects="1280,1283" Visible="0"/>
						<Molecule ID="353" Mapping="409" Parent="2" Children="1280,1281,1282,1283,1284,2248" Name="Sketch 23" XYZ="0.294223630859994,-0.515665526872594,0.459124502854039" Visible="0"/>
						<Atom3d ID="1285" HasProperties="1" Mapping="409" Parent="355" UserID="526" DisplayStyle="Line" XYZ="2.0810464107638,-0.402230490115583,3.67660522969613" Connections="1287,1289" ForcefieldType="o2*" Charge="-0.82" Components="O" Visible="0">
							<Properties Force="1037.97945250123,318.885822450699,307.169508947947" RelativeVelocity="-0.067837205406207,-0.0362805509260181,0.0991859492330358"/>
						</Atom3d>
						<Atom3d ID="1286" HasProperties="1" Mapping="409" Parent="355" UserID="527" DisplayStyle="Line" Hidden="1" XYZ="2.0962113761394,-0.378011522748571,3.7132828200662" Connections="1287" ForcefieldType="h1o" Charge="0.41" Components="H" Visible="0">
							<Properties Force="-341.994239129726,-170.822142860964,-110.319582659807" RelativeVelocity="-0.0099988650598789,-0.725661540797595,-0.728907354038371"/>
						</Atom3d>
						<Bond ID="1287" Mapping="409" Parent="355" Hidden="1" Connects="1285,1286" Visible="0"/>
						<Atom3d ID="1288" HasProperties="1" Mapping="409" Parent="355" UserID="528" DisplayStyle="Line" Hidden="1" XYZ="2.12579168788405,-0.411380481100203,3.66229922862996" Connections="1289" ForcefieldType="h1o" Charge="0.41" Components="H" Visible="0">
							<Properties Force="-762.886507241605,-157.074036175525,-39.9257265600369" RelativeVelocity="1.12222676506969,-1.34983347318268,-0.304245431478343"/>
						</Atom3d>
						<Bond ID="1289" Mapping="409" Parent="355" Hidden="1" Connects="1285,1288" Visible="0"/>
						<Molecule ID="355" Mapping="409" Parent="2" Children="1285,1286,1287,1288,1289,2249" Name="Sketch 23" XYZ="0.367299602291215,-0.0918249005708066,0.459124502854039" Visible="0"/>
						<Atom3d ID="1290" HasProperties="1" Mapping="409" Parent="357" UserID="529" DisplayStyle="Line" XYZ="4.69569809242261,3.09217969853474,1.55702767577985" Connections="1292,1294" ForcefieldType="o2*" Charge="-0.82" Components="O" Visible="0">
							<Properties Force="-406.854398547134,-750.275726109391,-393.077724327075" RelativeVelocity="0.150639218496428,-0.14603001126597,-0.0167247142769905"/>
						</Atom3d>
						<Atom3d ID="1291" HasProperties="1" Mapping="409" Parent="357" UserID="530" DisplayStyle="Line" Hidden="1" XYZ="4.71879464998347,3.11437905938346,1.58718361345925" Connections="1292" ForcefieldType="h1o" Charge="0.41" Components="H" Visible="0">
							<Properties Force="532.482494349579,648.045741915399,654.546850978594" RelativeVelocity="-0.194508759451761,0.351985749565994,-1.17056211250419"/>
						</Atom3d>
						<Bond ID="1292" Mapping="409" Parent="357" Hidden="1" Connects="1290,1291" Visible="0"/>
						<Atom3d ID="1293" HasProperties="1" Mapping="409" Parent="357" UserID="531" DisplayStyle="Line" Hidden="1" XYZ="4.7020450880961,3.05017699057827,1.57461467217856" Connections="1294" ForcefieldType="h1o" Charge="0.41" Components="H" Visible="0">
							<Properties Force="32.22032517915,-28.6399222518182,-115.701304986063" RelativeVelocity="-1.34668787020989,0.580138488543801,-0.999483151839588"/>
						</Atom3d>
						<Bond ID="1294" Mapping="409" Parent="357" Hidden="1" Connects="1290,1293" Visible="0"/>
						<Molecule ID="357" Mapping="409" Parent="2" Children="1290,1291,1292,1293,1294,2250" Name="Sketch 23" XYZ="0.367299602291215,-0.0918249005708066,0.459124502854039" Visible="0"/>
						<Atom3d ID="1295" HasProperties="1" Mapping="409" Parent="359" UserID="532" DisplayStyle="Line" XYZ="0.0254357870964202,4.10241648891904,2.86974582640463" Connections="1297,1299" ForcefieldType="o2*" Charge="-0.82" Components="O" Visible="0">
							<Properties Force="467.549490699361,-186.725976969968,-294.117662888645" RelativeVelocity="0.13069792403517,0.301426952254099,-0.138481388076305"/>
						</Atom3d>
						<Atom3d ID="1296" HasProperties="1" Mapping="409" Parent="359" UserID="533" DisplayStyle="Line" Hidden="1" XYZ="0.0183346268229962,4.09956610237875,2.91424282992693" Connections="1297" ForcefieldType="h1o" Charge="0.41" Components="H" Visible="0">
							<Properties Force="-53.1762498631691,78.1157166365247,318.071096478948" RelativeVelocity="0.316611581377669,0.343830354747858,-0.551601667462779"/>
						</Atom3d>
						<Bond ID="1297" Mapping="409" Parent="359" Hidden="1" Connects="1295,1296" Visible="0"/>
						<Atom3d ID="1298" HasProperties="1" Mapping="409" Parent="359" UserID="534" DisplayStyle="Line" Hidden="1" XYZ="0.0708106379069582,4.09108941420818,2.86947466073474" Connections="1299" ForcefieldType="h1o" Charge="0.41" Components="H" Visible="0">
							<Properties Force="-165.606326347757,119.788266558828,38.7008950532245" RelativeVelocity="-0.456903575618374,0.532584118826291,0.234718036053537"/>
						</Atom3d>
						<Bond ID="1299" Mapping="409" Parent="359" Hidden="1" Connects="1295,1298" Visible="0"/>
						<Molecule ID="359" Mapping="409" Parent="2" Children="1295,1296,1297,1298,1299,2251" Name="Sketch 23" XYZ="0.367299602291215,-0.0918249005708066,0.459124502854039" Visible="0"/>
						<Atom3d ID="1300" HasProperties="1" Mapping="409" Parent="361" UserID="535" DisplayStyle="Line" XYZ="1.88385592963668,0.143724381178945,0.491326780828257" Connections="1302,1304" ForcefieldType="o2*" Charge="-0.82" Components="O" Visible="0">
							<Properties Force="-346.026644748476,-514.752397150232,664.48226323886" RelativeVelocity="-0.0994363050931442,0.117012210531402,0.03356319993715"/>
						</Atom3d>
						<Atom3d ID="1301" HasProperties="1" Mapping="409" Parent="361" UserID="536" DisplayStyle="Line" Hidden="1" XYZ="1.89267607320549,0.102738131170536,0.511359595570149" Connections="1302" ForcefieldType="h1o" Charge="0.41" Components="H" Visible="0">
							<Properties Force="-58.3229828404913,368.422699654182,-154.288051687394" RelativeVelocity="0.394800265342728,0.234127323323311,-0.818123506783099"/>
						</Atom3d>
						<Bond ID="1302" Mapping="409" Parent="361" Hidden="1" Connects="1300,1301" Visible="0"/>
						<Atom3d ID="1303" HasProperties="1" Mapping="409" Parent="361" UserID="537" DisplayStyle="Line" Hidden="1" XYZ="1.91542447528742,0.14320259282237,0.460291169708753" Connections="1304" ForcefieldType="h1o" Charge="0.41" Components="H" Visible="0">
							<Properties Force="431.67031044742,65.5650959253457,-525.186222901631" RelativeVelocity="0.383219944748442,-0.185330439970652,-0.734203587929947"/>
						</Atom3d>
						<Bond ID="1304" Mapping="409" Parent="361" Hidden="1" Connects="1300,1303" Visible="0"/>
						<Molecule ID="361" Mapping="409" Parent="2" Children="1300,1301,1302,1303,1304,2252" Name="Sketch 23" XYZ="0.367299602291215,-0.0918249005708066,0.459124502854039" Visible="0"/>
						<Atom3d ID="1305" HasProperties="1" Mapping="409" Parent="363" UserID="538" DisplayStyle="Line" XYZ="2.47584912398713,2.73816534160443,4.07477452913275" Connections="1307,1309" ForcefieldType="o2*" Charge="-0.82" Components="O" Visible="0">
							<Properties Force="-208.166122179063,45.0728467730799,118.083125255858" RelativeVelocity="0.117541261751765,-0.0562565185710245,0.102105602644298"/>
						</Atom3d>
						<Atom3d ID="1306" HasProperties="1" Mapping="409" Parent="363" UserID="539" DisplayStyle="Line" Hidden="1" XYZ="2.47775317478454,2.73206184410532,4.02967516839279" Connections="1307" ForcefieldType="h1o" Charge="0.41" Components="H" Visible="0">
							<Properties Force="128.423743343116,3.12403632645276,-201.859111149506" RelativeVelocity="0.884229048186143,-0.687187257737023,-0.525104829831468"/>
						</Atom3d>
						<Bond ID="1307" Mapping="409" Parent="363" Hidden="1" Connects="1305,1306" Visible="0"/>
						<Atom3d ID="1308" HasProperties="1" Mapping="409" Parent="363" UserID="540" DisplayStyle="Line" Hidden="1" XYZ="2.50564992526191,2.70711910210607,4.09073173805518" Connections="1309" ForcefieldType="h1o" Charge="0.41" Components="H" Visible="0">
							<Properties Force="134.869644576978,24.2604431690035,-1.55715494513174" RelativeVelocity="-0.292624222023229,1.26775099626144,1.06903220920943"/>
						</Atom3d>
						<Bond ID="1309" Mapping="409" Parent="363" Hidden="1" Connects="1305,1308" Visible="0"/>
						<Molecule ID="363" Mapping="409" Parent="2" Children="1305,1306,1307,1308,1309,2253" Name="Sketch 23" XYZ="0.188669457032265,-0.281281116425353,0.459124502854039" Visible="0"/>
						<Atom3d ID="1310" HasProperties="1" Mapping="409" Parent="365" UserID="541" DisplayStyle="Line" XYZ="0.806561939005758,-3.7991694067833,4.04073601775834" Connections="1312,1314" ForcefieldType="o2*" Charge="-0.82" Components="O" Visible="0">
							<Properties Force="43.4350060034072,199.607619642407,82.4896318482747" RelativeVelocity="0.0834992030829732,0.00631574761265433,-0.311303952918613"/>
						</Atom3d>
						<Atom3d ID="1311" HasProperties="1" Mapping="409" Parent="365" UserID="542" DisplayStyle="Line" Hidden="1" XYZ="0.775392451300515,-3.81797129645861,4.06818160375535" Connections="1312" ForcefieldType="h1o" Charge="0.41" Components="H" Visible="0">
							<Properties Force="-70.5627277079147,-59.2430850121135,249.864868698476" RelativeVelocity="0.719997701078922,0.874079213207878,1.05963888930632"/>
						</Atom3d>
						<Bond ID="1312" Mapping="409" Parent="365" Hidden="1" Connects="1310,1311" Visible="0"/>
						<Atom3d ID="1313" HasProperties="1" Mapping="409" Parent="365" UserID="543" DisplayStyle="Line" Hidden="1" XYZ="0.781080520344759,-3.80246551307643,4.0029940802182" Connections="1314" ForcefieldType="h1o" Charge="0.41" Components="H" Visible="0">
							<Properties Force="53.546492025544,15.8539529421751,-410.167682806452" RelativeVelocity="-0.74655155534628,1.97373355736626,-0.367053845209979"/>
						</Atom3d>
						<Bond ID="1314" Mapping="409" Parent="365" Hidden="1" Connects="1310,1313" Visible="0"/>
						<Molecule ID="365" Mapping="409" Parent="2" Children="1310,1311,1312,1313,1314,2254" Name="Sketch 23" XYZ="0.367299602291215,-0.0918249005708066,0.459124502854039" Visible="0"/>
						<Atom3d ID="1315" HasProperties="1" Mapping="409" Parent="367" UserID="544" DisplayStyle="Line" XYZ="0.285590729734295,0.0584803011900544,2.98364876331667" Connections="1317,1319" ForcefieldType="o2*" Charge="-0.82" Components="O" Visible="0">
							<Properties Force="-344.052483208227,23.8145956406111,398.141568281557" RelativeVelocity="-0.0674872472995569,0.12463540042358,-0.283786843904717"/>
						</Atom3d>
						<Atom3d ID="1316" HasProperties="1" Mapping="409" Parent="367" UserID="545" DisplayStyle="Line" Hidden="1" XYZ="0.244184896593745,0.0730319472846654,3.00192402592172" Connections="1317" ForcefieldType="h1o" Charge="0.41" Components="H" Visible="0">
							<Properties Force="457.152679463246,-248.693545262533,-283.115290392551" RelativeVelocity="1.7647484472351,-0.0207291527882333,1.03012811464738"/>
						</Atom3d>
						<Bond ID="1317" Mapping="409" Parent="367" Hidden="1" Connects="1315,1316" Visible="0"/>
						<Atom3d ID="1318" HasProperties="1" Mapping="409" Parent="367" UserID="546" DisplayStyle="Line" Hidden="1" XYZ="0.294354535963422,0.0241315911424694,3.01408075934677" Connections="1319" ForcefieldType="h1o" Charge="0.41" Components="H" Visible="0">
							<Properties Force="-95.3426027731811,288.665828388407,-184.027914770303" RelativeVelocity="-0.0787807811928089,-0.00582829662919505,1.30992912822887"/>
						</Atom3d>
						<Bond ID="1319" Mapping="409" Parent="367" Hidden="1" Connects="1315,1318" Visible="0"/>
						<Molecule ID="367" Mapping="409" Parent="2" Children="1315,1316,1317,1318,1319,2255" Name="Sketch 23" XYZ="0.107473936460015,0.14454428301915,0.459124502854039" Visible="0"/>
						<Atom3d ID="1320" HasProperties="1" Mapping="409" Parent="369" UserID="547" DisplayStyle="Line" XYZ="2.20781712558361,-0.241502026721968,2.91771676727114" Connections="1322,1324" ForcefieldType="o2*" Charge="-0.82" Components="O" Visible="0">
							<Properties Force="383.824497435172,343.177787420921,68.3081395249986" RelativeVelocity="-0.0975792407978912,0.12428105041702,0.240051930886839"/>
						</Atom3d>
						<Atom3d ID="1321" HasProperties="1" Mapping="409" Parent="369" UserID="548" DisplayStyle="Line" Hidden="1" XYZ="2.18321139628224,-0.266435338040423,2.9468649065918" Connections="1322" ForcefieldType="h1o" Charge="0.41" Components="H" Visible="0">
							<Properties Force="-236.182254540284,-221.901093324211,-187.452107823168" RelativeVelocity="-0.305875598215346,1.22614833895526,0.897390181376884"/>
						</Atom3d>
						<Bond ID="1322" Mapping="409" Parent="369" Hidden="1" Connects="1320,1321" Visible="0"/>
						<Atom3d ID="1323" HasProperties="1" Mapping="409" Parent="369" UserID="549" DisplayStyle="Line" Hidden="1" XYZ="2.19443666805551,-0.255888146521988,2.87599122955109" Connections="1324" ForcefieldType="h1o" Charge="0.41" Components="H" Visible="0">
							<Properties Force="-194.192185616449,-28.7384509686997,155.558048332951" RelativeVelocity="-0.07037836214425,-1.06327039599333,0.564879605854412"/>
						</Atom3d>
						<Bond ID="1324" Mapping="409" Parent="369" Hidden="1" Connects="1320,1323" Visible="0"/>
						<Molecule ID="369" Mapping="409" Parent="2" Children="1320,1321,1322,1323,1324,2256" Name="Sketch 23" XYZ="0.0894304874439591,-0.331802773986565,0.459124502854039" Visible="0"/>
						<Atom3d ID="1325" HasProperties="1" Mapping="409" Parent="371" UserID="550" DisplayStyle="Line" XYZ="1.85549301425119,-3.15940266149753,2.99045033841871" Connections="1327,1329" ForcefieldType="o2*" Charge="-0.82" Components="O" Visible="0">
							<Properties Force="-221.017610506743,-283.613095415122,-803.031928096607" RelativeVelocity="0.148130182023726,0.0117355259773843,0.0480271165779005"/>
						</Atom3d>
						<Atom3d ID="1326" HasProperties="1" Mapping="409" Parent="371" UserID="551" DisplayStyle="Line" Hidden="1" XYZ="1.81563807743567,-3.15576024993449,2.96458794561258" Connections="1327" ForcefieldType="h1o" Charge="0.41" Components="H" Visible="0">
							<Properties Force="370.722318521638,-95.7422373674994,329.852477012734" RelativeVelocity="-0.665076642008693,0.224419957237682,-0.980222580081043"/>
						</Atom3d>
						<Bond ID="1327" Mapping="409" Parent="371" Hidden="1" Connects="1325,1326" Visible="0"/>
						<Atom3d ID="1328" HasProperties="1" Mapping="409" Parent="371" UserID="552" DisplayStyle="Line" Hidden="1" XYZ="1.87890450524214,-3.18301590100838,2.95702467805226" Connections="1329" ForcefieldType="h1o" Charge="0.41" Components="H" Visible="0">
							<Properties Force="-111.458781070401,214.241172777337,264.781385847631" RelativeVelocity="-0.761762550070466,1.41747724644664,-0.755440302257099"/>
						</Atom3d>
						<Bond ID="1329" Mapping="409" Parent="371" Hidden="1" Connects="1325,1328" Visible="0"/>
						<Molecule ID="371" Mapping="409" Parent="2" Children="1325,1326,1327,1328,1329,2257" Name="Sketch 23" XYZ="0.367299602291215,-0.0918249005708066,0.459124502854039" Visible="0"/>
						<Atom3d ID="1330" HasProperties="1" Mapping="409" Parent="373" UserID="553" DisplayStyle="Line" XYZ="4.2958181986203,-1.0212672203659,4.08760976765817" Connections="1332,1334" ForcefieldType="o2*" Charge="-0.82" Components="O" Visible="0">
							<Properties Force="-969.695345855015,-537.806398709198,-1014.48663277215" RelativeVelocity="0.00287123260540075,0.280104584896858,-0.0774800493033694"/>
						</Atom3d>
						<Atom3d ID="1331" HasProperties="1" Mapping="409" Parent="373" UserID="554" DisplayStyle="Line" Hidden="1" XYZ="4.3330312405043,-1.01465639703385,4.10900796554206" Connections="1332" ForcefieldType="h1o" Charge="0.41" Components="H" Visible="0">
							<Properties Force="1234.63040550076,129.292244325388,640.940221063165" RelativeVelocity="0.491376847654113,-1.03057509590746,0.357406807930152"/>
						</Atom3d>
						<Bond ID="1332" Mapping="409" Parent="373" Hidden="1" Connects="1330,1331" Visible="0"/>
						<Atom3d ID="1333" HasProperties="1" Mapping="409" Parent="373" UserID="555" DisplayStyle="Line" Hidden="1" XYZ="4.30806775534473,-1.05754304867053,4.05992599012406" Connections="1334" ForcefieldType="h1o" Charge="0.41" Components="H" Visible="0">
							<Properties Force="-62.5234490528183,370.471017573264,362.358901191697" RelativeVelocity="1.11641677274025,0.866135508201285,0.383274825076078"/>
						</Atom3d>
						<Bond ID="1334" Mapping="409" Parent="373" Hidden="1" Connects="1330,1333" Visible="0"/>
						<Molecule ID="373" Mapping="409" Parent="2" Children="1330,1331,1332,1333,1334,2258" Name="Sketch 23" XYZ="0.367299602291215,-0.0918249005708066,0.459124502854039" Visible="0"/>
						<Atom3d ID="1335" HasProperties="1" Mapping="409" Parent="375" UserID="556" DisplayStyle="Line" XYZ="2.1519814904978,-1.91517213243377,2.87472066904705" Connections="1337,1339" ForcefieldType="o2*" Charge="-0.82" Components="O" Visible="0">
							<Properties Force="-223.631949709878,-460.865868070122,-113.750918640762" RelativeVelocity="0.0543003942516792,0.00253748758097471,0.158369176665577"/>
						</Atom3d>
						<Atom3d ID="1336" HasProperties="1" Mapping="409" Parent="375" UserID="557" DisplayStyle="Line" Hidden="1" XYZ="2.18840516174667,-1.89522486138908,2.89118319255933" Connections="1337" ForcefieldType="h1o" Charge="0.41" Components="H" Visible="0">
							<Properties Force="379.305326549285,196.371101753482,69.0362490392219" RelativeVelocity="0.554754775114329,0.902516747444392,-0.930596642087396"/>
						</Atom3d>
						<Bond ID="1337" Mapping="409" Parent="375" Hidden="1" Connects="1335,1336" Visible="0"/>
						<Atom3d ID="1338" HasProperties="1" Mapping="409" Parent="375" UserID="558" DisplayStyle="Line" Hidden="1" XYZ="2.17113929862336,-1.95344861317149,2.85572008894319" Connections="1339" ForcefieldType="h1o" Charge="0.41" Components="H" Visible="0">
							<Properties Force="-163.782189384184,280.28464996433,21.5185829656474" RelativeVelocity="0.694199271606223,-0.435267367919236,-0.019264670508161"/>
						</Atom3d>
						<Bond ID="1339" Mapping="409" Parent="375" Hidden="1" Connects="1335,1338" Visible="0"/>
						<Molecule ID="375" Mapping="409" Parent="2" Children="1335,1336,1337,1338,1339,2259" Name="Sketch 23" XYZ="0.367299602291215,-0.0918249005708066,0.459124502854039" Visible="0"/>
						<Atom3d ID="1340" HasProperties="1" Mapping="409" Parent="377" UserID="559" DisplayStyle="Line" XYZ="-0.280857932608723,1.30669634736459,0.368335500707443" Connections="1342,1344" ForcefieldType="o2*" Charge="-0.82" Components="O" Visible="0">
							<Properties Force="-102.116396441069,-64.1822197437871,-149.622635657242" RelativeVelocity="-0.274406189925079,0.400202983316805,0.279390376411812"/>
						</Atom3d>
						<Atom3d ID="1341" HasProperties="1" Mapping="409" Parent="377" UserID="560" DisplayStyle="Line" Hidden="1" XYZ="-0.28130136439212,1.29081653351025,0.325019206364537" Connections="1342" ForcefieldType="h1o" Charge="0.41" Components="H" Visible="0">
							<Properties Force="210.729906675879,251.17095315396,277.782396487877" RelativeVelocity="-0.165080225066412,0.549504888890956,0.66858439089865"/>
						</Atom3d>
						<Bond ID="1342" Mapping="409" Parent="377" Hidden="1" Connects="1340,1341" Visible="0"/>
						<Atom3d ID="1343" HasProperties="1" Mapping="409" Parent="377" UserID="561" DisplayStyle="Line" Hidden="1" XYZ="-0.244375051716437,1.33477941964732,0.371566323601659" Connections="1344" ForcefieldType="h1o" Charge="0.41" Components="H" Visible="0">
							<Properties Force="-233.053204621537,-209.214660941374,-97.0384387028773" RelativeVelocity="-1.24480528032245,0.145861204503845,-0.399371719112482"/>
						</Atom3d>
						<Bond ID="1344" Mapping="409" Parent="377" Hidden="1" Connects="1340,1343" Visible="0"/>
						<Molecule ID="377" Mapping="409" Parent="2" Children="1340,1341,1342,1343,1344,2260" Name="Sketch 23" XYZ="0.367299602291215,-0.0918249005708066,0.459124502854039" Visible="0"/>
						<Atom3d ID="1345" HasProperties="1" Mapping="409" Parent="379" UserID="562" DisplayStyle="Line" XYZ="3.24064853347926,-0.125471521704332,-0.0353705071343041" Connections="1347,1349" ForcefieldType="o2*" Charge="-0.82" Components="O" Visible="0">
							<Properties Force="876.49394407755,-305.540093871675,-461.032972258582" RelativeVelocity="0.536838519976554,0.312202000098323,0.199640726454659"/>
						</Atom3d>
						<Atom3d ID="1346" HasProperties="1" Mapping="409" Parent="379" UserID="563" DisplayStyle="Line" Hidden="1" XYZ="3.23160277120447,-0.168061828450447,-0.0496994510518201" Connections="1347" ForcefieldType="h1o" Charge="0.41" Components="H" Visible="0">
							<Properties Force="-33.1930570049775,-99.1159056366181,-13.8533638726505" RelativeVelocity="1.17496164196895,-0.12882072917485,0.670748985110133"/>
						</Atom3d>
						<Bond ID="1347" Mapping="409" Parent="379" Hidden="1" Connects="1345,1346" Visible="0"/>
						<Atom3d ID="1348" HasProperties="1" Mapping="409" Parent="379" UserID="564" DisplayStyle="Line" Hidden="1" XYZ="3.1994869008829,-0.114264449342429,-0.0243889565690041" Connections="1349" ForcefieldType="h1o" Charge="0.41" Components="H" Visible="0">
							<Properties Force="-963.282091823557,405.41281625369,397.54914675224" RelativeVelocity="0.237577625327037,0.249995512317719,-0.996176346543151"/>
						</Atom3d>
						<Bond ID="1349" Mapping="409" Parent="379" Hidden="1" Connects="1345,1348" Visible="0"/>
						<Molecule ID="379" Mapping="409" Parent="2" Children="1345,1346,1347,1348,1349,2261" Name="Sketch 23" XYZ="0.593016649358268,-0.17863915380061,0.459124502854039" Visible="0"/>
						<Atom3d ID="1350" HasProperties="1" Mapping="409" Parent="381" UserID="565" DisplayStyle="Line" XYZ="-0.896124656744695,-1.14061843446395,4.24780624614632" Connections="1352,1354" ForcefieldType="o2*" Charge="-0.82" Components="O" Visible="0">
							<Properties Force="-71.0559939392423,1056.30285451108,-790.079904764952" RelativeVelocity="0.244277806356801,0.0949595064546218,-0.165715227226695"/>
						</Atom3d>
						<Atom3d ID="1351" HasProperties="1" Mapping="409" Parent="381" UserID="566" DisplayStyle="Line" Hidden="1" XYZ="-0.930430562666385,-1.12691794337615,4.21750872787517" Connections="1352" ForcefieldType="h1o" Charge="0.41" Components="H" Visible="0">
							<Properties Force="426.071985784175,-306.929869902236,535.244049011546" RelativeVelocity="-0.931449695430615,0.352653562971429,-0.33729103448836"/>
						</Atom3d>
						<Bond ID="1352" Mapping="409" Parent="381" Hidden="1" Connects="1350,1351" Visible="0"/>
						<Atom3d ID="1353" HasProperties="1" Mapping="409" Parent="381" UserID="567" DisplayStyle="Line" Hidden="1" XYZ="-0.910733890690855,-1.17905495013765,4.26470861421967" Connections="1354" ForcefieldType="h1o" Charge="0.41" Components="H" Visible="0">
							<Properties Force="-349.197335164114,-667.588768381374,155.9801383577" RelativeVelocity="1.03166595503697,0.413931877069149,0.888280284347402"/>
						</Atom3d>
						<Bond ID="1354" Mapping="409" Parent="381" Hidden="1" Connects="1350,1353" Visible="0"/>
						<Molecule ID="381" Mapping="409" Parent="2" Children="1350,1351,1352,1353,1354,2262" Name="Sketch 23" XYZ="0.367299602291215,-0.0918249005708066,0.459124502854039" Visible="0"/>
						<Atom3d ID="1355" HasProperties="1" Mapping="409" Parent="383" UserID="568" DisplayStyle="Line" XYZ="-3.06781387612253,-2.51123517160231,1.91875401900361" Connections="1357,1359" ForcefieldType="o2*" Charge="-0.82" Components="O" Visible="0">
							<Properties Force="-54.6540337495093,77.4049685428374,649.301897334641" RelativeVelocity="-0.00613443823583102,-0.1602699847993,0.486909422196409"/>
						</Atom3d>
						<Atom3d ID="1356" HasProperties="1" Mapping="409" Parent="383" UserID="569" DisplayStyle="Line" Hidden="1" XYZ="-3.04817380239456,-2.48290369403218,1.9505151542953" Connections="1357" ForcefieldType="h1o" Charge="0.41" Components="H" Visible="0">
							<Properties Force="15.4066287568737,-229.569530836704,-170.048973567507" RelativeVelocity="-1.17216309001088,0.837099474007204,0.207869848307193"/>
						</Atom3d>
						<Bond ID="1357" Mapping="409" Parent="383" Hidden="1" Connects="1355,1356" Visible="0"/>
						<Atom3d ID="1358" HasProperties="1" Mapping="409" Parent="383" UserID="570" DisplayStyle="Line" Hidden="1" XYZ="-3.05416523749597,-2.49028728611316,1.88176687344333" Connections="1359" ForcefieldType="h1o" Charge="0.41" Components="H" Visible="0">
							<Properties Force="219.986987462103,243.797103587952,-568.550088807338" RelativeVelocity="1.48461326737713,-0.236605502198201,0.657908694260354"/>
						</Atom3d>
						<Bond ID="1359" Mapping="409" Parent="383" Hidden="1" Connects="1355,1358" Visible="0"/>
						<Molecule ID="383" Mapping="409" Parent="2" Children="1355,1356,1357,1358,1359,2263" Name="Sketch 23" XYZ="0.367299602291215,-0.0918249005708066,0.459124502854039" Visible="0"/>
						<Atom3d ID="1360" HasProperties="1" Mapping="409" Parent="385" UserID="571" DisplayStyle="Line" XYZ="1.97399302660692,0.82289760921664,2.61429696641527" Connections="1362,1364" ForcefieldType="o2*" Charge="-0.82" Components="O" Visible="0">
							<Properties Force="436.387433821708,-610.735860203975,-100.926932696885" RelativeVelocity="-0.195659444886238,0.43713177358167,0.165526211672801"/>
						</Atom3d>
						<Atom3d ID="1361" HasProperties="1" Mapping="409" Parent="385" UserID="572" DisplayStyle="Line" Hidden="1" XYZ="2.01255681640601,0.84022577615902,2.63250793697484" Connections="1362" ForcefieldType="h1o" Charge="0.41" Components="H" Visible="0">
							<Properties Force="15.4904649225959,181.524641129549,-29.2139577107877" RelativeVelocity="0.669576533695297,0.106452297563948,0.955131359858595"/>
						</Atom3d>
						<Bond ID="1362" Mapping="409" Parent="385" Hidden="1" Connects="1360,1361" Visible="0"/>
						<Atom3d ID="1363" HasProperties="1" Mapping="409" Parent="385" UserID="573" DisplayStyle="Line" Hidden="1" XYZ="1.99634864681632,0.783508125620894,2.59775110200333" Connections="1364" ForcefieldType="h1o" Charge="0.41" Components="H" Visible="0">
							<Properties Force="-508.205614850719,614.634645643844,91.9267306517281" RelativeVelocity="1.16452523985688,-0.0798169959032802,-0.133136378342751"/>
						</Atom3d>
						<Bond ID="1364" Mapping="409" Parent="385" Hidden="1" Connects="1360,1363" Visible="0"/>
						<Molecule ID="385" Mapping="409" Parent="2" Children="1360,1361,1362,1363,1364,2264" Name="Sketch 23" XYZ="0.401950945133777,0.314090819413996,0.459124502854039" Visible="0"/>
						<Atom3d ID="1365" HasProperties="1" Mapping="409" Parent="387" UserID="574" DisplayStyle="Line" XYZ="0.951004779285265,-1.31660415682496,1.31487156027495" Connections="1367,1369" ForcefieldType="o2*" Charge="-0.82" Components="O" Visible="0">
							<Properties Force="-56.123064952652,-67.3115105636748,-534.625128627036" RelativeVelocity="0.24451882632549,0.0672749347680052,-0.33313837640592"/>
						</Atom3d>
						<Atom3d ID="1366" HasProperties="1" Mapping="409" Parent="387" UserID="575" DisplayStyle="Line" Hidden="1" XYZ="0.946162299168677,-1.35886256456483,1.29549147516792" Connections="1367" ForcefieldType="h1o" Charge="0.41" Components="H" Visible="0">
							<Properties Force="108.988167817995,226.936611180183,214.553253019738" RelativeVelocity="-0.921321527440604,-0.743624952758384,-0.186025512421551"/>
						</Atom3d>
						<Bond ID="1367" Mapping="409" Parent="387" Hidden="1" Connects="1365,1366" Visible="0"/>
						<Atom3d ID="1368" HasProperties="1" Mapping="409" Parent="387" UserID="576" DisplayStyle="Line" Hidden="1" XYZ="0.949813438179393,-1.32973152723921,1.35793317875425" Connections="1369" ForcefieldType="h1o" Charge="0.41" Components="H" Visible="0">
							<Properties Force="-3.30430757044908,-65.7671423856828,406.688283437469" RelativeVelocity="0.496065990800595,0.121426481999877,0.350614510995648"/>
						</Atom3d>
						<Bond ID="1369" Mapping="409" Parent="387" Hidden="1" Connects="1365,1368" Visible="0"/>
						<Molecule ID="387" Mapping="409" Parent="2" Children="1365,1366,1367,1368,1369,2265" Name="Sketch 23" XYZ="0.551288649998926,-0.157918054388607,0.459124502854039" Visible="0"/>
						<Atom3d ID="1370" HasProperties="1" Mapping="409" Parent="389" UserID="577" DisplayStyle="Line" XYZ="-0.630451309498268,-0.192251688464411,3.11433116152808" Connections="1372,1374" ForcefieldType="o2*" Charge="-0.82" Components="O" Visible="0">
							<Properties Force="-471.994799550085,-408.793784178512,296.211044970409" RelativeVelocity="-0.353496981648,0.0938899433135953,-0.17294191224685"/>
						</Atom3d>
						<Atom3d ID="1371" HasProperties="1" Mapping="409" Parent="389" UserID="578" DisplayStyle="Line" Hidden="1" XYZ="-0.633062748541235,-0.154016526054507,3.09153516277928" Connections="1372" ForcefieldType="h1o" Charge="0.41" Components="H" Visible="0">
							<Properties Force="117.153051056426,520.734355662303,-345.200140425591" RelativeVelocity="-1.36657209669219,-0.534074376952686,-0.860453700809441"/>
						</Atom3d>
						<Bond ID="1372" Mapping="409" Parent="389" Hidden="1" Connects="1370,1371" Visible="0"/>
						<Atom3d ID="1373" HasProperties="1" Mapping="409" Parent="389" UserID="579" DisplayStyle="Line" Hidden="1" XYZ="-0.589674371826988,-0.207590700780596,3.10233800105452" Connections="1374" ForcefieldType="h1o" Charge="0.41" Components="H" Visible="0">
							<Properties Force="399.091209419871,-80.7470441789063,-51.4741794639913" RelativeVelocity="0.961634273746931,0.319816266533309,-0.990251421965293"/>
						</Atom3d>
						<Bond ID="1374" Mapping="409" Parent="389" Hidden="1" Connects="1370,1373" Visible="0"/>
						<Molecule ID="389" Mapping="409" Parent="2" Children="1370,1371,1372,1373,1374,2266" Name="Sketch 23" XYZ="0.367299602291215,-0.0918249005708066,0.459124502854039" Visible="0"/>
						<Atom3d ID="1375" HasProperties="1" Mapping="409" Parent="391" UserID="580" DisplayStyle="Line" XYZ="1.64459434110478,1.77982811729556,-0.311818028720339" Connections="1377,1379" ForcefieldType="o2*" Charge="-0.82" Components="O" Visible="0">
							<Properties Force="287.459338776849,-808.718973849839,103.985652233626" RelativeVelocity="-0.305541717123342,-0.191830930870871,-0.322730715580335"/>
						</Atom3d>
						<Atom3d ID="1376" HasProperties="1" Mapping="409" Parent="391" UserID="581" DisplayStyle="Line" Hidden="1" XYZ="1.62836228876613,1.79320920613347,-0.351635833832367" Connections="1377" ForcefieldType="h1o" Charge="0.41" Components="H" Visible="0">
							<Properties Force="-71.0272770817829,18.8774001197152,-253.309594651346" RelativeVelocity="0.11514663916536,0.207538631679311,0.113529618524181"/>
						</Atom3d>
						<Bond ID="1377" Mapping="409" Parent="391" Hidden="1" Connects="1375,1376" Visible="0"/>
						<Atom3d ID="1378" HasProperties="1" Mapping="409" Parent="391" UserID="582" DisplayStyle="Line" Hidden="1" XYZ="1.6537906261116,1.73384434190274,-0.320051386084537" Connections="1379" ForcefieldType="h1o" Charge="0.41" Components="H" Visible="0">
							<Properties Force="-180.511676162566,827.874857867182,115.5690555682" RelativeVelocity="0.386513086102395,-1.7285057603286,-0.298552716832452"/>
						</Atom3d>
						<Bond ID="1379" Mapping="409" Parent="391" Hidden="1" Connects="1375,1378" Visible="0"/>
						<Molecule ID="391" Mapping="409" Parent="2" Children="1375,1376,1377,1378,1379,2267" Name="Sketch 23" XYZ="0.367299602291215,-0.0918249005708066,0.459124502854039" Visible="0"/>
						<Atom3d ID="1380" HasProperties="1" Mapping="409" Parent="393" UserID="583" DisplayStyle="Line" XYZ="1.8596220263302,-0.0164147385528119,-0.638778478505471" Connections="1382,1384" ForcefieldType="o2*" Charge="-0.82" Components="O" Visible="0">
							<Properties Force="-391.07507742582,-187.242845176748,-533.072079153225" RelativeVelocity="0.105575285416354,-0.089436962693809,0.125384189208885"/>
						</Atom3d>
						<Atom3d ID="1381" HasProperties="1" Mapping="409" Parent="393" UserID="584" DisplayStyle="Line" Hidden="1" XYZ="1.90152274838682,0.000337766331751505,-0.634575440643871" Connections="1382" ForcefieldType="h1o" Charge="0.41" Components="H" Visible="0">
							<Properties Force="395.621662712848,280.344934084073,41.3165580089735" RelativeVelocity="0.943784511987105,1.5375597611585,-0.25222817919197"/>
						</Atom3d>
						<Bond ID="1382" Mapping="409" Parent="393" Hidden="1" Connects="1380,1381" Visible="0"/>
						<Atom3d ID="1383" HasProperties="1" Mapping="409" Parent="393" UserID="585" DisplayStyle="Line" Hidden="1" XYZ="1.85741537588798,-0.0145459872704635,-0.685681625407301" Connections="1384" ForcefieldType="h1o" Charge="0.41" Components="H" Visible="0">
							<Properties Force="-95.5501884670284,136.693258351231,438.590203367669" RelativeVelocity="-2.26405436722635,0.563021807240598,-0.900010507656973"/>
						</Atom3d>
						<Bond ID="1384" Mapping="409" Parent="393" Hidden="1" Connects="1380,1383" Visible="0"/>
						<Molecule ID="393" Mapping="409" Parent="2" Children="1380,1381,1382,1383,1384,2268" Name="Sketch 23" XYZ="0.367299602291215,-0.0918249005708066,0.459124502854039" Visible="0"/>
						<Atom3d ID="1385" HasProperties="1" Mapping="409" Parent="395" UserID="586" DisplayStyle="Line" XYZ="-0.118733173055633,0.750746173220376,-0.499284847762211" Connections="1387,1389" ForcefieldType="o2*" Charge="-0.82" Components="O" Visible="0">
							<Properties Force="203.148253808377,-320.663219741883,-255.351647242717" RelativeVelocity="-0.169053838572463,-0.409769080408265,0.423838732301442"/>
						</Atom3d>
						<Atom3d ID="1386" HasProperties="1" Mapping="409" Parent="395" UserID="587" DisplayStyle="Line" Hidden="1" XYZ="-0.0915706912768388,0.772934943458172,-0.470125754470528" Connections="1387" ForcefieldType="h1o" Charge="0.41" Components="H" Visible="0">
							<Properties Force="82.4060459031209,-40.6415624364732,-18.6552924986445" RelativeVelocity="-0.151553365849221,-0.282727916189104,0.862270950340963"/>
						</Atom3d>
						<Bond ID="1387" Mapping="409" Parent="395" Hidden="1" Connects="1385,1386" Visible="0"/>
						<Atom3d ID="1388" HasProperties="1" Mapping="409" Parent="395" UserID="588" DisplayStyle="Line" Hidden="1" XYZ="-0.0895314946048008,0.718805255351922,-0.518218839808394" Connections="1389" ForcefieldType="h1o" Charge="0.41" Components="H" Visible="0">
							<Properties Force="-352.274388769877,368.273753859445,253.162355869833" RelativeVelocity="0.633934567834052,0.11715795084994,-0.350609073115107"/>
						</Atom3d>
						<Bond ID="1389" Mapping="409" Parent="395" Hidden="1" Connects="1385,1388" Visible="0"/>
						<Molecule ID="395" Mapping="409" Parent="2" Children="1385,1386,1387,1388,1389,2269" Name="Sketch 23" XYZ="0.367299602291215,-0.0918249005708066,0.459124502854039" Visible="0"/>
						<Atom3d ID="1390" HasProperties="1" Mapping="409" Parent="397" UserID="589" DisplayStyle="Line" XYZ="1.1317267327171,1.06977584326219,-1.32858958603359" Connections="1392,1394" ForcefieldType="o2*" Charge="-0.82" Components="O" Visible="0">
							<Properties Force="324.537369272477,336.887231849299,505.346163583475" RelativeVelocity="0.0769239814337613,-0.237107311908499,-0.0786038216677011"/>
						</Atom3d>
						<Atom3d ID="1391" HasProperties="1" Mapping="409" Parent="397" UserID="590" DisplayStyle="Line" Hidden="1" XYZ="1.16692184966411,1.10200679973573,-1.32470602592637" Connections="1392" ForcefieldType="h1o" Charge="0.41" Components="H" Visible="0">
							<Properties Force="-482.976801912522,-560.180577155793,-196.401807967628" RelativeVelocity="0.499335867640991,-1.29081364592499,-0.502842389480796"/>
						</Atom3d>
						<Bond ID="1392" Mapping="409" Parent="397" Hidden="1" Connects="1390,1391" Visible="0"/>
						<Atom3d ID="1393" HasProperties="1" Mapping="409" Parent="397" UserID="591" DisplayStyle="Line" Hidden="1" XYZ="1.1319084877039,1.0612899182283,-1.37352634654595" Connections="1394" ForcefieldType="h1o" Charge="0.41" Components="H" Visible="0">
							<Properties Force="61.4621992852644,130.895263715275,-305.691738383592" RelativeVelocity="1.28049244584603,-0.403336154640616,-0.844350094271457"/>
						</Atom3d>
						<Bond ID="1394" Mapping="409" Parent="397" Hidden="1" Connects="1390,1393" Visible="0"/>
						<Molecule ID="397" Mapping="409" Parent="2" Children="1390,1391,1392,1393,1394,2270" Name="Sketch 23" XYZ="0.367299602291215,-0.0918249005708066,0.459124502854039" Visible="0"/>
						<Atom3d ID="1395" HasProperties="1" Mapping="409" Parent="399" UserID="592" DisplayStyle="Line" XYZ="3.69412893792937,0.971376371775893,0.870614750272521" Connections="1397,1399" ForcefieldType="o2*" Charge="-0.82" Components="O" Visible="0">
							<Properties Force="28.961993249074,-305.926891425198,-217.353456708553" RelativeVelocity="0.027899270271553,0.183582997723254,0.190571058361288"/>
						</Atom3d>
						<Atom3d ID="1396" HasProperties="1" Mapping="409" Parent="399" UserID="593" DisplayStyle="Line" Hidden="1" XYZ="3.69937394832305,0.964539801571384,0.915335266529146" Connections="1397" ForcefieldType="h1o" Charge="0.41" Components="H" Visible="0">
							<Properties Force="-101.602283087832,-52.4854017966099,201.049415108085" RelativeVelocity="-0.885876148154231,-1.01410410332043,1.33111785085253"/>
						</Atom3d>
						<Bond ID="1397" Mapping="409" Parent="399" Hidden="1" Connects="1395,1396" Visible="0"/>
						<Atom3d ID="1398" HasProperties="1" Mapping="409" Parent="399" UserID="594" DisplayStyle="Line" Hidden="1" XYZ="3.6539716649207,0.949901768625814,0.864039819343214" Connections="1399" ForcefieldType="h1o" Charge="0.41" Components="H" Visible="0">
							<Properties Force="-77.4472852475647,52.83408314582,44.042185966484" RelativeVelocity="-0.18022096433163,-0.689403386442294,0.847614883949036"/>
						</Atom3d>
						<Bond ID="1399" Mapping="409" Parent="399" Hidden="1" Connects="1395,1398" Visible="0"/>
						<Molecule ID="399" Mapping="409" Parent="2" Children="1395,1396,1397,1398,1399,2271" Name="Sketch 23" XYZ="0.367299602291215,-0.0918249005708066,0.459124502854039" Visible="0"/>
						<Atom3d ID="1400" HasProperties="1" Mapping="409" Parent="401" UserID="595" DisplayStyle="Line" XYZ="0.841999353446322,-0.866895919848589,0.215624776525897" Connections="1402,1404" ForcefieldType="o2*" Charge="-0.82" Components="O" Visible="0">
							<Properties Force="-108.546673117787,894.809579615135,13.3271900413706" RelativeVelocity="-0.0821169151263416,0.112455283518162,0.272020536641501"/>
						</Atom3d>
						<Atom3d ID="1401" HasProperties="1" Mapping="409" Parent="401" UserID="596" DisplayStyle="Line" Hidden="1" XYZ="0.88285057697574,-0.852209344647087,0.202225767185463" Connections="1402" ForcefieldType="h1o" Charge="0.41" Components="H" Visible="0">
							<Properties Force="248.98561174761,203.283885726733,-33.1448842093014" RelativeVelocity="0.626816352746375,-0.110987639521821,1.22186865085451"/>
						</Atom3d>
						<Bond ID="1402" Mapping="409" Parent="401" Hidden="1" Connects="1400,1401" Visible="0"/>
						<Atom3d ID="1403" HasProperties="1" Mapping="409" Parent="401" UserID="597" DisplayStyle="Line" Hidden="1" XYZ="0.850059602769011,-0.910280914253233,0.21709024309359" Connections="1404" ForcefieldType="h1o" Charge="0.41" Components="H" Visible="0">
							<Properties Force="-17.3955737102738,-972.707197675869,120.978915529528" RelativeVelocity="-0.350925935745229,-0.727048446805074,-0.907688329161782"/>
						</Atom3d>
						<Bond ID="1404" Mapping="409" Parent="401" Hidden="1" Connects="1400,1403" Visible="0"/>
						<Molecule ID="401" Mapping="409" Parent="2" Children="1400,1401,1402,1403,1404,2272" Name="Sketch 23" XYZ="0.367299602291215,-0.0918249005708066,0.459124502854039" Visible="0"/>
						<Atom3d ID="1405" HasProperties="1" Mapping="409" Parent="403" UserID="598" DisplayStyle="Line" XYZ="4.53622902280749,3.16011664076342,-0.520739256563434" Connections="1407,1409" ForcefieldType="o2*" Charge="-0.82" Components="O" Visible="0">
							<Properties Force="-222.128530625047,-162.50604148102,160.859386591114" RelativeVelocity="-0.165447966227919,-0.0580801454603433,-0.146127554650137"/>
						</Atom3d>
						<Atom3d ID="1406" HasProperties="1" Mapping="409" Parent="403" UserID="599" DisplayStyle="Line" Hidden="1" XYZ="4.5176154074868,3.1709270249577,-0.480278123048935" Connections="1407" ForcefieldType="h1o" Charge="0.41" Components="H" Visible="0">
							<Properties Force="37.1017578134302,-64.8817758725116,19.1193951406873" RelativeVelocity="0.921317588630075,-0.449616541545997,0.871201932309983"/>
						</Atom3d>
						<Bond ID="1407" Mapping="409" Parent="403" Hidden="1" Connects="1405,1406" Visible="0"/>
						<Atom3d ID="1408" HasProperties="1" Mapping="409" Parent="403" UserID="600" DisplayStyle="Line" Hidden="1" XYZ="4.56459751646375,3.19534973905578,-0.524653167419167" Connections="1409" ForcefieldType="h1o" Charge="0.41" Components="H" Visible="0">
							<Properties Force="169.315918222358,140.143670025615,-134.081840546686" RelativeVelocity="-0.0110292542526306,1.72545613527208,0.172427340169512"/>
						</Atom3d>
						<Bond ID="1409" Mapping="409" Parent="403" Hidden="1" Connects="1405,1408" Visible="0"/>
						<Molecule ID="403" Mapping="409" Parent="2" Children="1405,1406,1407,1408,1409,2273" Name="Sketch 23" XYZ="0.367299602291215,-0.0918249005708066,0.459124502854039" Visible="0"/>
						<Atom3d ID="1410" HasProperties="1" Mapping="409" Parent="405" UserID="601" DisplayStyle="Ball and Stick" XYZ="0.191460999968224,0.411335685846,0.471790486822183" Connections="1420,1421,1547,1595" ForcefieldType="c43o" Charge="0.107" Components="C">
							<Properties Force="-177.940312634369,-771.688684815243,-16.2212256813928" RelativeVelocity="0.110929338032968,0.0882879915293071,-0.50172172918143"/>
						</Atom3d>
						<Atom3d ID="1411" HasProperties="1" Mapping="409" Parent="405" UserID="602" DisplayStyle="Ball and Stick" XYZ="0.193139310568066,0.410012628230394,0.543073617265348" Connections="1416,1420,1463,1597" ForcefieldType="c43o" Charge="0.267" Components="C">
							<Properties Force="-416.576291089067,1029.94334539017,175.709374264394" RelativeVelocity="0.126378724842161,0.140298953394194,-0.112920751271126"/>
						</Atom3d>
						<Atom3d ID="1412" HasProperties="1" Mapping="409" Parent="405" UserID="603" DisplayStyle="Ball and Stick" XYZ="0.142323467495665,0.449116987731297,0.568115326259144" Connections="1416,1417" ForcefieldType="o2e" Charge="-0.32" Components="O">
							<Properties Force="331.53083187979,269.333384154182,-269.215212988591" RelativeVelocity="-0.174663512273177,0.175687992306165,-0.0832063557012981"/>
						</Atom3d>
						<Atom3d ID="1413" HasProperties="1" Mapping="409" Parent="405" UserID="604" DisplayStyle="Ball and Stick" XYZ="0.149142855975551,0.514079869951641,0.545749912634451" Connections="1417,1418,1429,1599" ForcefieldType="c43o" Charge="0.107" Components="C">
							<Properties Force="-147.166603530678,309.87819039834,683.897209246647" RelativeVelocity="0.0814043588860938,0.018274712247897,0.00796343091201073"/>
						</Atom3d>
						<Atom3d ID="1414" HasProperties="1" Mapping="409" Parent="405" UserID="605" DisplayStyle="Ball and Stick" XYZ="0.155352845473872,0.52271287654422,0.476529114654243" Connections="1418,1419,1428,1601" ForcefieldType="c43o" Charge="0.107" Components="C">
							<Properties Force="-340.921975411605,-190.931217607894,-1292.35835372972" RelativeVelocity="0.222592156822933,0.115217692401139,0.404002361917236"/>
						</Atom3d>
						<Atom3d ID="1415" HasProperties="1" Mapping="409" Parent="405" UserID="606" DisplayStyle="Ball and Stick" XYZ="0.198372070986692,0.474970505368443,0.443520542330972" Connections="1419,1421,1545,1603" ForcefieldType="c43o" Charge="0.107" Components="C">
							<Properties Force="697.628418926159,524.940228207212,-425.881014482418" RelativeVelocity="-0.105073098462926,-0.245249584783312,0.12228885183458"/>
						</Atom3d>
						<Bond ID="1416" Mapping="409" Parent="405" Connects="1412,1411"/>
						<Bond ID="1417" Mapping="409" Parent="405" Connects="1413,1412"/>
						<Bond ID="1418" Mapping="409" Parent="405" Connects="1414,1413"/>
						<Bond ID="1419" Mapping="409" Parent="405" Connects="1415,1414"/>
						<Bond ID="1420" Mapping="409" Parent="405" Connects="1410,1411"/>
						<Bond ID="1421" Mapping="409" Parent="405" Connects="1410,1415"/>
						<Atom3d ID="1422" HasProperties="1" Mapping="409" Parent="405" UserID="607" DisplayStyle="Ball and Stick" XYZ="0.161096241055018,0.587973806979075,0.456520764832284" Connections="1426,1428" ForcefieldType="o2e" Charge="-0.32" Components="O">
							<Properties Force="-386.398839678359,264.407718314892,196.384429984996" RelativeVelocity="0.245053599415323,0.0885545407569455,-0.159872192067379"/>
						</Atom3d>
						<Atom3d ID="1423" HasProperties="1" Mapping="409" Parent="405" UserID="608" DisplayStyle="Ball and Stick" XYZ="0.218848688343274,0.623367744243462,0.450681851083671" Connections="1426,1427,1438,1605" ForcefieldType="c43o" Charge="0.267" Components="C">
							<Properties Force="2.04967061223044,282.734513940882,149.011760530443" RelativeVelocity="-0.108392449069521,0.127579281217862,-0.031870316609938"/>
						</Atom3d>
						<Atom3d ID="1424" HasProperties="1" Mapping="409" Parent="405" UserID="609" DisplayStyle="Ball and Stick" XYZ="0.230264848891196,0.677356497456276,0.49182656741463" Connections="1427,1437" ForcefieldType="o2e" Charge="-0.32" Components="O">
							<Properties Force="388.485781161305,-963.281165583808,174.434104417557" RelativeVelocity="0.0495552595837775,0.102232543434857,0.115675423099725"/>
						</Atom3d>
						<Atom3d ID="1425" HasProperties="1" Mapping="409" Parent="405" UserID="610" DisplayStyle="Ball and Stick" XYZ="0.197487907128331,0.554294167414012,0.580247951853119" Connections="1429,1585,1607,1609" ForcefieldType="c4o" Charge="0.054" Components="C">
							<Properties Force="-7.02211702463595,-140.509623443745,-378.350653830541" RelativeVelocity="0.0466504764854397,-0.355756819023174,0.339620093688683"/>
						</Atom3d>
						<Bond ID="1426" Mapping="409" Parent="405" Connects="1423,1422"/>
						<Bond ID="1427" Mapping="409" Parent="405" Connects="1424,1423"/>
						<Bond ID="1428" Mapping="409" Parent="405" Connects="1414,1422"/>
						<Bond ID="1429" Mapping="409" Parent="405" Connects="1413,1425"/>
						<Atom3d ID="1430" HasProperties="1" Mapping="409" Parent="405" UserID="611" DisplayStyle="Ball and Stick" XYZ="0.196235546845452,0.731318970041353,0.476936867208156" Connections="1434,1437,1446,1611" ForcefieldType="c43o" Charge="0.107" Components="C">
							<Properties Force="-657.415659267212,863.588694060664,-322.568288906142" RelativeVelocity="-0.377925126650967,0.0700577048413622,-0.0139590887051213"/>
						</Atom3d>
						<Atom3d ID="1431" HasProperties="1" Mapping="409" Parent="405" UserID="612" DisplayStyle="Ball and Stick" XYZ="0.217907382882483,0.757074292628962,0.412660019817639" Connections="1434,1435,1445,1613" ForcefieldType="c43o" Charge="0.107" Components="C">
							<Properties Force="34.0849599622898,-1357.59523781995,216.113418920307" RelativeVelocity="-0.0296144996815213,-0.122990877344781,0.165532331700484"/>
						</Atom3d>
						<Atom3d ID="1432" HasProperties="1" Mapping="409" Parent="405" UserID="613" DisplayStyle="Ball and Stick" XYZ="0.203153258739794,0.701261873753092,0.367310707415642" Connections="1435,1436,1551,1615" ForcefieldType="c43o" Charge="0.107" Components="C">
							<Properties Force="19.1868037355893,908.882926936167,-465.338697546996" RelativeVelocity="0.514808918366474,0.0633745264765276,-0.482345261415164"/>
						</Atom3d>
						<Atom3d ID="1433" HasProperties="1" Mapping="409" Parent="405" UserID="614" DisplayStyle="Ball and Stick" XYZ="0.233179418012095,0.63895658581662,0.384064629413283" Connections="1436,1438,1549,1617" ForcefieldType="c43o" Charge="0.107" Components="C">
							<Properties Force="170.019130303839,546.749655363646,-352.582420065656" RelativeVelocity="0.0687069688223329,-0.0143652506435016,-0.430663769800616"/>
						</Atom3d>
						<Bond ID="1434" Mapping="409" Parent="405" Connects="1431,1430"/>
						<Bond ID="1435" Mapping="409" Parent="405" Connects="1432,1431"/>
						<Bond ID="1436" Mapping="409" Parent="405" Connects="1433,1432"/>
						<Bond ID="1437" Mapping="409" Parent="405" Connects="1424,1430"/>
						<Bond ID="1438" Mapping="409" Parent="405" Connects="1423,1433"/>
						<Atom3d ID="1439" HasProperties="1" Mapping="409" Parent="405" UserID="615" DisplayStyle="Ball and Stick" XYZ="0.281917575838159,0.779467219770906,0.410985236645044" Connections="1443,1445" ForcefieldType="o2e" Charge="-0.32" Components="O">
							<Properties Force="-78.0334595505143,473.000454779549,-5.74250022559792" RelativeVelocity="-0.135832362792284,0.0226853051305784,-0.306327505572495"/>
						</Atom3d>
						<Atom3d ID="1440" HasProperties="1" Mapping="409" Parent="405" UserID="616" DisplayStyle="Ball and Stick" XYZ="0.341903897519733,0.750028162776819,0.424423107862191" Connections="1443,1444,1455,1619" ForcefieldType="c43o" Charge="0.267" Components="C">
							<Properties Force="-316.190303687764,-537.017349036255,-495.368409051081" RelativeVelocity="-0.0409463237113281,-0.1791191484321,0.266387095480729"/>
						</Atom3d>
						<Atom3d ID="1441" HasProperties="1" Mapping="409" Parent="405" UserID="617" DisplayStyle="Ball and Stick" XYZ="0.371602410797473,0.768922538222125,0.48062203693096" Connections="1444,1454" ForcefieldType="o2e" Charge="-0.32" Components="O">
							<Properties Force="284.729567402275,1342.12331472299,758.197343162375" RelativeVelocity="0.232123495438545,-0.169527002148299,-0.337604165593369"/>
						</Atom3d>
						<Atom3d ID="1442" HasProperties="1" Mapping="409" Parent="405" UserID="618" DisplayStyle="Ball and Stick" XYZ="0.201285904458967,0.775357791972998,0.531617393743634" Connections="1446,1587,1621,1623" ForcefieldType="c4o" Charge="0.054" Components="C">
							<Properties Force="320.348283574724,-315.717669987358,64.3967913102896" RelativeVelocity="0.109701594682488,0.420763045999698,0.145364083524785"/>
						</Atom3d>
						<Bond ID="1443" Mapping="409" Parent="405" Connects="1440,1439"/>
						<Bond ID="1444" Mapping="409" Parent="405" Connects="1441,1440"/>
						<Bond ID="1445" Mapping="409" Parent="405" Connects="1431,1439"/>
						<Bond ID="1446" Mapping="409" Parent="405" Connects="1430,1442"/>
						<Atom3d ID="1447" HasProperties="1" Mapping="409" Parent="405" UserID="619" DisplayStyle="Ball and Stick" XYZ="0.38307835305432,0.839490830609256,0.480286614102987" Connections="1451,1454,1497,1625" ForcefieldType="c43o" Charge="0.107" Components="C">
							<Properties Force="256.40787899861,-666.648336274075,-1012.84337107205" RelativeVelocity="-0.151519444611539,-0.256016259279606,0.294955774397833"/>
						</Atom3d>
						<Atom3d ID="1448" HasProperties="1" Mapping="409" Parent="405" UserID="620" DisplayStyle="Ball and Stick" XYZ="0.430962968509308,0.849282140170972,0.425696111662547" Connections="1451,1452,1496,1627" ForcefieldType="c43o" Charge="0.107" Components="C">
							<Properties Force="-1570.05913352874,214.833208337258,-527.150974784276" RelativeVelocity="0.0739427210301271,0.439021747803176,-0.357172757032338"/>
						</Atom3d>
						<Atom3d ID="1449" HasProperties="1" Mapping="409" Parent="405" UserID="621" DisplayStyle="Ball and Stick" XYZ="0.400154843323993,0.827203277828766,0.362555003321988" Connections="1452,1453,1555,1629" ForcefieldType="c43o" Charge="0.107" Components="C">
							<Properties Force="-489.243683899455,487.506311781808,49.6378262396741" RelativeVelocity="-0.0434708255357172,0.0502608216321641,-0.2227213774462"/>
						</Atom3d>
						<Atom3d ID="1450" HasProperties="1" Mapping="409" Parent="405" UserID="622" DisplayStyle="Ball and Stick" XYZ="0.381551611578098,0.759150011437576,0.363639269918365" Connections="1453,1455,1553,1631" ForcefieldType="c43o" Charge="0.107" Components="C">
							<Properties Force="228.904165859005,276.668500651408,1833.74382653851" RelativeVelocity="0.270096264892878,0.0887626395508276,0.248234565507834"/>
						</Atom3d>
						<Bond ID="1451" Mapping="409" Parent="405" Connects="1448,1447"/>
						<Bond ID="1452" Mapping="409" Parent="405" Connects="1449,1448"/>
						<Bond ID="1453" Mapping="409" Parent="405" Connects="1450,1449"/>
						<Bond ID="1454" Mapping="409" Parent="405" Connects="1441,1447"/>
						<Bond ID="1455" Mapping="409" Parent="405" Connects="1440,1450"/>
						<Atom3d ID="1456" HasProperties="1" Mapping="409" Parent="405" UserID="623" DisplayStyle="Ball and Stick" XYZ="0.341782880774856,0.496464549828784,0.650654970893518" Connections="1460,1577,1633,1635" ForcefieldType="c4o" Charge="0.054" Components="C">
							<Properties Force="579.533391205839,-1399.17945920236,-149.883316687701" RelativeVelocity="0.115063389835491,0.00784969712529131,-0.221121053886353"/>
						</Atom3d>
						<Atom3d ID="1457" HasProperties="1" Mapping="409" Parent="405" UserID="624" DisplayStyle="Ball and Stick" XYZ="0.345396606515113,0.42499431083512,0.632353086449395" Connections="1460,1461,1472,1637" ForcefieldType="c43o" Charge="0.107" Components="C">
							<Properties Force="-590.732441119712,194.000616893257,23.0117922089718" RelativeVelocity="0.172631340411943,0.123373287058033,-0.0623356436590277"/>
						</Atom3d>
						<Atom3d ID="1458" HasProperties="1" Mapping="409" Parent="405" UserID="625" DisplayStyle="Ball and Stick" XYZ="0.283887623998211,0.391963540092045,0.609784273877625" Connections="1461,1462,1471,1639" ForcefieldType="c43o" Charge="0.107" Components="C">
							<Properties Force="-145.095312792484,-23.1866190499987,820.420283856832" RelativeVelocity="-0.158253968976235,-0.138468307349416,-0.102646554600806"/>
						</Atom3d>
						<Atom3d ID="1459" HasProperties="1" Mapping="409" Parent="405" UserID="626" DisplayStyle="Ball and Stick" XYZ="0.255145062467336,0.431888543258732,0.563339683993235" Connections="1462,1463" ForcefieldType="o2e" Charge="-0.32" Components="O">
							<Properties Force="-150.749985766149,-630.642893192605,-60.7566515274214" RelativeVelocity="-0.109006030539115,-0.0943534080431966,-0.0543455913549201"/>
						</Atom3d>
						<Bond ID="1460" Mapping="409" Parent="405" Connects="1457,1456"/>
						<Bond ID="1461" Mapping="409" Parent="405" Connects="1458,1457"/>
						<Bond ID="1462" Mapping="409" Parent="405" Connects="1459,1458"/>
						<Bond ID="1463" Mapping="409" Parent="405" Connects="1411,1459"/>
						<Atom3d ID="1464" HasProperties="1" Mapping="409" Parent="405" UserID="627" DisplayStyle="Ball and Stick" XYZ="0.296034177475215,0.322601386754746,0.593784935210457" Connections="1468,1471,1575,1641" ForcefieldType="c43o" Charge="0.107" Components="C">
							<Properties Force="742.158193428431,288.154899196709,-492.285287637398" RelativeVelocity="0.0108571462118637,0.0078379572343767,0.146133902837907"/>
						</Atom3d>
						<Atom3d ID="1465" HasProperties="1" Mapping="409" Parent="405" UserID="628" DisplayStyle="Ball and Stick" XYZ="0.33229081464164,0.290031994977374,0.647722830692688" Connections="1468,1469,1573,1643" ForcefieldType="c43o" Charge="0.107" Components="C">
							<Properties Force="-597.06154303952,451.926404834066,-530.112476932158" RelativeVelocity="0.150809975925674,-0.147492315585775,-0.19118280810187"/>
						</Atom3d>
						<Atom3d ID="1466" HasProperties="1" Mapping="409" Parent="405" UserID="629" DisplayStyle="Ball and Stick" XYZ="0.389768926253643,0.330400733700849,0.66966370386264" Connections="1469,1470,1480,1645" ForcefieldType="c43o" Charge="0.267" Components="C">
							<Properties Force="-91.3971973667811,-466.70698596703,-300.650412599483" RelativeVelocity="0.0179338717719532,0.124694077159167,0.0266902443428862"/>
						</Atom3d>
						<Atom3d ID="1467" HasProperties="1" Mapping="409" Parent="405" UserID="630" DisplayStyle="Ball and Stick" XYZ="0.373682753655188,0.393735293859531,0.685380671459513" Connections="1470,1472" ForcefieldType="o2e" Charge="-0.32" Components="O">
							<Properties Force="-145.846844755126,-174.914309118612,-24.4497886469361" RelativeVelocity="-0.122897468412064,-0.0237727501721854,0.13622455000523"/>
						</Atom3d>
						<Bond ID="1468" Mapping="409" Parent="405" Connects="1465,1464"/>
						<Bond ID="1469" Mapping="409" Parent="405" Connects="1466,1465"/>
						<Bond ID="1470" Mapping="409" Parent="405" Connects="1467,1466"/>
						<Bond ID="1471" Mapping="409" Parent="405" Connects="1458,1464"/>
						<Bond ID="1472" Mapping="409" Parent="405" Connects="1457,1467"/>
						<Atom3d ID="1473" HasProperties="1" Mapping="409" Parent="405" UserID="631" DisplayStyle="Ball and Stick" XYZ="0.543692955652223,0.270271021706758,0.72412355555703" Connections="1477,1579,1647,1649" ForcefieldType="c4o" Charge="0.054" Components="C">
							<Properties Force="-1266.27990717927,162.221726158393,381.132786355966" RelativeVelocity="-0.0725755819921239,-0.0746525663798569,-0.122163326519942"/>
						</Atom3d>
						<Atom3d ID="1474" HasProperties="1" Mapping="409" Parent="405" UserID="632" DisplayStyle="Ball and Stick" XYZ="0.558344826407363,0.313409196092783,0.669174163733644" Connections="1477,1478,1489,1651" ForcefieldType="c43o" Charge="0.107" Components="C">
							<Properties Force="-771.98104765138,561.035684107637,-114.801417585669" RelativeVelocity="-0.143423708190031,-0.176095044893763,0.249120154074514"/>
						</Atom3d>
						<Atom3d ID="1475" HasProperties="1" Mapping="409" Parent="405" UserID="633" DisplayStyle="Ball and Stick" XYZ="0.504375630154421,0.35664748827405,0.642159601154752" Connections="1478,1479,1488,1653" ForcefieldType="c43o" Charge="0.107" Components="C">
							<Properties Force="-813.504943263177,-281.931154487384,-313.717679763833" RelativeVelocity="0.196975772280294,0.356428366957233,0.185207600623493"/>
						</Atom3d>
						<Atom3d ID="1476" HasProperties="1" Mapping="409" Parent="405" UserID="634" DisplayStyle="Ball and Stick" XYZ="0.441128112579731,0.327042859486881,0.625284948267731" Connections="1479,1480" ForcefieldType="o2e" Charge="-0.32" Components="O">
							<Properties Force="675.405017749669,43.4894900117361,373.678304393075" RelativeVelocity="0.177524886417231,0.0187926977485335,0.549089757622443"/>
						</Atom3d>
						<Bond ID="1477" Mapping="409" Parent="405" Connects="1474,1473"/>
						<Bond ID="1478" Mapping="409" Parent="405" Connects="1475,1474"/>
						<Bond ID="1479" Mapping="409" Parent="405" Connects="1476,1475"/>
						<Bond ID="1480" Mapping="409" Parent="405" Connects="1466,1476"/>
						<Atom3d ID="1481" HasProperties="1" Mapping="409" Parent="405" UserID="635" DisplayStyle="Ball and Stick" XYZ="0.522486662045498,0.392833288934199,0.581858904304823" Connections="1485,1488,1571,1655" ForcefieldType="c43o" Charge="0.107" Components="C">
							<Properties Force="-376.78071577748,35.5598167470891,-283.59928520949" RelativeVelocity="-0.58189322905929,0.068816787817069,-0.0838060588812426"/>
						</Atom3d>
						<Atom3d ID="1482" HasProperties="1" Mapping="409" Parent="405" UserID="636" DisplayStyle="Ball and Stick" XYZ="0.562859802346465,0.351900210523105,0.537447319751331" Connections="1485,1486,1569,1657" ForcefieldType="c43o" Charge="0.107" Components="C">
							<Properties Force="462.575384305354,105.653887325748,1139.11292954545" RelativeVelocity="-0.0524280371832302,0.257655998334874,-0.0928279741277895"/>
						</Atom3d>
						<Atom3d ID="1483" HasProperties="1" Mapping="409" Parent="405" UserID="637" DisplayStyle="Ball and Stick" XYZ="0.616769355355991,0.320980256614054,0.574770020963553" Connections="1486,1487,1514,1659" ForcefieldType="c43o" Charge="0.267" Components="C">
							<Properties Force="69.504302100736,-456.736202980492,-298.757710371099" RelativeVelocity="-0.00910728291850313,-0.556466280140004,-0.338551759506339"/>
						</Atom3d>
						<Atom3d ID="1484" HasProperties="1" Mapping="409" Parent="405" UserID="638" DisplayStyle="Ball and Stick" XYZ="0.591745757498407,0.279725041741355,0.621628137367336" Connections="1487,1489" ForcefieldType="o2e" Charge="-0.32" Components="O">
							<Properties Force="125.198044295586,-276.0614580302,59.2803998762973" RelativeVelocity="0.117694550158782,-0.149042146009239,-0.219295136714658"/>
						</Atom3d>
						<Bond ID="1485" Mapping="409" Parent="405" Connects="1482,1481"/>
						<Bond ID="1486" Mapping="409" Parent="405" Connects="1483,1482"/>
						<Bond ID="1487" Mapping="409" Parent="405" Connects="1484,1483"/>
						<Bond ID="1488" Mapping="409" Parent="405" Connects="1475,1481"/>
						<Bond ID="1489" Mapping="409" Parent="405" Connects="1474,1484"/>
						<Atom3d ID="1490" HasProperties="1" Mapping="409" Parent="405" UserID="639" DisplayStyle="Ball and Stick" XYZ="0.482982488076805,0.816090120036469,0.446371939748934" Connections="1494,1496" ForcefieldType="o2e" Charge="-0.32" Components="O">
							<Properties Force="1151.67066235392,-560.96785052329,103.167251847322" RelativeVelocity="0.236568039690778,-0.0659815134607598,0.271121578189054"/>
						</Atom3d>
						<Atom3d ID="1491" HasProperties="1" Mapping="409" Parent="405" UserID="640" DisplayStyle="Ball and Stick" XYZ="0.547074364465603,0.811714775506021,0.420990118533924" Connections="1494,1495,1506,1661" ForcefieldType="c43o" Charge="0.267" Components="C">
							<Properties Force="-560.569475494436,823.972556379803,-376.294745009197" RelativeVelocity="-0.0902321678957509,-0.0809783495494364,0.451407871094997"/>
						</Atom3d>
						<Atom3d ID="1492" HasProperties="1" Mapping="409" Parent="405" UserID="641" DisplayStyle="Ball and Stick" XYZ="0.54834138667745,0.773706054621095,0.364812399756561" Connections="1495,1505" ForcefieldType="o2e" Charge="-0.32" Components="O">
							<Properties Force="-78.1156785193695,-99.2359781321344,28.9315865050701" RelativeVelocity="-0.220865375116571,0.00736079650373097,0.329655226391953"/>
						</Atom3d>
						<Atom3d ID="1493" HasProperties="1" Mapping="409" Parent="405" UserID="642" DisplayStyle="Ball and Stick" XYZ="0.413558292978336,0.867620299641771,0.537713438662557" Connections="1497,1589,1663,1665" ForcefieldType="c4o" Charge="0.054" Components="C">
							<Properties Force="-459.273753539908,-998.408109509981,1123.38280135387" RelativeVelocity="-0.175251826350368,-0.217447687509229,0.288696719630581"/>
						</Atom3d>
						<Bond ID="1494" Mapping="409" Parent="405" Connects="1491,1490"/>
						<Bond ID="1495" Mapping="409" Parent="405" Connects="1492,1491"/>
						<Bond ID="1496" Mapping="409" Parent="405" Connects="1448,1490"/>
						<Bond ID="1497" Mapping="409" Parent="405" Connects="1447,1493"/>
						<Atom3d ID="1498" HasProperties="1" Mapping="409" Parent="405" UserID="643" DisplayStyle="Ball and Stick" XYZ="0.607745390201705,0.745894169991745,0.346258305472609" Connections="1502,1505,1591,1667" ForcefieldType="c43o" Charge="0.107" Components="C">
							<Properties Force="-557.758209552651,679.571984593541,143.514220065921" RelativeVelocity="-0.337499197032744,-0.259095587418291,0.202604392696809"/>
						</Atom3d>
						<Atom3d ID="1499" HasProperties="1" Mapping="409" Parent="405" UserID="644" DisplayStyle="Ball and Stick" XYZ="0.641701214092017,0.716606559411157,0.399824922864347" Connections="1502,1503,1543,1669" ForcefieldType="c43o" Charge="0.107" Components="C">
							<Properties Force="1271.34517736717,4.79800439003865,-63.0997857970329" RelativeVelocity="-0.467162395025276,-0.18768531731363,0.310480628932486"/>
						</Atom3d>
						<Atom3d ID="1500" HasProperties="1" Mapping="409" Parent="405" UserID="645" DisplayStyle="Ball and Stick" XYZ="0.648828148767455,0.763427463197409,0.452403750379774" Connections="1503,1504,1559,1671" ForcefieldType="c43o" Charge="0.107" Components="C">
							<Properties Force="-162.442168217712,-445.633478907479,385.431299043104" RelativeVelocity="0.0594759022589808,-0.382302702961216,-0.148055056309243"/>
						</Atom3d>
						<Atom3d ID="1501" HasProperties="1" Mapping="409" Parent="405" UserID="646" DisplayStyle="Ball and Stick" XYZ="0.580900463670214,0.777323837683427,0.472046797443994" Connections="1504,1506,1557,1673" ForcefieldType="c43o" Charge="0.107" Components="C">
							<Properties Force="618.65647530825,22.4767101938987,772.455429785078" RelativeVelocity="0.134974164671509,-0.0836073540451542,0.30124541392634"/>
						</Atom3d>
						<Bond ID="1502" Mapping="409" Parent="405" Connects="1499,1498"/>
						<Bond ID="1503" Mapping="409" Parent="405" Connects="1500,1499"/>
						<Bond ID="1504" Mapping="409" Parent="405" Connects="1501,1500"/>
						<Bond ID="1505" Mapping="409" Parent="405" Connects="1492,1498"/>
						<Bond ID="1506" Mapping="409" Parent="405" Connects="1491,1501"/>
						<Atom3d ID="1507" HasProperties="1" Mapping="409" Parent="405" UserID="647" DisplayStyle="Ball and Stick" XYZ="0.780509635314965,0.438956547757969,0.699922417945854" Connections="1511,1581,1675,1677" ForcefieldType="c4o" Charge="0.054" Components="C">
							<Properties Force="-528.083680982903,-524.983251011952,-1045.07491901096" RelativeVelocity="0.16596861568567,0.0805559624882271,0.211229336171525"/>
						</Atom3d>
						<Atom3d ID="1508" HasProperties="1" Mapping="409" Parent="405" UserID="648" DisplayStyle="Ball and Stick" XYZ="0.726652564610289,0.432392738448589,0.650339638646749" Connections="1511,1512,1523,1679" ForcefieldType="c43o" Charge="0.107" Components="C">
							<Properties Force="562.328492279318,115.531137724724,-726.854898552101" RelativeVelocity="-0.0510806313445199,0.24931188209359,-0.136006647906161"/>
						</Atom3d>
						<Atom3d ID="1509" HasProperties="1" Mapping="409" Parent="405" UserID="649" DisplayStyle="Ball and Stick" XYZ="0.717297568897138,0.365784293731576,0.622299801757157" Connections="1512,1513,1522,1681" ForcefieldType="c43o" Charge="0.107" Components="C">
							<Properties Force="-20.8074146278225,512.019549977372,373.728190839133" RelativeVelocity="0.216448528174464,0.119486466258486,0.282491121198005"/>
						</Atom3d>
						<Atom3d ID="1510" HasProperties="1" Mapping="409" Parent="405" UserID="650" DisplayStyle="Ball and Stick" XYZ="0.656932012862231,0.371686853027128,0.594324900066772" Connections="1513,1514" ForcefieldType="o2e" Charge="-0.32" Components="O">
							<Properties Force="-372.331616276894,17.1012525815445,180.209015544783" RelativeVelocity="-0.41665425583901,0.372516683645225,0.00724419009457703"/>
						</Atom3d>
						<Bond ID="1511" Mapping="409" Parent="405" Connects="1508,1507"/>
						<Bond ID="1512" Mapping="409" Parent="405" Connects="1509,1508"/>
						<Bond ID="1513" Mapping="409" Parent="405" Connects="1510,1509"/>
						<Bond ID="1514" Mapping="409" Parent="405" Connects="1483,1510"/>
						<Atom3d ID="1515" HasProperties="1" Mapping="409" Parent="405" UserID="651" DisplayStyle="Ball and Stick" XYZ="0.765125603532311,0.349493199583646,0.572906239325951" Connections="1519,1522,1567,1683" ForcefieldType="c43o" Charge="0.107" Components="C">
							<Properties Force="399.971812941442,-15.7901301724386,161.818315362038" RelativeVelocity="-0.0300831944445572,0.233162135318704,0.0401966996473157"/>
						</Atom3d>
						<Atom3d ID="1516" HasProperties="1" Mapping="409" Parent="405" UserID="652" DisplayStyle="Ball and Stick" XYZ="0.767070508358008,0.399287161620215,0.52269527598697" Connections="1519,1520,1565,1685" ForcefieldType="c43o" Charge="0.107" Components="C">
							<Properties Force="-1106.094328849,-180.585514173429,240.435187594762" RelativeVelocity="0.0574185615746658,-0.198431486869713,0.0343999368013062"/>
						</Atom3d>
						<Atom3d ID="1517" HasProperties="1" Mapping="409" Parent="405" UserID="653" DisplayStyle="Ball and Stick" XYZ="0.779200531125466,0.462831350248057,0.555480202208934" Connections="1520,1521,1531,1687" ForcefieldType="c43o" Charge="0.267" Components="C">
							<Properties Force="-1187.11028491622,-99.4256226693587,-1305.48434084611" RelativeVelocity="0.07331392343435,-0.303731713098904,-0.03343123971285"/>
						</Atom3d>
						<Atom3d ID="1518" HasProperties="1" Mapping="409" Parent="405" UserID="654" DisplayStyle="Ball and Stick" XYZ="0.727859310663709,0.478500654934635,0.598020478302556" Connections="1521,1523" ForcefieldType="o2e" Charge="-0.32" Components="O">
							<Properties Force="229.769653461236,-384.906427404788,322.890157307225" RelativeVelocity="0.179398181582354,0.229988759911861,-0.0494503219558444"/>
						</Atom3d>
						<Bond ID="1519" Mapping="409" Parent="405" Connects="1516,1515"/>
						<Bond ID="1520" Mapping="409" Parent="405" Connects="1517,1516"/>
						<Bond ID="1521" Mapping="409" Parent="405" Connects="1518,1517"/>
						<Bond ID="1522" Mapping="409" Parent="405" Connects="1509,1515"/>
						<Bond ID="1523" Mapping="409" Parent="405" Connects="1508,1518"/>
						<Atom3d ID="1524" HasProperties="1" Mapping="409" Parent="405" UserID="655" DisplayStyle="Ball and Stick" XYZ="0.775036147035392,0.618567659474025,0.560017405784079" Connections="1528,1583,1689,1691" ForcefieldType="c4o" Charge="0.054" Components="C">
							<Properties Force="-536.429459756088,603.75834870042,-93.1497942414144" RelativeVelocity="0.295256220917116,0.130543554587721,-0.287719516069337"/>
						</Atom3d>
						<Atom3d ID="1525" HasProperties="1" Mapping="409" Parent="405" UserID="656" DisplayStyle="Ball and Stick" XYZ="0.740708108370432,0.609663876675461,0.500094052398883" Connections="1528,1529,1540,1693" ForcefieldType="c43o" Charge="0.107" Components="C">
							<Properties Force="-338.039426204451,166.590812431293,-1287.07753762876" RelativeVelocity="0.247221472744186,-0.410877263733484,-0.283677944983429"/>
						</Atom3d>
						<Atom3d ID="1526" HasProperties="1" Mapping="409" Parent="405" UserID="657" DisplayStyle="Ball and Stick" XYZ="0.744884554167096,0.540162900806462,0.474783166866591" Connections="1529,1530,1539,1695" ForcefieldType="c43o" Charge="0.107" Components="C">
							<Properties Force="-267.664112798768,487.209040215842,484.809470815133" RelativeVelocity="0.215064017813265,0.135278705095805,0.300410728071119"/>
						</Atom3d>
						<Atom3d ID="1527" HasProperties="1" Mapping="409" Parent="405" UserID="658" DisplayStyle="Ball and Stick" XYZ="0.794060291643083,0.505783049731255,0.505541757117495" Connections="1530,1531" ForcefieldType="o2e" Charge="-0.32" Components="O">
							<Properties Force="87.1959179514342,270.23257711835,36.1690666811978" RelativeVelocity="-0.112249565210858,0.0662608518928946,-0.211407917802451"/>
						</Atom3d>
						<Bond ID="1528" Mapping="409" Parent="405" Connects="1525,1524"/>
						<Bond ID="1529" Mapping="409" Parent="405" Connects="1526,1525"/>
						<Bond ID="1530" Mapping="409" Parent="405" Connects="1527,1526"/>
						<Bond ID="1531" Mapping="409" Parent="405" Connects="1517,1527"/>
						<Atom3d ID="1532" HasProperties="1" Mapping="409" Parent="405" UserID="659" DisplayStyle="Ball and Stick" XYZ="0.750656392708478,0.535647963455598,0.404706884496714" Connections="1536,1539,1563,1697" ForcefieldType="c43o" Charge="0.107" Components="C">
							<Properties Force="51.395868107187,97.5275438209159,-685.618221465035" RelativeVelocity="0.282759623335448,0.443551054740789,0.157787680486658"/>
						</Atom3d>
						<Atom3d ID="1533" HasProperties="1" Mapping="409" Parent="405" UserID="660" DisplayStyle="Ball and Stick" XYZ="0.713989029380822,0.590375392155781,0.37179664081993" Connections="1536,1537,1561,1699" ForcefieldType="c43o" Charge="0.107" Components="C">
							<Properties Force="-219.302874934578,-358.762845234212,875.145561878414" RelativeVelocity="-0.0980418491491997,-0.130607842031034,-0.0472575743847617"/>
						</Atom3d>
						<Atom3d ID="1534" HasProperties="1" Mapping="409" Parent="405" UserID="661" DisplayStyle="Ball and Stick" XYZ="0.743750822076475,0.654328290322788,0.392188761404137" Connections="1537,1538,1542,1701" ForcefieldType="c43o" Charge="0.267" Components="C">
							<Properties Force="-307.22670678848,-664.045615016959,-453.900744668089" RelativeVelocity="-0.216195412813631,0.132961306896215,-0.256783395334632"/>
						</Atom3d>
						<Atom3d ID="1535" HasProperties="1" Mapping="409" Parent="405" UserID="662" DisplayStyle="Ball and Stick" XYZ="0.767585270458227,0.654665196094605,0.454348824522992" Connections="1538,1540" ForcefieldType="o2e" Charge="-0.32" Components="O">
							<Properties Force="76.0231862316754,-201.187179173908,976.96274226395" RelativeVelocity="0.0613776127071128,0.338611013563108,0.134681888835951"/>
						</Atom3d>
						<Bond ID="1536" Mapping="409" Parent="405" Connects="1533,1532"/>
						<Bond ID="1537" Mapping="409" Parent="405" Connects="1534,1533"/>
						<Bond ID="1538" Mapping="409" Parent="405" Connects="1535,1534"/>
						<Bond ID="1539" Mapping="409" Parent="405" Connects="1526,1532"/>
						<Bond ID="1540" Mapping="409" Parent="405" Connects="1525,1535"/>
						<Atom3d ID="1541" HasProperties="1" Mapping="409" Parent="405" UserID="663" DisplayStyle="Ball and Stick" XYZ="0.704956022658042,0.704875446960638,0.37352919260535" Connections="1542,1543" ForcefieldType="o2e" Charge="-0.32" Components="O">
							<Properties Force="-694.267909972822,318.481223090841,51.772165411711" RelativeVelocity="-0.00655189142080114,0.112598940491689,0.103019248166327"/>
						</Atom3d>
						<Bond ID="1542" Mapping="409" Parent="405" Connects="1534,1541"/>
						<Bond ID="1543" Mapping="409" Parent="405" Connects="1499,1541"/>
						<Atom3d ID="1544" HasProperties="1" Mapping="409" Parent="405" UserID="664" DisplayStyle="Ball and Stick" XYZ="0.189858329879147,0.474697828538811,0.373086497481076" Connections="1545,1703" ForcefieldType="o2h" Charge="-0.57" Components="O">
							<Properties Force="24.3875810691353,-695.343201522025,1133.5352358867" RelativeVelocity="0.277911737012813,-0.38920639882107,-0.0427689793185432"/>
						</Atom3d>
						<Bond ID="1545" Mapping="409" Parent="405" Connects="1415,1544"/>
						<Atom3d ID="1546" HasProperties="1" Mapping="409" Parent="405" UserID="665" DisplayStyle="Ball and Stick" XYZ="0.132967109706284,0.38274080872831,0.449688639871009" Connections="1547,1705" ForcefieldType="o2h" Charge="-0.57" Components="O">
							<Properties Force="505.50709866545,15.9584243660405,900.01071154291" RelativeVelocity="0.0326936967805005,-0.359572874553487,-0.124552122170774"/>
						</Atom3d>
						<Bond ID="1547" Mapping="409" Parent="405" Connects="1410,1546"/>
						<Atom3d ID="1548" HasProperties="1" Mapping="409" Parent="405" UserID="666" DisplayStyle="Ball and Stick" XYZ="0.213422427286794,0.587996795578216,0.346036442578109" Connections="1549,1707" ForcefieldType="o2h" Charge="-0.57" Components="O">
							<Properties Force="-40.2406159474043,-315.217398598215,-1093.5594132164" RelativeVelocity="-0.208498279580748,-0.149580466540539,0.18033367999281"/>
						</Atom3d>
						<Bond ID="1549" Mapping="409" Parent="405" Connects="1433,1548"/>
						<Atom3d ID="1550" HasProperties="1" Mapping="409" Parent="405" UserID="667" DisplayStyle="Ball and Stick" XYZ="0.215905599184637,0.71931070019811,0.302130456774677" Connections="1551,1709" ForcefieldType="o2h" Charge="-0.57" Components="O">
							<Properties Force="85.30235340475,-117.847665883654,292.847220616458" RelativeVelocity="-0.0435990153062199,-0.373237006895644,0.167258268641266"/>
						</Atom3d>
						<Bond ID="1551" Mapping="409" Parent="405" Connects="1432,1550"/>
						<Atom3d ID="1552" HasProperties="1" Mapping="409" Parent="405" UserID="668" DisplayStyle="Ball and Stick" XYZ="0.348514684375374,0.736526404793767,0.31313616257718" Connections="1553,1711" ForcefieldType="o2h" Charge="-0.57" Components="O">
							<Properties Force="-743.997895627435,-304.549071677777,-1165.39825304447" RelativeVelocity="-0.142008916515496,0.0292565176031853,0.0904557401958256"/>
						</Atom3d>
						<Bond ID="1553" Mapping="409" Parent="405" Connects="1450,1552"/>
						<Atom3d ID="1554" HasProperties="1" Mapping="409" Parent="405" UserID="669" DisplayStyle="Ball and Stick" XYZ="0.434339394512631,0.845332061333344,0.308675713748002" Connections="1555,1713" ForcefieldType="o2h" Charge="-0.57" Components="O">
							<Properties Force="531.513422439712,337.459598622161,-543.938084914895" RelativeVelocity="0.170185120704477,0.362225391806988,-0.166690819580838"/>
						</Atom3d>
						<Bond ID="1555" Mapping="409" Parent="405" Connects="1449,1554"/>
						<Atom3d ID="1556" HasProperties="1" Mapping="409" Parent="405" UserID="670" DisplayStyle="Ball and Stick" XYZ="0.570771377884704,0.800216094771832,0.536148339857527" Connections="1557,1715" ForcefieldType="o2h" Charge="-0.57" Components="O">
							<Properties Force="401.165176949772,530.834542587713,114.617343221131" RelativeVelocity="-0.0699969740314616,-0.388723610337137,-0.0996134332666303"/>
						</Atom3d>
						<Bond ID="1557" Mapping="409" Parent="405" Connects="1501,1556"/>
						<Atom3d ID="1558" HasProperties="1" Mapping="409" Parent="405" UserID="671" DisplayStyle="Ball and Stick" XYZ="0.675519958937205,0.819611932451634,0.430322092025152" Connections="1559,1717" ForcefieldType="o2h" Charge="-0.57" Components="O">
							<Properties Force="290.000655359986,754.41193034026,-3.83289016956581" RelativeVelocity="0.257813888924957,-0.26776763675159,-0.172982311218917"/>
						</Atom3d>
						<Bond ID="1559" Mapping="409" Parent="405" Connects="1500,1558"/>
						<Atom3d ID="1560" HasProperties="1" Mapping="409" Parent="405" UserID="672" DisplayStyle="Ball and Stick" XYZ="0.704424748017875,0.584804406260931,0.306489276730647" Connections="1561,1719" ForcefieldType="o2h" Charge="-0.57" Components="O">
							<Properties Force="509.766800392879,-211.029923438023,-746.194770875537" RelativeVelocity="0.0219911291533544,-0.0416917052357591,-0.131245630617606"/>
						</Atom3d>
						<Bond ID="1561" Mapping="409" Parent="405" Connects="1533,1560"/>
						<Atom3d ID="1562" HasProperties="1" Mapping="409" Parent="405" UserID="673" DisplayStyle="Ball and Stick" XYZ="0.815830912021229,0.535069560760749,0.382524415249779" Connections="1563,1721" ForcefieldType="o2h" Charge="-0.57" Components="O">
							<Properties Force="-4.94714739469692,96.2086272826328,330.246104224389" RelativeVelocity="0.0732581395034712,-0.0995237327720551,-0.0674255849829263"/>
						</Atom3d>
						<Bond ID="1563" Mapping="409" Parent="405" Connects="1532,1562"/>
						<Atom3d ID="1564" HasProperties="1" Mapping="409" Parent="405" UserID="674" DisplayStyle="Ball and Stick" XYZ="0.799047375123902,0.384929643088389,0.465019728436684" Connections="1565,1723" ForcefieldType="o2h" Charge="-0.57" Components="O">
							<Properties Force="270.30591046065,102.454929141136,290.308636655143" RelativeVelocity="-0.00746311833784593,-0.227282723819024,-0.315446480258242"/>
						</Atom3d>
						<Bond ID="1565" Mapping="409" Parent="405" Connects="1516,1564"/>
						<Atom3d ID="1566" HasProperties="1" Mapping="409" Parent="405" UserID="675" DisplayStyle="Ball and Stick" XYZ="0.823530669876383,0.341483608667993,0.604167803327123" Connections="1567,1725" ForcefieldType="o2h" Charge="-0.57" Components="O">
							<Properties Force="198.484750080473,123.895668288131,357.19276828097" RelativeVelocity="-0.178727513476046,0.313770496162746,0.00706838617366793"/>
						</Atom3d>
						<Bond ID="1567" Mapping="409" Parent="405" Connects="1515,1566"/>
						<Atom3d ID="1568" HasProperties="1" Mapping="409" Parent="405" UserID="676" DisplayStyle="Ball and Stick" XYZ="0.523711288104065,0.312134347018045,0.501844579573459" Connections="1569,1727" ForcefieldType="o2h" Charge="-0.57" Components="O">
							<Properties Force="-362.680875561145,-301.335355619595,-190.981735909158" RelativeVelocity="-0.031371417583134,-0.171589011909128,0.00924161799124469"/>
						</Atom3d>
						<Bond ID="1569" Mapping="409" Parent="405" Connects="1482,1568"/>
						<Atom3d ID="1570" HasProperties="1" Mapping="409" Parent="405" UserID="677" DisplayStyle="Ball and Stick" XYZ="0.551665236603906,0.450771567536801,0.600975962742416" Connections="1571,1729" ForcefieldType="o2h" Charge="-0.57" Components="O">
							<Properties Force="-16.5969954824147,230.30962092862,-228.579189000554" RelativeVelocity="-0.00310018315510387,-0.307745453027951,0.145965401960341"/>
						</Atom3d>
						<Bond ID="1571" Mapping="409" Parent="405" Connects="1481,1570"/>
						<Atom3d ID="1572" HasProperties="1" Mapping="409" Parent="405" UserID="678" DisplayStyle="Ball and Stick" XYZ="0.343198348513673,0.224689413553653,0.631459813073714" Connections="1573,1731" ForcefieldType="o2h" Charge="-0.57" Components="O">
							<Properties Force="-1454.25867486939,236.715907553072,1395.08607359383" RelativeVelocity="0.0920260229293888,0.130027512691072,0.0156155241721253"/>
						</Atom3d>
						<Bond ID="1573" Mapping="409" Parent="405" Connects="1465,1572"/>
						<Atom3d ID="1574" HasProperties="1" Mapping="409" Parent="405" UserID="679" DisplayStyle="Ball and Stick" XYZ="0.329874497402716,0.323838296212573,0.53355901385298" Connections="1575,1733" ForcefieldType="o2h" Charge="-0.57" Components="O">
							<Properties Force="-650.63635188132,735.743204888824,420.568608975886" RelativeVelocity="-0.266790403591712,0.23099946581682,0.0947496876393573"/>
						</Atom3d>
						<Bond ID="1575" Mapping="409" Parent="405" Connects="1464,1574"/>
						<Atom3d ID="1576" HasProperties="1" Mapping="409" Parent="405" UserID="680" DisplayStyle="Ball and Stick" XYZ="0.309114422500698,0.507573865706864,0.70864811944896" Connections="1577,1735" ForcefieldType="o2h" Charge="-0.57" Components="O">
							<Properties Force="-1190.28262313007,495.477291471696,-1650.32032228117" RelativeVelocity="-0.176449572018527,-0.101188120385204,0.0933013896658184"/>
						</Atom3d>
						<Bond ID="1577" Mapping="409" Parent="405" Connects="1456,1576"/>
						<Atom3d ID="1578" HasProperties="1" Mapping="409" Parent="405" UserID="681" DisplayStyle="Ball and Stick" XYZ="0.492275846411578,0.22423310666677,0.719897287391778" Connections="1579,1737" ForcefieldType="o2h" Charge="-0.57" Components="O">
							<Properties Force="676.999913585713,262.721680347322,-776.184330767558" RelativeVelocity="-0.249316154951785,0.285976099119008,-0.0511347543232345"/>
						</Atom3d>
						<Bond ID="1579" Mapping="409" Parent="405" Connects="1473,1578"/>
						<Atom3d ID="1580" HasProperties="1" Mapping="409" Parent="405" UserID="682" DisplayStyle="Ball and Stick" XYZ="0.844421625836683,0.429579676673668,0.677832458387828" Connections="1581,1739" ForcefieldType="o2h" Charge="-0.57" Components="O">
							<Properties Force="-385.506070879516,-525.210084440518,-5.70332074640392" RelativeVelocity="0.208761780782974,-0.387947499975365,0.0532841430751668"/>
						</Atom3d>
						<Bond ID="1581" Mapping="409" Parent="405" Connects="1507,1580"/>
						<Atom3d ID="1582" HasProperties="1" Mapping="409" Parent="405" UserID="683" DisplayStyle="Ball and Stick" XYZ="0.755346222053737,0.676268264254593,0.589480146661926" Connections="1583,1741" ForcefieldType="o2h" Charge="-0.57" Components="O">
							<Properties Force="330.31805520825,-46.0429604111118,172.018129286941" RelativeVelocity="-0.133785615181619,0.192276510578625,0.184048043285637"/>
						</Atom3d>
						<Bond ID="1583" Mapping="409" Parent="405" Connects="1524,1582"/>
						<Atom3d ID="1584" HasProperties="1" Mapping="409" Parent="405" UserID="684" DisplayStyle="Ball and Stick" XYZ="0.193721828543223,0.551025247590075,0.645869041522569" Connections="1585,1743" ForcefieldType="o2h" Charge="-0.57" Components="O">
							<Properties Force="-421.078230884853,231.769051591225,440.224521273158" RelativeVelocity="-0.0377024710657966,0.281027420177361,-0.114947349670748"/>
						</Atom3d>
						<Bond ID="1585" Mapping="409" Parent="405" Connects="1425,1584"/>
						<Atom3d ID="1586" HasProperties="1" Mapping="409" Parent="405" UserID="685" DisplayStyle="Ball and Stick" XYZ="0.18078496708656,0.746251578590627,0.589293600178089" Connections="1587,1745" ForcefieldType="o2h" Charge="-0.57" Components="O">
							<Properties Force="372.201454647667,-154.816293660501,-166.584137638412" RelativeVelocity="-0.0720029550059619,-0.16390320907782,-0.263763653894583"/>
						</Atom3d>
						<Bond ID="1587" Mapping="409" Parent="405" Connects="1442,1586"/>
						<Atom3d ID="1588" HasProperties="1" Mapping="409" Parent="405" UserID="686" DisplayStyle="Ball and Stick" XYZ="0.369529894865852,0.895029843138036,0.583564292545564" Connections="1589,1747" ForcefieldType="o2h" Charge="-0.57" Components="O">
							<Properties Force="389.537554298832,-301.026291387611,-2.25038652947146" RelativeVelocity="0.00897907493188636,-0.270380338202429,0.0991996762231618"/>
						</Atom3d>
						<Bond ID="1589" Mapping="409" Parent="405" Connects="1493,1588"/>
						<Atom3d ID="1590" HasProperties="1" Mapping="409" Parent="405" UserID="687" DisplayStyle="Ball and Stick" XYZ="0.593634327104144,0.700875531586843,0.294411216426122" Connections="1591,1593,1749,1751" ForcefieldType="c4o" Charge="0.054" Components="C">
							<Properties Force="705.231516394554,12.4794440866446,-738.117025729042" RelativeVelocity="0.166242858925917,0.147525707181842,-0.335212833188244"/>
						</Atom3d>
						<Bond ID="1591" Mapping="409" Parent="405" Connects="1498,1590"/>
						<Atom3d ID="1592" HasProperties="1" Mapping="409" Parent="405" UserID="688" DisplayStyle="Ball and Stick" XYZ="0.567142015910784,0.728701165945048,0.236998521635525" Connections="1593,1753" ForcefieldType="o2h" Charge="-0.57" Components="O">
							<Properties Force="643.049300266325,-272.573415152613,713.0881255365" RelativeVelocity="0.138642371897621,0.102853301500505,-0.0324993040864763"/>
						</Atom3d>
						<Bond ID="1593" Mapping="409" Parent="405" Connects="1590,1592"/>
						<Atom3d ID="1594" HasProperties="1" Mapping="409" Parent="405" UserID="689" DisplayStyle="Ball and Stick" Hidden="1" XYZ="0.233753261550906,0.380847210328889,0.460924270548821" Connections="1595" ForcefieldType="h1" Charge="0.053" Components="H">
							<Properties Force="-312.777931899588,107.78899659813,-250.309949243901" RelativeVelocity="-1.74284711626311,-0.628912271907982,0.085493658562432"/>
						</Atom3d>
						<Bond ID="1595" Mapping="409" Parent="405" Hidden="1" Connects="1410,1594"/>
						<Atom3d ID="1596" HasProperties="1" Mapping="409" Parent="405" UserID="690" DisplayStyle="Ball and Stick" Hidden="1" XYZ="0.180485248456047,0.362510319941587,0.559573178728958" Connections="1597" ForcefieldType="h1" Charge="0.053" Components="H">
							<Properties Force="211.409163958045,-12.1261402690782,-11.6108250767988" RelativeVelocity="-0.242214128789001,-0.450894751299336,1.15437911714154"/>
						</Atom3d>
						<Bond ID="1597" Mapping="409" Parent="405" Hidden="1" Connects="1411,1596"/>
						<Atom3d ID="1598" HasProperties="1" Mapping="409" Parent="405" UserID="691" DisplayStyle="Ball and Stick" Hidden="1" XYZ="0.104472242751129,0.538951449681554,0.556573997442142" Connections="1599" ForcefieldType="h1" Charge="0.053" Components="H">
							<Properties Force="-88.2158982927408,-273.849483392365,149.74514470013" RelativeVelocity="0.509431674116064,-0.678538853672183,0.633734548633923"/>
						</Atom3d>
						<Bond ID="1599" Mapping="409" Parent="405" Hidden="1" Connects="1413,1598"/>
						<Atom3d ID="1600" HasProperties="1" Mapping="409" Parent="405" UserID="692" DisplayStyle="Ball and Stick" Hidden="1" XYZ="0.107547770739752,0.514410272548919,0.453331164382636" Connections="1601" ForcefieldType="h1" Charge="0.053" Components="H">
							<Properties Force="369.226218222553,-158.0306746839,358.101327621525" RelativeVelocity="-0.533681637794782,0.267846932648022,-0.213643744975158"/>
						</Atom3d>
						<Bond ID="1601" Mapping="409" Parent="405" Hidden="1" Connects="1414,1600"/>
						<Atom3d ID="1602" HasProperties="1" Mapping="409" Parent="405" UserID="693" DisplayStyle="Ball and Stick" Hidden="1" XYZ="0.24997070572777,0.488162164032102,0.451788271962421" Connections="1603" ForcefieldType="h1" Charge="0.053" Components="H">
							<Properties Force="-483.395356147785,-1.12150635863965,-48.3551929061658" RelativeVelocity="-0.0426658145901167,-1.15944741963438,0.398250625573285"/>
						</Atom3d>
						<Bond ID="1603" Mapping="409" Parent="405" Hidden="1" Connects="1415,1602"/>
						<Atom3d ID="1604" HasProperties="1" Mapping="409" Parent="405" UserID="694" DisplayStyle="Ball and Stick" Hidden="1" XYZ="0.255228477764167,0.591376786774037,0.461756283062436" Connections="1605" ForcefieldType="h1" Charge="0.053" Components="H">
							<Properties Force="612.225617003003,-375.106201713107,427.301586440102" RelativeVelocity="-0.818962540871496,-0.402788273429322,0.899397522719027"/>
						</Atom3d>
						<Bond ID="1605" Mapping="409" Parent="405" Hidden="1" Connects="1423,1604"/>
						<Atom3d ID="1606" HasProperties="1" Mapping="409" Parent="405" UserID="695" DisplayStyle="Ball and Stick" Hidden="1" XYZ="0.190086843799903,0.604324720823493,0.570117867574057" Connections="1607" ForcefieldType="h1" Charge="0.053" Components="H">
							<Properties Force="-160.214760616052,101.837568028439,-156.491700971789" RelativeVelocity="0.563819944669957,-0.50093981644141,0.413350826405348"/>
						</Atom3d>
						<Bond ID="1607" Mapping="409" Parent="405" Hidden="1" Connects="1425,1606"/>
						<Atom3d ID="1608" HasProperties="1" Mapping="409" Parent="405" UserID="696" DisplayStyle="Ball and Stick" Hidden="1" XYZ="0.244172359834134,0.545078966969324,0.560283620233153" Connections="1609" ForcefieldType="h1" Charge="0.053" Components="H">
							<Properties Force="249.127590806594,-98.0512251121377,176.05169065865" RelativeVelocity="0.182826308229415,-0.423323121426941,1.28227363469492"/>
						</Atom3d>
						<Bond ID="1609" Mapping="409" Parent="405" Hidden="1" Connects="1425,1608"/>
						<Atom3d ID="1610" HasProperties="1" Mapping="409" Parent="405" UserID="697" DisplayStyle="Ball and Stick" Hidden="1" XYZ="0.144296363510325,0.720725140252319,0.477189599403337" Connections="1611" ForcefieldType="h1" Charge="0.053" Components="H">
							<Properties Force="169.192911298649,-33.6972359544736,-272.831819555606" RelativeVelocity="1.37494698830918,-0.143713065368612,0.678523708921114"/>
						</Atom3d>
						<Bond ID="1611" Mapping="409" Parent="405" Hidden="1" Connects="1430,1610"/>
						<Atom3d ID="1612" HasProperties="1" Mapping="409" Parent="405" UserID="698" DisplayStyle="Ball and Stick" Hidden="1" XYZ="0.190589000499053,0.797246474852864,0.39451280784181" Connections="1613" ForcefieldType="h1" Charge="0.053" Components="H">
							<Properties Force="-37.1641307720157,101.108929346255,140.966318010475" RelativeVelocity="0.431064468607637,0.612911398691512,0.430197405148337"/>
						</Atom3d>
						<Bond ID="1613" Mapping="409" Parent="405" Hidden="1" Connects="1431,1612"/>
						<Atom3d ID="1614" HasProperties="1" Mapping="409" Parent="405" UserID="699" DisplayStyle="Ball and Stick" Hidden="1" XYZ="0.152035786983564,0.696986420469862,0.374427648756807" Connections="1615" ForcefieldType="h1" Charge="0.053" Components="H">
							<Properties Force="-176.469192832519,-187.334881543374,-199.377416521473" RelativeVelocity="-0.261569874170844,0.0395593444850787,0.0660940904094935"/>
						</Atom3d>
						<Bond ID="1615" Mapping="409" Parent="405" Hidden="1" Connects="1432,1614"/>
						<Atom3d ID="1616" HasProperties="1" Mapping="409" Parent="405" UserID="700" DisplayStyle="Ball and Stick" Hidden="1" XYZ="0.284974842261269,0.643836318817345,0.378127587556843" Connections="1617" ForcefieldType="h1" Charge="0.053" Components="H">
							<Properties Force="-74.8760256342525,13.4702589569897,-5.68466779388861" RelativeVelocity="0.418603940942759,0.786892932145197,0.377141330015229"/>
						</Atom3d>
						<Bond ID="1617" Mapping="409" Parent="405" Hidden="1" Connects="1433,1616"/>
						<Atom3d ID="1618" HasProperties="1" Mapping="409" Parent="405" UserID="701" DisplayStyle="Ball and Stick" Hidden="1" XYZ="0.334937485538814,0.698907770715999,0.432673119205885" Connections="1619" ForcefieldType="h1" Charge="0.053" Components="H">
							<Properties Force="78.8172934651483,168.03271499282,-95.5983929029179" RelativeVelocity="-1.43164998273725,-1.11093265964412,-0.417837262120381"/>
						</Atom3d>
						<Bond ID="1619" Mapping="409" Parent="405" Hidden="1" Connects="1440,1618"/>
						<Atom3d ID="1620" HasProperties="1" Mapping="409" Parent="405" UserID="702" DisplayStyle="Ball and Stick" Hidden="1" XYZ="0.169860744638827,0.814199660111625,0.524416082197531" Connections="1621" ForcefieldType="h1" Charge="0.053" Components="H">
							<Properties Force="-201.143511184872,442.899852319983,-70.8538978324336" RelativeVelocity="-0.141989997420167,0.944210956593574,1.39730779016029"/>
						</Atom3d>
						<Bond ID="1621" Mapping="409" Parent="405" Hidden="1" Connects="1442,1620"/>
						<Atom3d ID="1622" HasProperties="1" Mapping="409" Parent="405" UserID="703" DisplayStyle="Ball and Stick" Hidden="1" XYZ="0.250306369014868,0.793364078688768,0.535004564452307" Connections="1623" ForcefieldType="h1" Charge="0.053" Components="H">
							<Properties Force="-64.0720968240468,18.5396452633298,128.185539005321" RelativeVelocity="-0.644752936135816,-1.3658986982638,0.55556235025351"/>
						</Atom3d>
						<Bond ID="1623" Mapping="409" Parent="405" Hidden="1" Connects="1442,1622"/>
						<Atom3d ID="1624" HasProperties="1" Mapping="409" Parent="405" UserID="704" DisplayStyle="Ball and Stick" Hidden="1" XYZ="0.337437120238428,0.864496409512207,0.471316098616796" Connections="1625" ForcefieldType="h1" Charge="0.053" Components="H">
							<Properties Force="254.41913342001,-138.978202673744,-4.76524945504144" RelativeVelocity="1.56473543951437,0.00594967215915464,-0.367426592418573"/>
						</Atom3d>
						<Bond ID="1625" Mapping="409" Parent="405" Hidden="1" Connects="1447,1624"/>
						<Atom3d ID="1626" HasProperties="1" Mapping="409" Parent="405" UserID="705" DisplayStyle="Ball and Stick" Hidden="1" XYZ="0.438324421624938,0.899761423391229,0.419716024308848" Connections="1627" ForcefieldType="h1" Charge="0.053" Components="H">
							<Properties Force="224.295993559433,279.222395099407,-8.87008317514209" RelativeVelocity="0.142860162606789,-0.983330841916643,0.581493166188537"/>
						</Atom3d>
						<Bond ID="1627" Mapping="409" Parent="405" Hidden="1" Connects="1448,1626"/>
						<Atom3d ID="1628" HasProperties="1" Mapping="409" Parent="405" UserID="706" DisplayStyle="Ball and Stick" Hidden="1" XYZ="0.354325733975265,0.853232649067498,0.355455637294872" Connections="1629" ForcefieldType="h1" Charge="0.053" Components="H">
							<Properties Force="196.321515183496,-76.9312696657583,387.471582684827" RelativeVelocity="0.578619641934227,1.40509436015404,-0.628852714449416"/>
						</Atom3d>
						<Bond ID="1629" Mapping="409" Parent="405" Hidden="1" Connects="1449,1628"/>
						<Atom3d ID="1630" HasProperties="1" Mapping="409" Parent="405" UserID="707" DisplayStyle="Ball and Stick" Hidden="1" XYZ="0.424129077380443,0.731292145637938,0.3698915445663" Connections="1631" ForcefieldType="h1" Charge="0.053" Components="H">
							<Properties Force="219.588927625919,-189.442703098657,-122.436353991703" RelativeVelocity="-0.0072204189817016,2.03041424111135,-0.0443116933342297"/>
						</Atom3d>
						<Bond ID="1631" Mapping="409" Parent="405" Hidden="1" Connects="1450,1630"/>
						<Atom3d ID="1632" HasProperties="1" Mapping="409" Parent="405" UserID="708" DisplayStyle="Ball and Stick" Hidden="1" XYZ="0.330299112093922,0.52424771581836,0.608850095935812" Connections="1633" ForcefieldType="h1" Charge="0.053" Components="H">
							<Properties Force="-475.690827513926,316.416796608179,189.701644223069" RelativeVelocity="0.394763452282559,-0.666649130040652,0.828017468052115"/>
						</Atom3d>
						<Bond ID="1633" Mapping="409" Parent="405" Hidden="1" Connects="1456,1632"/>
						<Atom3d ID="1634" HasProperties="1" Mapping="409" Parent="405" UserID="709" DisplayStyle="Ball and Stick" Hidden="1" XYZ="0.391989731900761,0.507085589581469,0.656602758278461" Connections="1635" ForcefieldType="h1" Charge="0.053" Components="H">
							<Properties Force="146.04107588958,162.077900204517,212.504222832655" RelativeVelocity="-0.283233022509869,-0.619495603547226,0.880965540714909"/>
						</Atom3d>
						<Bond ID="1635" Mapping="409" Parent="405" Hidden="1" Connects="1456,1634"/>
						<Atom3d ID="1636" HasProperties="1" Mapping="409" Parent="405" UserID="710" DisplayStyle="Ball and Stick" Hidden="1" XYZ="0.372842312698481,0.419315736855852,0.589442043728983" Connections="1637" ForcefieldType="h1" Charge="0.053" Components="H">
							<Properties Force="507.21454352678,247.486075617396,-119.784624105627" RelativeVelocity="-0.324840478224466,-1.24336063239811,-1.53461919342299"/>
						</Atom3d>
						<Bond ID="1637" Mapping="409" Parent="405" Hidden="1" Connects="1457,1636"/>
						<Atom3d ID="1638" HasProperties="1" Mapping="409" Parent="405" UserID="711" DisplayStyle="Ball and Stick" Hidden="1" XYZ="0.254369806680646,0.389271233372315,0.652782456743162" Connections="1639" ForcefieldType="h1" Charge="0.053" Components="H">
							<Properties Force="-159.116222390806,162.820284910827,-77.5675859505773" RelativeVelocity="-0.211180116964381,-0.141364190737837,-0.509007854180162"/>
						</Atom3d>
						<Bond ID="1639" Mapping="409" Parent="405" Hidden="1" Connects="1458,1638"/>
						<Atom3d ID="1640" HasProperties="1" Mapping="409" Parent="405" UserID="712" DisplayStyle="Ball and Stick" Hidden="1" XYZ="0.252987502577314,0.295109934042678,0.585142970811575" Connections="1641" ForcefieldType="h1" Charge="0.053" Components="H">
							<Properties Force="-129.847594397679,23.4220286205311,59.3915470325758" RelativeVelocity="-0.417973770923712,0.522386005205177,0.103926511652214"/>
						</Atom3d>
						<Bond ID="1641" Mapping="409" Parent="405" Hidden="1" Connects="1464,1640"/>
						<Atom3d ID="1642" HasProperties="1" Mapping="409" Parent="405" UserID="713" DisplayStyle="Ball and Stick" Hidden="1" XYZ="0.296065362736382,0.289104125831928,0.68720750066717" Connections="1643" ForcefieldType="h1" Charge="0.053" Components="H">
							<Properties Force="436.269862713992,-8.84283193726487,-190.238317617053" RelativeVelocity="-0.703231526117264,-0.925813170502747,-1.31024355106082"/>
						</Atom3d>
						<Bond ID="1643" Mapping="409" Parent="405" Hidden="1" Connects="1465,1642"/>
						<Atom3d ID="1644" HasProperties="1" Mapping="409" Parent="405" UserID="714" DisplayStyle="Ball and Stick" Hidden="1" XYZ="0.400858146215215,0.303829336704752,0.711965183902696" Connections="1645" ForcefieldType="h1" Charge="0.053" Components="H">
							<Properties Force="366.95825869301,195.940974629925,443.499113869855" RelativeVelocity="0.41462405856306,-0.214887107918338,1.21484100092667"/>
						</Atom3d>
						<Bond ID="1645" Mapping="409" Parent="405" Hidden="1" Connects="1466,1644"/>
						<Atom3d ID="1646" HasProperties="1" Mapping="409" Parent="405" UserID="715" DisplayStyle="Ball and Stick" Hidden="1" XYZ="0.532014358372465,0.293489112451007,0.770869047305278" Connections="1647" ForcefieldType="h1" Charge="0.053" Components="H">
							<Properties Force="247.980280771514,70.7277019745689,-541.949257605551" RelativeVelocity="-0.600584841302645,0.133647777406861,-0.841321740792453"/>
						</Atom3d>
						<Bond ID="1647" Mapping="409" Parent="405" Hidden="1" Connects="1473,1646"/>
						<Atom3d ID="1648" HasProperties="1" Mapping="409" Parent="405" UserID="716" DisplayStyle="Ball and Stick" Hidden="1" XYZ="0.587410533791506,0.248161658470678,0.729227046838415" Connections="1649" ForcefieldType="h1" Charge="0.053" Components="H">
							<Properties Force="830.991060068202,-736.468957684104,304.669328559274" RelativeVelocity="-0.83533804909006,0.28894042704933,0.445159072321846"/>
						</Atom3d>
						<Bond ID="1649" Mapping="409" Parent="405" Hidden="1" Connects="1473,1648"/>
						<Atom3d ID="1650" HasProperties="1" Mapping="409" Parent="405" UserID="717" DisplayStyle="Ball and Stick" Hidden="1" XYZ="0.592543811069975,0.345742001425499,0.690033750498446" Connections="1651" ForcefieldType="h1" Charge="0.053" Components="H">
							<Properties Force="128.354850878939,296.280871695009,74.042799002272" RelativeVelocity="1.40709191354821,0.409084121840511,-0.956938769297601"/>
						</Atom3d>
						<Bond ID="1651" Mapping="409" Parent="405" Hidden="1" Connects="1474,1650"/>
						<Atom3d ID="1652" HasProperties="1" Mapping="409" Parent="405" UserID="718" DisplayStyle="Ball and Stick" Hidden="1" XYZ="0.497399149031089,0.393059317544604,0.679067693108761" Connections="1653" ForcefieldType="h1" Charge="0.053" Components="H">
							<Properties Force="-186.337214315007,-128.817806100008,-66.1644366218998" RelativeVelocity="1.16259890433844,0.808446081652733,0.276125680437249"/>
						</Atom3d>
						<Bond ID="1653" Mapping="409" Parent="405" Hidden="1" Connects="1475,1652"/>
						<Atom3d ID="1654" HasProperties="1" Mapping="409" Parent="405" UserID="719" DisplayStyle="Ball and Stick" Hidden="1" XYZ="0.477467139829875,0.40495050714773,0.552408124420896" Connections="1655" ForcefieldType="h1" Charge="0.053" Components="H">
							<Properties Force="534.560611629554,-191.839685150549,595.08559792199" RelativeVelocity="-0.313700781487107,-1.38972552321882,-0.0243351799901255"/>
						</Atom3d>
						<Bond ID="1655" Mapping="409" Parent="405" Hidden="1" Connects="1481,1654"/>
						<Atom3d ID="1656" HasProperties="1" Mapping="409" Parent="405" UserID="720" DisplayStyle="Ball and Stick" Hidden="1" XYZ="0.590735605715495,0.380802748327679,0.508140657119985" Connections="1657" ForcefieldType="h1" Charge="0.053" Components="H">
							<Properties Force="162.221482897734,703.100969115782,-695.668832570002" RelativeVelocity="-0.392012615839282,-0.654480647045164,-0.740187645454171"/>
						</Atom3d>
						<Bond ID="1657" Mapping="409" Parent="405" Hidden="1" Connects="1482,1656"/>
						<Atom3d ID="1658" HasProperties="1" Mapping="409" Parent="405" UserID="721" DisplayStyle="Ball and Stick" Hidden="1" XYZ="0.645404142881292,0.289900341750213,0.541701080522096" Connections="1659" ForcefieldType="h1" Charge="0.053" Components="H">
							<Properties Force="-333.816902255712,161.186631294061,322.564501346825" RelativeVelocity="0.217036771973293,0.659261840536575,0.307876022441967"/>
						</Atom3d>
						<Bond ID="1659" Mapping="409" Parent="405" Hidden="1" Connects="1483,1658"/>
						<Atom3d ID="1660" HasProperties="1" Mapping="409" Parent="405" UserID="722" DisplayStyle="Ball and Stick" Hidden="1" XYZ="0.56839543776473,0.862388591793539,0.412283862061987" Connections="1661" ForcefieldType="h1" Charge="0.053" Components="H">
							<Properties Force="-328.450099630054,-793.231698263952,42.7323799895445" RelativeVelocity="-0.390249396259186,0.562893917540978,-0.350169691500555"/>
						</Atom3d>
						<Bond ID="1661" Mapping="409" Parent="405" Hidden="1" Connects="1491,1660"/>
						<Atom3d ID="1662" HasProperties="1" Mapping="409" Parent="405" UserID="723" DisplayStyle="Ball and Stick" Hidden="1" XYZ="0.445489680381967,0.904547663275731,0.526173490268563" Connections="1663" ForcefieldType="h1" Charge="0.053" Components="H">
							<Properties Force="454.137448816717,459.49113308227,-256.389511595594" RelativeVelocity="-0.513265704117074,-0.154087685167674,-1.24876182123234"/>
						</Atom3d>
						<Bond ID="1663" Mapping="409" Parent="405" Hidden="1" Connects="1493,1662"/>
						<Atom3d ID="1664" HasProperties="1" Mapping="409" Parent="405" UserID="724" DisplayStyle="Ball and Stick" Hidden="1" XYZ="0.442580531574743,0.828183059335196,0.561481759864002" Connections="1665" ForcefieldType="h1" Charge="0.053" Components="H">
							<Properties Force="-319.341746316169,483.34183007337,-237.111252824911" RelativeVelocity="-0.290579800890679,1.59824360111772,0.217855821829559"/>
						</Atom3d>
						<Bond ID="1665" Mapping="409" Parent="405" Hidden="1" Connects="1493,1664"/>
						<Atom3d ID="1666" HasProperties="1" Mapping="409" Parent="405" UserID="725" DisplayStyle="Ball and Stick" Hidden="1" XYZ="0.637579971439993,0.785591238018752,0.330440966515676" Connections="1667" ForcefieldType="h1" Charge="0.053" Components="H">
							<Properties Force="100.178348782555,-140.400813923643,-191.871457584319" RelativeVelocity="-0.0124564112536446,-0.149052262489684,-0.662156213345139"/>
						</Atom3d>
						<Bond ID="1667" Mapping="409" Parent="405" Hidden="1" Connects="1498,1666"/>
						<Atom3d ID="1668" HasProperties="1" Mapping="409" Parent="405" UserID="726" DisplayStyle="Ball and Stick" Hidden="1" XYZ="0.617877669758846,0.674735204256306,0.417720569605411" Connections="1669" ForcefieldType="h1" Charge="0.053" Components="H">
							<Properties Force="45.0706647582784,-231.449579403041,-17.3761616244111" RelativeVelocity="0.386510662755962,0.241711729719324,-0.878308093922574"/>
						</Atom3d>
						<Bond ID="1669" Mapping="409" Parent="405" Hidden="1" Connects="1499,1668"/>
						<Atom3d ID="1670" HasProperties="1" Mapping="409" Parent="405" UserID="727" DisplayStyle="Ball and Stick" Hidden="1" XYZ="0.681796214938636,0.743583135629157,0.490645226904954" Connections="1671" ForcefieldType="h1" Charge="0.053" Components="H">
							<Properties Force="-596.018939200563,108.044182145213,-247.079413740553" RelativeVelocity="-0.764460431453287,-0.0360201566725482,-0.338912496755781"/>
						</Atom3d>
						<Bond ID="1671" Mapping="409" Parent="405" Hidden="1" Connects="1500,1670"/>
						<Atom3d ID="1672" HasProperties="1" Mapping="409" Parent="405" UserID="728" DisplayStyle="Ball and Stick" Hidden="1" XYZ="0.557361807482276,0.731668676242848,0.47341054208827" Connections="1673" ForcefieldType="h1" Charge="0.053" Components="H">
							<Properties Force="-179.257008745172,-114.867067980247,116.168075288355" RelativeVelocity="-0.542047034699981,0.929418139237059,-1.59618896432256"/>
						</Atom3d>
[truncated: 300,119 more chars]
