# Supplementary material for: Supramolecular dynamics-enhanced synergistic antifouling mechanisms for enhanced membrane antifouling and permeability
Source: Nat Commun. 2025 Jul 30;16:6956. doi: 10.1038/s41467-025-62231-w (PMC12311053; doi:10.1038/s41467-025-62231-w)
Supplement: Supplementary file 4 — Supplementary Data 1 [file 41467_2025_62231_MOESM4_ESM.zip › Supplementary date-Molecular simulation/Unassembled α-CD PDMS in DMF.xsd]

<?xml version="1.0" encoding="latin1"?>
<!DOCTYPE XSD []>
<XSD Version="20.1" WrittenBy="Materials Studio 20.1">
	<AtomisticTreeRoot ID="1" NumProperties="62" HasProperties="1" NumChildren="1">
		<Property Name="AngleAxisType" DefinedOn="AngleBetweenPlanesBender" Type="Enumerated"/>
		<Property Name="AngleEnergy" DefinedOn="ClassicalEnergyHolder" Type="Double"/>
		<Property Name="BeadDocumentID" DefinedOn="MesoMoleculeSet" Type="String"/>
		<Property Name="BendBendEnergy" DefinedOn="ClassicalEnergyHolder" Type="Double"/>
		<Property Name="BendTorsionBendEnergy" DefinedOn="ClassicalEnergyHolder" Type="Double"/>
		<Property Name="BondEnergy" DefinedOn="ClassicalEnergyHolder" Type="Double"/>
		<Property Name="EFGAsymmetry" DefinedOn="Atom" Type="Double"/>
		<Property Name="EFGQuadrupolarCoupling" DefinedOn="Atom" Type="Double"/>
		<Property Name="ElectrostaticEnergy" DefinedOn="ClassicalEnergyHolder" Type="Double"/>
		<Property Name="FaceMillerIndex" DefinedOn="GrowthFace" Type="MillerIndex"/>
		<Property Name="FacetTransparency" DefinedOn="GrowthFace" Type="Float"/>
		<Property Name="FermiLevel" DefinedOn="ScalarFieldBase" Type="Double"/>
		<Property Name="Force" DefinedOn="Matter" Type="CoDirection"/>
		<Property Name="FrameFilter" DefinedOn="Trajectory" Type="String"/>
		<Property Name="HarmonicForceConstant" DefinedOn="HarmonicRestraint" Type="Double"/>
		<Property Name="HarmonicMinimum" DefinedOn="HarmonicRestraint" Type="Double"/>
		<Property Name="HydrogenBondEnergy" DefinedOn="ClassicalEnergyHolder" Type="Double"/>
		<Property Name="ImportOrder" DefinedOn="Bondable" Type="UnsignedInteger"/>
		<Property Name="InversionEnergy" DefinedOn="ClassicalEnergyHolder" Type="Double"/>
		<Property Name="IsBackboneAtom" DefinedOn="Atom" Type="Boolean"/>
		<Property Name="IsChiralCenter" DefinedOn="Atom" Type="Boolean"/>
		<Property Name="IsOutOfPlane" DefinedOn="Atom" Type="Boolean"/>
		<Property Name="IsRepeatArrowVisible" DefinedOn="ElectrodeWire" Type="Boolean"/>
		<Property Name="KineticEnergy" DefinedOn="ClassicalEnergyHolder" Type="Double"/>
		<Property Name="LineExtentPadding" DefinedOn="BestFitLineMonitor" Type="Double"/>
		<Property Name="LinkageGroupName" DefinedOn="Linkage" Type="String"/>
		<Property Name="ListIdentifier" DefinedOn="PropertyList" Type="String"/>
		<Property Name="NMRShielding" DefinedOn="Atom" Type="Double"/>
		<Property Name="NonBondEnergy" DefinedOn="ClassicalEnergyHolder" Type="Double"/>
		<Property Name="NormalMode" DefinedOn="Bondable" Type="Direction"/>
		<Property Name="NormalModeFrequency" DefinedOn="Bondable" Type="Double"/>
		<Property Name="NumScanSteps" DefinedOn="LinearScan" Type="UnsignedInteger"/>
		<Property Name="OrbitalCutoffRadius" DefinedOn="Bondable" Type="Double"/>
		<Property Name="PlaneExtentPadding" DefinedOn="BestFitPlaneMonitor" Type="Double"/>
		<Property Name="PotentialEnergy" DefinedOn="ClassicalEnergyHolder" Type="Double"/>
		<Property Name="QuantizationValue" DefinedOn="ScalarFieldBase" Type="Double"/>
		<Property Name="RelativeVelocity" DefinedOn="Matter" Type="Direction"/>
		<Property Name="RepeatArrowScale" DefinedOn="ElectrodeWire" Type="Float"/>
		<Property Name="RestraintEnergy" DefinedOn="ClassicalEnergyHolder" Type="Double"/>
		<Property Name="ScanEnd" DefinedOn="LinearScan" Type="Double"/>
		<Property Name="ScanStart" DefinedOn="LinearScan" Type="Double"/>
		<Property Name="SeparatedStretchStretchEnergy" DefinedOn="ClassicalEnergyHolder" Type="Double"/>
		<Property Name="ServerDipoleMoment" DefinedOn="MatterGroupProperties" Type="Direction"/>
		<Property Name="SimulationStep" DefinedOn="Trajectory" Type="Integer"/>
		<Property Name="SpinQuantizationDirection" DefinedOn="Atom" Type="Direction"/>
		<Property Name="Stiffness" DefinedOn="SymmetryMatterHessian" Type="Matrix6x6"/>
		<Property Name="StretchBendStretchEnergy" DefinedOn="ClassicalEnergyHolder" Type="Double"/>
		<Property Name="StretchStretchEnergy" DefinedOn="ClassicalEnergyHolder" Type="Double"/>
		<Property Name="StretchTorsionStretchEnergy" DefinedOn="ClassicalEnergyHolder" Type="Double"/>
		<Property Name="Temperature" DefinedOn="ClassicalEnergyHolder" Type="Double"/>
		<Property Name="ThreeBodyNonBondEnergy" DefinedOn="ClassicalEnergyHolder" Type="Double"/>
		<Property Name="TorsionBendBendEnergy" DefinedOn="ClassicalEnergyHolder" Type="Double"/>
		<Property Name="TorsionEnergy" DefinedOn="ClassicalEnergyHolder" Type="Double"/>
		<Property Name="TorsionStretchEnergy" DefinedOn="ClassicalEnergyHolder" Type="Double"/>
		<Property Name="TotalEnergy" DefinedOn="ClassicalEnergyHolder" Type="Double"/>
		<Property Name="Units" DefinedOn="ScalarFieldBase" Type="String"/>
		<Property Name="ValenceCrossTermEnergy" DefinedOn="ClassicalEnergyHolder" Type="Double"/>
		<Property Name="ValenceDiagonalEnergy" DefinedOn="ClassicalEnergyHolder" Type="Double"/>
		<Property Name="VanDerWaalsEnergy" DefinedOn="ClassicalEnergyHolder" Type="Double"/>
		<Property Name="_ServerAtomNames" DefinedOn="IndexProvider" Type="String"/>
		<Property Name="_Stress" DefinedOn="MatterSymmetrySystem" Type="Matrix"/>
		<Property Name="_TrajectoryStress" DefinedOn="MatterSymmetrySystem" Type="Matrix"/>
		<Properties TotalEnergy="3061.34887941391" KineticEnergy="2423.16023721404" PotentialEnergy="638.649357214262" ValenceDiagonalEnergy="2946.03219803231" BondEnergy="898.883644599524" AngleEnergy="1749.0147750748" TorsionEnergy="236.763633567456" InversionEnergy="61.3701447905299" ValenceCrossTermEnergy="-101.948141758512" StretchStretchEnergy="-9.50350257933666" StretchBendStretchEnergy="-95.5001930087932" StretchTorsionStretchEnergy="-2.73016565491353" SeparatedStretchStretchEnergy="0" TorsionStretchEnergy="-261.74022602824" BendBendEnergy="-20.9424569881969" TorsionBendBendEnergy="-10.0121313655716" BendTorsionBendEnergy="298.480533866539" NonBondEnergy="-2205.43469905954" HydrogenBondEnergy="0" VanDerWaalsEnergy="-968.976231336074" ElectrostaticEnergy="-1173.08342426107" RestraintEnergy="0" ThreeBodyNonBondEnergy="0" Temperature="303.66869218939"/>
		<SymmetrySystem ID="2" HasProperties="1" Mapping="3" Children="ci(404):404+4" Normalized="1" OverspecificationTolerance="0.01" HasSymmetryHistory="1">
			<Properties _Stress="-7.77421682518205e-005,-1.34025490253957e-005,-1.36084388640092e-005,-1.34025490253957e-005,-3.55735109404876e-005,6.30815215770329e-006,-1.36084388640092e-005,6.30815215770329e-006,-5.52558382664967e-005" _TrajectoryStress="0.000109583118797388,0.000104855129364246,0.000107973111043866,0.000104855129364246,-0.000167966335018685,-2.65141327891223e-005,0.000107973111043866,-2.65141327891223e-005,-4.86906103768337e-005"/>
			<MappingSet ID="408" SymmetryDefinition="4" ActiveSystem="2" NumFamilies="1" OwnsTotalConstraintMapping="1" TotalConstraintMapping="3">
				<MappingFamily ID="409" NumImageMappings="79">
					<IdentityMapping ID="410" Element="1,0,0,0,0,1,0,0,0,0,1,0" Constraint="1,0,0,0,0,1,0,0,0,0,1,0" MappedObjects="ci(5378):23+411,5,23+434,7,23+457,9,23+480,11,23+503,13,23+526,15,23+549,17,23+572,19,23+595,21,23+618,23,23+641,25,23+664,27,23+687,29,23+710,31,23+733,33,23+756,35,23+779,37,23+802,39,23+825,41,23+848,43,23+871,45,23+894,47,23+917,49,23+940,51,23+963,53,23+986,55,23+1009,57,23+1032,59,23+1055,61,23+1078,63,23+1101,65,23+1124,67,23+1147,69,23+1170,71,23+1193,73,23+1216,75,23+1239,77,23+1262,79,23+1285,81,23+1308,83,23+1331,85,23+1354,87,23+1377,89,23+1400,91,23+1423,93,23+1446,95,23+1469,97,23+1492,99,23+1515,101,23+1538,103,23+1561,105,23+1584,107,23+1607,109,23+1630,111,23+1653,113,23+1676,115,23+1699,117,23+1722,119,23+1745,121,23+1768,123,23+1791,125,23+1814,127,23+1837,129,23+1860,131,23+1883,133,23+1906,135,23+1929,137,23+1952,139,23+1975,141,23+1998,143,23+2021,145,23+2044,147,23+2067,149,23+2090,151,23+2113,153,23+2136,155,23+2159,157,23+2182,159,23+2205,161,23+2228,163,23+2251,165,23+2274,167,23+2297,169,23+2320,171,23+2343,173,23+2366,175,23+2389,177,23+2412,179,23+2435,181,23+2458,183,23+2481,185,23+2504,187,23+2527,189,23+2550,191,23+2573,193,23+2596,195,23+2619,197,23+2642,199,23+2665,201,23+2688,203,23+2711,205,23+2734,207,23+2757,209,23+2780,211,23+2803,213,23+2826,215,23+2849,217,23+2872,219,23+2895,221,23+2918,223,23+2941,225,23+2964,227,23+2987,229,23+3010,231,23+3033,233,23+3056,235,23+3079,237,23+3102,239,23+3125,241,23+3148,243,23+3171,245,23+3194,247,23+3217,249,23+3240,251,23+3263,253,23+3286,255,23+3309,257,23+3332,259,23+3355,261,23+3378,263,23+3401,265,23+3424,267,23+3447,269,23+3470,271,23+3493,273,23+3516,275,23+3539,277,23+3562,279,23+3585,281,23+3608,283,23+3631,285,23+3654,287,23+3677,289,23+3700,291,23+3723,293,23+3746,295,23+3769,297,23+3792,299,23+3815,301,23+3838,303,23+3861,305,23+3884,307,23+3907,309,23+3930,311,23+3953,313,23+3976,315,23+3999,317,23+4022,319,23+4045,321,23+4068,323,23+4091,325,23+4114,327,23+4137,329,23+4160,331,23+4183,333,23+4206,335,23+4229,337,23+4252,339,23+4275,341,23+4298,343,23+4321,345,23+4344,347,23+4367,349,23+4390,351,23+4413,353,23+4436,355,23+4459,357,23+4482,359,23+4505,361,23+4528,363,23+4551,365,23+4574,367,23+4597,369,23+4620,371,23+4643,373,23+4666,375,23+4689,377,23+4712,379,23+4735,381,23+4758,383,23+4781,385,23+4804,387,23+4827,389,23+4850,391,23+4873,393,23+4896,395,23+4919,397,23+4942,399,23+4965,401,23+4988,403,258+5011,406,318+5269,407" DefectObjects="ci(203):4,202+5587" NumImages="5378" NumDefects="203">
						<Atom3d ID="411" HasProperties="1" Mapping="410" Parent="5" UserID="1" DisplayStyle="Line" XYZ="-0.530707501332772,-0.181062074153339,0.303830766289395" Connections="413,419,421" ForcefieldType="c3&apos;" Charge="0.374" Components="C" Visible="0">
							<Properties Force="1970.42211950296,-1142.85764622921,703.763016541687" RelativeVelocity="0.138222539864957,0.085116884526842,0.326582605586962"/>
						</Atom3d>
						<Atom3d ID="412" HasProperties="1" Mapping="410" Parent="5" UserID="2" DisplayStyle="Line" XYZ="-0.507463888588893,-0.179479467348702,0.266323651398567" Connections="413,415,417" ForcefieldType="n3m" Charge="-0.446" Components="N" Visible="0">
							<Properties Force="-1505.02494516189,1297.59262774255,-687.909346558886" RelativeVelocity="-0.0323883696278859,-0.0857943716407114,0.0327251673995579"/>
						</Atom3d>
						<Bond ID="413" Mapping="410" Parent="5" Connects="411,412" Visible="0"/>
						<Atom3d ID="414" HasProperties="1" Mapping="410" Parent="5" UserID="3" DisplayStyle="Line" XYZ="-0.461892513414248,-0.190242901750475,0.266989497157171" Connections="415,423,425,427" ForcefieldType="c4" Charge="0.064" Components="C" Visible="0">
							<Properties Force="419.290642921077,-657.960632150967,708.238941743138" RelativeVelocity="-0.0288433724915421,-0.140145724966044,-0.0547979879156904"/>
						</Atom3d>
						<Bond ID="415" Mapping="410" Parent="5" Connects="412,414" Visible="0"/>
						<Atom3d ID="416" HasProperties="1" Mapping="410" Parent="5" UserID="4" DisplayStyle="Line" XYZ="-0.524990182856564,-0.163002470649554,0.222495909991834" Connections="417,429,431,433" ForcefieldType="c4" Charge="0.064" Components="C" Visible="0">
							<Properties Force="911.298381110284,476.696130976509,846.818350338002" RelativeVelocity="-0.193235719495909,-0.00775229599042916,-0.0294161096665206"/>
						</Atom3d>
						<Bond ID="417" Mapping="410" Parent="5" Connects="412,416" Visible="0"/>
						<Atom3d ID="418" HasProperties="1" Mapping="410" Parent="5" UserID="5" DisplayStyle="Line" XYZ="-0.51199990223821,-0.194430846938916,0.338175245527133" Connections="419" ForcefieldType="o1=" Charge="-0.45" Components="O" Visible="0">
							<Properties Force="-1709.48471477842,841.775956470815,-964.701151028264" RelativeVelocity="-0.0256594691002158,0.0238212169533548,0.087703691344787"/>
						</Atom3d>
						<Bond ID="419" Mapping="410" Parent="5" Connects="411,418" Type="Double" Visible="0"/>
						<Atom3d ID="420" HasProperties="1" Mapping="410" Parent="5" UserID="6" DisplayStyle="Line" Hidden="1" XYZ="-0.565734103002352,-0.173273711510999,0.298736346481643" Connections="421" ForcefieldType="h1" Charge="0.076" Components="H" Visible="0">
							<Properties Force="-138.961844548724,81.7289118711374,272.930079912781" RelativeVelocity="0.121013521107715,0.184108234731506,-0.205498523315366"/>
						</Atom3d>
						<Bond ID="421" Mapping="410" Parent="5" Hidden="1" Connects="411,420" Visible="0"/>
						<Atom3d ID="422" HasProperties="1" Mapping="410" Parent="5" UserID="7" DisplayStyle="Line" Hidden="1" XYZ="-0.458754154949374,-0.224427883421081,0.257950236901457" Connections="423" ForcefieldType="h1" Charge="0.053" Components="H" Visible="0">
							<Properties Force="150.719244996627,-526.312036789754,-215.095294071394" RelativeVelocity="0.836251952344895,0.539544729513259,-0.0239894970408028"/>
						</Atom3d>
						<Bond ID="423" Mapping="410" Parent="5" Hidden="1" Connects="414,422" Visible="0"/>
						<Atom3d ID="424" HasProperties="1" Mapping="410" Parent="5" UserID="8" DisplayStyle="Line" Hidden="1" XYZ="-0.448185978364269,-0.189488954602276,0.30169548492729" Connections="425" ForcefieldType="h1" Charge="0.053" Components="H" Visible="0">
							<Properties Force="54.1989844328733,400.374280057534,-892.497451690938" RelativeVelocity="0.247831218488614,-0.842608318258852,-0.401053773888355"/>
						</Atom3d>
						<Bond ID="425" Mapping="410" Parent="5" Hidden="1" Connects="414,424" Visible="0"/>
						<Atom3d ID="426" HasProperties="1" Mapping="410" Parent="5" UserID="9" DisplayStyle="Line" Hidden="1" XYZ="-0.444306495320733,-0.172244544229779,0.241525665893737" Connections="427" ForcefieldType="h1" Charge="0.053" Components="H" Visible="0">
							<Properties Force="277.357844019045,328.41385692183,230.172308409548" RelativeVelocity="-0.316970201866946,0.452128551856268,-0.249563405509805"/>
						</Atom3d>
						<Bond ID="427" Mapping="410" Parent="5" Hidden="1" Connects="414,426" Visible="0"/>
						<Atom3d ID="428" HasProperties="1" Mapping="410" Parent="5" UserID="10" DisplayStyle="Line" Hidden="1" XYZ="-0.557970707289615,-0.147927507453499,0.223835685419655" Connections="429" ForcefieldType="h1" Charge="0.053" Components="H" Visible="0">
							<Properties Force="283.430236265724,-108.974970555413,279.54121116133" RelativeVelocity="-0.187314494732696,0.0629931520796763,0.149850101502008"/>
						</Atom3d>
						<Bond ID="429" Mapping="410" Parent="5" Hidden="1" Connects="416,428" Visible="0"/>
						<Atom3d ID="430" HasProperties="1" Mapping="410" Parent="5" UserID="11" DisplayStyle="Line" Hidden="1" XYZ="-0.525371364023197,-0.190337101297677,0.201178447389831" Connections="431" ForcefieldType="h1" Charge="0.053" Components="H" Visible="0">
							<Properties Force="-207.65169653048,-736.459569737584,-703.908355045008" RelativeVelocity="0.153246822950204,-0.026644360869062,0.33427332345308"/>
						</Atom3d>
						<Bond ID="431" Mapping="410" Parent="5" Hidden="1" Connects="416,430" Visible="0"/>
						<Atom3d ID="432" HasProperties="1" Mapping="410" Parent="5" UserID="12" DisplayStyle="Line" Hidden="1" XYZ="-0.50015186170238,-0.140224062870691,0.206801368709243" Connections="433" ForcefieldType="h1" Charge="0.053" Components="H" Visible="0">
							<Properties Force="-512.155929101701,-109.524709367854,415.439022496224" RelativeVelocity="0.727335989415425,-0.112102626165674,-0.88011762005057"/>
						</Atom3d>
						<Bond ID="433" Mapping="410" Parent="5" Hidden="1" Connects="416,432" Visible="0"/>
						<Molecule ID="5" Mapping="410" Parent="2" Children="ci(24):23+411,5588" Name="Sketch 25" XYZ="-0.336528691404381,-0.285336551743447,0.146935889447253" Visible="0"/>
						<Atom3d ID="434" HasProperties="1" Mapping="410" Parent="7" UserID="13" DisplayStyle="Line" XYZ="0.0546364413145614,-0.985047955788964,2.20800271087992" Connections="436,442,444" ForcefieldType="c3&apos;" Charge="0.374" Components="C" Visible="0">
							<Properties Force="344.456523508186,-593.34407941442,-603.830488803839" RelativeVelocity="-0.136700639132306,0.0261685698729535,-0.13845445499589"/>
						</Atom3d>
						<Atom3d ID="435" HasProperties="1" Mapping="410" Parent="7" UserID="14" DisplayStyle="Line" XYZ="0.0404590376617284,-0.996638741786451,2.24802590293262" Connections="436,438,440" ForcefieldType="n3m" Charge="-0.446" Components="N" Visible="0">
							<Properties Force="-44.7503256739665,295.392220404704,-119.293851601431" RelativeVelocity="0.0369467004405108,0.14880474548312,-0.0308978455980251"/>
						</Atom3d>
						<Bond ID="436" Mapping="410" Parent="7" Connects="434,435" Visible="0"/>
						<Atom3d ID="437" HasProperties="1" Mapping="410" Parent="7" UserID="15" DisplayStyle="Line" XYZ="0.006420077588992,-0.973253849825924,2.27218984481837" Connections="438,446,448,450" ForcefieldType="c4" Charge="0.064" Components="C" Visible="0">
							<Properties Force="219.013038889886,-252.403990940799,-584.125264922056" RelativeVelocity="-0.118581765885566,0.14967713484103,-0.331074195596997"/>
						</Atom3d>
						<Bond ID="438" Mapping="410" Parent="7" Connects="435,437" Visible="0"/>
						<Atom3d ID="439" HasProperties="1" Mapping="410" Parent="7" UserID="16" DisplayStyle="Line" XYZ="0.0592476108785594,-1.03593506680583,2.26725867406571" Connections="440,452,454,456" ForcefieldType="c4" Charge="0.064" Components="C" Visible="0">
							<Properties Force="1174.45849372752,38.4882289157637,1056.64218251047" RelativeVelocity="0.147119734204477,-0.254545778637301,-0.0627325621366811"/>
						</Atom3d>
						<Bond ID="440" Mapping="410" Parent="7" Connects="435,439" Visible="0"/>
						<Atom3d ID="441" HasProperties="1" Mapping="410" Parent="7" UserID="17" DisplayStyle="Line" XYZ="0.0429255495201854,-0.954971692782983,2.18414062519916" Connections="442" ForcefieldType="o1=" Charge="-0.45" Components="O" Visible="0">
							<Properties Force="-31.9713912160956,-167.741669298748,744.880458374948" RelativeVelocity="0.144750715094675,-0.0835312658108111,0.00745946425184841"/>
						</Atom3d>
						<Bond ID="442" Mapping="410" Parent="7" Connects="434,441" Type="Double" Visible="0"/>
						<Atom3d ID="443" HasProperties="1" Mapping="410" Parent="7" UserID="18" DisplayStyle="Line" Hidden="1" XYZ="0.0804450156918594,-1.01014724855155,2.19687555048238" Connections="444" ForcefieldType="h1" Charge="0.076" Components="H" Visible="0">
							<Properties Force="-342.057440670643,481.824290983402,-7.30134768125176" RelativeVelocity="0.179602426175931,0.161719197491601,0.932686160890262"/>
						</Atom3d>
						<Bond ID="444" Mapping="410" Parent="7" Hidden="1" Connects="434,443" Visible="0"/>
						<Atom3d ID="445" HasProperties="1" Mapping="410" Parent="7" UserID="19" DisplayStyle="Line" Hidden="1" XYZ="0.0120297001967616,-0.938453764878886,2.27150892106671" Connections="446" ForcefieldType="h1" Charge="0.053" Components="H" Visible="0">
							<Properties Force="-51.1455297883189,587.206866863502,-327.309153076031" RelativeVelocity="-0.817561174672777,0.222342309116245,-0.303487316663332"/>
						</Atom3d>
						<Bond ID="446" Mapping="410" Parent="7" Hidden="1" Connects="437,445" Visible="0"/>
						<Atom3d ID="447" HasProperties="1" Mapping="410" Parent="7" UserID="20" DisplayStyle="Line" Hidden="1" XYZ="0.0084982640822706,-0.981231821966979,2.30613344576878" Connections="448" ForcefieldType="h1" Charge="0.053" Components="H" Visible="0">
							<Properties Force="8.41590659543003,-374.194067830027,807.060724213979" RelativeVelocity="0.313803454066371,-0.202697687460063,-0.621867281238951"/>
						</Atom3d>
						<Bond ID="448" Mapping="410" Parent="7" Hidden="1" Connects="437,447" Visible="0"/>
						<Atom3d ID="449" HasProperties="1" Mapping="410" Parent="7" UserID="21" DisplayStyle="Line" Hidden="1" XYZ="-0.0258571677195266,-0.982538899330372,2.26012965035117" Connections="450" ForcefieldType="h1" Charge="0.053" Components="H" Visible="0">
							<Properties Force="-290.998103431698,139.708721303822,-74.4161743668387" RelativeVelocity="0.17155516076021,0.762681426248999,0.626930846758968"/>
						</Atom3d>
						<Bond ID="450" Mapping="410" Parent="7" Hidden="1" Connects="437,449" Visible="0"/>
						<Atom3d ID="451" HasProperties="1" Mapping="410" Parent="7" UserID="22" DisplayStyle="Line" Hidden="1" XYZ="0.0954354675195434,-1.0378042511052,2.25895867924351" Connections="452" ForcefieldType="h1" Charge="0.053" Components="H" Visible="0">
							<Properties Force="-651.737559446551,33.6817099942082,214.685993975751" RelativeVelocity="0.0231758584247919,0.319878979959288,0.192129780828507"/>
						</Atom3d>
						<Bond ID="452" Mapping="410" Parent="7" Hidden="1" Connects="439,451" Visible="0"/>
						<Atom3d ID="453" HasProperties="1" Mapping="410" Parent="7" UserID="23" DisplayStyle="Line" Hidden="1" XYZ="0.0454801677925884,-1.06696281586889,2.2568319387019" Connections="454" ForcefieldType="h1" Charge="0.053" Components="H" Visible="0">
							<Properties Force="-456.410885462849,-217.391950195611,-262.53616403037" RelativeVelocity="-0.225304023222391,-1.07312474782501,0.204524968334678"/>
						</Atom3d>
						<Bond ID="454" Mapping="410" Parent="7" Hidden="1" Connects="439,453" Visible="0"/>
						<Atom3d ID="455" HasProperties="1" Mapping="410" Parent="7" UserID="24" DisplayStyle="Line" Hidden="1" XYZ="0.0574339418537294,-1.03501234995444,2.30480757723502" Connections="456" ForcefieldType="h1" Charge="0.053" Components="H" Visible="0">
							<Properties Force="-5.52009522258124,65.4469345503356,-823.48716669695" RelativeVelocity="-0.160832228927742,-0.249220681992066,-0.152961213036973"/>
						</Atom3d>
						<Bond ID="456" Mapping="410" Parent="7" Hidden="1" Connects="439,455" Visible="0"/>
						<Molecule ID="7" Mapping="410" Parent="2" Children="ci(24):23+434,5589" Name="Sketch 25" XYZ="-0.0734679447266086,-0.22040383417088,0.146935889447253" Visible="0"/>
						<Atom3d ID="457" HasProperties="1" Mapping="410" Parent="9" UserID="25" DisplayStyle="Line" XYZ="1.01179808623657,-0.635177793716968,1.0931175711188" Connections="459,465,467" ForcefieldType="c3&apos;" Charge="0.374" Components="C" Visible="0">
							<Properties Force="290.8679192465,725.383795381294,1084.75224675156" RelativeVelocity="0.272545175353378,0.0201346240659024,-0.269625993313133"/>
						</Atom3d>
						<Atom3d ID="458" HasProperties="1" Mapping="410" Parent="9" UserID="26" DisplayStyle="Line" XYZ="1.02790067936117,-0.607885724353158,1.06176493786788" Connections="459,461,463" ForcefieldType="n3m" Charge="-0.446" Components="N" Visible="0">
							<Properties Force="356.282165855599,31.9573472762622,96.1640664397068" RelativeVelocity="0.0380769453587206,-0.125780883363608,-0.0616381034727283"/>
						</Atom3d>
						<Bond ID="459" Mapping="410" Parent="9" Connects="457,458" Visible="0"/>
						<Atom3d ID="460" HasProperties="1" Mapping="410" Parent="9" UserID="27" DisplayStyle="Line" XYZ="1.05008779856907,-0.566548458029645,1.07532076230748" Connections="461,469,471,473" ForcefieldType="c4" Charge="0.064" Components="C" Visible="0">
							<Properties Force="670.995238084745,-284.121709482538,347.814586211524" RelativeVelocity="0.108733947268898,0.0938243021883776,-0.293954836676498"/>
						</Atom3d>
						<Bond ID="461" Mapping="410" Parent="9" Connects="458,460" Visible="0"/>
						<Atom3d ID="462" HasProperties="1" Mapping="410" Parent="9" UserID="28" DisplayStyle="Line" XYZ="1.03633089807204,-0.623926643413351,1.0165589455025" Connections="463,475,477,479" ForcefieldType="c4" Charge="0.064" Components="C" Visible="0">
							<Properties Force="-1144.65815491854,-311.097240254126,585.240106782755" RelativeVelocity="0.148004572630716,0.0050943704418753,0.142688168394158"/>
						</Atom3d>
						<Bond ID="463" Mapping="410" Parent="9" Connects="458,462" Visible="0"/>
						<Atom3d ID="464" HasProperties="1" Mapping="410" Parent="9" UserID="29" DisplayStyle="Line" XYZ="1.01037838316316,-0.625873837798494,1.132786040068" Connections="465" ForcefieldType="o1=" Charge="-0.45" Components="O" Visible="0">
							<Properties Force="-11.8135649741393,-27.259083563211,-1147.90469240822" RelativeVelocity="0.0033524752906222,-0.17656619534759,0.138816917374907"/>
						</Atom3d>
						<Bond ID="465" Mapping="410" Parent="9" Connects="457,464" Type="Double" Visible="0"/>
						<Atom3d ID="466" HasProperties="1" Mapping="410" Parent="9" UserID="30" DisplayStyle="Line" Hidden="1" XYZ="1.00014854919519,-0.667464510365098,1.08164086066537" Connections="467" ForcefieldType="h1" Charge="0.076" Components="H" Visible="0">
							<Properties Force="-83.105490682447,-77.6688490815782,-348.895663163284" RelativeVelocity="0.685622479288697,-0.364593834807574,0.688329284452889"/>
						</Atom3d>
						<Bond ID="467" Mapping="410" Parent="9" Hidden="1" Connects="457,466" Visible="0"/>
						<Atom3d ID="468" HasProperties="1" Mapping="410" Parent="9" UserID="31" DisplayStyle="Line" Hidden="1" XYZ="1.02676103351522,-0.542686779758155,1.08703731640764" Connections="469" ForcefieldType="h1" Charge="0.053" Components="H" Visible="0">
							<Properties Force="-538.576742550373,230.933112802796,106.744199952428" RelativeVelocity="-0.734327710443189,0.177081151684846,0.0471910542071287"/>
						</Atom3d>
						<Bond ID="469" Mapping="410" Parent="9" Hidden="1" Connects="460,468" Visible="0"/>
						<Atom3d ID="470" HasProperties="1" Mapping="410" Parent="9" UserID="32" DisplayStyle="Line" Hidden="1" XYZ="1.06683021817989,-0.549808178620562,1.04658394504957" Connections="471" ForcefieldType="h1" Charge="0.053" Components="H" Visible="0">
							<Properties Force="-122.640545725314,-555.453228520034,561.718481767188" RelativeVelocity="0.133783196205799,1.1918839707507,0.621579776545151"/>
						</Atom3d>
						<Bond ID="471" Mapping="410" Parent="9" Hidden="1" Connects="460,470" Visible="0"/>
						<Atom3d ID="472" HasProperties="1" Mapping="410" Parent="9" UserID="33" DisplayStyle="Line" Hidden="1" XYZ="1.07304921500621,-0.571954650143567,1.10512241967972" Connections="473" ForcefieldType="h1" Charge="0.053" Components="H" Visible="0">
							<Properties Force="-391.842361218959,37.1587241512612,-1074.36701143723" RelativeVelocity="0.214213384261988,0.00260325628346346,0.197901525279702"/>
						</Atom3d>
						<Bond ID="473" Mapping="410" Parent="9" Hidden="1" Connects="460,472" Visible="0"/>
						<Atom3d ID="474" HasProperties="1" Mapping="410" Parent="9" UserID="34" DisplayStyle="Line" Hidden="1" XYZ="1.06824605434185,-0.639602290374794,1.01286720387893" Connections="475" ForcefieldType="h1" Charge="0.053" Components="H" Visible="0">
							<Properties Force="255.295114302261,-1.80443353319457,-57.8581059019844" RelativeVelocity="-0.377047341814578,-0.165507680395915,0.18505385346756"/>
						</Atom3d>
						<Bond ID="475" Mapping="410" Parent="9" Hidden="1" Connects="462,474" Visible="0"/>
						<Atom3d ID="476" HasProperties="1" Mapping="410" Parent="9" UserID="35" DisplayStyle="Line" Hidden="1" XYZ="1.03171738602898,-0.596355701849737,0.994168577316547" Connections="477" ForcefieldType="h1" Charge="0.053" Components="H" Visible="0">
							<Properties Force="256.450541130239,-30.39361356655,-11.652868293149" RelativeVelocity="-0.897580175483199,0.331630372489252,0.314428925946429"/>
						</Atom3d>
						<Bond ID="477" Mapping="410" Parent="9" Hidden="1" Connects="462,476" Visible="0"/>
						<Atom3d ID="478" HasProperties="1" Mapping="410" Parent="9" UserID="36" DisplayStyle="Line" Hidden="1" XYZ="1.00984387477982,-0.648452825530013,1.00904106879206" Connections="479" ForcefieldType="h1" Charge="0.053" Components="H" Visible="0">
							<Properties Force="450.017882259201,259.718775234871,-12.2832684793954" RelativeVelocity="-0.181095789589486,-0.0432625872995283,0.0184593203215219"/>
						</Atom3d>
						<Bond ID="479" Mapping="410" Parent="9" Hidden="1" Connects="462,478" Visible="0"/>
						<Molecule ID="9" Mapping="410" Parent="2" Children="ci(24):23+457,5590" Name="Sketch 25" XYZ="-0.0734679447266086,-0.22040383417088,0.146935889447253" Visible="0"/>
						<Atom3d ID="480" HasProperties="1" Mapping="410" Parent="11" UserID="37" DisplayStyle="Line" XYZ="1.63376091637402,0.169856936323783,0.95278741279815" Connections="482,488,490" ForcefieldType="c3&apos;" Charge="0.374" Components="C" Visible="0">
							<Properties Force="44.9482764031502,523.561819515007,-1326.13726085892" RelativeVelocity="-0.155495204022529,0.0835099409365636,-0.138298288607352"/>
						</Atom3d>
						<Atom3d ID="481" HasProperties="1" Mapping="410" Parent="11" UserID="38" DisplayStyle="Line" XYZ="1.62459641379954,0.211063463355149,0.966038711902365" Connections="482,484,486" ForcefieldType="n3m" Charge="-0.446" Components="N" Visible="0">
							<Properties Force="-461.763847305916,-1628.98316413477,1691.40704851157" RelativeVelocity="-0.0614580583947285,0.0227842214787567,0.110416813229618"/>
						</Atom3d>
						<Bond ID="482" Mapping="410" Parent="11" Connects="480,481" Visible="0"/>
						<Atom3d ID="483" HasProperties="1" Mapping="410" Parent="11" UserID="39" DisplayStyle="Line" XYZ="1.63723447854187,0.248047975806044,0.939819575614486" Connections="484,492,494,496" ForcefieldType="c4" Charge="0.064" Components="C" Visible="0">
							<Properties Force="710.722481236681,-861.834734822284,-1226.44156376289" RelativeVelocity="0.0316623186456079,0.0405528999650536,0.0735356567670889"/>
						</Atom3d>
						<Bond ID="484" Mapping="410" Parent="11" Connects="481,483" Visible="0"/>
						<Atom3d ID="485" HasProperties="1" Mapping="410" Parent="11" UserID="40" DisplayStyle="Line" XYZ="1.62150849206643,0.211753790616801,1.01529100452441" Connections="486,498,500,502" ForcefieldType="c4" Charge="0.064" Components="C" Visible="0">
							<Properties Force="1261.91202362852,732.717790230121,-523.724483078302" RelativeVelocity="-0.0569101271399546,-0.0757527768546019,0.145917541898681"/>
						</Atom3d>
						<Bond ID="486" Mapping="410" Parent="11" Connects="481,485" Visible="0"/>
						<Atom3d ID="487" HasProperties="1" Mapping="410" Parent="11" UserID="41" DisplayStyle="Line" XYZ="1.64669859670349,0.163043019544524,0.915411075739804" Connections="488" ForcefieldType="o1=" Charge="-0.45" Components="O" Visible="0">
							<Properties Force="31.8191713790053,-383.962898206337,235.606907588618" RelativeVelocity="-0.103913943761925,0.0224290797169256,-0.152753469618853"/>
						</Atom3d>
						<Bond ID="488" Mapping="410" Parent="11" Connects="480,487" Type="Double" Visible="0"/>
						<Atom3d ID="489" HasProperties="1" Mapping="410" Parent="11" UserID="42" DisplayStyle="Line" Hidden="1" XYZ="1.62731694474485,0.142621109469816,0.976376791901639" Connections="490" ForcefieldType="h1" Charge="0.076" Components="H" Visible="0">
							<Properties Force="-98.732846092629,155.693963791931,155.274018974702" RelativeVelocity="0.553223723623293,-0.290590900854993,0.179008366589074"/>
						</Atom3d>
						<Bond ID="490" Mapping="410" Parent="11" Hidden="1" Connects="480,489" Visible="0"/>
						<Atom3d ID="491" HasProperties="1" Mapping="410" Parent="11" UserID="43" DisplayStyle="Line" Hidden="1" XYZ="1.67155938266952,0.257492112303989,0.942156595988842" Connections="492" ForcefieldType="h1" Charge="0.053" Components="H" Visible="0">
							<Properties Force="463.767063974602,-122.000358528161,129.625917681193" RelativeVelocity="-0.259507304673714,-0.0190580802458917,-0.636061187057315"/>
						</Atom3d>
						<Bond ID="492" Mapping="410" Parent="11" Hidden="1" Connects="483,491" Visible="0"/>
						<Atom3d ID="493" HasProperties="1" Mapping="410" Parent="11" UserID="44" DisplayStyle="Line" Hidden="1" XYZ="1.62031498343607,0.275119832923536,0.951732031927873" Connections="494" ForcefieldType="h1" Charge="0.053" Components="H" Visible="0">
							<Properties Force="-951.491019957812,1286.76555948724,140.426861352432" RelativeVelocity="-0.520723087579851,0.523292202740355,0.513220809696485"/>
						</Atom3d>
						<Bond ID="494" Mapping="410" Parent="11" Hidden="1" Connects="483,493" Visible="0"/>
						<Atom3d ID="495" HasProperties="1" Mapping="410" Parent="11" UserID="45" DisplayStyle="Line" Hidden="1" XYZ="1.63159494376171,0.239458874506353,0.903836958818839" Connections="496" ForcefieldType="h1" Charge="0.053" Components="H" Visible="0">
							<Properties Force="-126.294839198499,475.592774361516,727.789048447084" RelativeVelocity="-1.03481348671423,0.0324491824914328,0.800690108656008"/>
						</Atom3d>
						<Bond ID="496" Mapping="410" Parent="11" Hidden="1" Connects="483,495" Visible="0"/>
						<Atom3d ID="497" HasProperties="1" Mapping="410" Parent="11" UserID="46" DisplayStyle="Line" Hidden="1" XYZ="1.60559902920509,0.24188209886769,1.02619901237746" Connections="498" ForcefieldType="h1" Charge="0.053" Components="H" Visible="0">
							<Properties Force="260.479968796426,360.386824969798,50.5686140620248" RelativeVelocity="0.207846101144855,-0.147544222642775,0.0132115557569835"/>
						</Atom3d>
						<Bond ID="498" Mapping="410" Parent="11" Hidden="1" Connects="485,497" Visible="0"/>
						<Atom3d ID="499" HasProperties="1" Mapping="410" Parent="11" UserID="47" DisplayStyle="Line" Hidden="1" XYZ="1.65635425891368,0.206971442904695,1.02886055455026" Connections="500" ForcefieldType="h1" Charge="0.053" Components="H" Visible="0">
							<Properties Force="-955.022484433983,327.716737299705,-27.6367506220673" RelativeVelocity="-0.120542537583782,-0.756382296441953,-0.388041542387497"/>
						</Atom3d>
						<Bond ID="500" Mapping="410" Parent="11" Hidden="1" Connects="485,499" Visible="0"/>
						<Atom3d ID="501" HasProperties="1" Mapping="410" Parent="11" UserID="48" DisplayStyle="Line" Hidden="1" XYZ="1.60073370484071,0.18686734734695,1.02878356613548" Connections="502" ForcefieldType="h1" Charge="0.053" Components="H" Visible="0">
							<Properties Force="-341.768728614318,-736.723612639943,-124.203715000465" RelativeVelocity="-0.150074442408115,-0.917234290320552,0.502050507919304"/>
						</Atom3d>
						<Bond ID="502" Mapping="410" Parent="11" Hidden="1" Connects="485,501" Visible="0"/>
						<Molecule ID="11" Mapping="410" Parent="2" Children="ci(24):23+480,5591" Name="Sketch 25" XYZ="-0.0734679447266086,-0.22040383417088,0.146935889447253" Visible="0"/>
						<Atom3d ID="503" HasProperties="1" Mapping="410" Parent="13" UserID="49" DisplayStyle="Line" XYZ="-0.246688611537319,1.04281641120295,-0.163157184797357" Connections="505,511,513" ForcefieldType="c3&apos;" Charge="0.374" Components="C" Visible="0">
							<Properties Force="572.876928290043,-646.904465605103,-686.68080132789" RelativeVelocity="0.0165285031342127,-0.236059811346042,-0.142059109430834"/>
						</Atom3d>
						<Atom3d ID="504" HasProperties="1" Mapping="410" Parent="13" UserID="50" DisplayStyle="Line" XYZ="-0.264879128861533,1.06960146457556,-0.133598265616835" Connections="505,507,509" ForcefieldType="n3m" Charge="-0.446" Components="N" Visible="0">
							<Properties Force="516.195407037626,837.480544384556,-304.563471973556" RelativeVelocity="0.0848730852720765,-0.0592630235358428,0.0862266115993599"/>
						</Atom3d>
						<Bond ID="505" Mapping="410" Parent="13" Connects="503,504" Visible="0"/>
						<Atom3d ID="506" HasProperties="1" Mapping="410" Parent="13" UserID="51" DisplayStyle="Line" XYZ="-0.241242037983693,1.10636902461797,-0.114390270367373" Connections="507,515,517,519" ForcefieldType="c4" Charge="0.064" Components="C" Visible="0">
							<Properties Force="1095.11828126078,-892.926220422565,-578.048041220275" RelativeVelocity="-0.159622780892986,-0.00819945418742262,-0.125756506972927"/>
						</Atom3d>
						<Bond ID="507" Mapping="410" Parent="13" Connects="504,506" Visible="0"/>
						<Atom3d ID="508" HasProperties="1" Mapping="410" Parent="13" UserID="52" DisplayStyle="Line" XYZ="-0.308733843487773,1.06211138491283,-0.121476740399467" Connections="509,521,523,525" ForcefieldType="c4" Charge="0.064" Components="C" Visible="0">
							<Properties Force="-2203.03801229317,86.3739890186996,242.616854946525" RelativeVelocity="-0.0890336049581634,-0.124069046176215,-0.146373363159089"/>
						</Atom3d>
						<Bond ID="509" Mapping="410" Parent="13" Connects="504,508" Visible="0"/>
						<Atom3d ID="510" HasProperties="1" Mapping="410" Parent="13" UserID="53" DisplayStyle="Line" XYZ="-0.208010076068472,1.04256904710782,-0.176280344604511" Connections="511" ForcefieldType="o1=" Charge="-0.45" Components="O" Visible="0">
							<Properties Force="-1364.95461425873,245.923798316105,526.093673622011" RelativeVelocity="0.143181168996521,0.0983924761671799,-0.0983975927665957"/>
						</Atom3d>
						<Bond ID="511" Mapping="410" Parent="13" Connects="503,510" Type="Double" Visible="0"/>
						<Atom3d ID="512" HasProperties="1" Mapping="410" Parent="13" UserID="54" DisplayStyle="Line" Hidden="1" XYZ="-0.272872620159236,1.01858278104741,-0.175624562315482" Connections="513" ForcefieldType="h1" Charge="0.076" Components="H" Visible="0">
							<Properties Force="768.960464415917,258.643255135773,108.310893481877" RelativeVelocity="0.556080085692133,-0.203458749543569,-0.262250846382172"/>
						</Atom3d>
						<Bond ID="513" Mapping="410" Parent="13" Hidden="1" Connects="503,512" Visible="0"/>
						<Atom3d ID="514" HasProperties="1" Mapping="410" Parent="13" UserID="55" DisplayStyle="Line" Hidden="1" XYZ="-0.214291946898488,1.11274498428478,-0.138110503157964" Connections="515" ForcefieldType="h1" Charge="0.053" Components="H" Visible="0">
							<Properties Force="-152.189528008814,295.345299373156,281.97185297423" RelativeVelocity="-0.679566267174059,0.15395448502418,0.300447642188021"/>
						</Atom3d>
						<Bond ID="515" Mapping="410" Parent="13" Hidden="1" Connects="506,514" Visible="0"/>
						<Atom3d ID="516" HasProperties="1" Mapping="410" Parent="13" UserID="56" DisplayStyle="Line" Hidden="1" XYZ="-0.223343562342999,1.09316583612713,-0.0854062473646985" Connections="517" ForcefieldType="h1" Charge="0.053" Components="H" Visible="0">
							<Properties Force="-422.420967862475,666.905432767262,138.678177784803" RelativeVelocity="-0.0177943044798862,-0.802174729249265,0.41272407713323"/>
						</Atom3d>
						<Bond ID="517" Mapping="410" Parent="13" Hidden="1" Connects="506,516" Visible="0"/>
						<Atom3d ID="518" HasProperties="1" Mapping="410" Parent="13" UserID="57" DisplayStyle="Line" Hidden="1" XYZ="-0.260748440678216,1.13680248986526,-0.111452994410994" Connections="519" ForcefieldType="h1" Charge="0.053" Components="H" Visible="0">
							<Properties Force="15.3904656537874,-504.239146231686,229.19462139068" RelativeVelocity="-0.517774508307616,-1.00258902896896,-0.727885235231148"/>
						</Atom3d>
						<Bond ID="519" Mapping="410" Parent="13" Hidden="1" Connects="506,518" Visible="0"/>
						<Atom3d ID="520" HasProperties="1" Mapping="410" Parent="13" UserID="58" DisplayStyle="Line" Hidden="1" XYZ="-0.325613606869872,1.04472086853834,-0.148622393797534" Connections="521" ForcefieldType="h1" Charge="0.053" Components="H" Visible="0">
							<Properties Force="95.1876087195399,-429.319699115328,414.268717457463" RelativeVelocity="-0.083214207234907,0.547243418190603,-1.18258559527814"/>
						</Atom3d>
						<Bond ID="521" Mapping="410" Parent="13" Hidden="1" Connects="508,520" Visible="0"/>
						<Atom3d ID="522" HasProperties="1" Mapping="410" Parent="13" UserID="59" DisplayStyle="Line" Hidden="1" XYZ="-0.333442383378253,1.09028767186043,-0.119507007889454" Connections="523" ForcefieldType="h1" Charge="0.053" Components="H" Visible="0">
							<Properties Force="1070.11789749923,79.0328382197744,-57.7778057323476" RelativeVelocity="-0.245197961511869,0.387829561364493,0.652979872993814"/>
						</Atom3d>
						<Bond ID="523" Mapping="410" Parent="13" Hidden="1" Connects="508,522" Visible="0"/>
						<Atom3d ID="524" HasProperties="1" Mapping="410" Parent="13" UserID="60" DisplayStyle="Line" Hidden="1" XYZ="-0.312003446551195,1.04695011990776,-0.0885383286886295" Connections="525" ForcefieldType="h1" Charge="0.053" Components="H" Visible="0">
							<Properties Force="47.1368365854729,-273.929304831225,-287.671018357089" RelativeVelocity="0.709679913026751,-1.15329969269469,0.26889369082725"/>
						</Atom3d>
						<Bond ID="525" Mapping="410" Parent="13" Hidden="1" Connects="508,524" Visible="0"/>
						<Molecule ID="13" Mapping="410" Parent="2" Children="ci(24):23+503,5592" Name="Sketch 25" XYZ="-0.0734679447266086,-0.22040383417088,0.146935889447253" Visible="0"/>
						<Atom3d ID="526" HasProperties="1" Mapping="410" Parent="15" UserID="61" DisplayStyle="Line" XYZ="0.939526744650301,-1.37861150601239,0.726343230025404" Connections="528,534,536" ForcefieldType="c3&apos;" Charge="0.374" Components="C" Visible="0">
							<Properties Force="557.685567371764,-397.583667732273,904.162383546045" RelativeVelocity="0.208578436706891,0.283767682224328,-0.130814948996999"/>
						</Atom3d>
						<Atom3d ID="527" HasProperties="1" Mapping="410" Parent="15" UserID="62" DisplayStyle="Line" XYZ="0.916066559902761,-1.34311155720421,0.724514315986932" Connections="528,530,532" ForcefieldType="n3m" Charge="-0.446" Components="N" Visible="0">
							<Properties Force="-1830.040193851,840.88918726816,-1021.96129232707" RelativeVelocity="0.0667027901415459,-0.0616950285935312,-0.0624743154086506"/>
						</Atom3d>
						<Bond ID="528" Mapping="410" Parent="15" Connects="526,527" Visible="0"/>
						<Atom3d ID="529" HasProperties="1" Mapping="410" Parent="15" UserID="63" DisplayStyle="Line" XYZ="0.884657051693159,-1.33956183946948,0.688838169441268" Connections="530,538,540,542" ForcefieldType="c4" Charge="0.064" Components="C" Visible="0">
							<Properties Force="-522.92643810655,-730.831802042692,-1019.44361296216" RelativeVelocity="-0.295893685936205,-0.0447163657080841,-0.0254930498599061"/>
						</Atom3d>
						<Bond ID="530" Mapping="410" Parent="15" Connects="527,529" Visible="0"/>
						<Atom3d ID="531" HasProperties="1" Mapping="410" Parent="15" UserID="64" DisplayStyle="Line" XYZ="0.91703001278562,-1.30690323518323,0.754281449465293" Connections="532,544,546,548" ForcefieldType="c4" Charge="0.064" Components="C" Visible="0">
							<Properties Force="637.673507707908,-803.517650816218,1563.93881029595" RelativeVelocity="-0.0504776224221134,-0.0179021502667752,-0.0474058270341343"/>
						</Atom3d>
						<Bond ID="532" Mapping="410" Parent="15" Connects="527,531" Visible="0"/>
						<Atom3d ID="533" HasProperties="1" Mapping="410" Parent="15" UserID="65" DisplayStyle="Line" XYZ="0.936329529385691,-1.40924831617279,0.701468336818806" Connections="534" ForcefieldType="o1=" Charge="-0.45" Components="O" Visible="0">
							<Properties Force="160.152038169804,-481.629713796623,-485.955597603911" RelativeVelocity="-0.065997201299778,-0.267153871856307,-0.186103953712359"/>
						</Atom3d>
						<Bond ID="534" Mapping="410" Parent="15" Connects="526,533" Type="Double" Visible="0"/>
						<Atom3d ID="535" HasProperties="1" Mapping="410" Parent="15" UserID="66" DisplayStyle="Line" Hidden="1" XYZ="0.961120614466971,-1.3777183865493,0.755841920437241" Connections="536" ForcefieldType="h1" Charge="0.076" Components="H" Visible="0">
							<Properties Force="241.640845156094,-210.132041259879,-67.1370614067153" RelativeVelocity="0.310965374394269,0.848474631221616,0.0308189479518233"/>
						</Atom3d>
						<Bond ID="536" Mapping="410" Parent="15" Hidden="1" Connects="526,535" Visible="0"/>
						<Atom3d ID="537" HasProperties="1" Mapping="410" Parent="15" UserID="67" DisplayStyle="Line" Hidden="1" XYZ="0.902472983745464,-1.34115559011112,0.657116335954247" Connections="538" ForcefieldType="h1" Charge="0.053" Components="H" Visible="0">
							<Properties Force="-140.001646032706,138.935732432115,97.2111685018116" RelativeVelocity="0.387804383498152,-0.0796907623677717,0.656692515950163"/>
						</Atom3d>
						<Bond ID="538" Mapping="410" Parent="15" Hidden="1" Connects="529,537" Visible="0"/>
						<Atom3d ID="539" HasProperties="1" Mapping="410" Parent="15" UserID="68" DisplayStyle="Line" Hidden="1" XYZ="0.866066941694548,-1.30935094660866,0.690401402416899" Connections="540" ForcefieldType="h1" Charge="0.053" Components="H" Visible="0">
							<Properties Force="53.5308029463055,533.322674210154,89.4576404073215" RelativeVelocity="0.198302900532907,0.0915634011473966,0.0989680900513804"/>
						</Atom3d>
						<Bond ID="540" Mapping="410" Parent="15" Hidden="1" Connects="529,539" Visible="0"/>
						<Atom3d ID="541" HasProperties="1" Mapping="410" Parent="15" UserID="69" DisplayStyle="Line" Hidden="1" XYZ="0.857182714754946,-1.36521496905297,0.68577746754783" Connections="542" ForcefieldType="h1" Charge="0.053" Components="H" Visible="0">
							<Properties Force="879.996224563659,253.23096492346,510.971861116386" RelativeVelocity="0.730060082793369,0.223769745977829,-0.735370284430246"/>
						</Atom3d>
						<Bond ID="542" Mapping="410" Parent="15" Hidden="1" Connects="529,541" Visible="0"/>
						<Atom3d ID="543" HasProperties="1" Mapping="410" Parent="15" UserID="70" DisplayStyle="Line" Hidden="1" XYZ="0.930681140955241,-1.27752987739522,0.741832590678142" Connections="544" ForcefieldType="h1" Charge="0.053" Components="H" Visible="0">
							<Properties Force="476.86983184219,765.462351783946,-680.526912883746" RelativeVelocity="-0.0428502853126358,0.539448514591802,0.0844300646141732"/>
						</Atom3d>
						<Bond ID="544" Mapping="410" Parent="15" Hidden="1" Connects="531,543" Visible="0"/>
						<Atom3d ID="545" HasProperties="1" Mapping="410" Parent="15" UserID="71" DisplayStyle="Line" Hidden="1" XYZ="0.940168603036781,-1.31918235155124,0.780040392875615" Connections="546" ForcefieldType="h1" Charge="0.053" Components="H" Visible="0">
							<Properties Force="-412.373537219625,592.991274941347,98.5057936716207" RelativeVelocity="0.593363956518417,0.71951568427909,0.112384284922846"/>
						</Atom3d>
						<Bond ID="546" Mapping="410" Parent="15" Hidden="1" Connects="531,545" Visible="0"/>
						<Atom3d ID="547" HasProperties="1" Mapping="410" Parent="15" UserID="72" DisplayStyle="Line" Hidden="1" XYZ="0.885517338669478,-1.29721639072013,0.769393548398539" Connections="548" ForcefieldType="h1" Charge="0.053" Components="H" Visible="0">
							<Properties Force="-94.3872051115379,-421.296458808925,-62.5241627183858" RelativeVelocity="0.104065899474895,-0.00905090344526025,-0.699621589583141"/>
						</Atom3d>
						<Bond ID="548" Mapping="410" Parent="15" Hidden="1" Connects="531,547" Visible="0"/>
						<Molecule ID="15" Mapping="410" Parent="2" Children="ci(24):23+526,5593" Name="Sketch 25" XYZ="-0.0734679447266086,-0.22040383417088,0.146935889447253" Visible="0"/>
						<Atom3d ID="549" HasProperties="1" Mapping="410" Parent="17" UserID="73" DisplayStyle="Line" XYZ="1.42712602984801,0.0788801895372367,0.45819035014459" Connections="551,557,559" ForcefieldType="c3&apos;" Charge="0.374" Components="C" Visible="0">
							<Properties Force="414.99940393029,-1513.71676618623,-276.520590235881" RelativeVelocity="0.0702303166035146,0.0984422414316768,-0.164771061968229"/>
						</Atom3d>
						<Atom3d ID="550" HasProperties="1" Mapping="410" Parent="17" UserID="74" DisplayStyle="Line" XYZ="1.4417750369716,0.119467504127795,0.455177239555741" Connections="551,553,555" ForcefieldType="n3m" Charge="-0.446" Components="N" Visible="0">
							<Properties Force="-765.979200460612,2128.30209680608,-135.465680555166" RelativeVelocity="-0.302918894931669,0.00469946665446245,0.162686150644544"/>
						</Atom3d>
						<Bond ID="551" Mapping="410" Parent="17" Connects="549,550" Visible="0"/>
						<Atom3d ID="552" HasProperties="1" Mapping="410" Parent="17" UserID="75" DisplayStyle="Line" XYZ="1.4802830814118,0.130715468234385,0.42908262062245" Connections="553,561,563,565" ForcefieldType="c4" Charge="0.064" Components="C" Visible="0">
							<Properties Force="-263.773031321006,-162.745185486339,330.125771378407" RelativeVelocity="0.273017426442967,-0.0252599066591345,-0.0428057541922514"/>
						</Atom3d>
						<Bond ID="553" Mapping="410" Parent="17" Connects="550,552" Visible="0"/>
						<Atom3d ID="554" HasProperties="1" Mapping="410" Parent="17" UserID="76" DisplayStyle="Line" XYZ="1.4124574854107,0.158617514277436,0.464848170417655" Connections="555,567,569,571" ForcefieldType="c4" Charge="0.064" Components="C" Visible="0">
							<Properties Force="954.401828324801,-907.087088592627,-379.264451200367" RelativeVelocity="0.17973483479227,-0.139272633951631,0.187794866172856"/>
						</Atom3d>
						<Bond ID="555" Mapping="410" Parent="17" Connects="550,554" Visible="0"/>
						<Atom3d ID="556" HasProperties="1" Mapping="410" Parent="17" UserID="77" DisplayStyle="Line" XYZ="1.44694941510588,0.0475732040626197,0.441089179528674" Connections="557" ForcefieldType="o1=" Charge="-0.45" Components="O" Visible="0">
							<Properties Force="-814.925945359133,728.484643314533,602.745354590244" RelativeVelocity="-0.00503843312023718,-0.014935357955946,-0.0963542222678002"/>
						</Atom3d>
						<Bond ID="557" Mapping="410" Parent="17" Connects="549,556" Type="Double" Visible="0"/>
						<Atom3d ID="558" HasProperties="1" Mapping="410" Parent="17" UserID="78" DisplayStyle="Line" Hidden="1" XYZ="1.39656535750625,0.0744244674360217,0.479810445783123" Connections="559" ForcefieldType="h1" Charge="0.076" Components="H" Visible="0">
							<Properties Force="515.463073348726,166.517651741256,-474.440316956966" RelativeVelocity="-0.351614309874142,-1.66621109596882,0.39874807684677"/>
						</Atom3d>
						<Bond ID="559" Mapping="410" Parent="17" Hidden="1" Connects="549,558" Visible="0"/>
						<Atom3d ID="560" HasProperties="1" Mapping="410" Parent="17" UserID="79" DisplayStyle="Line" Hidden="1" XYZ="1.48860955042043,0.165462337524846,0.432816718281013" Connections="561" ForcefieldType="h1" Charge="0.053" Components="H" Visible="0">
							<Properties Force="-26.9570394676965,53.7394726915584,29.8869545200307" RelativeVelocity="-0.0616321994032622,-0.0938391812515677,0.0564105605979932"/>
						</Atom3d>
						<Bond ID="561" Mapping="410" Parent="17" Hidden="1" Connects="552,560" Visible="0"/>
						<Atom3d ID="562" HasProperties="1" Mapping="410" Parent="17" UserID="80" DisplayStyle="Line" Hidden="1" XYZ="1.47817061242624,0.121889207470133,0.394975454903065" Connections="563" ForcefieldType="h1" Charge="0.053" Components="H" Visible="0">
							<Properties Force="-318.547781748884,-9.30296494124224,-543.041843959964" RelativeVelocity="-0.213545045434774,0.0840765328635663,-0.648584781930607"/>
						</Atom3d>
						<Bond ID="563" Mapping="410" Parent="17" Hidden="1" Connects="552,562" Visible="0"/>
						<Atom3d ID="564" HasProperties="1" Mapping="410" Parent="17" UserID="81" DisplayStyle="Line" Hidden="1" XYZ="1.50588674336136,0.111042003420893,0.441784004141962" Connections="565" ForcefieldType="h1" Charge="0.053" Components="H" Visible="0">
							<Properties Force="937.710449896528,-361.662934683346,332.794148589709" RelativeVelocity="-0.171614704889428,-0.151031760384994,-0.643009753119172"/>
						</Atom3d>
						<Bond ID="565" Mapping="410" Parent="17" Hidden="1" Connects="552,564" Visible="0"/>
						<Atom3d ID="566" HasProperties="1" Mapping="410" Parent="17" UserID="82" DisplayStyle="Line" Hidden="1" XYZ="1.40748835740342,0.179970606193908,0.43550660864162" Connections="567" ForcefieldType="h1" Charge="0.053" Components="H" Visible="0">
							<Properties Force="409.714834851003,-40.6418864135441,286.942933207372" RelativeVelocity="-0.442825778860485,0.563624219965645,0.0539717957856266"/>
						</Atom3d>
						<Bond ID="567" Mapping="410" Parent="17" Hidden="1" Connects="554,566" Visible="0"/>
						<Atom3d ID="568" HasProperties="1" Mapping="410" Parent="17" UserID="83" DisplayStyle="Line" Hidden="1" XYZ="1.42505989500701,0.17583761441518,0.494477348558287" Connections="569" ForcefieldType="h1" Charge="0.053" Components="H" Visible="0">
							<Properties Force="-238.21694482306,25.2242013704399,-351.155325433692" RelativeVelocity="0.328244382230029,0.309053328644144,-0.917235377260406"/>
						</Atom3d>
						<Bond ID="569" Mapping="410" Parent="17" Hidden="1" Connects="554,568" Visible="0"/>
						<Atom3d ID="570" HasProperties="1" Mapping="410" Parent="17" UserID="84" DisplayStyle="Line" Hidden="1" XYZ="1.38125216354342,0.144218772138589,0.469362967555175" Connections="571" ForcefieldType="h1" Charge="0.053" Components="H" Visible="0">
							<Properties Force="-978.702382911134,-115.974010257202,570.465352170418" RelativeVelocity="-1.01209681107305,0.000197566432666137,-0.337140026237125"/>
						</Atom3d>
						<Bond ID="571" Mapping="410" Parent="17" Hidden="1" Connects="554,570" Visible="0"/>
						<Molecule ID="17" Mapping="410" Parent="2" Children="ci(24):23+549,5594" Name="Sketch 25" XYZ="-0.0734679447266086,-0.22040383417088,0.146935889447253" Visible="0"/>
						<Atom3d ID="572" HasProperties="1" Mapping="410" Parent="19" UserID="85" DisplayStyle="Line" XYZ="0.647171047338996,-1.16541244523151,1.1090481042746" Connections="574,580,582" ForcefieldType="c3&apos;" Charge="0.374" Components="C" Visible="0">
							<Properties Force="-1259.61051106287,-222.653986622782,965.889491759491" RelativeVelocity="0.0366300482769143,0.0335406618823213,0.0716535485461536"/>
						</Atom3d>
						<Atom3d ID="573" HasProperties="1" Mapping="410" Parent="19" UserID="86" DisplayStyle="Line" XYZ="0.612747361487937,-1.1814612792996,1.08540779349736" Connections="574,576,578" ForcefieldType="n3m" Charge="-0.446" Components="N" Visible="0">
							<Properties Force="816.421987096011,-302.781590891728,-187.727394716026" RelativeVelocity="-0.142177726973618,-0.109554030753733,0.0725598897167382"/>
						</Atom3d>
						<Bond ID="574" Mapping="410" Parent="19" Connects="572,573" Visible="0"/>
						<Atom3d ID="575" HasProperties="1" Mapping="410" Parent="19" UserID="87" DisplayStyle="Line" XYZ="0.622392802473379,-1.2065748054585,1.04502175449383" Connections="576,584,586,588" ForcefieldType="c4" Charge="0.064" Components="C" Visible="0">
							<Properties Force="-210.834421896884,687.621594909486,86.9171085268154" RelativeVelocity="-0.0286830507697614,-0.503980221142568,-0.1410314676397"/>
						</Atom3d>
						<Bond ID="576" Mapping="410" Parent="19" Connects="573,575" Visible="0"/>
						<Atom3d ID="577" HasProperties="1" Mapping="410" Parent="19" UserID="88" DisplayStyle="Line" XYZ="0.56642193572213,-1.17181318811488,1.09488524878307" Connections="578,590,592,594" ForcefieldType="c4" Charge="0.064" Components="C" Visible="0">
							<Properties Force="825.235084206808,-551.958537201594,143.198037870438" RelativeVelocity="0.105983351144459,-0.17941391593624,-0.0111256533983151"/>
						</Atom3d>
						<Bond ID="578" Mapping="410" Parent="19" Connects="573,577" Visible="0"/>
						<Atom3d ID="579" HasProperties="1" Mapping="410" Parent="19" UserID="89" DisplayStyle="Line" XYZ="0.685699062042303,-1.17302997386042,1.10285064422318" Connections="580" ForcefieldType="o1=" Charge="-0.45" Components="O" Visible="0">
							<Properties Force="-72.1991657980434,92.3634923032594,-222.012330606977" RelativeVelocity="-0.00302044433976971,-0.137625509772835,-0.10611692192896"/>
						</Atom3d>
						<Bond ID="580" Mapping="410" Parent="19" Connects="572,579" Type="Double" Visible="0"/>
						<Atom3d ID="581" HasProperties="1" Mapping="410" Parent="19" UserID="90" DisplayStyle="Line" Hidden="1" XYZ="0.633396521827836,-1.14769202466775,1.13972514712701" Connections="582" ForcefieldType="h1" Charge="0.076" Components="H" Visible="0">
							<Properties Force="440.026496080496,-146.364530024343,-595.512356382029" RelativeVelocity="0.178577826227261,-0.835501687656607,0.525082325047314"/>
						</Atom3d>
						<Bond ID="582" Mapping="410" Parent="19" Hidden="1" Connects="572,581" Visible="0"/>
						<Atom3d ID="583" HasProperties="1" Mapping="410" Parent="19" UserID="91" DisplayStyle="Line" Hidden="1" XYZ="0.652424070426328,-1.22714595361686,1.04880657613145" Connections="584" ForcefieldType="h1" Charge="0.053" Components="H" Visible="0">
							<Properties Force="-366.602135809099,216.961424179064,-71.0354517500087" RelativeVelocity="-0.686432636047181,-0.549440077586212,0.0301100794046371"/>
						</Atom3d>
						<Bond ID="584" Mapping="410" Parent="19" Hidden="1" Connects="575,583" Visible="0"/>
						<Atom3d ID="585" HasProperties="1" Mapping="410" Parent="19" UserID="92" DisplayStyle="Line" Hidden="1" XYZ="0.626255814959406,-1.18107282960437,1.01898663348096" Connections="586" ForcefieldType="h1" Charge="0.053" Components="H" Visible="0">
							<Properties Force="152.294541219983,-519.999406096136,-63.7443711175711" RelativeVelocity="-0.0547255355867922,0.558819832209271,-0.474395653297612"/>
						</Atom3d>
						<Bond ID="586" Mapping="410" Parent="19" Hidden="1" Connects="575,585" Visible="0"/>
						<Atom3d ID="587" HasProperties="1" Mapping="410" Parent="19" UserID="93" DisplayStyle="Line" Hidden="1" XYZ="0.592837610585534,-1.22644496813556,1.03735104226752" Connections="588" ForcefieldType="h1" Charge="0.053" Components="H" Visible="0">
							<Properties Force="447.356562554339,16.7164930583922,-116.141939296526" RelativeVelocity="-0.153652679041121,-0.0894330631563447,0.526017566678549"/>
						</Atom3d>
						<Bond ID="588" Mapping="410" Parent="19" Hidden="1" Connects="575,587" Visible="0"/>
						<Atom3d ID="589" HasProperties="1" Mapping="410" Parent="19" UserID="94" DisplayStyle="Line" Hidden="1" XYZ="0.562417515789106,-1.13749506491401,1.09356366363212" Connections="590" ForcefieldType="h1" Charge="0.053" Components="H" Visible="0">
							<Properties Force="-285.823721328469,1108.47260619157,259.990250350524" RelativeVelocity="-0.504008717484473,-0.659401513143025,-0.769463840393228"/>
						</Atom3d>
						<Bond ID="590" Mapping="410" Parent="19" Hidden="1" Connects="577,589" Visible="0"/>
						<Atom3d ID="591" HasProperties="1" Mapping="410" Parent="19" UserID="95" DisplayStyle="Line" Hidden="1" XYZ="0.556930805234608,-1.18568627225057,1.12693112089606" Connections="592" ForcefieldType="h1" Charge="0.053" Components="H" Visible="0">
							<Properties Force="-75.8506081733513,112.909529218626,-123.204071423906" RelativeVelocity="0.655045340919754,-0.618680264314139,0.191443230319519"/>
						</Atom3d>
						<Bond ID="592" Mapping="410" Parent="19" Hidden="1" Connects="577,591" Visible="0"/>
						<Atom3d ID="593" HasProperties="1" Mapping="410" Parent="19" UserID="96" DisplayStyle="Line" Hidden="1" XYZ="0.546751501881272,-1.18480670576673,1.06834226909452" Connections="594" ForcefieldType="h1" Charge="0.053" Components="H" Visible="0">
							<Properties Force="-289.966450664702,-271.877790554641,-133.148545572035" RelativeVelocity="-0.305148118838221,0.280200062966153,0.260339156127841"/>
						</Atom3d>
						<Bond ID="594" Mapping="410" Parent="19" Hidden="1" Connects="577,593" Visible="0"/>
						<Molecule ID="19" Mapping="410" Parent="2" Children="ci(24):23+572,5595" Name="Sketch 25" XYZ="-0.336528691404381,-0.285336551743447,0.146935889447253" Visible="0"/>
						<Atom3d ID="595" HasProperties="1" Mapping="410" Parent="21" UserID="97" DisplayStyle="Line" XYZ="1.17070806111024,1.35400013728504,0.217139141250996" Connections="597,603,605" ForcefieldType="c3&apos;" Charge="0.374" Components="C" Visible="0">
							<Properties Force="1244.71866514457,308.051859713161,623.254795598696" RelativeVelocity="-0.102148809988832,0.0611367694722121,-0.16677789960791"/>
						</Atom3d>
						<Atom3d ID="596" HasProperties="1" Mapping="410" Parent="21" UserID="98" DisplayStyle="Line" XYZ="1.13581790912911,1.37671325266004,0.205171673972734" Connections="597,599,601" ForcefieldType="n3m" Charge="-0.446" Components="N" Visible="0">
							<Properties Force="-965.906301961932,368.863528027905,-455.85853688646" RelativeVelocity="-0.0556217437108801,0.14312590943191,-0.0597928531785914"/>
						</Atom3d>
						<Bond ID="597" Mapping="410" Parent="21" Connects="595,596" Visible="0"/>
						<Atom3d ID="598" HasProperties="1" Mapping="410" Parent="21" UserID="99" DisplayStyle="Line" XYZ="1.13195770549432,1.42423911632604,0.20883645315993" Connections="599,607,609,611" ForcefieldType="c4" Charge="0.064" Components="C" Visible="0">
							<Properties Force="-348.007931317024,808.208781014184,-52.954518030058" RelativeVelocity="0.076402219897096,0.131314560737636,-0.102741668247691"/>
						</Atom3d>
						<Bond ID="599" Mapping="410" Parent="21" Connects="596,598" Visible="0"/>
						<Atom3d ID="600" HasProperties="1" Mapping="410" Parent="21" UserID="100" DisplayStyle="Line" XYZ="1.09904385147097,1.35342096662824,0.183117094328917" Connections="601,613,615,617" ForcefieldType="c4" Charge="0.064" Components="C" Visible="0">
							<Properties Force="1222.15225861649,481.287474796586,309.422002224969" RelativeVelocity="-0.170650480900786,0.173961904204424,0.108030005492705"/>
						</Atom3d>
						<Bond ID="601" Mapping="410" Parent="21" Connects="596,600" Visible="0"/>
						<Atom3d ID="602" HasProperties="1" Mapping="410" Parent="21" UserID="101" DisplayStyle="Line" XYZ="1.20394569450913,1.36995984466154,0.233930848485816" Connections="603" ForcefieldType="o1=" Charge="-0.45" Components="O" Visible="0">
							<Properties Force="-611.81944827045,-196.111029308918,-301.737739425462" RelativeVelocity="0.0772569870853067,-0.134371485578542,0.148068925710129"/>
						</Atom3d>
						<Bond ID="603" Mapping="410" Parent="21" Connects="595,602" Type="Double" Visible="0"/>
						<Atom3d ID="604" HasProperties="1" Mapping="410" Parent="21" UserID="102" DisplayStyle="Line" Hidden="1" XYZ="1.16813296159268,1.31818912694369,0.211368716126508" Connections="605" ForcefieldType="h1" Charge="0.076" Components="H" Visible="0">
							<Properties Force="-132.933422398099,-147.536592548615,-58.6279487655222" RelativeVelocity="-0.00746380384795752,0.509642499545796,0.135874159686236"/>
						</Atom3d>
						<Bond ID="605" Mapping="410" Parent="21" Hidden="1" Connects="595,604" Visible="0"/>
						<Atom3d ID="606" HasProperties="1" Mapping="410" Parent="21" UserID="103" DisplayStyle="Line" Hidden="1" XYZ="1.09969831720698,1.43477050874827,0.224124283782053" Connections="607" ForcefieldType="h1" Charge="0.053" Components="H" Visible="0">
							<Properties Force="396.260261608274,-357.506823245625,-383.059113685684" RelativeVelocity="0.147697760880697,0.812408064163754,-0.249475066779891"/>
						</Atom3d>
						<Bond ID="607" Mapping="410" Parent="21" Hidden="1" Connects="598,606" Visible="0"/>
						<Atom3d ID="608" HasProperties="1" Mapping="410" Parent="21" UserID="104" DisplayStyle="Line" Hidden="1" XYZ="1.13708807712921,1.44284616487813,0.177129293265659" Connections="609" ForcefieldType="h1" Charge="0.053" Components="H" Visible="0">
							<Properties Force="-249.790683157162,-491.581354561784,274.144723579904" RelativeVelocity="-0.306474776483107,0.27331092414545,-0.598181571052418"/>
						</Atom3d>
						<Bond ID="609" Mapping="410" Parent="21" Hidden="1" Connects="598,608" Visible="0"/>
						<Atom3d ID="610" HasProperties="1" Mapping="410" Parent="21" UserID="105" DisplayStyle="Line" Hidden="1" XYZ="1.15651138829993,1.43848732698482,0.230367019217961" Connections="611" ForcefieldType="h1" Charge="0.053" Components="H" Visible="0">
							<Properties Force="356.813064497198,-186.20845558284,292.115237307337" RelativeVelocity="0.374614692858781,0.349572129953668,-0.347651790677798"/>
						</Atom3d>
						<Bond ID="611" Mapping="410" Parent="21" Hidden="1" Connects="598,610" Visible="0"/>
						<Atom3d ID="612" HasProperties="1" Mapping="410" Parent="21" UserID="106" DisplayStyle="Line" Hidden="1" XYZ="1.07486428781527,1.34481872376751,0.207651815129486" Connections="613" ForcefieldType="h1" Charge="0.053" Components="H" Visible="0">
							<Properties Force="-426.806154428047,-189.026887521147,-23.2849436967852" RelativeVelocity="-0.416187647479372,0.779219859763855,-0.111402756831347"/>
						</Atom3d>
						<Bond ID="613" Mapping="410" Parent="21" Hidden="1" Connects="600,612" Visible="0"/>
						<Atom3d ID="614" HasProperties="1" Mapping="410" Parent="21" UserID="107" DisplayStyle="Line" Hidden="1" XYZ="1.11527136676996,1.3258671736017,0.168451032396696" Connections="615" ForcefieldType="h1" Charge="0.053" Components="H" Visible="0">
							<Properties Force="-225.478911932419,-828.704575417883,-173.609961467955" RelativeVelocity="0.322630361644456,0.924742039837142,0.157077224305915"/>
						</Atom3d>
						<Bond ID="615" Mapping="410" Parent="21" Hidden="1" Connects="600,614" Visible="0"/>
						<Atom3d ID="616" HasProperties="1" Mapping="410" Parent="21" UserID="108" DisplayStyle="Line" Hidden="1" XYZ="1.08623259497836,1.37188807792091,0.155357018600992" Connections="617" ForcefieldType="h1" Charge="0.053" Components="H" Visible="0">
							<Properties Force="-184.113393204964,318.788513300366,71.401546048565" RelativeVelocity="0.638459536481982,0.973088431227462,0.128001415783873"/>
						</Atom3d>
						<Bond ID="617" Mapping="410" Parent="21" Hidden="1" Connects="600,616" Visible="0"/>
						<Molecule ID="21" Mapping="410" Parent="2" Children="ci(24):23+595,5596" Name="Sketch 25" XYZ="-0.0734679447266086,-0.22040383417088,0.146935889447253" Visible="0"/>
						<Atom3d ID="618" HasProperties="1" Mapping="410" Parent="23" UserID="109" DisplayStyle="Line" XYZ="-0.259916328449984,0.392541682341005,0.779739945867653" Connections="620,626,628" ForcefieldType="c3&apos;" Charge="0.374" Components="C" Visible="0">
							<Properties Force="-798.339149074157,-973.313811056578,-1203.79080562653" RelativeVelocity="0.18490491855767,0.0337927750045696,-0.192160423701734"/>
						</Atom3d>
						<Atom3d ID="619" HasProperties="1" Mapping="410" Parent="23" UserID="110" DisplayStyle="Line" XYZ="-0.283053026776351,0.361441670310329,0.756272582546289" Connections="620,622,624" ForcefieldType="n3m" Charge="-0.446" Components="N" Visible="0">
							<Properties Force="277.612983741714,-191.741846586682,1821.3474364124" RelativeVelocity="0.0431859070334981,0.0275551440893219,0.145514475327092"/>
						</Atom3d>
						<Bond ID="620" Mapping="410" Parent="23" Connects="618,619" Visible="0"/>
						<Atom3d ID="621" HasProperties="1" Mapping="410" Parent="23" UserID="111" DisplayStyle="Line" XYZ="-0.300599802381947,0.364767488980812,0.713494934431581" Connections="622,630,632,634" ForcefieldType="c4" Charge="0.064" Components="C" Visible="0">
							<Properties Force="294.071136159404,49.8496181984139,-1073.66564787886" RelativeVelocity="-0.0124926469238961,0.137628446788397,0.11587993731865"/>
						</Atom3d>
						<Bond ID="622" Mapping="410" Parent="23" Connects="619,621" Visible="0"/>
						<Atom3d ID="623" HasProperties="1" Mapping="410" Parent="23" UserID="112" DisplayStyle="Line" XYZ="-0.298588653918147,0.323271455636073,0.780640734015922" Connections="624,636,638,640" ForcefieldType="c4" Charge="0.064" Components="C" Visible="0">
							<Properties Force="-523.529382818398,-111.792120510199,-491.873651642362" RelativeVelocity="0.315623150402608,-0.197282167664855,-0.0350000925967125"/>
						</Atom3d>
						<Bond ID="624" Mapping="410" Parent="23" Connects="619,623" Visible="0"/>
						<Atom3d ID="625" HasProperties="1" Mapping="410" Parent="23" UserID="113" DisplayStyle="Line" XYZ="-0.24535811468715,0.424148023765354,0.76164591746206" Connections="626" ForcefieldType="o1=" Charge="-0.45" Components="O" Visible="0">
							<Properties Force="466.375269169906,985.328632229011,-81.5559820988847" RelativeVelocity="0.0919267847062584,0.165716087261187,-0.154459654106569"/>
						</Atom3d>
						<Bond ID="626" Mapping="410" Parent="23" Connects="618,625" Type="Double" Visible="0"/>
						<Atom3d ID="627" HasProperties="1" Mapping="410" Parent="23" UserID="114" DisplayStyle="Line" Hidden="1" XYZ="-0.255813987222767,0.385191465915484,0.815151597330548" Connections="628" ForcefieldType="h1" Charge="0.076" Components="H" Visible="0">
							<Properties Force="8.28095384169473,-142.463717987567,132.104611085214" RelativeVelocity="-0.601593151525586,-0.655724774316959,0.957612578869582"/>
						</Atom3d>
						<Bond ID="628" Mapping="410" Parent="23" Hidden="1" Connects="618,627" Visible="0"/>
						<Atom3d ID="629" HasProperties="1" Mapping="410" Parent="23" UserID="115" DisplayStyle="Line" Hidden="1" XYZ="-0.335474639467673,0.359898534540736,0.713341118654361" Connections="630" ForcefieldType="h1" Charge="0.053" Components="H" Visible="0">
							<Properties Force="-796.926246718576,238.70523318362,162.307925867803" RelativeVelocity="0.670744935666266,0.921888569081665,0.74700361004028"/>
						</Atom3d>
						<Bond ID="630" Mapping="410" Parent="23" Hidden="1" Connects="621,629" Visible="0"/>
						<Atom3d ID="631" HasProperties="1" Mapping="410" Parent="23" UserID="116" DisplayStyle="Line" Hidden="1" XYZ="-0.289942260461721,0.33676297448662,0.693130829850366" Connections="632" ForcefieldType="h1" Charge="0.053" Components="H" Visible="0">
							<Properties Force="362.101430636789,151.848021484302,-69.3065386710074" RelativeVelocity="-0.646283351134246,0.666539404487009,0.316701530706904"/>
						</Atom3d>
						<Bond ID="632" Mapping="410" Parent="23" Hidden="1" Connects="621,631" Visible="0"/>
						<Atom3d ID="633" HasProperties="1" Mapping="410" Parent="23" UserID="117" DisplayStyle="Line" Hidden="1" XYZ="-0.29254869825396,0.396338551421607,0.697479661339542" Connections="634" ForcefieldType="h1" Charge="0.053" Components="H" Visible="0">
							<Properties Force="-45.4827293412612,-207.118535635398,114.246527044382" RelativeVelocity="0.630475421283709,0.731084848582926,0.553055807032432"/>
						</Atom3d>
						<Bond ID="634" Mapping="410" Parent="23" Hidden="1" Connects="621,633" Visible="0"/>
						<Atom3d ID="635" HasProperties="1" Mapping="410" Parent="23" UserID="118" DisplayStyle="Line" Hidden="1" XYZ="-0.335767199421821,0.322865741874238,0.784592031853826" Connections="636" ForcefieldType="h1" Charge="0.053" Components="H" Visible="0">
							<Properties Force="714.363759970308,-56.1004283588199,-254.470040800125" RelativeVelocity="0.208438121600786,0.177691901694805,-0.00885247444641609"/>
						</Atom3d>
						<Bond ID="636" Mapping="410" Parent="23" Hidden="1" Connects="623,635" Visible="0"/>
						<Atom3d ID="637" HasProperties="1" Mapping="410" Parent="23" UserID="119" DisplayStyle="Line" Hidden="1" XYZ="-0.285553221327284,0.325858650741705,0.812594376095824" Connections="638" ForcefieldType="h1" Charge="0.053" Components="H" Visible="0">
							<Properties Force="263.34683532863,-60.1779743479337,1090.08904812755" RelativeVelocity="-0.0791309964077423,0.237328888767757,0.378397039785398"/>
						</Atom3d>
						<Bond ID="638" Mapping="410" Parent="23" Hidden="1" Connects="623,637" Visible="0"/>
						<Atom3d ID="639" HasProperties="1" Mapping="410" Parent="23" UserID="120" DisplayStyle="Line" Hidden="1" XYZ="-0.284899763954332,0.291727636734943,0.7677701034161" Connections="640" ForcefieldType="h1" Charge="0.053" Components="H" Visible="0">
							<Properties Force="-379.879402797553,305.186587490603,-126.632178647247" RelativeVelocity="-0.817180864615701,-0.231088297501108,0.443725887659363"/>
						</Atom3d>
						<Bond ID="640" Mapping="410" Parent="23" Hidden="1" Connects="623,639" Visible="0"/>
						<Molecule ID="23" Mapping="410" Parent="2" Children="ci(24):23+618,5597" Name="Sketch 25" XYZ="-0.448423416952093,-0.0924569430159943,0.146935889447253" Visible="0"/>
						<Atom3d ID="641" HasProperties="1" Mapping="410" Parent="25" UserID="121" DisplayStyle="Line" XYZ="-0.742568562234216,0.89508278911331,1.5727558480377" Connections="643,649,651" ForcefieldType="c3&apos;" Charge="0.374" Components="C" Visible="0">
							<Properties Force="1140.60938042804,-1276.42776676402,2.15214662377122" RelativeVelocity="-0.195064159397575,0.0472140524143534,0.173752617819847"/>
						</Atom3d>
						<Atom3d ID="642" HasProperties="1" Mapping="410" Parent="25" UserID="122" DisplayStyle="Line" XYZ="-0.766472488366266,0.90361552995673,1.5369577939363" Connections="643,645,647" ForcefieldType="n3m" Charge="-0.446" Components="N" Visible="0">
							<Properties Force="188.622866542027,-59.4710528684364,-464.132236820384" RelativeVelocity="-0.106900964993461,0.0456524802312071,-0.0796349613172749"/>
						</Atom3d>
						<Bond ID="643" Mapping="410" Parent="25" Connects="641,642" Visible="0"/>
						<Atom3d ID="644" HasProperties="1" Mapping="410" Parent="25" UserID="123" DisplayStyle="Line" XYZ="-0.757391540440712,0.8824943271509,1.49363162370439" Connections="645,653,655,657" ForcefieldType="c4" Charge="0.064" Components="C" Visible="0">
							<Properties Force="-260.083894464352,266.390535180715,598.698626780543" RelativeVelocity="0.0179265495818776,-0.0535863470488783,-0.040094765559362"/>
						</Atom3d>
						<Bond ID="645" Mapping="410" Parent="25" Connects="642,644" Visible="0"/>
						<Atom3d ID="646" HasProperties="1" Mapping="410" Parent="25" UserID="124" DisplayStyle="Line" XYZ="-0.802251395868296,0.93313139692202,1.54517736942183" Connections="647,659,661,663" ForcefieldType="c4" Charge="0.064" Components="C" Visible="0">
							<Properties Force="684.878536069098,1695.23880889844,990.553618282397" RelativeVelocity="-0.00116911289413418,0.329379110222903,-0.23735683729255"/>
						</Atom3d>
						<Bond ID="647" Mapping="410" Parent="25" Connects="642,646" Visible="0"/>
						<Atom3d ID="648" HasProperties="1" Mapping="410" Parent="25" UserID="125" DisplayStyle="Line" XYZ="-0.715128622287461,0.86530883684618,1.57368525165414" Connections="649" ForcefieldType="o1=" Charge="-0.45" Components="O" Visible="0">
							<Properties Force="-370.721451639066,625.199540934492,51.0674212052286" RelativeVelocity="-0.0747736141336084,0.0606191655078403,-0.0173576743344636"/>
						</Atom3d>
						<Bond ID="649" Mapping="410" Parent="25" Connects="641,648" Type="Double" Visible="0"/>
						<Atom3d ID="650" HasProperties="1" Mapping="410" Parent="25" UserID="126" DisplayStyle="Line" Hidden="1" XYZ="-0.747220464863739,0.91597971906261,1.60266205073911" Connections="651" ForcefieldType="h1" Charge="0.076" Components="H" Visible="0">
							<Properties Force="-329.474587059871,93.6613862691369,-280.114930259617" RelativeVelocity="0.00684172308247004,-0.124666269302935,-0.381903803448713"/>
						</Atom3d>
						<Bond ID="651" Mapping="410" Parent="25" Hidden="1" Connects="641,650" Visible="0"/>
						<Atom3d ID="652" HasProperties="1" Mapping="410" Parent="25" UserID="127" DisplayStyle="Line" Hidden="1" XYZ="-0.788786461076447,0.88173054917438,1.4759318042383" Connections="653" ForcefieldType="h1" Charge="0.053" Components="H" Visible="0">
							<Properties Force="120.059118336642,-123.306602893565,-178.971010839899" RelativeVelocity="-0.24309077314919,-1.22257554037141,0.545749752614354"/>
						</Atom3d>
						<Bond ID="653" Mapping="410" Parent="25" Hidden="1" Connects="644,652" Visible="0"/>
						<Atom3d ID="654" HasProperties="1" Mapping="410" Parent="25" UserID="128" DisplayStyle="Line" Hidden="1" XYZ="-0.745747285837112,0.84951284445071,1.50079933258093" Connections="655" ForcefieldType="h1" Charge="0.053" Components="H" Visible="0">
							<Properties Force="-52.2009555560082,-258.048771838706,-151.425199471695" RelativeVelocity="1.06498628346735,0.60513569858083,0.497679738754416"/>
						</Atom3d>
						<Bond ID="655" Mapping="410" Parent="25" Hidden="1" Connects="644,654" Visible="0"/>
						<Atom3d ID="656" HasProperties="1" Mapping="410" Parent="25" UserID="129" DisplayStyle="Line" Hidden="1" XYZ="-0.731725907961074,0.89856480363162,1.47326614619777" Connections="657" ForcefieldType="h1" Charge="0.053" Components="H" Visible="0">
							<Properties Force="-270.173065046076,160.842075231429,299.791131012248" RelativeVelocity="-0.525153144396871,0.670671695131725,0.644163703269999"/>
						</Atom3d>
						<Bond ID="657" Mapping="410" Parent="25" Hidden="1" Connects="644,656" Visible="0"/>
						<Atom3d ID="658" HasProperties="1" Mapping="410" Parent="25" UserID="130" DisplayStyle="Line" Hidden="1" XYZ="-0.811644798901971,0.92610686339158,1.58064894395314" Connections="659" ForcefieldType="h1" Charge="0.053" Components="H" Visible="0">
							<Properties Force="-176.380478833213,544.592112616761,-751.086683699865" RelativeVelocity="0.181130242659013,0.469424469756957,-0.418998493099157"/>
						</Atom3d>
						<Bond ID="659" Mapping="410" Parent="25" Hidden="1" Connects="646,658" Visible="0"/>
						<Atom3d ID="660" HasProperties="1" Mapping="410" Parent="25" UserID="131" DisplayStyle="Line" Hidden="1" XYZ="-0.83114524013422,0.93037112067145,1.52479264217718" Connections="661" ForcefieldType="h1" Charge="0.053" Components="H" Visible="0">
							<Properties Force="-24.6997946250715,-351.195920405418,-371.871589730162" RelativeVelocity="-0.382425281252365,-0.26254918966665,0.476277504194362"/>
						</Atom3d>
						<Bond ID="661" Mapping="410" Parent="25" Hidden="1" Connects="646,660" Visible="0"/>
						<Atom3d ID="662" HasProperties="1" Mapping="410" Parent="25" UserID="132" DisplayStyle="Line" Hidden="1" XYZ="-0.789122699802314,0.96963119513249,1.5414940590583" Connections="663" ForcefieldType="h1" Charge="0.053" Components="H" Visible="0">
							<Properties Force="-620.894157052504,-1247.98506467124,225.777617678049" RelativeVelocity="-0.619082502574405,-0.934604468129978,-0.317296626710834"/>
						</Atom3d>
						<Bond ID="663" Mapping="410" Parent="25" Hidden="1" Connects="646,662" Visible="0"/>
						<Molecule ID="25" Mapping="410" Parent="2" Children="ci(24):23+641,5598" Name="Sketch 25" XYZ="-0.0734679447266086,-0.22040383417088,0.146935889447253" Visible="0"/>
						<Atom3d ID="664" HasProperties="1" Mapping="410" Parent="27" UserID="133" DisplayStyle="Line" XYZ="0.417685299226019,0.90636146555439,1.8624917614572" Connections="666,672,674" ForcefieldType="c3&apos;" Charge="0.374" Components="C" Visible="0">
							<Properties Force="622.54274653396,831.396111555458,-1594.88412160412" RelativeVelocity="0.170944414313116,-0.037973453064881,-0.185858329905818"/>
						</Atom3d>
						<Atom3d ID="665" HasProperties="1" Mapping="410" Parent="27" UserID="134" DisplayStyle="Line" XYZ="0.434880885027181,0.87612614843194,1.83361695945298" Connections="666,668,670" ForcefieldType="n3m" Charge="-0.446" Components="N" Visible="0">
							<Properties Force="-1304.09904607883,104.50407811483,1328.62770358473" RelativeVelocity="-0.108828107267986,0.271159441575594,-0.152006564242214"/>
						</Atom3d>
						<Bond ID="666" Mapping="410" Parent="27" Connects="664,665" Visible="0"/>
						<Atom3d ID="667" HasProperties="1" Mapping="410" Parent="27" UserID="135" DisplayStyle="Line" XYZ="0.431815222725096,0.8296405245213,1.84800792734136" Connections="668,676,678,680" ForcefieldType="c4" Charge="0.064" Components="C" Visible="0">
							<Properties Force="810.082402886621,1066.77329456153,-239.582689762565" RelativeVelocity="0.107041951504337,-0.112309164528026,-0.0923821528348381"/>
						</Atom3d>
						<Bond ID="668" Mapping="410" Parent="27" Connects="665,667" Visible="0"/>
						<Atom3d ID="669" HasProperties="1" Mapping="410" Parent="27" UserID="136" DisplayStyle="Line" XYZ="0.443790442587315,0.88614310736815,1.78773993021139" Connections="670,682,684,686" ForcefieldType="c4" Charge="0.064" Components="C" Visible="0">
							<Properties Force="-190.446464218524,228.622382937242,265.949685198294" RelativeVelocity="-0.144698543604662,0.101460199426171,-0.127734134555572"/>
						</Atom3d>
						<Bond ID="670" Mapping="410" Parent="27" Connects="665,669" Visible="0"/>
						<Atom3d ID="671" HasProperties="1" Mapping="410" Parent="27" UserID="137" DisplayStyle="Line" XYZ="0.406376846332417,0.90091781987598,1.89993828107764" Connections="672" ForcefieldType="o1=" Charge="-0.45" Components="O" Visible="0">
							<Properties Force="15.0263259436312,-524.838780059457,184.158454651279" RelativeVelocity="-0.231889238648976,0.000902577291153981,-0.0294254712607084"/>
						</Atom3d>
						<Bond ID="672" Mapping="410" Parent="27" Connects="664,671" Type="Double" Visible="0"/>
						<Atom3d ID="673" HasProperties="1" Mapping="410" Parent="27" UserID="138" DisplayStyle="Line" Hidden="1" XYZ="0.417675295266536,0.94069645722871,1.846387936814" Connections="674" ForcefieldType="h1" Charge="0.076" Components="H" Visible="0">
							<Properties Force="-65.6940131724802,-582.327382770694,267.6448085684" RelativeVelocity="0.471113610763566,-0.104559708771817,0.664115165565465"/>
						</Atom3d>
						<Bond ID="674" Mapping="410" Parent="27" Hidden="1" Connects="664,673" Visible="0"/>
						<Atom3d ID="675" HasProperties="1" Mapping="410" Parent="27" UserID="139" DisplayStyle="Line" Hidden="1" XYZ="0.462788972085874,0.81476872463236,1.83726209021975" Connections="676" ForcefieldType="h1" Charge="0.053" Components="H" Visible="0">
							<Properties Force="-106.371141275915,-338.367410148319,31.2200456909468" RelativeVelocity="0.81660891209605,0.455515283637259,-0.865425460241834"/>
						</Atom3d>
						<Bond ID="676" Mapping="410" Parent="27" Hidden="1" Connects="667,675" Visible="0"/>
						<Atom3d ID="677" HasProperties="1" Mapping="410" Parent="27" UserID="140" DisplayStyle="Line" Hidden="1" XYZ="0.403691683492557,0.81422351513008,1.83313290112483" Connections="678" ForcefieldType="h1" Charge="0.053" Components="H" Visible="0">
							<Properties Force="-294.130410777047,-401.551289069176,-59.4520093518456" RelativeVelocity="-0.996293359497978,-0.373364208252206,-0.166977167420806"/>
						</Atom3d>
						<Bond ID="678" Mapping="410" Parent="27" Hidden="1" Connects="667,677" Visible="0"/>
						<Atom3d ID="679" HasProperties="1" Mapping="410" Parent="27" UserID="141" DisplayStyle="Line" Hidden="1" XYZ="0.431054040684935,0.8296885975385,1.88388873659621" Connections="680" ForcefieldType="h1" Charge="0.053" Components="H" Visible="0">
							<Properties Force="-141.356462564715,-305.274492897654,35.4097083370918" RelativeVelocity="-1.2929276665446,-0.0273424492131981,-0.00593444866109719"/>
						</Atom3d>
						<Bond ID="680" Mapping="410" Parent="27" Hidden="1" Connects="667,679" Visible="0"/>
						<Atom3d ID="681" HasProperties="1" Mapping="410" Parent="27" UserID="142" DisplayStyle="Line" Hidden="1" XYZ="0.41825998205428,0.88103380721884,1.76199030673497" Connections="682" ForcefieldType="h1" Charge="0.053" Components="H" Visible="0">
							<Properties Force="-101.134447631805,-30.6683726700606,573.26474355373" RelativeVelocity="-0.509470894338195,0.546980078779063,0.593809865941299"/>
						</Atom3d>
						<Bond ID="682" Mapping="410" Parent="27" Hidden="1" Connects="669,681" Visible="0"/>
						<Atom3d ID="683" HasProperties="1" Mapping="410" Parent="27" UserID="143" DisplayStyle="Line" Hidden="1" XYZ="0.469783102608013,0.86420788692811,1.78091459569791" Connections="684" ForcefieldType="h1" Charge="0.053" Components="H" Visible="0">
							<Properties Force="876.65841242802,-512.841753399579,-642.29140087008" RelativeVelocity="1.01276284763761,-0.0180360533689774,0.590828844036581"/>
						</Atom3d>
						<Bond ID="684" Mapping="410" Parent="27" Hidden="1" Connects="669,683" Visible="0"/>
						<Atom3d ID="685" HasProperties="1" Mapping="410" Parent="27" UserID="144" DisplayStyle="Line" Hidden="1" XYZ="0.455966111851823,0.91952120017671,1.78637508931326" Connections="686" ForcefieldType="h1" Charge="0.053" Components="H" Visible="0">
							<Properties Force="72.5251874481923,310.253686263109,-219.310880087005" RelativeVelocity="0.333244510659721,-0.210032290250659,0.995893200304386"/>
						</Atom3d>
						<Bond ID="686" Mapping="410" Parent="27" Hidden="1" Connects="669,685" Visible="0"/>
						<Molecule ID="27" Mapping="410" Parent="2" Children="ci(24):23+664,5599" Name="Sketch 25" XYZ="-0.0734679447266086,-0.22040383417088,0.146935889447253" Visible="0"/>
						<Atom3d ID="687" HasProperties="1" Mapping="410" Parent="29" UserID="145" DisplayStyle="Line" XYZ="-1.41855777004391,-0.296148828623062,0.160220900913785" Connections="689,695,697" ForcefieldType="c3&apos;" Charge="0.374" Components="C" Visible="0">
							<Properties Force="-47.1677668740961,322.832481005004,967.453275042885" RelativeVelocity="0.185151508136947,-0.121209171119542,-0.207980947455591"/>
						</Atom3d>
						<Atom3d ID="688" HasProperties="1" Mapping="410" Parent="29" UserID="146" DisplayStyle="Line" XYZ="-1.4234812744957,-0.315753409395581,0.122111960543332" Connections="689,691,693" ForcefieldType="n3m" Charge="-0.446" Components="N" Visible="0">
							<Properties Force="-602.556068872426,-1412.3553565426,405.921056411309" RelativeVelocity="-0.0143493459736,0.0205108963032213,0.090863509224522"/>
						</Atom3d>
						<Bond ID="689" Mapping="410" Parent="29" Connects="687,688" Visible="0"/>
						<Atom3d ID="690" HasProperties="1" Mapping="410" Parent="29" UserID="147" DisplayStyle="Line" XYZ="-1.42592157873137,-0.290950641567785,0.082603081337531" Connections="691,699,701,703" ForcefieldType="c4" Charge="0.064" Components="C" Visible="0">
							<Properties Force="927.033304708633,12.0144324435095,419.732149674101" RelativeVelocity="0.387254405597256,0.0314886034460055,-0.043499334411117"/>
						</Atom3d>
						<Bond ID="691" Mapping="410" Parent="29" Connects="688,690" Visible="0"/>
						<Atom3d ID="692" HasProperties="1" Mapping="410" Parent="29" UserID="148" DisplayStyle="Line" XYZ="-1.43334296159909,-0.363073039931147,0.11958264997929" Connections="693,705,707,709" ForcefieldType="c4" Charge="0.064" Components="C" Visible="0">
							<Properties Force="263.696832017556,388.236632690152,-494.167061560509" RelativeVelocity="0.168542050003739,-0.0707279057079789,0.140558375714274"/>
						</Atom3d>
						<Bond ID="693" Mapping="410" Parent="29" Connects="688,692" Visible="0"/>
						<Atom3d ID="694" HasProperties="1" Mapping="410" Parent="29" UserID="149" DisplayStyle="Line" XYZ="-1.41347551368499,-0.256699283342421,0.165104417865548" Connections="695" ForcefieldType="o1=" Charge="-0.45" Components="O" Visible="0">
							<Properties Force="38.3236227080864,-177.398577662132,147.012221689455" RelativeVelocity="0.00388753837722641,0.0117954402676032,-0.036329586689619"/>
						</Atom3d>
						<Bond ID="695" Mapping="410" Parent="29" Connects="687,694" Type="Double" Visible="0"/>
						<Atom3d ID="696" HasProperties="1" Mapping="410" Parent="29" UserID="150" DisplayStyle="Line" Hidden="1" XYZ="-1.42091209563321,-0.31952719760761,0.189179371704681" Connections="697" ForcefieldType="h1" Charge="0.076" Components="H" Visible="0">
							<Properties Force="128.616559394346,188.334800232309,-330.363314460697" RelativeVelocity="-0.461566435061938,-0.508520723260604,-0.0207120078813368"/>
						</Atom3d>
						<Bond ID="697" Mapping="410" Parent="29" Hidden="1" Connects="687,696" Visible="0"/>
						<Atom3d ID="698" HasProperties="1" Mapping="410" Parent="29" UserID="151" DisplayStyle="Line" Hidden="1" XYZ="-1.39201135945829,-0.293600447703268,0.0697641487162287" Connections="699" ForcefieldType="h1" Charge="0.053" Components="H" Visible="0">
							<Properties Force="-151.255274957029,590.862782478074,-208.464277090563" RelativeVelocity="0.58994656787314,0.484556969947399,0.655921031368895"/>
						</Atom3d>
						<Bond ID="699" Mapping="410" Parent="29" Hidden="1" Connects="690,698" Visible="0"/>
						<Atom3d ID="700" HasProperties="1" Mapping="410" Parent="29" UserID="152" DisplayStyle="Line" Hidden="1" XYZ="-1.4374078881068,-0.258823139577703,0.0942702805320144" Connections="701" ForcefieldType="h1" Charge="0.053" Components="H" Visible="0">
							<Properties Force="193.994454243663,65.0411756013491,-813.501839670374" RelativeVelocity="0.214657026954462,0.0999271284634377,-0.878034267331447"/>
						</Atom3d>
						<Bond ID="701" Mapping="410" Parent="29" Hidden="1" Connects="690,700" Visible="0"/>
						<Atom3d ID="702" HasProperties="1" Mapping="410" Parent="29" UserID="153" DisplayStyle="Line" Hidden="1" XYZ="-1.44671575531085,-0.306450556131424,0.0587547491805143" Connections="703" ForcefieldType="h1" Charge="0.053" Components="H" Visible="0">
							<Properties Force="-580.686350826478,-56.8948404942144,-280.957732994476" RelativeVelocity="0.50716427379386,-0.0483671740003163,-0.17673758619456"/>
						</Atom3d>
						<Bond ID="703" Mapping="410" Parent="29" Hidden="1" Connects="690,702" Visible="0"/>
						<Atom3d ID="704" HasProperties="1" Mapping="410" Parent="29" UserID="154" DisplayStyle="Line" Hidden="1" XYZ="-1.44245860027978,-0.37665453296801,0.151497286621457" Connections="705" ForcefieldType="h1" Charge="0.053" Components="H" Visible="0">
							<Properties Force="-34.6523634552232,93.4115949604244,99.2541241087559" RelativeVelocity="0.460887932799551,-0.431392635411065,-1.08908934389385"/>
						</Atom3d>
						<Bond ID="705" Mapping="410" Parent="29" Hidden="1" Connects="692,704" Visible="0"/>
						<Atom3d ID="706" HasProperties="1" Mapping="410" Parent="29" UserID="155" DisplayStyle="Line" Hidden="1" XYZ="-1.40299501802346,-0.380458669216333,0.108130368755935" Connections="707" ForcefieldType="h1" Charge="0.053" Components="H" Visible="0">
							<Properties Force="-543.673362311073,33.8081288822498,-86.3991657075865" RelativeVelocity="-0.220012114133223,0.438405999667889,-1.28203749226024"/>
						</Atom3d>
						<Bond ID="707" Mapping="410" Parent="29" Hidden="1" Connects="692,706" Visible="0"/>
						<Atom3d ID="708" HasProperties="1" Mapping="410" Parent="29" UserID="156" DisplayStyle="Line" Hidden="1" XYZ="-1.46164026491695,-0.366089224307136,0.0962826693678961" Connections="709" ForcefieldType="h1" Charge="0.053" Components="H" Visible="0">
							<Properties Force="391.770098525753,-354.662668391573,245.349956330639" RelativeVelocity="-0.332516950054067,-0.277756241168251,0.734129157434352"/>
						</Atom3d>
						<Bond ID="709" Mapping="410" Parent="29" Hidden="1" Connects="692,708" Visible="0"/>
						<Molecule ID="29" Mapping="410" Parent="2" Children="ci(24):23+687,5600" Name="Sketch 25" XYZ="-0.0734679447266086,-0.22040383417088,0.146935889447253" Visible="0"/>
						<Atom3d ID="710" HasProperties="1" Mapping="410" Parent="31" UserID="157" DisplayStyle="Line" XYZ="0.879645894938721,-0.0312275455233334,0.976209969851805" Connections="712,718,720" ForcefieldType="c3&apos;" Charge="0.374" Components="C" Visible="0">
							<Properties Force="-1003.82039958603,1109.67395925323,338.137139583512" RelativeVelocity="0.0225507111945346,-0.112676110564212,-0.0302509058325592"/>
						</Atom3d>
						<Atom3d ID="711" HasProperties="1" Mapping="410" Parent="31" UserID="158" DisplayStyle="Line" XYZ="0.850526771946849,-0.0139358886299963,0.94698560641646" Connections="712,714,716" ForcefieldType="n3m" Charge="-0.446" Components="N" Visible="0">
							<Properties Force="750.036090952581,-851.771592797973,-13.8080504810344" RelativeVelocity="-0.134514564264613,-0.096988292386205,-0.0499901602631832"/>
						</Atom3d>
						<Bond ID="712" Mapping="410" Parent="31" Connects="710,711" Visible="0"/>
						<Atom3d ID="713" HasProperties="1" Mapping="410" Parent="31" UserID="159" DisplayStyle="Line" XYZ="0.842880968968484,-0.0364086094794344,0.905991507616415" Connections="714,722,724,726" ForcefieldType="c4" Charge="0.064" Components="C" Visible="0">
							<Properties Force="104.163024848383,-388.250813221825,-504.19174195002" RelativeVelocity="0.109511049218072,-0.0456254132146456,0.242548686136433"/>
						</Atom3d>
						<Bond ID="714" Mapping="410" Parent="31" Connects="711,713" Visible="0"/>
						<Atom3d ID="715" HasProperties="1" Mapping="410" Parent="31" UserID="160" DisplayStyle="Line" XYZ="0.820511443963673,0.0198994325009527,0.959916612646866" Connections="716,728,730,732" ForcefieldType="c4" Charge="0.064" Components="C" Visible="0">
							<Properties Force="-787.608131491427,572.67321995977,-14.8742593051378" RelativeVelocity="-0.0718741679767976,0.0604232121378745,-0.0691147918359109"/>
						</Atom3d>
						<Bond ID="716" Mapping="410" Parent="31" Connects="711,715" Visible="0"/>
						<Atom3d ID="717" HasProperties="1" Mapping="410" Parent="31" UserID="161" DisplayStyle="Line" XYZ="0.899158842522027,-0.0654021734955323,0.974224901393823" Connections="718" ForcefieldType="o1=" Charge="-0.45" Components="O" Visible="0">
							<Properties Force="326.493071144624,-455.29775607567,-370.769329811122" RelativeVelocity="-0.132066845142054,0.0043849050231661,0.0933563867037608"/>
						</Atom3d>
						<Bond ID="718" Mapping="410" Parent="31" Connects="710,717" Type="Double" Visible="0"/>
						<Atom3d ID="719" HasProperties="1" Mapping="410" Parent="31" UserID="162" DisplayStyle="Line" Hidden="1" XYZ="0.880636268503567,-0.00866399688506435,1.00502206544468" Connections="720" ForcefieldType="h1" Charge="0.076" Components="H" Visible="0">
							<Properties Force="296.236994791893,-107.909280256448,201.01765246963" RelativeVelocity="-0.645506700466262,-0.380123834552492,-1.10065770760806"/>
						</Atom3d>
						<Bond ID="720" Mapping="410" Parent="31" Hidden="1" Connects="710,719" Visible="0"/>
						<Atom3d ID="721" HasProperties="1" Mapping="410" Parent="31" UserID="163" DisplayStyle="Line" Hidden="1" XYZ="0.809016909647331,-0.0492617606914764,0.904145894567341" Connections="722" ForcefieldType="h1" Charge="0.053" Components="H" Visible="0">
							<Properties Force="122.422587505624,-160.940712199148,34.5577890864835" RelativeVelocity="-0.128410308571086,0.04164822810151,-0.257624435854157"/>
						</Atom3d>
						<Bond ID="722" Mapping="410" Parent="31" Hidden="1" Connects="713,721" Visible="0"/>
						<Atom3d ID="723" HasProperties="1" Mapping="410" Parent="31" UserID="164" DisplayStyle="Line" Hidden="1" XYZ="0.867743583791971,-0.0627303509219593,0.902564866765038" Connections="724" ForcefieldType="h1" Charge="0.053" Components="H" Visible="0">
							<Properties Force="-370.788708316134,-23.7308210433165,43.2804290023728" RelativeVelocity="0.459858693278341,-0.407966545100066,0.415397300105971"/>
						</Atom3d>
						<Bond ID="724" Mapping="410" Parent="31" Hidden="1" Connects="713,723" Visible="0"/>
						<Atom3d ID="725" HasProperties="1" Mapping="410" Parent="31" UserID="165" DisplayStyle="Line" Hidden="1" XYZ="0.847877451637603,-0.0168074659213563,0.875731524358236" Connections="726" ForcefieldType="h1" Charge="0.053" Components="H" Visible="0">
							<Properties Force="-32.2936642782045,336.76053998691,311.555798512006" RelativeVelocity="-0.270994573854088,0.237917335923924,-0.945586499723006"/>
						</Atom3d>
						<Bond ID="726" Mapping="410" Parent="31" Hidden="1" Connects="713,725" Visible="0"/>
						<Atom3d ID="727" HasProperties="1" Mapping="410" Parent="31" UserID="166" DisplayStyle="Line" Hidden="1" XYZ="0.785087799834572,0.00847406709421768,0.96200666158849" Connections="728" ForcefieldType="h1" Charge="0.053" Components="H" Visible="0">
							<Properties Force="612.462253534103,87.991686679584,-222.167990372744" RelativeVelocity="0.244863308720909,-0.0650884634536012,0.0144993769741522"/>
						</Atom3d>
						<Bond ID="728" Mapping="410" Parent="31" Hidden="1" Connects="715,727" Visible="0"/>
						<Atom3d ID="729" HasProperties="1" Mapping="410" Parent="31" UserID="167" DisplayStyle="Line" Hidden="1" XYZ="0.822067167716648,0.0466505634765337,0.934698980110201" Connections="730" ForcefieldType="h1" Charge="0.053" Components="H" Visible="0">
							<Properties Force="-40.9487765276314,-175.519517777362,470.181073121827" RelativeVelocity="-0.312944009901823,0.285235815286764,0.00931644571183832"/>
						</Atom3d>
						<Bond ID="730" Mapping="410" Parent="31" Hidden="1" Connects="715,729" Visible="0"/>
						<Atom3d ID="731" HasProperties="1" Mapping="410" Parent="31" UserID="168" DisplayStyle="Line" Hidden="1" XYZ="0.828279539137632,0.0321077181195277,0.9933912036229" Connections="732" ForcefieldType="h1" Charge="0.053" Components="H" Visible="0">
							<Properties Force="50.1685491295082,87.94153746909,-358.301532018895" RelativeVelocity="-0.69688145761419,-0.199910422505921,0.22135001935491"/>
						</Atom3d>
						<Bond ID="732" Mapping="410" Parent="31" Hidden="1" Connects="715,731" Visible="0"/>
						<Molecule ID="31" Mapping="410" Parent="2" Children="ci(24):23+710,5601" Name="Sketch 25" XYZ="-0.0734679447266086,-0.22040383417088,0.146935889447253" Visible="0"/>
						<Atom3d ID="733" HasProperties="1" Mapping="410" Parent="33" UserID="169" DisplayStyle="Line" XYZ="1.54485742038454,0.772900393104666,0.636293428762474" Connections="735,741,743" ForcefieldType="c3&apos;" Charge="0.374" Components="C" Visible="0">
							<Properties Force="358.503089294526,-345.013112718936,340.67488109748" RelativeVelocity="-0.188539774651514,-0.149619127129927,-0.135710616549434"/>
						</Atom3d>
						<Atom3d ID="734" HasProperties="1" Mapping="410" Parent="33" UserID="170" DisplayStyle="Line" XYZ="1.51854866001696,0.778754793882047,0.601690655448206" Connections="735,737,739" ForcefieldType="n3m" Charge="-0.446" Components="N" Visible="0">
							<Properties Force="-154.917195348468,-72.1527737634335,512.055744689257" RelativeVelocity="0.0347437932098085,-0.00215563493023831,-0.0739884170254399"/>
						</Atom3d>
						<Bond ID="735" Mapping="410" Parent="33" Connects="733,734" Visible="0"/>
						<Atom3d ID="736" HasProperties="1" Mapping="410" Parent="33" UserID="171" DisplayStyle="Line" XYZ="1.53773756037668,0.80518316037234,0.566724426277555" Connections="737,745,747,749" ForcefieldType="c4" Charge="0.064" Components="C" Visible="0">
							<Properties Force="-676.918491095607,-733.081712513028,-802.987659683738" RelativeVelocity="0.133325639683092,-0.313301083119976,-0.0822487727710299"/>
						</Atom3d>
						<Bond ID="737" Mapping="410" Parent="33" Connects="734,736" Visible="0"/>
						<Atom3d ID="738" HasProperties="1" Mapping="410" Parent="33" UserID="172" DisplayStyle="Line" XYZ="1.49064431455756,0.740079651795123,0.594050979035267" Connections="739,751,753,755" ForcefieldType="c4" Charge="0.064" Components="C" Visible="0">
							<Properties Force="-1105.84797409173,1274.18818575615,-1772.90451051557" RelativeVelocity="0.0456007037610244,-0.198276890012252,-0.0559374576220352"/>
						</Atom3d>
						<Bond ID="739" Mapping="410" Parent="33" Connects="734,738" Visible="0"/>
						<Atom3d ID="740" HasProperties="1" Mapping="410" Parent="33" UserID="173" DisplayStyle="Line" XYZ="1.5766044963546,0.7956683485879,0.644089210880983" Connections="741" ForcefieldType="o1=" Charge="-0.45" Components="O" Visible="0">
							<Properties Force="142.294898503025,51.9542633593089,250.636160426951" RelativeVelocity="-0.0867558177580906,-0.221631939862903,0.0043114269618773"/>
						</Atom3d>
						<Bond ID="741" Mapping="410" Parent="33" Connects="733,740" Type="Double" Visible="0"/>
						<Atom3d ID="742" HasProperties="1" Mapping="410" Parent="33" UserID="174" DisplayStyle="Line" Hidden="1" XYZ="1.53599935276557,0.743136933620713,0.65729224728567" Connections="743" ForcefieldType="h1" Charge="0.076" Components="H" Visible="0">
							<Properties Force="-22.4216876506933,461.764863916084,-176.9445491922" RelativeVelocity="-0.832947207363592,0.610643254723249,-0.0591662986208022"/>
						</Atom3d>
						<Bond ID="743" Mapping="410" Parent="33" Hidden="1" Connects="733,742" Visible="0"/>
						<Atom3d ID="744" HasProperties="1" Mapping="410" Parent="33" UserID="175" DisplayStyle="Line" Hidden="1" XYZ="1.5729664281656,0.80540348946275,0.565460418170341" Connections="745" ForcefieldType="h1" Charge="0.053" Components="H" Visible="0">
							<Properties Force="621.47465520971,-418.966593133488,107.853717830245" RelativeVelocity="-0.36033230562142,-0.443846089071357,0.811252427406541"/>
						</Atom3d>
						<Bond ID="745" Mapping="410" Parent="33" Hidden="1" Connects="736,744" Visible="0"/>
						<Atom3d ID="746" HasProperties="1" Mapping="410" Parent="33" UserID="176" DisplayStyle="Line" Hidden="1" XYZ="1.5298409714101,0.83878582917338,0.570383218135818" Connections="747" ForcefieldType="h1" Charge="0.053" Components="H" Visible="0">
							<Properties Force="-544.91066165862,940.894077421761,178.466769039361" RelativeVelocity="-0.110742833215515,-0.0961477170344164,0.472640002984143"/>
						</Atom3d>
						<Bond ID="747" Mapping="410" Parent="33" Hidden="1" Connects="736,746" Visible="0"/>
						<Atom3d ID="748" HasProperties="1" Mapping="410" Parent="33" UserID="177" DisplayStyle="Line" Hidden="1" XYZ="1.52571276939054,0.79340460089155,0.534402981891983" Connections="749" ForcefieldType="h1" Charge="0.053" Components="H" Visible="0">
							<Properties Force="43.4383875641235,109.22727401491,183.302430378872" RelativeVelocity="-0.38777048547873,0.45043824033028,-0.214769786467046"/>
						</Atom3d>
						<Bond ID="749" Mapping="410" Parent="33" Hidden="1" Connects="736,748" Visible="0"/>
						<Atom3d ID="750" HasProperties="1" Mapping="410" Parent="33" UserID="178" DisplayStyle="Line" Hidden="1" XYZ="1.46021481264927,0.748039068635675,0.571889291448291" Connections="751" ForcefieldType="h1" Charge="0.053" Components="H" Visible="0">
							<Properties Force="1140.20425972479,28.3505986442753,376.286583416216" RelativeVelocity="-0.29375296819192,0.219857742158549,-0.527771712513292"/>
						</Atom3d>
						<Bond ID="751" Mapping="410" Parent="33" Hidden="1" Connects="738,750" Visible="0"/>
						<Atom3d ID="752" HasProperties="1" Mapping="410" Parent="33" UserID="179" DisplayStyle="Line" Hidden="1" XYZ="1.47293759216203,0.729279743792117,0.622545365853685" Connections="753" ForcefieldType="h1" Charge="0.053" Components="H" Visible="0">
							<Properties Force="318.464213078384,-353.625015014088,717.249825367793" RelativeVelocity="0.851654952208009,-0.10598701443063,-0.234693055397785"/>
						</Atom3d>
						<Bond ID="753" Mapping="410" Parent="33" Hidden="1" Connects="738,752" Visible="0"/>
						<Atom3d ID="754" HasProperties="1" Mapping="410" Parent="33" UserID="180" DisplayStyle="Line" Hidden="1" XYZ="1.51088737770434,0.717735001419689,0.575695991031939" Connections="755" ForcefieldType="h1" Charge="0.053" Components="H" Visible="0">
							<Properties Force="-74.0036619484149,-951.495016821844,-45.1927714758328" RelativeVelocity="0.283725852077272,0.0661801470846492,0.588854559897222"/>
						</Atom3d>
						<Bond ID="755" Mapping="410" Parent="33" Hidden="1" Connects="738,754" Visible="0"/>
						<Molecule ID="33" Mapping="410" Parent="2" Children="ci(24):23+733,5602" Name="Sketch 25" XYZ="-0.0734679447266086,-0.22040383417088,0.146935889447253" Visible="0"/>
						<Atom3d ID="756" HasProperties="1" Mapping="410" Parent="35" UserID="181" DisplayStyle="Line" XYZ="0.166518523619137,0.11639282304614,1.13308447577584" Connections="758,764,766" ForcefieldType="c3&apos;" Charge="0.374" Components="C" Visible="0">
							<Properties Force="259.212502665766,-746.695166915949,349.265854777443" RelativeVelocity="-0.124353637044826,0.124291242828142,-0.0806180548609003"/>
						</Atom3d>
						<Atom3d ID="757" HasProperties="1" Mapping="410" Parent="35" UserID="182" DisplayStyle="Line" XYZ="0.156677053538472,0.0828784707553586,1.1066869413247" Connections="758,760,762" ForcefieldType="n3m" Charge="-0.446" Components="N" Visible="0">
							<Properties Force="-544.792327678713,124.309506187274,164.95004393468" RelativeVelocity="-0.0483177994814932,-0.166442887300446,0.132185099204944"/>
						</Atom3d>
						<Bond ID="758" Mapping="410" Parent="35" Connects="756,757" Visible="0"/>
						<Atom3d ID="759" HasProperties="1" Mapping="410" Parent="35" UserID="183" DisplayStyle="Line" XYZ="0.137281632079251,0.0913487539509937,1.06465893443904" Connections="760,768,770,772" ForcefieldType="c4" Charge="0.064" Components="C" Visible="0">
							<Properties Force="704.162566560326,-1393.71272562367,-1720.64466095475" RelativeVelocity="0.159730610767626,-0.00218908949293913,0.186117245426554"/>
						</Atom3d>
						<Bond ID="760" Mapping="410" Parent="35" Connects="757,759" Visible="0"/>
						<Atom3d ID="761" HasProperties="1" Mapping="410" Parent="35" UserID="184" DisplayStyle="Line" XYZ="0.150104142502483,0.0395979140803177,1.12589969568221" Connections="762,774,776,778" ForcefieldType="c4" Charge="0.064" Components="C" Visible="0">
							<Properties Force="1177.37710754881,241.445763540936,759.82236952201" RelativeVelocity="-0.011679349820767,0.163560654882076,-0.0460842185803924"/>
						</Atom3d>
						<Bond ID="762" Mapping="410" Parent="35" Connects="757,761" Visible="0"/>
						<Atom3d ID="763" HasProperties="1" Mapping="410" Parent="35" UserID="185" DisplayStyle="Line" XYZ="0.173151100878133,0.153027240374218,1.12088234929294" Connections="764" ForcefieldType="o1=" Charge="-0.45" Components="O" Visible="0">
							<Properties Force="14.8581645733968,1174.38320182358,-330.989561283832" RelativeVelocity="0.108949360747916,-0.0496965197897922,-0.0398804839299612"/>
						</Atom3d>
						<Bond ID="764" Mapping="410" Parent="35" Connects="756,763" Type="Double" Visible="0"/>
						<Atom3d ID="765" HasProperties="1" Mapping="410" Parent="35" UserID="186" DisplayStyle="Line" Hidden="1" XYZ="0.171084196652167,0.106360619478611,1.1681240449427" Connections="766" ForcefieldType="h1" Charge="0.076" Components="H" Visible="0">
							<Properties Force="42.792221610085,-101.458767687636,-55.5174880358705" RelativeVelocity="-0.0180833188136467,-1.08296337519955,0.440913439450354"/>
						</Atom3d>
						<Bond ID="766" Mapping="410" Parent="35" Hidden="1" Connects="756,765" Visible="0"/>
						<Atom3d ID="767" HasProperties="1" Mapping="410" Parent="35" UserID="187" DisplayStyle="Line" Hidden="1" XYZ="0.109955068167386,0.0687957101969767,1.05993372933065" Connections="768" ForcefieldType="h1" Charge="0.053" Components="H" Visible="0">
							<Properties Force="-366.528573134191,-120.195310816447,83.2152164742914" RelativeVelocity="0.59311953004597,0.388758809068219,0.226973796474813"/>
						</Atom3d>
						<Bond ID="768" Mapping="410" Parent="35" Hidden="1" Connects="759,767" Visible="0"/>
						<Atom3d ID="769" HasProperties="1" Mapping="410" Parent="35" UserID="188" DisplayStyle="Line" Hidden="1" XYZ="0.160503647697302,0.0793257824141607,1.0362322308992" Connections="770" ForcefieldType="h1" Charge="0.053" Components="H" Visible="0">
							<Properties Force="-558.140474080308,744.93748327995,885.616509271291" RelativeVelocity="-0.409343653481536,0.0141248768782241,-0.215103030029091"/>
						</Atom3d>
						<Bond ID="770" Mapping="410" Parent="35" Hidden="1" Connects="759,769" Visible="0"/>
						<Atom3d ID="771" HasProperties="1" Mapping="410" Parent="35" UserID="189" DisplayStyle="Line" Hidden="1" XYZ="0.122773572206853,0.123217642183216,1.0584419070045" Connections="772" ForcefieldType="h1" Charge="0.053" Components="H" Visible="0">
							<Properties Force="261.308641322528,478.578100675671,265.333694330083" RelativeVelocity="0.750215045752478,-0.677031370926466,0.0613195511851567"/>
						</Atom3d>
						<Bond ID="772" Mapping="410" Parent="35" Hidden="1" Connects="759,771" Visible="0"/>
						<Atom3d ID="773" HasProperties="1" Mapping="410" Parent="35" UserID="190" DisplayStyle="Line" Hidden="1" XYZ="0.132393227560501,0.0441036938233277,1.15759787049773" Connections="774" ForcefieldType="h1" Charge="0.053" Components="H" Visible="0">
							<Properties Force="-50.1417255531829,-394.55304546415,-415.866344666591" RelativeVelocity="-0.504701394056647,0.334329950645613,0.253564374484175"/>
						</Atom3d>
						<Bond ID="774" Mapping="410" Parent="35" Hidden="1" Connects="761,773" Visible="0"/>
						<Atom3d ID="775" HasProperties="1" Mapping="410" Parent="35" UserID="191" DisplayStyle="Line" Hidden="1" XYZ="0.184248299525114,0.0264734686617237,1.13391299372467" Connections="776" ForcefieldType="h1" Charge="0.053" Components="H" Visible="0">
							<Properties Force="-852.021820051122,68.6962281321197,-92.2564195012214" RelativeVelocity="0.12096508415306,-0.529429574530563,0.45823221689106"/>
						</Atom3d>
						<Bond ID="776" Mapping="410" Parent="35" Hidden="1" Connects="761,775" Visible="0"/>
						<Atom3d ID="777" HasProperties="1" Mapping="410" Parent="35" UserID="192" DisplayStyle="Line" Hidden="1" XYZ="0.135128692369372,0.0171145049277197,1.1025634205221" Connections="778" ForcefieldType="h1" Charge="0.053" Components="H" Visible="0">
							<Properties Force="-264.351068124433,-104.897652614383,13.5679133944445" RelativeVelocity="0.0706409418183997,0.10124301400275,-0.169727412729762"/>
						</Atom3d>
						<Bond ID="778" Mapping="410" Parent="35" Hidden="1" Connects="761,777" Visible="0"/>
						<Molecule ID="35" Mapping="410" Parent="2" Children="ci(24):23+756,5603" Name="Sketch 25" XYZ="-0.0734679447266086,-0.22040383417088,0.146935889447253" Visible="0"/>
						<Atom3d ID="779" HasProperties="1" Mapping="410" Parent="37" UserID="193" DisplayStyle="Line" XYZ="1.04001254605506,0.81099947789311,1.73132703693899" Connections="781,787,789" ForcefieldType="c3&apos;" Charge="0.374" Components="C" Visible="0">
							<Properties Force="407.123137476316,183.12271131677,-1102.38254837391" RelativeVelocity="0.0992309153532354,0.185332678366944,-0.0779822486383071"/>
						</Atom3d>
						<Atom3d ID="780" HasProperties="1" Mapping="410" Parent="37" UserID="194" DisplayStyle="Line" XYZ="1.03360574348458,0.778524018789315,1.75903447419398" Connections="781,783,785" ForcefieldType="n3m" Charge="-0.446" Components="N" Visible="0">
							<Properties Force="636.876642241612,-2332.19084610596,278.658215897062" RelativeVelocity="0.0425610408254312,-0.084471401339336,0.289088474387023"/>
						</Atom3d>
						<Bond ID="781" Mapping="410" Parent="37" Connects="779,780" Visible="0"/>
						<Atom3d ID="782" HasProperties="1" Mapping="410" Parent="37" UserID="195" DisplayStyle="Line" XYZ="0.997110043833981,0.78048456124565,1.78855602952879" Connections="783,791,793,795" ForcefieldType="c4" Charge="0.064" Components="C" Visible="0">
							<Properties Force="-943.192865206535,-72.3428845684831,-44.100066736361" RelativeVelocity="0.272110282094744,-0.00443651512789478,0.169623098977784"/>
						</Atom3d>
						<Bond ID="783" Mapping="410" Parent="37" Connects="780,782" Visible="0"/>
						<Atom3d ID="784" HasProperties="1" Mapping="410" Parent="37" UserID="196" DisplayStyle="Line" XYZ="1.05796273630589,0.734513047593335,1.76064399475896" Connections="785,797,799,801" ForcefieldType="c4" Charge="0.064" Components="C" Visible="0">
							<Properties Force="49.0655915286202,1202.53705105227,91.3106632782529" RelativeVelocity="-0.222592052268233,-0.094584197759164,-0.18683826485291"/>
						</Atom3d>
						<Bond ID="785" Mapping="410" Parent="37" Connects="780,784" Visible="0"/>
						<Atom3d ID="786" HasProperties="1" Mapping="410" Parent="37" UserID="197" DisplayStyle="Line" XYZ="1.01607398457978,0.84261634211981,1.73004768603503" Connections="787" ForcefieldType="o1=" Charge="-0.45" Components="O" Visible="0">
							<Properties Force="-232.522758286877,621.899769842711,-9.11979442202923" RelativeVelocity="0.0678653091031183,0.0460595720688907,0.29894437924287"/>
						</Atom3d>
						<Bond ID="787" Mapping="410" Parent="37" Connects="779,786" Type="Double" Visible="0"/>
						<Atom3d ID="788" HasProperties="1" Mapping="410" Parent="37" UserID="198" DisplayStyle="Line" Hidden="1" XYZ="1.0677404780402,0.80725573316445,1.70588507525943" Connections="789" ForcefieldType="h1" Charge="0.076" Components="H" Visible="0">
							<Properties Force="-364.751945685628,-345.517413199287,942.078697042004" RelativeVelocity="0.53510717602685,-0.56527752885837,0.757356043465749"/>
						</Atom3d>
						<Bond ID="789" Mapping="410" Parent="37" Hidden="1" Connects="779,788" Visible="0"/>
						<Atom3d ID="790" HasProperties="1" Mapping="410" Parent="37" UserID="199" DisplayStyle="Line" Hidden="1" XYZ="0.996844218969312,0.751525857915838,1.81044005303437" Connections="791" ForcefieldType="h1" Charge="0.053" Components="H" Visible="0">
							<Properties Force="42.723301479007,163.483529962904,-45.0856645208374" RelativeVelocity="-0.0943948349431286,-0.114832626440463,0.216454553506376"/>
						</Atom3d>
						<Bond ID="791" Mapping="410" Parent="37" Hidden="1" Connects="782,790" Visible="0"/>
						<Atom3d ID="792" HasProperties="1" Mapping="410" Parent="37" UserID="200" DisplayStyle="Line" Hidden="1" XYZ="0.963919184094762,0.78229124602522,1.7721328400639" Connections="793" ForcefieldType="h1" Charge="0.053" Components="H" Visible="0">
							<Properties Force="586.531912542836,-109.997072234267,75.9345937003254" RelativeVelocity="-0.00739621351296683,-0.286886163265424,-0.419761088516728"/>
						</Atom3d>
						<Bond ID="793" Mapping="410" Parent="37" Hidden="1" Connects="782,792" Visible="0"/>
						<Atom3d ID="794" HasProperties="1" Mapping="410" Parent="37" UserID="201" DisplayStyle="Line" Hidden="1" XYZ="1.0004286166634,0.81002266064094,1.80724095867186" Connections="795" ForcefieldType="h1" Charge="0.053" Components="H" Visible="0">
							<Properties Force="-61.1248961593509,427.012837087582,613.303742449739" RelativeVelocity="0.229288276969369,0.88104397991159,-0.455006589845348"/>
						</Atom3d>
						<Bond ID="795" Mapping="410" Parent="37" Hidden="1" Connects="782,794" Visible="0"/>
						<Atom3d ID="796" HasProperties="1" Mapping="410" Parent="37" UserID="202" DisplayStyle="Line" Hidden="1" XYZ="1.07748503641111,0.731979059568803,1.73118027802984" Connections="797" ForcefieldType="h1" Charge="0.053" Components="H" Visible="0">
							<Properties Force="291.871077977552,-15.2143479203185,-226.180586962289" RelativeVelocity="0.410581178183445,-0.331627049582741,-0.0988711158061505"/>
						</Atom3d>
						<Bond ID="797" Mapping="410" Parent="37" Hidden="1" Connects="784,796" Visible="0"/>
						<Atom3d ID="798" HasProperties="1" Mapping="410" Parent="37" UserID="203" DisplayStyle="Line" Hidden="1" XYZ="1.03602995366304,0.706098722408041,1.76169264839887" Connections="799" ForcefieldType="h1" Charge="0.053" Components="H" Visible="0">
							<Properties Force="-294.982277762197,67.2343738599396,-9.38607407410532" RelativeVelocity="0.921984530302631,-0.52616835812172,-0.0341854533323979"/>
						</Atom3d>
						<Bond ID="799" Mapping="410" Parent="37" Hidden="1" Connects="784,798" Visible="0"/>
						<Atom3d ID="800" HasProperties="1" Mapping="410" Parent="37" UserID="204" DisplayStyle="Line" Hidden="1" XYZ="1.07993993349557,0.732929834759506,1.78986772305032" Connections="801" ForcefieldType="h1" Charge="0.053" Components="H" Visible="0">
							<Properties Force="-191.715397604019,61.3516494197889,-229.808454808711" RelativeVelocity="0.410749565733658,-0.0682014144697384,-0.566640212786181"/>
						</Atom3d>
						<Bond ID="801" Mapping="410" Parent="37" Hidden="1" Connects="784,800" Visible="0"/>
						<Molecule ID="37" Mapping="410" Parent="2" Children="ci(24):23+779,5604" Name="Sketch 25" XYZ="-0.0734679447266086,-0.22040383417088,0.146935889447253" Visible="0"/>
						<Atom3d ID="802" HasProperties="1" Mapping="410" Parent="39" UserID="205" DisplayStyle="Line" XYZ="0.604135482198866,-0.759452889738049,0.161940969307729" Connections="804,810,812" ForcefieldType="c3&apos;" Charge="0.374" Components="C" Visible="0">
							<Properties Force="-261.334178790656,1164.5687778904,879.593238889" RelativeVelocity="-0.0644880488981804,-0.202494311903052,-0.158400990736513"/>
						</Atom3d>
						<Atom3d ID="803" HasProperties="1" Mapping="410" Parent="39" UserID="206" DisplayStyle="Line" XYZ="0.637471756096004,-0.732423205063769,0.17798626148592" Connections="804,806,808" ForcefieldType="n3m" Charge="-0.446" Components="N" Visible="0">
							<Properties Force="-78.7036874352196,-234.218146437269,-162.412316046019" RelativeVelocity="-0.00729544777379151,0.111229915322778,0.0027819722544578"/>
						</Atom3d>
						<Bond ID="804" Mapping="410" Parent="39" Connects="802,803" Visible="0"/>
						<Atom3d ID="805" HasProperties="1" Mapping="410" Parent="39" UserID="207" DisplayStyle="Line" XYZ="0.660014501423255,-0.741795246074672,0.220236571821075" Connections="806,814,816,818" ForcefieldType="c4" Charge="0.064" Components="C" Visible="0">
							<Properties Force="-1024.2612714501,-110.99899327907,-556.694603815418" RelativeVelocity="0.150378385472115,0.00201510290008281,-0.0343992286840923"/>
						</Atom3d>
						<Bond ID="806" Mapping="410" Parent="39" Connects="803,805" Visible="0"/>
						<Atom3d ID="807" HasProperties="1" Mapping="410" Parent="39" UserID="208" DisplayStyle="Line" XYZ="0.646131417312306,-0.687800159617679,0.160271122879843" Connections="808,820,822,824" ForcefieldType="c4" Charge="0.064" Components="C" Visible="0">
							<Properties Force="612.403768661217,-1235.18343152775,-332.469634521396" RelativeVelocity="-0.0742455218420627,-0.118339325231638,-0.0517975486574149"/>
						</Atom3d>
						<Bond ID="808" Mapping="410" Parent="39" Connects="803,807" Visible="0"/>
						<Atom3d ID="809" HasProperties="1" Mapping="410" Parent="39" UserID="209" DisplayStyle="Line" XYZ="0.58624654851865,-0.787004050295079,0.184685541274977" Connections="810" ForcefieldType="o1=" Charge="-0.45" Components="O" Visible="0">
							<Properties Force="431.040095175109,-185.726517447062,-412.75150155051" RelativeVelocity="-0.0961684358446617,0.28178959323173,-0.0864903623143983"/>
						</Atom3d>
						<Bond ID="810" Mapping="410" Parent="39" Connects="802,809" Type="Double" Visible="0"/>
						<Atom3d ID="811" HasProperties="1" Mapping="410" Parent="39" UserID="210" DisplayStyle="Line" Hidden="1" XYZ="0.588791025553228,-0.747115460041357,0.130234492891527" Connections="812" ForcefieldType="h1" Charge="0.076" Components="H" Visible="0">
							<Properties Force="482.947772051807,-182.724214688886,179.078184061003" RelativeVelocity="-0.710100568331236,0.0949743180079166,-0.71884236226011"/>
						</Atom3d>
						<Bond ID="812" Mapping="410" Parent="39" Hidden="1" Connects="802,811" Visible="0"/>
						<Atom3d ID="813" HasProperties="1" Mapping="410" Parent="39" UserID="211" DisplayStyle="Line" Hidden="1" XYZ="0.650355512543601,-0.775106664141983,0.230506552312329" Connections="814" ForcefieldType="h1" Charge="0.053" Components="H" Visible="0">
							<Properties Force="114.788616111898,212.685444746804,166.918745731286" RelativeVelocity="-0.753906349290637,-0.578494127130602,-0.232545866273524"/>
						</Atom3d>
						<Bond ID="814" Mapping="410" Parent="39" Hidden="1" Connects="805,813" Visible="0"/>
						<Atom3d ID="815" HasProperties="1" Mapping="410" Parent="39" UserID="212" DisplayStyle="Line" Hidden="1" XYZ="0.64998615543704,-0.716768136461388,0.244334875785397" Connections="816" ForcefieldType="h1" Charge="0.053" Components="H" Visible="0">
							<Properties Force="171.015227108938,-241.057157719364,130.030144091951" RelativeVelocity="-0.0998534958044299,0.480232137057075,-1.11315743520862"/>
						</Atom3d>
						<Bond ID="816" Mapping="410" Parent="39" Hidden="1" Connects="805,815" Visible="0"/>
						<Atom3d ID="817" HasProperties="1" Mapping="410" Parent="39" UserID="213" DisplayStyle="Line" Hidden="1" XYZ="0.695150429392449,-0.740614036862281,0.215171830517806" Connections="818" ForcefieldType="h1" Charge="0.053" Components="H" Visible="0">
							<Properties Force="377.468910506593,103.009602043698,-4.75586674309928" RelativeVelocity="-0.344743596049557,0.328841739559621,0.435056898257449"/>
						</Atom3d>
						<Bond ID="818" Mapping="410" Parent="39" Hidden="1" Connects="805,817" Visible="0"/>
						<Atom3d ID="819" HasProperties="1" Mapping="410" Parent="39" UserID="214" DisplayStyle="Line" Hidden="1" XYZ="0.647680852950889,-0.69074425653309,0.124675285424414" Connections="820" ForcefieldType="h1" Charge="0.053" Components="H" Visible="0">
							<Properties Force="213.244887145349,79.3627508784407,-192.949500429833" RelativeVelocity="0.616312027287676,0.501020856848168,0.152959605728457"/>
						</Atom3d>
						<Bond ID="820" Mapping="410" Parent="39" Hidden="1" Connects="807,819" Visible="0"/>
						<Atom3d ID="821" HasProperties="1" Mapping="410" Parent="39" UserID="215" DisplayStyle="Line" Hidden="1" XYZ="0.677704456025788,-0.675341728682506,0.173668200591522" Connections="822" ForcefieldType="h1" Charge="0.053" Components="H" Visible="0">
							<Properties Force="-239.195665080219,-76.9473691718027,-157.001865138801" RelativeVelocity="-0.404356102157564,-0.626401944567243,0.000971213560345591"/>
						</Atom3d>
						<Bond ID="822" Mapping="410" Parent="39" Hidden="1" Connects="807,821" Visible="0"/>
						<Atom3d ID="823" HasProperties="1" Mapping="410" Parent="39" UserID="216" DisplayStyle="Line" Hidden="1" XYZ="0.620106905638081,-0.66593415612441,0.166823644543781" Connections="824" ForcefieldType="h1" Charge="0.053" Components="H" Visible="0">
							<Properties Force="-724.956435535513,702.298845776351,418.650373523454" RelativeVelocity="-0.222642080856781,-0.66350301982983,0.0486764984317858"/>
						</Atom3d>
						<Bond ID="824" Mapping="410" Parent="39" Hidden="1" Connects="807,823" Visible="0"/>
						<Molecule ID="39" Mapping="410" Parent="2" Children="ci(24):23+802,5605" Name="Sketch 25" XYZ="-0.0734679447266086,-0.22040383417088,0.146935889447253" Visible="0"/>
						<Atom3d ID="825" HasProperties="1" Mapping="410" Parent="41" UserID="217" DisplayStyle="Line" XYZ="1.94969892633797,0.170230205851379,0.342729743098048" Connections="827,833,835" ForcefieldType="c3&apos;" Charge="0.374" Components="C" Visible="0">
							<Properties Force="617.631816113603,-54.2133882778419,149.570842765421" RelativeVelocity="-0.116958520860953,0.0736859724828862,0.324520995299825"/>
						</Atom3d>
						<Atom3d ID="826" HasProperties="1" Mapping="410" Parent="41" UserID="218" DisplayStyle="Line" XYZ="1.9776395336096,0.1506456017704,0.370259399578101" Connections="827,829,831" ForcefieldType="n3m" Charge="-0.446" Components="N" Visible="0">
							<Properties Force="-1244.67679868556,-82.0715213046554,-1307.78822831535" RelativeVelocity="0.00142242111464341,0.104683155369618,-0.00203381327356053"/>
						</Atom3d>
						<Bond ID="827" Mapping="410" Parent="41" Connects="825,826" Visible="0"/>
						<Atom3d ID="828" HasProperties="1" Mapping="410" Parent="41" UserID="219" DisplayStyle="Line" XYZ="1.98067102769307,0.103887920319128,0.37153001352097" Connections="829,837,839,841" ForcefieldType="c4" Charge="0.064" Components="C" Visible="0">
							<Properties Force="226.504338527216,-462.062315719152,370.914871056575" RelativeVelocity="0.338879160115257,0.0259193532550884,-0.137885018897365"/>
						</Atom3d>
						<Bond ID="829" Mapping="410" Parent="41" Connects="826,828" Visible="0"/>
						<Atom3d ID="830" HasProperties="1" Mapping="410" Parent="41" UserID="220" DisplayStyle="Line" XYZ="1.99630799941959,0.174937064231721,0.403604860307746" Connections="831,843,845,847" ForcefieldType="c4" Charge="0.064" Components="C" Visible="0">
							<Properties Force="1208.20927208671,213.583412907515,1498.74833661597" RelativeVelocity="-0.0621254067125268,-0.0951042859169598,0.0318052888728311"/>
						</Atom3d>
						<Bond ID="831" Mapping="410" Parent="41" Connects="826,830" Visible="0"/>
						<Atom3d ID="832" HasProperties="1" Mapping="410" Parent="41" UserID="221" DisplayStyle="Line" XYZ="1.93189207449539,0.151979383316818,0.312634955222826" Connections="833" ForcefieldType="o1=" Charge="-0.45" Components="O" Visible="0">
							<Properties Force="-618.54326392904,-228.093717714467,-538.355435373508" RelativeVelocity="0.0926990604582359,0.143049284087678,0.191839299984953"/>
						</Atom3d>
						<Bond ID="833" Mapping="410" Parent="41" Connects="825,832" Type="Double" Visible="0"/>
						<Atom3d ID="834" HasProperties="1" Mapping="410" Parent="41" UserID="222" DisplayStyle="Line" Hidden="1" XYZ="1.94790066865301,0.20554050801813,0.349820449049134" Connections="835" ForcefieldType="h1" Charge="0.076" Components="H" Visible="0">
							<Properties Force="-237.987392597068,455.093908807653,-187.117928564474" RelativeVelocity="-0.104143601393028,0.199383181499197,0.843040650815579"/>
						</Atom3d>
						<Bond ID="835" Mapping="410" Parent="41" Hidden="1" Connects="825,834" Visible="0"/>
						<Atom3d ID="836" HasProperties="1" Mapping="410" Parent="41" UserID="223" DisplayStyle="Line" Hidden="1" XYZ="1.9628079161512,0.0909380852219477,0.40080203682392" Connections="837" ForcefieldType="h1" Charge="0.053" Components="H" Visible="0">
							<Properties Force="329.765128223928,-40.4756455582991,-147.709292088572" RelativeVelocity="-0.207285469287677,0.399792879914803,0.554304683749623"/>
						</Atom3d>
						<Bond ID="837" Mapping="410" Parent="41" Hidden="1" Connects="828,836" Visible="0"/>
						<Atom3d ID="838" HasProperties="1" Mapping="410" Parent="41" UserID="224" DisplayStyle="Line" Hidden="1" XYZ="2.01639079234336,0.0954350101967016,0.372255862363393" Connections="839" ForcefieldType="h1" Charge="0.053" Components="H" Visible="0">
							<Properties Force="-509.813292386725,-172.469924480502,20.5496506223509" RelativeVelocity="-0.265321034563059,-0.290734017568566,0.132595168792069"/>
						</Atom3d>
						<Bond ID="839" Mapping="410" Parent="41" Hidden="1" Connects="828,838" Visible="0"/>
						<Atom3d ID="840" HasProperties="1" Mapping="410" Parent="41" UserID="225" DisplayStyle="Line" Hidden="1" XYZ="1.9643625290594,0.0895833740999317,0.342819453640743" Connections="841" ForcefieldType="h1" Charge="0.053" Components="H" Visible="0">
							<Properties Force="185.471530670614,-104.551790774938,-75.4896452034495" RelativeVelocity="0.0072747140566796,0.253925145557205,-0.33947052170975"/>
						</Atom3d>
						<Bond ID="841" Mapping="410" Parent="41" Hidden="1" Connects="828,840" Visible="0"/>
						<Atom3d ID="842" HasProperties="1" Mapping="410" Parent="41" UserID="226" DisplayStyle="Line" Hidden="1" XYZ="2.03347826612206,0.167730851935719,0.400773699237201" Connections="843" ForcefieldType="h1" Charge="0.053" Components="H" Visible="0">
							<Properties Force="-863.822912128839,554.315934027651,494.756311280012" RelativeVelocity="-0.132767232704291,-1.0814758647981,0.641053079055147"/>
						</Atom3d>
						<Bond ID="843" Mapping="410" Parent="41" Hidden="1" Connects="830,842" Visible="0"/>
						<Atom3d ID="844" HasProperties="1" Mapping="410" Parent="41" UserID="227" DisplayStyle="Line" Hidden="1" XYZ="1.98228713379042,0.164072676298285,0.4361865597088" Connections="845" ForcefieldType="h1" Charge="0.053" Components="H" Visible="0">
							<Properties Force="454.011143457934,127.92042447711,-336.310373812791" RelativeVelocity="1.10133900406136,0.0204103997918502,-1.01873569458446"/>
						</Atom3d>
						<Bond ID="845" Mapping="410" Parent="41" Hidden="1" Connects="830,844" Visible="0"/>
						<Atom3d ID="846" HasProperties="1" Mapping="410" Parent="41" UserID="228" DisplayStyle="Line" Hidden="1" XYZ="1.98840323254384,0.210525920130826,0.400972972581006" Connections="847" ForcefieldType="h1" Charge="0.053" Components="H" Visible="0">
							<Properties Force="316.521318608329,-266.691130828699,-76.7365411110118" RelativeVelocity="0.227695553634948,0.576003466739936,0.381963517100507"/>
						</Atom3d>
						<Bond ID="847" Mapping="410" Parent="41" Hidden="1" Connects="830,846" Visible="0"/>
						<Molecule ID="41" Mapping="410" Parent="2" Children="ci(24):23+825,5606" Name="Sketch 25" XYZ="-0.0734679447266086,-0.22040383417088,0.146935889447253" Visible="0"/>
						<Atom3d ID="848" HasProperties="1" Mapping="410" Parent="43" UserID="229" DisplayStyle="Line" XYZ="1.84556069958548,1.56847205416985,-2.22565688384102" Connections="850,856,858" ForcefieldType="c3&apos;" Charge="0.374" Components="C" Visible="0">
							<Properties Force="-747.899918526183,1617.40046721152,1185.27361870582" RelativeVelocity="0.0711822112087153,0.221116239469595,-0.103582447169964"/>
						</Atom3d>
						<Atom3d ID="849" HasProperties="1" Mapping="410" Parent="43" UserID="230" DisplayStyle="Line" XYZ="1.85038275567366,1.52838353323258,-2.2408119174005" Connections="850,852,854" ForcefieldType="n3m" Charge="-0.446" Components="N" Visible="0">
							<Properties Force="336.504891735478,-544.470919316085,182.674490454694" RelativeVelocity="-0.293017107943013,-0.00789421107009884,-0.223242631508"/>
						</Atom3d>
						<Bond ID="850" Mapping="410" Parent="43" Connects="848,849" Visible="0"/>
						<Atom3d ID="851" HasProperties="1" Mapping="410" Parent="43" UserID="231" DisplayStyle="Line" XYZ="1.86089982246349,1.49246329806286,-2.21136210883072" Connections="852,860,862,864" ForcefieldType="c4" Charge="0.064" Components="C" Visible="0">
							<Properties Force="-685.582208336182,-894.201034122607,-125.581981956379" RelativeVelocity="-0.159767945277425,-0.0675495033470636,0.105060942384079"/>
						</Atom3d>
						<Bond ID="852" Mapping="410" Parent="43" Connects="849,851" Visible="0"/>
						<Atom3d ID="853" HasProperties="1" Mapping="410" Parent="43" UserID="232" DisplayStyle="Line" XYZ="1.84873199985449,1.5212758668024,-2.28829723300369" Connections="854,866,868,870" ForcefieldType="c4" Charge="0.064" Components="C" Visible="0">
							<Properties Force="-64.330394752128,-556.679559760948,-572.622688508215" RelativeVelocity="0.012246709899814,-0.207268115176614,0.37501585975659"/>
						</Atom3d>
						<Bond ID="854" Mapping="410" Parent="43" Connects="849,853" Visible="0"/>
						<Atom3d ID="855" HasProperties="1" Mapping="410" Parent="43" UserID="233" DisplayStyle="Line" XYZ="1.84598874794249,1.58170788398453,-2.18640075425837" Connections="856" ForcefieldType="o1=" Charge="-0.45" Components="O" Visible="0">
							<Properties Force="-0.798231561280966,-924.072865651243,-2061.15377730631" RelativeVelocity="-0.109752716708798,-0.138890283736146,-0.0659866199122767"/>
						</Atom3d>
						<Bond ID="856" Mapping="410" Parent="43" Connects="848,855" Type="Double" Visible="0"/>
						<Atom3d ID="857" HasProperties="1" Mapping="410" Parent="43" UserID="234" DisplayStyle="Line" Hidden="1" XYZ="1.83469549568855,1.59154042451782,-2.25305708327522" Connections="858" ForcefieldType="h1" Charge="0.076" Components="H" Visible="0">
							<Properties Force="372.042605146824,-201.469293403209,395.964834359908" RelativeVelocity="-0.350616701130291,0.243651535763578,-0.235042147786032"/>
						</Atom3d>
						<Bond ID="858" Mapping="410" Parent="43" Hidden="1" Connects="848,857" Visible="0"/>
						<Atom3d ID="859" HasProperties="1" Mapping="410" Parent="43" UserID="235" DisplayStyle="Line" Hidden="1" XYZ="1.86331718681978,1.50185296137819,-2.17708711474253" Connections="860" ForcefieldType="h1" Charge="0.053" Components="H" Visible="0">
							<Properties Force="174.123690891016,455.312210309168,188.862294390144" RelativeVelocity="0.308606659490028,-0.620037317181169,-0.218179444703051"/>
						</Atom3d>
						<Bond ID="860" Mapping="410" Parent="43" Hidden="1" Connects="851,859" Visible="0"/>
						<Atom3d ID="861" HasProperties="1" Mapping="410" Parent="43" UserID="236" DisplayStyle="Line" Hidden="1" XYZ="1.89095397574504,1.4736657271395,-2.22007807086293" Connections="862" ForcefieldType="h1" Charge="0.053" Components="H" Visible="0">
							<Properties Force="-194.354686715489,207.85841345676,-122.486635003365" RelativeVelocity="0.227229724523575,0.349880362204256,-0.0770907812579207"/>
						</Atom3d>
						<Bond ID="862" Mapping="410" Parent="43" Hidden="1" Connects="851,861" Visible="0"/>
						<Atom3d ID="863" HasProperties="1" Mapping="410" Parent="43" UserID="237" DisplayStyle="Line" Hidden="1" XYZ="1.8315536139354,1.46994366269023,-2.21119507221172" Connections="864" ForcefieldType="h1" Charge="0.053" Components="H" Visible="0">
							<Properties Force="510.534555534573,-0.798110596499481,-117.074389819469" RelativeVelocity="-0.149172453349221,-0.340003600641403,-0.299034195382097"/>
						</Atom3d>
						<Bond ID="864" Mapping="410" Parent="43" Hidden="1" Connects="851,863" Visible="0"/>
						<Atom3d ID="865" HasProperties="1" Mapping="410" Parent="43" UserID="238" DisplayStyle="Line" Hidden="1" XYZ="1.87817327445274,1.53218031554902,-2.30530924053475" Connections="866" ForcefieldType="h1" Charge="0.053" Components="H" Visible="0">
							<Properties Force="428.069562116343,-54.7690458415523,41.8945437735223" RelativeVelocity="-0.0823484928636641,-0.166253834405982,-0.482798429992572"/>
						</Atom3d>
						<Bond ID="866" Mapping="410" Parent="43" Hidden="1" Connects="853,865" Visible="0"/>
						<Atom3d ID="867" HasProperties="1" Mapping="410" Parent="43" UserID="239" DisplayStyle="Line" Hidden="1" XYZ="1.82325007549211,1.54112273311747,-2.30245452187351" Connections="868" ForcefieldType="h1" Charge="0.053" Components="H" Visible="0">
							<Properties Force="-518.987252234657,399.579036087383,-98.8547785982679" RelativeVelocity="0.812416162435033,-0.20142458989236,-0.614219950368089"/>
						</Atom3d>
						<Bond ID="868" Mapping="410" Parent="43" Hidden="1" Connects="853,867" Visible="0"/>
						<Atom3d ID="869" HasProperties="1" Mapping="410" Parent="43" UserID="240" DisplayStyle="Line" Hidden="1" XYZ="1.84060290022586,1.48703894536133,-2.3009466366009" Connections="870" ForcefieldType="h1" Charge="0.053" Components="H" Visible="0">
							<Properties Force="240.093726958925,441.00111247397,832.601803191559" RelativeVelocity="-1.1645182916557,-0.123528278033594,-0.443521716890057"/>
						</Atom3d>
						<Bond ID="870" Mapping="410" Parent="43" Hidden="1" Connects="853,869" Visible="0"/>
						<Molecule ID="43" Mapping="410" Parent="2" Children="ci(24):23+848,5607" Name="Sketch 25" XYZ="-0.0734679447266086,-0.22040383417088,0.146935889447253" Visible="0"/>
						<Atom3d ID="871" HasProperties="1" Mapping="410" Parent="45" UserID="241" DisplayStyle="Line" XYZ="1.33334719147322,1.91438060703827,0.98390999898733" Connections="873,879,881" ForcefieldType="c3&apos;" Charge="0.374" Components="C" Visible="0">
							<Properties Force="-787.324246354021,-1997.39931876875,-101.913311300133" RelativeVelocity="0.00153488880487679,-0.182703078443233,0.297252985372631"/>
						</Atom3d>
						<Atom3d ID="872" HasProperties="1" Mapping="410" Parent="45" UserID="242" DisplayStyle="Line" XYZ="1.3431766607543,1.95616279965178,0.983814024289939" Connections="873,875,877" ForcefieldType="n3m" Charge="-0.446" Components="N" Visible="0">
							<Properties Force="554.486031332613,1241.3392951944,-560.545885291574" RelativeVelocity="-0.160029466321324,-0.0525432714822038,-0.249914750248645"/>
						</Atom3d>
						<Bond ID="873" Mapping="410" Parent="45" Connects="871,872" Visible="0"/>
						<Atom3d ID="874" HasProperties="1" Mapping="410" Parent="45" UserID="243" DisplayStyle="Line" XYZ="1.31284915241118,1.98500221843099,1.00691976987552" Connections="875,883,885,887" ForcefieldType="c4" Charge="0.064" Components="C" Visible="0">
							<Properties Force="449.071448605577,929.306167120826,398.962876877187" RelativeVelocity="-0.167379468738111,-0.121320782824624,0.0978049448008269"/>
						</Atom3d>
						<Bond ID="875" Mapping="410" Parent="45" Connects="872,874" Visible="0"/>
						<Atom3d ID="876" HasProperties="1" Mapping="410" Parent="45" UserID="244" DisplayStyle="Line" XYZ="1.3718039739951,1.97458472184664,0.948561594048331" Connections="877,889,891,893" ForcefieldType="c4" Charge="0.064" Components="C" Visible="0">
							<Properties Force="-460.16014100157,205.876610226717,718.115886874114" RelativeVelocity="0.252765134547415,0.126816857288611,0.0149237230419991"/>
						</Atom3d>
						<Bond ID="877" Mapping="410" Parent="45" Connects="872,876" Visible="0"/>
						<Atom3d ID="878" HasProperties="1" Mapping="410" Parent="45" UserID="245" DisplayStyle="Line" XYZ="1.30381248812104,1.89829349113682,1.00598373833123" Connections="879" ForcefieldType="o1=" Charge="-0.45" Components="O" Visible="0">
							<Properties Force="35.2395544255227,225.086492166658,197.229154238555" RelativeVelocity="-0.155032420504981,-0.123362282996516,-0.0433885098201887"/>
						</Atom3d>
						<Bond ID="879" Mapping="410" Parent="45" Connects="871,878" Type="Double" Visible="0"/>
						<Atom3d ID="880" HasProperties="1" Mapping="410" Parent="45" UserID="246" DisplayStyle="Line" Hidden="1" XYZ="1.35139499451295,1.88968139769043,0.962400247460376" Connections="881" ForcefieldType="h1" Charge="0.076" Components="H" Visible="0">
							<Properties Force="315.237786291636,932.477851847967,72.2215566054974" RelativeVelocity="0.236624465627379,-0.00614772350873954,-0.0932525579627554"/>
						</Atom3d>
						<Bond ID="881" Mapping="410" Parent="45" Hidden="1" Connects="871,880" Visible="0"/>
						<Atom3d ID="882" HasProperties="1" Mapping="410" Parent="45" UserID="247" DisplayStyle="Line" Hidden="1" XYZ="1.30609062303167,1.97358870307608,1.0404660228239" Connections="883" ForcefieldType="h1" Charge="0.053" Components="H" Visible="0">
							<Properties Force="94.2927297810645,-141.218877588735,-114.304506304556" RelativeVelocity="-0.227955676051968,0.481436902988126,0.0096822377655235"/>
						</Atom3d>
						<Bond ID="883" Mapping="410" Parent="45" Hidden="1" Connects="874,882" Visible="0"/>
						<Atom3d ID="884" HasProperties="1" Mapping="410" Parent="45" UserID="248" DisplayStyle="Line" Hidden="1" XYZ="1.28228451772681,1.99011723378134,0.990198167191091" Connections="885" ForcefieldType="h1" Charge="0.053" Components="H" Visible="0">
							<Properties Force="-592.768097029193,-174.930871698763,-380.197958139532" RelativeVelocity="0.184793180706683,-0.232213591526482,-0.456288376121608"/>
						</Atom3d>
						<Bond ID="885" Mapping="410" Parent="45" Hidden="1" Connects="874,884" Visible="0"/>
						<Atom3d ID="886" HasProperties="1" Mapping="410" Parent="45" UserID="249" DisplayStyle="Line" Hidden="1" XYZ="1.32591099610932,2.0194450492764,1.00966214029556" Connections="887" ForcefieldType="h1" Charge="0.053" Components="H" Visible="0">
							<Properties Force="166.346710458121,-540.586441578391,24.7808468919105" RelativeVelocity="1.01257183550096,-0.0116229443911804,0.201160093253525"/>
						</Atom3d>
						<Bond ID="887" Mapping="410" Parent="45" Hidden="1" Connects="874,886" Visible="0"/>
						<Atom3d ID="888" HasProperties="1" Mapping="410" Parent="45" UserID="250" DisplayStyle="Line" Hidden="1" XYZ="1.37367253708944,2.01136009263611,0.948368360133338" Connections="889" ForcefieldType="h1" Charge="0.053" Components="H" Visible="0">
							<Properties Force="-126.554519127528,-514.215498309733,246.082076827593" RelativeVelocity="0.5657519464772,-0.547500636107866,-0.501815006602039"/>
						</Atom3d>
						<Bond ID="889" Mapping="410" Parent="45" Hidden="1" Connects="876,888" Visible="0"/>
						<Atom3d ID="890" HasProperties="1" Mapping="410" Parent="45" UserID="251" DisplayStyle="Line" Hidden="1" XYZ="1.36071216234519,1.96368427832795,0.917252757945786" Connections="891" ForcefieldType="h1" Charge="0.053" Components="H" Visible="0">
							<Properties Force="-431.364769007263,-59.1961821239127,-746.043679200432" RelativeVelocity="-0.317579336459316,0.657453771467078,0.439371811478381"/>
						</Atom3d>
						<Bond ID="891" Mapping="410" Parent="45" Hidden="1" Connects="876,890" Visible="0"/>
						<Atom3d ID="892" HasProperties="1" Mapping="410" Parent="45" UserID="252" DisplayStyle="Line" Hidden="1" XYZ="1.40382740486597,1.96056208929101,0.952249132486257" Connections="893" ForcefieldType="h1" Charge="0.053" Components="H" Visible="0">
							<Properties Force="626.357684794852,7.11591933458586,122.154664453939" RelativeVelocity="-0.135788106222302,-0.617597818806189,0.314994488959814"/>
						</Atom3d>
						<Bond ID="893" Mapping="410" Parent="45" Hidden="1" Connects="876,892" Visible="0"/>
						<Molecule ID="45" Mapping="410" Parent="2" Children="ci(24):23+871,5608" Name="Sketch 25" XYZ="-0.0734679447266086,-0.22040383417088,0.146935889447253" Visible="0"/>
						<Atom3d ID="894" HasProperties="1" Mapping="410" Parent="47" UserID="253" DisplayStyle="Line" XYZ="-0.602569347419771,0.367571189395906,0.919478757747659" Connections="896,902,904" ForcefieldType="c3&apos;" Charge="0.374" Components="C" Visible="0">
							<Properties Force="-152.721788561785,-429.254885336288,523.591149735722" RelativeVelocity="-0.0797623245843111,-0.125442549500763,-0.110125583909937"/>
						</Atom3d>
						<Atom3d ID="895" HasProperties="1" Mapping="410" Parent="47" UserID="254" DisplayStyle="Line" XYZ="-0.634483530688788,0.339463879442354,0.93026549911055" Connections="896,898,900" ForcefieldType="n3m" Charge="-0.446" Components="N" Visible="0">
							<Properties Force="525.087569383456,1233.55229439634,-655.712854198124" RelativeVelocity="0.0721059641306058,0.057227148875773,-0.115802165794645"/>
						</Atom3d>
						<Bond ID="896" Mapping="410" Parent="47" Connects="894,895" Visible="0"/>
						<Atom3d ID="897" HasProperties="1" Mapping="410" Parent="47" UserID="255" DisplayStyle="Line" XYZ="-0.677048057234334,0.345896698667232,0.91100934195274" Connections="898,906,908,910" ForcefieldType="c4" Charge="0.064" Components="C" Visible="0">
							<Properties Force="-155.724264025614,1089.81235625872,212.999597052695" RelativeVelocity="-0.000156833704838728,-0.226137752045137,0.172273578494825"/>
						</Atom3d>
						<Bond ID="898" Mapping="410" Parent="47" Connects="895,897" Visible="0"/>
						<Atom3d ID="899" HasProperties="1" Mapping="410" Parent="47" UserID="256" DisplayStyle="Line" XYZ="-0.628830919418412,0.301934011040651,0.955325574134096" Connections="900,912,914,916" ForcefieldType="c4" Charge="0.064" Components="C" Visible="0">
							<Properties Force="-1372.17826312598,-1735.68476791453,429.976855518434" RelativeVelocity="-0.0819518068415931,-0.0197385551245872,0.243809888446872"/>
						</Atom3d>
						<Bond ID="900" Mapping="410" Parent="47" Connects="895,899" Visible="0"/>
						<Atom3d ID="901" HasProperties="1" Mapping="410" Parent="47" UserID="257" DisplayStyle="Line" XYZ="-0.60734776160558,0.397219819580142,0.893424484797487" Connections="902" ForcefieldType="o1=" Charge="-0.45" Components="O" Visible="0">
							<Properties Force="299.173830875994,317.341468859316,171.958982634263" RelativeVelocity="-0.00251870161956189,0.181724086908249,0.00575946432446124"/>
						</Atom3d>
						<Bond ID="902" Mapping="410" Parent="47" Connects="894,901" Type="Double" Visible="0"/>
						<Atom3d ID="903" HasProperties="1" Mapping="410" Parent="47" UserID="258" DisplayStyle="Line" Hidden="1" XYZ="-0.572918944756955,0.360154032688021,0.940159839826724" Connections="904" ForcefieldType="h1" Charge="0.076" Components="H" Visible="0">
							<Properties Force="137.395021325984,211.444748645968,-328.527429174545" RelativeVelocity="-0.144510204729482,-0.13504104576523,0.17877159872696"/>
						</Atom3d>
						<Bond ID="904" Mapping="410" Parent="47" Hidden="1" Connects="894,903" Visible="0"/>
						<Atom3d ID="905" HasProperties="1" Mapping="410" Parent="47" UserID="259" DisplayStyle="Line" Hidden="1" XYZ="-0.681479509137969,0.384059750979722,0.909575088257336" Connections="906" ForcefieldType="h1" Charge="0.053" Components="H" Visible="0">
							<Properties Force="-500.669746578462,-1362.47103896759,165.308076724303" RelativeVelocity="0.786813964407081,-0.312220314731913,0.642441430200147"/>
						</Atom3d>
						<Bond ID="906" Mapping="410" Parent="47" Hidden="1" Connects="897,905" Visible="0"/>
						<Atom3d ID="907" HasProperties="1" Mapping="410" Parent="47" UserID="260" DisplayStyle="Line" Hidden="1" XYZ="-0.701109138596074,0.326451565524518,0.930832467462989" Connections="908" ForcefieldType="h1" Charge="0.053" Components="H" Visible="0">
							<Properties Force="-59.5007066090177,646.565757648379,-329.851665722752" RelativeVelocity="-0.428154165767399,-0.1656655026381,-0.0472418295602242"/>
						</Atom3d>
						<Bond ID="908" Mapping="410" Parent="47" Hidden="1" Connects="897,907" Visible="0"/>
						<Atom3d ID="909" HasProperties="1" Mapping="410" Parent="47" UserID="261" DisplayStyle="Line" Hidden="1" XYZ="-0.677094226265762,0.33400304494908,0.87770722212814" Connections="910" ForcefieldType="h1" Charge="0.053" Components="H" Visible="0">
							<Properties Force="-160.114392293592,-213.556106988431,-531.131708806497" RelativeVelocity="0.332491125600152,-0.678583866670962,-0.297530021221024"/>
						</Atom3d>
						<Bond ID="910" Mapping="410" Parent="47" Hidden="1" Connects="897,909" Visible="0"/>
						<Atom3d ID="911" HasProperties="1" Mapping="410" Parent="47" UserID="262" DisplayStyle="Line" Hidden="1" XYZ="-0.659756168263506,0.298901858107606,0.97485719885698" Connections="912" ForcefieldType="h1" Charge="0.053" Components="H" Visible="0">
							<Properties Force="307.126757728642,-284.756469327711,-42.9270761394951" RelativeVelocity="-0.169646673840776,-1.07217780276812,0.698584814565096"/>
						</Atom3d>
						<Bond ID="912" Mapping="410" Parent="47" Hidden="1" Connects="899,911" Visible="0"/>
						<Atom3d ID="913" HasProperties="1" Mapping="410" Parent="47" UserID="263" DisplayStyle="Line" Hidden="1" XYZ="-0.603826156372202,0.301314989124374,0.979038863560753" Connections="914" ForcefieldType="h1" Charge="0.053" Components="H" Visible="0">
							<Properties Force="1087.08240511291,463.002561959411,643.111397380452" RelativeVelocity="0.029879496696113,-0.327259014097433,0.283678672286545"/>
						</Atom3d>
						<Bond ID="914" Mapping="410" Parent="47" Hidden="1" Connects="899,913" Visible="0"/>
						<Atom3d ID="915" HasProperties="1" Mapping="410" Parent="47" UserID="264" DisplayStyle="Line" Hidden="1" XYZ="-0.624886648754032,0.271698469852657,0.935554139661018" Connections="916" ForcefieldType="h1" Charge="0.053" Components="H" Visible="0">
							<Properties Force="-78.0537472126892,60.0199005402963,-50.0018366593764" RelativeVelocity="-0.301168798505628,0.373476680041227,-0.780370522835407"/>
						</Atom3d>
						<Bond ID="916" Mapping="410" Parent="47" Hidden="1" Connects="899,915" Visible="0"/>
						<Molecule ID="47" Mapping="410" Parent="2" Children="ci(24):23+894,5609" Name="Sketch 25" XYZ="-0.0734679447266086,-0.22040383417088,0.146935889447253" Visible="0"/>
						<Atom3d ID="917" HasProperties="1" Mapping="410" Parent="49" UserID="265" DisplayStyle="Line" XYZ="-0.350708644280633,-0.796025091999843,0.423203283280717" Connections="919,925,927" ForcefieldType="c3&apos;" Charge="0.374" Components="C" Visible="0">
							<Properties Force="-354.675837576388,-1671.16432380052,-763.193586549864" RelativeVelocity="0.138199367749209,-0.0579915931925893,0.220355693408235"/>
						</Atom3d>
						<Atom3d ID="918" HasProperties="1" Mapping="410" Parent="49" UserID="266" DisplayStyle="Line" XYZ="-0.343903308184176,-0.785646010084854,0.464756231632736" Connections="919,921,923" ForcefieldType="n3m" Charge="-0.446" Components="N" Visible="0">
							<Properties Force="285.61476925765,353.795527125238,1177.49008575627" RelativeVelocity="0.0686595724054538,0.0755340474861617,0.027681727863142"/>
						</Atom3d>
						<Bond ID="919" Mapping="410" Parent="49" Connects="917,918" Visible="0"/>
						<Atom3d ID="920" HasProperties="1" Mapping="410" Parent="49" UserID="267" DisplayStyle="Line" XYZ="-0.341300639410325,-0.817154239018594,0.503905409763496" Connections="921,929,931,933" ForcefieldType="c4" Charge="0.064" Components="C" Visible="0">
							<Properties Force="354.411511881353,345.828086173163,-1466.33700334988" RelativeVelocity="-0.0981078582461529,-0.265297143026943,-0.0270804143032576"/>
						</Atom3d>
						<Bond ID="921" Mapping="410" Parent="49" Connects="918,920" Visible="0"/>
						<Atom3d ID="922" HasProperties="1" Mapping="410" Parent="49" UserID="268" DisplayStyle="Line" XYZ="-0.327150829793892,-0.741548572165153,0.472824820268669" Connections="923,935,937,939" ForcefieldType="c4" Charge="0.064" Components="C" Visible="0">
							<Properties Force="618.361813869191,256.679257754366,645.226477634386" RelativeVelocity="0.103294494884474,-0.151688345741926,0.221714390248694"/>
						</Atom3d>
						<Bond ID="923" Mapping="410" Parent="49" Connects="918,922" Visible="0"/>
						<Atom3d ID="924" HasProperties="1" Mapping="410" Parent="49" UserID="269" DisplayStyle="Line" XYZ="-0.365321092059941,-0.832574702874711,0.411510251996293" Connections="925" ForcefieldType="o1=" Charge="-0.45" Components="O" Visible="0">
							<Properties Force="561.500296862822,1562.15404616328,200.954979896614" RelativeVelocity="0.037115138826534,-0.189982991079227,0.167923818305085"/>
						</Atom3d>
						<Bond ID="925" Mapping="410" Parent="49" Connects="917,924" Type="Double" Visible="0"/>
						<Atom3d ID="926" HasProperties="1" Mapping="410" Parent="49" UserID="270" DisplayStyle="Line" Hidden="1" XYZ="-0.339314471588217,-0.769083228918417,0.399363147664408" Connections="927" ForcefieldType="h1" Charge="0.076" Components="H" Visible="0">
							<Properties Force="-451.944000483954,-475.314534710651,334.748662674266" RelativeVelocity="0.121554880549936,1.04525673621348,-0.677724596995513"/>
						</Atom3d>
						<Bond ID="927" Mapping="410" Parent="49" Hidden="1" Connects="917,926" Visible="0"/>
						<Atom3d ID="928" HasProperties="1" Mapping="410" Parent="49" UserID="271" DisplayStyle="Line" Hidden="1" XYZ="-0.369946298246928,-0.837474373597186,0.506247189088278" Connections="929" ForcefieldType="h1" Charge="0.053" Components="H" Visible="0">
							<Properties Force="-637.466506893514,101.258418949169,72.6709728382197" RelativeVelocity="0.0897785195141298,-0.457012982052351,0.576698966928297"/>
						</Atom3d>
						<Bond ID="929" Mapping="410" Parent="49" Hidden="1" Connects="920,928" Visible="0"/>
						<Atom3d ID="930" HasProperties="1" Mapping="410" Parent="49" UserID="272" DisplayStyle="Line" Hidden="1" XYZ="-0.333244640159227,-0.799035589402646,0.53368549779108" Connections="931" ForcefieldType="h1" Charge="0.053" Components="H" Visible="0">
							<Properties Force="-182.604419104214,24.0598665374633,110.631373252508" RelativeVelocity="-1.03134372728593,0.535462100684786,-0.608529030173136"/>
						</Atom3d>
						<Bond ID="931" Mapping="410" Parent="49" Hidden="1" Connects="920,930" Visible="0"/>
						<Atom3d ID="932" HasProperties="1" Mapping="410" Parent="49" UserID="273" DisplayStyle="Line" Hidden="1" XYZ="-0.315121148998815,-0.840716015156805,0.497802131714667" Connections="933" ForcefieldType="h1" Charge="0.053" Components="H" Visible="0">
							<Properties Force="329.044583353621,-76.2357747772164,21.4666789639783" RelativeVelocity="-0.204037276173795,0.168766909705982,-0.103658080306917"/>
						</Atom3d>
						<Bond ID="933" Mapping="410" Parent="49" Hidden="1" Connects="920,932" Visible="0"/>
						<Atom3d ID="934" HasProperties="1" Mapping="410" Parent="49" UserID="274" DisplayStyle="Line" Hidden="1" XYZ="-0.32648912379931,-0.736909561745959,0.509492955755966" Connections="935" ForcefieldType="h1" Charge="0.053" Components="H" Visible="0">
							<Properties Force="136.224161961821,118.84364650227,-564.517985207038" RelativeVelocity="0.179856411674346,0.20880528039101,-0.59872239072074"/>
						</Atom3d>
						<Bond ID="935" Mapping="410" Parent="49" Hidden="1" Connects="922,934" Visible="0"/>
						<Atom3d ID="936" HasProperties="1" Mapping="410" Parent="49" UserID="275" DisplayStyle="Line" Hidden="1" XYZ="-0.347560677099865,-0.714955376446721,0.459966038028574" Connections="937" ForcefieldType="h1" Charge="0.053" Components="H" Visible="0">
							<Properties Force="-279.794270528515,-122.033012027883,-167.647912864402" RelativeVelocity="-0.361281413216623,-0.19110817493537,0.344659003489214"/>
						</Atom3d>
						<Bond ID="937" Mapping="410" Parent="49" Hidden="1" Connects="922,936" Visible="0"/>
						<Atom3d ID="938" HasProperties="1" Mapping="410" Parent="49" UserID="276" DisplayStyle="Line" Hidden="1" XYZ="-0.293270653858372,-0.735986995728131,0.459301200389529" Connections="939" ForcefieldType="h1" Charge="0.053" Components="H" Visible="0">
							<Properties Force="-404.008937857231,-245.290245018442,217.99869096428" RelativeVelocity="-0.719278245332871,0.210749538328427,-0.0363029330330127"/>
						</Atom3d>
						<Bond ID="939" Mapping="410" Parent="49" Hidden="1" Connects="922,938" Visible="0"/>
						<Molecule ID="49" Mapping="410" Parent="2" Children="ci(24):23+917,5610" Name="Sketch 25" XYZ="-0.0734679447266086,-0.22040383417088,0.146935889447253" Visible="0"/>
						<Atom3d ID="940" HasProperties="1" Mapping="410" Parent="51" UserID="277" DisplayStyle="Line" XYZ="1.89494679600968,0.85358952337609,0.537672211222376" Connections="942,948,950" ForcefieldType="c3&apos;" Charge="0.374" Components="C" Visible="0">
							<Properties Force="1102.85867297048,-1034.0722308064,-400.28768497991" RelativeVelocity="-0.295385108410566,0.162586156591253,0.311904579935241"/>
						</Atom3d>
						<Atom3d ID="941" HasProperties="1" Mapping="410" Parent="51" UserID="278" DisplayStyle="Line" XYZ="1.88262568965253,0.81246940142395,0.546122610922912" Connections="942,944,946" ForcefieldType="n3m" Charge="-0.446" Components="N" Visible="0">
							<Properties Force="-1627.83693530596,952.53276685415,1713.56328198089" RelativeVelocity="-0.251761254196904,-0.227191742039276,-0.0682560680349702"/>
						</Atom3d>
						<Bond ID="942" Mapping="410" Parent="51" Connects="940,941" Visible="0"/>
						<Atom3d ID="943" HasProperties="1" Mapping="410" Parent="51" UserID="279" DisplayStyle="Line" XYZ="1.84377442649019,0.80545345672551,0.573862163468586" Connections="944,952,954,956" ForcefieldType="c4" Charge="0.064" Components="C" Visible="0">
							<Properties Force="-571.52179333176,-510.392983438877,-221.032894753517" RelativeVelocity="0.0649039681984586,-0.225210924339346,0.0979175383172012"/>
						</Atom3d>
						<Bond ID="944" Mapping="410" Parent="51" Connects="941,943" Visible="0"/>
						<Atom3d ID="945" HasProperties="1" Mapping="410" Parent="51" UserID="280" DisplayStyle="Line" XYZ="1.90725735671834,0.775010911381069,0.536342615314151" Connections="946,958,960,962" ForcefieldType="c4" Charge="0.064" Components="C" Visible="0">
							<Properties Force="558.50251613193,-348.717853441715,-1353.19472524547" RelativeVelocity="0.179649290676024,-0.0383483611061935,-0.0631827286153439"/>
						</Atom3d>
						<Bond ID="946" Mapping="410" Parent="51" Connects="941,945" Visible="0"/>
						<Atom3d ID="947" HasProperties="1" Mapping="410" Parent="51" UserID="281" DisplayStyle="Line" XYZ="1.87690460285811,0.88598036474344,0.550546831115153" Connections="948" ForcefieldType="o1=" Charge="-0.45" Components="O" Visible="0">
							<Properties Force="-487.29576630438,916.843010732976,131.010761814085" RelativeVelocity="0.0833915826676815,0.155596786014672,0.0786243464793053"/>
						</Atom3d>
						<Bond ID="948" Mapping="410" Parent="51" Connects="940,947" Type="Double" Visible="0"/>
						<Atom3d ID="949" HasProperties="1" Mapping="410" Parent="51" UserID="282" DisplayStyle="Line" Hidden="1" XYZ="1.92607715567766,0.85182070163289,0.51744288962242" Connections="950" ForcefieldType="h1" Charge="0.076" Components="H" Visible="0">
							<Properties Force="-217.215201400662,565.452584303478,88.3424411826711" RelativeVelocity="-0.788161414625758,0.106068179037526,0.564678230212633"/>
						</Atom3d>
						<Bond ID="950" Mapping="410" Parent="51" Hidden="1" Connects="940,949" Visible="0"/>
						<Atom3d ID="951" HasProperties="1" Mapping="410" Parent="51" UserID="283" DisplayStyle="Line" Hidden="1" XYZ="1.83528395445429,0.83167096541355,0.597959611419248" Connections="952" ForcefieldType="h1" Charge="0.053" Components="H" Visible="0">
							<Properties Force="315.760858648397,69.7617977737345,-574.767859633668" RelativeVelocity="0.634496454999461,0.19856874006614,0.107109577073481"/>
						</Atom3d>
						<Bond ID="952" Mapping="410" Parent="51" Hidden="1" Connects="943,951" Visible="0"/>
						<Atom3d ID="953" HasProperties="1" Mapping="410" Parent="51" UserID="284" DisplayStyle="Line" Hidden="1" XYZ="1.84817247438938,0.776227946529695,0.595140745741649" Connections="954" ForcefieldType="h1" Charge="0.053" Components="H" Visible="0">
							<Properties Force="123.92842176521,31.9654478986293,-201.899140346825" RelativeVelocity="0.414578359575228,0.0917780231154842,1.19275434712145"/>
						</Atom3d>
						<Bond ID="954" Mapping="410" Parent="51" Hidden="1" Connects="943,953" Visible="0"/>
						<Atom3d ID="955" HasProperties="1" Mapping="410" Parent="51" UserID="285" DisplayStyle="Line" Hidden="1" XYZ="1.81505318214681,0.7981260969493,0.551416407266781" Connections="956" ForcefieldType="h1" Charge="0.053" Components="H" Visible="0">
							<Properties Force="319.387202801225,206.723178711183,521.906243616202" RelativeVelocity="-0.785909749169448,-0.12248584738907,0.16093465664255"/>
						</Atom3d>
						<Bond ID="956" Mapping="410" Parent="51" Hidden="1" Connects="943,955" Visible="0"/>
						<Atom3d ID="957" HasProperties="1" Mapping="410" Parent="51" UserID="286" DisplayStyle="Line" Hidden="1" XYZ="1.93090563787187,0.78842302884638,0.512018855505891" Connections="958" ForcefieldType="h1" Charge="0.053" Components="H" Visible="0">
							<Properties Force="118.361444978099,-870.374202087031,65.4607158569259" RelativeVelocity="-0.974968411507264,-0.623615119880408,-0.16418063017741"/>
						</Atom3d>
						<Bond ID="958" Mapping="410" Parent="51" Hidden="1" Connects="945,957" Visible="0"/>
						<Atom3d ID="959" HasProperties="1" Mapping="410" Parent="51" UserID="287" DisplayStyle="Line" Hidden="1" XYZ="1.884852842055,0.750664598101806,0.521351357074899" Connections="960" ForcefieldType="h1" Charge="0.053" Components="H" Visible="0">
							<Properties Force="262.066645592529,-50.8499764491903,-90.8223181942286" RelativeVelocity="0.0334047986341143,0.53383300142292,0.750066104644191"/>
						</Atom3d>
						<Bond ID="960" Mapping="410" Parent="51" Hidden="1" Connects="945,959" Visible="0"/>
						<Atom3d ID="961" HasProperties="1" Mapping="410" Parent="51" UserID="288" DisplayStyle="Line" Hidden="1" XYZ="1.9247700975742,0.759184549641539,0.563289156421529" Connections="962" ForcefieldType="h1" Charge="0.053" Components="H" Visible="0">
							<Properties Force="49.5534251387188,91.7028409014215,292.308071102824" RelativeVelocity="0.158230842331165,-0.831451899019824,-0.846740862849597"/>
						</Atom3d>
						<Bond ID="962" Mapping="410" Parent="51" Hidden="1" Connects="945,961" Visible="0"/>
						<Molecule ID="51" Mapping="410" Parent="2" Children="ci(24):23+940,5611" Name="Sketch 25" XYZ="0.355162473827732,-0.175924387723907,0.14693588944725" Visible="0"/>
						<Atom3d ID="963" HasProperties="1" Mapping="410" Parent="53" UserID="289" DisplayStyle="Line" XYZ="1.02439046716879,-1.05609130488299,1.10382382766848" Connections="965,971,973" ForcefieldType="c3&apos;" Charge="0.374" Components="C" Visible="0">
							<Properties Force="597.053565509014,570.997822122707,177.938035727059" RelativeVelocity="-0.187084832356079,0.00975662358449475,-0.110458757591536"/>
						</Atom3d>
						<Atom3d ID="964" HasProperties="1" Mapping="410" Parent="53" UserID="290" DisplayStyle="Line" XYZ="1.0130887873389,-1.02603906056087,1.07390436691274" Connections="965,967,969" ForcefieldType="n3m" Charge="-0.446" Components="N" Visible="0">
							<Properties Force="-734.505857766413,-1380.27341141196,441.361859681877" RelativeVelocity="-0.00905931698635816,0.148705557222556,-0.0480789999262676"/>
						</Atom3d>
						<Bond ID="965" Mapping="410" Parent="53" Connects="963,964" Visible="0"/>
						<Atom3d ID="966" HasProperties="1" Mapping="410" Parent="53" UserID="291" DisplayStyle="Line" XYZ="1.03503178264949,-0.986518286846716,1.06614744286193" Connections="967,975,977,979" ForcefieldType="c4" Charge="0.064" Components="C" Visible="0">
							<Properties Force="1715.89316169825,1477.25090173912,-209.228133925002" RelativeVelocity="-0.104149632212304,0.119464470625914,-0.184895954138695"/>
						</Atom3d>
						<Bond ID="967" Mapping="410" Parent="53" Connects="964,966" Visible="0"/>
						<Atom3d ID="968" HasProperties="1" Mapping="410" Parent="53" UserID="292" DisplayStyle="Line" XYZ="0.977198601258901,-1.03780406761183,1.0459264231349" Connections="969,981,983,985" ForcefieldType="c4" Charge="0.064" Components="C" Visible="0">
							<Properties Force="-1571.44772558984,-93.1443100944668,292.745760379358" RelativeVelocity="-0.0897551658832637,0.148235588857032,-0.149549635510339"/>
						</Atom3d>
						<Bond ID="969" Mapping="410" Parent="53" Connects="964,968" Visible="0"/>
						<Atom3d ID="970" HasProperties="1" Mapping="410" Parent="53" UserID="293" DisplayStyle="Line" XYZ="1.05454829464079,-1.05198285577912,1.12930668876317" Connections="971" ForcefieldType="o1=" Charge="-0.45" Components="O" Visible="0">
							<Properties Force="486.929389494074,164.890209636053,338.451256880785" RelativeVelocity="0.0747267804009629,0.111084188071631,0.312796133460351"/>
						</Atom3d>
						<Bond ID="971" Mapping="410" Parent="53" Connects="963,970" Type="Double" Visible="0"/>
						<Atom3d ID="972" HasProperties="1" Mapping="410" Parent="53" UserID="294" DisplayStyle="Line" Hidden="1" XYZ="1.00525276544797,-1.08614754453435,1.10466333799819" Connections="973" ForcefieldType="h1" Charge="0.076" Components="H" Visible="0">
							<Properties Force="-641.899241764139,-415.81405656545,-300.596924157355" RelativeVelocity="0.247397379898225,0.268393483760327,0.0382480902404611"/>
						</Atom3d>
						<Bond ID="973" Mapping="410" Parent="53" Hidden="1" Connects="963,972" Visible="0"/>
						<Atom3d ID="974" HasProperties="1" Mapping="410" Parent="53" UserID="295" DisplayStyle="Line" Hidden="1" XYZ="1.055379382074,-0.974574545723938,1.09357070359166" Connections="975" ForcefieldType="h1" Charge="0.053" Components="H" Visible="0">
							<Properties Force="-413.897146460306,-238.875014193386,471.044986535232" RelativeVelocity="0.530973316497132,0.0329723470331794,1.67978778730184"/>
						</Atom3d>
						<Bond ID="975" Mapping="410" Parent="53" Hidden="1" Connects="966,974" Visible="0"/>
						<Atom3d ID="976" HasProperties="1" Mapping="410" Parent="53" UserID="296" DisplayStyle="Line" Hidden="1" XYZ="1.01480907844683,-0.958007922321792,1.05638744793601" Connections="977" ForcefieldType="h1" Charge="0.053" Components="H" Visible="0">
							<Properties Force="-261.440385894292,-331.680109032422,4.05759976639555" RelativeVelocity="-0.113423022539371,-0.142921369341519,0.328391000256144"/>
						</Atom3d>
						<Bond ID="977" Mapping="410" Parent="53" Hidden="1" Connects="966,976" Visible="0"/>
						<Atom3d ID="978" HasProperties="1" Mapping="410" Parent="53" UserID="297" DisplayStyle="Line" Hidden="1" XYZ="1.06204091937662,-0.989756888894105,1.04234503547255" Connections="979" ForcefieldType="h1" Charge="0.053" Components="H" Visible="0">
							<Properties Force="-235.176969167935,-170.292001528474,-444.150078565823" RelativeVelocity="-0.596733392060359,0.459843211732883,0.785873146765661"/>
						</Atom3d>
						<Bond ID="979" Mapping="410" Parent="53" Hidden="1" Connects="966,978" Visible="0"/>
						<Atom3d ID="980" HasProperties="1" Mapping="410" Parent="53" UserID="298" DisplayStyle="Line" Hidden="1" XYZ="0.948015203650911,-1.05380755763675,1.06618316272969" Connections="981" ForcefieldType="h1" Charge="0.053" Components="H" Visible="0">
							<Properties Force="1130.67869490009,457.665792347327,-735.533932957574" RelativeVelocity="-0.0793178958750076,-0.361526830331441,-0.270644455399034"/>
						</Atom3d>
						<Bond ID="981" Mapping="410" Parent="53" Hidden="1" Connects="968,980" Visible="0"/>
						<Atom3d ID="982" HasProperties="1" Mapping="410" Parent="53" UserID="299" DisplayStyle="Line" Hidden="1" XYZ="0.986139086401212,-1.05965975618939,1.01806982030072" Connections="983" ForcefieldType="h1" Charge="0.053" Components="H" Visible="0">
							<Properties Force="-109.124576259267,255.152356439659,232.936824680648" RelativeVelocity="0.567677812130465,0.467721201352684,-0.0400910022483923"/>
						</Atom3d>
						<Bond ID="983" Mapping="410" Parent="53" Hidden="1" Connects="968,982" Visible="0"/>
						<Atom3d ID="984" HasProperties="1" Mapping="410" Parent="53" UserID="300" DisplayStyle="Line" Hidden="1" XYZ="0.963390306984942,-1.00635867660076,1.03372597168106" Connections="985" ForcefieldType="h1" Charge="0.053" Components="H" Visible="0">
							<Properties Force="-58.578839533625,-312.634691074517,-219.03736057152" RelativeVelocity="-0.357677280100931,-0.313991288601884,0.873352440660363"/>
						</Atom3d>
						<Bond ID="985" Mapping="410" Parent="53" Hidden="1" Connects="968,984" Visible="0"/>
						<Molecule ID="53" Mapping="410" Parent="2" Children="ci(24):23+963,5612" Name="Sketch 25" XYZ="-0.0734679447266086,-0.22040383417088,0.146935889447253" Visible="0"/>
						<Atom3d ID="986" HasProperties="1" Mapping="410" Parent="55" UserID="301" DisplayStyle="Line" XYZ="-0.513822425380532,0.472544990882538,-0.272613840872311" Connections="988,994,996" ForcefieldType="c3&apos;" Charge="0.374" Components="C" Visible="0">
							<Properties Force="-1082.10762337699,-123.368587954263,585.667087395598" RelativeVelocity="0.101248926222899,-0.236946357361368,0.333158694237889"/>
						</Atom3d>
						<Atom3d ID="987" HasProperties="1" Mapping="410" Parent="55" UserID="302" DisplayStyle="Line" XYZ="-0.493819970874385,0.446596853790031,-0.30097090303117" Connections="988,990,992" ForcefieldType="n3m" Charge="-0.446" Components="N" Visible="0">
							<Properties Force="1173.6961149877,330.016872262903,-776.7958357483" RelativeVelocity="0.0177223486710379,0.0881702401045914,0.118314186260493"/>
						</Atom3d>
						<Bond ID="988" Mapping="410" Parent="55" Connects="986,987" Visible="0"/>
						<Atom3d ID="989" HasProperties="1" Mapping="410" Parent="55" UserID="303" DisplayStyle="Line" XYZ="-0.5071197914474,0.401538106533001,-0.309842147932079" Connections="990,998,1000,1002" ForcefieldType="c4" Charge="0.064" Components="C" Visible="0">
							<Properties Force="-410.345297740019,22.2488176899852,-633.382523333844" RelativeVelocity="0.0373468259629926,0.0809241079435132,-0.0125521395508972"/>
						</Atom3d>
						<Bond ID="990" Mapping="410" Parent="55" Connects="987,989" Visible="0"/>
						<Atom3d ID="991" HasProperties="1" Mapping="410" Parent="55" UserID="304" DisplayStyle="Line" XYZ="-0.448126909757615,0.457757333119973,-0.312724110719768" Connections="992,1004,1006,1008" ForcefieldType="c4" Charge="0.064" Components="C" Visible="0">
							<Properties Force="59.3876841082817,-250.315985322709,577.059138279964" RelativeVelocity="-0.0377120060335259,-0.188671585392678,0.13737797297622"/>
						</Atom3d>
						<Bond ID="992" Mapping="410" Parent="55" Connects="987,991" Visible="0"/>
						<Atom3d ID="993" HasProperties="1" Mapping="410" Parent="55" UserID="305" DisplayStyle="Line" XYZ="-0.549723495686414,0.463196591892139,-0.256781204936508" Connections="994" ForcefieldType="o1=" Charge="-0.45" Components="O" Visible="0">
							<Properties Force="443.015708573347,334.705392350372,-73.8675528291684" RelativeVelocity="-0.0232393195741013,0.0202949194993711,0.104080280804056"/>
						</Atom3d>
						<Bond ID="994" Mapping="410" Parent="55" Connects="986,993" Type="Double" Visible="0"/>
						<Atom3d ID="995" HasProperties="1" Mapping="410" Parent="55" UserID="306" DisplayStyle="Line" Hidden="1" XYZ="-0.495454689241121,0.503819151400757,-0.264509414597551" Connections="996" ForcefieldType="h1" Charge="0.076" Components="H" Visible="0">
							<Properties Force="-211.504267463018,-284.650623127402,-185.541244528958" RelativeVelocity="-0.189051471024397,0.348356806242715,0.476324472007292"/>
						</Atom3d>
						<Bond ID="996" Mapping="410" Parent="55" Hidden="1" Connects="986,995" Visible="0"/>
						<Atom3d ID="997" HasProperties="1" Mapping="410" Parent="55" UserID="307" DisplayStyle="Line" Hidden="1" XYZ="-0.508656119045643,0.386136699822909,-0.277508170271123" Connections="998" ForcefieldType="h1" Charge="0.053" Components="H" Visible="0">
							<Properties Force="-158.996022487949,-554.822569651728,-145.956044333703" RelativeVelocity="-0.139693274398211,-0.751776169542095,-0.0566086827254275"/>
						</Atom3d>
						<Bond ID="998" Mapping="410" Parent="55" Hidden="1" Connects="989,997" Visible="0"/>
						<Atom3d ID="999" HasProperties="1" Mapping="410" Parent="55" UserID="308" DisplayStyle="Line" Hidden="1" XYZ="-0.482645328929594,0.385652832015279,-0.332113055404012" Connections="1000" ForcefieldType="h1" Charge="0.053" Components="H" Visible="0">
							<Properties Force="-151.428963104841,215.623417180049,522.934405932383" RelativeVelocity="0.961015305340732,-0.238607944131734,-0.919846484059608"/>
						</Atom3d>
						<Bond ID="1000" Mapping="410" Parent="55" Hidden="1" Connects="989,999" Visible="0"/>
						<Atom3d ID="1001" HasProperties="1" Mapping="410" Parent="55" UserID="309" DisplayStyle="Line" Hidden="1" XYZ="-0.539078389254232,0.398316132745655,-0.329314514360296" Connections="1002" ForcefieldType="h1" Charge="0.053" Components="H" Visible="0">
							<Properties Force="555.326585427573,308.248087665618,684.675644116275" RelativeVelocity="0.515327012568822,-0.767040200959375,0.0305010076996187"/>
						</Atom3d>
						<Bond ID="1002" Mapping="410" Parent="55" Hidden="1" Connects="989,1001" Visible="0"/>
						<Atom3d ID="1003" HasProperties="1" Mapping="410" Parent="55" UserID="310" DisplayStyle="Line" Hidden="1" XYZ="-0.444796651972583,0.458697268559857,-0.348811743316467" Connections="1004" ForcefieldType="h1" Charge="0.053" Components="H" Visible="0">
							<Properties Force="203.60108288511,-346.704387391689,119.490507617166" RelativeVelocity="0.162522930058255,1.08112162378843,0.0637684126101116"/>
						</Atom3d>
						<Bond ID="1004" Mapping="410" Parent="55" Hidden="1" Connects="991,1003" Visible="0"/>
						<Atom3d ID="1005" HasProperties="1" Mapping="410" Parent="55" UserID="311" DisplayStyle="Line" Hidden="1" XYZ="-0.424716497318385,0.434726654403989,-0.294196365983136" Connections="1006" ForcefieldType="h1" Charge="0.053" Components="H" Visible="0">
							<Properties Force="-364.585722639931,446.739034473845,-776.897561741256" RelativeVelocity="0.539593587435624,-0.0413422515108218,-0.0853621468441322"/>
						</Atom3d>
						<Bond ID="1006" Mapping="410" Parent="55" Hidden="1" Connects="991,1005" Visible="0"/>
						<Atom3d ID="1007" HasProperties="1" Mapping="410" Parent="55" UserID="312" DisplayStyle="Line" Hidden="1" XYZ="-0.439868270683539,0.491147942908816,-0.301720804080719" Connections="1008" ForcefieldType="h1" Charge="0.053" Components="H" Visible="0">
							<Properties Force="-72.1065814142296,-5.86308185903832,57.1283449453099" RelativeVelocity="0.923768692896137,0.138425464161053,-0.285233762831593"/>
						</Atom3d>
						<Bond ID="1008" Mapping="410" Parent="55" Hidden="1" Connects="991,1007" Visible="0"/>
						<Molecule ID="55" Mapping="410" Parent="2" Children="ci(24):23+986,5613" Name="Sketch 25" XYZ="-0.0734679447266086,-0.22040383417088,0.146935889447253" Visible="0"/>
						<Atom3d ID="1009" HasProperties="1" Mapping="410" Parent="57" UserID="313" DisplayStyle="Line" XYZ="-0.565867850227323,-0.888133754655708,0.827321918704122" Connections="1011,1017,1019" ForcefieldType="c3&apos;" Charge="0.374" Components="C" Visible="0">
							<Properties Force="93.722289252938,-239.353253696452,-9.6123735663168" RelativeVelocity="-0.00639264179350413,-0.0107385014383743,0.165377548261656"/>
						</Atom3d>
						<Atom3d ID="1010" HasProperties="1" Mapping="410" Parent="57" UserID="314" DisplayStyle="Line" XYZ="-0.600258078832702,-0.863112345104618,0.826921402316914" Connections="1011,1013,1015" ForcefieldType="n3m" Charge="-0.446" Components="N" Visible="0">
							<Properties Force="-1138.33039493038,1392.92945873624,-3.009273994944" RelativeVelocity="0.108664223004805,0.0197205162050011,0.124519784176473"/>
						</Atom3d>
						<Bond ID="1011" Mapping="410" Parent="57" Connects="1009,1010" Visible="0"/>
						<Atom3d ID="1012" HasProperties="1" Mapping="410" Parent="57" UserID="315" DisplayStyle="Line" XYZ="-0.642118774388598,-0.875079478195718,0.80447525858215" Connections="1013,1021,1023,1025" ForcefieldType="c4" Charge="0.064" Components="C" Visible="0">
							<Properties Force="604.896666866912,-672.99547368199,797.986226088058" RelativeVelocity="-0.469775439401463,0.0637156735498381,0.0852578782204579"/>
						</Atom3d>
						<Bond ID="1013" Mapping="410" Parent="57" Connects="1010,1012" Visible="0"/>
						<Atom3d ID="1014" HasProperties="1" Mapping="410" Parent="57" UserID="316" DisplayStyle="Line" XYZ="-0.592254503119691,-0.81610981846158,0.832801980844437" Connections="1015,1027,1029,1031" ForcefieldType="c4" Charge="0.064" Components="C" Visible="0">
							<Properties Force="-230.369968868352,-83.5975139157352,42.0407528471238" RelativeVelocity="0.141015131024445,-0.232556060296445,-0.295916585171745"/>
						</Atom3d>
						<Bond ID="1015" Mapping="410" Parent="57" Connects="1010,1014" Visible="0"/>
						<Atom3d ID="1016" HasProperties="1" Mapping="410" Parent="57" UserID="317" DisplayStyle="Line" XYZ="-0.567030030154817,-0.925802931544554,0.817027027073636" Connections="1017" ForcefieldType="o1=" Charge="-0.45" Components="O" Visible="0">
							<Properties Force="158.814610757489,-1673.71890100405,-483.307413266779" RelativeVelocity="-0.0932506396944741,-0.0159995057129045,-0.152825804453403"/>
						</Atom3d>
						<Bond ID="1017" Mapping="410" Parent="57" Connects="1009,1016" Type="Double" Visible="0"/>
						<Atom3d ID="1018" HasProperties="1" Mapping="410" Parent="57" UserID="318" DisplayStyle="Line" Hidden="1" XYZ="-0.535875415176203,-0.872914359228197,0.838658178014153" Connections="1019" ForcefieldType="h1" Charge="0.076" Components="H" Visible="0">
							<Properties Force="595.43549699884,491.782089434073,375.423272373296" RelativeVelocity="-0.166895692009736,0.403865207551852,0.454384739260501"/>
						</Atom3d>
						<Bond ID="1019" Mapping="410" Parent="57" Hidden="1" Connects="1009,1018" Visible="0"/>
						<Atom3d ID="1020" HasProperties="1" Mapping="410" Parent="57" UserID="319" DisplayStyle="Line" Hidden="1" XYZ="-0.644818984051352,-0.911111404379165,0.799927822772562" Connections="1021" ForcefieldType="h1" Charge="0.053" Components="H" Visible="0">
							<Properties Force="31.3344407131393,180.942940028742,296.355072468911" RelativeVelocity="0.285078110098934,-0.249372793645817,0.490370261027328"/>
						</Atom3d>
						<Bond ID="1021" Mapping="410" Parent="57" Hidden="1" Connects="1012,1020" Visible="0"/>
						<Atom3d ID="1022" HasProperties="1" Mapping="410" Parent="57" UserID="320" DisplayStyle="Line" Hidden="1" XYZ="-0.640960670752821,-0.862762262747009,0.771862202438367" Connections="1023" ForcefieldType="h1" Charge="0.053" Components="H" Visible="0">
							<Properties Force="-298.045454650614,542.729225532633,-809.556737595159" RelativeVelocity="1.13989497452817,0.135546353021512,-0.313816848149338"/>
						</Atom3d>
						<Bond ID="1023" Mapping="410" Parent="57" Hidden="1" Connects="1012,1022" Visible="0"/>
						<Atom3d ID="1024" HasProperties="1" Mapping="410" Parent="57" UserID="321" DisplayStyle="Line" Hidden="1" XYZ="-0.670526715859956,-0.863104364973987,0.823650496512601" Connections="1025" ForcefieldType="h1" Charge="0.053" Components="H" Visible="0">
							<Properties Force="125.115303370261,1.64123260302707,-155.707571111851" RelativeVelocity="-0.136375994028935,0.290051973035736,0.225546661428019"/>
						</Atom3d>
						<Bond ID="1025" Mapping="410" Parent="57" Hidden="1" Connects="1012,1024" Visible="0"/>
						<Atom3d ID="1026" HasProperties="1" Mapping="410" Parent="57" UserID="322" DisplayStyle="Line" Hidden="1" XYZ="-0.586230483105256,-0.798775170049878,0.802982974146821" Connections="1027" ForcefieldType="h1" Charge="0.053" Components="H" Visible="0">
							<Properties Force="23.1334552426541,95.7051956519613,-921.559324385075" RelativeVelocity="-0.352223207850047,0.386040674594483,-0.37504229084769"/>
						</Atom3d>
						<Bond ID="1027" Mapping="410" Parent="57" Hidden="1" Connects="1014,1026" Visible="0"/>
						<Atom3d ID="1028" HasProperties="1" Mapping="410" Parent="57" UserID="323" DisplayStyle="Line" Hidden="1" XYZ="-0.563872176611713,-0.808609694504189,0.852099261030766" Connections="1029" ForcefieldType="h1" Charge="0.053" Components="H" Visible="0">
							<Properties Force="527.269396719037,-273.780482562459,542.254193656973" RelativeVelocity="-0.868093732442187,-0.192114173051701,-0.318405202938825"/>
						</Atom3d>
						<Bond ID="1029" Mapping="410" Parent="57" Hidden="1" Connects="1014,1028" Visible="0"/>
						<Atom3d ID="1030" HasProperties="1" Mapping="410" Parent="57" UserID="324" DisplayStyle="Line" Hidden="1" XYZ="-0.61938957232795,-0.799681372296413,0.848400542699251" Connections="1031" ForcefieldType="h1" Charge="0.053" Components="H" Visible="0">
							<Properties Force="-580.701173275963,40.8542110807454,293.558860100329" RelativeVelocity="0.278516588494455,0.142954664671585,0.135946457713413"/>
						</Atom3d>
						<Bond ID="1031" Mapping="410" Parent="57" Hidden="1" Connects="1014,1030" Visible="0"/>
						<Molecule ID="57" Mapping="410" Parent="2" Children="ci(24):23+1009,5614" Name="Sketch 25" XYZ="-0.0734679447266086,-0.22040383417088,0.146935889447253" Visible="0"/>
						<Atom3d ID="1032" HasProperties="1" Mapping="410" Parent="59" UserID="325" DisplayStyle="Line" XYZ="0.50199966925186,0.0811646306765877,-0.0769256905640665" Connections="1034,1040,1042" ForcefieldType="c3&apos;" Charge="0.374" Components="C" Visible="0">
							<Properties Force="-865.244053408054,-1092.75916292847,-25.3643812913117" RelativeVelocity="0.217858232366617,-0.0934945078158229,-0.242982661842683"/>
						</Atom3d>
						<Atom3d ID="1033" HasProperties="1" Mapping="410" Parent="59" UserID="326" DisplayStyle="Line" XYZ="0.513771439805111,0.0468283197684717,-0.10194310317554" Connections="1034,1036,1038" ForcefieldType="n3m" Charge="-0.446" Components="N" Visible="0">
							<Properties Force="-163.306997278526,708.52001532674,329.722264833613" RelativeVelocity="-0.147991022586981,-0.121178520246535,-0.0108656745471412"/>
						</Atom3d>
						<Bond ID="1034" Mapping="410" Parent="59" Connects="1032,1033" Visible="0"/>
						<Atom3d ID="1035" HasProperties="1" Mapping="410" Parent="59" UserID="327" DisplayStyle="Line" XYZ="0.560033763614055,0.0484843795921247,-0.114668479866224" Connections="1036,1044,1046,1048" ForcefieldType="c4" Charge="0.064" Components="C" Visible="0">
							<Properties Force="148.211816604351,-1865.48100158709,-322.821380551674" RelativeVelocity="-0.141334162725511,-0.137691328661427,0.102732914317108"/>
						</Atom3d>
						<Bond ID="1036" Mapping="410" Parent="59" Connects="1033,1035" Visible="0"/>
						<Atom3d ID="1037" HasProperties="1" Mapping="410" Parent="59" UserID="328" DisplayStyle="Line" XYZ="0.482029196878499,0.0136781431943457,-0.118720808954676" Connections="1038,1050,1052,1054" ForcefieldType="c4" Charge="0.064" Components="C" Visible="0">
							<Properties Force="1668.02585981418,-1120.72119136444,592.33519029298" RelativeVelocity="0.0522533868442999,-0.0958900304681076,-0.0489906739674912"/>
						</Atom3d>
						<Bond ID="1038" Mapping="410" Parent="59" Connects="1033,1037" Visible="0"/>
						<Atom3d ID="1039" HasProperties="1" Mapping="410" Parent="59" UserID="329" DisplayStyle="Line" XYZ="0.523913833614991,0.112401770582313,-0.0670038145430464" Connections="1040" ForcefieldType="o1=" Charge="-0.45" Components="O" Visible="0">
							<Properties Force="302.313718682041,654.268090422713,179.384553440205" RelativeVelocity="-0.180177186473623,-0.175519127340661,0.174024239205671"/>
						</Atom3d>
						<Bond ID="1040" Mapping="410" Parent="59" Connects="1032,1039" Type="Double" Visible="0"/>
						<Atom3d ID="1041" HasProperties="1" Mapping="410" Parent="59" UserID="330" DisplayStyle="Line" Hidden="1" XYZ="0.469011767010497,0.0742890700354387,-0.0637938451580244" Connections="1042" ForcefieldType="h1" Charge="0.076" Components="H" Visible="0">
							<Properties Force="-439.358748872706,289.525657436669,130.758085280566" RelativeVelocity="0.70271475454811,-0.0886810117996667,0.32095008897087"/>
						</Atom3d>
						<Bond ID="1042" Mapping="410" Parent="59" Hidden="1" Connects="1032,1041" Visible="0"/>
						<Atom3d ID="1043" HasProperties="1" Mapping="410" Parent="59" UserID="331" DisplayStyle="Line" Hidden="1" XYZ="0.576695304102622,0.0746137747137677,-0.0981329946809605" Connections="1044" ForcefieldType="h1" Charge="0.053" Components="H" Visible="0">
							<Properties Force="382.377984143384,550.174433474531,-0.206701112682289" RelativeVelocity="1.12508045848543,0.772875271662087,0.353370903044027"/>
						</Atom3d>
						<Bond ID="1044" Mapping="410" Parent="59" Hidden="1" Connects="1035,1043" Visible="0"/>
						<Atom3d ID="1045" HasProperties="1" Mapping="410" Parent="59" UserID="332" DisplayStyle="Line" Hidden="1" XYZ="0.562986007380775,0.0498360279698777,-0.150587958227816" Connections="1046" ForcefieldType="h1" Charge="0.053" Components="H" Visible="0">
							<Properties Force="139.223416478271,182.426853833023,-11.6643374398007" RelativeVelocity="0.667968860876334,-0.577869042026788,-0.392045086024672"/>
						</Atom3d>
						<Bond ID="1046" Mapping="410" Parent="59" Hidden="1" Connects="1035,1045" Visible="0"/>
						<Atom3d ID="1047" HasProperties="1" Mapping="410" Parent="59" UserID="333" DisplayStyle="Line" Hidden="1" XYZ="0.579159453226777,0.0178537293016566,-0.103690725483623" Connections="1048" ForcefieldType="h1" Charge="0.053" Components="H" Visible="0">
							<Properties Force="-599.065768152439,521.897381248951,-247.751029910921" RelativeVelocity="-0.776287260172399,0.102412342972098,0.0765051505532384"/>
						</Atom3d>
						<Bond ID="1048" Mapping="410" Parent="59" Hidden="1" Connects="1035,1047" Visible="0"/>
						<Atom3d ID="1049" HasProperties="1" Mapping="410" Parent="59" UserID="334" DisplayStyle="Line" Hidden="1" XYZ="0.448791751570217,0.0135717193768897,-0.107869837695106" Connections="1050" ForcefieldType="h1" Charge="0.053" Components="H" Visible="0">
							<Properties Force="-588.080182140693,824.01429444706,618.726210127917" RelativeVelocity="0.457546926163712,0.130882318359488,-0.473679395204143"/>
						</Atom3d>
						<Bond ID="1050" Mapping="410" Parent="59" Hidden="1" Connects="1037,1049" Visible="0"/>
						<Atom3d ID="1051" HasProperties="1" Mapping="410" Parent="59" UserID="335" DisplayStyle="Line" Hidden="1" XYZ="0.493824969913156,-0.0194167135292924,-0.107255583966459" Connections="1052" ForcefieldType="h1" Charge="0.053" Components="H" Visible="0">
							<Properties Force="-33.8990118074745,353.209643916558,-271.352007479194" RelativeVelocity="0.37502074305109,0.209178882111461,-0.00694816597155383"/>
						</Atom3d>
						<Bond ID="1052" Mapping="410" Parent="59" Hidden="1" Connects="1037,1051" Visible="0"/>
						<Atom3d ID="1053" HasProperties="1" Mapping="410" Parent="59" UserID="336" DisplayStyle="Line" Hidden="1" XYZ="0.481749904987864,0.0132618603662786,-0.153571229995072" Connections="1054" ForcefieldType="h1" Charge="0.053" Components="H" Visible="0">
							<Properties Force="62.3969199242389,1.4462341195876,-941.719051350672" RelativeVelocity="-0.161709474566393,0.74593052479388,-0.428771140616836"/>
						</Atom3d>
						<Bond ID="1054" Mapping="410" Parent="59" Hidden="1" Connects="1037,1053" Visible="0"/>
						<Molecule ID="59" Mapping="410" Parent="2" Children="ci(24):23+1032,5615" Name="Sketch 25" XYZ="-0.0734679447266086,-0.22040383417088,0.146935889447253" Visible="0"/>
						<Atom3d ID="1055" HasProperties="1" Mapping="410" Parent="61" UserID="337" DisplayStyle="Line" XYZ="1.04978900495254,0.589153156198452,0.816676637909633" Connections="1057,1063,1065" ForcefieldType="c3&apos;" Charge="0.374" Components="C" Visible="0">
							<Properties Force="570.893372480553,-1152.83607220052,1478.97824465031" RelativeVelocity="0.301164802858676,0.202261781387151,-0.328528164671828"/>
						</Atom3d>
						<Atom3d ID="1056" HasProperties="1" Mapping="410" Parent="61" UserID="338" DisplayStyle="Line" XYZ="1.034089973687,0.54717425379656,0.811934143500681" Connections="1057,1059,1061" ForcefieldType="n3m" Charge="-0.446" Components="N" Visible="0">
							<Properties Force="1150.1926406419,1072.93357614993,328.866286610581" RelativeVelocity="-0.11390741023661,0.176824315009888,-0.118680816106907"/>
						</Atom3d>
						<Bond ID="1057" Mapping="410" Parent="61" Connects="1055,1056" Visible="0"/>
						<Atom3d ID="1058" HasProperties="1" Mapping="410" Parent="61" UserID="339" DisplayStyle="Line" XYZ="1.00657214452011,0.536513203784658,0.775825131634938" Connections="1059,1067,1069,1071" ForcefieldType="c4" Charge="0.064" Components="C" Visible="0">
							<Properties Force="-677.192751044819,1087.59606475173,-811.074254505825" RelativeVelocity="0.091853086059698,0.0868883056327791,0.159761240171706"/>
						</Atom3d>
						<Bond ID="1059" Mapping="410" Parent="61" Connects="1056,1058" Visible="0"/>
						<Atom3d ID="1060" HasProperties="1" Mapping="410" Parent="61" UserID="340" DisplayStyle="Line" XYZ="1.03048082572454,0.521480333276695,0.852602620491628" Connections="1061,1073,1075,1077" ForcefieldType="c4" Charge="0.064" Components="C" Visible="0">
							<Properties Force="-138.949908601431,-908.510856338694,-84.9880250248315" RelativeVelocity="-0.1857626783112,-0.00216787739809976,-0.1448755411649"/>
						</Atom3d>
						<Bond ID="1061" Mapping="410" Parent="61" Connects="1056,1060" Visible="0"/>
						<Atom3d ID="1062" HasProperties="1" Mapping="410" Parent="61" UserID="341" DisplayStyle="Line" XYZ="1.04484079169838,0.621214261146554,0.794413053866259" Connections="1063" ForcefieldType="o1=" Charge="-0.45" Components="O" Visible="0">
							<Properties Force="-215.3869324012,61.8446474091991,-577.423539532477" RelativeVelocity="0.0751318598538392,0.184869849329729,0.0613839695237069"/>
						</Atom3d>
						<Bond ID="1063" Mapping="410" Parent="61" Connects="1055,1062" Type="Double" Visible="0"/>
						<Atom3d ID="1064" HasProperties="1" Mapping="410" Parent="61" UserID="342" DisplayStyle="Line" Hidden="1" XYZ="1.07131053016915,0.589753931405989,0.847629389294835" Connections="1065" ForcefieldType="h1" Charge="0.076" Components="H" Visible="0">
							<Properties Force="-282.985947445654,186.738299151453,-432.981915301591" RelativeVelocity="-0.432435157831936,-1.550547975913,-0.063546339725611"/>
						</Atom3d>
						<Bond ID="1065" Mapping="410" Parent="61" Hidden="1" Connects="1055,1064" Visible="0"/>
						<Atom3d ID="1066" HasProperties="1" Mapping="410" Parent="61" UserID="343" DisplayStyle="Line" Hidden="1" XYZ="1.00187870867047,0.502055883869212,0.772797317711374" Connections="1067" ForcefieldType="h1" Charge="0.053" Components="H" Visible="0">
							<Properties Force="-142.433393198793,-854.955093203855,39.9875652442085" RelativeVelocity="-0.284824375248528,0.459250794543782,0.374682771826032"/>
						</Atom3d>
						<Bond ID="1067" Mapping="410" Parent="61" Hidden="1" Connects="1058,1066" Visible="0"/>
						<Atom3d ID="1068" HasProperties="1" Mapping="410" Parent="61" UserID="344" DisplayStyle="Line" Hidden="1" XYZ="1.01960122623126,0.548309419655521,0.743589190003888" Connections="1069" ForcefieldType="h1" Charge="0.053" Components="H" Visible="0">
							<Properties Force="97.8317919992022,-68.3554226631256,415.755899243903" RelativeVelocity="-0.555199098667986,0.0837600121323143,0.223708717604434"/>
						</Atom3d>
						<Bond ID="1069" Mapping="410" Parent="61" Hidden="1" Connects="1058,1068" Visible="0"/>
						<Atom3d ID="1070" HasProperties="1" Mapping="410" Parent="61" UserID="345" DisplayStyle="Line" Hidden="1" XYZ="0.974660372917271,0.553448843794617,0.779868511417887" Connections="1071" ForcefieldType="h1" Charge="0.053" Components="H" Visible="0">
							<Properties Force="-83.4923558873977,-278.970475321605,-69.7308700547118" RelativeVelocity="0.713568173154855,0.00625223870396231,0.256534134543051"/>
						</Atom3d>
						<Bond ID="1071" Mapping="410" Parent="61" Hidden="1" Connects="1058,1070" Visible="0"/>
						<Atom3d ID="1072" HasProperties="1" Mapping="410" Parent="61" UserID="346" DisplayStyle="Line" Hidden="1" XYZ="0.997216748627091,0.525643533303522,0.865805857086645" Connections="1073" ForcefieldType="h1" Charge="0.053" Components="H" Visible="0">
							<Properties Force="-18.2771492685949,141.861982502372,294.328093405785" RelativeVelocity="-0.042817268124224,-0.399782861480017,0.699673569148967"/>
						</Atom3d>
						<Bond ID="1073" Mapping="410" Parent="61" Hidden="1" Connects="1060,1072" Visible="0"/>
						<Atom3d ID="1074" HasProperties="1" Mapping="410" Parent="61" UserID="347" DisplayStyle="Line" Hidden="1" XYZ="1.05594284905688,0.53041555971237,0.878306381453525" Connections="1075" ForcefieldType="h1" Charge="0.053" Components="H" Visible="0">
							<Properties Force="-496.460185297511,-204.097390813106,-682.263789795497" RelativeVelocity="-0.545427921359154,0.382243294464065,-0.67973480851832"/>
						</Atom3d>
						<Bond ID="1075" Mapping="410" Parent="61" Hidden="1" Connects="1060,1074" Visible="0"/>
						<Atom3d ID="1076" HasProperties="1" Mapping="410" Parent="61" UserID="348" DisplayStyle="Line" Hidden="1" XYZ="1.03134756049865,0.484564334518219,0.845128005103665" Connections="1077" ForcefieldType="h1" Charge="0.053" Components="H" Visible="0">
							<Properties Force="310.833924286555,859.338469582188,90.8892059999156" RelativeVelocity="-0.105031105442655,0.460345566764635,0.434331378476747"/>
						</Atom3d>
						<Bond ID="1077" Mapping="410" Parent="61" Hidden="1" Connects="1060,1076" Visible="0"/>
						<Molecule ID="61" Mapping="410" Parent="2" Children="ci(24):23+1055,5616" Name="Sketch 25" XYZ="-0.0734679447266086,-0.22040383417088,0.146935889447253" Visible="0"/>
						<Atom3d ID="1078" HasProperties="1" Mapping="410" Parent="63" UserID="349" DisplayStyle="Line" XYZ="-0.82056171238973,0.373785223265633,1.09820978902487" Connections="1080,1086,1088" ForcefieldType="c3&apos;" Charge="0.374" Components="C" Visible="0">
							<Properties Force="480.352254342368,-533.605913261946,-1225.88683339164" RelativeVelocity="0.0633486168069437,0.06666665714077,-0.114993677122838"/>
						</Atom3d>
						<Atom3d ID="1079" HasProperties="1" Mapping="410" Parent="63" UserID="350" DisplayStyle="Line" XYZ="-0.784972435482013,0.373428234621799,1.06806326100259" Connections="1080,1082,1084" ForcefieldType="n3m" Charge="-0.446" Components="N" Visible="0">
							<Properties Force="-1896.06846371809,510.565175244402,1003.08475196911" RelativeVelocity="0.0338243937992935,-0.110616549600488,-0.0468888962165842"/>
						</Atom3d>
						<Bond ID="1080" Mapping="410" Parent="63" Connects="1078,1079" Visible="0"/>
						<Atom3d ID="1081" HasProperties="1" Mapping="410" Parent="63" UserID="351" DisplayStyle="Line" XYZ="-0.7931901605225,0.370723532815798,1.02105664868483" Connections="1082,1090,1092,1094" ForcefieldType="c4" Charge="0.064" Components="C" Visible="0">
							<Properties Force="1306.76325518018,1021.82039529755,-243.433406019356" RelativeVelocity="-0.190847642233458,-0.00846541936814009,0.0649137029677028"/>
						</Atom3d>
						<Bond ID="1082" Mapping="410" Parent="63" Connects="1079,1081" Visible="0"/>
						<Atom3d ID="1083" HasProperties="1" Mapping="410" Parent="63" UserID="352" DisplayStyle="Line" XYZ="-0.748437926824953,0.400584299419743,1.07889525316684" Connections="1084,1096,1098,1100" ForcefieldType="c4" Charge="0.064" Components="C" Visible="0">
							<Properties Force="142.665690229352,1097.95921909978,-739.604525107611" RelativeVelocity="-0.134884881362005,-0.264362916821484,0.00970872229164353"/>
						</Atom3d>
						<Bond ID="1084" Mapping="410" Parent="63" Connects="1079,1083" Visible="0"/>
						<Atom3d ID="1085" HasProperties="1" Mapping="410" Parent="63" UserID="353" DisplayStyle="Line" XYZ="-0.857619401828608,0.361601378600307,1.08823130700386" Connections="1086" ForcefieldType="o1=" Charge="-0.45" Components="O" Visible="0">
							<Properties Force="812.88765227089,355.543090565232,347.33382648587" RelativeVelocity="0.225784657507973,-0.0777465215221459,0.18058961235911"/>
						</Atom3d>
						<Bond ID="1086" Mapping="410" Parent="63" Connects="1078,1085" Type="Double" Visible="0"/>
						<Atom3d ID="1087" HasProperties="1" Mapping="410" Parent="63" UserID="354" DisplayStyle="Line" Hidden="1" XYZ="-0.810241381328278,0.383274946295077,1.13261794747128" Connections="1088" ForcefieldType="h1" Charge="0.076" Components="H" Visible="0">
							<Properties Force="-76.6458174151712,4.57113725477732,-361.321008760323" RelativeVelocity="0.0148889198460277,0.382077550390258,-0.400394330224285"/>
						</Atom3d>
						<Bond ID="1088" Mapping="410" Parent="63" Hidden="1" Connects="1078,1087" Visible="0"/>
						<Atom3d ID="1089" HasProperties="1" Mapping="410" Parent="63" UserID="355" DisplayStyle="Line" Hidden="1" XYZ="-0.784842646035158,0.404884627309355,1.00401872943757" Connections="1090" ForcefieldType="h1" Charge="0.053" Components="H" Visible="0">
							<Properties Force="-658.399852167626,-1171.777175963,534.734685745305" RelativeVelocity="0.542577039482157,0.817120458516351,-0.282688545342352"/>
						</Atom3d>
						<Bond ID="1090" Mapping="410" Parent="63" Hidden="1" Connects="1081,1089" Visible="0"/>
						<Atom3d ID="1091" HasProperties="1" Mapping="410" Parent="63" UserID="356" DisplayStyle="Line" Hidden="1" XYZ="-0.827008353279813,0.360985077225392,1.01656945543665" Connections="1092" ForcefieldType="h1" Charge="0.053" Components="H" Visible="0">
							<Properties Force="-111.694224899749,-186.699418145718,-477.15855913377" RelativeVelocity="-0.0509445203968303,0.560418973240095,-0.610310369233395"/>
						</Atom3d>
						<Bond ID="1092" Mapping="410" Parent="63" Hidden="1" Connects="1081,1091" Visible="0"/>
						<Atom3d ID="1093" HasProperties="1" Mapping="410" Parent="63" UserID="357" DisplayStyle="Line" Hidden="1" XYZ="-0.766710306458208,0.348094787532691,1.00820386947114" Connections="1094" ForcefieldType="h1" Charge="0.053" Components="H" Visible="0">
							<Properties Force="-802.969986955348,143.854180238152,-68.2298994415728" RelativeVelocity="-0.0409082730778021,-0.0950359026359584,0.668159861021111"/>
						</Atom3d>
						<Bond ID="1094" Mapping="410" Parent="63" Hidden="1" Connects="1081,1093" Visible="0"/>
						<Atom3d ID="1095" HasProperties="1" Mapping="410" Parent="63" UserID="358" DisplayStyle="Line" Hidden="1" XYZ="-0.728759476545412,0.404068588642639,1.04832104723925" Connections="1096" ForcefieldType="h1" Charge="0.053" Components="H" Visible="0">
							<Properties Force="200.694857748239,-188.246704481281,384.55781900794" RelativeVelocity="-0.415041443198209,0.0716576660119519,-0.0429811592375369"/>
						</Atom3d>
						<Bond ID="1096" Mapping="410" Parent="63" Hidden="1" Connects="1083,1095" Visible="0"/>
						<Atom3d ID="1097" HasProperties="1" Mapping="410" Parent="63" UserID="359" DisplayStyle="Line" Hidden="1" XYZ="-0.731342176499812,0.383004616509616,1.10355859721448" Connections="1098" ForcefieldType="h1" Charge="0.053" Components="H" Visible="0">
							<Properties Force="780.003928881535,1.79730210692633,713.560457473164" RelativeVelocity="-0.575512268495647,-0.333043147653812,0.416380848652374"/>
						</Atom3d>
						<Bond ID="1098" Mapping="410" Parent="63" Hidden="1" Connects="1083,1097" Visible="0"/>
						<Atom3d ID="1099" HasProperties="1" Mapping="410" Parent="63" UserID="360" DisplayStyle="Line" Hidden="1" XYZ="-0.755428743717049,0.436620647105737,1.08702876527115" Connections="1100" ForcefieldType="h1" Charge="0.053" Components="H" Visible="0">
							<Properties Force="-133.724071364386,-894.801013546878,127.290343937421" RelativeVelocity="0.295286841364632,-0.249923407748544,-0.167193585649298"/>
						</Atom3d>
						<Bond ID="1100" Mapping="410" Parent="63" Hidden="1" Connects="1083,1099" Visible="0"/>
						<Molecule ID="63" Mapping="410" Parent="2" Children="ci(24):23+1078,5617" Name="Sketch 25" XYZ="-0.0734679447266086,-0.22040383417088,0.146935889447253" Visible="0"/>
						<Atom3d ID="1101" HasProperties="1" Mapping="410" Parent="65" UserID="361" DisplayStyle="Line" XYZ="0.311543370255445,-0.110383667851408,0.386103899186776" Connections="1103,1109,1111" ForcefieldType="c3&apos;" Charge="0.374" Components="C" Visible="0">
							<Properties Force="1063.07381580263,-444.575250427489,-428.65305905999" RelativeVelocity="0.388078427678847,-0.250379116782361,0.00517358295574841"/>
						</Atom3d>
						<Atom3d ID="1102" HasProperties="1" Mapping="410" Parent="65" UserID="362" DisplayStyle="Line" XYZ="0.314337113199397,-0.148728945329298,0.363712968529865" Connections="1103,1105,1107" ForcefieldType="n3m" Charge="-0.446" Components="N" Visible="0">
							<Properties Force="-219.584776562818,-216.401278661795,-56.0280064632825" RelativeVelocity="0.20164632155723,0.0489794453800439,-0.0280271196849761"/>
						</Atom3d>
						<Bond ID="1103" Mapping="410" Parent="65" Connects="1101,1102" Visible="0"/>
						<Atom3d ID="1104" HasProperties="1" Mapping="410" Parent="65" UserID="363" DisplayStyle="Line" XYZ="0.273582408505506,-0.162290646537924,0.340957913187659" Connections="1105,1113,1115,1117" ForcefieldType="c4" Charge="0.064" Components="C" Visible="0">
							<Properties Force="663.044699047745,-1100.56452955435,232.73805614278" RelativeVelocity="-0.139126519646216,-0.0284953287978354,0.0775036076864988"/>
						</Atom3d>
						<Bond ID="1105" Mapping="410" Parent="65" Connects="1102,1104" Visible="0"/>
						<Atom3d ID="1106" HasProperties="1" Mapping="410" Parent="65" UserID="364" DisplayStyle="Line" XYZ="0.35535954515993,-0.175622507244917,0.360334332380662" Connections="1107,1119,1121,1123" ForcefieldType="c4" Charge="0.064" Components="C" Visible="0">
							<Properties Force="43.7227230556199,1462.05908432394,-716.131532447135" RelativeVelocity="0.107610007786757,-0.186978157105423,-0.1544795483547"/>
						</Atom3d>
						<Bond ID="1107" Mapping="410" Parent="65" Connects="1102,1106" Visible="0"/>
						<Atom3d ID="1108" HasProperties="1" Mapping="410" Parent="65" UserID="365" DisplayStyle="Line" XYZ="0.27923502637335,-0.0877371257803603,0.387378480809649" Connections="1109" ForcefieldType="o1=" Charge="-0.45" Components="O" Visible="0">
							<Properties Force="-493.08570237857,283.09263532625,222.154197013858" RelativeVelocity="-0.0491860273847455,-0.0425836922061246,-0.107897863871159"/>
						</Atom3d>
						<Bond ID="1109" Mapping="410" Parent="65" Connects="1101,1108" Type="Double" Visible="0"/>
						<Atom3d ID="1110" HasProperties="1" Mapping="410" Parent="65" UserID="366" DisplayStyle="Line" Hidden="1" XYZ="0.34409722540674,-0.100035048415706,0.400134108733931" Connections="1111" ForcefieldType="h1" Charge="0.076" Components="H" Visible="0">
							<Properties Force="-220.569836217934,-117.053828676465,45.3688535956875" RelativeVelocity="0.703829158784604,-0.596565466161593,-0.40854664221586"/>
						</Atom3d>
						<Bond ID="1111" Mapping="410" Parent="65" Hidden="1" Connects="1101,1110" Visible="0"/>
						<Atom3d ID="1112" HasProperties="1" Mapping="410" Parent="65" UserID="367" DisplayStyle="Line" Hidden="1" XYZ="0.270792894459302,-0.151227404001894,0.306495990464294" Connections="1113" ForcefieldType="h1" Charge="0.053" Components="H" Visible="0">
							<Properties Force="193.909352157724,-127.611508041143,97.4434405114534" RelativeVelocity="0.363632487353961,-0.174375797759162,-0.250743541244792"/>
						</Atom3d>
						<Bond ID="1113" Mapping="410" Parent="65" Hidden="1" Connects="1104,1112" Visible="0"/>
						<Atom3d ID="1114" HasProperties="1" Mapping="410" Parent="65" UserID="368" DisplayStyle="Line" Hidden="1" XYZ="0.246389475359831,-0.149629199480297,0.35889789762885" Connections="1115" ForcefieldType="h1" Charge="0.053" Components="H" Visible="0">
							<Properties Force="-724.703407584929,331.213367648936,268.261787856828" RelativeVelocity="-0.46279130213098,-1.12348337491941,-0.336638851701193"/>
						</Atom3d>
						<Bond ID="1115" Mapping="410" Parent="65" Hidden="1" Connects="1104,1114" Visible="0"/>
						<Atom3d ID="1116" HasProperties="1" Mapping="410" Parent="65" UserID="369" DisplayStyle="Line" Hidden="1" XYZ="0.270037381958038,-0.199162805335875,0.344289719655911" Connections="1117" ForcefieldType="h1" Charge="0.053" Components="H" Visible="0">
							<Properties Force="120.195890595642,575.700748814964,-334.373195013211" RelativeVelocity="-0.757071368739832,0.515529164915361,-0.782500440007351"/>
						</Atom3d>
						<Bond ID="1117" Mapping="410" Parent="65" Hidden="1" Connects="1104,1116" Visible="0"/>
						<Atom3d ID="1118" HasProperties="1" Mapping="410" Parent="65" UserID="370" DisplayStyle="Line" Hidden="1" XYZ="0.383126767999669,-0.151050852981539,0.36358319933615" Connections="1119" ForcefieldType="h1" Charge="0.053" Components="H" Visible="0">
							<Properties Force="-343.864987612502,-742.140543219528,205.95123100338" RelativeVelocity="0.271283735543042,0.118953912767353,-0.638403948331689"/>
						</Atom3d>
						<Bond ID="1119" Mapping="410" Parent="65" Hidden="1" Connects="1106,1118" Visible="0"/>
						<Atom3d ID="1120" HasProperties="1" Mapping="410" Parent="65" UserID="371" DisplayStyle="Line" Hidden="1" XYZ="0.358642136917735,-0.188454993346431,0.326532212402643" Connections="1121" ForcefieldType="h1" Charge="0.053" Components="H" Visible="0">
							<Properties Force="-130.95632786994,-41.2773549371882,80.5109948166826" RelativeVelocity="-0.654892118388823,-0.0919488113099074,0.268587180568457"/>
						</Atom3d>
						<Bond ID="1121" Mapping="410" Parent="65" Hidden="1" Connects="1106,1120" Visible="0"/>
						<Atom3d ID="1122" HasProperties="1" Mapping="410" Parent="65" UserID="372" DisplayStyle="Line" Hidden="1" XYZ="0.357294741056784,-0.203201755933407,0.382872563034605" Connections="1123" ForcefieldType="h1" Charge="0.053" Components="H" Visible="0">
							<Properties Force="-28.7509613151191,-37.0934593822285,326.13480830538" RelativeVelocity="0.235813598885254,-0.222826545364147,-0.833202666174636"/>
						</Atom3d>
						<Bond ID="1123" Mapping="410" Parent="65" Hidden="1" Connects="1106,1122" Visible="0"/>
						<Molecule ID="65" Mapping="410" Parent="2" Children="ci(24):23+1101,5618" Name="Sketch 25" XYZ="-0.0734679447266086,-0.22040383417088,0.146935889447253" Visible="0"/>
						<Atom3d ID="1124" HasProperties="1" Mapping="410" Parent="67" UserID="373" DisplayStyle="Line" XYZ="0.870479661435744,0.360867403217152,0.689376231374601" Connections="1126,1132,1134" ForcefieldType="c3&apos;" Charge="0.374" Components="C">
							<Properties Force="-1141.28080591496,179.041069102726,-667.933933305767" RelativeVelocity="0.146860390518822,0.214725440765497,-0.0204759674484588"/>
						</Atom3d>
						<Atom3d ID="1125" HasProperties="1" Mapping="410" Parent="67" UserID="374" DisplayStyle="Line" XYZ="0.832673020647331,0.356711146598301,0.665593871053863" Connections="1126,1128,1130" ForcefieldType="n3m" Charge="-0.446" Components="N">
							<Properties Force="302.077219209865,62.9819202014312,818.052938142241" RelativeVelocity="0.0839638028441374,-0.215725386654616,-0.131193679729667"/>
						</Atom3d>
						<Bond ID="1126" Mapping="410" Parent="67" Connects="1124,1125"/>
						<Atom3d ID="1127" HasProperties="1" Mapping="410" Parent="67" UserID="375" DisplayStyle="Line" XYZ="0.801583666267115,0.394089243181252,0.661896059809664" Connections="1128,1136,1138,1140" ForcefieldType="c4" Charge="0.064" Components="C">
							<Properties Force="618.625110181397,122.117606163995,-792.264932120755" RelativeVelocity="-0.0945665280408904,-0.131833564791009,0.0787865524517828"/>
						</Atom3d>
						<Bond ID="1128" Mapping="410" Parent="67" Connects="1125,1127"/>
						<Atom3d ID="1129" HasProperties="1" Mapping="410" Parent="67" UserID="376" DisplayStyle="Line" XYZ="0.81202826301607,0.313312829290001,0.663243207541998" Connections="1130,1142,1144,1146" ForcefieldType="c4" Charge="0.064" Components="C">
							<Properties Force="100.126611565693,538.864669187894,-768.801523937495" RelativeVelocity="-0.0249917941586075,0.0469963613428713,-0.0544752184687891"/>
						</Atom3d>
						<Bond ID="1130" Mapping="410" Parent="67" Connects="1125,1129"/>
						<Atom3d ID="1131" HasProperties="1" Mapping="410" Parent="67" UserID="377" DisplayStyle="Line" XYZ="0.884576761108214,0.396160184664408,0.700376768414941" Connections="1132" ForcefieldType="o1=" Charge="-0.45" Components="O">
							<Properties Force="226.470470386627,161.379656409626,267.695180213091" RelativeVelocity="-0.0369860972183397,-0.0693631313915202,0.0451063366981293"/>
						</Atom3d>
						<Bond ID="1132" Mapping="410" Parent="67" Connects="1124,1131" Type="Double"/>
						<Atom3d ID="1133" HasProperties="1" Mapping="410" Parent="67" UserID="378" DisplayStyle="Line" Hidden="1" XYZ="0.884715041011621,0.328556031683754,0.697506597137717" Connections="1134" ForcefieldType="h1" Charge="0.076" Components="H">
							<Properties Force="339.83227278643,-164.106285102305,23.5834194830413" RelativeVelocity="-0.682087468129718,0.583852640886542,0.0423532154785124"/>
						</Atom3d>
						<Bond ID="1134" Mapping="410" Parent="67" Hidden="1" Connects="1124,1133"/>
						<Atom3d ID="1135" HasProperties="1" Mapping="410" Parent="67" UserID="379" DisplayStyle="Line" Hidden="1" XYZ="0.785884505750255,0.386824982209424,0.62968392793186" Connections="1136" ForcefieldType="h1" Charge="0.053" Components="H">
							<Properties Force="-208.495658344251,461.947506211392,285.02038096" RelativeVelocity="-0.618187620989627,-0.161136635173995,-0.361099972581901"/>
						</Atom3d>
						<Bond ID="1136" Mapping="410" Parent="67" Hidden="1" Connects="1127,1135"/>
						<Atom3d ID="1137" HasProperties="1" Mapping="410" Parent="67" UserID="380" DisplayStyle="Line" Hidden="1" XYZ="0.81933692568845,0.426528853907396,0.659705667928454" Connections="1138" ForcefieldType="h1" Charge="0.053" Components="H">
							<Properties Force="-251.580161804716,-660.909874398144,33.1947999268575" RelativeVelocity="0.924239671876544,0.369517603503045,0.228701620076631"/>
						</Atom3d>
						<Bond ID="1138" Mapping="410" Parent="67" Hidden="1" Connects="1127,1137"/>
						<Atom3d ID="1139" HasProperties="1" Mapping="410" Parent="67" UserID="381" DisplayStyle="Line" Hidden="1" XYZ="0.776728400039952,0.397482102551835,0.687982787633629" Connections="1140" ForcefieldType="h1" Charge="0.053" Components="H">
							<Properties Force="180.936329298456,-278.640716153707,-32.1081188214287" RelativeVelocity="0.208742044819107,0.700973239282954,-0.757522657970175"/>
						</Atom3d>
						<Bond ID="1140" Mapping="410" Parent="67" Hidden="1" Connects="1127,1139"/>
						<Atom3d ID="1141" HasProperties="1" Mapping="410" Parent="67" UserID="382" DisplayStyle="Line" Hidden="1" XYZ="0.787370879465884,0.311873246227407,0.688427887717767" Connections="1142" ForcefieldType="h1" Charge="0.053" Components="H">
							<Properties Force="-529.986412518679,-295.938874229129,357.448650280633" RelativeVelocity="-0.140765906989933,0.482379884338711,0.172242132867224"/>
						</Atom3d>
						<Bond ID="1142" Mapping="410" Parent="67" Hidden="1" Connects="1129,1141"/>
						<Atom3d ID="1143" HasProperties="1" Mapping="410" Parent="67" UserID="383" DisplayStyle="Line" Hidden="1" XYZ="0.835801627739687,0.286811614089339,0.668253214130552" Connections="1144" ForcefieldType="h1" Charge="0.053" Components="H">
							<Properties Force="41.7446733412948,7.75458929847492,-108.641427138324" RelativeVelocity="0.57224842599312,0.390322985878391,-0.600023808574609"/>
						</Atom3d>
						<Bond ID="1144" Mapping="410" Parent="67" Hidden="1" Connects="1129,1143"/>
						<Atom3d ID="1145" HasProperties="1" Mapping="410" Parent="67" UserID="384" DisplayStyle="Line" Hidden="1" XYZ="0.79643697155024,0.311378026557014,0.629865049757733" Connections="1146" ForcefieldType="h1" Charge="0.053" Components="H">
							<Properties Force="153.024007228772,-269.006567823567,450.855518462618" RelativeVelocity="-0.1081280396598,0.332926418916906,0.175534335658319"/>
						</Atom3d>
						<Bond ID="1146" Mapping="410" Parent="67" Hidden="1" Connects="1129,1145"/>
						<Molecule ID="67" Mapping="410" Parent="2" Children="ci(24):23+1124,5619" Name="Sketch 25" XYZ="-0.186146208573044,-0.561023025731527,0.148298866043707"/>
						<Atom3d ID="1147" HasProperties="1" Mapping="410" Parent="69" UserID="385" DisplayStyle="Line" XYZ="1.37480860194631,-1.48899398152475,0.425555578815897" Connections="1149,1155,1157" ForcefieldType="c3&apos;" Charge="0.374" Components="C" Visible="0">
							<Properties Force="176.339850686372,-1040.33451158668,120.107800170562" RelativeVelocity="0.0612983515403169,0.0944670746639018,0.326959749291587"/>
						</Atom3d>
						<Atom3d ID="1148" HasProperties="1" Mapping="410" Parent="69" UserID="386" DisplayStyle="Line" XYZ="1.40440693087114,-1.46020839201357,0.408397741205989" Connections="1149,1151,1153" ForcefieldType="n3m" Charge="-0.446" Components="N" Visible="0">
							<Properties Force="-1.03426915424556,-461.132993220089,1782.67880212627" RelativeVelocity="-0.00289616270466367,-0.083199542469611,0.00805106175938954"/>
						</Atom3d>
						<Bond ID="1149" Mapping="410" Parent="69" Connects="1147,1148" Visible="0"/>
						<Atom3d ID="1150" HasProperties="1" Mapping="410" Parent="69" UserID="387" DisplayStyle="Line" XYZ="1.44517969242779,-1.45002677134027,0.430791938365515" Connections="1151,1159,1161,1163" ForcefieldType="c4" Charge="0.064" Components="C" Visible="0">
							<Properties Force="295.457642545755,-300.153635787783,208.782025812797" RelativeVelocity="0.100645446888483,-0.203493761880903,0.154993347866702"/>
						</Atom3d>
						<Bond ID="1151" Mapping="410" Parent="69" Connects="1148,1150" Visible="0"/>
						<Atom3d ID="1152" HasProperties="1" Mapping="410" Parent="69" UserID="388" DisplayStyle="Line" XYZ="1.40256975930186,-1.4527746827146,0.363099681343335" Connections="1153,1165,1167,1169" ForcefieldType="c4" Charge="0.064" Components="C" Visible="0">
							<Properties Force="-18.4107480645934,1094.68249522626,-1663.18700272754" RelativeVelocity="-0.155158048798013,0.12235040208285,-0.225526560739212"/>
						</Atom3d>
						<Bond ID="1153" Mapping="410" Parent="69" Connects="1148,1152" Visible="0"/>
						<Atom3d ID="1154" HasProperties="1" Mapping="410" Parent="69" UserID="389" DisplayStyle="Line" XYZ="1.37802708009497,-1.51004538740674,0.460490737177864" Connections="1155" ForcefieldType="o1=" Charge="-0.45" Components="O" Visible="0">
							<Properties Force="109.685152615161,1270.62164397934,-1162.72024766787" RelativeVelocity="-0.0790257215923048,-0.0491544915990908,0.150604170274357"/>
						</Atom3d>
						<Bond ID="1155" Mapping="410" Parent="69" Connects="1147,1154" Type="Double" Visible="0"/>
						<Atom3d ID="1156" HasProperties="1" Mapping="410" Parent="69" UserID="390" DisplayStyle="Line" Hidden="1" XYZ="1.34783520678327,-1.49528195235226,0.40013828708156" Connections="1157" ForcefieldType="h1" Charge="0.076" Components="H" Visible="0">
							<Properties Force="159.685127474283,38.9553180636572,635.699194821915" RelativeVelocity="-0.328220688154467,-0.545271764413077,-0.378756642453383"/>
						</Atom3d>
						<Bond ID="1157" Mapping="410" Parent="69" Hidden="1" Connects="1147,1156" Visible="0"/>
						<Atom3d ID="1158" HasProperties="1" Mapping="410" Parent="69" UserID="391" DisplayStyle="Line" Hidden="1" XYZ="1.44687743784114,-1.46497756210166,0.464466551810617" Connections="1159" ForcefieldType="h1" Charge="0.053" Components="H" Visible="0">
							<Properties Force="-246.295738454782,217.81106838952,-585.224655424531" RelativeVelocity="-0.474125061514044,0.268846498377455,0.108520073178935"/>
						</Atom3d>
						<Bond ID="1159" Mapping="410" Parent="69" Hidden="1" Connects="1150,1158" Visible="0"/>
						<Atom3d ID="1160" HasProperties="1" Mapping="410" Parent="69" UserID="392" DisplayStyle="Line" Hidden="1" XYZ="1.45138043059037,-1.41428630676918,0.433492296316235" Connections="1161" ForcefieldType="h1" Charge="0.053" Components="H" Visible="0">
							<Properties Force="-225.373383859108,-174.496939491768,-3.17268985092966" RelativeVelocity="-1.02776360875785,0.745490063837509,-0.938520474087507"/>
						</Atom3d>
						<Bond ID="1161" Mapping="410" Parent="69" Hidden="1" Connects="1150,1160" Visible="0"/>
						<Atom3d ID="1162" HasProperties="1" Mapping="410" Parent="69" UserID="393" DisplayStyle="Line" Hidden="1" XYZ="1.471708073614,-1.46441357372069,0.410771887150576" Connections="1163" ForcefieldType="h1" Charge="0.053" Components="H" Visible="0">
							<Properties Force="225.670001504267,65.2640368845574,204.786265698242" RelativeVelocity="-0.144785091799475,0.377145301271956,-0.0878727522338635"/>
						</Atom3d>
						<Bond ID="1163" Mapping="410" Parent="69" Hidden="1" Connects="1150,1162" Visible="0"/>
						<Atom3d ID="1164" HasProperties="1" Mapping="410" Parent="69" UserID="394" DisplayStyle="Line" Hidden="1" XYZ="1.38419606221437,-1.41979890509012,0.35735593551988" Connections="1165" ForcefieldType="h1" Charge="0.053" Components="H" Visible="0">
							<Properties Force="333.975520691303,-1124.36611022739,-25.5813115748804" RelativeVelocity="-0.72188649596416,-0.361023551628288,-0.298727758011326"/>
						</Atom3d>
						<Bond ID="1165" Mapping="410" Parent="69" Hidden="1" Connects="1152,1164" Visible="0"/>
						<Atom3d ID="1166" HasProperties="1" Mapping="410" Parent="69" UserID="395" DisplayStyle="Line" Hidden="1" XYZ="1.38693818995044,-1.48199479547489,0.347847291133142" Connections="1167" ForcefieldType="h1" Charge="0.053" Components="H" Visible="0">
							<Properties Force="-45.6153555206747,491.672893039565,-196.786468930369" RelativeVelocity="0.307974375435818,0.388758527953301,-0.286544282718217"/>
						</Atom3d>
						<Bond ID="1167" Mapping="410" Parent="69" Hidden="1" Connects="1152,1166" Visible="0"/>
						<Atom3d ID="1168" HasProperties="1" Mapping="410" Parent="69" UserID="396" DisplayStyle="Line" Hidden="1" XYZ="1.4359207339193,-1.44898175854387,0.345368658106479" Connections="1169" ForcefieldType="h1" Charge="0.053" Components="H" Visible="0">
							<Properties Force="-703.857415662589,-176.214153672097,735.872334857926" RelativeVelocity="0.470293550231698,9.15162936070652e-005,-0.653725510113705"/>
						</Atom3d>
						<Bond ID="1169" Mapping="410" Parent="69" Hidden="1" Connects="1152,1168" Visible="0"/>
						<Molecule ID="69" Mapping="410" Parent="2" Children="ci(24):23+1147,5620" Name="Sketch 25" XYZ="-0.0734679447266086,-0.22040383417088,0.146935889447253" Visible="0"/>
						<Atom3d ID="1170" HasProperties="1" Mapping="410" Parent="71" UserID="397" DisplayStyle="Line" XYZ="0.109743081247556,0.225672982754835,1.60712085763367" Connections="1172,1178,1180" ForcefieldType="c3&apos;" Charge="0.374" Components="C" Visible="0">
							<Properties Force="-168.512132831161,1240.90255754735,302.875591382428" RelativeVelocity="0.0853892508201528,0.112710976205491,-0.0691273877817684"/>
						</Atom3d>
						<Atom3d ID="1171" HasProperties="1" Mapping="410" Parent="71" UserID="398" DisplayStyle="Line" XYZ="0.124296126032799,0.259946160295781,1.63187369120788" Connections="1172,1174,1176" ForcefieldType="n3m" Charge="-0.446" Components="N" Visible="0">
							<Properties Force="376.347019794926,-1185.03093740624,-23.8143136272011" RelativeVelocity="-0.104495704585748,0.216869261322314,-0.149707959931485"/>
						</Atom3d>
						<Bond ID="1172" Mapping="410" Parent="71" Connects="1170,1171" Visible="0"/>
						<Atom3d ID="1173" HasProperties="1" Mapping="410" Parent="71" UserID="399" DisplayStyle="Line" XYZ="0.141315170130277,0.252188724763473,1.67688203191593" Connections="1174,1182,1184,1186" ForcefieldType="c4" Charge="0.064" Components="C" Visible="0">
							<Properties Force="-466.075102273814,612.282272767301,110.497707447973" RelativeVelocity="-0.120496922938561,-0.0253610637709457,0.150938526335673"/>
						</Atom3d>
						<Bond ID="1174" Mapping="410" Parent="71" Connects="1171,1173" Visible="0"/>
						<Atom3d ID="1175" HasProperties="1" Mapping="410" Parent="71" UserID="400" DisplayStyle="Line" XYZ="0.114796376178719,0.304908098829641,1.62038205315708" Connections="1176,1188,1190,1192" ForcefieldType="c4" Charge="0.064" Components="C" Visible="0">
							<Properties Force="1200.13180400046,-21.7107792953337,1151.30943566688" RelativeVelocity="-0.0752158449322396,-0.0907803061469322,-0.106510745137276"/>
						</Atom3d>
						<Bond ID="1176" Mapping="410" Parent="71" Connects="1171,1175" Visible="0"/>
						<Atom3d ID="1177" HasProperties="1" Mapping="410" Parent="71" UserID="401" DisplayStyle="Line" XYZ="0.115703061364137,0.187585707709601,1.61488627572279" Connections="1178" ForcefieldType="o1=" Charge="-0.45" Components="O" Visible="0">
							<Properties Force="105.95667363615,-623.4966240006,410.178039547272" RelativeVelocity="0.0537525617969598,-0.0079663768026101,0.0799184806688172"/>
						</Atom3d>
						<Bond ID="1178" Mapping="410" Parent="71" Connects="1170,1177" Type="Double" Visible="0"/>
						<Atom3d ID="1179" HasProperties="1" Mapping="410" Parent="71" UserID="402" DisplayStyle="Line" Hidden="1" XYZ="0.0883730690913774,0.238121512169212,1.58043228214878" Connections="1180" ForcefieldType="h1" Charge="0.076" Components="H" Visible="0">
							<Properties Force="39.6327292749839,-97.1540151449966,-366.337124865169" RelativeVelocity="-0.342917618112576,-0.414160683934892,-0.107138150622514"/>
						</Atom3d>
						<Bond ID="1180" Mapping="410" Parent="71" Hidden="1" Connects="1170,1179" Visible="0"/>
						<Atom3d ID="1181" HasProperties="1" Mapping="410" Parent="71" UserID="403" DisplayStyle="Line" Hidden="1" XYZ="0.118501728857086,0.269545470068368,1.70013119249186" Connections="1182" ForcefieldType="h1" Charge="0.053" Components="H" Visible="0">
							<Properties Force="410.500581712249,-119.709126622883,-165.037853141951" RelativeVelocity="0.124596916471846,-0.321869425006357,-0.406376889794627"/>
						</Atom3d>
						<Bond ID="1182" Mapping="410" Parent="71" Hidden="1" Connects="1173,1181" Visible="0"/>
						<Atom3d ID="1183" HasProperties="1" Mapping="410" Parent="71" UserID="404" DisplayStyle="Line" Hidden="1" XYZ="0.1748076124368,0.266708310584317,1.6817460424773" Connections="1184" ForcefieldType="h1" Charge="0.053" Components="H" Visible="0">
							<Properties Force="-327.194024847155,-353.228275293495,-134.119858535085" RelativeVelocity="0.351830311026648,-0.50693025955028,-0.199998405250937"/>
						</Atom3d>
						<Bond ID="1184" Mapping="410" Parent="71" Hidden="1" Connects="1173,1183" Visible="0"/>
						<Atom3d ID="1185" HasProperties="1" Mapping="410" Parent="71" UserID="405" DisplayStyle="Line" Hidden="1" XYZ="0.138521567721188,0.217565863819238,1.68694028285108" Connections="1186" ForcefieldType="h1" Charge="0.053" Components="H" Visible="0">
							<Properties Force="306.40301474987,72.8526134730787,-285.369928378348" RelativeVelocity="-0.443668199040745,0.0237352947359731,0.0175722236622175"/>
						</Atom3d>
						<Bond ID="1186" Mapping="410" Parent="71" Hidden="1" Connects="1173,1185" Visible="0"/>
						<Atom3d ID="1187" HasProperties="1" Mapping="410" Parent="71" UserID="406" DisplayStyle="Line" Hidden="1" XYZ="0.145380804977237,0.326285291228373,1.62157428936327" Connections="1188" ForcefieldType="h1" Charge="0.053" Components="H" Visible="0">
							<Properties Force="-649.697995257124,-358.226435956677,-363.279951610825" RelativeVelocity="-0.988999793434981,0.528377228370315,0.0179762534409627"/>
						</Atom3d>
						<Bond ID="1188" Mapping="410" Parent="71" Hidden="1" Connects="1175,1187" Visible="0"/>
						<Atom3d ID="1189" HasProperties="1" Mapping="410" Parent="71" UserID="407" DisplayStyle="Line" Hidden="1" XYZ="0.0943789735920134,0.31450631950302,1.6466366799546" Connections="1190" ForcefieldType="h1" Charge="0.053" Components="H" Visible="0">
							<Properties Force="-469.067374091314,799.256280450816,828.491201162945" RelativeVelocity="0.572619110578325,0.815271494602306,-0.213964497136071"/>
						</Atom3d>
						<Bond ID="1190" Mapping="410" Parent="71" Hidden="1" Connects="1175,1189" Visible="0"/>
						<Atom3d ID="1191" HasProperties="1" Mapping="410" Parent="71" UserID="408" DisplayStyle="Line" Hidden="1" XYZ="0.0927611707378164,0.308440289206957,1.59441731298991" Connections="1192" ForcefieldType="h1" Charge="0.053" Components="H" Visible="0">
							<Properties Force="-336.058287149204,89.9888917755872,-1458.44873713616" RelativeVelocity="-0.298050227230601,-0.284496634131281,0.824653841338509"/>
						</Atom3d>
						<Bond ID="1192" Mapping="410" Parent="71" Hidden="1" Connects="1175,1191" Visible="0"/>
						<Molecule ID="71" Mapping="410" Parent="2" Children="ci(24):23+1170,5621" Name="Sketch 25" XYZ="-0.0734679447266086,-0.22040383417088,0.146935889447253" Visible="0"/>
						<Atom3d ID="1193" HasProperties="1" Mapping="410" Parent="73" UserID="409" DisplayStyle="Line" XYZ="-0.777704020301441,1.22840113682764,0.268645701403916" Connections="1195,1201,1203" ForcefieldType="c3&apos;" Charge="0.374" Components="C" Visible="0">
							<Properties Force="-511.309971421987,-433.850604180552,991.408804999226" RelativeVelocity="0.0234978268902865,0.213272354493975,-0.236975874750597"/>
						</Atom3d>
						<Atom3d ID="1194" HasProperties="1" Mapping="410" Parent="73" UserID="410" DisplayStyle="Line" XYZ="-0.768559017200874,1.18553574192038,0.273743516084785" Connections="1195,1197,1199" ForcefieldType="n3m" Charge="-0.446" Components="N" Visible="0">
							<Properties Force="561.568144862693,-724.99383000837,-862.146687169447" RelativeVelocity="0.0786747680280972,-0.0914101733981345,-0.0653730102643638"/>
						</Atom3d>
						<Bond ID="1195" Mapping="410" Parent="73" Connects="1193,1194" Visible="0"/>
						<Atom3d ID="1196" HasProperties="1" Mapping="410" Parent="73" UserID="411" DisplayStyle="Line" XYZ="-0.762495345935944,1.15938949674774,0.231921335765022" Connections="1197,1205,1207,1209" ForcefieldType="c4" Charge="0.064" Components="C" Visible="0">
							<Properties Force="-213.622895213157,-312.491908109706,245.387378772952" RelativeVelocity="-0.145261440805377,-0.330228652500942,-0.141463815695516"/>
						</Atom3d>
						<Bond ID="1197" Mapping="410" Parent="73" Connects="1194,1196" Visible="0"/>
						<Atom3d ID="1198" HasProperties="1" Mapping="410" Parent="73" UserID="412" DisplayStyle="Line" XYZ="-0.76664967997299,1.16104398436021,0.315678601651049" Connections="1199,1211,1213,1215" ForcefieldType="c4" Charge="0.064" Components="C" Visible="0">
							<Properties Force="-119.455653652288,1084.74751125496,169.181751762989" RelativeVelocity="0.330918895917616,-0.103249700399203,-0.0680065035602716"/>
						</Atom3d>
						<Bond ID="1199" Mapping="410" Parent="73" Connects="1194,1198" Visible="0"/>
						<Atom3d ID="1200" HasProperties="1" Mapping="410" Parent="73" UserID="413" DisplayStyle="Line" XYZ="-0.782064245937683,1.24613243613913,0.233748231758819" Connections="1201" ForcefieldType="o1=" Charge="-0.45" Components="O" Visible="0">
							<Properties Force="217.504500798955,446.938865090574,-807.142918605459" RelativeVelocity="-0.0922487224374238,0.00589415364965115,0.203895003388754"/>
						</Atom3d>
						<Bond ID="1201" Mapping="410" Parent="73" Connects="1193,1200" Type="Double" Visible="0"/>
						<Atom3d ID="1202" HasProperties="1" Mapping="410" Parent="73" UserID="414" DisplayStyle="Line" Hidden="1" XYZ="-0.785526430025044,1.24533259299566,0.300386533669454" Connections="1203" ForcefieldType="h1" Charge="0.076" Components="H" Visible="0">
							<Properties Force="299.058061745106,-123.454840474159,-21.6443997843541" RelativeVelocity="-0.153938241169797,-0.108849538425351,0.781132727440904"/>
						</Atom3d>
						<Bond ID="1203" Mapping="410" Parent="73" Hidden="1" Connects="1193,1202" Visible="0"/>
						<Atom3d ID="1204" HasProperties="1" Mapping="410" Parent="73" UserID="415" DisplayStyle="Line" Hidden="1" XYZ="-0.771407992556813,1.12427267666662,0.234231986883099" Connections="1205" ForcefieldType="h1" Charge="0.053" Components="H" Visible="0">
							<Properties Force="-152.443419907307,200.330459448201,583.347432289141" RelativeVelocity="0.401578843763757,-0.184461277519845,0.134755671396908"/>
						</Atom3d>
						<Bond ID="1205" Mapping="410" Parent="73" Hidden="1" Connects="1196,1204" Visible="0"/>
						<Atom3d ID="1206" HasProperties="1" Mapping="410" Parent="73" UserID="416" DisplayStyle="Line" Hidden="1" XYZ="-0.728955523887204,1.15708344520429,0.219705806068033" Connections="1207" ForcefieldType="h1" Charge="0.053" Components="H" Visible="0">
							<Properties Force="364.776363329654,431.002449285509,108.73884749972" RelativeVelocity="-0.40055588006002,0.237445221509071,-0.23800296866537"/>
						</Atom3d>
						<Bond ID="1207" Mapping="410" Parent="73" Hidden="1" Connects="1196,1206" Visible="0"/>
						<Atom3d ID="1208" HasProperties="1" Mapping="410" Parent="73" UserID="417" DisplayStyle="Line" Hidden="1" XYZ="-0.784009118052954,1.17038496475309,0.205587035396496" Connections="1209" ForcefieldType="h1" Charge="0.053" Components="H" Visible="0">
							<Properties Force="-85.7758700158561,434.019485174404,-70.9830178637057" RelativeVelocity="0.165598999351377,-0.115768312210566,-0.0906943428396998"/>
						</Atom3d>
						<Bond ID="1209" Mapping="410" Parent="73" Hidden="1" Connects="1196,1208" Visible="0"/>
						<Atom3d ID="1210" HasProperties="1" Mapping="410" Parent="73" UserID="418" DisplayStyle="Line" Hidden="1" XYZ="-0.801369375497838,1.15489140608712,0.323358168491768" Connections="1211" ForcefieldType="h1" Charge="0.053" Components="H" Visible="0">
							<Properties Force="150.539436287863,-360.094746767483,294.661326082463" RelativeVelocity="-0.554444948782071,0.289165501288678,-0.238490142142111"/>
						</Atom3d>
						<Bond ID="1211" Mapping="410" Parent="73" Hidden="1" Connects="1198,1210" Visible="0"/>
						<Atom3d ID="1212" HasProperties="1" Mapping="410" Parent="73" UserID="419" DisplayStyle="Line" Hidden="1" XYZ="-0.751710091870242,1.18100370263639,0.344414712515237" Connections="1213" ForcefieldType="h1" Charge="0.053" Components="H" Visible="0">
							<Properties Force="-335.957634963266,-499.069825168284,-984.698177042263" RelativeVelocity="0.230157002791369,-0.280184975930848,-0.775759901940799"/>
						</Atom3d>
						<Bond ID="1213" Mapping="410" Parent="73" Hidden="1" Connects="1198,1212" Visible="0"/>
						<Atom3d ID="1214" HasProperties="1" Mapping="410" Parent="73" UserID="420" DisplayStyle="Line" Hidden="1" XYZ="-0.74803600987876,1.13095112880055,0.30937209302642" Connections="1215" ForcefieldType="h1" Charge="0.053" Components="H" Visible="0">
							<Properties Force="-20.640208409452,-70.5940040749638,227.170662296888" RelativeVelocity="-0.337340134688716,0.740589337790085,-0.474178687722115"/>
						</Atom3d>
						<Bond ID="1215" Mapping="410" Parent="73" Hidden="1" Connects="1198,1214" Visible="0"/>
						<Molecule ID="73" Mapping="410" Parent="2" Children="ci(24):23+1193,5622" Name="Sketch 25" XYZ="-0.0734679447266086,-0.22040383417088,0.146935889447253" Visible="0"/>
						<Atom3d ID="1216" HasProperties="1" Mapping="410" Parent="75" UserID="421" DisplayStyle="Line" XYZ="0.369776816378147,1.15180104002963,3.11056894129584" Connections="1218,1224,1226" ForcefieldType="c3&apos;" Charge="0.374" Components="C" Visible="0">
							<Properties Force="1512.5473653785,713.179907941787,-1045.08938740621" RelativeVelocity="0.0838623668107485,-0.018772681852373,0.117231442297873"/>
						</Atom3d>
						<Atom3d ID="1217" HasProperties="1" Mapping="410" Parent="75" UserID="422" DisplayStyle="Line" XYZ="0.401994319981937,1.18135480034601,3.09741865801743" Connections="1218,1220,1222" ForcefieldType="n3m" Charge="-0.446" Components="N" Visible="0">
							<Properties Force="-1073.7761037589,-283.214330779973,24.1453040485094" RelativeVelocity="-0.247618688951157,0.180718528142687,-0.207776911272052"/>
						</Atom3d>
						<Bond ID="1218" Mapping="410" Parent="75" Connects="1216,1217" Visible="0"/>
						<Atom3d ID="1219" HasProperties="1" Mapping="410" Parent="75" UserID="423" DisplayStyle="Line" XYZ="0.419394906063701,1.21802109168721,3.12254896603994" Connections="1220,1228,1230,1232" ForcefieldType="c4" Charge="0.064" Components="C" Visible="0">
							<Properties Force="180.233425529961,-583.47414830151,-220.221891535323" RelativeVelocity="-0.16631611837104,0.0546090756997642,0.0509025363799918"/>
						</Atom3d>
						<Bond ID="1220" Mapping="410" Parent="75" Connects="1217,1219" Visible="0"/>
						<Atom3d ID="1221" HasProperties="1" Mapping="410" Parent="75" UserID="424" DisplayStyle="Line" XYZ="0.41740453347272,1.18034413400569,3.05272781514448" Connections="1222,1234,1236,1238" ForcefieldType="c4" Charge="0.064" Components="C" Visible="0">
							<Properties Force="-60.1442525579755,13.7173340902415,-840.125052517428" RelativeVelocity="0.0506770306449994,0.0159590495872314,-0.408499307632591"/>
						</Atom3d>
						<Bond ID="1222" Mapping="410" Parent="75" Connects="1217,1221" Visible="0"/>
						<Atom3d ID="1223" HasProperties="1" Mapping="410" Parent="75" UserID="425" DisplayStyle="Line" XYZ="0.353857027260015,1.1519920591008,3.14675157106137" Connections="1224" ForcefieldType="o1=" Charge="-0.45" Components="O" Visible="0">
							<Properties Force="-260.170989315259,-261.988939791366,-46.8159318049874" RelativeVelocity="-0.0708247985902693,-0.136616922600959,0.0425089694565676"/>
						</Atom3d>
						<Bond ID="1224" Mapping="410" Parent="75" Connects="1216,1223" Type="Double" Visible="0"/>
						<Atom3d ID="1225" HasProperties="1" Mapping="410" Parent="75" UserID="426" DisplayStyle="Line" Hidden="1" XYZ="0.364695221802248,1.12794564750611,3.08112287193847" Connections="1226" ForcefieldType="h1" Charge="0.076" Components="H" Visible="0">
							<Properties Force="-326.304132365046,241.930908963637,894.759043542464" RelativeVelocity="-2.05329018799437,0.522165216570118,0.115212933930984"/>
						</Atom3d>
						<Bond ID="1226" Mapping="410" Parent="75" Hidden="1" Connects="1216,1225" Visible="0"/>
						<Atom3d ID="1227" HasProperties="1" Mapping="410" Parent="75" UserID="427" DisplayStyle="Line" Hidden="1" XYZ="0.417745393264106,1.20851566128992,3.15654552631887" Connections="1228" ForcefieldType="h1" Charge="0.053" Components="H" Visible="0">
							<Properties Force="-88.3264561487471,296.335395192992,531.407267260445" RelativeVelocity="0.749216289584269,-0.545570909180004,0.644478328288311"/>
						</Atom3d>
						<Bond ID="1228" Mapping="410" Parent="75" Hidden="1" Connects="1219,1227" Visible="0"/>
						<Atom3d ID="1229" HasProperties="1" Mapping="410" Parent="75" UserID="428" DisplayStyle="Line" Hidden="1" XYZ="0.405321878640274,1.25040705401177,3.11473510279535" Connections="1230" ForcefieldType="h1" Charge="0.053" Components="H" Visible="0">
							<Properties Force="-265.067309952716,-156.947316643195,96.7837070104775" RelativeVelocity="0.156101906237427,-0.385669034982818,0.311576682066693"/>
						</Atom3d>
						<Bond ID="1230" Mapping="410" Parent="75" Hidden="1" Connects="1219,1229" Visible="0"/>
						<Atom3d ID="1231" HasProperties="1" Mapping="410" Parent="75" UserID="429" DisplayStyle="Line" Hidden="1" XYZ="0.453999644949293,1.2193316063823,3.11287545031859" Connections="1232" ForcefieldType="h1" Charge="0.053" Components="H" Visible="0">
							<Properties Force="203.202413118567,213.60349726334,275.316360885473" RelativeVelocity="-0.183075318628777,0.572010787278367,-0.403891006476239"/>
						</Atom3d>
						<Bond ID="1232" Mapping="410" Parent="75" Hidden="1" Connects="1219,1231" Visible="0"/>
						<Atom3d ID="1233" HasProperties="1" Mapping="410" Parent="75" UserID="430" DisplayStyle="Line" Hidden="1" XYZ="0.391325759965238,1.18639608110226,3.02722692210326" Connections="1234" ForcefieldType="h1" Charge="0.053" Components="H" Visible="0">
							<Properties Force="201.200179161878,-172.527666511,486.281738898546" RelativeVelocity="0.794271653122514,0.337106367292006,0.0429463932387813"/>
						</Atom3d>
						<Bond ID="1234" Mapping="410" Parent="75" Hidden="1" Connects="1221,1233" Visible="0"/>
						<Atom3d ID="1235" HasProperties="1" Mapping="410" Parent="75" UserID="431" DisplayStyle="Line" Hidden="1" XYZ="0.434098213923038,1.14907219478636,3.04611114710096" Connections="1236" ForcefieldType="h1" Charge="0.053" Components="H" Visible="0">
							<Properties Force="-43.5956383193367,-26.8424397013056,-140.159724979101" RelativeVelocity="-1.00886740061488,0.142456241352593,0.233104010575799"/>
						</Atom3d>
						<Bond ID="1236" Mapping="410" Parent="75" Hidden="1" Connects="1221,1235" Visible="0"/>
						<Atom3d ID="1237" HasProperties="1" Mapping="410" Parent="75" UserID="432" DisplayStyle="Line" Hidden="1" XYZ="0.441718897435761,1.20675313012617,3.04754606831482" Connections="1238" ForcefieldType="h1" Charge="0.053" Components="H" Visible="0">
							<Properties Force="-48.1064566833901,-118.492626350822,-15.0230664623972" RelativeVelocity="-0.286424700879051,-0.421052322357144,0.114874389057381"/>
						</Atom3d>
						<Bond ID="1238" Mapping="410" Parent="75" Hidden="1" Connects="1221,1237" Visible="0"/>
						<Molecule ID="75" Mapping="410" Parent="2" Children="ci(24):23+1216,5623" Name="Sketch 25" XYZ="-0.0734679447266086,-0.22040383417088,0.146935889447253" Visible="0"/>
						<Atom3d ID="1239" HasProperties="1" Mapping="410" Parent="77" UserID="433" DisplayStyle="Line" XYZ="0.650696487417857,0.0608757839420097,-0.559598608382186" Connections="1241,1247,1249" ForcefieldType="c3&apos;" Charge="0.374" Components="C" Visible="0">
							<Properties Force="935.748061183254,235.100554339859,121.505924417951" RelativeVelocity="0.00322956470924641,-0.0477491700711838,0.0824125987967783"/>
						</Atom3d>
						<Atom3d ID="1240" HasProperties="1" Mapping="410" Parent="77" UserID="434" DisplayStyle="Line" XYZ="0.613544490020644,0.0456355159316487,-0.575805436191897" Connections="1241,1243,1245" ForcefieldType="n3m" Charge="-0.446" Components="N" Visible="0">
							<Properties Force="-249.545766251399,-357.572761154792,287.725846006346" RelativeVelocity="-0.0989423147706982,-0.0118527630391736,-0.000301281471068857"/>
						</Atom3d>
						<Bond ID="1241" Mapping="410" Parent="77" Connects="1239,1240" Visible="0"/>
						<Atom3d ID="1242" HasProperties="1" Mapping="410" Parent="77" UserID="435" DisplayStyle="Line" XYZ="0.610179500332246,0.00129657384910965,-0.59045218280775" Connections="1243,1251,1253,1255" ForcefieldType="c4" Charge="0.064" Components="C" Visible="0">
							<Properties Force="-1120.26369836562,-611.411817061931,235.052509511391" RelativeVelocity="-0.00756009690174175,0.160137764388225,-0.0383775847473672"/>
						</Atom3d>
						<Bond ID="1243" Mapping="410" Parent="77" Connects="1240,1242" Visible="0"/>
						<Atom3d ID="1244" HasProperties="1" Mapping="410" Parent="77" UserID="436" DisplayStyle="Line" XYZ="0.58359387084059,0.0758372104321527,-0.595185018868948" Connections="1245,1257,1259,1261" ForcefieldType="c4" Charge="0.064" Components="C" Visible="0">
							<Properties Force="-982.374246976548,554.889553230364,719.421030919831" RelativeVelocity="-0.162007024281846,0.246062205809174,-0.131435900700935"/>
						</Atom3d>
						<Bond ID="1245" Mapping="410" Parent="77" Connects="1240,1244" Visible="0"/>
						<Atom3d ID="1246" HasProperties="1" Mapping="410" Parent="77" UserID="437" DisplayStyle="Line" XYZ="0.683442684100533,0.0390729551936567,-0.550498249847441" Connections="1247" ForcefieldType="o1=" Charge="-0.45" Components="O" Visible="0">
							<Properties Force="-553.624324997031,396.810102998883,-135.523361570656" RelativeVelocity="0.167730981493063,0.183846971896988,0.136354576486217"/>
						</Atom3d>
						<Bond ID="1247" Mapping="410" Parent="77" Connects="1239,1246" Type="Double" Visible="0"/>
						<Atom3d ID="1248" HasProperties="1" Mapping="410" Parent="77" UserID="438" DisplayStyle="Line" Hidden="1" XYZ="0.648833074556299,0.0973768420823456,-0.555271165129484" Connections="1249" ForcefieldType="h1" Charge="0.076" Components="H" Visible="0">
							<Properties Force="176.423669285935,-149.641825688951,137.652773091256" RelativeVelocity="-0.113488984305764,-0.0238513904776396,0.41118827157863"/>
						</Atom3d>
						<Bond ID="1249" Mapping="410" Parent="77" Hidden="1" Connects="1239,1248" Visible="0"/>
						<Atom3d ID="1250" HasProperties="1" Mapping="410" Parent="77" UserID="439" DisplayStyle="Line" Hidden="1" XYZ="0.57386291500269,-0.00653247527761235,-0.595965882641113" Connections="1251" ForcefieldType="h1" Charge="0.053" Components="H" Visible="0">
							<Properties Force="748.073637243608,-5.47044748109517,311.388023851948" RelativeVelocity="-0.0857630178549008,-0.658966232225829,0.204155608528333"/>
						</Atom3d>
						<Bond ID="1251" Mapping="410" Parent="77" Hidden="1" Connects="1242,1250" Visible="0"/>
						<Atom3d ID="1252" HasProperties="1" Mapping="410" Parent="77" UserID="440" DisplayStyle="Line" Hidden="1" XYZ="0.624189782043661,-0.0201409702122233,-0.565223552522461" Connections="1253" ForcefieldType="h1" Charge="0.053" Components="H" Visible="0">
							<Properties Force="-116.649971206733,-200.920945365793,-74.9423468604609" RelativeVelocity="0.12962871809615,0.0757653875568059,-0.0197482922834479"/>
						</Atom3d>
						<Bond ID="1253" Mapping="410" Parent="77" Hidden="1" Connects="1242,1252" Visible="0"/>
						<Atom3d ID="1254" HasProperties="1" Mapping="410" Parent="77" UserID="441" DisplayStyle="Line" Hidden="1" XYZ="0.625568940728471,-0.00491966390288333,-0.621550254104653" Connections="1255" ForcefieldType="h1" Charge="0.053" Components="H" Visible="0">
							<Properties Force="426.585236835166,-57.5767348566069,-527.930189114136" RelativeVelocity="-0.774862210727961,0.291179871746229,0.681844741946055"/>
						</Atom3d>
						<Bond ID="1255" Mapping="410" Parent="77" Hidden="1" Connects="1242,1254" Visible="0"/>
						<Atom3d ID="1256" HasProperties="1" Mapping="410" Parent="77" UserID="442" DisplayStyle="Line" Hidden="1" XYZ="0.550353398029713,0.0628446185755067,-0.601292907746769" Connections="1257" ForcefieldType="h1" Charge="0.053" Components="H" Visible="0">
							<Properties Force="220.040584424323,-442.778976321863,-115.588990439293" RelativeVelocity="-0.418917889167657,0.793831381877697,-0.182166382198707"/>
						</Atom3d>
						<Bond ID="1257" Mapping="410" Parent="77" Hidden="1" Connects="1244,1256" Visible="0"/>
						<Atom3d ID="1258" HasProperties="1" Mapping="410" Parent="77" UserID="443" DisplayStyle="Line" Hidden="1" XYZ="0.597510961425571,0.0874668475841597,-0.62481518320945" Connections="1259" ForcefieldType="h1" Charge="0.053" Components="H" Visible="0">
							<Properties Force="120.03953239206,621.432124031693,-912.354358056372" RelativeVelocity="-0.677636359962432,0.236951177429659,-0.257705521452664"/>
						</Atom3d>
						<Bond ID="1259" Mapping="410" Parent="77" Hidden="1" Connects="1244,1258" Visible="0"/>
						<Atom3d ID="1260" HasProperties="1" Mapping="410" Parent="77" UserID="444" DisplayStyle="Line" Hidden="1" XYZ="0.574997602452805,0.102601363397679,-0.572154000607727" Connections="1261" ForcefieldType="h1" Charge="0.053" Components="H" Visible="0">
							<Properties Force="471.931934707385,99.3301283373978,-131.787819754365" RelativeVelocity="-0.160812795186811,-0.181969939048737,0.198628500982545"/>
						</Atom3d>
						<Bond ID="1261" Mapping="410" Parent="77" Hidden="1" Connects="1244,1260" Visible="0"/>
						<Molecule ID="77" Mapping="410" Parent="2" Children="ci(24):23+1239,5624" Name="Sketch 25" XYZ="-0.0734679447266086,-0.22040383417088,0.146935889447253" Visible="0"/>
						<Atom3d ID="1262" HasProperties="1" Mapping="410" Parent="79" UserID="445" DisplayStyle="Line" XYZ="-1.23910122930436,0.719406864629457,-0.384975051524754" Connections="1264,1270,1272" ForcefieldType="c3&apos;" Charge="0.374" Components="C" Visible="0">
							<Properties Force="329.376101526419,796.916073439767,82.1742604031839" RelativeVelocity="-0.154798615269705,-0.0912848666420031,0.0825195582425644"/>
						</Atom3d>
						<Atom3d ID="1263" HasProperties="1" Mapping="410" Parent="79" UserID="446" DisplayStyle="Line" XYZ="-1.27784734055322,0.699008930332334,-0.394553382644013" Connections="1264,1266,1268" ForcefieldType="n3m" Charge="-0.446" Components="N" Visible="0">
							<Properties Force="1062.13893637124,37.6754618092872,-427.710005012574" RelativeVelocity="0.307482888839062,-0.0173586912849506,0.222960310829011"/>
						</Atom3d>
						<Bond ID="1264" Mapping="410" Parent="79" Connects="1262,1263" Visible="0"/>
						<Atom3d ID="1265" HasProperties="1" Mapping="410" Parent="79" UserID="447" DisplayStyle="Line" XYZ="-1.27383555454434,0.654868362062425,-0.416889618070337" Connections="1266,1274,1276,1278" ForcefieldType="c4" Charge="0.064" Components="C" Visible="0">
							<Properties Force="685.186581662829,1239.44084468169,194.357809563894" RelativeVelocity="0.00374395079465337,-0.0118508435959581,-0.084570675493241"/>
						</Atom3d>
						<Bond ID="1266" Mapping="410" Parent="79" Connects="1263,1265" Visible="0"/>
						<Atom3d ID="1267" HasProperties="1" Mapping="410" Parent="79" UserID="448" DisplayStyle="Line" XYZ="-1.31420809795594,0.725627974936788,-0.410282539309884" Connections="1268,1280,1282,1284" ForcefieldType="c4" Charge="0.064" Components="C" Visible="0">
							<Properties Force="11.2571295788621,39.4602229006603,-336.020263144816" RelativeVelocity="0.0118380281621845,0.0726066234700683,-0.0284303432699658"/>
						</Atom3d>
						<Bond ID="1268" Mapping="410" Parent="79" Connects="1263,1267" Visible="0"/>
						<Atom3d ID="1269" HasProperties="1" Mapping="410" Parent="79" UserID="449" DisplayStyle="Line" XYZ="-1.20300661162222,0.702603064289613,-0.389574036127815" Connections="1270" ForcefieldType="o1=" Charge="-0.45" Components="O" Visible="0">
							<Properties Force="-455.833429399888,82.9485807760403,215.502134318692" RelativeVelocity="0.0786047109283002,-0.000279653016783117,0.0860597564189754"/>
						</Atom3d>
						<Bond ID="1270" Mapping="410" Parent="79" Connects="1262,1269" Type="Double" Visible="0"/>
						<Atom3d ID="1271" HasProperties="1" Mapping="410" Parent="79" UserID="450" DisplayStyle="Line" Hidden="1" XYZ="-1.24199033462447,0.755630307519348,-0.371359342084627" Connections="1272" ForcefieldType="h1" Charge="0.076" Components="H" Visible="0">
							<Properties Force="-203.256149539628,-1083.15141199643,-425.144717519205" RelativeVelocity="-0.916694369912664,0.0647365888223371,-0.451820975321527"/>
						</Atom3d>
						<Bond ID="1272" Mapping="410" Parent="79" Hidden="1" Connects="1262,1271" Visible="0"/>
						<Atom3d ID="1273" HasProperties="1" Mapping="410" Parent="79" UserID="451" DisplayStyle="Line" Hidden="1" XYZ="-1.30055853318759,0.635679306472187,-0.405598814313518" Connections="1274" ForcefieldType="h1" Charge="0.053" Components="H" Visible="0">
							<Properties Force="-803.528527316513,-572.588887651826,-95.5902173724201" RelativeVelocity="0.490610405229175,-0.0953408354624726,0.242500998113807"/>
						</Atom3d>
						<Bond ID="1274" Mapping="410" Parent="79" Hidden="1" Connects="1265,1273" Visible="0"/>
						<Atom3d ID="1275" HasProperties="1" Mapping="410" Parent="79" UserID="452" DisplayStyle="Line" Hidden="1" XYZ="-1.2445550297952,0.639050404472955,-0.403445159528431" Connections="1276" ForcefieldType="h1" Charge="0.053" Components="H" Visible="0">
							<Properties Force="142.055250343456,-155.599520918574,-225.236608896554" RelativeVelocity="-0.0556807868328762,-0.504199615781227,-0.379359842301862"/>
						</Atom3d>
						<Bond ID="1276" Mapping="410" Parent="79" Hidden="1" Connects="1265,1275" Visible="0"/>
						<Atom3d ID="1277" HasProperties="1" Mapping="410" Parent="79" UserID="453" DisplayStyle="Line" Hidden="1" XYZ="-1.27166486131688,0.657753193456348,-0.453708481840226" Connections="1278" ForcefieldType="h1" Charge="0.053" Components="H" Visible="0">
							<Properties Force="-83.4965329746395,-133.348384755897,540.853879010156" RelativeVelocity="-0.36241446543109,-0.868264398061485,0.196078768033762"/>
						</Atom3d>
						<Bond ID="1278" Mapping="410" Parent="79" Hidden="1" Connects="1265,1277" Visible="0"/>
						<Atom3d ID="1279" HasProperties="1" Mapping="410" Parent="79" UserID="454" DisplayStyle="Line" Hidden="1" XYZ="-1.31700148872876,0.758686933816755,-0.394579131403413" Connections="1280" ForcefieldType="h1" Charge="0.053" Components="H" Visible="0">
							<Properties Force="114.513595465217,-521.17170401583,8.4024479547598" RelativeVelocity="0.0747403049472066,0.0843598634949249,-0.397975542794435"/>
						</Atom3d>
						<Bond ID="1280" Mapping="410" Parent="79" Hidden="1" Connects="1267,1279" Visible="0"/>
						<Atom3d ID="1281" HasProperties="1" Mapping="410" Parent="79" UserID="455" DisplayStyle="Line" Hidden="1" XYZ="-1.34084934008881,0.703877607727794,-0.401164357868813" Connections="1282" ForcefieldType="h1" Charge="0.053" Components="H" Visible="0">
							<Properties Force="-635.395365228382,377.045121584923,-120.147698772746" RelativeVelocity="-0.0996302825363592,-0.297001888747847,0.414022890700318"/>
						</Atom3d>
						<Bond ID="1282" Mapping="410" Parent="79" Hidden="1" Connects="1267,1281" Visible="0"/>
						<Atom3d ID="1283" HasProperties="1" Mapping="410" Parent="79" UserID="456" DisplayStyle="Line" Hidden="1" XYZ="-1.31398304277917,0.730238321381145,-0.447084744112431" Connections="1284" ForcefieldType="h1" Charge="0.053" Components="H" Visible="0">
							<Properties Force="14.1850491945662,-56.3290124206174,512.366186569148" RelativeVelocity="-0.489052255106392,0.531230555473611,-0.399409369431485"/>
						</Atom3d>
						<Bond ID="1284" Mapping="410" Parent="79" Hidden="1" Connects="1267,1283" Visible="0"/>
						<Molecule ID="79" Mapping="410" Parent="2" Children="ci(24):23+1262,5625" Name="Sketch 25" XYZ="-0.0734679447266086,-0.22040383417088,0.146935889447253" Visible="0"/>
						<Atom3d ID="1285" HasProperties="1" Mapping="410" Parent="81" UserID="457" DisplayStyle="Line" XYZ="0.500158414743442,-0.330390977027552,1.46316989964328" Connections="1287,1293,1295" ForcefieldType="c3&apos;" Charge="0.374" Components="C" Visible="0">
							<Properties Force="-574.092934955936,1021.8697706685,-1763.8585914642" RelativeVelocity="0.027945355291227,0.163495609620344,-0.167649257388053"/>
						</Atom3d>
						<Atom3d ID="1286" HasProperties="1" Mapping="410" Parent="81" UserID="458" DisplayStyle="Line" XYZ="0.48908884297905,-0.331224270733139,1.41835932587616" Connections="1287,1289,1291" ForcefieldType="n3m" Charge="-0.446" Components="N" Visible="0">
							<Properties Force="-52.7805079974147,456.970614781154,2138.77663757649" RelativeVelocity="0.0615521995930523,0.182463059907317,-0.00528008124192295"/>
						</Atom3d>
						<Bond ID="1287" Mapping="410" Parent="81" Connects="1285,1286" Visible="0"/>
						<Atom3d ID="1288" HasProperties="1" Mapping="410" Parent="81" UserID="459" DisplayStyle="Line" XYZ="0.456809497656642,-0.300806603509863,1.40007563714398" Connections="1289,1297,1299,1301" ForcefieldType="c4" Charge="0.064" Components="C" Visible="0">
							<Properties Force="429.22582072263,1032.18358586027,-43.9224573118965" RelativeVelocity="-0.0205083087769172,0.0177233815143622,-0.107088467979636"/>
						</Atom3d>
						<Bond ID="1289" Mapping="410" Parent="81" Connects="1286,1288" Visible="0"/>
						<Atom3d ID="1290" HasProperties="1" Mapping="410" Parent="81" UserID="460" DisplayStyle="Line" XYZ="0.509298797074461,-0.363055770323346,1.39151373002543" Connections="1291,1303,1305,1307" ForcefieldType="c4" Charge="0.064" Components="C" Visible="0">
							<Properties Force="-30.5255646658705,-253.641736883345,-1069.25175878063" RelativeVelocity="0.108677549671925,0.0982044982565996,0.117497925896382"/>
						</Atom3d>
						<Bond ID="1291" Mapping="410" Parent="81" Connects="1286,1290" Visible="0"/>
						<Atom3d ID="1292" HasProperties="1" Mapping="410" Parent="81" UserID="461" DisplayStyle="Line" XYZ="0.483675022438705,-0.30372237903131,1.48787648152825" Connections="1293" ForcefieldType="o1=" Charge="-0.45" Components="O" Visible="0">
							<Properties Force="230.028634045281,-445.615690877239,188.978110630969" RelativeVelocity="0.185942155385074,0.0509793526304082,-0.0295642587995758"/>
						</Atom3d>
						<Bond ID="1293" Mapping="410" Parent="81" Connects="1285,1292" Type="Double" Visible="0"/>
						<Atom3d ID="1294" HasProperties="1" Mapping="410" Parent="81" UserID="462" DisplayStyle="Line" Hidden="1" XYZ="0.528647426639165,-0.352087421448438,1.46965364780275" Connections="1295" ForcefieldType="h1" Charge="0.076" Components="H" Visible="0">
							<Properties Force="-247.860322811973,-79.381138215579,366.491534172893" RelativeVelocity="0.524437179152435,-0.0662610895462588,-0.248670225533578"/>
						</Atom3d>
						<Bond ID="1295" Mapping="410" Parent="81" Hidden="1" Connects="1285,1294" Visible="0"/>
						<Atom3d ID="1296" HasProperties="1" Mapping="410" Parent="81" UserID="463" DisplayStyle="Line" Hidden="1" XYZ="0.440779316047171,-0.283059438866496,1.42665070696118" Connections="1297" ForcefieldType="h1" Charge="0.053" Components="H" Visible="0">
							<Properties Force="-285.670414301549,-225.374394179751,293.696057557076" RelativeVelocity="0.249267140935406,0.393112604521198,0.133234703212171"/>
						</Atom3d>
						<Bond ID="1297" Mapping="410" Parent="81" Hidden="1" Connects="1288,1296" Visible="0"/>
						<Atom3d ID="1298" HasProperties="1" Mapping="410" Parent="81" UserID="464" DisplayStyle="Line" Hidden="1" XYZ="0.430881976724916,-0.317723421787317,1.38118171248497" Connections="1299" ForcefieldType="h1" Charge="0.053" Components="H" Visible="0">
							<Properties Force="190.060779087112,121.350783181944,-94.1329712112029" RelativeVelocity="0.746405388283022,0.754522785139541,0.404449106204246"/>
						</Atom3d>
						<Bond ID="1299" Mapping="410" Parent="81" Hidden="1" Connects="1288,1298" Visible="0"/>
						<Atom3d ID="1300" HasProperties="1" Mapping="410" Parent="81" UserID="465" DisplayStyle="Line" Hidden="1" XYZ="0.472144861020664,-0.270606637516932,1.38292424047695" Connections="1301" ForcefieldType="h1" Charge="0.053" Components="H" Visible="0">
							<Properties Force="-226.564037952546,-1090.44231363253,-49.3962868988009" RelativeVelocity="0.515017988917016,-0.0934237594303027,-0.401833075205571"/>
						</Atom3d>
						<Bond ID="1301" Mapping="410" Parent="81" Hidden="1" Connects="1288,1300" Visible="0"/>
						<Atom3d ID="1302" HasProperties="1" Mapping="410" Parent="81" UserID="466" DisplayStyle="Line" Hidden="1" XYZ="0.535493057615933,-0.346902145609948,1.37098125057519" Connections="1303" ForcefieldType="h1" Charge="0.053" Components="H" Visible="0">
							<Properties Force="-285.071947450797,-485.720526067597,183.626736034959" RelativeVelocity="1.28921359059516,0.348784103686981,-0.0813234930294992"/>
						</Atom3d>
						<Bond ID="1303" Mapping="410" Parent="81" Hidden="1" Connects="1290,1302" Visible="0"/>
						<Atom3d ID="1304" HasProperties="1" Mapping="410" Parent="81" UserID="467" DisplayStyle="Line" Hidden="1" XYZ="0.48288387596506,-0.377601301782996,1.37053285607364" Connections="1305" ForcefieldType="h1" Charge="0.053" Components="H" Visible="0">
							<Properties Force="435.726687594444,83.1281975625429,-46.7545107785157" RelativeVelocity="-0.0924041708611487,-0.214291366328531,0.0635766184690693"/>
						</Atom3d>
						<Bond ID="1305" Mapping="410" Parent="81" Hidden="1" Connects="1290,1304" Visible="0"/>
						<Atom3d ID="1306" HasProperties="1" Mapping="410" Parent="81" UserID="468" DisplayStyle="Line" Hidden="1" XYZ="0.521813005908216,-0.390235399181155,1.41150572455199" Connections="1307" ForcefieldType="h1" Charge="0.053" Components="H" Visible="0">
							<Properties Force="224.644189775124,50.9391627377963,-64.6475164037027" RelativeVelocity="0.410964590061653,0.347567970989473,0.116713944271435"/>
						</Atom3d>
						<Bond ID="1307" Mapping="410" Parent="81" Hidden="1" Connects="1290,1306" Visible="0"/>
						<Molecule ID="81" Mapping="410" Parent="2" Children="ci(24):23+1285,5626" Name="Sketch 25" XYZ="-0.0734679447266086,-0.22040383417088,0.146935889447253" Visible="0"/>
						<Atom3d ID="1308" HasProperties="1" Mapping="410" Parent="83" UserID="469" DisplayStyle="Line" XYZ="1.26081188448127,-1.0044153207721,0.819938928477588" Connections="1310,1316,1318" ForcefieldType="c3&apos;" Charge="0.374" Components="C" Visible="0">
							<Properties Force="-101.361933168942,127.165522564604,1172.14440806874" RelativeVelocity="-0.0728171610471704,0.158189518533503,-0.219641004505015"/>
						</Atom3d>
						<Atom3d ID="1309" HasProperties="1" Mapping="410" Parent="83" UserID="470" DisplayStyle="Line" XYZ="1.24023929854059,-0.978986042087962,0.851155852222594" Connections="1310,1312,1314" ForcefieldType="n3m" Charge="-0.446" Components="N" Visible="0">
							<Properties Force="139.510913957157,-0.513271799078824,-55.1442278613704" RelativeVelocity="0.0197369578608107,-0.121619399319094,-0.0817541474640902"/>
						</Atom3d>
						<Bond ID="1310" Mapping="410" Parent="83" Connects="1308,1309" Visible="0"/>
						<Atom3d ID="1311" HasProperties="1" Mapping="410" Parent="83" UserID="471" DisplayStyle="Line" XYZ="1.24856679052904,-0.985995439566794,0.899858091715023" Connections="1312,1320,1322,1324" ForcefieldType="c4" Charge="0.064" Components="C" Visible="0">
							<Properties Force="-496.431401594886,577.957444233212,-558.07618562707" RelativeVelocity="0.0100373954062252,-0.0569574444026344,0.284725461172232"/>
						</Atom3d>
						<Bond ID="1312" Mapping="410" Parent="83" Connects="1309,1311" Visible="0"/>
						<Atom3d ID="1313" HasProperties="1" Mapping="410" Parent="83" UserID="472" DisplayStyle="Line" XYZ="1.22641414641121,-0.93332743883226,0.836525763057504" Connections="1314,1326,1328,1330" ForcefieldType="c4" Charge="0.064" Components="C" Visible="0">
							<Properties Force="-103.529263975678,-1847.47669961917,235.936365968322" RelativeVelocity="-0.218194069775535,0.0977931751885369,-0.0294688097085553"/>
						</Atom3d>
						<Bond ID="1314" Mapping="410" Parent="83" Connects="1309,1313" Visible="0"/>
						<Atom3d ID="1315" HasProperties="1" Mapping="410" Parent="83" UserID="473" DisplayStyle="Line" XYZ="1.27978011266389,-1.03879943892057,0.827577173417701" Connections="1316" ForcefieldType="o1=" Charge="-0.45" Components="O" Visible="0">
							<Properties Force="-178.645349943803,372.172441720157,-91.3357378229348" RelativeVelocity="0.0913086726108623,-0.0991349873806254,-0.213214678269085"/>
						</Atom3d>
						<Bond ID="1316" Mapping="410" Parent="83" Connects="1308,1315" Type="Double" Visible="0"/>
						<Atom3d ID="1317" HasProperties="1" Mapping="410" Parent="83" UserID="474" DisplayStyle="Line" Hidden="1" XYZ="1.25861678996567,-0.989567856993352,0.787102914293031" Connections="1318" ForcefieldType="h1" Charge="0.076" Components="H" Visible="0">
							<Properties Force="-76.9309854375999,53.5148204867886,-377.224614254946" RelativeVelocity="-0.319180298092082,-0.655704011336243,-0.76518715832131"/>
						</Atom3d>
						<Bond ID="1318" Mapping="410" Parent="83" Hidden="1" Connects="1308,1317" Visible="0"/>
						<Atom3d ID="1319" HasProperties="1" Mapping="410" Parent="83" UserID="475" DisplayStyle="Line" Hidden="1" XYZ="1.28017670892872,-0.973107178636088,0.911004756256231" Connections="1320" ForcefieldType="h1" Charge="0.053" Components="H" Visible="0">
							<Properties Force="144.961927133362,228.536243914593,-110.809023530715" RelativeVelocity="-0.263001644216564,0.411535355364635,0.296587083658416"/>
						</Atom3d>
						<Bond ID="1320" Mapping="410" Parent="83" Hidden="1" Connects="1311,1319" Visible="0"/>
						<Atom3d ID="1321" HasProperties="1" Mapping="410" Parent="83" UserID="476" DisplayStyle="Line" Hidden="1" XYZ="1.24939839767203,-1.02042465583672,0.908711272383661" Connections="1322" ForcefieldType="h1" Charge="0.053" Components="H" Visible="0">
							<Properties Force="-240.821308259043,-353.40378502809,-143.823943424868" RelativeVelocity="-0.0445099654460425,-0.358792919447828,0.391844229845088"/>
						</Atom3d>
						<Bond ID="1322" Mapping="410" Parent="83" Hidden="1" Connects="1311,1321" Visible="0"/>
						<Atom3d ID="1323" HasProperties="1" Mapping="410" Parent="83" UserID="477" DisplayStyle="Line" Hidden="1" XYZ="1.22175152407468,-0.968209535518917,0.918095063162634" Connections="1324" ForcefieldType="h1" Charge="0.053" Components="H" Visible="0">
							<Properties Force="395.624826430984,-395.931136189114,-172.429616271354" RelativeVelocity="0.308627665045361,-0.438940272496808,0.919706882462465"/>
						</Atom3d>
						<Bond ID="1324" Mapping="410" Parent="83" Hidden="1" Connects="1311,1323" Visible="0"/>
						<Atom3d ID="1325" HasProperties="1" Mapping="410" Parent="83" UserID="478" DisplayStyle="Line" Hidden="1" XYZ="1.20256269365622,-0.935448797962139,0.809355964704467" Connections="1326" ForcefieldType="h1" Charge="0.053" Components="H" Visible="0">
							<Properties Force="-79.3892465806003,16.9283775854824,292.525401973359" RelativeVelocity="0.591195582587262,-0.449927223495886,0.14953724131208"/>
						</Atom3d>
						<Bond ID="1326" Mapping="410" Parent="83" Hidden="1" Connects="1313,1325" Visible="0"/>
						<Atom3d ID="1327" HasProperties="1" Mapping="410" Parent="83" UserID="479" DisplayStyle="Line" Hidden="1" XYZ="1.25507150322325,-0.919305020345861,0.82381686263441" Connections="1328" ForcefieldType="h1" Charge="0.053" Components="H" Visible="0">
							<Properties Force="972.521680164391,937.353617997495,-442.637083429003" RelativeVelocity="-0.0267170984072717,1.12268942803011,-0.390513942799001"/>
						</Atom3d>
						<Bond ID="1328" Mapping="410" Parent="83" Hidden="1" Connects="1313,1327" Visible="0"/>
						<Atom3d ID="1329" HasProperties="1" Mapping="410" Parent="83" UserID="480" DisplayStyle="Line" Hidden="1" XYZ="1.21503656637355,-0.916198079558574,0.865302655483862" Connections="1330" ForcefieldType="h1" Charge="0.053" Components="H" Visible="0">
							<Properties Force="-293.436954573297,255.580167091648,152.924293300535" RelativeVelocity="-0.0612414078693955,0.190957754411456,-0.00583940302758065"/>
						</Atom3d>
						<Bond ID="1330" Mapping="410" Parent="83" Hidden="1" Connects="1313,1329" Visible="0"/>
						<Molecule ID="83" Mapping="410" Parent="2" Children="ci(24):23+1308,5627" Name="Sketch 25" XYZ="-0.0734679447266086,-0.22040383417088,0.146935889447253" Visible="0"/>
						<Atom3d ID="1331" HasProperties="1" Mapping="410" Parent="85" UserID="481" DisplayStyle="Line" XYZ="0.887415643782734,2.05654253193484,-0.914789042936517" Connections="1333,1339,1341" ForcefieldType="c3&apos;" Charge="0.374" Components="C" Visible="0">
							<Properties Force="-946.19595639743,611.90690928022,-1683.30126884345" RelativeVelocity="0.190244487896602,-0.201428118023979,0.256921653978968"/>
						</Atom3d>
						<Atom3d ID="1332" HasProperties="1" Mapping="410" Parent="85" UserID="482" DisplayStyle="Line" XYZ="0.916197200980386,2.05983565980931,-0.881337742722047" Connections="1333,1335,1337" ForcefieldType="n3m" Charge="-0.446" Components="N" Visible="0">
							<Properties Force="331.398054626993,473.369117489435,-203.839896061202" RelativeVelocity="-0.0397758708813673,-0.129832714747278,-0.0448889834966416"/>
						</Atom3d>
						<Bond ID="1333" Mapping="410" Parent="85" Connects="1331,1332" Visible="0"/>
						<Atom3d ID="1334" HasProperties="1" Mapping="410" Parent="85" UserID="483" DisplayStyle="Line" XYZ="0.915428144977571,2.02350742711486,-0.850563833115648" Connections="1335,1343,1345,1347" ForcefieldType="c4" Charge="0.064" Components="C" Visible="0">
							<Properties Force="987.003058604994,-785.240785038283,-642.915791858043" RelativeVelocity="-0.0471844377045926,0.256543608668361,-0.13590077765957"/>
						</Atom3d>
						<Bond ID="1335" Mapping="410" Parent="85" Connects="1332,1334" Visible="0"/>
						<Atom3d ID="1336" HasProperties="1" Mapping="410" Parent="85" UserID="484" DisplayStyle="Line" XYZ="0.954162019158971,2.09324539664384,-0.877649031174477" Connections="1337,1349,1351,1353" ForcefieldType="c4" Charge="0.064" Components="C" Visible="0">
							<Properties Force="-670.47767885832,-1838.59136467863,-946.428041739467" RelativeVelocity="-0.054161551592853,0.186689973465805,0.0644140134148804"/>
						</Atom3d>
						<Bond ID="1337" Mapping="410" Parent="85" Connects="1332,1336" Visible="0"/>
						<Atom3d ID="1338" HasProperties="1" Mapping="410" Parent="85" UserID="485" DisplayStyle="Line" XYZ="0.858619784166032,2.02832256403926,-0.920631715533457" Connections="1339" ForcefieldType="o1=" Charge="-0.45" Components="O" Visible="0">
							<Properties Force="884.16124091241,466.230842192888,689.516724886293" RelativeVelocity="0.106141308103844,-0.162252067348492,0.0990039176396168"/>
						</Atom3d>
						<Bond ID="1339" Mapping="410" Parent="85" Connects="1331,1338" Type="Double" Visible="0"/>
						<Atom3d ID="1340" HasProperties="1" Mapping="410" Parent="85" UserID="486" DisplayStyle="Line" Hidden="1" XYZ="0.887771114223487,2.08420414325355,-0.942054523958837" Connections="1341" ForcefieldType="h1" Charge="0.076" Components="H" Visible="0">
							<Properties Force="555.531561320104,-529.855215667316,1175.49793301677" RelativeVelocity="-0.631327995038062,-0.0669078367707244,-0.281200895476565"/>
						</Atom3d>
						<Bond ID="1341" Mapping="410" Parent="85" Hidden="1" Connects="1331,1340" Visible="0"/>
						<Atom3d ID="1342" HasProperties="1" Mapping="410" Parent="85" UserID="487" DisplayStyle="Line" Hidden="1" XYZ="0.949662366602381,2.01067364565485,-0.844062251667548" Connections="1343" ForcefieldType="h1" Charge="0.053" Components="H" Visible="0">
							<Properties Force="-440.782806663088,202.777730883848,-225.746623212865" RelativeVelocity="-0.0602261358750104,0.110934849718315,0.18354978227466"/>
						</Atom3d>
						<Bond ID="1343" Mapping="410" Parent="85" Hidden="1" Connects="1334,1342" Visible="0"/>
						<Atom3d ID="1344" HasProperties="1" Mapping="410" Parent="85" UserID="488" DisplayStyle="Line" Hidden="1" XYZ="0.896843502145558,1.99660985890176,-0.866296371336967" Connections="1345" ForcefieldType="h1" Charge="0.053" Components="H" Visible="0">
							<Properties Force="125.020512755638,-97.1642053063426,437.436802443944" RelativeVelocity="-0.786400210217517,0.0713324539715969,0.023738627112927"/>
						</Atom3d>
						<Bond ID="1345" Mapping="410" Parent="85" Hidden="1" Connects="1334,1344" Visible="0"/>
						<Atom3d ID="1346" HasProperties="1" Mapping="410" Parent="85" UserID="489" DisplayStyle="Line" Hidden="1" XYZ="0.902162038284166,2.03095734732506,-0.818970272348601" Connections="1347" ForcefieldType="h1" Charge="0.053" Components="H" Visible="0">
							<Properties Force="-461.879917584061,352.005059312648,554.428299625229" RelativeVelocity="-0.213723051621539,-0.458149209551184,0.467879689616578"/>
						</Atom3d>
						<Bond ID="1347" Mapping="410" Parent="85" Hidden="1" Connects="1334,1346" Visible="0"/>
						<Atom3d ID="1348" HasProperties="1" Mapping="410" Parent="85" UserID="490" DisplayStyle="Line" Hidden="1" XYZ="0.944210712376951,2.12364195535938,-0.890934824983517" Connections="1349" ForcefieldType="h1" Charge="0.053" Components="H" Visible="0">
							<Properties Force="-243.91631373875,746.055254751009,-402.624474307035" RelativeVelocity="0.459355367562562,-0.152075901046074,0.269974034575626"/>
						</Atom3d>
						<Bond ID="1349" Mapping="410" Parent="85" Hidden="1" Connects="1336,1348" Visible="0"/>
						<Atom3d ID="1350" HasProperties="1" Mapping="410" Parent="85" UserID="491" DisplayStyle="Line" Hidden="1" XYZ="0.984832932778121,2.081468947085,-0.894033470121917" Connections="1351" ForcefieldType="h1" Charge="0.053" Components="H" Visible="0">
							<Properties Force="-395.724661409589,104.986056266218,115.721045108434" RelativeVelocity="0.290273683025947,0.133056861814751,0.402606074991187"/>
						</Atom3d>
						<Bond ID="1351" Mapping="410" Parent="85" Hidden="1" Connects="1336,1350" Visible="0"/>
						<Atom3d ID="1352" HasProperties="1" Mapping="410" Parent="85" UserID="492" DisplayStyle="Line" Hidden="1" XYZ="0.960699005731141,2.09614740724842,-0.844008249228897" Connections="1353" ForcefieldType="h1" Charge="0.053" Components="H" Visible="0">
							<Properties Force="293.404204682621,241.924192781321,1221.50202464983" RelativeVelocity="0.0995650498300626,0.763863431158656,-0.219016274725887"/>
						</Atom3d>
						<Bond ID="1353" Mapping="410" Parent="85" Hidden="1" Connects="1336,1352" Visible="0"/>
						<Molecule ID="85" Mapping="410" Parent="2" Children="ci(24):23+1331,5628" Name="Sketch 25" XYZ="-0.0734679447266086,-0.22040383417088,0.146935889447253" Visible="0"/>
						<Atom3d ID="1354" HasProperties="1" Mapping="410" Parent="87" UserID="493" DisplayStyle="Line" XYZ="1.1420237753822,0.91264740263459,0.653533322293508" Connections="1356,1362,1364" ForcefieldType="c3&apos;" Charge="0.374" Components="C" Visible="0">
							<Properties Force="19.7816013151493,-440.417219398903,-235.178662981381" RelativeVelocity="0.300967554349374,-0.124381275499595,0.0719337006708759"/>
						</Atom3d>
						<Atom3d ID="1355" HasProperties="1" Mapping="410" Parent="87" UserID="494" DisplayStyle="Line" XYZ="1.13436016099401,0.86843114135124,0.650749108833412" Connections="1356,1358,1360" ForcefieldType="n3m" Charge="-0.446" Components="N" Visible="0">
							<Properties Force="949.637443143501,508.526409489314,-65.5615116564634" RelativeVelocity="-0.00935767089772906,-0.0499064842821087,0.0358700668273704"/>
						</Atom3d>
						<Bond ID="1356" Mapping="410" Parent="87" Connects="1354,1355" Visible="0"/>
						<Atom3d ID="1357" HasProperties="1" Mapping="410" Parent="87" UserID="495" DisplayStyle="Line" XYZ="1.17038391670749,0.83470107602229,0.655884774190885" Connections="1358,1366,1368,1370" ForcefieldType="c4" Charge="0.064" Components="C" Visible="0">
							<Properties Force="-341.585779117352,271.57808634581,-848.153880081344" RelativeVelocity="0.12278785672548,-0.178413810862429,0.0502426005385047"/>
						</Atom3d>
						<Bond ID="1358" Mapping="410" Parent="87" Connects="1355,1357" Visible="0"/>
						<Atom3d ID="1359" HasProperties="1" Mapping="410" Parent="87" UserID="496" DisplayStyle="Line" XYZ="1.09446614755951,0.85549643682468,0.630030761091079" Connections="1360,1372,1374,1376" ForcefieldType="c4" Charge="0.064" Components="C" Visible="0">
							<Properties Force="-524.928146144558,-26.1477386870306,110.182048541809" RelativeVelocity="-0.0923297908612862,0.0659414917179143,-0.0695034109692551"/>
						</Atom3d>
						<Bond ID="1360" Mapping="410" Parent="87" Connects="1355,1359" Visible="0"/>
						<Atom3d ID="1361" HasProperties="1" Mapping="410" Parent="87" UserID="497" DisplayStyle="Line" XYZ="1.17427967328803,0.92899709188029,0.669407765893635" Connections="1362" ForcefieldType="o1=" Charge="-0.45" Components="O" Visible="0">
							<Properties Force="757.094795597017,-163.934525296062,358.253860389175" RelativeVelocity="-0.182244056890647,-0.234587376529461,0.0545383041562455"/>
						</Atom3d>
						<Bond ID="1362" Mapping="410" Parent="87" Connects="1354,1361" Type="Double" Visible="0"/>
						<Atom3d ID="1363" HasProperties="1" Mapping="410" Parent="87" UserID="498" DisplayStyle="Line" Hidden="1" XYZ="1.11757565362129,0.93493758317663,0.637889260138953" Connections="1364" ForcefieldType="h1" Charge="0.076" Components="H" Visible="0">
							<Properties Force="-432.003753778906,-363.377644625207,11.4438019637693" RelativeVelocity="0.663742360208778,0.0950901574474499,0.527143519393205"/>
						</Atom3d>
						<Bond ID="1364" Mapping="410" Parent="87" Hidden="1" Connects="1354,1363" Visible="0"/>
						<Atom3d ID="1365" HasProperties="1" Mapping="410" Parent="87" UserID="499" DisplayStyle="Line" Hidden="1" XYZ="1.17927089470669,0.81918783929438,0.62226400653899" Connections="1366" ForcefieldType="h1" Charge="0.053" Components="H" Visible="0">
							<Properties Force="-164.18854814721,496.993014899083,901.575729533524" RelativeVelocity="-0.55183336065009,0.447670105512505,0.0967587431832624"/>
						</Atom3d>
						<Bond ID="1366" Mapping="410" Parent="87" Hidden="1" Connects="1357,1365" Visible="0"/>
						<Atom3d ID="1367" HasProperties="1" Mapping="410" Parent="87" UserID="500" DisplayStyle="Line" Hidden="1" XYZ="1.16062382735994,0.80749484455111,0.67770677810225" Connections="1368" ForcefieldType="h1" Charge="0.053" Components="H" Visible="0">
							<Properties Force="-124.294414194223,146.206818598972,-4.99778993156962" RelativeVelocity="-0.238493604753184,0.0123384507090819,0.203368615650537"/>
						</Atom3d>
						<Bond ID="1368" Mapping="410" Parent="87" Hidden="1" Connects="1357,1367" Visible="0"/>
						<Atom3d ID="1369" HasProperties="1" Mapping="410" Parent="87" UserID="501" DisplayStyle="Line" Hidden="1" XYZ="1.19891734950046,0.85154738380316,0.669900872858135" Connections="1370" ForcefieldType="h1" Charge="0.053" Components="H" Visible="0">
							<Properties Force="73.6427818060739,-141.988278750975,-54.5691869376548" RelativeVelocity="0.365467240284022,0.418055790183364,-0.270154116300231"/>
						</Atom3d>
						<Bond ID="1370" Mapping="410" Parent="87" Hidden="1" Connects="1357,1369" Visible="0"/>
						<Atom3d ID="1371" HasProperties="1" Mapping="410" Parent="87" UserID="502" DisplayStyle="Line" Hidden="1" XYZ="1.07012117580152,0.88201195170029,0.631927395888224" Connections="1372" ForcefieldType="h1" Charge="0.053" Components="H" Visible="0">
							<Properties Force="2.21729026163149,101.542005957465,-111.139361685366" RelativeVelocity="0.246548373913439,0.0114775493445436,0.28190871484307"/>
						</Atom3d>
						<Bond ID="1372" Mapping="410" Parent="87" Hidden="1" Connects="1359,1371" Visible="0"/>
						<Atom3d ID="1373" HasProperties="1" Mapping="410" Parent="87" UserID="503" DisplayStyle="Line" Hidden="1" XYZ="1.08109848172579,0.82967913782101,0.650667953732749" Connections="1374" ForcefieldType="h1" Charge="0.053" Components="H" Visible="0">
							<Properties Force="-208.503670004194,-395.948792918171,-369.203403212294" RelativeVelocity="-0.227375422358577,0.615014376204063,0.0869849355823106"/>
						</Atom3d>
						<Bond ID="1374" Mapping="410" Parent="87" Hidden="1" Connects="1359,1373" Visible="0"/>
						<Atom3d ID="1375" HasProperties="1" Mapping="410" Parent="87" UserID="504" DisplayStyle="Line" Hidden="1" XYZ="1.09794611316342,0.84541262979239,0.595511942570974" Connections="1376" ForcefieldType="h1" Charge="0.053" Components="H" Visible="0">
							<Properties Force="50.8262968832751,-108.908095706741,41.5208831666054" RelativeVelocity="0.177774692091024,0.801685954098241,0.880628981137855"/>
						</Atom3d>
						<Bond ID="1376" Mapping="410" Parent="87" Hidden="1" Connects="1359,1375" Visible="0"/>
						<Molecule ID="87" Mapping="410" Parent="2" Children="ci(24):23+1354,5629" Name="Sketch 25" XYZ="-0.085002643110209,0.308269845818379,0.146935889447253" Visible="0"/>
						<Atom3d ID="1377" HasProperties="1" Mapping="410" Parent="89" UserID="505" DisplayStyle="Line" XYZ="1.43258902118811,2.02024809311513,0.0413857377511556" Connections="1379,1385,1387" ForcefieldType="c3&apos;" Charge="0.374" Components="C" Visible="0">
							<Properties Force="213.052908237677,-1364.25683660097,-1545.41697246201" RelativeVelocity="-0.0426776571328998,0.0133233801219583,0.178402493530543"/>
						</Atom3d>
						<Atom3d ID="1378" HasProperties="1" Mapping="410" Parent="89" UserID="506" DisplayStyle="Line" XYZ="1.42317537704439,1.97991097294671,0.0583188401748896" Connections="1379,1381,1383" ForcefieldType="n3m" Charge="-0.446" Components="N" Visible="0">
							<Properties Force="-659.055673064145,1096.5530807485,833.10763663996" RelativeVelocity="0.0116448454991462,0.199424858295639,-0.191719123555068"/>
						</Atom3d>
						<Bond ID="1379" Mapping="410" Parent="89" Connects="1377,1378" Visible="0"/>
						<Atom3d ID="1380" HasProperties="1" Mapping="410" Parent="89" UserID="507" DisplayStyle="Line" XYZ="1.43290062690202,1.93761782624273,0.0381863591383846" Connections="1381,1389,1391,1393" ForcefieldType="c4" Charge="0.064" Components="C" Visible="0">
							<Properties Force="492.654507442015,579.591604804983,-106.364566788043" RelativeVelocity="0.0704698413037398,0.142174244962346,0.291974539145806"/>
						</Atom3d>
						<Bond ID="1381" Mapping="410" Parent="89" Connects="1378,1380" Visible="0"/>
						<Atom3d ID="1382" HasProperties="1" Mapping="410" Parent="89" UserID="508" DisplayStyle="Line" XYZ="1.40180588705916,1.97653324508894,0.101673191007125" Connections="1383,1395,1397,1399" ForcefieldType="c4" Charge="0.064" Components="C" Visible="0">
							<Properties Force="1977.92697024557,-1389.61418266701,-199.867208587177" RelativeVelocity="0.0423318999572023,-0.239595060401422,-0.0946730689062615"/>
						</Atom3d>
						<Bond ID="1383" Mapping="410" Parent="89" Connects="1378,1382" Visible="0"/>
						<Atom3d ID="1384" HasProperties="1" Mapping="410" Parent="89" UserID="509" DisplayStyle="Line" XYZ="1.44394830694855,2.02179181822343,0.00271176757080956" Connections="1385" ForcefieldType="o1=" Charge="-0.45" Components="O" Visible="0">
							<Properties Force="41.7054621072179,637.948905216433,526.306682596319" RelativeVelocity="-0.19554178422525,-0.201927294850948,0.215565225555856"/>
						</Atom3d>
						<Bond ID="1385" Mapping="410" Parent="89" Connects="1377,1384" Type="Double" Visible="0"/>
						<Atom3d ID="1386" HasProperties="1" Mapping="410" Parent="89" UserID="510" DisplayStyle="Line" Hidden="1" XYZ="1.43043245594994,2.05005255197821,0.0622476053832339" Connections="1387" ForcefieldType="h1" Charge="0.076" Components="H" Visible="0">
							<Properties Force="-287.40154032446,-249.854052263372,209.350379115119" RelativeVelocity="0.260446549336992,-0.856327759178009,-0.73092135792473"/>
						</Atom3d>
						<Bond ID="1387" Mapping="410" Parent="89" Hidden="1" Connects="1377,1386" Visible="0"/>
						<Atom3d ID="1388" HasProperties="1" Mapping="410" Parent="89" UserID="511" DisplayStyle="Line" Hidden="1" XYZ="1.40286347139234,1.91901880906574,0.0433981188738516" Connections="1389" ForcefieldType="h1" Charge="0.053" Components="H" Visible="0">
							<Properties Force="-27.3134283054262,-500.215685593583,-444.415160047162" RelativeVelocity="0.276520767858575,0.515644206915352,0.267928286246899"/>
						</Atom3d>
						<Bond ID="1389" Mapping="410" Parent="89" Hidden="1" Connects="1380,1388" Visible="0"/>
						<Atom3d ID="1390" HasProperties="1" Mapping="410" Parent="89" UserID="512" DisplayStyle="Line" Hidden="1" XYZ="1.46015399361858,1.92234195400755,0.0564471869734164" Connections="1391" ForcefieldType="h1" Charge="0.053" Components="H" Visible="0">
							<Properties Force="-46.2794720340288,-151.951588855584,-7.71143426595488" RelativeVelocity="0.63379009006056,-0.0287182427094003,-0.513702731097336"/>
						</Atom3d>
						<Bond ID="1391" Mapping="410" Parent="89" Hidden="1" Connects="1380,1390" Visible="0"/>
						<Atom3d ID="1392" HasProperties="1" Mapping="410" Parent="89" UserID="513" DisplayStyle="Line" Hidden="1" XYZ="1.44446094556607,1.94144341539096,0.00343917133702758" Connections="1393" ForcefieldType="h1" Charge="0.053" Components="H" Visible="0">
							<Properties Force="-419.100205613001,-136.359565593562,485.945867572915" RelativeVelocity="0.242702507026589,-0.291810411508693,0.067943626510488"/>
						</Atom3d>
						<Bond ID="1393" Mapping="410" Parent="89" Hidden="1" Connects="1380,1392" Visible="0"/>
						<Atom3d ID="1394" HasProperties="1" Mapping="410" Parent="89" UserID="514" DisplayStyle="Line" Hidden="1" XYZ="1.43116884027529,1.97393227750513,0.124314668801857" Connections="1395" ForcefieldType="h1" Charge="0.053" Components="H" Visible="0">
							<Properties Force="-931.359580756086,-70.5777234828477,135.438387389858" RelativeVelocity="0.182739521234387,0.676107644951456,-0.356306514879226"/>
						</Atom3d>
						<Bond ID="1395" Mapping="410" Parent="89" Hidden="1" Connects="1382,1394" Visible="0"/>
						<Atom3d ID="1396" HasProperties="1" Mapping="410" Parent="89" UserID="515" DisplayStyle="Line" Hidden="1" XYZ="1.37903897340575,1.94849039511037,0.104152447679747" Connections="1397" ForcefieldType="h1" Charge="0.053" Components="H" Visible="0">
							<Properties Force="390.902085843518,-251.241308828585,-145.181714480943" RelativeVelocity="0.399706026098893,0.293710541131452,-0.142891483358611"/>
						</Atom3d>
						<Bond ID="1397" Mapping="410" Parent="89" Hidden="1" Connects="1382,1396" Visible="0"/>
						<Atom3d ID="1398" HasProperties="1" Mapping="410" Parent="89" UserID="516" DisplayStyle="Line" Hidden="1" XYZ="1.38143852061345,2.00221932393001,0.10939491391771" Connections="1399" ForcefieldType="h1" Charge="0.053" Components="H" Visible="0">
							<Properties Force="-729.69463018736,1810.90416041347,268.838904266519" RelativeVelocity="-0.154567168744967,-0.464441817348031,0.53853618594213"/>
						</Atom3d>
						<Bond ID="1399" Mapping="410" Parent="89" Hidden="1" Connects="1382,1398" Visible="0"/>
						<Molecule ID="89" Mapping="410" Parent="2" Children="ci(24):23+1377,5630" Name="Sketch 25" XYZ="-0.0734679447266086,-0.22040383417088,0.146935889447253" Visible="0"/>
						<Atom3d ID="1400" HasProperties="1" Mapping="410" Parent="91" UserID="517" DisplayStyle="Line" XYZ="0.31046764894754,0.80001078545567,-0.148490193269868" Connections="1402,1408,1410" ForcefieldType="c3&apos;" Charge="0.374" Components="C" Visible="0">
							<Properties Force="-1242.33395927062,1780.34476339179,40.9223920554098" RelativeVelocity="0.0724824796090292,-0.0955712948703483,-0.359038541971271"/>
						</Atom3d>
						<Atom3d ID="1401" HasProperties="1" Mapping="410" Parent="91" UserID="518" DisplayStyle="Line" XYZ="0.294809059435092,0.82965924613489,-0.11893272574674" Connections="1402,1404,1406" ForcefieldType="n3m" Charge="-0.446" Components="N" Visible="0">
							<Properties Force="91.0622757295287,-940.853168107258,3.63027333409229" RelativeVelocity="0.00780264012342875,0.066473635461758,0.158599496203175"/>
						</Atom3d>
						<Bond ID="1402" Mapping="410" Parent="91" Connects="1400,1401" Visible="0"/>
						<Atom3d ID="1403" HasProperties="1" Mapping="410" Parent="91" UserID="519" DisplayStyle="Line" XYZ="0.294703928340303,0.87375363447706,-0.132282975879955" Connections="1404,1412,1414,1416" ForcefieldType="c4" Charge="0.064" Components="C" Visible="0">
							<Properties Force="32.0722097653425,1368.35337946652,-654.321482789616" RelativeVelocity="0.132986754931865,0.101645789293678,-0.104703236440097"/>
						</Atom3d>
						<Bond ID="1404" Mapping="410" Parent="91" Connects="1401,1403" Visible="0"/>
						<Atom3d ID="1405" HasProperties="1" Mapping="410" Parent="91" UserID="520" DisplayStyle="Line" XYZ="0.267663151506009,0.81869155519269,-0.0813712548791204" Connections="1406,1418,1420,1422" ForcefieldType="c4" Charge="0.064" Components="C" Visible="0">
							<Properties Force="762.882010301395,205.864052386685,433.301847444966" RelativeVelocity="0.0795832543529805,-0.00466752255080046,0.0664764610109284"/>
						</Atom3d>
						<Bond ID="1406" Mapping="410" Parent="91" Connects="1401,1405" Visible="0"/>
						<Atom3d ID="1407" HasProperties="1" Mapping="410" Parent="91" UserID="521" DisplayStyle="Line" XYZ="0.324436897670532,0.81324909370461,-0.183453601981592" Connections="1408" ForcefieldType="o1=" Charge="-0.45" Components="O" Visible="0">
							<Properties Force="344.118089016501,-826.503957659156,-52.6161761850661" RelativeVelocity="0.180598670067181,-0.220958983359862,-0.0290296895826704"/>
						</Atom3d>
						<Bond ID="1408" Mapping="410" Parent="91" Connects="1400,1407" Type="Double" Visible="0"/>
						<Atom3d ID="1409" HasProperties="1" Mapping="410" Parent="91" UserID="522" DisplayStyle="Line" Hidden="1" XYZ="0.297046078810472,0.768383292757634,-0.138547894622596" Connections="1410" ForcefieldType="h1" Charge="0.076" Components="H" Visible="0">
							<Properties Force="517.16887954523,-958.124439579797,-253.06272558525" RelativeVelocity="-0.346270915961933,-0.534967767211563,0.46436960254073"/>
						</Atom3d>
						<Bond ID="1410" Mapping="410" Parent="91" Hidden="1" Connects="1400,1409" Visible="0"/>
						<Atom3d ID="1411" HasProperties="1" Mapping="410" Parent="91" UserID="523" DisplayStyle="Line" Hidden="1" XYZ="0.286803717656001,0.89481978664807,-0.105032362310552" Connections="1412" ForcefieldType="h1" Charge="0.053" Components="H" Visible="0">
							<Properties Force="-82.5591571160462,292.096205498948,558.313489258427" RelativeVelocity="0.566524033514859,0.753003855229239,-0.139541018150926"/>
						</Atom3d>
						<Bond ID="1412" Mapping="410" Parent="91" Hidden="1" Connects="1403,1411" Visible="0"/>
						<Atom3d ID="1413" HasProperties="1" Mapping="410" Parent="91" UserID="524" DisplayStyle="Line" Hidden="1" XYZ="0.268778234272475,0.88098463941531,-0.156881709623137" Connections="1414" ForcefieldType="h1" Charge="0.053" Components="H" Visible="0">
							<Properties Force="298.675010887743,-154.666882079228,41.2900334567615" RelativeVelocity="-0.332765192950005,0.503816379060853,-0.607239876446511"/>
						</Atom3d>
						<Bond ID="1414" Mapping="410" Parent="91" Hidden="1" Connects="1403,1413" Visible="0"/>
						<Atom3d ID="1415" HasProperties="1" Mapping="410" Parent="91" UserID="525" DisplayStyle="Line" Hidden="1" XYZ="0.326978310587071,0.88590730684364,-0.144326886618415" Connections="1416" ForcefieldType="h1" Charge="0.053" Components="H" Visible="0">
							<Properties Force="-200.864625597159,-284.587356051337,-12.5514549676115" RelativeVelocity="-0.091683619448756,0.4571374995228,-0.284096644103366"/>
						</Atom3d>
						<Bond ID="1416" Mapping="410" Parent="91" Hidden="1" Connects="1403,1415" Visible="0"/>
						<Atom3d ID="1417" HasProperties="1" Mapping="410" Parent="91" UserID="526" DisplayStyle="Line" Hidden="1" XYZ="0.265663775409139,0.78309773289221,-0.0794797570925785" Connections="1418" ForcefieldType="h1" Charge="0.053" Components="H" Visible="0">
							<Properties Force="-304.585163319278,-61.070063922284,137.889888101512" RelativeVelocity="-0.245303873442903,-0.395953018050867,-0.358190357870208"/>
						</Atom3d>
						<Bond ID="1418" Mapping="410" Parent="91" Hidden="1" Connects="1405,1417" Visible="0"/>
						<Atom3d ID="1419" HasProperties="1" Mapping="410" Parent="91" UserID="527" DisplayStyle="Line" Hidden="1" XYZ="0.235454899780847,0.83528433062133,-0.0803719692316524" Connections="1420" ForcefieldType="h1" Charge="0.053" Components="H" Visible="0">
							<Properties Force="68.9685324744742,-179.504683804692,-314.801016136679" RelativeVelocity="0.179631696789526,-0.0105058804986169,0.0451341833257022"/>
						</Atom3d>
						<Bond ID="1420" Mapping="410" Parent="91" Hidden="1" Connects="1405,1419" Visible="0"/>
						<Atom3d ID="1421" HasProperties="1" Mapping="410" Parent="91" UserID="528" DisplayStyle="Line" Hidden="1" XYZ="0.286525284779857,0.83084686176415,-0.0526674591487554" Connections="1422" ForcefieldType="h1" Charge="0.053" Components="H" Visible="0">
							<Properties Force="-250.143515077759,-175.798812493699,99.848196613373" RelativeVelocity="-0.432152450320602,0.320563488834454,0.00217339267127768"/>
						</Atom3d>
						<Bond ID="1422" Mapping="410" Parent="91" Hidden="1" Connects="1405,1421" Visible="0"/>
						<Molecule ID="91" Mapping="410" Parent="2" Children="ci(24):23+1400,5631" Name="Sketch 25" XYZ="-0.0734679447266086,-0.22040383417088,0.146935889447253" Visible="0"/>
						<Atom3d ID="1423" HasProperties="1" Mapping="410" Parent="93" UserID="529" DisplayStyle="Line" XYZ="-0.276999550511443,1.44193177377922,1.35771275337568" Connections="1425,1431,1433" ForcefieldType="c3&apos;" Charge="0.374" Components="C" Visible="0">
							<Properties Force="1135.84746302523,108.586377685289,-1519.24074618281" RelativeVelocity="0.155069485679003,-0.243764799646127,0.152817863465841"/>
						</Atom3d>
						<Atom3d ID="1424" HasProperties="1" Mapping="410" Parent="93" UserID="530" DisplayStyle="Line" XYZ="-0.262127009994373,1.48359802299052,1.35996492555324" Connections="1425,1427,1429" ForcefieldType="n3m" Charge="-0.446" Components="N" Visible="0">
							<Properties Force="-1292.39478104648,-73.1629033771799,1062.68171571919" RelativeVelocity="-0.21786169714493,0.00477538578610721,0.130028765041546"/>
						</Atom3d>
						<Bond ID="1425" Mapping="410" Parent="93" Connects="1423,1424" Visible="0"/>
						<Atom3d ID="1426" HasProperties="1" Mapping="410" Parent="93" UserID="531" DisplayStyle="Line" XYZ="-0.278331516628648,1.51002690131169,1.39664562884817" Connections="1427,1435,1437,1439" ForcefieldType="c4" Charge="0.064" Components="C" Visible="0">
							<Properties Force="804.20890254541,-477.734894043666,831.962822660956" RelativeVelocity="0.153116786072417,0.0420637997207733,0.219775861765153"/>
						</Atom3d>
						<Bond ID="1427" Mapping="410" Parent="93" Connects="1424,1426" Visible="0"/>
						<Atom3d ID="1428" HasProperties="1" Mapping="410" Parent="93" UserID="532" DisplayStyle="Line" XYZ="-0.226336621249311,1.49767253277175,1.33431143012596" Connections="1429,1441,1443,1445" ForcefieldType="c4" Charge="0.064" Components="C" Visible="0">
							<Properties Force="931.256525324927,248.216842259349,-415.43453432811" RelativeVelocity="0.351790601723601,0.0250978089186562,-0.0047959238334382"/>
						</Atom3d>
						<Bond ID="1429" Mapping="410" Parent="93" Connects="1424,1428" Visible="0"/>
						<Atom3d ID="1430" HasProperties="1" Mapping="410" Parent="93" UserID="533" DisplayStyle="Line" XYZ="-0.303346819435461,1.42469898949495,1.3807782372247" Connections="1431" ForcefieldType="o1=" Charge="-0.45" Components="O" Visible="0">
							<Properties Force="-1052.04406677439,-289.412553856905,1014.54714496223" RelativeVelocity="0.08019580150469,-0.146215878533486,0.289571813925307"/>
						</Atom3d>
						<Bond ID="1431" Mapping="410" Parent="93" Connects="1423,1430" Type="Double" Visible="0"/>
						<Atom3d ID="1432" HasProperties="1" Mapping="410" Parent="93" UserID="534" DisplayStyle="Line" Hidden="1" XYZ="-0.262423527361718,1.42331494309627,1.32905554555016" Connections="1433" ForcefieldType="h1" Charge="0.076" Components="H" Visible="0">
							<Properties Force="5.99963167531836,195.407507128595,193.263555407699" RelativeVelocity="-0.198781698401685,-0.450491184898257,-0.355184072191626"/>
						</Atom3d>
						<Bond ID="1433" Mapping="410" Parent="93" Hidden="1" Connects="1423,1432" Visible="0"/>
						<Atom3d ID="1434" HasProperties="1" Mapping="410" Parent="93" UserID="535" DisplayStyle="Line" Hidden="1" XYZ="-0.283075860981044,1.48664301384246,1.42384059724981" Connections="1435" ForcefieldType="h1" Charge="0.053" Components="H" Visible="0">
							<Properties Force="-44.2327741449431,213.599519060948,178.964437502939" RelativeVelocity="0.0259998527415509,-1.43566029721618,0.119670999988863"/>
						</Atom3d>
						<Bond ID="1435" Mapping="410" Parent="93" Hidden="1" Connects="1426,1434" Visible="0"/>
						<Atom3d ID="1436" HasProperties="1" Mapping="410" Parent="93" UserID="536" DisplayStyle="Line" Hidden="1" XYZ="-0.308659615742227,1.52731426850353,1.39350968075733" Connections="1437" ForcefieldType="h1" Charge="0.053" Components="H" Visible="0">
							<Properties Force="-712.653194802711,149.926788328837,-666.499055863395" RelativeVelocity="-1.03641447049618,0.470758186942493,-0.534966963113905"/>
						</Atom3d>
						<Bond ID="1437" Mapping="410" Parent="93" Hidden="1" Connects="1426,1436" Visible="0"/>
						<Atom3d ID="1438" HasProperties="1" Mapping="410" Parent="93" UserID="537" DisplayStyle="Line" Hidden="1" XYZ="-0.254856480119336,1.53487262992855,1.4086110929049" Connections="1439" ForcefieldType="h1" Charge="0.053" Components="H" Visible="0">
							<Properties Force="227.72219163366,-183.730963606607,-220.803891496025" RelativeVelocity="0.865469499323945,0.218954429974117,0.0939025171459777"/>
						</Atom3d>
						<Bond ID="1439" Mapping="410" Parent="93" Hidden="1" Connects="1426,1438" Visible="0"/>
						<Atom3d ID="1440" HasProperties="1" Mapping="410" Parent="93" UserID="538" DisplayStyle="Line" Hidden="1" XYZ="-0.220429043255035,1.47147215008409,1.30984043377481" Connections="1441" ForcefieldType="h1" Charge="0.053" Components="H" Visible="0">
							<Properties Force="406.015772330262,272.967610923333,136.268875073643" RelativeVelocity="-0.292184850808981,-0.295732427784889,-0.605610817386831"/>
						</Atom3d>
						<Bond ID="1441" Mapping="410" Parent="93" Hidden="1" Connects="1428,1440" Visible="0"/>
						<Atom3d ID="1442" HasProperties="1" Mapping="410" Parent="93" UserID="539" DisplayStyle="Line" Hidden="1" XYZ="-0.196259164925373,1.50521788882378,1.35526706560367" Connections="1443" ForcefieldType="h1" Charge="0.053" Components="H" Visible="0">
							<Properties Force="-494.217494377172,-261.076976912294,-528.466438601631" RelativeVelocity="0.443252332872171,-0.49750301378158,-0.934169597390292"/>
						</Atom3d>
						<Bond ID="1443" Mapping="410" Parent="93" Hidden="1" Connects="1428,1442" Visible="0"/>
						<Atom3d ID="1444" HasProperties="1" Mapping="410" Parent="93" UserID="540" DisplayStyle="Line" Hidden="1" XYZ="-0.234744886523443,1.52736443471188,1.31579670926531" Connections="1445" ForcefieldType="h1" Charge="0.053" Components="H" Visible="0">
							<Properties Force="-4.28027950002714,152.944380325093,-34.8102808369767" RelativeVelocity="-0.248576281940832,-0.877229999052679,0.0719566278719681"/>
						</Atom3d>
						<Bond ID="1445" Mapping="410" Parent="93" Hidden="1" Connects="1428,1444" Visible="0"/>
						<Molecule ID="93" Mapping="410" Parent="2" Children="ci(24):23+1423,5632" Name="Sketch 25" XYZ="-0.0734679447266086,-0.22040383417088,0.146935889447253" Visible="0"/>
						<Atom3d ID="1446" HasProperties="1" Mapping="410" Parent="95" UserID="541" DisplayStyle="Line" XYZ="-0.106829204860171,0.26997630893458,0.100227825646655" Connections="1448,1454,1456" ForcefieldType="c3&apos;" Charge="0.374" Components="C" Visible="0">
							<Properties Force="184.864314605737,-800.03054097333,-589.917733997843" RelativeVelocity="-0.0958713495841396,0.278498262938163,-0.0575531246465113"/>
						</Atom3d>
						<Atom3d ID="1447" HasProperties="1" Mapping="410" Parent="95" UserID="542" DisplayStyle="Line" XYZ="-0.101003207135892,0.244089915892376,0.0636377282296914" Connections="1448,1450,1452" ForcefieldType="n3m" Charge="-0.446" Components="N" Visible="0">
							<Properties Force="12.3813202870684,1342.6559348665,618.206778590087" RelativeVelocity="0.114051057328598,-0.0953019365487713,0.0251497867770872"/>
						</Atom3d>
						<Bond ID="1448" Mapping="410" Parent="95" Connects="1446,1447" Visible="0"/>
						<Atom3d ID="1449" HasProperties="1" Mapping="410" Parent="95" UserID="543" DisplayStyle="Line" XYZ="-0.0809417587088067,0.260535006107723,0.0236823345654646" Connections="1450,1458,1460,1462" ForcefieldType="c4" Charge="0.064" Components="C" Visible="0">
							<Properties Force="-541.102066333802,-317.704093767845,-371.130279201139" RelativeVelocity="0.122454968934354,-0.0624479177672561,-0.184211056080741"/>
						</Atom3d>
						<Bond ID="1450" Mapping="410" Parent="95" Connects="1447,1449" Visible="0"/>
						<Atom3d ID="1451" HasProperties="1" Mapping="410" Parent="95" UserID="544" DisplayStyle="Line" XYZ="-0.103304756287369,0.197281819722748,0.069134208321529" Connections="1452,1464,1466,1468" ForcefieldType="c4" Charge="0.064" Components="C" Visible="0">
							<Properties Force="-290.218692220823,-27.8565894499063,1143.63952618681" RelativeVelocity="-0.230032605060499,0.0948460811380436,0.0319354076215912"/>
						</Atom3d>
						<Bond ID="1452" Mapping="410" Parent="95" Connects="1447,1451" Visible="0"/>
						<Atom3d ID="1453" HasProperties="1" Mapping="410" Parent="95" UserID="545" DisplayStyle="Line" XYZ="-0.0976409877203923,0.30854167270513,0.102974884006386" Connections="1454" ForcefieldType="o1=" Charge="-0.45" Components="O" Visible="0">
							<Properties Force="-66.6262681129458,21.9101960791519,-138.838384800703" RelativeVelocity="0.0536972621132542,0.0464946121417539,-0.173094419554727"/>
						</Atom3d>
						<Bond ID="1454" Mapping="410" Parent="95" Connects="1446,1453" Type="Double" Visible="0"/>
						<Atom3d ID="1455" HasProperties="1" Mapping="410" Parent="95" UserID="546" DisplayStyle="Line" Hidden="1" XYZ="-0.121046295813799,0.249765505504173,0.127528124870146" Connections="1456" ForcefieldType="h1" Charge="0.076" Components="H" Visible="0">
							<Properties Force="10.9137945937936,177.038795646617,85.6900129950121" RelativeVelocity="0.461741410334269,-0.275507261851699,0.371485105798244"/>
						</Atom3d>
						<Bond ID="1456" Mapping="410" Parent="95" Hidden="1" Connects="1446,1455" Visible="0"/>
						<Atom3d ID="1457" HasProperties="1" Mapping="410" Parent="95" UserID="547" DisplayStyle="Line" Hidden="1" XYZ="-0.10177612027509,0.249914146079376,-0.00440173076446042" Connections="1458" ForcefieldType="h1" Charge="0.053" Components="H" Visible="0">
							<Properties Force="192.303488022852,224.461197979315,109.911828622983" RelativeVelocity="0.377918572687081,-0.25168602604281,-0.887694003573595"/>
						</Atom3d>
						<Bond ID="1458" Mapping="410" Parent="95" Hidden="1" Connects="1449,1457" Visible="0"/>
						<Atom3d ID="1459" HasProperties="1" Mapping="410" Parent="95" UserID="548" DisplayStyle="Line" Hidden="1" XYZ="-0.0495050819062143,0.245699791477527,0.0193906668570416" Connections="1460" ForcefieldType="h1" Charge="0.053" Components="H" Visible="0">
							<Properties Force="740.104285709139,-382.686315853284,-141.370178678924" RelativeVelocity="-0.0531873887753455,0.473815483436361,0.411638433621028"/>
						</Atom3d>
						<Bond ID="1460" Mapping="410" Parent="95" Hidden="1" Connects="1449,1459" Visible="0"/>
						<Atom3d ID="1461" HasProperties="1" Mapping="410" Parent="95" UserID="549" DisplayStyle="Line" Hidden="1" XYZ="-0.0751629763188409,0.295791770584773,0.0222310811262006" Connections="1462" ForcefieldType="h1" Charge="0.053" Components="H" Visible="0">
							<Properties Force="-285.21644377172,215.344694333678,293.146250414594" RelativeVelocity="0.395229518161688,-0.386646169100579,0.581035112769571"/>
						</Atom3d>
						<Bond ID="1462" Mapping="410" Parent="95" Hidden="1" Connects="1449,1461" Visible="0"/>
						<Atom3d ID="1463" HasProperties="1" Mapping="410" Parent="95" UserID="550" DisplayStyle="Line" Hidden="1" XYZ="-0.079348032781044,0.186343183922454,0.0948777408458433" Connections="1464" ForcefieldType="h1" Charge="0.053" Components="H" Visible="0">
							<Properties Force="-362.179935060666,38.1516171016797,-331.276935802397" RelativeVelocity="0.538510171664091,0.408118250718815,-0.524448121024978"/>
						</Atom3d>
						<Bond ID="1464" Mapping="410" Parent="95" Hidden="1" Connects="1451,1463" Visible="0"/>
						<Atom3d ID="1465" HasProperties="1" Mapping="410" Parent="95" UserID="551" DisplayStyle="Line" Hidden="1" XYZ="-0.0973786297121668,0.180515949425894,0.0392283657948246" Connections="1466" ForcefieldType="h1" Charge="0.053" Components="H" Visible="0">
							<Properties Force="342.205383630195,-361.720113440843,-827.209968460274" RelativeVelocity="-0.00734939270480734,-0.63654956784706,0.451984040256898"/>
						</Atom3d>
						<Bond ID="1466" Mapping="410" Parent="95" Hidden="1" Connects="1451,1465" Visible="0"/>
						<Atom3d ID="1467" HasProperties="1" Mapping="410" Parent="95" UserID="552" DisplayStyle="Line" Hidden="1" XYZ="-0.137166651079296,0.188549451039969,0.0783502834177698" Connections="1468" ForcefieldType="h1" Charge="0.053" Components="H" Visible="0">
							<Properties Force="92.3070388354195,-97.3196439272789,208.38837429223" RelativeVelocity="-0.52525784756872,0.122350909398783,-0.190119578786388"/>
						</Atom3d>
						<Bond ID="1468" Mapping="410" Parent="95" Hidden="1" Connects="1451,1467" Visible="0"/>
						<Molecule ID="95" Mapping="410" Parent="2" Children="ci(24):23+1446,5633" Name="Sketch 25" XYZ="-0.0734679447266086,-0.22040383417088,0.146935889447253" Visible="0"/>
						<Atom3d ID="1469" HasProperties="1" Mapping="410" Parent="97" UserID="553" DisplayStyle="Line" XYZ="0.279086398865104,-0.29534602107263,0.966456405270761" Connections="1471,1477,1479" ForcefieldType="c3&apos;" Charge="0.374" Components="C" Visible="0">
							<Properties Force="34.5309652486134,-299.707150654227,570.937477433231" RelativeVelocity="-0.0735844683759947,0.0403913227739013,0.218470274943699"/>
						</Atom3d>
						<Atom3d ID="1470" HasProperties="1" Mapping="410" Parent="97" UserID="554" DisplayStyle="Line" XYZ="0.290030835707959,-0.337229205288756,0.974334774372336" Connections="1471,1473,1475" ForcefieldType="n3m" Charge="-0.446" Components="N" Visible="0">
							<Properties Force="-314.38658970571,990.852183953891,165.795301931374" RelativeVelocity="-0.0250253421652736,-0.160195951302215,0.0357457369884554"/>
						</Atom3d>
						<Bond ID="1471" Mapping="410" Parent="97" Connects="1469,1470" Visible="0"/>
						<Atom3d ID="1472" HasProperties="1" Mapping="410" Parent="97" UserID="555" DisplayStyle="Line" XYZ="0.330082801015492,-0.345898755638036,0.997471726003198" Connections="1473,1481,1483,1485" ForcefieldType="c4" Charge="0.064" Components="C" Visible="0">
							<Properties Force="1316.97032669875,-107.429503088185,-192.515613873464" RelativeVelocity="-0.229046538431901,-0.032544936501641,0.208084595672944"/>
						</Atom3d>
						<Bond ID="1473" Mapping="410" Parent="97" Connects="1470,1472" Visible="0"/>
						<Atom3d ID="1474" HasProperties="1" Mapping="410" Parent="97" UserID="556" DisplayStyle="Line" XYZ="0.262059776140767,-0.372284514941711,0.958234165276998" Connections="1475,1487,1489,1491" ForcefieldType="c4" Charge="0.064" Components="C" Visible="0">
							<Properties Force="667.02559329665,-200.137311916693,-636.045754780976" RelativeVelocity="0.117949566658162,0.346802659298438,0.13734678639139"/>
						</Atom3d>
						<Bond ID="1475" Mapping="410" Parent="97" Connects="1470,1474" Visible="0"/>
						<Atom3d ID="1476" HasProperties="1" Mapping="410" Parent="97" UserID="557" DisplayStyle="Line" XYZ="0.295637938362425,-0.261981231406067,0.980333893618526" Connections="1477" ForcefieldType="o1=" Charge="-0.45" Components="O" Visible="0">
							<Properties Force="710.328464823404,-28.7246231862437,236.613659940235" RelativeVelocity="-0.0439230472605511,0.128772555616077,-0.0127212400287768"/>
						</Atom3d>
						<Bond ID="1477" Mapping="410" Parent="97" Connects="1469,1476" Type="Double" Visible="0"/>
						<Atom3d ID="1478" HasProperties="1" Mapping="410" Parent="97" UserID="558" DisplayStyle="Line" Hidden="1" XYZ="0.249447599236858,-0.293868900047146,0.94824850822992" Connections="1479" ForcefieldType="h1" Charge="0.076" Components="H" Visible="0">
							<Properties Force="-1100.13530483563,63.9723934117353,-790.33193912682" RelativeVelocity="0.192701643397386,-0.590921308496615,-0.213988467791758"/>
						</Atom3d>
						<Bond ID="1479" Mapping="410" Parent="97" Hidden="1" Connects="1469,1478" Visible="0"/>
						<Atom3d ID="1480" HasProperties="1" Mapping="410" Parent="97" UserID="559" DisplayStyle="Line" Hidden="1" XYZ="0.359559582841143,-0.337307605301496,0.974934648626821" Connections="1481" ForcefieldType="h1" Charge="0.053" Components="H" Visible="0">
							<Properties Force="-714.081931845586,-390.10421570935,660.100807357555" RelativeVelocity="-0.504780450018084,0.772711612131586,-0.0742439048727505"/>
						</Atom3d>
						<Bond ID="1481" Mapping="410" Parent="97" Hidden="1" Connects="1472,1480" Visible="0"/>
						<Atom3d ID="1482" HasProperties="1" Mapping="410" Parent="97" UserID="560" DisplayStyle="Line" Hidden="1" XYZ="0.331602334172279,-0.381203655826833,1.00724807331873" Connections="1483" ForcefieldType="h1" Charge="0.053" Components="H" Visible="0">
							<Properties Force="55.655488061797,364.959499838773,-125.652031615529" RelativeVelocity="0.550975380796455,-0.122870172411963,0.657692318220663"/>
						</Atom3d>
						<Bond ID="1483" Mapping="410" Parent="97" Hidden="1" Connects="1472,1482" Visible="0"/>
						<Atom3d ID="1484" HasProperties="1" Mapping="410" Parent="97" UserID="561" DisplayStyle="Line" Hidden="1" XYZ="0.334263140460691,-0.32556739141833,1.02764757468025" Connections="1485" ForcefieldType="h1" Charge="0.053" Components="H" Visible="0">
							<Properties Force="-225.290784458274,-150.157514549902,-272.815495976765" RelativeVelocity="0.559509572061027,0.0580876715683334,-0.973331133944336"/>
						</Atom3d>
						<Bond ID="1485" Mapping="410" Parent="97" Hidden="1" Connects="1472,1484" Visible="0"/>
						<Atom3d ID="1486" HasProperties="1" Mapping="410" Parent="97" UserID="562" DisplayStyle="Line" Hidden="1" XYZ="0.256469187028957,-0.395913411699743,0.983746563134331" Connections="1487" ForcefieldType="h1" Charge="0.053" Components="H" Visible="0">
							<Properties Force="-76.0826381555695,-472.084466479484,447.037074759245" RelativeVelocity="-0.299807553596967,0.168169611133967,-0.528307218755203"/>
						</Atom3d>
						<Bond ID="1487" Mapping="410" Parent="97" Hidden="1" Connects="1474,1486" Visible="0"/>
						<Atom3d ID="1488" HasProperties="1" Mapping="410" Parent="97" UserID="563" DisplayStyle="Line" Hidden="1" XYZ="0.279809888830995,-0.388450758989541,0.930694323294022" Connections="1489" ForcefieldType="h1" Charge="0.053" Components="H" Visible="0">
							<Properties Force="-303.40677861898,-77.1730775214419,95.7142616950315" RelativeVelocity="-0.439030960316969,0.151034537256905,-0.339821606347186"/>
						</Atom3d>
						<Bond ID="1489" Mapping="410" Parent="97" Hidden="1" Connects="1474,1488" Visible="0"/>
						<Atom3d ID="1490" HasProperties="1" Mapping="410" Parent="97" UserID="564" DisplayStyle="Line" Hidden="1" XYZ="0.229891728398796,-0.361167971266341,0.946899896489378" Connections="1491" ForcefieldType="h1" Charge="0.053" Components="H" Visible="0">
							<Properties Force="9.89548267147276,262.082634947671,-53.9431995665536" RelativeVelocity="-0.481429204658089,-0.325370115604547,-0.196802724027524"/>
						</Atom3d>
						<Bond ID="1491" Mapping="410" Parent="97" Hidden="1" Connects="1474,1490" Visible="0"/>
						<Molecule ID="97" Mapping="410" Parent="2" Children="ci(24):23+1469,5634" Name="Sketch 25" XYZ="-0.0734679447266086,-0.22040383417088,0.146935889447253" Visible="0"/>
						<Atom3d ID="1492" HasProperties="1" Mapping="410" Parent="99" UserID="565" DisplayStyle="Line" XYZ="1.70462008038544,0.78839699336881,-0.19234290178751" Connections="1494,1500,1502" ForcefieldType="c3&apos;" Charge="0.374" Components="C" Visible="0">
							<Properties Force="-452.876346367956,304.025289608877,714.474633478601" RelativeVelocity="-0.0149298650803032,0.0765618685217957,-0.0349997126868711"/>
						</Atom3d>
						<Atom3d ID="1493" HasProperties="1" Mapping="410" Parent="99" UserID="566" DisplayStyle="Line" XYZ="1.72803756072079,0.78409866361864,-0.22845090656874" Connections="1494,1496,1498" ForcefieldType="n3m" Charge="-0.446" Components="N" Visible="0">
							<Properties Force="556.877608049176,-672.464786067337,-891.492949350935" RelativeVelocity="-0.00730587254924976,-0.194359113814593,0.0367259623990809"/>
						</Atom3d>
						<Bond ID="1494" Mapping="410" Parent="99" Connects="1492,1493" Visible="0"/>
						<Atom3d ID="1495" HasProperties="1" Mapping="410" Parent="99" UserID="567" DisplayStyle="Line" XYZ="1.70825438062617,0.766005256617506,-0.2683969942447" Connections="1496,1504,1506,1508" ForcefieldType="c4" Charge="0.064" Components="C" Visible="0">
							<Properties Force="250.708306691437,1089.64433920139,-1003.69451984759" RelativeVelocity="-0.0751714718616729,0.17613490303747,0.267582160060819"/>
						</Atom3d>
						<Bond ID="1496" Mapping="410" Parent="99" Connects="1493,1495" Visible="0"/>
						<Atom3d ID="1497" HasProperties="1" Mapping="410" Parent="99" UserID="568" DisplayStyle="Line" XYZ="1.77604138155937,0.79473607737019,-0.230135539791251" Connections="1498,1510,1512,1514" ForcefieldType="c4" Charge="0.064" Components="C" Visible="0">
							<Properties Force="-1314.9627462028,1374.80795222644,-209.162925514192" RelativeVelocity="-0.177561671958767,-0.0845548534161965,-0.254168194853442"/>
						</Atom3d>
						<Bond ID="1498" Mapping="410" Parent="99" Connects="1493,1497" Visible="0"/>
						<Atom3d ID="1499" HasProperties="1" Mapping="410" Parent="99" UserID="569" DisplayStyle="Line" XYZ="1.66494428920627,0.78305216113948,-0.187273652033968" Connections="1500" ForcefieldType="o1=" Charge="-0.45" Components="O" Visible="0">
							<Properties Force="661.628328744169,-123.536484742171,-324.313927134414" RelativeVelocity="-0.121980663211435,-0.0497957908905277,-0.0172049878007331"/>
						</Atom3d>
						<Bond ID="1500" Mapping="410" Parent="99" Connects="1492,1499" Type="Double" Visible="0"/>
						<Atom3d ID="1501" HasProperties="1" Mapping="410" Parent="99" UserID="570" DisplayStyle="Line" Hidden="1" XYZ="1.72608662566582,0.80042116470615,-0.165561800221391" Connections="1502" ForcefieldType="h1" Charge="0.076" Components="H" Visible="0">
							<Properties Force="-44.7315069007538,-32.2422148644205,279.272812454718" RelativeVelocity="0.242261581536178,-0.792297278462504,0.382278910390795"/>
						</Atom3d>
						<Bond ID="1502" Mapping="410" Parent="99" Hidden="1" Connects="1492,1501" Visible="0"/>
						<Atom3d ID="1503" HasProperties="1" Mapping="410" Parent="99" UserID="571" DisplayStyle="Line" Hidden="1" XYZ="1.7082344657824,0.78978003066808,-0.296437718209535" Connections="1504" ForcefieldType="h1" Charge="0.053" Components="H" Visible="0">
							<Properties Force="-16.4026132849726,315.830799877217,496.342036134657" RelativeVelocity="0.0768646532581315,0.1214461779854,1.13695134186482"/>
						</Atom3d>
						<Bond ID="1504" Mapping="410" Parent="99" Hidden="1" Connects="1495,1503" Visible="0"/>
						<Atom3d ID="1505" HasProperties="1" Mapping="410" Parent="99" UserID="572" DisplayStyle="Line" Hidden="1" XYZ="1.67426352589836,0.759424614931264,-0.263510569509079" Connections="1506" ForcefieldType="h1" Charge="0.053" Components="H" Visible="0">
							<Properties Force="-632.899840289009,-451.803045153779,178.677200419619" RelativeVelocity="-0.35512096608266,0.135464707645436,0.920824811889497"/>
						</Atom3d>
						<Bond ID="1506" Mapping="410" Parent="99" Hidden="1" Connects="1495,1505" Visible="0"/>
						<Atom3d ID="1507" HasProperties="1" Mapping="410" Parent="99" UserID="573" DisplayStyle="Line" Hidden="1" XYZ="1.72590582550635,0.740372846244125,-0.285969299566475" Connections="1508" ForcefieldType="h1" Charge="0.053" Components="H" Visible="0">
							<Properties Force="261.855915924252,-656.317734174998,613.258932057087" RelativeVelocity="0.637122569449594,-0.179645007824751,-0.474378611842856"/>
						</Atom3d>
						<Bond ID="1508" Mapping="410" Parent="99" Hidden="1" Connects="1495,1507" Visible="0"/>
						<Atom3d ID="1509" HasProperties="1" Mapping="410" Parent="99" UserID="574" DisplayStyle="Line" Hidden="1" XYZ="1.7778734635964,0.82324719790415,-0.253910702830997" Connections="1510" ForcefieldType="h1" Charge="0.053" Components="H" Visible="0">
							<Properties Force="302.752112668195,-566.397512798218,232.003347766764" RelativeVelocity="0.753928251544169,-0.187060670895377,-1.06370837252017"/>
						</Atom3d>
						<Bond ID="1510" Mapping="410" Parent="99" Hidden="1" Connects="1497,1509" Visible="0"/>
						<Atom3d ID="1511" HasProperties="1" Mapping="410" Parent="99" UserID="575" DisplayStyle="Line" Hidden="1" XYZ="1.7946912681696,0.767308230398552,-0.243695498520476" Connections="1512" ForcefieldType="h1" Charge="0.053" Components="H" Visible="0">
							<Properties Force="254.774692873809,-75.6400158323452,298.285501026389" RelativeVelocity="0.012427198249838,-0.483900232889369,-0.0291899213584776"/>
						</Atom3d>
						<Bond ID="1512" Mapping="410" Parent="99" Hidden="1" Connects="1497,1511" Visible="0"/>
						<Atom3d ID="1513" HasProperties="1" Mapping="410" Parent="99" UserID="576" DisplayStyle="Line" Hidden="1" XYZ="1.78546806716741,0.81005358694587,-0.198126543465634" Connections="1514" ForcefieldType="h1" Charge="0.053" Components="H" Visible="0">
							<Properties Force="176.87218841989,-602.931750161521,-411.198635468339" RelativeVelocity="0.128735588770434,-1.10174539311998,0.470402923650643"/>
						</Atom3d>
						<Bond ID="1514" Mapping="410" Parent="99" Hidden="1" Connects="1497,1513" Visible="0"/>
						<Molecule ID="99" Mapping="410" Parent="2" Children="ci(24):23+1492,5635" Name="Sketch 25" XYZ="-0.0734679447266086,-0.22040383417088,0.146935889447253" Visible="0"/>
						<Atom3d ID="1515" HasProperties="1" Mapping="410" Parent="101" UserID="577" DisplayStyle="Line" XYZ="0.711822805576541,0.51258907160444,0.544160933598988" Connections="1517,1523,1525" ForcefieldType="c3&apos;" Charge="0.374" Components="C">
							<Properties Force="-1292.00349923749,-626.269190012516,1272.28797743496" RelativeVelocity="0.147905943986478,0.0895160913721451,-0.0894067389714198"/>
						</Atom3d>
						<Atom3d ID="1516" HasProperties="1" Mapping="410" Parent="101" UserID="578" DisplayStyle="Line" XYZ="0.686348357426375,0.493703168240929,0.576764402706305" Connections="1517,1519,1521" ForcefieldType="n3m" Charge="-0.446" Components="N">
							<Properties Force="199.551932015617,178.760948489574,-684.282830275319" RelativeVelocity="0.336496547068466,-0.126167622313936,0.0481705096469828"/>
						</Atom3d>
						<Bond ID="1517" Mapping="410" Parent="101" Connects="1515,1516"/>
						<Atom3d ID="1518" HasProperties="1" Mapping="410" Parent="101" UserID="579" DisplayStyle="Line" XYZ="0.649941384163841,0.518578832745141,0.594211068183691" Connections="1519,1527,1529,1531" ForcefieldType="c4" Charge="0.064" Components="C">
							<Properties Force="-443.994533681227,468.615711939994,1130.58301184221" RelativeVelocity="-0.154231006932855,0.0326206795239441,0.0872016998481637"/>
						</Atom3d>
						<Bond ID="1519" Mapping="410" Parent="101" Connects="1516,1518"/>
						<Atom3d ID="1520" HasProperties="1" Mapping="410" Parent="101" UserID="580" DisplayStyle="Line" XYZ="0.689420914294596,0.447092693961562,0.587247602795957" Connections="1521,1533,1535,1537" ForcefieldType="c4" Charge="0.064" Components="C">
							<Properties Force="632.063605250122,-434.566645477793,184.090214828864" RelativeVelocity="-0.0449068935213776,-0.0777756227577652,-0.0505691518834077"/>
						</Atom3d>
						<Bond ID="1521" Mapping="410" Parent="101" Connects="1516,1520"/>
						<Atom3d ID="1522" HasProperties="1" Mapping="410" Parent="101" UserID="581" DisplayStyle="Line" XYZ="0.70442549401517,0.548492633024631,0.529347937902838" Connections="1523" ForcefieldType="o1=" Charge="-0.45" Components="O">
							<Properties Force="283.10579889943,341.309925674075,-289.663571049679" RelativeVelocity="0.205954050211919,-0.0649192351291615,0.0675328938007287"/>
						</Atom3d>
						<Bond ID="1523" Mapping="410" Parent="101" Connects="1515,1522" Type="Double"/>
						<Atom3d ID="1524" HasProperties="1" Mapping="410" Parent="101" UserID="582" DisplayStyle="Line" Hidden="1" XYZ="0.738009194465402,0.489934909337005,0.535681966847892" Connections="1525" ForcefieldType="h1" Charge="0.076" Components="H">
							<Properties Force="618.190085965004,-173.480291734847,-484.562122101057" RelativeVelocity="0.102573123347086,0.170221331673689,0.123662413897409"/>
						</Atom3d>
						<Bond ID="1525" Mapping="410" Parent="101" Hidden="1" Connects="1515,1524"/>
						<Atom3d ID="1526" HasProperties="1" Mapping="410" Parent="101" UserID="583" DisplayStyle="Line" Hidden="1" XYZ="0.651477289909938,0.552629940503733,0.584239506018256" Connections="1527" ForcefieldType="h1" Charge="0.053" Components="H">
							<Properties Force="140.637766631324,358.457548123681,-308.947867277689" RelativeVelocity="-0.197651582456009,-0.264170400462292,-0.126684931842228"/>
						</Atom3d>
						<Bond ID="1527" Mapping="410" Parent="101" Hidden="1" Connects="1518,1526"/>
						<Atom3d ID="1528" HasProperties="1" Mapping="410" Parent="101" UserID="584" DisplayStyle="Line" Hidden="1" XYZ="0.65117521731644,0.521796821003041,0.631056717186114" Connections="1529" ForcefieldType="h1" Charge="0.053" Components="H">
							<Properties Force="99.3282013192355,-335.450090675282,-380.014584164279" RelativeVelocity="-0.0830418433914947,-0.933659630061699,0.0535467041967859"/>
						</Atom3d>
						<Bond ID="1529" Mapping="410" Parent="101" Hidden="1" Connects="1518,1528"/>
						<Atom3d ID="1530" HasProperties="1" Mapping="410" Parent="101" UserID="585" DisplayStyle="Line" Hidden="1" XYZ="0.616156946784609,0.508238737301414,0.585958018852119" Connections="1531" ForcefieldType="h1" Charge="0.053" Components="H">
							<Properties Force="210.646982379203,-390.139994432692,-221.90898166583" RelativeVelocity="0.985497926713361,0.224975775030905,-0.0311678123761905"/>
						</Atom3d>
						<Bond ID="1531" Mapping="410" Parent="101" Hidden="1" Connects="1518,1530"/>
						<Atom3d ID="1532" HasProperties="1" Mapping="410" Parent="101" UserID="586" DisplayStyle="Line" Hidden="1" XYZ="0.70969288974857,0.429425061654866,0.562408057452725" Connections="1533" ForcefieldType="h1" Charge="0.053" Components="H">
							<Properties Force="40.0092096765482,350.777967976003,290.983867017808" RelativeVelocity="-1.50160607002251,0.651453681848189,-0.434951351001828"/>
						</Atom3d>
						<Bond ID="1533" Mapping="410" Parent="101" Hidden="1" Connects="1520,1532"/>
						<Atom3d ID="1534" HasProperties="1" Mapping="410" Parent="101" UserID="587" DisplayStyle="Line" Hidden="1" XYZ="0.657981436812505,0.429683571896458,0.585762668887634" Connections="1535" ForcefieldType="h1" Charge="0.053" Components="H">
							<Properties Force="-293.417054404538,277.129878672736,24.6351075848383" RelativeVelocity="-0.0594054776317244,0.691619465536106,0.300729427001825"/>
						</Atom3d>
						<Bond ID="1535" Mapping="410" Parent="101" Hidden="1" Connects="1520,1534"/>
						<Atom3d ID="1536" HasProperties="1" Mapping="410" Parent="101" UserID="588" DisplayStyle="Line" Hidden="1" XYZ="0.704263678525014,0.440784311918295,0.620633002618735" Connections="1537" ForcefieldType="h1" Charge="0.053" Components="H">
							<Properties Force="-198.188459331234,219.648819789831,-462.611218972397" RelativeVelocity="0.577212555549656,0.983709321765069,0.00717846347271905"/>
						</Atom3d>
						<Bond ID="1537" Mapping="410" Parent="101" Hidden="1" Connects="1520,1536"/>
						<Molecule ID="101" Mapping="410" Parent="2" Children="ci(24):23+1515,5636" Name="Sketch 25" XYZ="-0.0734679447266086,-0.22040383417088,0.146935889447253"/>
						<Atom3d ID="1538" HasProperties="1" Mapping="410" Parent="103" UserID="589" DisplayStyle="Line" XYZ="-0.274904432796849,0.29375381538214,1.06609215344945" Connections="1540,1546,1548" ForcefieldType="c3&apos;" Charge="0.374" Components="C" Visible="0">
							<Properties Force="-973.821203368088,281.748106868247,68.7643412675207" RelativeVelocity="-0.0503457759757135,0.281158191067703,-0.0866019330094675"/>
						</Atom3d>
						<Atom3d ID="1539" HasProperties="1" Mapping="410" Parent="103" UserID="590" DisplayStyle="Line" XYZ="-0.256121846412883,0.264329497232263,1.09299763874457" Connections="1540,1542,1544" ForcefieldType="n3m" Charge="-0.446" Components="N" Visible="0">
							<Properties Force="626.797813080299,57.5530539703867,12.2505946390521" RelativeVelocity="0.00838391088654642,0.0716297847586003,0.0615987570176987"/>
						</Atom3d>
						<Bond ID="1540" Mapping="410" Parent="103" Connects="1538,1539" Visible="0"/>
						<Atom3d ID="1541" HasProperties="1" Mapping="410" Parent="103" UserID="591" DisplayStyle="Line" XYZ="-0.273687945086851,0.222395685238735,1.10262911042819" Connections="1542,1550,1552,1554" ForcefieldType="c4" Charge="0.064" Components="C" Visible="0">
							<Properties Force="876.316869990994,-271.6620414302,1854.91737007557" RelativeVelocity="0.012534462826512,-0.124057528163068,0.306722838243196"/>
						</Atom3d>
						<Bond ID="1542" Mapping="410" Parent="103" Connects="1539,1541" Visible="0"/>
						<Atom3d ID="1543" HasProperties="1" Mapping="410" Parent="103" UserID="592" DisplayStyle="Line" XYZ="-0.224164522446823,0.277541471172755,1.1267299295722" Connections="1544,1556,1558,1560" ForcefieldType="c4" Charge="0.064" Components="C" Visible="0">
							<Properties Force="-837.397172037277,876.544004181318,316.136059800114" RelativeVelocity="0.0166618882956451,0.123036633723817,0.272305633545499"/>
						</Atom3d>
						<Bond ID="1544" Mapping="410" Parent="103" Connects="1539,1543" Visible="0"/>
						<Atom3d ID="1545" HasProperties="1" Mapping="410" Parent="103" UserID="593" DisplayStyle="Line" XYZ="-0.31050859134539,0.290113646910039,1.04663205994779" Connections="1546" ForcefieldType="o1=" Charge="-0.45" Components="O" Visible="0">
							<Properties Force="1221.61614072758,-221.174740496983,425.776501037488" RelativeVelocity="-0.159642064994866,0.192974724891334,-0.0768229606704694"/>
						</Atom3d>
						<Bond ID="1546" Mapping="410" Parent="103" Connects="1538,1545" Type="Double" Visible="0"/>
						<Atom3d ID="1547" HasProperties="1" Mapping="410" Parent="103" UserID="594" DisplayStyle="Line" Hidden="1" XYZ="-0.25539110307707,0.32467410751877,1.06638935312069" Connections="1548" ForcefieldType="h1" Charge="0.076" Components="H" Visible="0">
							<Properties Force="-4.53958014129991,-11.700933365321,-201.310866858212" RelativeVelocity="-0.397747359499947,-0.619648141029168,-0.686796702491643"/>
						</Atom3d>
						<Bond ID="1548" Mapping="410" Parent="103" Hidden="1" Connects="1538,1547" Visible="0"/>
						<Atom3d ID="1549" HasProperties="1" Mapping="410" Parent="103" UserID="595" DisplayStyle="Line" Hidden="1" XYZ="-0.287000421871607,0.221170905140483,1.1374788643928" Connections="1550" ForcefieldType="h1" Charge="0.053" Components="H" Visible="0">
							<Properties Force="354.79326386117,-62.5539646099124,-486.435035738444" RelativeVelocity="-0.27901379906683,-0.510089925636909,-0.0388935082409703"/>
						</Atom3d>
						<Bond ID="1550" Mapping="410" Parent="103" Hidden="1" Connects="1541,1549" Visible="0"/>
						<Atom3d ID="1551" HasProperties="1" Mapping="410" Parent="103" UserID="596" DisplayStyle="Line" Hidden="1" XYZ="-0.248422947632734,0.196609513217902,1.09803884401925" Connections="1552" ForcefieldType="h1" Charge="0.053" Components="H" Visible="0">
							<Properties Force="-151.350936367971,109.145286679028,122.536032246318" RelativeVelocity="0.351610551163698,-0.621286719629537,-0.128851482767712"/>
						</Atom3d>
						<Bond ID="1552" Mapping="410" Parent="103" Hidden="1" Connects="1541,1551" Visible="0"/>
						<Atom3d ID="1553" HasProperties="1" Mapping="410" Parent="103" UserID="597" DisplayStyle="Line" Hidden="1" XYZ="-0.299944836158954,0.215796068109003,1.08347425079048" Connections="1554" ForcefieldType="h1" Charge="0.053" Components="H" Visible="0">
							<Properties Force="-1801.30766420245,-531.853975442098,-1515.48817605404" RelativeVelocity="0.281308237783954,-0.919861050807222,-0.197069932356958"/>
						</Atom3d>
						<Bond ID="1554" Mapping="410" Parent="103" Hidden="1" Connects="1541,1553" Visible="0"/>
						<Atom3d ID="1555" HasProperties="1" Mapping="410" Parent="103" UserID="598" DisplayStyle="Line" Hidden="1" XYZ="-0.216148536127722,0.250260680968308,1.14929643226282" Connections="1556" ForcefieldType="h1" Charge="0.053" Components="H" Visible="0">
							<Properties Force="-153.933633972741,61.1470318221049,-106.824733066508" RelativeVelocity="-0.214331353125197,0.300255946674151,0.214119961800009"/>
						</Atom3d>
						<Bond ID="1556" Mapping="410" Parent="103" Hidden="1" Connects="1543,1555" Visible="0"/>
						<Atom3d ID="1557" HasProperties="1" Mapping="410" Parent="103" UserID="599" DisplayStyle="Line" Hidden="1" XYZ="-0.240784559507742,0.305116231513722,1.14552491690218" Connections="1558" ForcefieldType="h1" Charge="0.053" Components="H" Visible="0">
							<Properties Force="560.799982394158,-494.270843868485,-38.0924962270798" RelativeVelocity="-0.200363011770626,-0.0218974317917063,0.356446880449159"/>
						</Atom3d>
						<Bond ID="1558" Mapping="410" Parent="103" Hidden="1" Connects="1543,1557" Visible="0"/>
						<Atom3d ID="1559" HasProperties="1" Mapping="410" Parent="103" UserID="600" DisplayStyle="Line" Hidden="1" XYZ="-0.19356915745567,0.289922126305381,1.11379330094442" Connections="1560" ForcefieldType="h1" Charge="0.053" Components="H" Visible="0">
							<Properties Force="236.809429137526,144.501028415307,-341.467026050657" RelativeVelocity="-0.238597285934694,0.241901239863341,0.395757545473564"/>
						</Atom3d>
						<Bond ID="1560" Mapping="410" Parent="103" Hidden="1" Connects="1543,1559" Visible="0"/>
						<Molecule ID="103" Mapping="410" Parent="2" Children="ci(24):23+1538,5637" Name="Sketch 25" XYZ="-0.0734679447266086,-0.22040383417088,0.146935889447253" Visible="0"/>
						<Atom3d ID="1561" HasProperties="1" Mapping="410" Parent="105" UserID="601" DisplayStyle="Line" XYZ="-0.0089826323080739,0.000285910934672687,1.63956030381522" Connections="1563,1569,1571" ForcefieldType="c3&apos;" Charge="0.374" Components="C" Visible="0">
							<Properties Force="-462.103729995341,-1089.0061682264,740.375266339918" RelativeVelocity="-0.120734401680319,0.025714692711321,0.163911041961524"/>
						</Atom3d>
						<Atom3d ID="1562" HasProperties="1" Mapping="410" Parent="105" UserID="602" DisplayStyle="Line" XYZ="-0.0364946410645048,-0.0315611950934164,1.65204865885552" Connections="1563,1565,1567" ForcefieldType="n3m" Charge="-0.446" Components="N" Visible="0">
							<Properties Force="-988.019385646274,13.5068443319539,-1732.02539354312" RelativeVelocity="-0.0222639397026681,-0.199871036741885,0.221438021687562"/>
						</Atom3d>
						<Bond ID="1563" Mapping="410" Parent="105" Connects="1561,1562" Visible="0"/>
						<Atom3d ID="1564" HasProperties="1" Mapping="410" Parent="105" UserID="603" DisplayStyle="Line" XYZ="-0.0377895395954026,-0.0451707660698004,1.69723459104618" Connections="1565,1573,1575,1577" ForcefieldType="c4" Charge="0.064" Components="C" Visible="0">
							<Properties Force="-1821.75311170901,-708.118225767906,330.149045630227" RelativeVelocity="-0.0181678274948334,0.125376893661029,0.364484637745626"/>
						</Atom3d>
						<Bond ID="1565" Mapping="410" Parent="105" Connects="1562,1564" Visible="0"/>
						<Atom3d ID="1566" HasProperties="1" Mapping="410" Parent="105" UserID="604" DisplayStyle="Line" XYZ="-0.0662970943778527,-0.0499567955347304,1.6161866049674" Connections="1567,1579,1581,1583" ForcefieldType="c4" Charge="0.064" Components="C" Visible="0">
							<Properties Force="-387.402321129143,-304.874182145143,2165.85242546761" RelativeVelocity="-0.103307703624297,-0.135836412755027,0.0980813231145762"/>
						</Atom3d>
						<Bond ID="1567" Mapping="410" Parent="105" Connects="1562,1566" Visible="0"/>
						<Atom3d ID="1568" HasProperties="1" Mapping="410" Parent="105" UserID="605" DisplayStyle="Line" XYZ="0.0184968076238452,0.0134362142428357,1.66406478033226" Connections="1569" ForcefieldType="o1=" Charge="-0.45" Components="O" Visible="0">
							<Properties Force="1089.63186391033,1034.55753934838,503.199609598285" RelativeVelocity="0.115293117967367,-0.000821698318288299,-0.233421201939508"/>
						</Atom3d>
						<Bond ID="1569" Mapping="410" Parent="105" Connects="1561,1568" Type="Double" Visible="0"/>
						<Atom3d ID="1570" HasProperties="1" Mapping="410" Parent="105" UserID="606" DisplayStyle="Line" Hidden="1" XYZ="-0.0147916759961634,0.0115389566828076,1.60664878065271" Connections="1571" ForcefieldType="h1" Charge="0.076" Components="H" Visible="0">
							<Properties Force="23.2526485338055,348.848935550828,-944.532283562352" RelativeVelocity="0.289888241644909,0.868157583038626,0.0408048617673367"/>
						</Atom3d>
						<Bond ID="1571" Mapping="410" Parent="105" Hidden="1" Connects="1561,1570" Visible="0"/>
						<Atom3d ID="1572" HasProperties="1" Mapping="410" Parent="105" UserID="607" DisplayStyle="Line" Hidden="1" XYZ="-0.0263007595503641,-0.0178099728541273,1.71713270130242" Connections="1573" ForcefieldType="h1" Charge="0.053" Components="H" Visible="0">
							<Properties Force="190.889887127981,-150.607997877312,349.097933027634" RelativeVelocity="0.350996215202005,0.240034517713237,0.119821731469423"/>
						</Atom3d>
						<Bond ID="1573" Mapping="410" Parent="105" Hidden="1" Connects="1564,1572" Visible="0"/>
						<Atom3d ID="1574" HasProperties="1" Mapping="410" Parent="105" UserID="608" DisplayStyle="Line" Hidden="1" XYZ="-0.0210530492650656,-0.0770862485660623,1.70343343029379" Connections="1575" ForcefieldType="h1" Charge="0.053" Components="H" Visible="0">
							<Properties Force="71.8561730545285,359.667965932913,-55.6603013595659" RelativeVelocity="-1.18153994387235,0.495454940874056,-0.625737301152577"/>
						</Atom3d>
						<Bond ID="1575" Mapping="410" Parent="105" Hidden="1" Connects="1564,1574" Visible="0"/>
						<Atom3d ID="1576" HasProperties="1" Mapping="410" Parent="105" UserID="609" DisplayStyle="Line" Hidden="1" XYZ="-0.0750612533460605,-0.0506163118180513,1.70743661444114" Connections="1577" ForcefieldType="h1" Charge="0.053" Components="H" Visible="0">
							<Properties Force="1388.6844260606,217.502912300479,-386.93976314311" RelativeVelocity="0.690608919843989,-0.503742972210166,0.0491874550622036"/>
						</Atom3d>
						<Bond ID="1577" Mapping="410" Parent="105" Hidden="1" Connects="1564,1576" Visible="0"/>
						<Atom3d ID="1578" HasProperties="1" Mapping="410" Parent="105" UserID="610" DisplayStyle="Line" Hidden="1" XYZ="-0.071024690144271,-0.0266245523008624,1.59076692904727" Connections="1579" ForcefieldType="h1" Charge="0.053" Components="H" Visible="0">
							<Properties Force="237.224014847575,376.973469932457,-701.240332834178" RelativeVelocity="0.520755031832273,-0.202793892544337,0.447570170568173"/>
						</Atom3d>
						<Bond ID="1579" Mapping="410" Parent="105" Hidden="1" Connects="1566,1578" Visible="0"/>
						<Atom3d ID="1580" HasProperties="1" Mapping="410" Parent="105" UserID="611" DisplayStyle="Line" Hidden="1" XYZ="-0.100141259555364,-0.0566848845559133,1.62910904210225" Connections="1581" ForcefieldType="h1" Charge="0.053" Components="H" Visible="0">
							<Properties Force="390.763218850166,204.006961595578,88.8212848364456" RelativeVelocity="-0.29923781408126,-0.776951179043446,-0.188892100639448"/>
						</Atom3d>
						<Bond ID="1581" Mapping="410" Parent="105" Hidden="1" Connects="1566,1580" Visible="0"/>
						<Atom3d ID="1582" HasProperties="1" Mapping="410" Parent="105" UserID="612" DisplayStyle="Line" Hidden="1" XYZ="-0.0549941951194431,-0.0820993545855564,1.60696079775691" Connections="1583" ForcefieldType="h1" Charge="0.053" Components="H" Visible="0">
							<Properties Force="323.734226656183,-370.204605804686,-493.645546648335" RelativeVelocity="-0.0978672240344019,-0.117128454729671,0.725736240153059"/>
						</Atom3d>
						<Bond ID="1583" Mapping="410" Parent="105" Hidden="1" Connects="1566,1582" Visible="0"/>
						<Molecule ID="105" Mapping="410" Parent="2" Children="ci(24):23+1561,5638" Name="Sketch 25" XYZ="-0.0734679447266086,-0.22040383417088,0.146935889447253" Visible="0"/>
						<Atom3d ID="1584" HasProperties="1" Mapping="410" Parent="107" UserID="613" DisplayStyle="Line" XYZ="0.699677312626613,-0.296973904509601,0.981545405586619" Connections="1586,1592,1594" ForcefieldType="c3&apos;" Charge="0.374" Components="C" Visible="0">
							<Properties Force="613.426050073282,-143.578371556343,685.508320873814" RelativeVelocity="-0.00572550038855485,-0.289812632050354,-0.18293235971467"/>
						</Atom3d>
						<Atom3d ID="1585" HasProperties="1" Mapping="410" Parent="107" UserID="614" DisplayStyle="Line" XYZ="0.744046697609455,-0.30071143187167,0.982276709519681" Connections="1586,1588,1590" ForcefieldType="n3m" Charge="-0.446" Components="N" Visible="0">
							<Properties Force="146.94361969053,-366.455475983776,-11.2201325677872" RelativeVelocity="0.0512496178776163,-0.211150171693492,0.0176136092343429"/>
						</Atom3d>
						<Bond ID="1586" Mapping="410" Parent="107" Connects="1584,1585" Visible="0"/>
						<Atom3d ID="1587" HasProperties="1" Mapping="410" Parent="107" UserID="615" DisplayStyle="Line" XYZ="0.767276501657638,-0.333380201976179,1.00814338094398" Connections="1588,1596,1598,1600" ForcefieldType="c4" Charge="0.064" Components="C" Visible="0">
							<Properties Force="-602.133266209006,65.550658998009,-280.412051481455" RelativeVelocity="0.100395037351225,-0.177915999737456,-0.152224664965598"/>
						</Atom3d>
						<Bond ID="1588" Mapping="410" Parent="107" Connects="1585,1587" Visible="0"/>
						<Atom3d ID="1589" HasProperties="1" Mapping="410" Parent="107" UserID="616" DisplayStyle="Line" XYZ="0.776120363943466,-0.269741989614647,0.964904922740183" Connections="1590,1602,1604,1606" ForcefieldType="c4" Charge="0.064" Components="C" Visible="0">
							<Properties Force="-1099.33408574973,1023.59188547872,-184.828825380661" RelativeVelocity="-0.0931500204484746,0.156753341814879,0.0176587730703769"/>
						</Atom3d>
						<Bond ID="1590" Mapping="410" Parent="107" Connects="1585,1589" Visible="0"/>
						<Atom3d ID="1591" HasProperties="1" Mapping="410" Parent="107" UserID="617" DisplayStyle="Line" XYZ="0.673269573663682,-0.318534846690898,1.00253866325389" Connections="1592" ForcefieldType="o1=" Charge="-0.45" Components="O" Visible="0">
							<Properties Force="440.126624629214,-110.300232308278,-304.544350012506" RelativeVelocity="0.0867334386867623,0.306740853811101,-0.0858511368597201"/>
						</Atom3d>
						<Bond ID="1592" Mapping="410" Parent="107" Connects="1584,1591" Type="Double" Visible="0"/>
						<Atom3d ID="1593" HasProperties="1" Mapping="410" Parent="107" UserID="618" DisplayStyle="Line" Hidden="1" XYZ="0.690365617907966,-0.269586643046761,0.961134359990085" Connections="1594" ForcefieldType="h1" Charge="0.076" Components="H" Visible="0">
							<Properties Force="-331.52485159835,622.435934680845,-523.380220009739" RelativeVelocity="0.358137642686751,0.0592668527970778,-0.260045495733433"/>
						</Atom3d>
						<Bond ID="1594" Mapping="410" Parent="107" Hidden="1" Connects="1584,1593" Visible="0"/>
						<Atom3d ID="1595" HasProperties="1" Mapping="410" Parent="107" UserID="619" DisplayStyle="Line" Hidden="1" XYZ="0.752622650233634,-0.365495148723321,1.00384221403193" Connections="1596" ForcefieldType="h1" Charge="0.053" Components="H" Visible="0">
							<Properties Force="-183.442448884678,-259.789207927344,98.9062730779249" RelativeVelocity="-0.980818796241391,0.531547488325015,0.0998384634529741"/>
						</Atom3d>
						<Bond ID="1596" Mapping="410" Parent="107" Hidden="1" Connects="1587,1595" Visible="0"/>
						<Atom3d ID="1597" HasProperties="1" Mapping="410" Parent="107" UserID="620" DisplayStyle="Line" Hidden="1" XYZ="0.767056102477212,-0.323211472270616,1.04204211457088" Connections="1598" ForcefieldType="h1" Charge="0.053" Components="H" Visible="0">
							<Properties Force="-0.22979162048552,-225.251676252595,199.273300041984" RelativeVelocity="0.115448289708194,-0.847837583694236,0.542168868487137"/>
						</Atom3d>
						<Bond ID="1598" Mapping="410" Parent="107" Hidden="1" Connects="1587,1597" Visible="0"/>
						<Atom3d ID="1599" HasProperties="1" Mapping="410" Parent="107" UserID="621" DisplayStyle="Line" Hidden="1" XYZ="0.800723766195198,-0.335271054464929,0.995943344119096" Connections="1600" ForcefieldType="h1" Charge="0.053" Components="H" Visible="0">
							<Properties Force="351.677628637167,-147.373189848864,75.0242389605566" RelativeVelocity="-0.605000298083811,0.0803037690872793,-0.483632982658559"/>
						</Atom3d>
						<Bond ID="1600" Mapping="410" Parent="107" Hidden="1" Connects="1587,1599" Visible="0"/>
						<Atom3d ID="1601" HasProperties="1" Mapping="410" Parent="107" UserID="622" DisplayStyle="Line" Hidden="1" XYZ="0.759725786424264,-0.246898037779637,0.941855238197088" Connections="1602" ForcefieldType="h1" Charge="0.053" Components="H" Visible="0">
							<Properties Force="97.7255295892294,-111.183671410862,116.609617284995" RelativeVelocity="0.924300472890535,-0.438114315574452,0.132900650320203"/>
						</Atom3d>
						<Bond ID="1602" Mapping="410" Parent="107" Hidden="1" Connects="1589,1601" Visible="0"/>
						<Atom3d ID="1603" HasProperties="1" Mapping="410" Parent="107" UserID="623" DisplayStyle="Line" Hidden="1" XYZ="0.801128764087627,-0.286979316133529,0.947382031216593" Connections="1604" ForcefieldType="h1" Charge="0.053" Components="H" Visible="0">
							<Properties Force="555.012549041137,-351.935164831639,-433.035755391826" RelativeVelocity="0.780748043492984,0.00353629681663157,0.627424578961256"/>
						</Atom3d>
						<Bond ID="1604" Mapping="410" Parent="107" Hidden="1" Connects="1589,1603" Visible="0"/>
						<Atom3d ID="1605" HasProperties="1" Mapping="410" Parent="107" UserID="624" DisplayStyle="Line" Hidden="1" XYZ="0.791733153005261,-0.249149390184552,0.990355113964299" Connections="1606" ForcefieldType="h1" Charge="0.053" Components="H" Visible="0">
							<Properties Force="-106.53007597531,-150.701042146086,44.2082638048903" RelativeVelocity="0.273808212713035,0.580225286539795,-0.568472314046524"/>
						</Atom3d>
						<Bond ID="1606" Mapping="410" Parent="107" Hidden="1" Connects="1589,1605" Visible="0"/>
						<Molecule ID="107" Mapping="410" Parent="2" Children="ci(24):23+1584,5639" Name="Sketch 25" XYZ="-0.0734679447266086,-0.22040383417088,0.146935889447253" Visible="0"/>
						<Atom3d ID="1607" HasProperties="1" Mapping="410" Parent="109" UserID="625" DisplayStyle="Line" XYZ="0.360721219473933,2.33986318553419,1.12951679974941" Connections="1609,1615,1617" ForcefieldType="c3&apos;" Charge="0.374" Components="C" Visible="0">
							<Properties Force="221.175627320423,1489.35448264758,724.314542721283" RelativeVelocity="0.0527100240314504,-0.231343979539363,-0.0178668836511075"/>
						</Atom3d>
						<Atom3d ID="1608" HasProperties="1" Mapping="410" Parent="109" UserID="626" DisplayStyle="Line" XYZ="0.343332283700227,2.34422981559237,1.17191106270521" Connections="1609,1611,1613" ForcefieldType="n3m" Charge="-0.446" Components="N" Visible="0">
							<Properties Force="1635.3005788862,630.319607182033,-1299.19714700645" RelativeVelocity="-0.0883977098132437,-0.0785021940889565,-0.0565983872636008"/>
						</Atom3d>
						<Bond ID="1609" Mapping="410" Parent="109" Connects="1607,1608" Visible="0"/>
						<Atom3d ID="1610" HasProperties="1" Mapping="410" Parent="109" UserID="627" DisplayStyle="Line" XYZ="0.369557785316518,2.36467381369947,1.20647950360974" Connections="1611,1619,1621,1623" ForcefieldType="c4" Charge="0.064" Components="C" Visible="0">
							<Properties Force="467.899185657348,1058.14578439359,-68.6185243982925" RelativeVelocity="-0.16588786324682,0.107438485631861,0.180438277204975"/>
						</Atom3d>
						<Bond ID="1611" Mapping="410" Parent="109" Connects="1608,1610" Visible="0"/>
						<Atom3d ID="1612" HasProperties="1" Mapping="410" Parent="109" UserID="628" DisplayStyle="Line" XYZ="0.310723620123583,2.31432933909277,1.18765723276782" Connections="1613,1625,1627,1629" ForcefieldType="c4" Charge="0.064" Components="C" Visible="0">
							<Properties Force="-282.917949418704,-1160.6914134376,-822.422948528459" RelativeVelocity="-0.138709986598652,0.156668381227624,-0.00763250231185172"/>
						</Atom3d>
						<Bond ID="1613" Mapping="410" Parent="109" Connects="1608,1612" Visible="0"/>
						<Atom3d ID="1614" HasProperties="1" Mapping="410" Parent="109" UserID="629" DisplayStyle="Line" XYZ="0.39337102616336,2.36047260981491,1.11461820213943" Connections="1615" ForcefieldType="o1=" Charge="-0.45" Components="O" Visible="0">
							<Properties Force="-1684.78021123477,-1340.3097923269,925.672670977354" RelativeVelocity="0.0944635404304685,-0.119392892053706,-0.0582105591892469"/>
						</Atom3d>
						<Bond ID="1615" Mapping="410" Parent="109" Connects="1607,1614" Type="Double" Visible="0"/>
						<Atom3d ID="1616" HasProperties="1" Mapping="410" Parent="109" UserID="630" DisplayStyle="Line" Hidden="1" XYZ="0.336211922458331,2.32081276325537,1.1098249501153" Connections="1617" ForcefieldType="h1" Charge="0.076" Components="H" Visible="0">
							<Properties Force="465.646768236647,-74.5909129755886,-282.3392043717" RelativeVelocity="-0.741867673864101,0.591728012201785,-0.271711936829504"/>
						</Atom3d>
						<Bond ID="1617" Mapping="410" Parent="109" Hidden="1" Connects="1607,1616" Visible="0"/>
						<Atom3d ID="1618" HasProperties="1" Mapping="410" Parent="109" UserID="631" DisplayStyle="Line" Hidden="1" XYZ="0.34800076548778,2.37731180457411,1.23200971839723" Connections="1619" ForcefieldType="h1" Charge="0.053" Components="H" Visible="0">
							<Properties Force="-235.76596511058,0.302478486393616,204.338586747606" RelativeVelocity="-0.682595373237458,0.712665715866035,-0.0169744836734552"/>
						</Atom3d>
						<Bond ID="1619" Mapping="410" Parent="109" Hidden="1" Connects="1610,1618" Visible="0"/>
						<Atom3d ID="1620" HasProperties="1" Mapping="410" Parent="109" UserID="632" DisplayStyle="Line" Hidden="1" XYZ="0.390651168881113,2.39386373417035,1.19702245366566" Connections="1621" ForcefieldType="h1" Charge="0.053" Components="H" Visible="0">
							<Properties Force="-571.007545494198,-539.11664210852,-387.938986546289" RelativeVelocity="0.512359200189825,-0.234432964210582,0.696258613891166"/>
						</Atom3d>
						<Bond ID="1621" Mapping="410" Parent="109" Hidden="1" Connects="1610,1620" Visible="0"/>
						<Atom3d ID="1622" HasProperties="1" Mapping="410" Parent="109" UserID="633" DisplayStyle="Line" Hidden="1" XYZ="0.393222833803037,2.34405340420788,1.22231759205573" Connections="1623" ForcefieldType="h1" Charge="0.053" Components="H" Visible="0">
							<Properties Force="297.78474859288,-814.460299728121,234.455450300753" RelativeVelocity="0.422031813749616,-0.656219646526501,0.690842693826103"/>
						</Atom3d>
						<Bond ID="1623" Mapping="410" Parent="109" Hidden="1" Connects="1610,1622" Visible="0"/>
						<Atom3d ID="1624" HasProperties="1" Mapping="410" Parent="109" UserID="634" DisplayStyle="Line" Hidden="1" XYZ="0.327376451182011,2.28413347467917,1.20061582031109" Connections="1625" ForcefieldType="h1" Charge="0.053" Components="H" Visible="0">
							<Properties Force="-430.254554570882,179.447857573433,-91.910942348869" RelativeVelocity="0.549657713334959,-0.485840527857181,0.81533358299839"/>
						</Atom3d>
						<Bond ID="1625" Mapping="410" Parent="109" Hidden="1" Connects="1612,1624" Visible="0"/>
						<Atom3d ID="1626" HasProperties="1" Mapping="410" Parent="109" UserID="635" DisplayStyle="Line" Hidden="1" XYZ="0.287421420713552,2.30562020561717,1.16006316223085" Connections="1627" ForcefieldType="h1" Charge="0.053" Components="H" Visible="0">
							<Properties Force="477.410933679152,0.89219203689282,480.506506736028" RelativeVelocity="0.198436897677862,-0.806784976536625,-0.206366009190918"/>
						</Atom3d>
						<Bond ID="1627" Mapping="410" Parent="109" Hidden="1" Connects="1612,1626" Visible="0"/>
						<Atom3d ID="1628" HasProperties="1" Mapping="410" Parent="109" UserID="636" DisplayStyle="Line" Hidden="1" XYZ="0.290136500005372,2.32830292288915,1.21276889360918" Connections="1629" ForcefieldType="h1" Charge="0.053" Components="H" Visible="0">
							<Properties Force="-167.155428644283,337.188385027087,480.525092633418" RelativeVelocity="0.103699942156121,0.950322470090487,-0.928617987457239"/>
						</Atom3d>
						<Bond ID="1629" Mapping="410" Parent="109" Hidden="1" Connects="1612,1628" Visible="0"/>
						<Molecule ID="109" Mapping="410" Parent="2" Children="ci(24):23+1607,5640" Name="Sketch 25" XYZ="-0.0734679447266086,-0.22040383417088,0.146935889447253" Visible="0"/>
						<Atom3d ID="1630" HasProperties="1" Mapping="410" Parent="111" UserID="637" DisplayStyle="Line" XYZ="0.727858123411151,1.40955942615887,1.0982308337149" Connections="1632,1638,1640" ForcefieldType="c3&apos;" Charge="0.374" Components="C" Visible="0">
							<Properties Force="487.041143491256,834.59196110132,544.030017824378" RelativeVelocity="-0.291614287803542,0.0992615052808308,0.314301898798408"/>
						</Atom3d>
						<Atom3d ID="1631" HasProperties="1" Mapping="410" Parent="111" UserID="638" DisplayStyle="Line" XYZ="0.713688421282553,1.40197643013228,1.05752886299553" Connections="1632,1634,1636" ForcefieldType="n3m" Charge="-0.446" Components="N" Visible="0">
							<Properties Force="394.571716754066,368.06222524586,-715.574544019859" RelativeVelocity="0.0271299999393861,0.20782651325583,0.0263412855605613"/>
						</Atom3d>
						<Bond ID="1632" Mapping="410" Parent="111" Connects="1630,1631" Visible="0"/>
						<Atom3d ID="1633" HasProperties="1" Mapping="410" Parent="111" UserID="639" DisplayStyle="Line" XYZ="0.666924414625642,1.39444614377179,1.05339410131819" Connections="1634,1642,1644,1646" ForcefieldType="c4" Charge="0.064" Components="C" Visible="0">
							<Properties Force="-637.074946910231,-229.232636780849,-687.228146953747" RelativeVelocity="-0.200952973565396,0.157100700299329,-0.136740958926868"/>
						</Atom3d>
						<Bond ID="1634" Mapping="410" Parent="111" Connects="1631,1633" Visible="0"/>
						<Atom3d ID="1635" HasProperties="1" Mapping="410" Parent="111" UserID="640" DisplayStyle="Line" XYZ="0.738336924517946,1.42311608176411,1.01913880379709" Connections="1636,1648,1650,1652" ForcefieldType="c4" Charge="0.064" Components="C" Visible="0">
							<Properties Force="-313.908095104357,-356.766793103476,-294.256779388396" RelativeVelocity="0.236771025377689,-0.0887832190661364,0.082557183063837"/>
						</Atom3d>
						<Bond ID="1636" Mapping="410" Parent="111" Connects="1631,1635" Visible="0"/>
						<Atom3d ID="1637" HasProperties="1" Mapping="410" Parent="111" UserID="641" DisplayStyle="Line" XYZ="0.708215195315703,1.40203338230758,1.13279782086753" Connections="1638" ForcefieldType="o1=" Charge="-0.45" Components="O" Visible="0">
							<Properties Force="474.485000141899,51.5725469153114,-889.366352059431" RelativeVelocity="-0.175537651635598,-0.0293075581261813,0.0473499161346976"/>
						</Atom3d>
						<Bond ID="1638" Mapping="410" Parent="111" Connects="1630,1637" Type="Double" Visible="0"/>
						<Atom3d ID="1639" HasProperties="1" Mapping="410" Parent="111" UserID="642" DisplayStyle="Line" Hidden="1" XYZ="0.760597180046709,1.42855410394012,1.09501372532435" Connections="1640" ForcefieldType="h1" Charge="0.076" Components="H" Visible="0">
							<Properties Force="-510.468639025899,-602.364053174372,558.973307752638" RelativeVelocity="1.00072730288491,0.145521043515021,-1.3488643584117"/>
						</Atom3d>
						<Bond ID="1640" Mapping="410" Parent="111" Hidden="1" Connects="1630,1639" Visible="0"/>
						<Atom3d ID="1641" HasProperties="1" Mapping="410" Parent="111" UserID="643" DisplayStyle="Line" Hidden="1" XYZ="0.648631190165829,1.42611156935258,1.05650303726192" Connections="1642" ForcefieldType="h1" Charge="0.053" Components="H" Visible="0">
							<Properties Force="35.6003611137761,-340.987731372004,33.7200823884764" RelativeVelocity="0.548481679099556,-0.60337237262235,0.112957609036869"/>
						</Atom3d>
						<Bond ID="1642" Mapping="410" Parent="111" Hidden="1" Connects="1633,1641" Visible="0"/>
						<Atom3d ID="1643" HasProperties="1" Mapping="410" Parent="111" UserID="644" DisplayStyle="Line" Hidden="1" XYZ="0.654414105547285,1.36978429283509,1.07856747705671" Connections="1644" ForcefieldType="h1" Charge="0.053" Components="H" Visible="0">
							<Properties Force="284.086652584122,506.653991211062,-607.289680838822" RelativeVelocity="0.353565498649701,0.082835216938357,-0.324623455832662"/>
						</Atom3d>
						<Bond ID="1644" Mapping="410" Parent="111" Hidden="1" Connects="1633,1643" Visible="0"/>
						<Atom3d ID="1645" HasProperties="1" Mapping="410" Parent="111" UserID="645" DisplayStyle="Line" Hidden="1" XYZ="0.660183693671792,1.38241466195931,1.01849759827454" Connections="1646" ForcefieldType="h1" Charge="0.053" Components="H" Visible="0">
							<Properties Force="41.235014396346,42.4564715847773,805.699824613947" RelativeVelocity="0.89184137848626,-0.714956296725003,-0.179621985448874"/>
						</Atom3d>
						<Bond ID="1646" Mapping="410" Parent="111" Hidden="1" Connects="1633,1645" Visible="0"/>
						<Atom3d ID="1647" HasProperties="1" Mapping="410" Parent="111" UserID="646" DisplayStyle="Line" Hidden="1" XYZ="0.725634218445987,1.4572010292711,1.00926566757548" Connections="1648" ForcefieldType="h1" Charge="0.053" Components="H" Visible="0">
							<Properties Force="450.023113474909,-667.93713298752,511.453122814532" RelativeVelocity="-0.141017288686293,1.1304094131528,0.0639363269671034"/>
						</Atom3d>
						<Bond ID="1648" Mapping="410" Parent="111" Hidden="1" Connects="1635,1647" Visible="0"/>
						<Atom3d ID="1649" HasProperties="1" Mapping="410" Parent="111" UserID="647" DisplayStyle="Line" Hidden="1" XYZ="0.734224364302851,1.40301298288914,0.988522293709353" Connections="1650" ForcefieldType="h1" Charge="0.053" Components="H" Visible="0">
							<Properties Force="-276.381371445814,69.3907821550339,420.513844504533" RelativeVelocity="0.878065346264578,-1.11963054718941,1.09273393552838"/>
						</Atom3d>
						<Bond ID="1650" Mapping="410" Parent="111" Hidden="1" Connects="1635,1649" Visible="0"/>
						<Atom3d ID="1651" HasProperties="1" Mapping="410" Parent="111" UserID="648" DisplayStyle="Line" Hidden="1" XYZ="0.774761479572658,1.42065333280702,1.02386228402165" Connections="1652" ForcefieldType="h1" Charge="0.053" Components="H" Visible="0">
							<Properties Force="-507.172339583375,403.47958500332,229.970075187568" RelativeVelocity="-0.170232232239824,0.158279799556882,0.578065951825047"/>
						</Atom3d>
						<Bond ID="1652" Mapping="410" Parent="111" Hidden="1" Connects="1635,1651" Visible="0"/>
						<Molecule ID="111" Mapping="410" Parent="2" Children="ci(24):23+1630,5641" Name="Sketch 25" XYZ="-0.0734679447266086,-0.22040383417088,0.146935889447253" Visible="0"/>
						<Atom3d ID="1653" HasProperties="1" Mapping="410" Parent="113" UserID="649" DisplayStyle="Line" XYZ="2.64324451567389,0.332688998815484,1.34238117492808" Connections="1655,1661,1663" ForcefieldType="c3&apos;" Charge="0.374" Components="C" Visible="0">
							<Properties Force="209.645631244483,911.994578493306,-999.406578986853" RelativeVelocity="0.167231560437273,0.255961372722554,0.0120382484361149"/>
						</Atom3d>
						<Atom3d ID="1654" HasProperties="1" Mapping="410" Parent="113" UserID="650" DisplayStyle="Line" XYZ="2.60660048060787,0.321380585091587,1.3216039058991" Connections="1655,1657,1659" ForcefieldType="n3m" Charge="-0.446" Components="N" Visible="0">
							<Properties Force="-420.004576343809,-790.29621386583,-20.3425459083614" RelativeVelocity="-0.0908204355412462,0.142334930774055,-0.0579108947169382"/>
						</Atom3d>
						<Bond ID="1655" Mapping="410" Parent="113" Connects="1653,1654" Visible="0"/>
						<Atom3d ID="1656" HasProperties="1" Mapping="410" Parent="113" UserID="651" DisplayStyle="Line" XYZ="2.5817015598389,0.281887555946509,1.33271908789339" Connections="1657,1665,1667,1669" ForcefieldType="c4" Charge="0.064" Components="C" Visible="0">
							<Properties Force="247.047455347208,-794.875644459523,538.589919532461" RelativeVelocity="-0.052304087248193,-0.119889954012506,0.132332075718944"/>
						</Atom3d>
						<Bond ID="1657" Mapping="410" Parent="113" Connects="1654,1656" Visible="0"/>
						<Atom3d ID="1658" HasProperties="1" Mapping="410" Parent="113" UserID="652" DisplayStyle="Line" XYZ="2.5930571209672,0.341930775119484,1.28163020849664" Connections="1659,1671,1673,1675" ForcefieldType="c4" Charge="0.064" Components="C" Visible="0">
							<Properties Force="-1481.63815181275,214.014049147112,-456.77908680161" RelativeVelocity="-0.218110621245497,0.151787328801704,-0.00756449766488716"/>
						</Atom3d>
						<Bond ID="1659" Mapping="410" Parent="113" Connects="1654,1658" Visible="0"/>
						<Atom3d ID="1660" HasProperties="1" Mapping="410" Parent="113" UserID="653" DisplayStyle="Line" XYZ="2.65759973355908,0.314524687816225,1.3740563906567" Connections="1661" ForcefieldType="o1=" Charge="-0.45" Components="O" Visible="0">
							<Properties Force="317.652758411413,-536.676373453015,905.939845749756" RelativeVelocity="0.0501772759049625,0.174517413726047,0.247284305587255"/>
						</Atom3d>
						<Bond ID="1661" Mapping="410" Parent="113" Connects="1653,1660" Type="Double" Visible="0"/>
						<Atom3d ID="1662" HasProperties="1" Mapping="410" Parent="113" UserID="654" DisplayStyle="Line" Hidden="1" XYZ="2.6598549926094,0.362237018932089,1.3259424175994" Connections="1663" ForcefieldType="h1" Charge="0.076" Components="H" Visible="0">
							<Properties Force="-241.115918172282,-379.684596715769,323.743560158483" RelativeVelocity="0.631381676711407,-0.0704134105450578,0.155630500231674"/>
						</Atom3d>
						<Bond ID="1663" Mapping="410" Parent="113" Hidden="1" Connects="1653,1662" Visible="0"/>
						<Atom3d ID="1664" HasProperties="1" Mapping="410" Parent="113" UserID="655" DisplayStyle="Line" Hidden="1" XYZ="2.58776223812707,0.256983293516669,1.30709389990486" Connections="1665" ForcefieldType="h1" Charge="0.053" Components="H" Visible="0">
							<Properties Force="-139.325976538642,-18.4669505434446,-3.78747767991259" RelativeVelocity="-0.395486378302885,0.0212808138219055,-1.01856214085039"/>
						</Atom3d>
						<Bond ID="1665" Mapping="410" Parent="113" Hidden="1" Connects="1656,1664" Visible="0"/>
						<Atom3d ID="1666" HasProperties="1" Mapping="410" Parent="113" UserID="656" DisplayStyle="Line" Hidden="1" XYZ="2.54515623335632,0.285769484994179,1.3358629142117" Connections="1667" ForcefieldType="h1" Charge="0.053" Components="H" Visible="0">
							<Properties Force="525.824274987848,331.407572664145,-139.997162989403" RelativeVelocity="0.960671270025092,-0.892811999149806,0.494808104850764"/>
						</Atom3d>
						<Bond ID="1667" Mapping="410" Parent="113" Hidden="1" Connects="1656,1666" Visible="0"/>
						<Atom3d ID="1668" HasProperties="1" Mapping="410" Parent="113" UserID="657" DisplayStyle="Line" Hidden="1" XYZ="2.59326952853913,0.266315236348724,1.3644927533858" Connections="1669" ForcefieldType="h1" Charge="0.053" Components="H" Visible="0">
							<Properties Force="-55.4154340330859,482.50546490653,-625.421317915024" RelativeVelocity="1.21733945562766,-0.037252131872471,0.61899948286683"/>
						</Atom3d>
						<Bond ID="1669" Mapping="410" Parent="113" Hidden="1" Connects="1656,1668" Visible="0"/>
						<Atom3d ID="1670" HasProperties="1" Mapping="410" Parent="113" UserID="658" DisplayStyle="Line" Hidden="1" XYZ="2.59837439481806,0.375949908113699,1.28549764172089" Connections="1671" ForcefieldType="h1" Charge="0.053" Components="H" Visible="0">
							<Properties Force="183.188390436293,1040.34925804772,-47.308769003918" RelativeVelocity="-0.110592848980896,-0.086461156262472,0.533054301171253"/>
						</Atom3d>
						<Bond ID="1671" Mapping="410" Parent="113" Hidden="1" Connects="1658,1670" Visible="0"/>
						<Atom3d ID="1672" HasProperties="1" Mapping="410" Parent="113" UserID="659" DisplayStyle="Line" Hidden="1" XYZ="2.55589367091004,0.33861417422916,1.2788486500869" Connections="1673" ForcefieldType="h1" Charge="0.053" Components="H" Visible="0">
							<Properties Force="896.728774377561,90.7695575410975,60.3921884269338" RelativeVelocity="-0.00801520963030316,-0.106173684264101,-0.0482191432827239"/>
						</Atom3d>
						<Bond ID="1673" Mapping="410" Parent="113" Hidden="1" Connects="1658,1672" Visible="0"/>
						<Atom3d ID="1674" HasProperties="1" Mapping="410" Parent="113" UserID="660" DisplayStyle="Line" Hidden="1" XYZ="2.6067125334845,0.333531490132635,1.24895254983789" Connections="1675" ForcefieldType="h1" Charge="0.053" Components="H" Visible="0">
							<Properties Force="220.490066269876,-428.950800778992,443.479409538406" RelativeVelocity="-0.601728566335383,-0.310816667417306,-0.805788968073124"/>
						</Atom3d>
						<Bond ID="1675" Mapping="410" Parent="113" Hidden="1" Connects="1658,1674" Visible="0"/>
						<Molecule ID="113" Mapping="410" Parent="2" Children="ci(24):23+1653,5642" Name="Sketch 25" XYZ="-0.0734679447266086,-0.22040383417088,0.146935889447253" Visible="0"/>
						<Atom3d ID="1676" HasProperties="1" Mapping="410" Parent="115" UserID="661" DisplayStyle="Line" XYZ="2.89147051468598,0.83456934199449,-0.293083867161601" Connections="1678,1684,1686" ForcefieldType="c3&apos;" Charge="0.374" Components="C" Visible="0">
							<Properties Force="-710.713178942357,-843.394605238812,-351.138365297095" RelativeVelocity="-0.0195714744010155,0.22865591579084,0.0260410040247921"/>
						</Atom3d>
						<Atom3d ID="1677" HasProperties="1" Mapping="410" Parent="115" UserID="662" DisplayStyle="Line" XYZ="2.86077663114448,0.86305244031533,-0.281172617142964" Connections="1678,1680,1682" ForcefieldType="n3m" Charge="-0.446" Components="N" Visible="0">
							<Properties Force="69.1992571209177,528.666523488031,305.077968318953" RelativeVelocity="-0.0320608091783988,-0.0989722540598282,-0.152386136270511"/>
						</Atom3d>
						<Bond ID="1678" Mapping="410" Parent="115" Connects="1676,1677" Visible="0"/>
						<Atom3d ID="1679" HasProperties="1" Mapping="410" Parent="115" UserID="663" DisplayStyle="Line" XYZ="2.82522698902377,0.87368542519119,-0.31182866101828" Connections="1680,1688,1690,1692" ForcefieldType="c4" Charge="0.064" Components="C" Visible="0">
							<Properties Force="1762.78367905562,-611.683431710268,-1104.15044762704" RelativeVelocity="-0.0296945473954123,0.0725038801222274,-0.299381224800687"/>
						</Atom3d>
						<Bond ID="1680" Mapping="410" Parent="115" Connects="1677,1679" Visible="0"/>
						<Atom3d ID="1681" HasProperties="1" Mapping="410" Parent="115" UserID="664" DisplayStyle="Line" XYZ="2.86756587894335,0.89045827814608,-0.24272931557744" Connections="1682,1694,1696,1698" ForcefieldType="c4" Charge="0.064" Components="C" Visible="0">
							<Properties Force="356.252853398047,513.466883741616,564.001757041439" RelativeVelocity="0.268659938381528,0.271049525346308,-0.287172312047116"/>
						</Atom3d>
						<Bond ID="1682" Mapping="410" Parent="115" Connects="1677,1681" Visible="0"/>
						<Atom3d ID="1683" HasProperties="1" Mapping="410" Parent="115" UserID="665" DisplayStyle="Line" XYZ="2.88831585727571,0.81386145127774,-0.327447691164095" Connections="1684" ForcefieldType="o1=" Charge="-0.45" Components="O" Visible="0">
							<Properties Force="353.082653660029,97.6637534466752,435.228252584112" RelativeVelocity="0.143654646751129,0.101029789849863,0.000667498386233198"/>
						</Atom3d>
						<Bond ID="1684" Mapping="410" Parent="115" Connects="1676,1683" Type="Double" Visible="0"/>
						<Atom3d ID="1685" HasProperties="1" Mapping="410" Parent="115" UserID="666" DisplayStyle="Line" Hidden="1" XYZ="2.91463773507681,0.82668348150686,-0.265667817943253" Connections="1686" ForcefieldType="h1" Charge="0.076" Components="H" Visible="0">
							<Properties Force="214.918120505127,103.587678545679,-288.337218937432" RelativeVelocity="-0.098573613815706,-0.0451501815452173,-0.271393587796383"/>
						</Atom3d>
						<Bond ID="1686" Mapping="410" Parent="115" Hidden="1" Connects="1676,1685" Visible="0"/>
						<Atom3d ID="1687" HasProperties="1" Mapping="410" Parent="115" UserID="667" DisplayStyle="Line" Hidden="1" XYZ="2.80788027912793,0.90109770481186,-0.299554702422358" Connections="1688" ForcefieldType="h1" Charge="0.053" Components="H" Visible="0">
							<Properties Force="-743.2582699255,526.069407589519,188.436019735616" RelativeVelocity="-0.453062552494749,0.12573306734134,-0.573021280652842"/>
						</Atom3d>
						<Bond ID="1688" Mapping="410" Parent="115" Hidden="1" Connects="1679,1687" Visible="0"/>
						<Atom3d ID="1689" HasProperties="1" Mapping="410" Parent="115" UserID="668" DisplayStyle="Line" Hidden="1" XYZ="2.80750019841444,0.84353116243044,-0.319590473025336" Connections="1690" ForcefieldType="h1" Charge="0.053" Components="H" Visible="0">
							<Properties Force="-466.257184330896,108.294470945604,178.586403364602" RelativeVelocity="-0.203814554178649,-0.34071218367074,0.120263354188463"/>
						</Atom3d>
						<Bond ID="1690" Mapping="410" Parent="115" Hidden="1" Connects="1679,1689" Visible="0"/>
						<Atom3d ID="1691" HasProperties="1" Mapping="410" Parent="115" UserID="669" DisplayStyle="Line" Hidden="1" XYZ="2.84187572680122,0.88254892813793,-0.34390457584433" Connections="1692" ForcefieldType="h1" Charge="0.053" Components="H" Visible="0">
							<Properties Force="-464.683717836244,124.343827108514,454.875315392369" RelativeVelocity="-0.417774919063256,0.251549516142867,-0.624789092516803"/>
						</Atom3d>
						<Bond ID="1692" Mapping="410" Parent="115" Hidden="1" Connects="1679,1691" Visible="0"/>
						<Atom3d ID="1693" HasProperties="1" Mapping="410" Parent="115" UserID="670" DisplayStyle="Line" Hidden="1" XYZ="2.8813785154844,0.92478349931944,-0.249959282598403" Connections="1694" ForcefieldType="h1" Charge="0.053" Components="H" Visible="0">
							<Properties Force="-765.929829058567,-666.922339666851,29.883373655013" RelativeVelocity="0.275888354451253,-0.434822045095478,-0.46651730776974"/>
						</Atom3d>
						<Bond ID="1694" Mapping="410" Parent="115" Hidden="1" Connects="1681,1693" Visible="0"/>
						<Atom3d ID="1695" HasProperties="1" Mapping="410" Parent="115" UserID="671" DisplayStyle="Line" Hidden="1" XYZ="2.89495524992617,0.87656455721588,-0.22237881304729" Connections="1696" ForcefieldType="h1" Charge="0.053" Components="H" Visible="0">
							<Properties Force="-594.601292512476,-28.86928535584,-117.420029821286" RelativeVelocity="0.182832080876956,0.781501897895672,0.11984323114461"/>
						</Atom3d>
						<Bond ID="1696" Mapping="410" Parent="115" Hidden="1" Connects="1681,1695" Visible="0"/>
						<Atom3d ID="1697" HasProperties="1" Mapping="410" Parent="115" UserID="672" DisplayStyle="Line" Hidden="1" XYZ="2.8356884118253,0.89159906404738,-0.223414696555681" Connections="1698" ForcefieldType="h1" Charge="0.053" Components="H" Visible="0">
							<Properties Force="750.787627598457,157.080928968208,-187.940722439173" RelativeVelocity="0.276052207295462,0.359746946897878,-0.576865419564452"/>
						</Atom3d>
						<Bond ID="1698" Mapping="410" Parent="115" Hidden="1" Connects="1681,1697" Visible="0"/>
						<Molecule ID="115" Mapping="410" Parent="2" Children="ci(24):23+1676,5643" Name="Sketch 25" XYZ="-0.0734679447266086,-0.22040383417088,0.146935889447253" Visible="0"/>
						<Atom3d ID="1699" HasProperties="1" Mapping="410" Parent="117" UserID="673" DisplayStyle="Line" XYZ="-0.770521645367168,0.52949921120656,0.282564989022238" Connections="1701,1707,1709" ForcefieldType="c3&apos;" Charge="0.374" Components="C" Visible="0">
							<Properties Force="-1065.00003342774,988.689008901979,-1138.14123002878" RelativeVelocity="-0.119807959199719,0.0342061139866468,-0.0930952723605183"/>
						</Atom3d>
						<Atom3d ID="1700" HasProperties="1" Mapping="410" Parent="117" UserID="674" DisplayStyle="Line" XYZ="-0.749539742904067,0.528807028389634,0.319733251038675" Connections="1701,1703,1705" ForcefieldType="n3m" Charge="-0.446" Components="N" Visible="0">
							<Properties Force="1603.72615276564,704.236092531115,1384.58987590762" RelativeVelocity="0.040635841759339,-0.0203245538995955,-0.243368047716898"/>
						</Atom3d>
						<Bond ID="1701" Mapping="410" Parent="117" Connects="1699,1700" Visible="0"/>
						<Atom3d ID="1702" HasProperties="1" Mapping="410" Parent="117" UserID="675" DisplayStyle="Line" XYZ="-0.76010118687985,0.504972772658032,0.360661832670832" Connections="1703,1711,1713,1715" ForcefieldType="c4" Charge="0.064" Components="C" Visible="0">
							<Properties Force="-529.427920869349,203.022972147158,-1002.16142611886" RelativeVelocity="-0.116418615286846,-0.178216556146494,-0.0842235366263773"/>
						</Atom3d>
						<Bond ID="1703" Mapping="410" Parent="117" Connects="1700,1702" Visible="0"/>
						<Atom3d ID="1704" HasProperties="1" Mapping="410" Parent="117" UserID="676" DisplayStyle="Line" XYZ="-0.722211547001738,0.569079153797654,0.327382856720276" Connections="1705,1717,1719,1721" ForcefieldType="c4" Charge="0.064" Components="C" Visible="0">
							<Properties Force="-591.922961215751,-417.887323481646,-1570.84795497342" RelativeVelocity="0.0873580207592072,-0.14330793462193,0.137630784539436"/>
						</Atom3d>
						<Bond ID="1705" Mapping="410" Parent="117" Connects="1700,1704" Visible="0"/>
						<Atom3d ID="1706" HasProperties="1" Mapping="410" Parent="117" UserID="677" DisplayStyle="Line" XYZ="-0.803971358275617,0.509871630518043,0.274547963006964" Connections="1707" ForcefieldType="o1=" Charge="-0.45" Components="O" Visible="0">
							<Properties Force="-294.736313282571,-736.139291551945,-158.005094906534" RelativeVelocity="-0.130797327623906,0.313915061807273,0.226957620701929"/>
						</Atom3d>
						<Bond ID="1707" Mapping="410" Parent="117" Connects="1699,1706" Type="Double" Visible="0"/>
						<Atom3d ID="1708" HasProperties="1" Mapping="410" Parent="117" UserID="678" DisplayStyle="Line" Hidden="1" XYZ="-0.758878440099431,0.555928231169088,0.258252270972066" Connections="1709" ForcefieldType="h1" Charge="0.076" Components="H" Visible="0">
							<Properties Force="203.474124317179,-551.302038770126,399.464144842707" RelativeVelocity="0.144674074947094,-0.491855991520985,-0.682283763068258"/>
						</Atom3d>
						<Bond ID="1709" Mapping="410" Parent="117" Hidden="1" Connects="1699,1708" Visible="0"/>
						<Atom3d ID="1710" HasProperties="1" Mapping="410" Parent="117" UserID="679" DisplayStyle="Line" Hidden="1" XYZ="-0.78813136004085,0.483312977784423,0.353959533947689" Connections="1711" ForcefieldType="h1" Charge="0.053" Components="H" Visible="0">
							<Properties Force="261.798966318822,-92.4862387543562,65.5364034902313" RelativeVelocity="-0.53395962262767,-0.494956744792917,1.02261400659872"/>
						</Atom3d>
						<Bond ID="1711" Mapping="410" Parent="117" Hidden="1" Connects="1702,1710" Visible="0"/>
						<Atom3d ID="1712" HasProperties="1" Mapping="410" Parent="117" UserID="680" DisplayStyle="Line" Hidden="1" XYZ="-0.773245878226555,0.531243750619644,0.38214548799224" Connections="1713" ForcefieldType="h1" Charge="0.053" Components="H" Visible="0">
							<Properties Force="401.582893637028,-488.101398060825,488.904251972122" RelativeVelocity="1.18772125897121,-0.765336142697176,-0.303443640929966"/>
						</Atom3d>
						<Bond ID="1713" Mapping="410" Parent="117" Hidden="1" Connects="1702,1712" Visible="0"/>
						<Atom3d ID="1714" HasProperties="1" Mapping="410" Parent="117" UserID="681" DisplayStyle="Line" Hidden="1" XYZ="-0.731401443547214,0.48429922700519,0.371551855766684" Connections="1715" ForcefieldType="h1" Charge="0.053" Components="H" Visible="0">
							<Properties Force="-452.699783534658,665.214100336086,15.9446992161415" RelativeVelocity="-0.0106147105985561,-0.336414425547526,0.0459381133189725"/>
						</Atom3d>
						<Bond ID="1715" Mapping="410" Parent="117" Hidden="1" Connects="1702,1714" Visible="0"/>
						<Atom3d ID="1716" HasProperties="1" Mapping="410" Parent="117" UserID="682" DisplayStyle="Line" Hidden="1" XYZ="-0.740041567201095,0.595901991478371,0.342465105803004" Connections="1717" ForcefieldType="h1" Charge="0.053" Components="H" Visible="0">
							<Properties Force="-312.491631863584,274.730959618659,84.1908344404271" RelativeVelocity="-0.423176768761818,0.26132417226875,-0.915012108967926"/>
						</Atom3d>
						<Bond ID="1717" Mapping="410" Parent="117" Hidden="1" Connects="1704,1716" Visible="0"/>
						<Atom3d ID="1718" HasProperties="1" Mapping="410" Parent="117" UserID="683" DisplayStyle="Line" Hidden="1" XYZ="-0.707165786634319,0.579471176323209,0.295719637843692" Connections="1719" ForcefieldType="h1" Charge="0.053" Components="H" Visible="0">
							<Properties Force="-264.102058946822,79.4521386843398,222.615014839631" RelativeVelocity="-0.103482078614605,-0.15072978148935,1.54699788619925"/>
						</Atom3d>
						<Bond ID="1719" Mapping="410" Parent="117" Hidden="1" Connects="1704,1718" Visible="0"/>
						<Atom3d ID="1720" HasProperties="1" Mapping="410" Parent="117" UserID="684" DisplayStyle="Line" Hidden="1" XYZ="-0.695241250228668,0.562074158423469,0.346928623367226" Connections="1721" ForcefieldType="h1" Charge="0.053" Components="H" Visible="0">
							<Properties Force="1159.89852871569,-529.721107354879,1104.17935904241" RelativeVelocity="0.129769581392112,-0.0185017081499952,0.0424937668325042"/>
						</Atom3d>
						<Bond ID="1721" Mapping="410" Parent="117" Hidden="1" Connects="1704,1720" Visible="0"/>
						<Molecule ID="117" Mapping="410" Parent="2" Children="ci(24):23+1699,5644" Name="Sketch 25" XYZ="-0.0734679447266086,-0.22040383417088,0.146935889447253" Visible="0"/>
						<Atom3d ID="1722" HasProperties="1" Mapping="410" Parent="119" UserID="685" DisplayStyle="Line" XYZ="0.1934606065173,-0.0314618806555474,0.306471600653741" Connections="1724,1730,1732" ForcefieldType="c3&apos;" Charge="0.374" Components="C">
							<Properties Force="519.926571138163,743.669861698144,1237.8894827082" RelativeVelocity="0.00167387305669959,0.0600855474255668,0.123645931223044"/>
						</Atom3d>
						<Atom3d ID="1723" HasProperties="1" Mapping="410" Parent="119" UserID="686" DisplayStyle="Line" XYZ="0.191593617818116,-0.000977997834927344,0.274844195357704" Connections="1724,1726,1728" ForcefieldType="n3m" Charge="-0.446" Components="N">
							<Properties Force="214.324262455729,-258.550016964902,-466.255259950005" RelativeVelocity="0.161653079208195,0.252959978875453,0.179540868213689"/>
						</Atom3d>
						<Bond ID="1724" Mapping="410" Parent="119" Connects="1722,1723"/>
						<Atom3d ID="1725" HasProperties="1" Mapping="410" Parent="119" UserID="687" DisplayStyle="Line" XYZ="0.171951294393149,-0.00871988046705034,0.232325442811063" Connections="1726,1734,1736,1738" ForcefieldType="c4" Charge="0.064" Components="C">
							<Properties Force="-587.443387929006,82.6439581238918,1260.23774292858" RelativeVelocity="0.157618907047281,0.0967439318207272,-0.159893808222185"/>
						</Atom3d>
						<Bond ID="1726" Mapping="410" Parent="119" Connects="1723,1725"/>
						<Atom3d ID="1727" HasProperties="1" Mapping="410" Parent="119" UserID="688" DisplayStyle="Line" XYZ="0.194390800419576,0.0441041405611677,0.288342121946374" Connections="1728,1740,1742,1744" ForcefieldType="c4" Charge="0.064" Components="C">
							<Properties Force="170.547594952531,532.855394994334,-705.445249499163" RelativeVelocity="0.217856483022217,0.0427295861267921,-0.164505722098571"/>
						</Atom3d>
						<Bond ID="1728" Mapping="410" Parent="119" Connects="1723,1727"/>
						<Atom3d ID="1729" HasProperties="1" Mapping="410" Parent="119" UserID="689" DisplayStyle="Line" XYZ="0.190641951687933,-0.0709213758613353,0.302974590891863" Connections="1730" ForcefieldType="o1=" Charge="-0.45" Components="O">
							<Properties Force="-183.508978661108,56.5744078482652,-166.176025374268" RelativeVelocity="0.0736526262170583,0.117398325887409,0.00665836029486535"/>
						</Atom3d>
						<Bond ID="1730" Mapping="410" Parent="119" Connects="1722,1729" Type="Double"/>
						<Atom3d ID="1731" HasProperties="1" Mapping="410" Parent="119" UserID="690" DisplayStyle="Line" Hidden="1" XYZ="0.200471050938616,-0.0131902351691314,0.340248274933843" Connections="1732" ForcefieldType="h1" Charge="0.076" Components="H">
							<Properties Force="-143.922191390746,-837.996349176385,-866.471129360753" RelativeVelocity="-0.485835705694749,0.471427639094203,-0.0477363245420746"/>
						</Atom3d>
						<Bond ID="1732" Mapping="410" Parent="119" Hidden="1" Connects="1722,1731"/>
						<Atom3d ID="1733" HasProperties="1" Mapping="410" Parent="119" UserID="691" DisplayStyle="Line" Hidden="1" XYZ="0.163480344645992,-0.0426149705029324,0.231679115986458" Connections="1734" ForcefieldType="h1" Charge="0.053" Components="H">
							<Properties Force="-318.529393188523,-667.855040234783,-351.37005361357" RelativeVelocity="-0.290032222696994,-0.972262823687611,0.178722925870928"/>
						</Atom3d>
						<Bond ID="1734" Mapping="410" Parent="119" Hidden="1" Connects="1725,1733"/>
						<Atom3d ID="1735" HasProperties="1" Mapping="410" Parent="119" UserID="692" DisplayStyle="Line" Hidden="1" XYZ="0.191954322181264,-0.000572700457407357,0.205667280199502" Connections="1736" ForcefieldType="h1" Charge="0.053" Components="H">
							<Properties Force="1042.2758722304,271.08775881856,-892.973732974839" RelativeVelocity="0.579148075529236,0.914743658043524,-0.629642180334495"/>
						</Atom3d>
						<Bond ID="1736" Mapping="410" Parent="119" Hidden="1" Connects="1725,1735"/>
						<Atom3d ID="1737" HasProperties="1" Mapping="410" Parent="119" UserID="693" DisplayStyle="Line" Hidden="1" XYZ="0.14316589431197,0.0124419089909856,0.230892775981809" Connections="1738" ForcefieldType="h1" Charge="0.053" Components="H">
							<Properties Force="-354.607136929301,-32.3640417195095,-249.864766369089" RelativeVelocity="-0.610657011338418,-0.303424976169764,1.26079616284748"/>
						</Atom3d>
						<Bond ID="1738" Mapping="410" Parent="119" Hidden="1" Connects="1725,1737"/>
						<Atom3d ID="1739" HasProperties="1" Mapping="410" Parent="119" UserID="694" DisplayStyle="Line" Hidden="1" XYZ="0.221768144399039,0.0475516522904377,0.310949303376841" Connections="1740" ForcefieldType="h1" Charge="0.053" Components="H">
							<Properties Force="-13.5736847341445,254.965343533654,313.566955654324" RelativeVelocity="0.326520343313835,-0.497229782065847,0.40051495557867"/>
						</Atom3d>
						<Bond ID="1740" Mapping="410" Parent="119" Hidden="1" Connects="1727,1739"/>
						<Atom3d ID="1741" HasProperties="1" Mapping="410" Parent="119" UserID="695" DisplayStyle="Line" Hidden="1" XYZ="0.162552329613383,0.0537386400735777,0.300093684163973" Connections="1742" ForcefieldType="h1" Charge="0.053" Components="H">
							<Properties Force="-362.668436834951,379.043091356379,662.102178315467" RelativeVelocity="0.66792053061282,-0.318539339484454,-0.424937951178778"/>
						</Atom3d>
						<Bond ID="1742" Mapping="410" Parent="119" Hidden="1" Connects="1727,1741"/>
						<Atom3d ID="1743" HasProperties="1" Mapping="410" Parent="119" UserID="696" DisplayStyle="Line" Hidden="1" XYZ="0.200041973389047,0.0675057552092337,0.260376276754056" Connections="1744" ForcefieldType="h1" Charge="0.053" Components="H">
							<Properties Force="141.432001743347,-561.157652329285,167.532640863961" RelativeVelocity="0.283206731014719,0.742460491731594,0.553336039365667"/>
						</Atom3d>
						<Bond ID="1744" Mapping="410" Parent="119" Hidden="1" Connects="1727,1743"/>
						<Molecule ID="119" Mapping="410" Parent="2" Children="ci(24):23+1722,5645" Name="Sketch 25" XYZ="-0.0734679447266086,-0.22040383417088,0.146935889447253"/>
						<Atom3d ID="1745" HasProperties="1" Mapping="410" Parent="121" UserID="697" DisplayStyle="Line" XYZ="0.985617875083011,1.54498168869628,0.440663732662201" Connections="1747,1753,1755" ForcefieldType="c3&apos;" Charge="0.374" Components="C" Visible="0">
							<Properties Force="-160.974683015246,1020.77363717922,2010.05827160571" RelativeVelocity="-0.146090801740721,0.129784566980834,0.171681039294972"/>
						</Atom3d>
						<Atom3d ID="1746" HasProperties="1" Mapping="410" Parent="121" UserID="698" DisplayStyle="Line" XYZ="0.984795421324742,1.53908207027932,0.398388815706043" Connections="1747,1749,1751" ForcefieldType="n3m" Charge="-0.446" Components="N" Visible="0">
							<Properties Force="-433.154834519869,-457.310683310749,-293.071301525554" RelativeVelocity="-0.113808869005317,0.0417367872520039,0.0041890569291146"/>
						</Atom3d>
						<Bond ID="1747" Mapping="410" Parent="121" Connects="1745,1746" Visible="0"/>
						<Atom3d ID="1748" HasProperties="1" Mapping="410" Parent="121" UserID="699" DisplayStyle="Line" XYZ="1.00208285000377,1.56900875800481,0.365630732575085" Connections="1749,1757,1759,1761" ForcefieldType="c4" Charge="0.064" Components="C" Visible="0">
							<Properties Force="515.227764861325,-1055.97863725985,-43.5265067255277" RelativeVelocity="0.146507258386863,-0.180896140855168,-0.339512310033762"/>
						</Atom3d>
						<Bond ID="1749" Mapping="410" Parent="121" Connects="1746,1748" Visible="0"/>
						<Atom3d ID="1750" HasProperties="1" Mapping="410" Parent="121" UserID="700" DisplayStyle="Line" XYZ="0.955305734387751,1.50472548568268,0.38152215834489" Connections="1751,1763,1765,1767" ForcefieldType="c4" Charge="0.064" Components="C" Visible="0">
							<Properties Force="176.522500644759,-202.170580534802,-426.583184998575" RelativeVelocity="0.0265322619648542,0.128727461831381,-0.0378992260289624"/>
						</Atom3d>
						<Bond ID="1751" Mapping="410" Parent="121" Connects="1746,1750" Visible="0"/>
						<Atom3d ID="1752" HasProperties="1" Mapping="410" Parent="121" UserID="701" DisplayStyle="Line" XYZ="1.00224310887643,1.57536916731821,0.461612250815016" Connections="1753" ForcefieldType="o1=" Charge="-0.45" Components="O" Visible="0">
							<Properties Force="205.86567601044,-241.42906643623,-808.99297106933" RelativeVelocity="-0.282178767892561,0.0608553252016801,-0.0521143491518201"/>
						</Atom3d>
						<Bond ID="1753" Mapping="410" Parent="121" Connects="1745,1752" Type="Double" Visible="0"/>
						<Atom3d ID="1754" HasProperties="1" Mapping="410" Parent="121" UserID="702" DisplayStyle="Line" Hidden="1" XYZ="0.966601899760981,1.52127087864714,0.460785168298737" Connections="1755" ForcefieldType="h1" Charge="0.076" Components="H" Visible="0">
							<Properties Force="-65.0773299593994,-465.767173068887,-395.867680509022" RelativeVelocity="0.0852901581800616,-0.25767398004406,-0.909497002032945"/>
						</Atom3d>
						<Bond ID="1755" Mapping="410" Parent="121" Hidden="1" Connects="1745,1754" Visible="0"/>
						<Atom3d ID="1756" HasProperties="1" Mapping="410" Parent="121" UserID="703" DisplayStyle="Line" Hidden="1" XYZ="1.01315980141708,1.59866560958126,0.379388717544786" Connections="1757" ForcefieldType="h1" Charge="0.053" Components="H" Visible="0">
							<Properties Force="404.159777113705,872.349577741301,630.369593833866" RelativeVelocity="0.190874991745467,0.152094882926379,0.0131369680674891"/>
						</Atom3d>
						<Bond ID="1757" Mapping="410" Parent="121" Hidden="1" Connects="1748,1756" Visible="0"/>
						<Atom3d ID="1758" HasProperties="1" Mapping="410" Parent="121" UserID="704" DisplayStyle="Line" Hidden="1" XYZ="0.976268253555791,1.5771624532441,0.343485225793524" Connections="1759" ForcefieldType="h1" Charge="0.053" Components="H" Visible="0">
							<Properties Force="-498.245508581395,146.03593815415,-687.547921867666" RelativeVelocity="0.219474326168231,-0.249658849851549,0.35477895863814"/>
						</Atom3d>
						<Bond ID="1759" Mapping="410" Parent="121" Hidden="1" Connects="1748,1758" Visible="0"/>
						<Atom3d ID="1760" HasProperties="1" Mapping="410" Parent="121" UserID="705" DisplayStyle="Line" Hidden="1" XYZ="1.03012209197671,1.55316084098717,0.347867387059683" Connections="1761" ForcefieldType="h1" Charge="0.053" Components="H" Visible="0">
							<Properties Force="-343.833867003574,182.063771503544,70.7206790352419" RelativeVelocity="-0.486952219135297,0.140451713696253,0.0888360934303146"/>
						</Atom3d>
						<Bond ID="1761" Mapping="410" Parent="121" Hidden="1" Connects="1748,1760" Visible="0"/>
						<Atom3d ID="1762" HasProperties="1" Mapping="410" Parent="121" UserID="706" DisplayStyle="Line" Hidden="1" XYZ="0.919860431161373,1.51310947314916,0.381370216731372" Connections="1763" ForcefieldType="h1" Charge="0.053" Components="H" Visible="0">
							<Properties Force="222.893869290723,305.799679155793,-78.4240823748476" RelativeVelocity="-0.181887964875102,-0.266858885514133,0.0635630563930776"/>
						</Atom3d>
						<Bond ID="1763" Mapping="410" Parent="121" Hidden="1" Connects="1750,1762" Visible="0"/>
						<Atom3d ID="1764" HasProperties="1" Mapping="410" Parent="121" UserID="707" DisplayStyle="Line" Hidden="1" XYZ="0.956205321283101,1.47331519690305,0.401206327392628" Connections="1765" ForcefieldType="h1" Charge="0.053" Components="H" Visible="0">
							<Properties Force="405.599996496955,478.728577830783,-467.655908455399" RelativeVelocity="0.0248925603294974,-0.835352437121315,-0.0583683417161199"/>
						</Atom3d>
						<Bond ID="1765" Mapping="410" Parent="121" Hidden="1" Connects="1750,1764" Visible="0"/>
						<Atom3d ID="1766" HasProperties="1" Mapping="410" Parent="121" UserID="708" DisplayStyle="Line" Hidden="1" XYZ="0.967176194738901,1.50230423498055,0.346498851592869" Connections="1767" ForcefieldType="h1" Charge="0.053" Components="H" Visible="0">
							<Properties Force="-517.547953010638,-661.867127138743,494.988431992247" RelativeVelocity="0.304819695771811,0.475635861995443,0.150211365444147"/>
						</Atom3d>
						<Bond ID="1767" Mapping="410" Parent="121" Hidden="1" Connects="1750,1766" Visible="0"/>
						<Molecule ID="121" Mapping="410" Parent="2" Children="ci(24):23+1745,5646" Name="Sketch 25" XYZ="-0.0734679447266086,-0.22040383417088,0.146935889447253" Visible="0"/>
						<Atom3d ID="1768" HasProperties="1" Mapping="410" Parent="123" UserID="709" DisplayStyle="Line" XYZ="0.0811229883889854,0.741004903360596,0.5109829850348" Connections="1770,1776,1778" ForcefieldType="c3&apos;" Charge="0.374" Components="C">
							<Properties Force="195.273041956237,-1692.30500919173,181.168924651825" RelativeVelocity="-0.0365744814630883,0.0376744963996563,0.111419915080071"/>
						</Atom3d>
						<Atom3d ID="1769" HasProperties="1" Mapping="410" Parent="123" UserID="710" DisplayStyle="Line" XYZ="0.0526321239436404,0.713102026038299,0.489850775425518" Connections="1770,1772,1774" ForcefieldType="n3m" Charge="-0.446" Components="N">
							<Properties Force="544.137301438687,346.932802277503,763.58258697023" RelativeVelocity="0.126989243133115,-0.150804564091492,0.0402451293933461"/>
						</Atom3d>
						<Bond ID="1770" Mapping="410" Parent="123" Connects="1768,1769"/>
						<Atom3d ID="1771" HasProperties="1" Mapping="410" Parent="123" UserID="711" DisplayStyle="Line" XYZ="0.0466997520139844,0.667401810827288,0.505340648524137" Connections="1772,1780,1782,1784" ForcefieldType="c4" Charge="0.064" Components="C">
							<Properties Force="-1081.8517431789,-201.371193880997,-890.590555244179" RelativeVelocity="-0.0520548176589786,-0.0223845050517367,0.200506827583246"/>
						</Atom3d>
						<Bond ID="1772" Mapping="410" Parent="123" Connects="1769,1771"/>
						<Atom3d ID="1773" HasProperties="1" Mapping="410" Parent="123" UserID="712" DisplayStyle="Line" XYZ="0.0280835459631144,0.728695617954523,0.452268769566362" Connections="1774,1786,1788,1790" ForcefieldType="c4" Charge="0.064" Components="C">
							<Properties Force="1059.8128594228,807.03870414559,-667.766332387222" RelativeVelocity="-0.133613555839619,-0.0597658011138422,-0.0719707975055896"/>
						</Atom3d>
						<Bond ID="1774" Mapping="410" Parent="123" Connects="1769,1773"/>
						<Atom3d ID="1775" HasProperties="1" Mapping="410" Parent="123" UserID="713" DisplayStyle="Line" XYZ="0.104833323991753,0.730147253506037,0.541419232333168" Connections="1776" ForcefieldType="o1=" Charge="-0.45" Components="O">
							<Properties Force="-106.685431890545,-251.142930270769,124.819539919344" RelativeVelocity="-0.0640244052631967,-0.188054752386083,0.238279644498242"/>
						</Atom3d>
						<Bond ID="1776" Mapping="410" Parent="123" Connects="1768,1775" Type="Double"/>
						<Atom3d ID="1777" HasProperties="1" Mapping="410" Parent="123" UserID="714" DisplayStyle="Line" Hidden="1" XYZ="0.0850416573804284,0.773375551119509,0.498385031186871" Connections="1778" ForcefieldType="h1" Charge="0.076" Components="H">
							<Properties Force="-348.467724869963,934.820238861908,-795.810168075773" RelativeVelocity="0.672288254662117,0.54488366025844,-0.770134493182722"/>
						</Atom3d>
						<Bond ID="1778" Mapping="410" Parent="123" Hidden="1" Connects="1768,1777"/>
						<Atom3d ID="1779" HasProperties="1" Mapping="410" Parent="123" UserID="715" DisplayStyle="Line" Hidden="1" XYZ="0.0147284150260504,0.663111511091615,0.522730694835677" Connections="1780" ForcefieldType="h1" Charge="0.053" Components="H">
							<Properties Force="250.156844169196,78.7582946877385,-102.326802320539" RelativeVelocity="-0.994523184921233,-0.09339447113846,-0.0368870024566436"/>
						</Atom3d>
						<Bond ID="1780" Mapping="410" Parent="123" Hidden="1" Connects="1771,1779"/>
						<Atom3d ID="1781" HasProperties="1" Mapping="410" Parent="123" UserID="716" DisplayStyle="Line" Hidden="1" XYZ="0.0723884253755494,0.65708280650523,0.526036621669537" Connections="1782" ForcefieldType="h1" Charge="0.053" Components="H">
							<Properties Force="816.661229685466,-11.5732791554053,796.326181140157" RelativeVelocity="-0.211717193064705,-1.49116255895331,-0.440506830904919"/>
						</Atom3d>
						<Bond ID="1782" Mapping="410" Parent="123" Hidden="1" Connects="1771,1781"/>
						<Atom3d ID="1783" HasProperties="1" Mapping="410" Parent="123" UserID="717" DisplayStyle="Line" Hidden="1" XYZ="0.0473236066637124,0.641745490176648,0.478349073835327" Connections="1784" ForcefieldType="h1" Charge="0.053" Components="H">
							<Properties Force="-65.5307984037563,718.432157162148,171.351902667639" RelativeVelocity="0.362182352141452,-0.563845705226598,-0.034082934414546"/>
						</Atom3d>
						<Bond ID="1784" Mapping="410" Parent="123" Hidden="1" Connects="1771,1783"/>
						<Atom3d ID="1785" HasProperties="1" Mapping="410" Parent="123" UserID="718" DisplayStyle="Line" Hidden="1" XYZ="0.0186884849068643,0.700805331659772,0.432843018036099" Connections="1786" ForcefieldType="h1" Charge="0.053" Components="H">
							<Properties Force="-402.381929199034,-420.978326656151,-283.966774153139" RelativeVelocity="-0.054404034213329,-0.103348646431619,0.706251757936465"/>
						</Atom3d>
						<Bond ID="1786" Mapping="410" Parent="123" Hidden="1" Connects="1773,1785"/>
						<Atom3d ID="1787" HasProperties="1" Mapping="410" Parent="123" UserID="719" DisplayStyle="Line" Hidden="1" XYZ="0.0524673460423114,0.747282712795657,0.430297450543872" Connections="1788" ForcefieldType="h1" Charge="0.053" Components="H">
							<Properties Force="-719.962588652796,-264.497693639379,480.690996225096" RelativeVelocity="-0.788215116099649,0.221741692651964,-0.189461007608288"/>
						</Atom3d>
						<Bond ID="1788" Mapping="410" Parent="123" Hidden="1" Connects="1773,1787"/>
						<Atom3d ID="1789" HasProperties="1" Mapping="410" Parent="123" UserID="720" DisplayStyle="Line" Hidden="1" XYZ="-0.000245042372105805,0.750472038602682,0.459142037702864" Connections="1790" ForcefieldType="h1" Charge="0.053" Components="H">
							<Properties Force="151.062787643411,-224.92632528758,167.477131274768" RelativeVelocity="0.815482817565097,-0.0129523111460148,0.140870886220138"/>
						</Atom3d>
						<Bond ID="1790" Mapping="410" Parent="123" Hidden="1" Connects="1773,1789"/>
						<Molecule ID="123" Mapping="410" Parent="2" Children="ci(24):23+1768,5647" Name="Sketch 25" XYZ="-0.0734679447266086,-0.22040383417088,0.146935889447253"/>
						<Atom3d ID="1791" HasProperties="1" Mapping="410" Parent="125" UserID="721" DisplayStyle="Line" XYZ="0.0313085999003314,0.414761080345482,0.90449397973038" Connections="1793,1799,1801" ForcefieldType="c3&apos;" Charge="0.374" Components="C" Visible="0">
							<Properties Force="-991.120994814063,-1523.92112034825,-1064.38133870143" RelativeVelocity="0.0193962820266458,0.0438633481855829,-0.101953878850804"/>
						</Atom3d>
						<Atom3d ID="1792" HasProperties="1" Mapping="410" Parent="125" UserID="722" DisplayStyle="Line" XYZ="0.000697946221012394,0.432585323906417,0.929614086672159" Connections="1793,1795,1797" ForcefieldType="n3m" Charge="-0.446" Components="N" Visible="0">
							<Properties Force="-486.461544397225,722.322322021426,621.501061902313" RelativeVelocity="-0.0151357949876928,0.179153509297999,-0.0275962481824069"/>
						</Atom3d>
						<Bond ID="1793" Mapping="410" Parent="125" Connects="1791,1792" Visible="0"/>
						<Atom3d ID="1794" HasProperties="1" Mapping="410" Parent="125" UserID="723" DisplayStyle="Line" XYZ="0.0086684121771279,0.474609589458578,0.949514969995114" Connections="1795,1803,1805,1807" ForcefieldType="c4" Charge="0.064" Components="C" Visible="0">
							<Properties Force="-1269.88613328393,588.330146131236,-453.282405259093" RelativeVelocity="-0.186290588380481,-0.0163869755871481,0.00117509843859565"/>
						</Atom3d>
						<Bond ID="1795" Mapping="410" Parent="125" Connects="1792,1794" Visible="0"/>
						<Atom3d ID="1796" HasProperties="1" Mapping="410" Parent="125" UserID="724" DisplayStyle="Line" XYZ="-0.0467868620874785,0.424245539297351,0.930012584273947" Connections="1797,1809,1811,1813" ForcefieldType="c4" Charge="0.064" Components="C" Visible="0">
							<Properties Force="-41.1025785218799,991.528479705521,-129.002264432055" RelativeVelocity="-0.0681584435997846,0.110180648332564,-0.1063827184365"/>
						</Atom3d>
						<Bond ID="1797" Mapping="410" Parent="125" Connects="1792,1796" Visible="0"/>
						<Atom3d ID="1798" HasProperties="1" Mapping="410" Parent="125" UserID="725" DisplayStyle="Line" XYZ="0.0679444864145104,0.426950306462805,0.895980051407359" Connections="1799" ForcefieldType="o1=" Charge="-0.45" Components="O" Visible="0">
							<Properties Force="374.300797927465,451.109878896707,420.837349021669" RelativeVelocity="-0.119079401437111,-0.0345817102892822,0.205390814855368"/>
						</Atom3d>
						<Bond ID="1799" Mapping="410" Parent="125" Connects="1791,1798" Type="Double" Visible="0"/>
						<Atom3d ID="1800" HasProperties="1" Mapping="410" Parent="125" UserID="726" DisplayStyle="Line" Hidden="1" XYZ="0.0175180975461706,0.383932010449111,0.88882877887368" Connections="1801" ForcefieldType="h1" Charge="0.076" Components="H" Visible="0">
							<Properties Force="127.24557808611,157.128792948387,145.020156538801" RelativeVelocity="-0.32573521805314,0.127253218748344,-0.342061925164043"/>
						</Atom3d>
						<Bond ID="1801" Mapping="410" Parent="125" Hidden="1" Connects="1791,1800" Visible="0"/>
						<Atom3d ID="1802" HasProperties="1" Mapping="410" Parent="125" UserID="727" DisplayStyle="Line" Hidden="1" XYZ="-0.011304011421212,0.501647582888195,0.93431451305331" Connections="1803" ForcefieldType="h1" Charge="0.053" Components="H" Visible="0">
							<Properties Force="-120.62567402362,-391.106155705012,199.625582700412" RelativeVelocity="-0.505605321212186,0.0497957060241746,0.4166965300496"/>
						</Atom3d>
						<Bond ID="1803" Mapping="410" Parent="125" Hidden="1" Connects="1794,1802" Visible="0"/>
						<Atom3d ID="1804" HasProperties="1" Mapping="410" Parent="125" UserID="728" DisplayStyle="Line" Hidden="1" XYZ="0.0396769869350474,0.48481482375502,0.941390228307058" Connections="1805" ForcefieldType="h1" Charge="0.053" Components="H" Visible="0">
							<Properties Force="1951.85797043273,499.205979092458,-71.8595632789947" RelativeVelocity="-0.0764637842042936,-0.12908449297019,0.0835033779525215"/>
						</Atom3d>
						<Bond ID="1805" Mapping="410" Parent="125" Hidden="1" Connects="1794,1804" Visible="0"/>
						<Atom3d ID="1806" HasProperties="1" Mapping="410" Parent="125" UserID="729" DisplayStyle="Line" Hidden="1" XYZ="0.003465088974707,0.47617431405023,0.984590836204814" Connections="1807" ForcefieldType="h1" Charge="0.053" Components="H" Visible="0">
							<Properties Force="-39.9584263061522,-242.06194251232,450.78860518787" RelativeVelocity="-0.29645574765271,-0.87734197337938,-0.131154603860763"/>
						</Atom3d>
						<Bond ID="1807" Mapping="410" Parent="125" Hidden="1" Connects="1794,1806" Visible="0"/>
						<Atom3d ID="1808" HasProperties="1" Mapping="410" Parent="125" UserID="730" DisplayStyle="Line" Hidden="1" XYZ="-0.0565646923205857,0.396363998302664,0.91114534723784" Connections="1809" ForcefieldType="h1" Charge="0.053" Components="H" Visible="0">
							<Properties Force="8.46555755511273,-533.257978116019,-372.256683000619" RelativeVelocity="-0.0449966009643433,-0.616401461329685,-0.0358568395028137"/>
						</Atom3d>
						<Bond ID="1809" Mapping="410" Parent="125" Hidden="1" Connects="1796,1808" Visible="0"/>
						<Atom3d ID="1810" HasProperties="1" Mapping="410" Parent="125" UserID="731" DisplayStyle="Line" Hidden="1" XYZ="-0.0628144480754469,0.454699609416316,0.915616072043555" Connections="1811" ForcefieldType="h1" Charge="0.053" Components="H" Visible="0">
							<Properties Force="-10.7765028060824,-617.826617398287,131.28570386674" RelativeVelocity="0.1391524691249,-0.507862141172586,0.888375773497358"/>
						</Atom3d>
						<Bond ID="1811" Mapping="410" Parent="125" Hidden="1" Connects="1796,1810" Visible="0"/>
						<Atom3d ID="1812" HasProperties="1" Mapping="410" Parent="125" UserID="732" DisplayStyle="Line" Hidden="1" XYZ="-0.059958733037499,0.421193969493717,0.963643528360543" Connections="1813" ForcefieldType="h1" Charge="0.053" Components="H" Visible="0">
							<Properties Force="248.985857630887,-122.12600922118,-46.2516006120139" RelativeVelocity="-0.585503507793858,0.511840822051716,0.424894051509761"/>
						</Atom3d>
						<Bond ID="1813" Mapping="410" Parent="125" Hidden="1" Connects="1796,1812" Visible="0"/>
						<Molecule ID="125" Mapping="410" Parent="2" Children="ci(24):23+1791,5648" Name="Sketch 25" XYZ="-0.0734679447266086,-0.22040383417088,0.146935889447253" Visible="0"/>
						<Atom3d ID="1814" HasProperties="1" Mapping="410" Parent="127" UserID="733" DisplayStyle="Line" XYZ="-1.87126782229028,0.203001123946501,-1.05349433666202" Connections="1816,1822,1824" ForcefieldType="c3&apos;" Charge="0.374" Components="C" Visible="0">
							<Properties Force="1235.97403887434,-36.0571165072913,338.668281127587" RelativeVelocity="-0.0539152222417197,0.177261199874508,0.0900357026903397"/>
						</Atom3d>
						<Atom3d ID="1815" HasProperties="1" Mapping="410" Parent="127" UserID="734" DisplayStyle="Line" XYZ="-1.83938028442523,0.178304118910726,-1.03212039590844" Connections="1816,1818,1820" ForcefieldType="n3m" Charge="-0.446" Components="N" Visible="0">
							<Properties Force="-625.559659574877,711.083174370635,-782.734078343798" RelativeVelocity="0.12847031172414,0.0419919168651817,0.0720779121270474"/>
						</Atom3d>
						<Bond ID="1816" Mapping="410" Parent="127" Connects="1814,1815" Visible="0"/>
						<Atom3d ID="1817" HasProperties="1" Mapping="410" Parent="127" UserID="735" DisplayStyle="Line" XYZ="-1.82436665767068,0.139076788129798,-1.05260583660099" Connections="1818,1826,1828,1830" ForcefieldType="c4" Charge="0.064" Components="C" Visible="0">
							<Properties Force="-762.103984147162,-1206.54436393237,-1392.4226889496" RelativeVelocity="0.090450160099582,0.186515818819697,-0.0784789407248916"/>
						</Atom3d>
						<Bond ID="1818" Mapping="410" Parent="127" Connects="1815,1817" Visible="0"/>
						<Atom3d ID="1819" HasProperties="1" Mapping="410" Parent="127" UserID="736" DisplayStyle="Line" XYZ="-1.81530367367471,0.190846379181779,-0.993504360232817" Connections="1820,1832,1834,1836" ForcefieldType="c4" Charge="0.064" Components="C" Visible="0">
							<Properties Force="234.95245577538,682.995471083969,-152.619997286726" RelativeVelocity="0.051509045300958,-0.0823526929436926,-0.108069020924382"/>
						</Atom3d>
						<Bond ID="1820" Mapping="410" Parent="127" Connects="1815,1819" Visible="0"/>
						<Atom3d ID="1821" HasProperties="1" Mapping="410" Parent="127" UserID="737" DisplayStyle="Line" XYZ="-1.89272959118173,0.189540026256164,-1.08428369916947" Connections="1822" ForcefieldType="o1=" Charge="-0.45" Components="O" Visible="0">
							<Properties Force="-27.925037438517,182.767529244974,202.213102411172" RelativeVelocity="0.153160604370036,-0.0922635325222557,-0.101897580040574"/>
						</Atom3d>
						<Bond ID="1822" Mapping="410" Parent="127" Connects="1814,1821" Type="Double" Visible="0"/>
						<Atom3d ID="1823" HasProperties="1" Mapping="410" Parent="127" UserID="738" DisplayStyle="Line" Hidden="1" XYZ="-1.86987746442254,0.23861667951345,-1.04250169283785" Connections="1824" ForcefieldType="h1" Charge="0.076" Components="H" Visible="0">
							<Properties Force="-330.353317518055,-391.419803575859,57.4182250984501" RelativeVelocity="-0.431800659967932,0.728256332242984,0.273426677496698"/>
						</Atom3d>
						<Bond ID="1824" Mapping="410" Parent="127" Hidden="1" Connects="1814,1823" Visible="0"/>
						<Atom3d ID="1825" HasProperties="1" Mapping="410" Parent="127" UserID="739" DisplayStyle="Line" Hidden="1" XYZ="-1.78908257640428,0.135000729302423,-1.05551781097998" Connections="1826" ForcefieldType="h1" Charge="0.053" Components="H" Visible="0">
							<Properties Force="309.88533280131,318.757301908955,195.253300761106" RelativeVelocity="-0.025418491403502,-0.448869683334441,-0.0721315676518398"/>
						</Atom3d>
						<Bond ID="1826" Mapping="410" Parent="127" Hidden="1" Connects="1817,1825" Visible="0"/>
						<Atom3d ID="1827" HasProperties="1" Mapping="410" Parent="127" UserID="740" DisplayStyle="Line" Hidden="1" XYZ="-1.83615841425514,0.137076107034767,-1.08795179867504" Connections="1828" ForcefieldType="h1" Charge="0.053" Components="H" Visible="0">
							<Properties Force="167.016858635944,158.887383173835,650.771659791568" RelativeVelocity="0.0710453979587143,-0.179252890816127,-1.12378769312266"/>
						</Atom3d>
						<Bond ID="1828" Mapping="410" Parent="127" Hidden="1" Connects="1817,1827" Visible="0"/>
						<Atom3d ID="1829" HasProperties="1" Mapping="410" Parent="127" UserID="741" DisplayStyle="Line" Hidden="1" XYZ="-1.83776674276442,0.108475337052099,-1.03839040653277" Connections="1830" ForcefieldType="h1" Charge="0.053" Components="H" Visible="0">
							<Properties Force="4.2399544388916,167.202768861951,281.887829537307" RelativeVelocity="-0.11466473592235,0.418834322701326,-0.183864996558883"/>
						</Atom3d>
						<Bond ID="1830" Mapping="410" Parent="127" Hidden="1" Connects="1817,1829" Visible="0"/>
						<Atom3d ID="1831" HasProperties="1" Mapping="410" Parent="127" UserID="742" DisplayStyle="Line" Hidden="1" XYZ="-1.82027815034005,0.165168030191554,-0.970437631726397" Connections="1832" ForcefieldType="h1" Charge="0.053" Components="H" Visible="0">
							<Properties Force="49.0321796776326,-569.318612594862,817.207560893018" RelativeVelocity="-0.546146710813639,-0.442458758569754,0.149664321794415"/>
						</Atom3d>
						<Bond ID="1832" Mapping="410" Parent="127" Hidden="1" Connects="1819,1831" Visible="0"/>
						<Atom3d ID="1833" HasProperties="1" Mapping="410" Parent="127" UserID="743" DisplayStyle="Line" Hidden="1" XYZ="-1.82843501712402,0.221216340530283,-0.979456638416607" Connections="1834" ForcefieldType="h1" Charge="0.053" Components="H" Visible="0">
							<Properties Force="-15.1282934086795,66.404012479787,-46.7555709613714" RelativeVelocity="0.455469959583024,0.21976413170374,-0.411867167480615"/>
						</Atom3d>
						<Bond ID="1834" Mapping="410" Parent="127" Hidden="1" Connects="1819,1833" Visible="0"/>
						<Atom3d ID="1835" HasProperties="1" Mapping="410" Parent="127" UserID="744" DisplayStyle="Line" Hidden="1" XYZ="-1.77917802859139,0.19483758934732,-0.998647523064957" Connections="1836" ForcefieldType="h1" Charge="0.053" Components="H" Visible="0">
							<Properties Force="-358.223054351233,-9.45457390812291,-123.739167603886" RelativeVelocity="0.265756261458363,-0.426423771102563,-0.0625834634910643"/>
						</Atom3d>
						<Bond ID="1836" Mapping="410" Parent="127" Hidden="1" Connects="1819,1835" Visible="0"/>
						<Molecule ID="127" Mapping="410" Parent="2" Children="ci(24):23+1814,5649" Name="Sketch 25" XYZ="-0.0734679447266086,-0.22040383417088,0.146935889447253" Visible="0"/>
						<Atom3d ID="1837" HasProperties="1" Mapping="410" Parent="129" UserID="745" DisplayStyle="Line" XYZ="-0.941812150689027,-0.762889112186118,0.486626159274541" Connections="1839,1845,1847" ForcefieldType="c3&apos;" Charge="0.374" Components="C" Visible="0">
							<Properties Force="-29.4913861686038,492.392195761921,320.252761017186" RelativeVelocity="-0.0232529730990397,-0.0376599166427923,-0.111084541528632"/>
						</Atom3d>
						<Atom3d ID="1838" HasProperties="1" Mapping="410" Parent="129" UserID="746" DisplayStyle="Line" XYZ="-0.930755748887859,-0.721571945670373,0.498815686370136" Connections="1839,1841,1843" ForcefieldType="n3m" Charge="-0.446" Components="N" Visible="0">
							<Properties Force="1456.89785909241,-187.06511640478,24.1990699355624" RelativeVelocity="-0.365331575061388,0.182623741916083,-0.0203209869903263"/>
						</Atom3d>
						<Bond ID="1839" Mapping="410" Parent="129" Connects="1837,1838" Visible="0"/>
						<Atom3d ID="1840" HasProperties="1" Mapping="410" Parent="129" UserID="747" DisplayStyle="Line" XYZ="-0.961522915142421,-0.685207780735659,0.497505437329546" Connections="1841,1849,1851,1853" ForcefieldType="c4" Charge="0.064" Components="C" Visible="0">
							<Properties Force="-56.7876333476013,-675.624992443089,-414.289591923383" RelativeVelocity="0.00286069732114684,0.0638879656344722,-0.0232478504684993"/>
						</Atom3d>
						<Bond ID="1841" Mapping="410" Parent="129" Connects="1838,1840" Visible="0"/>
						<Atom3d ID="1842" HasProperties="1" Mapping="410" Parent="129" UserID="748" DisplayStyle="Line" XYZ="-0.882814988315834,-0.709669216564923,0.493503053948903" Connections="1843,1855,1857,1859" ForcefieldType="c4" Charge="0.064" Components="C" Visible="0">
							<Properties Force="-325.835865856291,-212.514913644011,563.326341325794" RelativeVelocity="0.0444371107856435,-0.263844674956894,-0.0648595692594629"/>
						</Atom3d>
						<Bond ID="1843" Mapping="410" Parent="129" Connects="1838,1842" Visible="0"/>
						<Atom3d ID="1844" HasProperties="1" Mapping="410" Parent="129" UserID="749" DisplayStyle="Line" XYZ="-0.978080788195001,-0.776560709066488,0.477524905576218" Connections="1845" ForcefieldType="o1=" Charge="-0.45" Components="O" Visible="0">
							<Properties Force="5.25118593122996,246.282386006222,184.202558730983" RelativeVelocity="0.328822661179393,-0.113516770865908,0.0840693165626397"/>
						</Atom3d>
						<Bond ID="1845" Mapping="410" Parent="129" Connects="1837,1844" Type="Double" Visible="0"/>
						<Atom3d ID="1846" HasProperties="1" Mapping="410" Parent="129" UserID="750" DisplayStyle="Line" Hidden="1" XYZ="-0.912697618125107,-0.783992791651396,0.488499349258429" Connections="1847" ForcefieldType="h1" Charge="0.076" Components="H" Visible="0">
							<Properties Force="298.240827444038,-423.791051552015,-85.7576972837559" RelativeVelocity="1.05879074028768,0.227264960563012,-0.844611397884154"/>
						</Atom3d>
						<Bond ID="1847" Mapping="410" Parent="129" Hidden="1" Connects="1837,1846" Visible="0"/>
[truncated: 1,412,664 more chars]
