# Supplementary material for: Supramolecular dynamics-enhanced synergistic antifouling mechanisms for enhanced membrane antifouling and permeability
Source: Nat Commun. 2025 Jul 30;16:6956. doi: 10.1038/s41467-025-62231-w (PMC12311053; doi:10.1038/s41467-025-62231-w)
Supplement: Supplementary file 4 — Supplementary Data 1 [file 41467_2025_62231_MOESM4_ESM.zip › Supplementary date-Molecular simulation/Unassembled α-CD PDMS in Ethanol.xsd]

<?xml version="1.0" encoding="latin1"?>
<!DOCTYPE XSD []>
<XSD Version="20.1" WrittenBy="Materials Studio 20.1">
	<AtomisticTreeRoot ID="1" NumProperties="62" HasProperties="1" NumChildren="1">
		<Property Name="AngleAxisType" DefinedOn="AngleBetweenPlanesBender" Type="Enumerated"/>
		<Property Name="AngleEnergy" DefinedOn="ClassicalEnergyHolder" Type="Double"/>
		<Property Name="BeadDocumentID" DefinedOn="MesoMoleculeSet" Type="String"/>
		<Property Name="BendBendEnergy" DefinedOn="ClassicalEnergyHolder" Type="Double"/>
		<Property Name="BendTorsionBendEnergy" DefinedOn="ClassicalEnergyHolder" Type="Double"/>
		<Property Name="BondEnergy" DefinedOn="ClassicalEnergyHolder" Type="Double"/>
		<Property Name="EFGAsymmetry" DefinedOn="Atom" Type="Double"/>
		<Property Name="EFGQuadrupolarCoupling" DefinedOn="Atom" Type="Double"/>
		<Property Name="ElectrostaticEnergy" DefinedOn="ClassicalEnergyHolder" Type="Double"/>
		<Property Name="FaceMillerIndex" DefinedOn="GrowthFace" Type="MillerIndex"/>
		<Property Name="FacetTransparency" DefinedOn="GrowthFace" Type="Float"/>
		<Property Name="FermiLevel" DefinedOn="ScalarFieldBase" Type="Double"/>
		<Property Name="Force" DefinedOn="Matter" Type="CoDirection"/>
		<Property Name="FrameFilter" DefinedOn="Trajectory" Type="String"/>
		<Property Name="HarmonicForceConstant" DefinedOn="HarmonicRestraint" Type="Double"/>
		<Property Name="HarmonicMinimum" DefinedOn="HarmonicRestraint" Type="Double"/>
		<Property Name="HydrogenBondEnergy" DefinedOn="ClassicalEnergyHolder" Type="Double"/>
		<Property Name="ImportOrder" DefinedOn="Bondable" Type="UnsignedInteger"/>
		<Property Name="InversionEnergy" DefinedOn="ClassicalEnergyHolder" Type="Double"/>
		<Property Name="IsBackboneAtom" DefinedOn="Atom" Type="Boolean"/>
		<Property Name="IsChiralCenter" DefinedOn="Atom" Type="Boolean"/>
		<Property Name="IsOutOfPlane" DefinedOn="Atom" Type="Boolean"/>
		<Property Name="IsRepeatArrowVisible" DefinedOn="ElectrodeWire" Type="Boolean"/>
		<Property Name="KineticEnergy" DefinedOn="ClassicalEnergyHolder" Type="Double"/>
		<Property Name="LineExtentPadding" DefinedOn="BestFitLineMonitor" Type="Double"/>
		<Property Name="LinkageGroupName" DefinedOn="Linkage" Type="String"/>
		<Property Name="ListIdentifier" DefinedOn="PropertyList" Type="String"/>
		<Property Name="NMRShielding" DefinedOn="Atom" Type="Double"/>
		<Property Name="NonBondEnergy" DefinedOn="ClassicalEnergyHolder" Type="Double"/>
		<Property Name="NormalMode" DefinedOn="Bondable" Type="Direction"/>
		<Property Name="NormalModeFrequency" DefinedOn="Bondable" Type="Double"/>
		<Property Name="NumScanSteps" DefinedOn="LinearScan" Type="UnsignedInteger"/>
		<Property Name="OrbitalCutoffRadius" DefinedOn="Bondable" Type="Double"/>
		<Property Name="PlaneExtentPadding" DefinedOn="BestFitPlaneMonitor" Type="Double"/>
		<Property Name="PotentialEnergy" DefinedOn="ClassicalEnergyHolder" Type="Double"/>
		<Property Name="QuantizationValue" DefinedOn="ScalarFieldBase" Type="Double"/>
		<Property Name="RelativeVelocity" DefinedOn="Matter" Type="Direction"/>
		<Property Name="RepeatArrowScale" DefinedOn="ElectrodeWire" Type="Float"/>
		<Property Name="RestraintEnergy" DefinedOn="ClassicalEnergyHolder" Type="Double"/>
		<Property Name="ScanEnd" DefinedOn="LinearScan" Type="Double"/>
		<Property Name="ScanStart" DefinedOn="LinearScan" Type="Double"/>
		<Property Name="SeparatedStretchStretchEnergy" DefinedOn="ClassicalEnergyHolder" Type="Double"/>
		<Property Name="ServerDipoleMoment" DefinedOn="MatterGroupProperties" Type="Direction"/>
		<Property Name="SimulationStep" DefinedOn="Trajectory" Type="Integer"/>
		<Property Name="SpinQuantizationDirection" DefinedOn="Atom" Type="Direction"/>
		<Property Name="Stiffness" DefinedOn="SymmetryMatterHessian" Type="Matrix6x6"/>
		<Property Name="StretchBendStretchEnergy" DefinedOn="ClassicalEnergyHolder" Type="Double"/>
		<Property Name="StretchStretchEnergy" DefinedOn="ClassicalEnergyHolder" Type="Double"/>
		<Property Name="StretchTorsionStretchEnergy" DefinedOn="ClassicalEnergyHolder" Type="Double"/>
		<Property Name="Temperature" DefinedOn="ClassicalEnergyHolder" Type="Double"/>
		<Property Name="ThreeBodyNonBondEnergy" DefinedOn="ClassicalEnergyHolder" Type="Double"/>
		<Property Name="TorsionBendBendEnergy" DefinedOn="ClassicalEnergyHolder" Type="Double"/>
		<Property Name="TorsionEnergy" DefinedOn="ClassicalEnergyHolder" Type="Double"/>
		<Property Name="TorsionStretchEnergy" DefinedOn="ClassicalEnergyHolder" Type="Double"/>
		<Property Name="TotalEnergy" DefinedOn="ClassicalEnergyHolder" Type="Double"/>
		<Property Name="Units" DefinedOn="ScalarFieldBase" Type="String"/>
		<Property Name="ValenceCrossTermEnergy" DefinedOn="ClassicalEnergyHolder" Type="Double"/>
		<Property Name="ValenceDiagonalEnergy" DefinedOn="ClassicalEnergyHolder" Type="Double"/>
		<Property Name="VanDerWaalsEnergy" DefinedOn="ClassicalEnergyHolder" Type="Double"/>
		<Property Name="_ServerAtomNames" DefinedOn="IndexProvider" Type="String"/>
		<Property Name="_Stress" DefinedOn="MatterSymmetrySystem" Type="Matrix"/>
		<Property Name="_TrajectoryStress" DefinedOn="MatterSymmetrySystem" Type="Matrix"/>
		<Properties TotalEnergy="-1525.17419576703" KineticEnergy="1784.10639177308" PotentialEnergy="-3309.426170723" ValenceDiagonalEnergy="347.597870152094" BondEnergy="636.449068759527" AngleEnergy="864.186749768911" TorsionEnergy="-1153.03794837634" InversionEnergy="0" ValenceCrossTermEnergy="-160.185032590693" StretchStretchEnergy="-0.763292275931011" StretchBendStretchEnergy="-19.410951435989" StretchTorsionStretchEnergy="-6.83099149903134" SeparatedStretchStretchEnergy="0" TorsionStretchEnergy="-1.28916776022734" BendBendEnergy="-5.14180120921126" TorsionBendBendEnergy="-31.1613213592584" BendTorsionBendEnergy="-95.5875070510448" NonBondEnergy="-3496.8390082844" HydrogenBondEnergy="0" VanDerWaalsEnergy="-436.746297386493" ElectrostaticEnergy="-3028.44068704994" RestraintEnergy="0" ThreeBodyNonBondEnergy="0" Temperature="288.171156225567"/>
		<SymmetrySystem ID="2" HasProperties="1" Mapping="3" Children="ci(404):404+4" Normalized="1" OverspecificationTolerance="0.01" HasSymmetryHistory="1">
			<Properties _Stress="-7.84617845235224e-005,1.96200709462211e-006,1.05748198873851e-005,1.96200709462211e-006,-5.94882172870261e-005,4.61929278158545e-007,1.05748198873851e-005,4.61929278158545e-007,1.41604542794783e-005" _TrajectoryStress="8.91266302029289e-005,-1.18058430748199e-005,-8.16528891926703e-005,-1.18058430748199e-005,-4.61175433368861e-005,4.12677659590392e-006,-8.16528891926703e-005,4.12677659590392e-006,-0.0005657097313621"/>
			<MappingSet ID="408" SymmetryDefinition="4" ActiveSystem="2" NumFamilies="1" OwnsTotalConstraintMapping="1" TotalConstraintMapping="3">
				<MappingFamily ID="409" NumImageMappings="166">
					<IdentityMapping ID="410" Element="1,0,0,0,0,1,0,0,0,0,1,0" Constraint="1,0,0,0,0,1,0,0,0,0,1,0" MappedObjects="ci(4178):17+411,5,17+428,7,17+445,9,17+462,11,17+479,13,17+496,15,17+513,17,17+530,19,17+547,21,17+564,23,17+581,25,17+598,27,17+615,29,17+632,31,17+649,33,17+666,35,17+683,37,17+700,39,17+717,41,17+734,43,17+751,45,17+768,47,17+785,49,17+802,51,17+819,53,17+836,55,17+853,57,17+870,59,17+887,61,17+904,63,17+921,65,17+938,67,17+955,69,17+972,71,17+989,73,17+1006,75,17+1023,77,17+1040,79,17+1057,81,17+1074,83,17+1091,85,17+1108,87,17+1125,89,17+1142,91,17+1159,93,17+1176,95,17+1193,97,17+1210,99,17+1227,101,17+1244,103,17+1261,105,17+1278,107,17+1295,109,17+1312,111,17+1329,113,17+1346,115,17+1363,117,17+1380,119,17+1397,121,17+1414,123,17+1431,125,17+1448,127,17+1465,129,17+1482,131,17+1499,133,17+1516,135,17+1533,137,17+1550,139,17+1567,141,17+1584,143,17+1601,145,17+1618,147,17+1635,149,17+1652,151,17+1669,153,17+1686,155,17+1703,157,17+1720,159,17+1737,161,17+1754,163,17+1771,165,17+1788,167,17+1805,169,17+1822,171,17+1839,173,17+1856,175,17+1873,177,17+1890,179,17+1907,181,17+1924,183,17+1941,185,17+1958,187,17+1975,189,17+1992,191,17+2009,193,17+2026,195,17+2043,197,17+2060,199,17+2077,201,17+2094,203,17+2111,205,17+2128,207,17+2145,209,17+2162,211,17+2179,213,17+2196,215,17+2213,217,17+2230,219,17+2247,221,17+2264,223,17+2281,225,17+2298,227,17+2315,229,17+2332,231,17+2349,233,17+2366,235,17+2383,237,17+2400,239,17+2417,241,17+2434,243,17+2451,245,17+2468,247,17+2485,249,17+2502,251,17+2519,253,17+2536,255,17+2553,257,17+2570,259,17+2587,261,17+2604,263,17+2621,265,17+2638,267,17+2655,269,17+2672,271,17+2689,273,17+2706,275,17+2723,277,17+2740,279,17+2757,281,17+2774,283,17+2791,285,17+2808,287,17+2825,289,17+2842,291,17+2859,293,17+2876,295,17+2893,297,17+2910,299,17+2927,301,17+2944,303,17+2961,305,17+2978,307,17+2995,309,17+3012,311,17+3029,313,17+3046,315,17+3063,317,17+3080,319,17+3097,321,17+3114,323,17+3131,325,17+3148,327,17+3165,329,17+3182,331,17+3199,333,17+3216,335,17+3233,337,17+3250,339,17+3267,341,17+3284,343,17+3301,345,17+3318,347,17+3335,349,17+3352,351,17+3369,353,17+3386,355,17+3403,357,17+3420,359,17+3437,361,17+3454,363,17+3471,365,17+3488,367,17+3505,369,17+3522,371,17+3539,373,17+3556,375,17+3573,377,17+3590,379,17+3607,381,17+3624,383,17+3641,385,17+3658,387,17+3675,389,17+3692,391,17+3709,393,17+3726,395,17+3743,397,17+3760,399,17+3777,401,17+3794,403,258+3811,406,318+4069,407" DefectObjects="ci(203):4,202+4387" NumImages="4178" NumDefects="203">
						<Atom3d ID="411" HasProperties="1" Mapping="410" Parent="5" UserID="1" DisplayStyle="Line" XYZ="0.01448608552222,0.0745881092942935,-0.677564581027167" Connections="413,417,419,421" ForcefieldType="c4" Charge="-0.159" Components="C" Visible="0">
							<Properties Force="600.523010720153,390.771364325058,751.425553145932" RelativeVelocity="-0.248413966933556,0.14242011433888,-0.17512842971633"/>
						</Atom3d>
						<Atom3d ID="412" HasProperties="1" Mapping="410" Parent="5" UserID="2" DisplayStyle="Line" XYZ="0.0563675008708701,0.0401119748677775,-0.68662080853746" Connections="413,415,423,425" ForcefieldType="c4o" Charge="0.054" Components="C" Visible="0">
							<Properties Force="-293.077499353307,350.082227861659,755.615215447072" RelativeVelocity="0.256561163521155,0.186901592809147,-0.0416691073485399"/>
						</Atom3d>
						<Bond ID="413" Mapping="410" Parent="5" Connects="411,412" Visible="0"/>
						<Atom3d ID="414" HasProperties="1" Mapping="410" Parent="5" UserID="3" DisplayStyle="Line" XYZ="0.0993530811018425,0.0579392851986285,-0.66685261117117" Connections="415,427" ForcefieldType="o2h" Charge="-0.57" Components="O" Visible="0">
							<Properties Force="272.110718816624,508.028827465874,16.7647692617146" RelativeVelocity="0.130834862097199,0.101410142164581,0.0570326683544282"/>
						</Atom3d>
						<Bond ID="415" Mapping="410" Parent="5" Connects="412,414" Visible="0"/>
						<Atom3d ID="416" HasProperties="1" Mapping="410" Parent="5" UserID="4" DisplayStyle="Line" Hidden="1" XYZ="-0.0215813315700958,0.0599898561849785,-0.677659541983308" Connections="417" ForcefieldType="h1" Charge="0.053" Components="H" Visible="0">
							<Properties Force="104.713112282492,-161.150096156161,-247.810148049322" RelativeVelocity="0.333853404373142,0.109096386707519,1.06860305265989"/>
						</Atom3d>
						<Bond ID="417" Mapping="410" Parent="5" Hidden="1" Connects="411,416" Visible="0"/>
						<Atom3d ID="418" HasProperties="1" Mapping="410" Parent="5" UserID="5" DisplayStyle="Line" Hidden="1" XYZ="0.0168938220240341,0.106004622966083,-0.700483991101898" Connections="419" ForcefieldType="h1" Charge="0.053" Components="H" Visible="0">
							<Properties Force="-81.0160885815913,-72.3192249982244,-176.16375210371" RelativeVelocity="-0.448303033947958,-0.0137302193563758,0.00493698261088255"/>
						</Atom3d>
						<Bond ID="419" Mapping="410" Parent="5" Hidden="1" Connects="411,418" Visible="0"/>
						<Atom3d ID="420" HasProperties="1" Mapping="410" Parent="5" UserID="6" DisplayStyle="Line" Hidden="1" XYZ="0.019147550414664,0.0897425955021015,-0.641354939241306" Connections="421" ForcefieldType="h1" Charge="0.053" Components="H" Visible="0">
							<Properties Force="-13.6439328564025,-191.244443104468,-136.528877510558" RelativeVelocity="0.264828591154554,-0.158024655810739,0.116495011688526"/>
						</Atom3d>
						<Bond ID="421" Mapping="410" Parent="5" Hidden="1" Connects="411,420" Visible="0"/>
						<Atom3d ID="422" HasProperties="1" Mapping="410" Parent="5" UserID="7" DisplayStyle="Line" Hidden="1" XYZ="0.0615258245475608,0.0394182428069745,-0.724136670368295" Connections="423" ForcefieldType="h1" Charge="0.053" Components="H" Visible="0">
							<Properties Force="-33.4216613376589,-560.666553841873,-633.412804421972" RelativeVelocity="1.21691910186428,0.0848010580080097,-0.448269848513606"/>
						</Atom3d>
						<Bond ID="423" Mapping="410" Parent="5" Hidden="1" Connects="412,422" Visible="0"/>
						<Atom3d ID="424" HasProperties="1" Mapping="410" Parent="5" UserID="8" DisplayStyle="Line" Hidden="1" XYZ="0.0496556833504994,0.0061873371735265,-0.668135143314922" Connections="425" ForcefieldType="h1" Charge="0.053" Components="H" Visible="0">
							<Properties Force="-81.4734064751925,-88.0275060724591,-457.696602180186" RelativeVelocity="-0.12481798886154,-0.294018580580825,-0.0190352128394453"/>
						</Atom3d>
						<Bond ID="425" Mapping="410" Parent="5" Hidden="1" Connects="412,424" Visible="0"/>
						<Atom3d ID="426" HasProperties="1" Mapping="410" Parent="5" UserID="9" DisplayStyle="Line" Hidden="1" XYZ="0.126144292759967,0.0437940597786255,-0.684206860649102" Connections="427" ForcefieldType="h1o" Charge="0.41" Components="H" Visible="0">
							<Properties Force="-477.070662236454,-25.9989535471902,309.261068458733" RelativeVelocity="0.100257723554723,0.733611618194769,-0.321582939414157"/>
						</Atom3d>
						<Bond ID="427" Mapping="410" Parent="5" Hidden="1" Connects="414,426" Visible="0"/>
						<Molecule ID="5" Mapping="410" Parent="2" Children="ci(18):17+411,4388" Name="Sketch 24" XYZ="0,0.319568515744381,0" Visible="0"/>
						<Atom3d ID="428" HasProperties="1" Mapping="410" Parent="7" UserID="10" DisplayStyle="Line" XYZ="-0.635997679135054,0.0946071523757705,1.55779254059642" Connections="430,434,436,438" ForcefieldType="c4" Charge="-0.159" Components="C" Visible="0">
							<Properties Force="124.348052767796,172.102986629533,543.978574830601" RelativeVelocity="-0.0493211383192705,-0.130186779527683,-0.0984355769562244"/>
						</Atom3d>
						<Atom3d ID="429" HasProperties="1" Mapping="410" Parent="7" UserID="11" DisplayStyle="Line" XYZ="-0.598573185662402,0.104091013324629,1.51947207287922" Connections="430,432,440,442" ForcefieldType="c4o" Charge="0.054" Components="C" Visible="0">
							<Properties Force="1162.62130755116,-344.86797585687,372.780342677686" RelativeVelocity="-0.00133033073717231,-0.195839833660786,0.134677216973369"/>
						</Atom3d>
						<Bond ID="430" Mapping="410" Parent="7" Connects="428,429" Visible="0"/>
						<Atom3d ID="431" HasProperties="1" Mapping="410" Parent="7" UserID="12" DisplayStyle="Line" XYZ="-0.573792581718167,0.0595008880790875,1.51267832508672" Connections="432,444" ForcefieldType="o2h" Charge="-0.57" Components="O" Visible="0">
							<Properties Force="-1493.11900846542,-176.6741844878,1368.11610754496" RelativeVelocity="-0.369045493666242,-0.205818153336485,0.0503110000742706"/>
						</Atom3d>
						<Bond ID="432" Mapping="410" Parent="7" Connects="429,431" Visible="0"/>
						<Atom3d ID="433" HasProperties="1" Mapping="410" Parent="7" UserID="13" DisplayStyle="Line" Hidden="1" XYZ="-0.62018123166974,0.0849313184860946,1.59457335253821" Connections="434" ForcefieldType="h1" Charge="0.053" Components="H" Visible="0">
							<Properties Force="-196.625875774599,155.893827618428,-1002.89537570566" RelativeVelocity="0.45057720906046,-0.528431706540843,-0.850752161943311"/>
						</Atom3d>
						<Bond ID="434" Mapping="410" Parent="7" Hidden="1" Connects="428,433" Visible="0"/>
						<Atom3d ID="435" HasProperties="1" Mapping="410" Parent="7" UserID="14" DisplayStyle="Line" Hidden="1" XYZ="-0.65656776399109,0.0641435408970005,1.5445906491175" Connections="436" ForcefieldType="h1" Charge="0.053" Components="H" Visible="0">
							<Properties Force="-128.13420066881,40.7043755151549,190.414832063632" RelativeVelocity="0.0985796691069057,0.204987862080936,0.845988810931178"/>
						</Atom3d>
						<Bond ID="436" Mapping="410" Parent="7" Hidden="1" Connects="428,435" Visible="0"/>
						<Atom3d ID="437" HasProperties="1" Mapping="410" Parent="7" UserID="15" DisplayStyle="Line" Hidden="1" XYZ="-0.660244141227326,0.125311931194299,1.56478942330281" Connections="438" ForcefieldType="h1" Charge="0.053" Components="H" Visible="0">
							<Properties Force="202.09771525166,-324.873226643872,-208.748322505591" RelativeVelocity="-0.041318146651687,-1.13045573221016,-0.182922295614832"/>
						</Atom3d>
						<Bond ID="438" Mapping="410" Parent="7" Hidden="1" Connects="428,437" Visible="0"/>
						<Atom3d ID="439" HasProperties="1" Mapping="410" Parent="7" UserID="16" DisplayStyle="Line" Hidden="1" XYZ="-0.569241606938524,0.128466017303286,1.53186494580135" Connections="440" ForcefieldType="h1" Charge="0.053" Components="H" Visible="0">
							<Properties Force="-687.405483935499,68.8094832255636,-210.15569844666" RelativeVelocity="-0.0354054170907349,1.88420193213795,-0.149472966460219"/>
						</Atom3d>
						<Bond ID="440" Mapping="410" Parent="7" Hidden="1" Connects="429,439" Visible="0"/>
						<Atom3d ID="441" HasProperties="1" Mapping="410" Parent="7" UserID="17" DisplayStyle="Line" Hidden="1" XYZ="-0.613123817903424,0.115751124689861,1.48479439208939" Connections="442" ForcefieldType="h1" Charge="0.053" Components="H" Visible="0">
							<Properties Force="-42.7947070858185,67.645263389323,259.601778801498" RelativeVelocity="-0.750089176866084,-1.41437721730861,0.556724071772955"/>
						</Atom3d>
						<Bond ID="442" Mapping="410" Parent="7" Hidden="1" Connects="429,441" Visible="0"/>
						<Atom3d ID="443" HasProperties="1" Mapping="410" Parent="7" UserID="18" DisplayStyle="Line" Hidden="1" XYZ="-0.550703362921546,0.0638625380195635,1.49051487163353" Connections="444" ForcefieldType="h1o" Charge="0.41" Components="H" Visible="0">
							<Properties Force="1025.0688854283,298.252419627888,-1341.82846260112" RelativeVelocity="0.505074541483383,-1.00252416054044,0.0306343791657733"/>
						</Atom3d>
						<Bond ID="444" Mapping="410" Parent="7" Hidden="1" Connects="431,443" Visible="0"/>
						<Molecule ID="7" Mapping="410" Parent="2" Children="ci(18):17+428,4389" Name="Sketch 24" XYZ="0,0.319568515744381,0" Visible="0"/>
						<Atom3d ID="445" HasProperties="1" Mapping="410" Parent="9" UserID="19" DisplayStyle="Line" XYZ="-0.0273501899042851,0.222933972119447,-0.302798473082763" Connections="447,451,453,455" ForcefieldType="c4" Charge="-0.159" Components="C" Visible="0">
							<Properties Force="130.27587444047,697.103315716314,1005.58343750097" RelativeVelocity="0.0757082824649324,0.0422419718731522,-0.16011493976415"/>
						</Atom3d>
						<Atom3d ID="446" HasProperties="1" Mapping="410" Parent="9" UserID="20" DisplayStyle="Line" XYZ="-0.0585480206860104,0.191226381168904,-0.331290351642239" Connections="447,449,457,459" ForcefieldType="c4o" Charge="0.054" Components="C" Visible="0">
							<Properties Force="-305.500453956842,-96.0874860459759,-1177.35585620991" RelativeVelocity="0.13678506061905,-0.12479057230096,-0.252442127809616"/>
						</Atom3d>
						<Bond ID="447" Mapping="410" Parent="9" Connects="445,446" Visible="0"/>
						<Atom3d ID="448" HasProperties="1" Mapping="410" Parent="9" UserID="21" DisplayStyle="Line" XYZ="-0.0914514614227076,0.164432467777166,-0.303931008654152" Connections="449,461" ForcefieldType="o2h" Charge="-0.57" Components="O" Visible="0">
							<Properties Force="352.494715478914,-143.555870835111,78.3869301813941" RelativeVelocity="-0.0667520764981477,0.167816782699956,-0.174539380384655"/>
						</Atom3d>
						<Bond ID="449" Mapping="410" Parent="9" Connects="446,448" Visible="0"/>
						<Atom3d ID="450" HasProperties="1" Mapping="410" Parent="9" UserID="22" DisplayStyle="Line" Hidden="1" XYZ="-0.0484734304778074,0.252418934487992,-0.285139193289012" Connections="451" ForcefieldType="h1" Charge="0.053" Components="H" Visible="0">
							<Properties Force="186.614734498681,-758.035546522227,82.3692301047022" RelativeVelocity="0.397398119088391,-0.607204898617062,0.21440596080323"/>
						</Atom3d>
						<Bond ID="451" Mapping="410" Parent="9" Hidden="1" Connects="445,450" Visible="0"/>
						<Atom3d ID="452" HasProperties="1" Mapping="410" Parent="9" UserID="23" DisplayStyle="Line" Hidden="1" XYZ="-0.00227478220072917,0.245081568216104,-0.322945971865074" Connections="453" ForcefieldType="h1" Charge="0.053" Components="H" Visible="0">
							<Properties Force="143.54485505272,-436.606898333548,-105.418736823538" RelativeVelocity="-0.0803145452504204,0.801310469290152,-0.887975020177568"/>
						</Atom3d>
						<Bond ID="453" Mapping="410" Parent="9" Hidden="1" Connects="445,452" Visible="0"/>
						<Atom3d ID="454" HasProperties="1" Mapping="410" Parent="9" UserID="24" DisplayStyle="Line" Hidden="1" XYZ="-0.0068644111775572,0.200271965152854,-0.277040571879546" Connections="455" ForcefieldType="h1" Charge="0.053" Components="H" Visible="0">
							<Properties Force="-269.276527173187,522.611892600775,-145.965978053186" RelativeVelocity="-0.0349282663962799,-0.0235952315800762,0.240915971099747"/>
						</Atom3d>
						<Bond ID="455" Mapping="410" Parent="9" Hidden="1" Connects="445,454" Visible="0"/>
						<Atom3d ID="456" HasProperties="1" Mapping="410" Parent="9" UserID="25" DisplayStyle="Line" Hidden="1" XYZ="-0.036574953649498,0.16664324928273,-0.353305565633154" Connections="457" ForcefieldType="h1" Charge="0.053" Components="H" Visible="0">
							<Properties Force="-58.5020849997329,116.272203463627,313.032228921301" RelativeVelocity="0.20626954073398,0.259997063312894,-0.451660020130474"/>
						</Atom3d>
						<Bond ID="457" Mapping="410" Parent="9" Hidden="1" Connects="446,456" Visible="0"/>
						<Atom3d ID="458" HasProperties="1" Mapping="410" Parent="9" UserID="26" DisplayStyle="Line" Hidden="1" XYZ="-0.078384366315184,0.212018485219792,-0.358452784877199" Connections="459" ForcefieldType="h1" Charge="0.053" Components="H" Visible="0">
							<Properties Force="10.3513269634413,-15.6282962669189,277.381219762289" RelativeVelocity="0.0805376919000963,-0.14966451798245,0.299866678050717"/>
						</Atom3d>
						<Bond ID="459" Mapping="410" Parent="9" Hidden="1" Connects="446,458" Visible="0"/>
						<Atom3d ID="460" HasProperties="1" Mapping="410" Parent="9" UserID="27" DisplayStyle="Line" Hidden="1" XYZ="-0.095508462876407,0.136351489930425,-0.323153375848627" Connections="461" ForcefieldType="h1o" Charge="0.41" Components="H" Visible="0">
							<Properties Force="-154.732365731453,-39.1632306161015,118.011574696241" RelativeVelocity="-0.542370406293872,-0.372053915292208,0.599878341095632"/>
						</Atom3d>
						<Bond ID="461" Mapping="410" Parent="9" Hidden="1" Connects="448,460" Visible="0"/>
						<Molecule ID="9" Mapping="410" Parent="2" Children="ci(18):17+445,4390" Name="Sketch 24" XYZ="0,0.319568515744381,0" Visible="0"/>
						<Atom3d ID="462" HasProperties="1" Mapping="410" Parent="11" UserID="28" DisplayStyle="Line" XYZ="-0.772477579384965,-0.520872607130519,0.504485973024826" Connections="464,468,470,472" ForcefieldType="c4" Charge="-0.159" Components="C" Visible="0">
							<Properties Force="-814.209194814226,361.199424424434,-988.008803797203" RelativeVelocity="-0.227161553108495,0.0831195746729363,0.228998469427565"/>
						</Atom3d>
						<Atom3d ID="463" HasProperties="1" Mapping="410" Parent="11" UserID="29" DisplayStyle="Line" XYZ="-0.802082767323742,-0.54961159209365,0.468457077709858" Connections="464,466,474,476" ForcefieldType="c4o" Charge="0.054" Components="C" Visible="0">
							<Properties Force="930.220104076872,97.2991997566336,679.60621287079" RelativeVelocity="-0.0392305899816292,0.226605968341786,0.126262127963169"/>
						</Atom3d>
						<Bond ID="464" Mapping="410" Parent="11" Connects="462,463" Visible="0"/>
						<Atom3d ID="465" HasProperties="1" Mapping="410" Parent="11" UserID="30" DisplayStyle="Line" XYZ="-0.768531879632355,-0.570065981087495,0.4375178481688" Connections="466,478" ForcefieldType="o2h" Charge="-0.57" Components="O" Visible="0">
							<Properties Force="-57.3921002777394,186.992650079397,-380.158568076499" RelativeVelocity="-0.0259878045882969,0.210758012929215,-0.132600489378016"/>
						</Atom3d>
						<Bond ID="466" Mapping="410" Parent="11" Connects="463,465" Visible="0"/>
						<Atom3d ID="467" HasProperties="1" Mapping="410" Parent="11" UserID="31" DisplayStyle="Line" Hidden="1" XYZ="-0.744827987150617,-0.542208020335361,0.519380374846148" Connections="468" ForcefieldType="h1" Charge="0.053" Components="H" Visible="0">
							<Properties Force="221.334504901152,-431.337128817938,461.103748812502" RelativeVelocity="0.832518270490929,0.0600566823964617,-0.146400249392882"/>
						</Atom3d>
						<Bond ID="468" Mapping="410" Parent="11" Hidden="1" Connects="462,467" Visible="0"/>
						<Atom3d ID="469" HasProperties="1" Mapping="410" Parent="11" UserID="32" DisplayStyle="Line" Hidden="1" XYZ="-0.795745434044977,-0.503561975657377,0.530167307133802" Connections="470" ForcefieldType="h1" Charge="0.053" Components="H" Visible="0">
							<Properties Force="163.85093343298,43.0833135357361,225.09044652306" RelativeVelocity="0.551619450067675,-0.465455330993078,0.885517153540968"/>
						</Atom3d>
						<Bond ID="470" Mapping="410" Parent="11" Hidden="1" Connects="462,469" Visible="0"/>
						<Atom3d ID="471" HasProperties="1" Mapping="410" Parent="11" UserID="33" DisplayStyle="Line" Hidden="1" XYZ="-0.753975008676338,-0.49437997752519,0.482962317158661" Connections="472" ForcefieldType="h1" Charge="0.053" Components="H" Visible="0">
							<Properties Force="25.1397105317323,302.166684158101,104.677913189263" RelativeVelocity="-0.810493888861041,-1.30370227149052,-0.752814934774969"/>
						</Atom3d>
						<Bond ID="472" Mapping="410" Parent="11" Hidden="1" Connects="462,471" Visible="0"/>
						<Atom3d ID="473" HasProperties="1" Mapping="410" Parent="11" UserID="34" DisplayStyle="Line" Hidden="1" XYZ="-0.827080014586206,-0.527261206199779,0.44855537694916" Connections="474" ForcefieldType="h1" Charge="0.053" Components="H" Visible="0">
							<Properties Force="-148.086668130675,-84.9474725161914,96.815807353676" RelativeVelocity="0.784041592339945,1.06869279964526,0.647071041144917"/>
						</Atom3d>
						<Bond ID="474" Mapping="410" Parent="11" Hidden="1" Connects="463,473" Visible="0"/>
						<Atom3d ID="475" HasProperties="1" Mapping="410" Parent="11" UserID="35" DisplayStyle="Line" Hidden="1" XYZ="-0.818658430839248,-0.578605203450759,0.487624202790705" Connections="476" ForcefieldType="h1" Charge="0.053" Components="H" Visible="0">
							<Properties Force="-380.574753316405,-124.364683838071,-84.7744674233329" RelativeVelocity="0.0904261729295462,0.887499217256014,0.931919441125056"/>
						</Atom3d>
						<Bond ID="476" Mapping="410" Parent="11" Hidden="1" Connects="463,475" Visible="0"/>
						<Atom3d ID="477" HasProperties="1" Mapping="410" Parent="11" UserID="36" DisplayStyle="Line" Hidden="1" XYZ="-0.762552984764978,-0.544233124448238,0.415757082733524" Connections="478" ForcefieldType="h1o" Charge="0.41" Components="H" Visible="0">
							<Properties Force="127.465579141882,-162.242394822745,-142.652589764952" RelativeVelocity="0.665831097423068,-0.222032339130364,0.275579111777308"/>
						</Atom3d>
						<Bond ID="478" Mapping="410" Parent="11" Hidden="1" Connects="465,477" Visible="0"/>
						<Molecule ID="11" Mapping="410" Parent="2" Children="ci(18):17+462,4391" Name="Sketch 24" XYZ="0,0.319568515744381,0" Visible="0"/>
						<Atom3d ID="479" HasProperties="1" Mapping="410" Parent="13" UserID="37" DisplayStyle="Line" XYZ="-0.910109808757487,0.282321045390856,-0.241739703861484" Connections="481,485,487,489" ForcefieldType="c4" Charge="-0.159" Components="C" Visible="0">
							<Properties Force="-32.2052631103333,23.4643407522921,-965.757436620659" RelativeVelocity="-0.130358870402483,0.145821629728258,-0.0636276992783309"/>
						</Atom3d>
						<Atom3d ID="480" HasProperties="1" Mapping="410" Parent="13" UserID="38" DisplayStyle="Line" XYZ="-0.919670674240644,0.322288017794523,-0.277266208708883" Connections="481,483,491,493" ForcefieldType="c4o" Charge="0.054" Components="C" Visible="0">
							<Properties Force="-1094.08928666947,-238.625021750764,-1770.91206590011" RelativeVelocity="0.125340030066936,0.0923560681678461,0.0864934632751561"/>
						</Atom3d>
						<Bond ID="481" Mapping="410" Parent="13" Connects="479,480" Visible="0"/>
						<Atom3d ID="482" HasProperties="1" Mapping="410" Parent="13" UserID="39" DisplayStyle="Line" XYZ="-0.917216174130512,0.366419336248496,-0.25543826111849" Connections="483,495" ForcefieldType="o2h" Charge="-0.57" Components="O" Visible="0">
							<Properties Force="-254.817915039649,1295.57787351102,64.8081880723653" RelativeVelocity="-0.0329485044004522,-0.0498872360756734,0.136552289762209"/>
						</Atom3d>
						<Bond ID="483" Mapping="410" Parent="13" Connects="480,482" Visible="0"/>
						<Atom3d ID="484" HasProperties="1" Mapping="410" Parent="13" UserID="40" DisplayStyle="Line" Hidden="1" XYZ="-0.910855569161125,0.297391397518996,-0.206988562080947" Connections="485" ForcefieldType="h1" Charge="0.053" Components="H" Visible="0">
							<Properties Force="-196.828161404216,-39.6904768156557,624.459757633041" RelativeVelocity="-0.140976637224145,0.304785093875573,0.283694074026609"/>
						</Atom3d>
						<Bond ID="485" Mapping="410" Parent="13" Hidden="1" Connects="479,484" Visible="0"/>
						<Atom3d ID="486" HasProperties="1" Mapping="410" Parent="13" UserID="41" DisplayStyle="Line" Hidden="1" XYZ="-0.874567831739102,0.270015925405116,-0.248293795988027" Connections="487" ForcefieldType="h1" Charge="0.053" Components="H" Visible="0">
							<Properties Force="603.571438140732,-138.563812955703,133.009153067527" RelativeVelocity="-0.177842007406357,0.0873534824934165,0.036341611734329"/>
						</Atom3d>
						<Bond ID="487" Mapping="410" Parent="13" Hidden="1" Connects="479,486" Visible="0"/>
						<Atom3d ID="488" HasProperties="1" Mapping="410" Parent="13" UserID="42" DisplayStyle="Line" Hidden="1" XYZ="-0.931102450599117,0.249554897438787,-0.246487994759453" Connections="489" ForcefieldType="h1" Charge="0.053" Components="H" Visible="0">
							<Properties Force="-206.401220451752,288.740721759596,218.024292395577" RelativeVelocity="0.217216387160032,0.528233741289871,-0.0689953265355707"/>
						</Atom3d>
						<Bond ID="489" Mapping="410" Parent="13" Hidden="1" Connects="479,488" Visible="0"/>
						<Atom3d ID="490" HasProperties="1" Mapping="410" Parent="13" UserID="43" DisplayStyle="Line" Hidden="1" XYZ="-0.956084320555433,0.320685980126603,-0.296673710952297" Connections="491" ForcefieldType="h1" Charge="0.053" Components="H" Visible="0">
							<Properties Force="690.653891583212,-260.875673664433,697.670966786621" RelativeVelocity="-0.314274388247072,-0.308215561069458,0.506303212830898"/>
						</Atom3d>
						<Bond ID="491" Mapping="410" Parent="13" Hidden="1" Connects="480,490" Visible="0"/>
						<Atom3d ID="492" HasProperties="1" Mapping="410" Parent="13" UserID="44" DisplayStyle="Line" Hidden="1" XYZ="-0.895298862672655,0.32090677059268,-0.308993233063547" Connections="493" ForcefieldType="h1" Charge="0.053" Components="H" Visible="0">
							<Properties Force="-35.5774908827444,-68.2934076167211,441.427568337684" RelativeVelocity="0.545403241405435,0.0188961980304048,0.46501091497145"/>
						</Atom3d>
						<Bond ID="493" Mapping="410" Parent="13" Hidden="1" Connects="480,492" Visible="0"/>
						<Atom3d ID="494" HasProperties="1" Mapping="410" Parent="13" UserID="45" DisplayStyle="Line" Hidden="1" XYZ="-0.936436381803368,0.389696373912651,-0.274700328722943" Connections="495" ForcefieldType="h1o" Charge="0.41" Components="H" Visible="0">
							<Properties Force="480.174414556451,-815.933460711452,570.452770667911" RelativeVelocity="-0.669146579616046,-0.0193335689103563,0.519541360858829"/>
						</Atom3d>
						<Bond ID="495" Mapping="410" Parent="13" Hidden="1" Connects="482,494" Visible="0"/>
						<Molecule ID="13" Mapping="410" Parent="2" Children="ci(18):17+479,4392" Name="Sketch 24" XYZ="0,0.319568515744381,0" Visible="0"/>
						<Atom3d ID="496" HasProperties="1" Mapping="410" Parent="15" UserID="46" DisplayStyle="Line" XYZ="0.874129915287,0.155284626608156,-0.141058690196786" Connections="498,502,504,506" ForcefieldType="c4" Charge="-0.159" Components="C" Visible="0">
							<Properties Force="-906.12332798686,203.818246928967,-537.994631854634" RelativeVelocity="0.232809459744358,-0.0179311606132516,0.0655884350887215"/>
						</Atom3d>
						<Atom3d ID="497" HasProperties="1" Mapping="410" Parent="15" UserID="47" DisplayStyle="Line" XYZ="0.874048281301055,0.153126895068284,-0.195278792600016" Connections="498,500,508,510" ForcefieldType="c4o" Charge="0.054" Components="C" Visible="0">
							<Properties Force="-202.146858695626,1340.5401104884,514.12261777145" RelativeVelocity="-0.196430127151079,0.0854724082302481,0.224483968348064"/>
						</Atom3d>
						<Bond ID="498" Mapping="410" Parent="15" Connects="496,497" Visible="0"/>
						<Atom3d ID="499" HasProperties="1" Mapping="410" Parent="15" UserID="48" DisplayStyle="Line" XYZ="0.920298129404574,0.1396528908177,-0.207753665971974" Connections="500,512" ForcefieldType="o2h" Charge="-0.57" Components="O" Visible="0">
							<Properties Force="54.6999996314644,-220.389874541835,-1476.93076835197" RelativeVelocity="-0.398838837359184,0.123582476639722,0.226395413808898"/>
						</Atom3d>
						<Bond ID="500" Mapping="410" Parent="15" Connects="497,499" Visible="0"/>
						<Atom3d ID="501" HasProperties="1" Mapping="410" Parent="15" UserID="49" DisplayStyle="Line" Hidden="1" XYZ="0.839273883533466,0.166606280113573,-0.125281888227096" Connections="502" ForcefieldType="h1" Charge="0.053" Components="H" Visible="0">
							<Properties Force="425.619394371091,-167.051321439478,-199.660269337145" RelativeVelocity="0.255844582521368,-0.452780064320315,-0.262731793551137"/>
						</Atom3d>
						<Bond ID="502" Mapping="410" Parent="15" Hidden="1" Connects="496,501" Visible="0"/>
						<Atom3d ID="503" HasProperties="1" Mapping="410" Parent="15" UserID="50" DisplayStyle="Line" Hidden="1" XYZ="0.901265486760194,0.179641789177224,-0.129916052339339" Connections="504" ForcefieldType="h1" Charge="0.053" Components="H" Visible="0">
							<Properties Force="378.385463090568,256.203031927083,245.667595959703" RelativeVelocity="0.814191444155927,-0.585205700143644,0.273257046591863"/>
						</Atom3d>
						<Bond ID="504" Mapping="410" Parent="15" Hidden="1" Connects="496,503" Visible="0"/>
						<Atom3d ID="505" HasProperties="1" Mapping="410" Parent="15" UserID="51" DisplayStyle="Line" Hidden="1" XYZ="0.882437195767156,0.119501813166251,-0.130208067843778" Connections="506" ForcefieldType="h1" Charge="0.053" Components="H" Visible="0">
							<Properties Force="108.371913912892,-290.951591538403,394.656774264535" RelativeVelocity="-0.371377888987585,0.197830664996981,0.310865208039058"/>
						</Atom3d>
						<Bond ID="506" Mapping="410" Parent="15" Hidden="1" Connects="496,505" Visible="0"/>
						<Atom3d ID="507" HasProperties="1" Mapping="410" Parent="15" UserID="52" DisplayStyle="Line" Hidden="1" XYZ="0.865942127305382,0.188363411564885,-0.213034115561747" Connections="508" ForcefieldType="h1" Charge="0.053" Components="H" Visible="0">
							<Properties Force="103.8837584099,-349.420562941272,433.719071750203" RelativeVelocity="0.0749450802934283,0.340145786758451,-0.556347091691884"/>
						</Atom3d>
						<Bond ID="508" Mapping="410" Parent="15" Hidden="1" Connects="497,507" Visible="0"/>
						<Atom3d ID="509" HasProperties="1" Mapping="410" Parent="15" UserID="53" DisplayStyle="Line" Hidden="1" XYZ="0.845325930415725,0.130392052556249,-0.206205883200768" Connections="510" ForcefieldType="h1" Charge="0.053" Components="H" Visible="0">
							<Properties Force="-108.193387893074,-614.608113980203,-347.496061063046" RelativeVelocity="0.740616597158604,-0.209111601733161,-0.0597356199634082"/>
						</Atom3d>
						<Bond ID="510" Mapping="410" Parent="15" Hidden="1" Connects="497,509" Visible="0"/>
						<Atom3d ID="511" HasProperties="1" Mapping="410" Parent="15" UserID="54" DisplayStyle="Line" Hidden="1" XYZ="0.920815303987225,0.146930590230477,-0.242626708350588" Connections="512" ForcefieldType="h1o" Charge="0.41" Components="H" Visible="0">
							<Properties Force="154.809421543878,-184.93135233316,910.483704543915" RelativeVelocity="1.24436628172352,0.265823818502058,-0.052264048162042"/>
						</Atom3d>
						<Bond ID="512" Mapping="410" Parent="15" Hidden="1" Connects="499,511" Visible="0"/>
						<Molecule ID="15" Mapping="410" Parent="2" Children="ci(18):17+496,4393" Name="Sketch 24" XYZ="0.385303654158505,-0.21638019538789,6.64249045817403e-017" Visible="0"/>
						<Atom3d ID="513" HasProperties="1" Mapping="410" Parent="17" UserID="55" DisplayStyle="Line" XYZ="0.158327414490791,1.31351409598129,1.20566974276367" Connections="515,519,521,523" ForcefieldType="c4" Charge="-0.159" Components="C" Visible="0">
							<Properties Force="-667.97037920556,-79.6305692450018,-1071.7969583417" RelativeVelocity="0.0498460841879737,0.0164743707127391,0.00115811650995172"/>
						</Atom3d>
						<Atom3d ID="514" HasProperties="1" Mapping="410" Parent="17" UserID="56" DisplayStyle="Line" XYZ="0.120622836306526,1.35326129889249,1.2009841700932" Connections="515,517,525,527" ForcefieldType="c4o" Charge="0.054" Components="C" Visible="0">
							<Properties Force="415.331448848921,-3.93023127639083,1284.80733375435" RelativeVelocity="-0.0238437728417898,-0.126220847899155,0.235423197408552"/>
						</Atom3d>
						<Bond ID="515" Mapping="410" Parent="17" Connects="513,514" Visible="0"/>
						<Atom3d ID="516" HasProperties="1" Mapping="410" Parent="17" UserID="57" DisplayStyle="Line" XYZ="0.0730362541013385,1.34134146867605,1.211801305239" Connections="517,529" ForcefieldType="o2h" Charge="-0.57" Components="O" Visible="0">
							<Properties Force="-46.4508631110373,-157.573713927452,-351.617326318403" RelativeVelocity="-0.0479337976153405,0.0832295618991224,0.0447905565537961"/>
						</Atom3d>
						<Bond ID="517" Mapping="410" Parent="17" Connects="514,516" Visible="0"/>
						<Atom3d ID="518" HasProperties="1" Mapping="410" Parent="17" UserID="58" DisplayStyle="Line" Hidden="1" XYZ="0.147533202655655,1.28550653682623,1.17998324367778" Connections="519" ForcefieldType="h1" Charge="0.053" Components="H" Visible="0">
							<Properties Force="109.49089474071,-76.8977557122622,392.075438710763" RelativeVelocity="0.211337862367748,0.13932012865525,0.0427449847857018"/>
						</Atom3d>
						<Bond ID="519" Mapping="410" Parent="17" Hidden="1" Connects="513,518" Visible="0"/>
						<Atom3d ID="520" HasProperties="1" Mapping="410" Parent="17" UserID="59" DisplayStyle="Line" Hidden="1" XYZ="0.165136065027314,1.29860793218208,1.2410303451455" Connections="521" ForcefieldType="h1" Charge="0.053" Components="H" Visible="0">
							<Properties Force="-173.687925061262,193.49924516089,-45.5951653232438" RelativeVelocity="0.159652100559304,0.717366718648911,0.560104928341522"/>
						</Atom3d>
						<Bond ID="521" Mapping="410" Parent="17" Hidden="1" Connects="513,520" Visible="0"/>
						<Atom3d ID="522" HasProperties="1" Mapping="410" Parent="17" UserID="60" DisplayStyle="Line" Hidden="1" XYZ="0.19177115702658,1.32644993385565,1.19177760582289" Connections="523" ForcefieldType="h1" Charge="0.053" Components="H" Visible="0">
							<Properties Force="333.643872315781,200.120383024813,-2.0235860934296" RelativeVelocity="-0.292443016341865,0.331105316893093,0.492888024273086"/>
						</Atom3d>
						<Bond ID="523" Mapping="410" Parent="17" Hidden="1" Connects="513,522" Visible="0"/>
						<Atom3d ID="524" HasProperties="1" Mapping="410" Parent="17" UserID="61" DisplayStyle="Line" Hidden="1" XYZ="0.118751459266652,1.36911262873951,1.16651607448643" Connections="525" ForcefieldType="h1" Charge="0.053" Components="H" Visible="0">
							<Properties Force="175.518688644046,47.6872723387659,-545.71481249312" RelativeVelocity="0.53289556164603,0.617716559599175,-0.167658710686395"/>
						</Atom3d>
						<Bond ID="525" Mapping="410" Parent="17" Hidden="1" Connects="514,524" Visible="0"/>
						<Atom3d ID="526" HasProperties="1" Mapping="410" Parent="17" UserID="62" DisplayStyle="Line" Hidden="1" XYZ="0.132294990379826,1.38186288497876,1.225236089421" Connections="527" ForcefieldType="h1" Charge="0.053" Components="H" Visible="0">
							<Properties Force="-147.892799938905,-125.2297051409,-237.458207756086" RelativeVelocity="0.760179275669498,0.0282999991434032,0.116136613406611"/>
						</Atom3d>
						<Bond ID="527" Mapping="410" Parent="17" Hidden="1" Connects="514,526" Visible="0"/>
						<Atom3d ID="528" HasProperties="1" Mapping="410" Parent="17" UserID="63" DisplayStyle="Line" Hidden="1" XYZ="0.0739172911756672,1.32379920634044,1.24036959172469" Connections="529" ForcefieldType="h1o" Charge="0.41" Components="H" Visible="0">
							<Properties Force="101.419430230593,-188.561925997949,626.620025257234" RelativeVelocity="0.403766971333744,-0.536608075726786,0.200403911761057"/>
						</Atom3d>
						<Bond ID="529" Mapping="410" Parent="17" Hidden="1" Connects="516,528" Visible="0"/>
						<Molecule ID="17" Mapping="410" Parent="2" Children="ci(18):17+513,4394" Name="Sketch 24" XYZ="0,0.319568515744381,0" Visible="0"/>
						<Atom3d ID="530" HasProperties="1" Mapping="410" Parent="19" UserID="64" DisplayStyle="Line" XYZ="1.19964429779557,0.228833797356707,0.94584293605724" Connections="532,536,538,540" ForcefieldType="c4" Charge="-0.159" Components="C" Visible="0">
							<Properties Force="601.928596389103,74.2195290715839,-239.990550459446" RelativeVelocity="0.167739462315715,0.107047845413523,-0.0864655629682847"/>
						</Atom3d>
						<Atom3d ID="531" HasProperties="1" Mapping="410" Parent="19" UserID="65" DisplayStyle="Line" XYZ="1.2206820867116,0.249417444855297,0.899671310846421" Connections="532,534,542,544" ForcefieldType="c4o" Charge="0.054" Components="C" Visible="0">
							<Properties Force="-2152.63146268384,-302.076399994787,87.0235535873369" RelativeVelocity="-0.00848980446396009,0.0474959239298665,-0.0824483040016017"/>
						</Atom3d>
						<Bond ID="532" Mapping="410" Parent="19" Connects="530,531" Visible="0"/>
						<Atom3d ID="533" HasProperties="1" Mapping="410" Parent="19" UserID="66" DisplayStyle="Line" XYZ="1.2139820180541,0.298673518988825,0.899722552646282" Connections="534,546" ForcefieldType="o2h" Charge="-0.57" Components="O" Visible="0">
							<Properties Force="229.999582224344,306.85580511945,422.4334519518" RelativeVelocity="-0.0713202877214302,0.0313295574548784,-0.213379328396429"/>
						</Atom3d>
						<Bond ID="534" Mapping="410" Parent="19" Connects="531,533" Visible="0"/>
						<Atom3d ID="535" HasProperties="1" Mapping="410" Parent="19" UserID="67" DisplayStyle="Line" Hidden="1" XYZ="1.20130682101207,0.189913786521445,0.94247860360346" Connections="536" ForcefieldType="h1" Charge="0.053" Components="H" Visible="0">
							<Properties Force="-233.159265368227,50.74146202612,207.876041998304" RelativeVelocity="-0.74757696433392,0.0986037823894015,0.663901192488603"/>
						</Atom3d>
						<Bond ID="536" Mapping="410" Parent="19" Hidden="1" Connects="530,535" Visible="0"/>
						<Atom3d ID="537" HasProperties="1" Mapping="410" Parent="19" UserID="68" DisplayStyle="Line" Hidden="1" XYZ="1.16363083275114,0.24211501666566,0.950723471489218" Connections="538" ForcefieldType="h1" Charge="0.053" Components="H" Visible="0">
							<Properties Force="-202.596977908765,-110.585363911786,-51.7215576763242" RelativeVelocity="0.685223401828284,0.180680776549988,-0.571890606650347"/>
						</Atom3d>
						<Bond ID="538" Mapping="410" Parent="19" Hidden="1" Connects="530,537" Visible="0"/>
						<Atom3d ID="539" HasProperties="1" Mapping="410" Parent="19" UserID="69" DisplayStyle="Line" Hidden="1" XYZ="1.22001004128209,0.23920217838399,0.977929319847907" Connections="540" ForcefieldType="h1" Charge="0.053" Components="H" Visible="0">
							<Properties Force="-13.1674243789934,-29.1895816518926,-225.237378801267" RelativeVelocity="-0.447542562962963,0.0724913963057515,-0.419691295512648"/>
						</Atom3d>
						<Bond ID="540" Mapping="410" Parent="19" Hidden="1" Connects="530,539" Visible="0"/>
						<Atom3d ID="541" HasProperties="1" Mapping="410" Parent="19" UserID="70" DisplayStyle="Line" Hidden="1" XYZ="1.20029304516908,0.233349167867444,0.869247852717763" Connections="542" ForcefieldType="h1" Charge="0.053" Components="H" Visible="0">
							<Properties Force="122.811217785755,178.581739238178,287.14307739263" RelativeVelocity="-0.459462444363252,0.374837798479692,0.574136464883221"/>
						</Atom3d>
						<Bond ID="542" Mapping="410" Parent="19" Hidden="1" Connects="531,541" Visible="0"/>
						<Atom3d ID="543" HasProperties="1" Mapping="410" Parent="19" UserID="71" DisplayStyle="Line" Hidden="1" XYZ="1.25501386148227,0.237294870362267,0.894846205314762" Connections="544" ForcefieldType="h1" Charge="0.053" Components="H" Visible="0">
							<Properties Force="1664.90344116039,-175.807542200699,-127.607310935487" RelativeVelocity="-0.282589296511447,0.452951640853046,0.313108449082808"/>
						</Atom3d>
						<Bond ID="544" Mapping="410" Parent="19" Hidden="1" Connects="531,543" Visible="0"/>
						<Atom3d ID="545" HasProperties="1" Mapping="410" Parent="19" UserID="72" DisplayStyle="Line" Hidden="1" XYZ="1.22017932076273,0.310292331412962,0.86868635596539" Connections="546" ForcefieldType="h1o" Charge="0.41" Components="H" Visible="0">
							<Properties Force="16.50932002573,-23.9064599155258,-443.153542098259" RelativeVelocity="1.05208996578943,-0.496518853121679,0.210220121467591"/>
						</Atom3d>
						<Bond ID="546" Mapping="410" Parent="19" Hidden="1" Connects="533,545" Visible="0"/>
						<Molecule ID="19" Mapping="410" Parent="2" Children="ci(18):17+530,4395" Name="Sketch 24" XYZ="0,0.319568515744381,0" Visible="0"/>
						<Atom3d ID="547" HasProperties="1" Mapping="410" Parent="21" UserID="73" DisplayStyle="Line" XYZ="0.36645199459619,-0.451389554332995,-0.521662562924526" Connections="549,553,555,557" ForcefieldType="c4" Charge="-0.159" Components="C" Visible="0">
							<Properties Force="-1061.23037765071,-1151.3444158029,737.157284370878" RelativeVelocity="-0.10552039109153,-0.225656702698557,0.107397249069066"/>
						</Atom3d>
						<Atom3d ID="548" HasProperties="1" Mapping="410" Parent="21" UserID="74" DisplayStyle="Line" XYZ="0.366280171009071,-0.507053038238244,-0.517756767825212" Connections="549,551,559,561" ForcefieldType="c4o" Charge="0.054" Components="C" Visible="0">
							<Properties Force="797.61322462245,837.271115823988,-1243.64160255458" RelativeVelocity="-0.0614491491546914,-0.127160695739052,0.301603628532425"/>
						</Atom3d>
						<Bond ID="549" Mapping="410" Parent="21" Connects="547,548" Visible="0"/>
						<Atom3d ID="550" HasProperties="1" Mapping="410" Parent="21" UserID="75" DisplayStyle="Line" XYZ="0.400832944104378,-0.523691782043744,-0.48564258863199" Connections="551,563" ForcefieldType="o2h" Charge="-0.57" Components="O" Visible="0">
							<Properties Force="55.1327380316348,-84.7309813443936,23.1719206960353" RelativeVelocity="-0.117038179170083,0.140621045346537,-0.142821152915821"/>
						</Atom3d>
						<Bond ID="551" Mapping="410" Parent="21" Connects="548,550" Visible="0"/>
						<Atom3d ID="552" HasProperties="1" Mapping="410" Parent="21" UserID="76" DisplayStyle="Line" Hidden="1" XYZ="0.399368319957388,-0.440369655837971,-0.534958277073747" Connections="553" ForcefieldType="h1" Charge="0.053" Components="H" Visible="0">
							<Properties Force="955.074340057933,351.347174646573,-547.243908495668" RelativeVelocity="0.261984267610838,-0.837865678818406,0.0846058908919837"/>
						</Atom3d>
						<Bond ID="553" Mapping="410" Parent="21" Hidden="1" Connects="547,552" Visible="0"/>
						<Atom3d ID="554" HasProperties="1" Mapping="410" Parent="21" UserID="77" DisplayStyle="Line" Hidden="1" XYZ="0.362852565392432,-0.434864724402459,-0.486016915913842" Connections="555" ForcefieldType="h1" Charge="0.053" Components="H" Visible="0">
							<Properties Force="-145.383491549396,-156.106181393348,-228.170920501827" RelativeVelocity="0.391357269347555,1.06561534018481,0.417177880807075"/>
						</Atom3d>
						<Bond ID="555" Mapping="410" Parent="21" Hidden="1" Connects="547,554" Visible="0"/>
						<Atom3d ID="556" HasProperties="1" Mapping="410" Parent="21" UserID="78" DisplayStyle="Line" Hidden="1" XYZ="0.336867058192891,-0.440793679320934,-0.545149993410656" Connections="557" ForcefieldType="h1" Charge="0.053" Components="H" Visible="0">
							<Properties Force="228.231342362683,165.43335632729,160.174242447156" RelativeVelocity="-0.165768475152069,-0.479164269133014,-0.432298295436707"/>
						</Atom3d>
						<Bond ID="557" Mapping="410" Parent="21" Hidden="1" Connects="547,556" Visible="0"/>
						<Atom3d ID="558" HasProperties="1" Mapping="410" Parent="21" UserID="79" DisplayStyle="Line" Hidden="1" XYZ="0.373422542191158,-0.52184546458973,-0.554245259090869" Connections="559" ForcefieldType="h1" Charge="0.053" Components="H" Visible="0">
							<Properties Force="276.154381218831,283.168080171668,289.859430795417" RelativeVelocity="0.0206721215450053,-0.244685716556356,-1.002424318703"/>
						</Atom3d>
						<Bond ID="559" Mapping="410" Parent="21" Hidden="1" Connects="548,558" Visible="0"/>
						<Atom3d ID="560" HasProperties="1" Mapping="410" Parent="21" UserID="80" DisplayStyle="Line" Hidden="1" XYZ="0.331709901096439,-0.521076858230609,-0.513811914874086" Connections="561" ForcefieldType="h1" Charge="0.053" Components="H" Visible="0">
							<Properties Force="-947.948527222894,-302.154946354603,739.565920078342" RelativeVelocity="-0.198364324267664,-0.410473978819932,-0.243350036595288"/>
						</Atom3d>
						<Bond ID="561" Mapping="410" Parent="21" Hidden="1" Connects="548,560" Visible="0"/>
						<Atom3d ID="562" HasProperties="1" Mapping="410" Parent="21" UserID="81" DisplayStyle="Line" Hidden="1" XYZ="0.407662646465545,-0.555335045182048,-0.495535342736274" Connections="563" ForcefieldType="h1o" Charge="0.41" Components="H" Visible="0">
							<Properties Force="-54.5480836918525,-91.0308008938636,141.886556563522" RelativeVelocity="0.337787657586809,1.00161698077095,0.978854447531593"/>
						</Atom3d>
						<Bond ID="563" Mapping="410" Parent="21" Hidden="1" Connects="550,562" Visible="0"/>
						<Molecule ID="21" Mapping="410" Parent="2" Children="ci(18):17+547,4396" Name="Sketch 24" XYZ="0,0.319568515744381,0" Visible="0"/>
						<Atom3d ID="564" HasProperties="1" Mapping="410" Parent="23" UserID="82" DisplayStyle="Line" XYZ="-0.561598292692941,0.279389569615403,0.823844695329997" Connections="566,570,572,574" ForcefieldType="c4" Charge="-0.159" Components="C" Visible="0">
							<Properties Force="-422.479070957776,-1185.87845446158,-417.141822147936" RelativeVelocity="-0.0904085606251943,0.146909841419258,0.124409039553313"/>
						</Atom3d>
						<Atom3d ID="565" HasProperties="1" Mapping="410" Parent="23" UserID="83" DisplayStyle="Line" XYZ="-0.551191072324565,0.258329787158241,0.772567424330834" Connections="566,568,576,578" ForcefieldType="c4o" Charge="0.054" Components="C" Visible="0">
							<Properties Force="410.087995377493,511.905942114611,1047.12060370571" RelativeVelocity="-0.145050788279538,0.0417372356020763,0.114321491914741"/>
						</Atom3d>
						<Bond ID="566" Mapping="410" Parent="23" Connects="564,565" Visible="0"/>
						<Atom3d ID="567" HasProperties="1" Mapping="410" Parent="23" UserID="84" DisplayStyle="Line" XYZ="-0.521813601642651,0.293168199197743,0.748645139834698" Connections="568,580" ForcefieldType="o2h" Charge="-0.57" Components="O" Visible="0">
							<Properties Force="-47.6615762853509,-1044.57732365057,-835.303775743891" RelativeVelocity="-0.134869494527721,-0.173669324893309,-0.0262997092175079"/>
						</Atom3d>
						<Bond ID="568" Mapping="410" Parent="23" Connects="565,567" Visible="0"/>
						<Atom3d ID="569" HasProperties="1" Mapping="410" Parent="23" UserID="85" DisplayStyle="Line" Hidden="1" XYZ="-0.531882878419509,0.275867495745166,0.848407975661712" Connections="570" ForcefieldType="h1" Charge="0.053" Components="H" Visible="0">
							<Properties Force="126.593871884858,27.6765452907938,8.2467569989585" RelativeVelocity="-1.04801431017197,0.592572846423599,-0.325392331729194"/>
						</Atom3d>
						<Bond ID="570" Mapping="410" Parent="23" Hidden="1" Connects="564,569" Visible="0"/>
						<Atom3d ID="571" HasProperties="1" Mapping="410" Parent="23" UserID="86" DisplayStyle="Line" Hidden="1" XYZ="-0.594129057800274,0.262540998277006,0.841281057122139" Connections="572" ForcefieldType="h1" Charge="0.053" Components="H" Visible="0">
							<Properties Force="641.553377632686,187.736508112314,-347.249417607792" RelativeVelocity="-0.509020862458785,-0.0304901603192066,0.0297760494999228"/>
						</Atom3d>
						<Bond ID="572" Mapping="410" Parent="23" Hidden="1" Connects="564,571" Visible="0"/>
						<Atom3d ID="573" HasProperties="1" Mapping="410" Parent="23" UserID="87" DisplayStyle="Line" Hidden="1" XYZ="-0.569960317588898,0.316268253836309,0.820111648767002" Connections="574" ForcefieldType="h1" Charge="0.053" Components="H" Visible="0">
							<Properties Force="-59.6981211032274,604.562047264909,-116.167141049731" RelativeVelocity="0.28839049350205,-0.815335342797527,0.377815992404916"/>
						</Atom3d>
						<Bond ID="574" Mapping="410" Parent="23" Hidden="1" Connects="564,573" Visible="0"/>
						<Atom3d ID="575" HasProperties="1" Mapping="410" Parent="23" UserID="88" DisplayStyle="Line" Hidden="1" XYZ="-0.586920919790613,0.256466972685752,0.756406719366266" Connections="576" ForcefieldType="h1" Charge="0.053" Components="H" Visible="0">
							<Properties Force="270.74558845244,-268.915145241869,-254.186539996308" RelativeVelocity="0.502079871855753,-0.0469515693936865,-0.028509288104117"/>
						</Atom3d>
						<Bond ID="576" Mapping="410" Parent="23" Hidden="1" Connects="565,575" Visible="0"/>
						<Atom3d ID="577" HasProperties="1" Mapping="410" Parent="23" UserID="89" DisplayStyle="Line" Hidden="1" XYZ="-0.531329520197088,0.222613507886345,0.774397227248825" Connections="578" ForcefieldType="h1" Charge="0.053" Components="H" Visible="0">
							<Properties Force="-668.122111197561,708.809005911015,14.9602577278644" RelativeVelocity="1.11422422519786,0.236367333219222,0.301868388445303"/>
						</Atom3d>
						<Bond ID="578" Mapping="410" Parent="23" Hidden="1" Connects="565,577" Visible="0"/>
						<Atom3d ID="579" HasProperties="1" Mapping="410" Parent="23" UserID="90" DisplayStyle="Line" Hidden="1" XYZ="-0.513248419354155,0.277643635312594,0.717336662786506" Connections="580" ForcefieldType="h1o" Charge="0.41" Components="H" Visible="0">
							<Properties Force="-308.426581577329,698.565477211724,943.96290992513" RelativeVelocity="0.32106436025099,-0.94059311719843,-0.286568256395134"/>
						</Atom3d>
						<Bond ID="580" Mapping="410" Parent="23" Hidden="1" Connects="567,579" Visible="0"/>
						<Molecule ID="23" Mapping="410" Parent="2" Children="ci(18):17+564,4397" Name="Sketch 24" XYZ="0,0.319568515744381,0" Visible="0"/>
						<Atom3d ID="581" HasProperties="1" Mapping="410" Parent="25" UserID="91" DisplayStyle="Line" XYZ="0.242474400216146,0.506248318886469,1.08299374709127" Connections="583,587,589,591" ForcefieldType="c4" Charge="-0.159" Components="C" Visible="0">
							<Properties Force="-706.851498998675,257.859849367703,-336.747349469026" RelativeVelocity="0.0867599714679399,0.187173735705141,-0.079367910725042"/>
						</Atom3d>
						<Atom3d ID="582" HasProperties="1" Mapping="410" Parent="25" UserID="92" DisplayStyle="Line" XYZ="0.213398608088085,0.477507555734945,1.11710960368579" Connections="583,585,593,595" ForcefieldType="c4o" Charge="0.054" Components="C" Visible="0">
							<Properties Force="821.046746912146,1151.54136737152,1054.95547454057" RelativeVelocity="-0.118607987548635,0.151658760370932,-0.110504035965032"/>
						</Atom3d>
						<Bond ID="583" Mapping="410" Parent="25" Connects="581,582" Visible="0"/>
						<Atom3d ID="584" HasProperties="1" Mapping="410" Parent="25" UserID="93" DisplayStyle="Line" XYZ="0.166808271289981,0.475028665210367,1.10228807186499" Connections="585,597" ForcefieldType="o2h" Charge="-0.57" Components="O" Visible="0">
							<Properties Force="-798.245012660057,-146.10619381923,-287.366878419812" RelativeVelocity="0.251674187612729,0.0440259499761644,-0.00763322673648669"/>
						</Atom3d>
						<Bond ID="585" Mapping="410" Parent="25" Connects="582,584" Visible="0"/>
						<Atom3d ID="586" HasProperties="1" Mapping="410" Parent="25" UserID="94" DisplayStyle="Line" Hidden="1" XYZ="0.248041283070578,0.488168853936478,1.0492663378591" Connections="587" ForcefieldType="h1" Charge="0.053" Components="H" Visible="0">
							<Properties Force="-103.930741425705,98.9679618443366,-211.152842228537" RelativeVelocity="0.118803884734098,-0.118164496007644,-0.3955176338099"/>
						</Atom3d>
						<Bond ID="587" Mapping="410" Parent="25" Hidden="1" Connects="581,586" Visible="0"/>
						<Atom3d ID="588" HasProperties="1" Mapping="410" Parent="25" UserID="95" DisplayStyle="Line" Hidden="1" XYZ="0.276401358525309,0.515070543749469,1.09667598304777" Connections="589" ForcefieldType="h1" Charge="0.053" Components="H" Visible="0">
							<Properties Force="752.098022636713,134.984823378414,375.923630719163" RelativeVelocity="0.300150260231572,-0.760463731830971,0.115928690842766"/>
						</Atom3d>
						<Bond ID="589" Mapping="410" Parent="25" Hidden="1" Connects="581,588" Visible="0"/>
						<Atom3d ID="590" HasProperties="1" Mapping="410" Parent="25" UserID="96" DisplayStyle="Line" Hidden="1" XYZ="0.222099138312848,0.540160562533407,1.07935521352692" Connections="591" ForcefieldType="h1" Charge="0.053" Components="H" Visible="0">
							<Properties Force="257.948855063777,-376.457186563077,-310.200383270885" RelativeVelocity="0.459495553192098,1.29218071318681,0.421175267059417"/>
						</Atom3d>
						<Bond ID="591" Mapping="410" Parent="25" Hidden="1" Connects="581,590" Visible="0"/>
						<Atom3d ID="592" HasProperties="1" Mapping="410" Parent="25" UserID="97" DisplayStyle="Line" Hidden="1" XYZ="0.216100350948009,0.4995964191377,1.15080370234467" Connections="593" ForcefieldType="h1" Charge="0.053" Components="H" Visible="0">
							<Properties Force="-359.568700208861,-531.366679409819,-361.77446619848" RelativeVelocity="-0.227062092790799,-0.0165225319333571,-0.0429055633474113"/>
						</Atom3d>
						<Bond ID="593" Mapping="410" Parent="25" Hidden="1" Connects="582,592" Visible="0"/>
						<Atom3d ID="594" HasProperties="1" Mapping="410" Parent="25" UserID="98" DisplayStyle="Line" Hidden="1" XYZ="0.228148009780082,0.443333650219083,1.12516658284374" Connections="595" ForcefieldType="h1" Charge="0.053" Components="H" Visible="0">
							<Properties Force="220.311044652904,-597.461626889143,94.6522668210328" RelativeVelocity="0.730581464349779,1.45805329346228,-0.95932618574583"/>
						</Atom3d>
						<Bond ID="595" Mapping="410" Parent="25" Hidden="1" Connects="582,594" Visible="0"/>
						<Atom3d ID="596" HasProperties="1" Mapping="410" Parent="25" UserID="99" DisplayStyle="Line" Hidden="1" XYZ="0.169545591457137,0.454622208785712,1.07482438857724" Connections="597" ForcefieldType="h1o" Charge="0.41" Components="H" Visible="0">
							<Properties Force="-155.857436961749,-25.0189594055352,56.5181575006433" RelativeVelocity="0.513583224043437,-0.0257052452483804,-0.297660912509677"/>
						</Atom3d>
						<Bond ID="597" Mapping="410" Parent="25" Hidden="1" Connects="584,596" Visible="0"/>
						<Molecule ID="25" Mapping="410" Parent="2" Children="ci(18):17+581,4398" Name="Sketch 24" XYZ="0,0.319568515744381,0" Visible="0"/>
						<Atom3d ID="598" HasProperties="1" Mapping="410" Parent="27" UserID="100" DisplayStyle="Line" XYZ="-0.127939789716814,1.34013918924901,0.3009045540884" Connections="600,604,606,608" ForcefieldType="c4" Charge="-0.159" Components="C" Visible="0">
							<Properties Force="592.11088143104,602.232585663603,-1791.83073176561" RelativeVelocity="-0.209447428778783,-0.141972321344665,-0.106917388793254"/>
						</Atom3d>
						<Atom3d ID="599" HasProperties="1" Mapping="410" Parent="27" UserID="101" DisplayStyle="Line" XYZ="-0.176215778112828,1.31786932428337,0.307042727398261" Connections="600,602,610,612" ForcefieldType="c4o" Charge="0.054" Components="C" Visible="0">
							<Properties Force="427.682304071957,-1233.76707765219,-392.329672254215" RelativeVelocity="0.130992517881806,-0.0565868743585058,-0.015764936029778"/>
						</Atom3d>
						<Bond ID="600" Mapping="410" Parent="27" Connects="598,599" Visible="0"/>
						<Atom3d ID="601" HasProperties="1" Mapping="410" Parent="27" UserID="102" DisplayStyle="Line" XYZ="-0.210082811972824,1.33898156774614,0.277293555004487" Connections="602,614" ForcefieldType="o2h" Charge="-0.57" Components="O" Visible="0">
							<Properties Force="-768.802768954858,-128.4021235749,-62.692623267575" RelativeVelocity="-0.0453683912085467,-0.000435489471282717,0.156887382147424"/>
						</Atom3d>
						<Bond ID="602" Mapping="410" Parent="27" Connects="599,601" Visible="0"/>
						<Atom3d ID="603" HasProperties="1" Mapping="410" Parent="27" UserID="103" DisplayStyle="Line" Hidden="1" XYZ="-0.100340348790685,1.32093806948466,0.319306968416106" Connections="604" ForcefieldType="h1" Charge="0.053" Components="H" Visible="0">
							<Properties Force="164.94611206915,0.629365158499279,509.828587531303" RelativeVelocity="1.17563920557628,0.193858161565919,-0.368653292263733"/>
						</Atom3d>
						<Bond ID="604" Mapping="410" Parent="27" Hidden="1" Connects="598,603" Visible="0"/>
						<Atom3d ID="605" HasProperties="1" Mapping="410" Parent="27" UserID="104" DisplayStyle="Line" Hidden="1" XYZ="-0.127397995494942,1.37933201178886,0.307690794546563" Connections="606" ForcefieldType="h1" Charge="0.053" Components="H" Visible="0">
							<Properties Force="6.09373843097867,-472.909207323012,157.022933226841" RelativeVelocity="0.896135981393654,-0.398516188595091,-0.107749688751836"/>
						</Atom3d>
						<Bond ID="606" Mapping="410" Parent="27" Hidden="1" Connects="598,605" Visible="0"/>
						<Atom3d ID="607" HasProperties="1" Mapping="410" Parent="27" UserID="105" DisplayStyle="Line" Hidden="1" XYZ="-0.113777369460799,1.33663304574953,0.260962801217793" Connections="608" ForcefieldType="h1" Charge="0.053" Components="H" Visible="0">
							<Properties Force="-750.156847468417,97.7427637307762,1160.00142577524" RelativeVelocity="-0.297763096211835,-0.587056636608603,-1.16846751528511"/>
						</Atom3d>
						<Bond ID="608" Mapping="410" Parent="27" Hidden="1" Connects="598,607" Visible="0"/>
						<Atom3d ID="609" HasProperties="1" Mapping="410" Parent="27" UserID="106" DisplayStyle="Line" Hidden="1" XYZ="-0.189612019736413,1.31913587053577,0.342917246153199" Connections="610" ForcefieldType="h1" Charge="0.053" Components="H" Visible="0">
							<Properties Force="63.8343735240339,68.2498774806704,536.760158826578" RelativeVelocity="-0.741385614252941,1.14679243179174,-0.0980240349397444"/>
						</Atom3d>
						<Bond ID="610" Mapping="410" Parent="27" Hidden="1" Connects="599,609" Visible="0"/>
						<Atom3d ID="611" HasProperties="1" Mapping="410" Parent="27" UserID="107" DisplayStyle="Line" Hidden="1" XYZ="-0.17115716683972,1.27812285255873,0.298115402360376" Connections="612" ForcefieldType="h1" Charge="0.053" Components="H" Visible="0">
							<Properties Force="-261.041082263655,802.246629135209,168.724630719892" RelativeVelocity="0.183764043659308,0.547729744199565,-0.438780386423856"/>
						</Atom3d>
						<Bond ID="612" Mapping="410" Parent="27" Hidden="1" Connects="599,611" Visible="0"/>
						<Atom3d ID="613" HasProperties="1" Mapping="410" Parent="27" UserID="108" DisplayStyle="Line" Hidden="1" XYZ="-0.240463265525883,1.32377970469484,0.28740110774435" Connections="614" ForcefieldType="h1o" Charge="0.41" Components="H" Visible="0">
							<Properties Force="576.376446053474,344.093572882187,-345.601008170827" RelativeVelocity="0.260544780907262,-0.486807560515927,1.09226106097633"/>
						</Atom3d>
						<Bond ID="614" Mapping="410" Parent="27" Hidden="1" Connects="601,613" Visible="0"/>
						<Molecule ID="27" Mapping="410" Parent="2" Children="ci(18):17+598,4399" Name="Sketch 24" XYZ="0,0.319568515744381,0" Visible="0"/>
						<Atom3d ID="615" HasProperties="1" Mapping="410" Parent="29" UserID="109" DisplayStyle="Line" XYZ="1.72070304199217,0.778018022164921,-0.0957212438454914" Connections="617,621,623,625" ForcefieldType="c4" Charge="-0.159" Components="C" Visible="0">
							<Properties Force="-1837.03564618976,-254.815329892948,1206.98199256643" RelativeVelocity="0.261898547992768,-0.102052335783993,-0.13296902441678"/>
						</Atom3d>
						<Atom3d ID="616" HasProperties="1" Mapping="410" Parent="29" UserID="110" DisplayStyle="Line" XYZ="1.69789132451782,0.732808549925685,-0.115281320172084" Connections="617,619,627,629" ForcefieldType="c4o" Charge="0.054" Components="C" Visible="0">
							<Properties Force="531.066602215115,638.584430448685,-88.939676169461" RelativeVelocity="-0.223010609419263,-0.157856041107754,0.175006397003375"/>
						</Atom3d>
						<Bond ID="617" Mapping="410" Parent="29" Connects="615,616" Visible="0"/>
						<Atom3d ID="618" HasProperties="1" Mapping="410" Parent="29" UserID="111" DisplayStyle="Line" XYZ="1.73084669628465,0.696460413358837,-0.114137821563911" Connections="619,631" ForcefieldType="o2h" Charge="-0.57" Components="O" Visible="0">
							<Properties Force="483.70588239673,-387.23937282364,-380.96825085369" RelativeVelocity="-0.110216178278672,0.174966594106521,0.0538995579921737"/>
						</Atom3d>
						<Bond ID="619" Mapping="410" Parent="29" Connects="616,618" Visible="0"/>
						<Atom3d ID="620" HasProperties="1" Mapping="410" Parent="29" UserID="112" DisplayStyle="Line" Hidden="1" XYZ="1.73804189481862,0.797200681110476,-0.121703008674131" Connections="621" ForcefieldType="h1" Charge="0.053" Components="H" Visible="0">
							<Properties Force="780.473939387305,839.086533987614,-1049.31882087415" RelativeVelocity="-0.57123915001319,-0.0127746266013566,0.058761993314281"/>
						</Atom3d>
						<Bond ID="621" Mapping="410" Parent="29" Hidden="1" Connects="615,620" Visible="0"/>
						<Atom3d ID="622" HasProperties="1" Mapping="410" Parent="29" UserID="113" DisplayStyle="Line" Hidden="1" XYZ="1.74531347774213,0.769547088598146,-0.067051182043108" Connections="623" ForcefieldType="h1" Charge="0.053" Components="H" Visible="0">
							<Properties Force="72.3518561664691,-50.7116623753588,105.113136305133" RelativeVelocity="-0.0634741537549435,-0.120490734082087,-0.511444123759621"/>
						</Atom3d>
						<Bond ID="623" Mapping="410" Parent="29" Hidden="1" Connects="615,622" Visible="0"/>
						<Atom3d ID="624" HasProperties="1" Mapping="410" Parent="29" UserID="114" DisplayStyle="Line" Hidden="1" XYZ="1.69095642781388,0.801400723781314,-0.0798817918416049" Connections="625" ForcefieldType="h1" Charge="0.053" Components="H" Visible="0">
							<Properties Force="772.730808150619,-381.124254056912,-380.742431881416" RelativeVelocity="-0.212084517906379,-0.471702363429791,-0.121433741796968"/>
						</Atom3d>
						<Bond ID="625" Mapping="410" Parent="29" Hidden="1" Connects="615,624" Visible="0"/>
						<Atom3d ID="626" HasProperties="1" Mapping="410" Parent="29" UserID="115" DisplayStyle="Line" Hidden="1" XYZ="1.68896012037903,0.735309466884705,-0.152348983221297" Connections="627" ForcefieldType="h1" Charge="0.053" Components="H" Visible="0">
							<Properties Force="-283.44113512269,241.451485701373,-353.752256929083" RelativeVelocity="-0.526847537540408,-0.80489280699668,0.0378302271373392"/>
						</Atom3d>
						<Bond ID="627" Mapping="410" Parent="29" Hidden="1" Connects="616,626" Visible="0"/>
						<Atom3d ID="628" HasProperties="1" Mapping="410" Parent="29" UserID="116" DisplayStyle="Line" Hidden="1" XYZ="1.6664133019722,0.724456235311208,-0.0957483844541321" Connections="629" ForcefieldType="h1" Charge="0.053" Components="H" Visible="0">
							<Properties Force="-558.136307299243,-225.970740612919,356.80142595955" RelativeVelocity="-0.541370340747319,-0.988750069558634,-0.227274864559072"/>
						</Atom3d>
						<Bond ID="629" Mapping="410" Parent="29" Hidden="1" Connects="616,628" Visible="0"/>
						<Atom3d ID="630" HasProperties="1" Mapping="410" Parent="29" UserID="117" DisplayStyle="Line" Hidden="1" XYZ="1.74312107258557,0.696703744355603,-0.0831176935523851" Connections="631" ForcefieldType="h1o" Charge="0.41" Components="H" Visible="0">
							<Properties Force="77.5476144563383,-75.8891988817182,765.523579753195" RelativeVelocity="-0.0412054269155807,0.343721736184927,0.211057791243637"/>
						</Atom3d>
						<Bond ID="631" Mapping="410" Parent="29" Hidden="1" Connects="618,630" Visible="0"/>
						<Molecule ID="29" Mapping="410" Parent="2" Children="ci(18):17+615,4400" Name="Sketch 24" XYZ="0,0.319568515744381,0" Visible="0"/>
						<Atom3d ID="632" HasProperties="1" Mapping="410" Parent="31" UserID="118" DisplayStyle="Line" XYZ="0.103059951155205,0.452118763779933,-1.40664131983743" Connections="634,638,640,642" ForcefieldType="c4" Charge="-0.159" Components="C" Visible="0">
							<Properties Force="-1295.90131754028,1553.92441179867,-659.37253113616" RelativeVelocity="-0.177688251908571,0.0753786586498649,0.0579073726558851"/>
						</Atom3d>
						<Atom3d ID="633" HasProperties="1" Mapping="410" Parent="31" UserID="119" DisplayStyle="Line" XYZ="0.057070959857748,0.427405165346495,-1.42117709404045" Connections="634,636,644,646" ForcefieldType="c4o" Charge="0.054" Components="C" Visible="0">
							<Properties Force="-403.772728459721,-861.313121121906,999.386285804717" RelativeVelocity="-0.232544136536499,-0.00737972702359029,-0.335257473067053"/>
						</Atom3d>
						<Bond ID="634" Mapping="410" Parent="31" Connects="632,633" Visible="0"/>
						<Atom3d ID="635" HasProperties="1" Mapping="410" Parent="31" UserID="120" DisplayStyle="Line" XYZ="0.0359598124398092,0.394911215274847,-1.3851601567213" Connections="636,648" ForcefieldType="o2h" Charge="-0.57" Components="O" Visible="0">
							<Properties Force="893.823198628944,483.456135306104,-549.546396767104" RelativeVelocity="0.156029735819949,0.0315121156589448,-0.246251451344326"/>
						</Atom3d>
						<Bond ID="636" Mapping="410" Parent="31" Connects="633,635" Visible="0"/>
						<Atom3d ID="637" HasProperties="1" Mapping="410" Parent="31" UserID="121" DisplayStyle="Line" Hidden="1" XYZ="0.126432798064186,0.428109471276939,-1.39156424270143" Connections="638" ForcefieldType="h1" Charge="0.053" Components="H" Visible="0">
							<Properties Force="962.430981410427,-907.780137606071,558.718446209762" RelativeVelocity="0.00734447950036592,-0.332064084908082,-0.929343193859533"/>
						</Atom3d>
						<Bond ID="638" Mapping="410" Parent="31" Hidden="1" Connects="632,637" Visible="0"/>
						<Atom3d ID="639" HasProperties="1" Mapping="410" Parent="31" UserID="122" DisplayStyle="Line" Hidden="1" XYZ="0.0960938711183643,0.482024632981485,-1.3824648382305" Connections="640" ForcefieldType="h1" Charge="0.053" Components="H" Visible="0">
							<Properties Force="59.6053598745824,-161.700835215286,196.315104990949" RelativeVelocity="0.385895929471569,0.506820964852184,0.43703134588416"/>
						</Atom3d>
						<Bond ID="640" Mapping="410" Parent="31" Hidden="1" Connects="632,639" Visible="0"/>
						<Atom3d ID="641" HasProperties="1" Mapping="410" Parent="31" UserID="123" DisplayStyle="Line" Hidden="1" XYZ="0.118982302282404,0.470008586160853,-1.43850498131447" Connections="642" ForcefieldType="h1" Charge="0.053" Components="H" Visible="0">
							<Properties Force="-32.6182999288686,-397.996160274555,327.219202642186" RelativeVelocity="0.625337555818634,0.912966915896126,-0.218166224464945"/>
						</Atom3d>
						<Bond ID="642" Mapping="410" Parent="31" Hidden="1" Connects="632,641" Visible="0"/>
						<Atom3d ID="643" HasProperties="1" Mapping="410" Parent="31" UserID="124" DisplayStyle="Line" Hidden="1" XYZ="0.0683616030174545,0.405453859072898,-1.45038670689898" Connections="644" ForcefieldType="h1" Charge="0.053" Components="H" Visible="0">
							<Properties Force="-243.802736304146,-235.140969988829,-542.00898438475" RelativeVelocity="0.157443950514625,0.545813762559536,1.13371890138103"/>
						</Atom3d>
						<Bond ID="644" Mapping="410" Parent="31" Hidden="1" Connects="633,643" Visible="0"/>
						<Atom3d ID="645" HasProperties="1" Mapping="410" Parent="31" UserID="125" DisplayStyle="Line" Hidden="1" XYZ="0.027258061051947,0.450630784905302,-1.42933750599337" Connections="646" ForcefieldType="h1" Charge="0.053" Components="H" Visible="0">
							<Properties Force="175.352055827106,341.593723423242,-428.189276059661" RelativeVelocity="-0.598422102407182,-0.290997983404349,0.459160237754194"/>
						</Atom3d>
						<Bond ID="646" Mapping="410" Parent="31" Hidden="1" Connects="633,645" Visible="0"/>
						<Atom3d ID="647" HasProperties="1" Mapping="410" Parent="31" UserID="126" DisplayStyle="Line" Hidden="1" XYZ="0.0173341342461613,0.372653670061477,-1.40338909443159" Connections="648" ForcefieldType="h1o" Charge="0.41" Components="H" Visible="0">
							<Properties Force="-45.2452873068198,148.146512014649,-189.032196256065" RelativeVelocity="-1.364826445277,0.165442923304765,-0.90029507252572"/>
						</Atom3d>
						<Bond ID="648" Mapping="410" Parent="31" Hidden="1" Connects="635,647" Visible="0"/>
						<Molecule ID="31" Mapping="410" Parent="2" Children="ci(18):17+632,4401" Name="Sketch 24" XYZ="0,0.319568515744381,0" Visible="0"/>
						<Atom3d ID="649" HasProperties="1" Mapping="410" Parent="33" UserID="127" DisplayStyle="Line" XYZ="1.4288413509884,1.89814287116517,-0.052932159518229" Connections="651,655,657,659" ForcefieldType="c4" Charge="-0.159" Components="C" Visible="0">
							<Properties Force="889.321520761,-619.481692071221,1006.35508026909" RelativeVelocity="-0.129583183760265,0.273905308622836,-0.0335574338170087"/>
						</Atom3d>
						<Atom3d ID="650" HasProperties="1" Mapping="410" Parent="33" UserID="128" DisplayStyle="Line" XYZ="1.44023057159518,1.89827134314078,0.000670231845842454" Connections="651,653,661,663" ForcefieldType="c4o" Charge="0.054" Components="C" Visible="0">
							<Properties Force="-114.581162868233,1412.2585808022,-510.731588569833" RelativeVelocity="0.111983973129225,0.00335199162340002,0.0312647045115485"/>
						</Atom3d>
						<Bond ID="651" Mapping="410" Parent="33" Connects="649,650" Visible="0"/>
						<Atom3d ID="652" HasProperties="1" Mapping="410" Parent="33" UserID="129" DisplayStyle="Line" XYZ="1.40132118759654,1.88402365721396,0.0278176090730815" Connections="653,665" ForcefieldType="o2h" Charge="-0.57" Components="O" Visible="0">
							<Properties Force="-22.8167821488244,297.173776264356,1219.29829589763" RelativeVelocity="-0.00627862924806801,-0.0909200907306996,-0.373411550145153"/>
						</Atom3d>
						<Bond ID="653" Mapping="410" Parent="33" Connects="650,652" Visible="0"/>
						<Atom3d ID="654" HasProperties="1" Mapping="410" Parent="33" UserID="130" DisplayStyle="Line" Hidden="1" XYZ="1.42466677882906,1.85978332000474,-0.0590086511048816" Connections="655" ForcefieldType="h1" Charge="0.053" Components="H" Visible="0">
							<Properties Force="19.8652508956007,145.665782885454,-535.964060290682" RelativeVelocity="-0.595529055149086,0.375468815049534,-0.287304025172258"/>
						</Atom3d>
						<Bond ID="655" Mapping="410" Parent="33" Hidden="1" Connects="649,654" Visible="0"/>
						<Atom3d ID="656" HasProperties="1" Mapping="410" Parent="33" UserID="131" DisplayStyle="Line" Hidden="1" XYZ="1.4588174101745,1.91470943204324,-0.0705699126366605" Connections="657" ForcefieldType="h1" Charge="0.053" Components="H" Visible="0">
							<Properties Force="315.512512696233,-263.646852500263,-304.528926887257" RelativeVelocity="-0.421949001172429,0.136074756153098,0.209974620862561"/>
						</Atom3d>
						<Bond ID="657" Mapping="410" Parent="33" Hidden="1" Connects="649,656" Visible="0"/>
						<Atom3d ID="658" HasProperties="1" Mapping="410" Parent="33" UserID="132" DisplayStyle="Line" Hidden="1" XYZ="1.39901744701928,1.91665435326023,-0.0663378649251835" Connections="659" ForcefieldType="h1" Charge="0.053" Components="H" Visible="0">
							<Properties Force="-743.959731024892,426.892355943186,219.429177683315" RelativeVelocity="-0.805204561374681,1.1643132628563,-0.357537923947896"/>
						</Atom3d>
						<Bond ID="659" Mapping="410" Parent="33" Hidden="1" Connects="649,658" Visible="0"/>
						<Atom3d ID="660" HasProperties="1" Mapping="410" Parent="33" UserID="133" DisplayStyle="Line" Hidden="1" XYZ="1.45207992037208,1.93432358709465,0.0146690587489416" Connections="661" ForcefieldType="h1" Charge="0.053" Components="H" Visible="0">
							<Properties Force="-153.260121726458,-460.711512434723,-424.080373612525" RelativeVelocity="0.11814357020341,-0.244617404114272,-1.17304474045521"/>
						</Atom3d>
						<Bond ID="661" Mapping="410" Parent="33" Hidden="1" Connects="650,660" Visible="0"/>
						<Atom3d ID="662" HasProperties="1" Mapping="410" Parent="33" UserID="134" DisplayStyle="Line" Hidden="1" XYZ="1.46972615745835,1.87460835682957,0.00677040493047708" Connections="663" ForcefieldType="h1" Charge="0.053" Components="H" Visible="0">
							<Properties Force="429.755062235396,-355.730038947741,7.45256097764346" RelativeVelocity="0.386656894509384,0.0926640212685945,-0.692282875294972"/>
						</Atom3d>
						<Bond ID="663" Mapping="410" Parent="33" Hidden="1" Connects="650,662" Visible="0"/>
						<Atom3d ID="664" HasProperties="1" Mapping="410" Parent="33" UserID="135" DisplayStyle="Line" Hidden="1" XYZ="1.415162364686,1.89204135847194,0.0596015000585794" Connections="665" ForcefieldType="h1o" Charge="0.41" Components="H" Visible="0">
							<Properties Force="-549.356753326819,-414.450099730655,-483.215722322437" RelativeVelocity="0.263594056305763,-0.570681784900715,-0.307270752394351"/>
						</Atom3d>
						<Bond ID="665" Mapping="410" Parent="33" Hidden="1" Connects="652,664" Visible="0"/>
						<Molecule ID="33" Mapping="410" Parent="2" Children="ci(18):17+649,4402" Name="Sketch 24" XYZ="0,0.319568515744381,0" Visible="0"/>
						<Atom3d ID="666" HasProperties="1" Mapping="410" Parent="35" UserID="136" DisplayStyle="Line" XYZ="0.806137155608795,-0.797653462954289,0.576675900705215" Connections="668,672,674,676" ForcefieldType="c4" Charge="-0.159" Components="C" Visible="0">
							<Properties Force="-1013.13509965414,-212.605060058466,-1397.69417918441" RelativeVelocity="0.234421076302639,-0.0465715262944167,-0.121434866989634"/>
						</Atom3d>
						<Atom3d ID="667" HasProperties="1" Mapping="410" Parent="35" UserID="137" DisplayStyle="Line" XYZ="0.811355891260915,-0.749628345509069,0.596067826368865" Connections="668,670,678,680" ForcefieldType="c4o" Charge="0.054" Components="C" Visible="0">
							<Properties Force="299.690463174094,1379.2031618649,76.5123598932402" RelativeVelocity="-0.162955467793284,-0.20110353147451,0.461811079050146"/>
						</Atom3d>
						<Bond ID="668" Mapping="410" Parent="35" Connects="666,667" Visible="0"/>
						<Atom3d ID="669" HasProperties="1" Mapping="410" Parent="35" UserID="138" DisplayStyle="Line" XYZ="0.782244902867284,-0.744669063739849,0.636697995719886" Connections="670,682" ForcefieldType="o2h" Charge="-0.57" Components="O" Visible="0">
							<Properties Force="225.545158516318,339.0108546659,485.794189949897" RelativeVelocity="-0.232741847227577,0.178874780763866,0.0161961423311954"/>
						</Atom3d>
						<Bond ID="670" Mapping="410" Parent="35" Connects="667,669" Visible="0"/>
						<Atom3d ID="671" HasProperties="1" Mapping="410" Parent="35" UserID="139" DisplayStyle="Line" Hidden="1" XYZ="0.816871103593415,-0.824328104233219,0.600776324197924" Connections="672" ForcefieldType="h1" Charge="0.053" Components="H" Visible="0">
							<Properties Force="200.752657731393,-598.565858083618,631.95269373327" RelativeVelocity="0.0370404056745295,0.215129514845813,-0.183522322707102"/>
						</Atom3d>
						<Bond ID="672" Mapping="410" Parent="35" Hidden="1" Connects="666,671" Visible="0"/>
						<Atom3d ID="673" HasProperties="1" Mapping="410" Parent="35" UserID="140" DisplayStyle="Line" Hidden="1" XYZ="0.826748784009821,-0.802421945675059,0.543712926079483" Connections="674" ForcefieldType="h1" Charge="0.053" Components="H" Visible="0">
							<Properties Force="-7.69497036440483,14.9782438877329,64.588986574939" RelativeVelocity="0.328786005008744,0.515197871378649,-0.500684831202004"/>
						</Atom3d>
						<Bond ID="674" Mapping="410" Parent="35" Hidden="1" Connects="666,673" Visible="0"/>
						<Atom3d ID="675" HasProperties="1" Mapping="410" Parent="35" UserID="141" DisplayStyle="Line" Hidden="1" XYZ="0.767543395954184,-0.802762859108579,0.566629618461392" Connections="676" ForcefieldType="h1" Charge="0.053" Components="H" Visible="0">
							<Properties Force="581.778719568102,-50.5664816363662,211.325684639946" RelativeVelocity="-0.496080465513006,-0.147464096880794,0.440572925919072"/>
						</Atom3d>
						<Bond ID="676" Mapping="410" Parent="35" Hidden="1" Connects="666,675" Visible="0"/>
						<Atom3d ID="677" HasProperties="1" Mapping="410" Parent="35" UserID="142" DisplayStyle="Line" Hidden="1" XYZ="0.80108374577408,-0.721205289551489,0.569893984023954" Connections="678" ForcefieldType="h1" Charge="0.053" Components="H" Visible="0">
							<Properties Force="101.060079548274,-395.180052934138,130.444817883315" RelativeVelocity="-0.563792427126131,0.546367899084968,-0.0672944667336"/>
						</Atom3d>
						<Bond ID="678" Mapping="410" Parent="35" Hidden="1" Connects="667,677" Visible="0"/>
						<Atom3d ID="679" HasProperties="1" Mapping="410" Parent="35" UserID="143" DisplayStyle="Line" Hidden="1" XYZ="0.849001692042345,-0.742511112802949,0.604785955146805" Connections="680" ForcefieldType="h1" Charge="0.053" Components="H" Visible="0">
							<Properties Force="-64.4762849718425,-34.3525123802003,81.4374404131745" RelativeVelocity="-0.0936065055494032,0.0892751678901017,0.00521513210500183"/>
						</Atom3d>
						<Bond ID="680" Mapping="410" Parent="35" Hidden="1" Connects="667,679" Visible="0"/>
						<Atom3d ID="681" HasProperties="1" Mapping="410" Parent="35" UserID="144" DisplayStyle="Line" Hidden="1" XYZ="0.792481237223668,-0.714748418246119,0.651820697629892" Connections="682" ForcefieldType="h1o" Charge="0.41" Components="H" Visible="0">
							<Properties Force="-229.4122162216,-501.386500834226,-210.466793287043" RelativeVelocity="-0.0961621092060587,0.355922105604636,-0.0397056170752485"/>
						</Atom3d>
						<Bond ID="682" Mapping="410" Parent="35" Hidden="1" Connects="669,681" Visible="0"/>
						<Molecule ID="35" Mapping="410" Parent="2" Children="ci(18):17+666,4403" Name="Sketch 24" XYZ="-0.252111365373462,0.149294357180626,0" Visible="0"/>
						<Atom3d ID="683" HasProperties="1" Mapping="410" Parent="37" UserID="145" DisplayStyle="Line" XYZ="2.51899432241705,1.2051482612611,-0.305186775555413" Connections="685,689,691,693" ForcefieldType="c4" Charge="-0.159" Components="C" Visible="0">
							<Properties Force="-103.205353784091,262.39675011277,18.0180094947854" RelativeVelocity="0.0842835521323807,0.150798596691577,0.109581804238836"/>
						</Atom3d>
						<Atom3d ID="684" HasProperties="1" Mapping="410" Parent="37" UserID="146" DisplayStyle="Line" XYZ="2.51459421611944,1.22262408457419,-0.356460455431805" Connections="685,687,695,697" ForcefieldType="c4o" Charge="0.054" Components="C" Visible="0">
							<Properties Force="-2381.01346620512,435.236658288058,1241.09393342532" RelativeVelocity="0.324432858974063,-0.0236134403447038,-0.055318042540535"/>
						</Atom3d>
						<Bond ID="685" Mapping="410" Parent="37" Connects="683,684" Visible="0"/>
						<Atom3d ID="686" HasProperties="1" Mapping="410" Parent="37" UserID="147" DisplayStyle="Line" XYZ="2.48496100504848,1.2649627623033,-0.361487013747369" Connections="687,699" ForcefieldType="o2h" Charge="-0.57" Components="O" Visible="0">
							<Properties Force="954.731089261072,-164.959310247201,592.261904720033" RelativeVelocity="-0.0168656013508267,-0.19170743208671,-0.122576576237962"/>
						</Atom3d>
						<Bond ID="687" Mapping="410" Parent="37" Connects="684,686" Visible="0"/>
						<Atom3d ID="688" HasProperties="1" Mapping="410" Parent="37" UserID="148" DisplayStyle="Line" Hidden="1" XYZ="2.54408022963633,1.17520031354661,-0.306850808058516" Connections="689" ForcefieldType="h1" Charge="0.053" Components="H" Visible="0">
							<Properties Force="11.0057006734281,32.6879200162449,254.533713890146" RelativeVelocity="-0.309872239527311,-0.255526090808854,1.18973038384375"/>
						</Atom3d>
						<Bond ID="689" Mapping="410" Parent="37" Hidden="1" Connects="683,688" Visible="0"/>
						<Atom3d ID="690" HasProperties="1" Mapping="410" Parent="37" UserID="149" DisplayStyle="Line" Hidden="1" XYZ="2.48371957666521,1.1906669843987,-0.291912761642695" Connections="691" ForcefieldType="h1" Charge="0.053" Components="H" Visible="0">
							<Properties Force="649.022692193922,382.545393420002,-125.191428950978" RelativeVelocity="-0.293345311888738,0.368503275061127,-0.566126838789038"/>
						</Atom3d>
						<Bond ID="691" Mapping="410" Parent="37" Hidden="1" Connects="683,690" Visible="0"/>
						<Atom3d ID="692" HasProperties="1" Mapping="410" Parent="37" UserID="150" DisplayStyle="Line" Hidden="1" XYZ="2.53456705492354,1.23474385705545,-0.282230089997674" Connections="693" ForcefieldType="h1" Charge="0.053" Components="H" Visible="0">
							<Properties Force="-365.847374018456,-749.334107652803,-316.835296989984" RelativeVelocity="0.366599580707622,0.508834918263981,0.0582442492537378"/>
						</Atom3d>
						<Bond ID="693" Mapping="410" Parent="37" Hidden="1" Connects="683,692" Visible="0"/>
						<Atom3d ID="694" HasProperties="1" Mapping="410" Parent="37" UserID="151" DisplayStyle="Line" Hidden="1" XYZ="2.49666108577891,1.19427405566578,-0.375657722513703" Connections="695" ForcefieldType="h1" Charge="0.053" Components="H" Visible="0">
							<Properties Force="383.966168112794,-98.4105059942775,-484.989061240768" RelativeVelocity="-0.893187938389161,-0.179603195429981,0.309849817569621"/>
						</Atom3d>
						<Bond ID="695" Mapping="410" Parent="37" Hidden="1" Connects="684,694" Visible="0"/>
						<Atom3d ID="696" HasProperties="1" Mapping="410" Parent="37" UserID="152" DisplayStyle="Line" Hidden="1" XYZ="2.54669384465528,1.23559455404274,-0.366713607479973" Connections="697" ForcefieldType="h1" Charge="0.053" Components="H" Visible="0">
							<Properties Force="1791.51435413205,133.100433652197,-908.652920802555" RelativeVelocity="-0.0799107723253181,0.0390743475681767,0.278494528357442"/>
						</Atom3d>
						<Bond ID="697" Mapping="410" Parent="37" Hidden="1" Connects="684,696" Visible="0"/>
						<Atom3d ID="698" HasProperties="1" Mapping="410" Parent="37" UserID="153" DisplayStyle="Line" Hidden="1" XYZ="2.45640629516059,1.2543181133526,-0.373694014200445" Connections="699" ForcefieldType="h1o" Charge="0.41" Components="H" Visible="0">
							<Properties Force="-1032.27849227566,-607.59960341362,-431.776208228726" RelativeVelocity="-0.402047365905499,-0.0965380332603601,0.0896526983371692"/>
						</Atom3d>
						<Bond ID="699" Mapping="410" Parent="37" Hidden="1" Connects="686,698" Visible="0"/>
						<Molecule ID="37" Mapping="410" Parent="2" Children="ci(18):17+683,4404" Name="Sketch 24" XYZ="0,0.319568515744381,0" Visible="0"/>
						<Atom3d ID="700" HasProperties="1" Mapping="410" Parent="39" UserID="154" DisplayStyle="Line" XYZ="-1.10259781142089,-0.686469263977739,1.42570766392749" Connections="702,706,708,710" ForcefieldType="c4" Charge="-0.159" Components="C" Visible="0">
							<Properties Force="333.669237641656,569.595441464459,-976.12715564514" RelativeVelocity="0.295797579780652,-0.0811626377189273,0.0823917302369628"/>
						</Atom3d>
						<Atom3d ID="701" HasProperties="1" Mapping="410" Parent="39" UserID="155" DisplayStyle="Line" XYZ="-1.13535754114025,-0.719626417903979,1.44857138746075" Connections="702,704,712,714" ForcefieldType="c4o" Charge="0.054" Components="C" Visible="0">
							<Properties Force="-721.492467982578,-477.211113928461,2109.30257459302" RelativeVelocity="0.119424555457126,0.128910184283051,0.0533253204165726"/>
						</Atom3d>
						<Bond ID="702" Mapping="410" Parent="39" Connects="700,701" Visible="0"/>
						<Atom3d ID="703" HasProperties="1" Mapping="410" Parent="39" UserID="156" DisplayStyle="Line" XYZ="-1.10767579901898,-0.755179352382209,1.47283865732123" Connections="704,716" ForcefieldType="o2h" Charge="-0.57" Components="O" Visible="0">
							<Properties Force="-254.289107704201,456.971592833814,268.657696249269" RelativeVelocity="0.133077469078051,0.134540540384228,0.0954335293060643"/>
						</Atom3d>
						<Bond ID="704" Mapping="410" Parent="39" Connects="701,703" Visible="0"/>
						<Atom3d ID="705" HasProperties="1" Mapping="410" Parent="39" UserID="157" DisplayStyle="Line" Hidden="1" XYZ="-1.1197156317039,-0.65376669680177,1.41104638505212" Connections="706" ForcefieldType="h1" Charge="0.053" Components="H" Visible="0">
							<Properties Force="188.376594291326,-281.855565006157,258.735915103345" RelativeVelocity="-0.240792429705862,0.143013735171249,0.152704028820991"/>
						</Atom3d>
						<Bond ID="706" Mapping="410" Parent="39" Hidden="1" Connects="700,705" Visible="0"/>
						<Atom3d ID="707" HasProperties="1" Mapping="410" Parent="39" UserID="158" DisplayStyle="Line" Hidden="1" XYZ="-1.08404501398709,-0.703631583368489,1.39593227335582" Connections="708" ForcefieldType="h1" Charge="0.053" Components="H" Visible="0">
							<Properties Force="20.397813842598,18.9662618438963,29.0385907759629" RelativeVelocity="0.412502173304918,-0.246357812857024,0.16071896617948"/>
						</Atom3d>
						<Bond ID="708" Mapping="410" Parent="39" Hidden="1" Connects="700,707" Visible="0"/>
						<Atom3d ID="709" HasProperties="1" Mapping="410" Parent="39" UserID="159" DisplayStyle="Line" Hidden="1" XYZ="-1.07564939475309,-0.677951083013799,1.45254159269143" Connections="710" ForcefieldType="h1" Charge="0.053" Components="H" Visible="0">
							<Properties Force="-68.9678193721366,165.814359311305,-71.175976455735" RelativeVelocity="0.0703440528552835,0.0267544394772915,-0.728031765036675"/>
						</Atom3d>
						<Bond ID="710" Mapping="410" Parent="39" Hidden="1" Connects="700,709" Visible="0"/>
						<Atom3d ID="711" HasProperties="1" Mapping="410" Parent="39" UserID="160" DisplayStyle="Line" Hidden="1" XYZ="-1.16013399181934,-0.74113366771118,1.42916387466086" Connections="712" ForcefieldType="h1" Charge="0.053" Components="H" Visible="0">
							<Properties Force="-449.884718041001,216.009053190512,-717.390749798261" RelativeVelocity="0.313736577431729,-1.36725585543574,-0.263282868806075"/>
						</Atom3d>
						<Bond ID="712" Mapping="410" Parent="39" Hidden="1" Connects="701,711" Visible="0"/>
						<Atom3d ID="713" HasProperties="1" Mapping="410" Parent="39" UserID="161" DisplayStyle="Line" Hidden="1" XYZ="-1.15721824177955,-0.69965738728429,1.47717520983972" Connections="714" ForcefieldType="h1" Charge="0.053" Components="H" Visible="0">
							<Properties Force="543.861691786496,-586.45387374582,-663.988235111547" RelativeVelocity="0.850726955013928,-1.09145476824192,-0.662832661617358"/>
						</Atom3d>
						<Bond ID="714" Mapping="410" Parent="39" Hidden="1" Connects="701,713" Visible="0"/>
						<Atom3d ID="715" HasProperties="1" Mapping="410" Parent="39" UserID="162" DisplayStyle="Line" Hidden="1" XYZ="-1.10066788053343,-0.776871986450449,1.44772339452849" Connections="716" ForcefieldType="h1o" Charge="0.41" Components="H" Visible="0">
							<Properties Force="87.4142949044584,-151.873181725367,-210.373987803582" RelativeVelocity="-0.372475924644266,-0.774241091201442,0.0434367023991175"/>
						</Atom3d>
						<Bond ID="716" Mapping="410" Parent="39" Hidden="1" Connects="703,715" Visible="0"/>
						<Molecule ID="39" Mapping="410" Parent="2" Children="ci(18):17+700,4405" Name="Sketch 24" XYZ="0,0.319568515744381,0" Visible="0"/>
						<Atom3d ID="717" HasProperties="1" Mapping="410" Parent="41" UserID="163" DisplayStyle="Line" XYZ="-0.388371841972984,1.20932583143776,-1.0130830287407" Connections="719,723,725,727" ForcefieldType="c4" Charge="-0.159" Components="C" Visible="0">
							<Properties Force="1232.23633594811,249.81814350722,1622.02367364286" RelativeVelocity="-0.160139735519508,-0.180712478745883,-0.0269319269481787"/>
						</Atom3d>
						<Atom3d ID="718" HasProperties="1" Mapping="410" Parent="41" UserID="164" DisplayStyle="Line" XYZ="-0.355957280099721,1.24929957806554,-0.991323960206518" Connections="719,721,729,731" ForcefieldType="c4o" Charge="0.054" Components="C" Visible="0">
							<Properties Force="-199.09156598613,452.566682890288,-781.694229868096" RelativeVelocity="0.0198969186764486,-0.0045837804323924,0.00284167960017923"/>
						</Atom3d>
						<Bond ID="719" Mapping="410" Parent="41" Connects="717,718" Visible="0"/>
						<Atom3d ID="720" HasProperties="1" Mapping="410" Parent="41" UserID="165" DisplayStyle="Line" XYZ="-0.314087282875074,1.25573184591139,-1.02080520282724" Connections="721,733" ForcefieldType="o2h" Charge="-0.57" Components="O" Visible="0">
							<Properties Force="169.613977611303,-180.957397173218,795.610340202746" RelativeVelocity="0.244618973831605,0.19502153107518,0.0710829345850694"/>
						</Atom3d>
						<Bond ID="721" Mapping="410" Parent="41" Connects="718,720" Visible="0"/>
						<Atom3d ID="722" HasProperties="1" Mapping="410" Parent="41" UserID="166" DisplayStyle="Line" Hidden="1" XYZ="-0.386214902465209,1.21103138044162,-1.05029796296645" Connections="723" ForcefieldType="h1" Charge="0.053" Components="H" Visible="0">
							<Properties Force="75.8964843677533,-15.3344938655168,-995.306629391177" RelativeVelocity="-0.576891089980074,0.257749842052643,0.446094479416509"/>
						</Atom3d>
						<Bond ID="723" Mapping="410" Parent="41" Hidden="1" Connects="717,722" Visible="0"/>
						<Atom3d ID="724" HasProperties="1" Mapping="410" Parent="41" UserID="167" DisplayStyle="Line" Hidden="1" XYZ="-0.424934293168856,1.21093261684147,-1.00204018557674" Connections="725" ForcefieldType="h1" Charge="0.053" Components="H" Visible="0">
							<Properties Force="-381.996067048807,64.7690140315093,158.554832894361" RelativeVelocity="0.505435106676627,-0.4673064593578,-0.199229509533429"/>
						</Atom3d>
						<Bond ID="725" Mapping="410" Parent="41" Hidden="1" Connects="717,724" Visible="0"/>
						<Atom3d ID="726" HasProperties="1" Mapping="410" Parent="41" UserID="168" DisplayStyle="Line" Hidden="1" XYZ="-0.372639844149698,1.1756404123098,-0.999357801591269" Connections="727" ForcefieldType="h1" Charge="0.053" Components="H" Visible="0">
							<Properties Force="-287.043226304333,112.050951520143,-369.794238007347" RelativeVelocity="0.102655324531413,-0.612440177710979,-0.273091056652796"/>
						</Atom3d>
						<Bond ID="727" Mapping="410" Parent="41" Hidden="1" Connects="717,726" Visible="0"/>
						<Atom3d ID="728" HasProperties="1" Mapping="410" Parent="41" UserID="169" DisplayStyle="Line" Hidden="1" XYZ="-0.345599276820777,1.24239654532056,-0.954926488427864" Connections="729" ForcefieldType="h1" Charge="0.053" Components="H" Visible="0">
							<Properties Force="92.0810285658233,-289.94453853146,276.230385973903" RelativeVelocity="-0.330686473897892,1.61813503008924,-0.208142482917049"/>
						</Atom3d>
						<Bond ID="729" Mapping="410" Parent="41" Hidden="1" Connects="718,728" Visible="0"/>
						<Atom3d ID="730" HasProperties="1" Mapping="410" Parent="41" UserID="170" DisplayStyle="Line" Hidden="1" XYZ="-0.374474203299514,1.28445387751825,-0.989406558575517" Connections="731" ForcefieldType="h1" Charge="0.053" Components="H" Visible="0">
							<Properties Force="61.0419640081718,-369.895149942487,-61.0602969512358" RelativeVelocity="0.604777450496761,1.28631711464899,0.100994026895856"/>
						</Atom3d>
						<Bond ID="731" Mapping="410" Parent="41" Hidden="1" Connects="718,730" Visible="0"/>
						<Atom3d ID="732" HasProperties="1" Mapping="410" Parent="41" UserID="171" DisplayStyle="Line" Hidden="1" XYZ="-0.285650562573945,1.25961555819207,-0.99959081718153" Connections="733" ForcefieldType="h1o" Charge="0.41" Components="H" Visible="0">
							<Properties Force="-819.049717606109,41.414294772174,-588.684985424572" RelativeVelocity="-0.56083900611348,-0.671840342713238,-0.0614909050930647"/>
						</Atom3d>
						<Bond ID="733" Mapping="410" Parent="41" Hidden="1" Connects="720,732" Visible="0"/>
						<Molecule ID="41" Mapping="410" Parent="2" Children="ci(18):17+717,4406" Name="Sketch 24" XYZ="0,0.319568515744381,0" Visible="0"/>
						<Atom3d ID="734" HasProperties="1" Mapping="410" Parent="43" UserID="172" DisplayStyle="Line" XYZ="0.00112252455325598,0.844982475318862,0.0861232333335361" Connections="736,740,742,744" ForcefieldType="c4" Charge="-0.159" Components="C" Visible="0">
							<Properties Force="-912.29587739692,-4.82412541588238,-831.009221221032" RelativeVelocity="-0.191305070084675,-0.151532368155199,-0.0982138791726973"/>
						</Atom3d>
						<Atom3d ID="735" HasProperties="1" Mapping="410" Parent="43" UserID="173" DisplayStyle="Line" XYZ="-0.0196617102479066,0.819390667231093,0.128960085688193" Connections="736,738,746,748" ForcefieldType="c4o" Charge="0.054" Components="C" Visible="0">
							<Properties Force="-52.4238761931119,826.620085249428,238.871715106379" RelativeVelocity="-0.272908907304841,-0.0576385545683543,-0.116479150697058"/>
						</Atom3d>
						<Bond ID="736" Mapping="410" Parent="43" Connects="734,735" Visible="0"/>
						<Atom3d ID="737" HasProperties="1" Mapping="410" Parent="43" UserID="174" DisplayStyle="Line" XYZ="-0.0602563500559177,0.84196358553137,0.149807269957873" Connections="738,750" ForcefieldType="o2h" Charge="-0.57" Components="O" Visible="0">
							<Properties Force="-52.5584237441424,-151.398552687065,-201.540351874574" RelativeVelocity="0.192616742103212,-0.162871577736017,-0.266594147025496"/>
						</Atom3d>
						<Bond ID="738" Mapping="410" Parent="43" Connects="735,737" Visible="0"/>
						<Atom3d ID="739" HasProperties="1" Mapping="410" Parent="43" UserID="175" DisplayStyle="Line" Hidden="1" XYZ="-0.0245634287155737,0.843314973737681,0.054991846585774" Connections="740" ForcefieldType="h1" Charge="0.053" Components="H" Visible="0">
							<Properties Force="332.262001010492,62.2441241875434,539.9363424082" RelativeVelocity="-0.273973257615165,0.587701084558325,0.398749052757483"/>
						</Atom3d>
						<Bond ID="740" Mapping="410" Parent="43" Hidden="1" Connects="734,739" Visible="0"/>
						<Atom3d ID="741" HasProperties="1" Mapping="410" Parent="43" UserID="176" DisplayStyle="Line" Hidden="1" XYZ="0.0314694539169549,0.825096951299016,0.0747861161969556" Connections="742" ForcefieldType="h1" Charge="0.053" Components="H" Visible="0">
							<Properties Force="579.960524350941,-224.707111982671,-179.9324911792" RelativeVelocity="-0.0748578711367383,-0.603298224647178,-0.454793324321433"/>
						</Atom3d>
						<Bond ID="742" Mapping="410" Parent="43" Hidden="1" Connects="734,741" Visible="0"/>
						<Atom3d ID="743" HasProperties="1" Mapping="410" Parent="43" UserID="177" DisplayStyle="Line" Hidden="1" XYZ="0.011615184080807,0.882536589175918,0.0897728854021472" Connections="744" ForcefieldType="h1" Charge="0.053" Components="H" Visible="0">
							<Properties Force="-92.1542264349137,-191.551527258508,322.907662884165" RelativeVelocity="-0.618560002738272,-0.362196442761348,0.701913319260709"/>
						</Atom3d>
						<Bond ID="744" Mapping="410" Parent="43" Hidden="1" Connects="734,743" Visible="0"/>
						<Atom3d ID="745" HasProperties="1" Mapping="410" Parent="43" UserID="178" DisplayStyle="Line" Hidden="1" XYZ="0.00790088371761939,0.8198264377438,0.156800259379199" Connections="746" ForcefieldType="h1" Charge="0.053" Components="H" Visible="0">
							<Properties Force="-193.262356632508,-206.818064288174,-30.4928969372859" RelativeVelocity="0.123487641908415,-0.421321182663642,0.521817500520341"/>
						</Atom3d>
						<Bond ID="746" Mapping="410" Parent="43" Hidden="1" Connects="735,745" Visible="0"/>
						<Atom3d ID="747" HasProperties="1" Mapping="410" Parent="43" UserID="179" DisplayStyle="Line" Hidden="1" XYZ="-0.028341473724933,0.782977372371389,0.118661149884662" Connections="748" ForcefieldType="h1" Charge="0.053" Components="H" Visible="0">
							<Properties Force="52.9882376522507,-158.804167730618,86.9428469985772" RelativeVelocity="-0.315793540746806,-0.454323632465801,0.56551735297291"/>
						</Atom3d>
						<Bond ID="748" Mapping="410" Parent="43" Hidden="1" Connects="735,747" Visible="0"/>
						<Atom3d ID="749" HasProperties="1" Mapping="410" Parent="43" UserID="180" DisplayStyle="Line" Hidden="1" XYZ="-0.0857310670379238,0.84022007467463,0.126531626036328" Connections="750" ForcefieldType="h1o" Charge="0.41" Components="H" Visible="0">
							<Properties Force="223.935312179878,51.5845118065585,91.6374561237962" RelativeVelocity="0.904904426367721,-0.231000447559159,-0.357502032564209"/>
						</Atom3d>
						<Bond ID="750" Mapping="410" Parent="43" Hidden="1" Connects="737,749" Visible="0"/>
						<Molecule ID="43" Mapping="410" Parent="2" Children="ci(18):17+734,4407" Name="Sketch 24" XYZ="-0.404134283873019,0.289149805112549,-6.64249045817403e-017" Visible="0"/>
						<Atom3d ID="751" HasProperties="1" Mapping="410" Parent="45" UserID="181" DisplayStyle="Line" XYZ="-0.134868564190247,0.824780098628798,0.962108711394261" Connections="753,757,759,761" ForcefieldType="c4" Charge="-0.159" Components="C" Visible="0">
							<Properties Force="369.187285498401,546.564169263866,-245.093431984901" RelativeVelocity="0.182167290692786,-0.112483278868106,-0.0506771100330022"/>
						</Atom3d>
						<Atom3d ID="752" HasProperties="1" Mapping="410" Parent="45" UserID="182" DisplayStyle="Line" XYZ="-0.135124388952407,0.879007188834109,0.959804857468933" Connections="753,755,763,765" ForcefieldType="c4o" Charge="0.054" Components="C" Visible="0">
							<Properties Force="613.85979976119,-267.229111542086,828.252145058293" RelativeVelocity="0.143896522324219,0.0508039678751098,-0.104795778218019"/>
						</Atom3d>
						<Bond ID="753" Mapping="410" Parent="45" Connects="751,752" Visible="0"/>
						<Atom3d ID="754" HasProperties="1" Mapping="410" Parent="45" UserID="183" DisplayStyle="Line" XYZ="-0.155517710278441,0.898450258721141,1.00255202482808" Connections="755,767" ForcefieldType="o2h" Charge="-0.57" Components="O" Visible="0">
							<Properties Force="718.353446201075,-115.045688966643,-165.789217569855" RelativeVelocity="0.0117354704929208,-0.0407090940818932,0.140417894207132"/>
						</Atom3d>
						<Bond ID="755" Mapping="410" Parent="45" Connects="752,754" Visible="0"/>
						<Atom3d ID="756" HasProperties="1" Mapping="410" Parent="45" UserID="184" DisplayStyle="Line" Hidden="1" XYZ="-0.168542159308884,0.812853015470601,0.973881980245633" Connections="757" ForcefieldType="h1" Charge="0.053" Components="H" Visible="0">
							<Properties Force="-868.599119341793,-278.331403411619,40.9589341980676" RelativeVelocity="0.704190143914152,-0.00691500128574057,-0.597019173235423"/>
						</Atom3d>
						<Bond ID="757" Mapping="410" Parent="45" Hidden="1" Connects="751,756" Visible="0"/>
						<Atom3d ID="758" HasProperties="1" Mapping="410" Parent="45" UserID="185" DisplayStyle="Line" Hidden="1" XYZ="-0.110802740581139,0.811772866695508,0.988587828654762" Connections="759" ForcefieldType="h1" Charge="0.053" Components="H" Visible="0">
							<Properties Force="520.193173945936,-83.9123331340716,351.093913447926" RelativeVelocity="0.0467200180844518,0.36858543137627,-0.734194328959915"/>
						</Atom3d>
						<Bond ID="759" Mapping="410" Parent="45" Hidden="1" Connects="751,758" Visible="0"/>
						<Atom3d ID="760" HasProperties="1" Mapping="410" Parent="45" UserID="186" DisplayStyle="Line" Hidden="1" XYZ="-0.125467451892657,0.808761542662199,0.928255403483503" Connections="761" ForcefieldType="h1" Charge="0.053" Components="H" Visible="0">
							<Properties Force="-15.4266719706947,-97.084756134039,-180.718031696768" RelativeVelocity="0.459719232152406,-1.51024378809843,-0.711066836139149"/>
						</Atom3d>
						<Bond ID="761" Mapping="410" Parent="45" Hidden="1" Connects="751,760" Visible="0"/>
						<Atom3d ID="762" HasProperties="1" Mapping="410" Parent="45" UserID="187" DisplayStyle="Line" Hidden="1" XYZ="-0.156352200085094,0.890233283681143,0.931013280027077" Connections="763" ForcefieldType="h1" Charge="0.053" Components="H" Visible="0">
							<Properties Force="-506.925185665672,309.867020460181,-826.059608739229" RelativeVelocity="-0.624841268485038,-0.574749094934373,-0.598344067343652"/>
						</Atom3d>
						<Bond ID="763" Mapping="410" Parent="45" Hidden="1" Connects="752,762" Visible="0"/>
						<Atom3d ID="764" HasProperties="1" Mapping="410" Parent="45" UserID="188" DisplayStyle="Line" Hidden="1" XYZ="-0.097719152591822,0.893039796408005,0.952662146048545" Connections="765" ForcefieldType="h1" Charge="0.053" Components="H" Visible="0">
							<Properties Force="-755.016515118802,-93.5649311812653,408.627929238933" RelativeVelocity="0.0368187582275028,1.19253405623763,-0.545421424944638"/>
						</Atom3d>
						<Bond ID="765" Mapping="410" Parent="45" Hidden="1" Connects="752,764" Visible="0"/>
						<Atom3d ID="766" HasProperties="1" Mapping="410" Parent="45" UserID="189" DisplayStyle="Line" Hidden="1" XYZ="-0.189342323158032,0.898782489525182,0.998804362947771" Connections="767" ForcefieldType="h1o" Charge="0.41" Components="H" Visible="0">
							<Properties Force="-118.559783034514,82.1263618373441,-164.571249587173" RelativeVelocity="0.262441587278554,0.134339315241409,0.697702459074509"/>
						</Atom3d>
						<Bond ID="767" Mapping="410" Parent="45" Hidden="1" Connects="754,766" Visible="0"/>
						<Molecule ID="45" Mapping="410" Parent="2" Children="ci(18):17+751,4408" Name="Sketch 24" XYZ="-0.587184691136466,-0.00463535441078845,0" Visible="0"/>
						<Atom3d ID="768" HasProperties="1" Mapping="410" Parent="47" UserID="190" DisplayStyle="Line" XYZ="0.151476412979152,1.82348048117897,0.808065718521254" Connections="770,774,776,778" ForcefieldType="c4" Charge="-0.159" Components="C" Visible="0">
							<Properties Force="-31.7714393702342,300.205936244679,655.864362003422" RelativeVelocity="-0.0614010090367853,0.0381761092123852,0.00112343270399978"/>
						</Atom3d>
						<Atom3d ID="769" HasProperties="1" Mapping="410" Parent="47" UserID="191" DisplayStyle="Line" XYZ="0.119838874620039,1.77940161409097,0.814838679045753" Connections="770,772,780,782" ForcefieldType="c4o" Charge="0.054" Components="C" Visible="0">
							<Properties Force="8.35874446708751,241.799962434694,980.885989362273" RelativeVelocity="-0.191975785491042,-0.135758996810872,-0.195824173206469"/>
						</Atom3d>
						<Bond ID="770" Mapping="410" Parent="47" Connects="768,769" Visible="0"/>
						<Atom3d ID="771" HasProperties="1" Mapping="410" Parent="47" UserID="192" DisplayStyle="Line" XYZ="0.081086151033345,1.79481861954936,0.843145300622683" Connections="772,784" ForcefieldType="o2h" Charge="-0.57" Components="O" Visible="0">
							<Properties Force="-333.831765321805,301.579134047516,1010.2724174058" RelativeVelocity="0.00065307078182776,-0.239363274169033,0.078759593411237"/>
						</Atom3d>
						<Bond ID="772" Mapping="410" Parent="47" Connects="769,771" Visible="0"/>
						<Atom3d ID="773" HasProperties="1" Mapping="410" Parent="47" UserID="193" DisplayStyle="Line" Hidden="1" XYZ="0.166250190524977,1.82442964030748,0.773859314510771" Connections="774" ForcefieldType="h1" Charge="0.053" Components="H" Visible="0">
							<Properties Force="592.861918582655,-105.101433389995,-1010.97188176878" RelativeVelocity="1.07467282922543,-0.578018022112135,1.15481928344848"/>
						</Atom3d>
						<Bond ID="774" Mapping="410" Parent="47" Hidden="1" Connects="768,773" Visible="0"/>
						<Atom3d ID="775" HasProperties="1" Mapping="410" Parent="47" UserID="194" DisplayStyle="Line" Hidden="1" XYZ="0.182076331171096,1.82770403489624,0.83360432048786" Connections="776" ForcefieldType="h1" Charge="0.053" Components="H" Visible="0">
							<Properties Force="-472.885727626689,-212.147153963019,-265.165124330921" RelativeVelocity="1.26094977057222,-0.0231249372305398,0.510326497738947"/>
						</Atom3d>
						<Bond ID="776" Mapping="410" Parent="47" Hidden="1" Connects="768,775" Visible="0"/>
						<Atom3d ID="777" HasProperties="1" Mapping="410" Parent="47" UserID="195" DisplayStyle="Line" Hidden="1" XYZ="0.131150593062532,1.85792867452639,0.809123060976658" Connections="778" ForcefieldType="h1" Charge="0.053" Components="H" Visible="0">
							<Properties Force="-16.8540206825386,-565.82925762155,153.623040136121" RelativeVelocity="-0.436974155360762,0.0814737416236055,0.837881444254445"/>
						</Atom3d>
						<Bond ID="778" Mapping="410" Parent="47" Hidden="1" Connects="768,777" Visible="0"/>
						<Atom3d ID="779" HasProperties="1" Mapping="410" Parent="47" UserID="196" DisplayStyle="Line" Hidden="1" XYZ="0.137666353432444,1.74811125710275,0.833774087146758" Connections="780" ForcefieldType="h1" Charge="0.053" Components="H" Visible="0">
							<Properties Force="-203.331934792767,587.945831354513,-553.165803004207" RelativeVelocity="0.43082705978239,0.176713491081188,0.484860090686323"/>
						</Atom3d>
						<Bond ID="780" Mapping="410" Parent="47" Hidden="1" Connects="769,779" Visible="0"/>
						<Atom3d ID="781" HasProperties="1" Mapping="410" Parent="47" UserID="197" DisplayStyle="Line" Hidden="1" XYZ="0.101211282605645,1.76777579879545,0.782626358081089" Connections="782" ForcefieldType="h1" Charge="0.053" Components="H" Visible="0">
							<Properties Force="383.461747779598,-62.221530874538,-82.1371339905111" RelativeVelocity="1.07285303878978,-0.418461680362179,0.976184799643229"/>
						</Atom3d>
						<Bond ID="782" Mapping="410" Parent="47" Hidden="1" Connects="769,781" Visible="0"/>
						<Atom3d ID="783" HasProperties="1" Mapping="410" Parent="47" UserID="198" DisplayStyle="Line" Hidden="1" XYZ="0.0925158323561543,1.8136057498773,0.871411419756143" Connections="784" ForcefieldType="h1o" Charge="0.41" Components="H" Visible="0">
							<Properties Force="98.0092377376833,-568.032745991845,-1021.11952971276" RelativeVelocity="0.132416923146434,-0.700969912321989,0.12572059788513"/>
						</Atom3d>
						<Bond ID="784" Mapping="410" Parent="47" Hidden="1" Connects="771,783" Visible="0"/>
						<Molecule ID="47" Mapping="410" Parent="2" Children="ci(18):17+768,4409" Name="Sketch 24" XYZ="0,0.319568515744381,0" Visible="0"/>
						<Atom3d ID="785" HasProperties="1" Mapping="410" Parent="49" UserID="199" DisplayStyle="Line" XYZ="-0.290627083372349,0.782817151396503,0.17157761139044" Connections="787,791,793,795" ForcefieldType="c4" Charge="-0.159" Components="C" Visible="0">
							<Properties Force="-366.546014866693,118.199603576751,-515.976040639777" RelativeVelocity="-0.350538955296889,0.0832464708828987,0.265153162969409"/>
						</Atom3d>
						<Atom3d ID="786" HasProperties="1" Mapping="410" Parent="49" UserID="200" DisplayStyle="Line" XYZ="-0.322302563883761,0.743660232219851,0.191677217533254" Connections="787,789,797,799" ForcefieldType="c4o" Charge="0.054" Components="C" Visible="0">
							<Properties Force="545.863001980475,805.485930573467,396.115070834227" RelativeVelocity="-0.0977467849523473,0.110286812417161,-0.0356059601024585"/>
						</Atom3d>
						<Bond ID="787" Mapping="410" Parent="49" Connects="785,786" Visible="0"/>
						<Atom3d ID="788" HasProperties="1" Mapping="410" Parent="49" UserID="201" DisplayStyle="Line" XYZ="-0.325489286550161,0.749172320599457,0.24198332328378" Connections="789,801" ForcefieldType="o2h" Charge="-0.57" Components="O" Visible="0">
							<Properties Force="1415.40255190345,412.800903797579,74.2495918076256" RelativeVelocity="-0.0851902565161414,0.155746432167976,-0.362762772955986"/>
						</Atom3d>
						<Bond ID="789" Mapping="410" Parent="49" Connects="786,788" Visible="0"/>
						<Atom3d ID="790" HasProperties="1" Mapping="410" Parent="49" UserID="202" DisplayStyle="Line" Hidden="1" XYZ="-0.256656323302642,0.779481484528508,0.190519314548135" Connections="791" ForcefieldType="h1" Charge="0.053" Components="H" Visible="0">
							<Properties Force="8.77317900829043,174.452581039456,-176.235737315492" RelativeVelocity="-0.512065163882798,0.238581694823019,-0.814280041134139"/>
						</Atom3d>
						<Bond ID="791" Mapping="410" Parent="49" Hidden="1" Connects="785,790" Visible="0"/>
						<Atom3d ID="792" HasProperties="1" Mapping="410" Parent="49" UserID="203" DisplayStyle="Line" Hidden="1" XYZ="-0.307707605657798,0.818401139644948,0.17981848874748" Connections="793" ForcefieldType="h1" Charge="0.053" Components="H" Visible="0">
							<Properties Force="414.591401111761,-526.333826386049,-278.921187797183" RelativeVelocity="-0.0125731845800906,0.238659984575381,1.26956575243149"/>
						</Atom3d>
						<Bond ID="793" Mapping="410" Parent="49" Hidden="1" Connects="785,792" Visible="0"/>
						<Atom3d ID="794" HasProperties="1" Mapping="410" Parent="49" UserID="204" DisplayStyle="Line" Hidden="1" XYZ="-0.284493390661151,0.777907336279411,0.131360513533429" Connections="795" ForcefieldType="h1" Charge="0.053" Components="H" Visible="0">
							<Properties Force="-138.210709640241,237.217707021308,947.262897921409" RelativeVelocity="-0.474364413371037,-0.103302761059455,-0.301125735824303"/>
						</Atom3d>
						<Bond ID="795" Mapping="410" Parent="49" Hidden="1" Connects="785,794" Visible="0"/>
						<Atom3d ID="796" HasProperties="1" Mapping="410" Parent="49" UserID="205" DisplayStyle="Line" Hidden="1" XYZ="-0.303055059312711,0.711528857104011,0.189107365042066" Connections="797" ForcefieldType="h1" Charge="0.053" Components="H" Visible="0">
							<Properties Force="171.731998734624,-990.677891109806,-603.789481640139" RelativeVelocity="-0.205113367085532,-0.256813164053692,0.2590107615038"/>
						</Atom3d>
						<Bond ID="797" Mapping="410" Parent="49" Hidden="1" Connects="786,796" Visible="0"/>
						<Atom3d ID="798" HasProperties="1" Mapping="410" Parent="49" UserID="206" DisplayStyle="Line" Hidden="1" XYZ="-0.356337576594652,0.742933134759136,0.173536549984368" Connections="799" ForcefieldType="h1" Charge="0.053" Components="H" Visible="0">
							<Properties Force="-218.639540038404,-127.726674574776,249.876200887141" RelativeVelocity="-0.0137950886742355,0.58484084661363,0.0593141896175608"/>
						</Atom3d>
						<Bond ID="799" Mapping="410" Parent="49" Hidden="1" Connects="786,798" Visible="0"/>
						<Atom3d ID="800" HasProperties="1" Mapping="410" Parent="49" UserID="207" DisplayStyle="Line" Hidden="1" XYZ="-0.289401649809689,0.751311565293901,0.24968451385287" Connections="801" ForcefieldType="h1o" Charge="0.41" Components="H" Visible="0">
							<Properties Force="-1873.38754022595,-124.283492163949,-49.8383129693447" RelativeVelocity="0.235318459689853,0.734828619385868,-0.667334088525561"/>
						</Atom3d>
						<Bond ID="801" Mapping="410" Parent="49" Hidden="1" Connects="788,800" Visible="0"/>
						<Molecule ID="49" Mapping="410" Parent="2" Children="ci(18):17+785,4410" Name="Sketch 24" XYZ="0,0.319568515744381,0" Visible="0"/>
						<Atom3d ID="802" HasProperties="1" Mapping="410" Parent="51" UserID="208" DisplayStyle="Line" XYZ="1.24392438710506,2.17747986291101,0.25953346812152" Connections="804,808,810,812" ForcefieldType="c4" Charge="-0.159" Components="C" Visible="0">
							<Properties Force="423.763445777627,-455.667354789854,73.2103277693255" RelativeVelocity="-0.115722576914204,0.0431226443769384,0.152061946991597"/>
						</Atom3d>
						<Atom3d ID="803" HasProperties="1" Mapping="410" Parent="51" UserID="209" DisplayStyle="Line" XYZ="1.20395665446525,2.14715228046441,0.281090018282353" Connections="804,806,814,816" ForcefieldType="c4o" Charge="0.054" Components="C" Visible="0">
							<Properties Force="10.1175017745251,-76.6470132688027,-171.622831050856" RelativeVelocity="-0.20760009797483,0.0263261858606127,-0.0925736506746943"/>
						</Atom3d>
						<Bond ID="804" Mapping="410" Parent="51" Connects="802,803" Visible="0"/>
						<Atom3d ID="805" HasProperties="1" Mapping="410" Parent="51" UserID="210" DisplayStyle="Line" XYZ="1.21051144808783,2.15333244623311,0.330589488703198" Connections="806,818" ForcefieldType="o2h" Charge="-0.57" Components="O" Visible="0">
							<Properties Force="-450.46300230803,-330.97516281283,-23.3789060615042" RelativeVelocity="0.048017843831613,0.262983581971468,0.252819090835192"/>
						</Atom3d>
						<Bond ID="806" Mapping="410" Parent="51" Connects="803,805" Visible="0"/>
						<Atom3d ID="807" HasProperties="1" Mapping="410" Parent="51" UserID="211" DisplayStyle="Line" Hidden="1" XYZ="1.27421495857965,2.17397476090251,0.284788459368337" Connections="808" ForcefieldType="h1" Charge="0.053" Components="H" Visible="0">
							<Properties Force="-119.749026577235,-31.6247098574776,-198.020492106284" RelativeVelocity="-0.516869436164267,-0.228302067400913,-0.168210890384643"/>
						</Atom3d>
						<Bond ID="808" Mapping="410" Parent="51" Hidden="1" Connects="802,807" Visible="0"/>
						<Atom3d ID="809" HasProperties="1" Mapping="410" Parent="51" UserID="212" DisplayStyle="Line" Hidden="1" XYZ="1.23698439220124,2.21541819188737,0.258911992227271" Connections="810" ForcefieldType="h1" Charge="0.053" Components="H" Visible="0">
							<Properties Force="-250.455256574263,212.964280967927,-97.1488465920326" RelativeVelocity="-0.650545553319925,-0.0178203928928438,0.118396719507895"/>
						</Atom3d>
						<Bond ID="810" Mapping="410" Parent="51" Hidden="1" Connects="802,809" Visible="0"/>
						<Atom3d ID="811" HasProperties="1" Mapping="410" Parent="51" UserID="213" DisplayStyle="Line" Hidden="1" XYZ="1.25874603630718,2.16636026754213,0.224577678318557" Connections="812" ForcefieldType="h1" Charge="0.053" Components="H" Visible="0">
							<Properties Force="-314.20791180827,59.4269808905853,213.35461019981" RelativeVelocity="-0.691231032052233,-0.0586432198534861,0.554819627324794"/>
						</Atom3d>
						<Bond ID="812" Mapping="410" Parent="51" Hidden="1" Connects="802,811" Visible="0"/>
						<Atom3d ID="813" HasProperties="1" Mapping="410" Parent="51" UserID="214" DisplayStyle="Line" Hidden="1" XYZ="1.20602532036843,2.10893750779018,0.270112844585935" Connections="814" ForcefieldType="h1" Charge="0.053" Components="H" Visible="0">
							<Properties Force="224.995259977254,305.675315250013,225.577108470753" RelativeVelocity="0.72025673817399,-0.174343315917763,-0.0202581436544911"/>
						</Atom3d>
						<Bond ID="814" Mapping="410" Parent="51" Hidden="1" Connects="803,813" Visible="0"/>
						<Atom3d ID="815" HasProperties="1" Mapping="410" Parent="51" UserID="215" DisplayStyle="Line" Hidden="1" XYZ="1.16670075610076,2.15656258248124,0.273293915298231" Connections="816" ForcefieldType="h1" Charge="0.053" Components="H" Visible="0">
							<Properties Force="187.588765127881,288.361126340882,-273.187177132677" RelativeVelocity="0.0478573640165382,-0.935512895442334,-0.514584422862773"/>
						</Atom3d>
						<Bond ID="816" Mapping="410" Parent="51" Hidden="1" Connects="803,815" Visible="0"/>
						<Atom3d ID="817" HasProperties="1" Mapping="410" Parent="51" UserID="216" DisplayStyle="Line" Hidden="1" XYZ="1.1808902968121,2.14118392984993,0.343987685112075" Connections="818" ForcefieldType="h1o" Charge="0.41" Components="H" Visible="0">
							<Properties Force="459.000925488292,216.244662396542,221.07058503967" RelativeVelocity="-0.508831813685845,-0.58881829973513,-0.527805438011275"/>
						</Atom3d>
						<Bond ID="818" Mapping="410" Parent="51" Hidden="1" Connects="805,817" Visible="0"/>
						<Molecule ID="51" Mapping="410" Parent="2" Children="ci(18):17+802,4411" Name="Sketch 24" XYZ="0,0.319568515744381,0" Visible="0"/>
						<Atom3d ID="819" HasProperties="1" Mapping="410" Parent="53" UserID="217" DisplayStyle="Line" XYZ="-0.403377332165412,0.934536836499615,-1.32929448737891" Connections="821,825,827,829" ForcefieldType="c4" Charge="-0.159" Components="C" Visible="0">
							<Properties Force="428.27745527072,1177.48891958594,-1719.99375973606" RelativeVelocity="0.0677921224656188,-0.313107938461769,-0.0294799857335271"/>
						</Atom3d>
						<Atom3d ID="820" HasProperties="1" Mapping="410" Parent="53" UserID="218" DisplayStyle="Line" XYZ="-0.349813746766297,0.934529567170843,-1.32498780549029" Connections="821,823,831,833" ForcefieldType="c4o" Charge="0.054" Components="C" Visible="0">
							<Properties Force="124.916442415975,951.201660146276,-79.9290971133884" RelativeVelocity="-0.0473602975063909,-0.0572836655967437,0.170088753887236"/>
						</Atom3d>
						<Bond ID="821" Mapping="410" Parent="53" Connects="819,820" Visible="0"/>
						<Atom3d ID="822" HasProperties="1" Mapping="410" Parent="53" UserID="219" DisplayStyle="Line" XYZ="-0.343638618660381,0.95142379017392,-1.27787936121101" Connections="823,835" ForcefieldType="o2h" Charge="-0.57" Components="O" Visible="0">
							<Properties Force="-611.440907559913,-26.6973791670931,-42.6335119170215" RelativeVelocity="0.0274578431464694,-0.037901244260519,-0.138549471571159"/>
						</Atom3d>
						<Bond ID="823" Mapping="410" Parent="53" Connects="820,822" Visible="0"/>
						<Atom3d ID="824" HasProperties="1" Mapping="410" Parent="53" UserID="220" DisplayStyle="Line" Hidden="1" XYZ="-0.418635110707994,0.902666293106769,-1.32045230554707" Connections="825" ForcefieldType="h1" Charge="0.053" Components="H" Visible="0">
							<Properties Force="-695.783531400572,-1486.33130075235,772.238992266737" RelativeVelocity="0.0170195481040754,0.364874466267757,0.396674345624965"/>
						</Atom3d>
						<Bond ID="825" Mapping="410" Parent="53" Hidden="1" Connects="819,824" Visible="0"/>
						<Atom3d ID="826" HasProperties="1" Mapping="410" Parent="53" UserID="221" DisplayStyle="Line" Hidden="1" XYZ="-0.417978232117379,0.940290597238902,-1.36607520144446" Connections="827" ForcefieldType="h1" Charge="0.053" Components="H" Visible="0">
							<Properties Force="351.842974794431,43.8982074552398,337.381402672926" RelativeVelocity="0.48417758756051,-0.495752040061806,-0.494888334683897"/>
						</Atom3d>
						<Bond ID="827" Mapping="410" Parent="53" Hidden="1" Connects="819,826" Visible="0"/>
						<Atom3d ID="828" HasProperties="1" Mapping="410" Parent="53" UserID="222" DisplayStyle="Line" Hidden="1" XYZ="-0.417262798195176,0.96371041031562,-1.30874404474369" Connections="829" ForcefieldType="h1" Charge="0.053" Components="H" Visible="0">
							<Properties Force="-179.619787193138,156.826740081878,322.620381719243" RelativeVelocity="-0.888440232803418,0.547328972680884,-0.603368185293797"/>
						</Atom3d>
						<Bond ID="829" Mapping="410" Parent="53" Hidden="1" Connects="819,828" Visible="0"/>
						<Atom3d ID="830" HasProperties="1" Mapping="410" Parent="53" UserID="223" DisplayStyle="Line" Hidden="1" XYZ="-0.329962546454626,0.959146114255088,-1.35102812059232" Connections="831" ForcefieldType="h1" Charge="0.053" Components="H" Visible="0">
							<Properties Force="-571.477405987907,-464.805596933285,480.865214243735" RelativeVelocity="-0.107400195189969,0.254023771956757,0.251984704029688"/>
						</Atom3d>
						<Bond ID="831" Mapping="410" Parent="53" Hidden="1" Connects="820,830" Visible="0"/>
						<Atom3d ID="832" HasProperties="1" Mapping="410" Parent="53" UserID="224" DisplayStyle="Line" Hidden="1" XYZ="-0.334146244749289,0.899731338411862,-1.32770723084069" Connections="833" ForcefieldType="h1" Charge="0.053" Components="H" Visible="0">
							<Properties Force="105.105828393575,-467.254946014674,-167.347681008935" RelativeVelocity="-0.490450031641743,-0.166215119785487,0.0721602502539487"/>
						</Atom3d>
						<Bond ID="833" Mapping="410" Parent="53" Hidden="1" Connects="820,832" Visible="0"/>
						<Atom3d ID="834" HasProperties="1" Mapping="410" Parent="53" UserID="225" DisplayStyle="Line" Hidden="1" XYZ="-0.311798443536803,0.945849675599688,-1.27141809389245" Connections="835" ForcefieldType="h1o" Charge="0.41" Components="H" Visible="0">
							<Properties Force="1067.18794140939,30.8272376756294,285.498271787771" RelativeVelocity="0.0734982499803906,0.178384119440337,-0.860855680246017"/>
						</Atom3d>
						<Bond ID="835" Mapping="410" Parent="53" Hidden="1" Connects="822,834" Visible="0"/>
						<Molecule ID="53" Mapping="410" Parent="2" Children="ci(18):17+819,4412" Name="Sketch 24" XYZ="0,0.319568515744381,0" Visible="0"/>
						<Atom3d ID="836" HasProperties="1" Mapping="410" Parent="55" UserID="226" DisplayStyle="Line" XYZ="-0.159818673117169,1.03761682276673,1.21756307087837" Connections="838,842,844,846" ForcefieldType="c4" Charge="-0.159" Components="C" Visible="0">
							<Properties Force="953.054334416327,-132.976165681638,-1093.75626215508" RelativeVelocity="0.156851259718696,-0.292736453090917,0.121562424424288"/>
						</Atom3d>
						<Atom3d ID="837" HasProperties="1" Mapping="410" Parent="55" UserID="227" DisplayStyle="Line" XYZ="-0.197836611791088,1.03675214332746,1.1800653315662" Connections="838,840,848,850" ForcefieldType="c4o" Charge="0.054" Components="C" Visible="0">
							<Properties Force="-57.8132965238442,-234.400632655997,-155.787485291067" RelativeVelocity="0.0655926239177608,0.247407539197991,-0.0713642470922363"/>
						</Atom3d>
						<Bond ID="838" Mapping="410" Parent="55" Connects="836,837" Visible="0"/>
						<Atom3d ID="839" HasProperties="1" Mapping="410" Parent="55" UserID="228" DisplayStyle="Line" XYZ="-0.18117982684323,1.04997535192617,1.13497011735143" Connections="840,852" ForcefieldType="o2h" Charge="-0.57" Components="O" Visible="0">
							<Properties Force="279.058875884243,-8.30716366239801,-277.612377159211" RelativeVelocity="0.0692654101052513,0.106993510202134,-0.152085838111873"/>
						</Atom3d>
						<Bond ID="840" Mapping="410" Parent="55" Connects="837,839" Visible="0"/>
						<Atom3d ID="841" HasProperties="1" Mapping="410" Parent="55" UserID="229" DisplayStyle="Line" Hidden="1" XYZ="-0.132020495857493,1.00918431541517,1.21222399306205" Connections="842" ForcefieldType="h1" Charge="0.053" Components="H" Visible="0">
							<Properties Force="-425.816821648105,354.757804230635,-126.738003116365" RelativeVelocity="0.421276217327165,-0.286733201094393,0.133273918220878"/>
						</Atom3d>
						<Bond ID="842" Mapping="410" Parent="55" Hidden="1" Connects="836,841" Visible="0"/>
						<Atom3d ID="843" HasProperties="1" Mapping="410" Parent="55" UserID="230" DisplayStyle="Line" Hidden="1" XYZ="-0.175822825529243,1.02976015269101,1.25007524832962" Connections="844" ForcefieldType="h1" Charge="0.053" Components="H" Visible="0">
							<Properties Force="-373.735409824955,24.3658099009494,1217.35413771817" RelativeVelocity="0.760741544774951,0.386594273524566,1.07426513494222"/>
						</Atom3d>
						<Bond ID="844" Mapping="410" Parent="55" Hidden="1" Connects="836,843" Visible="0"/>
						<Atom3d ID="845" HasProperties="1" Mapping="410" Parent="55" UserID="231" DisplayStyle="Line" Hidden="1" XYZ="-0.140988988809283,1.07154505690198,1.21592110321389" Connections="846" ForcefieldType="h1" Charge="0.053" Components="H" Visible="0">
							<Properties Force="-54.9354226848823,99.9012393852307,268.28403051565" RelativeVelocity="0.459616303809502,-0.368291574525996,-0.689389841673611"/>
						</Atom3d>
						<Bond ID="846" Mapping="410" Parent="55" Hidden="1" Connects="836,845" Visible="0"/>
						<Atom3d ID="847" HasProperties="1" Mapping="410" Parent="55" UserID="232" DisplayStyle="Line" Hidden="1" XYZ="-0.229623088373557,1.05730032752159,1.18747597010965" Connections="848" ForcefieldType="h1" Charge="0.053" Components="H" Visible="0">
							<Properties Force="-10.0127994136549,243.629119176274,290.545351884604" RelativeVelocity="1.17336554814227,0.19787071023604,0.215727270679774"/>
						</Atom3d>
						<Bond ID="848" Mapping="410" Parent="55" Hidden="1" Connects="837,847" Visible="0"/>
						<Atom3d ID="849" HasProperties="1" Mapping="410" Parent="55" UserID="233" DisplayStyle="Line" Hidden="1" XYZ="-0.211107061733201,1.00107067078425,1.17829573055462" Connections="850" ForcefieldType="h1" Charge="0.053" Components="H" Visible="0">
							<Properties Force="-199.731671434662,-677.184456571645,-53.3889114651215" RelativeVelocity="-0.458804309678804,-0.0754934465760241,0.813721243357852"/>
						</Atom3d>
						<Bond ID="850" Mapping="410" Parent="55" Hidden="1" Connects="837,849" Visible="0"/>
						<Atom3d ID="851" HasProperties="1" Mapping="410" Parent="55" UserID="234" DisplayStyle="Line" Hidden="1" XYZ="-0.209713215004066,1.04740063201933,1.11641650068116" Connections="852" ForcefieldType="h1o" Charge="0.41" Components="H" Visible="0">
							<Properties Force="85.1981190571015,195.025447004974,-208.916601414374" RelativeVelocity="-0.372886119767852,-0.319217692784206,-0.218595695669137"/>
						</Atom3d>
						<Bond ID="852" Mapping="410" Parent="55" Hidden="1" Connects="839,851" Visible="0"/>
						<Molecule ID="55" Mapping="410" Parent="2" Children="ci(18):17+836,4413" Name="Sketch 24" XYZ="0,0.319568515744381,0" Visible="0"/>
						<Atom3d ID="853" HasProperties="1" Mapping="410" Parent="57" UserID="235" DisplayStyle="Line" XYZ="-0.0379025123224027,1.23111107159756,1.17517064450286" Connections="855,859,861,863" ForcefieldType="c4" Charge="-0.159" Components="C" Visible="0">
							<Properties Force="243.896928992843,1189.89011753418,-33.516216653676" RelativeVelocity="0.214822464993654,-0.0526096800689863,0.182115638725162"/>
						</Atom3d>
						<Atom3d ID="854" HasProperties="1" Mapping="410" Parent="57" UserID="236" DisplayStyle="Line" XYZ="-0.087348221248393,1.22068934491845,1.19418500283029" Connections="855,857,865,867" ForcefieldType="c4o" Charge="0.054" Components="C" Visible="0">
							<Properties Force="641.338703392743,-1078.98541652686,557.0664953679" RelativeVelocity="-0.23904247497352,-0.331524962327308,0.159245264995835"/>
						</Atom3d>
						<Bond ID="855" Mapping="410" Parent="57" Connects="853,854" Visible="0"/>
						<Atom3d ID="856" HasProperties="1" Mapping="410" Parent="57" UserID="237" DisplayStyle="Line" XYZ="-0.0907108864789565,1.17322283213024,1.21445475284545" Connections="857,869" ForcefieldType="o2h" Charge="-0.57" Components="O" Visible="0">
							<Properties Force="790.783197127096,-17.8569580395279,-928.411945646619" RelativeVelocity="-0.0926414236661755,-0.0444497460739497,-0.199451820763471"/>
						</Atom3d>
						<Bond ID="857" Mapping="410" Parent="57" Connects="854,856" Visible="0"/>
						<Atom3d ID="858" HasProperties="1" Mapping="410" Parent="57" UserID="238" DisplayStyle="Line" Hidden="1" XYZ="-0.00797312994310331,1.22739616015704,1.20024773495634" Connections="859" ForcefieldType="h1" Charge="0.053" Components="H" Visible="0">
							<Properties Force="-311.578146010977,92.6045558107087,187.886751204894" RelativeVelocity="-0.845602683386472,-0.160686503008201,0.268025561367235"/>
						</Atom3d>
						<Bond ID="859" Mapping="410" Parent="57" Hidden="1" Connects="853,858" Visible="0"/>
						<Atom3d ID="860" HasProperties="1" Mapping="410" Parent="57" UserID="239" DisplayStyle="Line" Hidden="1" XYZ="-0.0373455059163527,1.26863177341362,1.16018767140614" Connections="861" ForcefieldType="h1" Charge="0.053" Components="H" Visible="0">
							<Properties Force="30.9837609977324,-566.468006295883,382.174615153271" RelativeVelocity="1.26052483766734,-0.0409230335979734,0.363459310180841"/>
						</Atom3d>
						<Bond ID="861" Mapping="410" Parent="57" Hidden="1" Connects="853,860" Visible="0"/>
						<Atom3d ID="862" HasProperties="1" Mapping="410" Parent="57" UserID="240" DisplayStyle="Line" Hidden="1" XYZ="-0.0274111102690085,1.21027250003816,1.14512912977282" Connections="863" ForcefieldType="h1" Charge="0.053" Components="H" Visible="0">
							<Properties Force="-167.60885711875,-588.934280349438,-434.464573657494" RelativeVelocity="0.0825237223197008,0.161330521061935,-0.00214119897249402"/>
						</Atom3d>
						<Bond ID="863" Mapping="410" Parent="57" Hidden="1" Connects="853,862" Visible="0"/>
						<Atom3d ID="864" HasProperties="1" Mapping="410" Parent="57" UserID="241" DisplayStyle="Line" Hidden="1" XYZ="-0.112022529825763,1.22496885051548,1.16538822802872" Connections="865" ForcefieldType="h1" Charge="0.053" Components="H" Visible="0">
							<Properties Force="-488.709736786145,11.9314378984111,-300.181959642537" RelativeVelocity="0.901274891482478,0.200304287761419,-0.43897783060991"/>
						</Atom3d>
						<Bond ID="865" Mapping="410" Parent="57" Hidden="1" Connects="854,864" Visible="0"/>
						<Atom3d ID="866" HasProperties="1" Mapping="410" Parent="57" UserID="242" DisplayStyle="Line" Hidden="1" XYZ="-0.0971013555415288,1.24298263940529,1.22386863058246" Connections="867" ForcefieldType="h1" Charge="0.053" Components="H" Visible="0">
							<Properties Force="-38.7711062938154,417.916226826567,31.0679163848544" RelativeVelocity="-1.16597992838792,-0.503228750663083,-0.731703824521555"/>
						</Atom3d>
						<Bond ID="867" Mapping="410" Parent="57" Hidden="1" Connects="854,866" Visible="0"/>
						<Atom3d ID="868" HasProperties="1" Mapping="410" Parent="57" UserID="243" DisplayStyle="Line" Hidden="1" XYZ="-0.0702160455231736,1.15377058615501,1.19314876775201" Connections="869" ForcefieldType="h1o" Charge="0.41" Components="H" Visible="0">
							<Properties Force="-682.194262652433,457.896440282951,533.328586902811" RelativeVelocity="0.810638772492947,-0.449429963498689,0.0954776760838455"/>
						</Atom3d>
						<Bond ID="869" Mapping="410" Parent="57" Hidden="1" Connects="856,868" Visible="0"/>
						<Molecule ID="57" Mapping="410" Parent="2" Children="ci(18):17+853,4414" Name="Sketch 24" XYZ="0,0.319568515744381,0" Visible="0"/>
						<Atom3d ID="870" HasProperties="1" Mapping="410" Parent="59" UserID="244" DisplayStyle="Line" XYZ="-1.0957258759376,2.5183137609788,0.894911964398689" Connections="872,876,878,880" ForcefieldType="c4" Charge="-0.159" Components="C" Visible="0">
							<Properties Force="150.525644298326,1432.53318363043,-393.597977786353" RelativeVelocity="0.00856882576069238,-0.0851199977728271,-0.215981107987353"/>
						</Atom3d>
						<Atom3d ID="871" HasProperties="1" Mapping="410" Parent="59" UserID="245" DisplayStyle="Line" XYZ="-1.06537174513938,2.51685009213529,0.939667464226853" Connections="872,874,882,884" ForcefieldType="c4o" Charge="0.054" Components="C" Visible="0">
							<Properties Force="-116.614170528811,762.846539390838,-1110.95314208743" RelativeVelocity="0.0640710705846397,-0.195730622927894,0.0317538283589061"/>
						</Atom3d>
						<Bond ID="872" Mapping="410" Parent="59" Connects="870,871" Visible="0"/>
						<Atom3d ID="873" HasProperties="1" Mapping="410" Parent="59" UserID="246" DisplayStyle="Line" XYZ="-1.03491701066979,2.47834054915983,0.930900605694622" Connections="874,886" ForcefieldType="o2h" Charge="-0.57" Components="O" Visible="0">
							<Properties Force="43.336729147334,87.6339766210142,499.902396734677" RelativeVelocity="0.127509222123377,0.035702296968168,0.0644157128963487"/>
						</Atom3d>
						<Bond ID="874" Mapping="410" Parent="59" Connects="871,873" Visible="0"/>
						<Atom3d ID="875" HasProperties="1" Mapping="410" Parent="59" UserID="247" DisplayStyle="Line" Hidden="1" XYZ="-1.11259460714116,2.48636479996823,0.883040617278946" Connections="876" ForcefieldType="h1" Charge="0.053" Components="H" Visible="0">
							<Properties Force="41.8439143275041,-668.145741464199,64.1154217215389" RelativeVelocity="-0.142802783091903,-0.135549562704911,0.0446165642080282"/>
						</Atom3d>
						<Bond ID="876" Mapping="410" Parent="59" Hidden="1" Connects="870,875" Visible="0"/>
						<Atom3d ID="877" HasProperties="1" Mapping="410" Parent="59" UserID="248" DisplayStyle="Line" Hidden="1" XYZ="-1.07536319730218,2.53480797231309,0.864657002187896" Connections="878" ForcefieldType="h1" Charge="0.053" Components="H" Visible="0">
							<Properties Force="-85.9873796553138,-419.17857193352,314.163718924522" RelativeVelocity="-0.280402869956597,-0.0397452511882853,1.23728975797907"/>
						</Atom3d>
						<Bond ID="878" Mapping="410" Parent="59" Hidden="1" Connects="870,877" Visible="0"/>
						<Atom3d ID="879" HasProperties="1" Mapping="410" Parent="59" UserID="249" DisplayStyle="Line" Hidden="1" XYZ="-1.12547675951817,2.54296983414335,0.898463674169551" Connections="880" ForcefieldType="h1" Charge="0.053" Components="H" Visible="0">
							<Properties Force="-113.960773307922,128.161865009795,203.218819877135" RelativeVelocity="0.238096368063636,-0.0497040474346131,0.53176435324784"/>
						</Atom3d>
						<Bond ID="880" Mapping="410" Parent="59" Hidden="1" Connects="870,879" Visible="0"/>
						<Atom3d ID="881" HasProperties="1" Mapping="410" Parent="59" UserID="250" DisplayStyle="Line" Hidden="1" XYZ="-1.0878154428757,2.51258540510839,0.970594985772349" Connections="882" ForcefieldType="h1" Charge="0.053" Components="H" Visible="0">
							<Properties Force="-146.160043677589,-247.577186488302,350.465710343691" RelativeVelocity="0.0453738168160128,-0.704280719435312,-0.754545127220307"/>
						</Atom3d>
						<Bond ID="882" Mapping="410" Parent="59" Hidden="1" Connects="871,881" Visible="0"/>
						<Atom3d ID="883" HasProperties="1" Mapping="410" Parent="59" UserID="251" DisplayStyle="Line" Hidden="1" XYZ="-1.04672920641686,2.55333835607257,0.943038829156625" Connections="884" ForcefieldType="h1" Charge="0.053" Components="H" Visible="0">
							<Properties Force="-206.87598813267,-871.751485184836,-31.2419275910541" RelativeVelocity="-0.529768401152249,0.398366757137252,0.846690935716539"/>
						</Atom3d>
						<Bond ID="884" Mapping="410" Parent="59" Hidden="1" Connects="871,883" Visible="0"/>
						<Atom3d ID="885" HasProperties="1" Mapping="410" Parent="59" UserID="252" DisplayStyle="Line" Hidden="1" XYZ="-1.02013846094556,2.47408784243633,0.96150253719051" Connections="886" ForcefieldType="h1o" Charge="0.41" Components="H" Visible="0">
							<Properties Force="238.674045122331,-215.01448299526,-135.318187445477" RelativeVelocity="0.242281975124861,-0.883030285390948,-0.66980368998417"/>
						</Atom3d>
						<Bond ID="886" Mapping="410" Parent="59" Hidden="1" Connects="873,885" Visible="0"/>
						<Molecule ID="59" Mapping="410" Parent="2" Children="ci(18):17+870,4415" Name="Sketch 24" XYZ="0,0.319568515744381,0" Visible="0"/>
						<Atom3d ID="887" HasProperties="1" Mapping="410" Parent="61" UserID="253" DisplayStyle="Line" XYZ="-0.289574092365673,0.0185713516354605,-1.68025486189245" Connections="889,893,895,897" ForcefieldType="c4" Charge="-0.159" Components="C" Visible="0">
							<Properties Force="-194.591607604854,-200.81219628639,8.40261454922961" RelativeVelocity="0.0728494895053598,0.277341038769947,0.104332373390835"/>
						</Atom3d>
						<Atom3d ID="888" HasProperties="1" Mapping="410" Parent="61" UserID="254" DisplayStyle="Line" XYZ="-0.310416922620486,-0.0276162186883154,-1.69790874085059" Connections="889,891,899,901" ForcefieldType="c4o" Charge="0.054" Components="C" Visible="0">
							<Properties Force="1173.55159393405,-25.1426083927007,-253.637641603163" RelativeVelocity="0.0714762323381449,-0.098554209584828,0.0232824468237655"/>
						</Atom3d>
						<Bond ID="889" Mapping="410" Parent="61" Connects="887,888" Visible="0"/>
						<Atom3d ID="890" HasProperties="1" Mapping="410" Parent="61" UserID="255" DisplayStyle="Line" XYZ="-0.283816760455129,-0.0406550103282175,-1.73917800984787" Connections="891,903" ForcefieldType="o2h" Charge="-0.57" Components="O" Visible="0">
							<Properties Force="-239.780713299939,-891.157240904101,-387.207488346312" RelativeVelocity="0.0727152016061665,-0.102010815342046,-0.237485550351207"/>
						</Atom3d>
						<Bond ID="891" Mapping="410" Parent="61" Connects="888,890" Visible="0"/>
						<Atom3d ID="892" HasProperties="1" Mapping="410" Parent="61" UserID="256" DisplayStyle="Line" Hidden="1" XYZ="-0.315738762825343,0.0413663015355845,-1.6628421341958" Connections="893" ForcefieldType="h1" Charge="0.053" Components="H" Visible="0">
							<Properties Force="169.9952064058,-71.4419931733409,527.356538041371" RelativeVelocity="0.324270352233625,-0.314299870738394,-0.0463964333725877"/>
						</Atom3d>
						<Bond ID="893" Mapping="410" Parent="61" Hidden="1" Connects="887,892" Visible="0"/>
						<Atom3d ID="894" HasProperties="1" Mapping="410" Parent="61" UserID="257" DisplayStyle="Line" Hidden="1" XYZ="-0.283846511338801,0.0376093698564985,-1.71202093560553" Connections="895" ForcefieldType="h1" Charge="0.053" Components="H" Visible="0">
							<Properties Force="213.620216024417,472.894046054301,-857.463614512612" RelativeVelocity="-0.254058145377717,-0.216805560205099,0.613410743537328"/>
						</Atom3d>
						<Bond ID="895" Mapping="410" Parent="61" Hidden="1" Connects="887,894" Visible="0"/>
						<Atom3d ID="896" HasProperties="1" Mapping="410" Parent="61" UserID="258" DisplayStyle="Line" Hidden="1" XYZ="-0.254201046854359,0.0170940894882185,-1.66569348527263" Connections="897" ForcefieldType="h1" Charge="0.053" Components="H" Visible="0">
							<Properties Force="160.790841529694,-93.077553436593,574.617485783812" RelativeVelocity="-0.00596132947025553,0.549166943557128,1.21690891991168"/>
						</Atom3d>
						<Bond ID="897" Mapping="410" Parent="61" Hidden="1" Connects="887,896" Visible="0"/>
						<Atom3d ID="898" HasProperties="1" Mapping="410" Parent="61" UserID="259" DisplayStyle="Line" Hidden="1" XYZ="-0.3436116761677,-0.0152784699865545,-1.71003519465408" Connections="899" ForcefieldType="h1" Charge="0.053" Components="H" Visible="0">
							<Properties Force="-1241.12035587126,-302.195652440146,-123.943009168601" RelativeVelocity="-0.148490120687989,-0.256998358872669,0.0980407407492632"/>
						</Atom3d>
						<Bond ID="899" Mapping="410" Parent="61" Hidden="1" Connects="888,898" Visible="0"/>
						<Atom3d ID="900" HasProperties="1" Mapping="410" Parent="61" UserID="260" DisplayStyle="Line" Hidden="1" XYZ="-0.30966043448753,-0.0578320076139994,-1.67348518557352" Connections="901" ForcefieldType="h1" Charge="0.053" Components="H" Visible="0">
							<Properties Force="-308.890718112212,198.372130666272,166.867722730354" RelativeVelocity="0.110372298354429,-0.233312001640381,-0.156245263816135"/>
						</Atom3d>
						<Bond ID="901" Mapping="410" Parent="61" Hidden="1" Connects="888,900" Visible="0"/>
						<Atom3d ID="902" HasProperties="1" Mapping="410" Parent="61" UserID="261" DisplayStyle="Line" Hidden="1" XYZ="-0.29924418121048,-0.0700618450851884,-1.75250263312293" Connections="903" ForcefieldType="h1o" Charge="0.41" Components="H" Visible="0">
							<Properties Force="321.966650707799,1000.34371663686,418.130932180929" RelativeVelocity="0.497996269387231,0.565957002128372,0.0542480364232385"/>
						</Atom3d>
						<Bond ID="903" Mapping="410" Parent="61" Hidden="1" Connects="890,902" Visible="0"/>
						<Molecule ID="61" Mapping="410" Parent="2" Children="ci(18):17+887,4416" Name="Sketch 24" XYZ="0,0.319568515744381,0" Visible="0"/>
						<Atom3d ID="904" HasProperties="1" Mapping="410" Parent="63" UserID="262" DisplayStyle="Line" XYZ="-1.26380415612604,1.14337250951716,-0.567711973428872" Connections="906,910,912,914" ForcefieldType="c4" Charge="-0.159" Components="C" Visible="0">
							<Properties Force="810.138042632412,-71.681392516993,868.407126329686" RelativeVelocity="0.00941825445781878,0.09370943943486,0.068567701482779"/>
						</Atom3d>
						<Atom3d ID="905" HasProperties="1" Mapping="410" Parent="63" UserID="263" DisplayStyle="Line" XYZ="-1.28549696820768,1.13034172914739,-0.518074680546475" Connections="906,908,916,918" ForcefieldType="c4o" Charge="0.054" Components="C" Visible="0">
							<Properties Force="437.577288226599,836.846923255179,-810.425746643713" RelativeVelocity="0.0095306786736047,0.12414204913519,0.0569711782784421"/>
						</Atom3d>
						<Bond ID="906" Mapping="410" Parent="63" Connects="904,905" Visible="0"/>
						<Atom3d ID="907" HasProperties="1" Mapping="410" Parent="63" UserID="264" DisplayStyle="Line" XYZ="-1.27899929275895,1.0832394124377,-0.501468029368589" Connections="908,920" ForcefieldType="o2h" Charge="-0.57" Components="O" Visible="0">
							<Properties Force="46.9633514304816,319.84724335615,-568.066052305111" RelativeVelocity="0.161937332186875,0.146563362241374,0.0439688946234952"/>
						</Atom3d>
						<Bond ID="908" Mapping="410" Parent="63" Connects="905,907" Visible="0"/>
						<Atom3d ID="909" HasProperties="1" Mapping="410" Parent="63" UserID="265" DisplayStyle="Line" Hidden="1" XYZ="-1.27160444431934,1.11540051291276,-0.593292897649744" Connections="910" ForcefieldType="h1" Charge="0.053" Components="H" Visible="0">
							<Properties Force="-59.0615890442649,-15.8332058348996,-144.090840678118" RelativeVelocity="0.0273703214375175,0.688549558075474,0.0665913289258282"/>
						</Atom3d>
						<Bond ID="910" Mapping="410" Parent="63" Hidden="1" Connects="904,909" Visible="0"/>
						<Atom3d ID="911" HasProperties="1" Mapping="410" Parent="63" UserID="266" DisplayStyle="Line" Hidden="1" XYZ="-1.22219547556704,1.1476931502493,-0.565544496390607" Connections="912" ForcefieldType="h1" Charge="0.053" Components="H" Visible="0">
							<Properties Force="-1288.34001852764,-45.9746293767593,-90.5252711650008" RelativeVelocity="0.40455957505232,-0.817895638660873,-0.981402813554463"/>
						</Atom3d>
						<Bond ID="912" Mapping="410" Parent="63" Hidden="1" Connects="904,911" Visible="0"/>
						<Atom3d ID="913" HasProperties="1" Mapping="410" Parent="63" UserID="267" DisplayStyle="Line" Hidden="1" XYZ="-1.28163660436011,1.17747125099571,-0.577998312465394" Connections="914" ForcefieldType="h1" Charge="0.053" Components="H" Visible="0">
							<Properties Force="434.152807515928,-333.263797567811,-81.4870853219041" RelativeVelocity="0.444795059156595,1.0431403302542,-0.230317764191608"/>
						</Atom3d>
						<Bond ID="914" Mapping="410" Parent="63" Hidden="1" Connects="904,913" Visible="0"/>
						<Atom3d ID="915" HasProperties="1" Mapping="410" Parent="63" UserID="268" DisplayStyle="Line" Hidden="1" XYZ="-1.3223831767302,1.14242105188447,-0.521839903471702" Connections="916" ForcefieldType="h1" Charge="0.053" Components="H" Visible="0">
							<Properties Force="-353.480696407319,-493.796892000381,174.187964905948" RelativeVelocity="0.895892946021509,-0.641104445382819,-0.354655057396876"/>
						</Atom3d>
						<Bond ID="916" Mapping="410" Parent="63" Hidden="1" Connects="905,915" Visible="0"/>
						<Atom3d ID="917" HasProperties="1" Mapping="410" Parent="63" UserID="269" DisplayStyle="Line" Hidden="1" XYZ="-1.27077926878895,1.15640270013361,-0.493067583592255" Connections="918" ForcefieldType="h1" Charge="0.053" Components="H" Visible="0">
							<Properties Force="165.269265708967,-71.9675097249588,160.97306295157" RelativeVelocity="-0.181784430383728,0.100986752614675,-0.0284606530546353"/>
						</Atom3d>
						<Bond ID="918" Mapping="410" Parent="63" Hidden="1" Connects="905,917" Visible="0"/>
						<Atom3d ID="919" HasProperties="1" Mapping="410" Parent="63" UserID="270" DisplayStyle="Line" Hidden="1" XYZ="-1.29713521764563,1.08345715283755,-0.473085003873178" Connections="920" ForcefieldType="h1o" Charge="0.41" Components="H" Visible="0">
							<Properties Force="-251.591664248622,-221.467412833683,407.002044893841" RelativeVelocity="-0.20140412505889,-0.142138132697517,-0.0570776376855958"/>
						</Atom3d>
						<Bond ID="920" Mapping="410" Parent="63" Hidden="1" Connects="907,919" Visible="0"/>
						<Molecule ID="63" Mapping="410" Parent="2" Children="ci(18):17+904,4417" Name="Sketch 24" XYZ="0,0.319568515744381,0" Visible="0"/>
						<Atom3d ID="921" HasProperties="1" Mapping="410" Parent="65" UserID="271" DisplayStyle="Line" XYZ="-0.239204887361677,0.610842194553385,0.659909167347019" Connections="923,927,929,931" ForcefieldType="c4" Charge="-0.159" Components="C" Visible="0">
							<Properties Force="351.830938534782,-956.808953019307,137.500211247036" RelativeVelocity="-0.260200070999633,0.052406426441428,0.0502669742497637"/>
						</Atom3d>
						<Atom3d ID="922" HasProperties="1" Mapping="410" Parent="65" UserID="272" DisplayStyle="Line" XYZ="-0.221052213839488,0.610123086566809,0.608084310891795" Connections="923,925,933,935" ForcefieldType="c4o" Charge="0.054" Components="C" Visible="0">
							<Properties Force="666.388338595882,1582.07806682388,199.094790015745" RelativeVelocity="-0.0800365923563712,0.00642035611921224,-0.100339459267079"/>
						</Atom3d>
						<Bond ID="923" Mapping="410" Parent="65" Connects="921,922" Visible="0"/>
						<Atom3d ID="924" HasProperties="1" Mapping="410" Parent="65" UserID="273" DisplayStyle="Line" XYZ="-0.219995196576252,0.565638823257001,0.587289797315713" Connections="925,937" ForcefieldType="o2h" Charge="-0.57" Components="O" Visible="0">
							<Properties Force="106.848377643737,-983.841733183822,-41.3109138844654" RelativeVelocity="-0.081494019281986,-0.157754341727743,0.00266294051635862"/>
						</Atom3d>
						<Bond ID="925" Mapping="410" Parent="65" Connects="922,924" Visible="0"/>
						<Atom3d ID="926" HasProperties="1" Mapping="410" Parent="65" UserID="274" DisplayStyle="Line" Hidden="1" XYZ="-0.245893284288108,0.645166207811125,0.674923997683028" Connections="927" ForcefieldType="h1" Charge="0.053" Components="H" Visible="0">
							<Properties Force="-438.747299868987,616.794155804239,-201.049834482666" RelativeVelocity="-0.00136270654003265,-0.00967096598464668,0.182464949114827"/>
						</Atom3d>
						<Bond ID="927" Mapping="410" Parent="65" Hidden="1" Connects="921,926" Visible="0"/>
						<Atom3d ID="928" HasProperties="1" Mapping="410" Parent="65" UserID="275" DisplayStyle="Line" Hidden="1" XYZ="-0.210205343135089,0.599551452150057,0.684598553151254" Connections="929" ForcefieldType="h1" Charge="0.053" Components="H" Visible="0">
							<Properties Force="-182.171652516642,-259.229763016115,-345.235020774775" RelativeVelocity="-0.551814514367455,0.00122661790315813,-0.428666786826075"/>
						</Atom3d>
						<Bond ID="929" Mapping="410" Parent="65" Hidden="1" Connects="921,928" Visible="0"/>
						<Atom3d ID="930" HasProperties="1" Mapping="410" Parent="65" UserID="276" DisplayStyle="Line" Hidden="1" XYZ="-0.270006040507308,0.585630383981043,0.665615309361697" Connections="931" ForcefieldType="h1" Charge="0.053" Components="H" Visible="0">
							<Properties Force="442.103574893253,528.086570546571,-168.60685529106" RelativeVelocity="-0.798669504460955,1.42159855143393,0.0717458572287268"/>
						</Atom3d>
						<Bond ID="931" Mapping="410" Parent="65" Hidden="1" Connects="921,930" Visible="0"/>
						<Atom3d ID="932" HasProperties="1" Mapping="410" Parent="65" UserID="277" DisplayStyle="Line" Hidden="1" XYZ="-0.185399097785001,0.630121619143776,0.605518262723993" Connections="933" ForcefieldType="h1" Charge="0.053" Components="H" Visible="0">
							<Properties Force="-421.969795976022,-662.879340587067,258.83209231094" RelativeVelocity="0.757269528533905,0.0407628856228371,-0.90760820594838"/>
						</Atom3d>
						<Bond ID="933" Mapping="410" Parent="65" Hidden="1" Connects="922,932" Visible="0"/>
						<Atom3d ID="934" HasProperties="1" Mapping="410" Parent="65" UserID="278" DisplayStyle="Line" Hidden="1" XYZ="-0.240008315569633,0.632911398056225,0.582899794171101" Connections="935" ForcefieldType="h1" Charge="0.053" Components="H" Visible="0">
							<Properties Force="-537.570571090718,-39.4668624042108,187.840394323941" RelativeVelocity="-0.404549059799624,0.712936489443354,-0.0495769814744166"/>
						</Atom3d>
						<Bond ID="935" Mapping="410" Parent="65" Hidden="1" Connects="922,934" Visible="0"/>
						<Atom3d ID="936" HasProperties="1" Mapping="410" Parent="65" UserID="279" DisplayStyle="Line" Hidden="1" XYZ="-0.195642209401576,0.548531347014335,0.604608301111326" Connections="937" ForcefieldType="h1o" Charge="0.41" Components="H" Visible="0">
							<Properties Force="27.6005941923839,196.168538814453,-133.874948450006" RelativeVelocity="-0.501940163171133,0.62023479990584,0.390817743534435"/>
						</Atom3d>
						<Bond ID="937" Mapping="410" Parent="65" Hidden="1" Connects="924,936" Visible="0"/>
						<Molecule ID="65" Mapping="410" Parent="2" Children="ci(18):17+921,4418" Name="Sketch 24" XYZ="0,0.319568515744381,0" Visible="0"/>
						<Atom3d ID="938" HasProperties="1" Mapping="410" Parent="67" UserID="280" DisplayStyle="Line" XYZ="-0.359967846450452,0.830482880682441,0.0581369247405943" Connections="940,944,946,948" ForcefieldType="c4" Charge="-0.159" Components="C" Visible="0">
							<Properties Force="-909.282212070835,-1470.32227696374,787.419436902238" RelativeVelocity="-0.0358588394255963,0.133089714921025,-0.187865016744389"/>
						</Atom3d>
						<Atom3d ID="939" HasProperties="1" Mapping="410" Parent="67" UserID="281" DisplayStyle="Line" XYZ="-0.377857929415785,0.818284634682721,0.00878866631770842" Connections="940,942,950,952" ForcefieldType="c4o" Charge="0.054" Components="C" Visible="0">
							<Properties Force="2652.9926849732,10.6395555929759,64.3718511571923" RelativeVelocity="0.214325281538452,-0.329445742843733,-0.0326153156345974"/>
						</Atom3d>
						<Bond ID="940" Mapping="410" Parent="67" Connects="938,939" Visible="0"/>
						<Atom3d ID="941" HasProperties="1" Mapping="410" Parent="67" UserID="282" DisplayStyle="Line" XYZ="-0.416484507544144,0.788645606264906,0.0109458445678193" Connections="942,954" ForcefieldType="o2h" Charge="-0.57" Components="O" Visible="0">
							<Properties Force="-665.708086536265,100.11683107867,-578.45168419461" RelativeVelocity="0.0174193285539366,-0.297667972370549,-0.0845450392356626"/>
						</Atom3d>
						<Bond ID="942" Mapping="410" Parent="67" Connects="939,941" Visible="0"/>
						<Atom3d ID="943" HasProperties="1" Mapping="410" Parent="67" UserID="283" DisplayStyle="Line" Hidden="1" XYZ="-0.334328451661091,0.859428501850876,0.0635372504279395" Connections="944" ForcefieldType="h1" Charge="0.053" Components="H" Visible="0">
							<Properties Force="-89.2842773329367,-142.821074007518,-165.345304471457" RelativeVelocity="-0.0423941325967794,-0.419733945609781,-0.0176605609555048"/>
						</Atom3d>
						<Bond ID="944" Mapping="410" Parent="67" Hidden="1" Connects="938,943" Visible="0"/>
						<Atom3d ID="945" HasProperties="1" Mapping="410" Parent="67" UserID="284" DisplayStyle="Line" Hidden="1" XYZ="-0.347958982656991,0.795089076036968,0.0743082994767138" Connections="946" ForcefieldType="h1" Charge="0.053" Components="H" Visible="0">
							<Properties Force="175.931584042241,827.316514440488,-241.164427804364" RelativeVelocity="1.08294155004882,0.171349328558452,-0.452061591489146"/>
						</Atom3d>
						<Bond ID="946" Mapping="410" Parent="67" Hidden="1" Connects="938,945" Visible="0"/>
						<Atom3d ID="947" HasProperties="1" Mapping="410" Parent="67" UserID="285" DisplayStyle="Line" Hidden="1" XYZ="-0.393333246462153,0.835915471098915,0.0785025777979652" Connections="948" ForcefieldType="h1" Charge="0.053" Components="H" Visible="0">
							<Properties Force="340.478639527362,456.093039386067,53.8604874009947" RelativeVelocity="0.985631806647004,0.212557268719219,-0.524848510759025"/>
						</Atom3d>
						<Bond ID="948" Mapping="410" Parent="67" Hidden="1" Connects="938,947" Visible="0"/>
						<Atom3d ID="949" HasProperties="1" Mapping="410" Parent="67" UserID="286" DisplayStyle="Line" Hidden="1" XYZ="-0.347819440970974,0.79888971851937,-0.00915909905054008" Connections="950" ForcefieldType="h1" Charge="0.053" Components="H" Visible="0">
							<Properties Force="-288.99965573439,68.4845149056033,116.876010483195" RelativeVelocity="-0.0748763646188784,-0.225598510939595,0.470203575180297"/>
						</Atom3d>
						<Bond ID="950" Mapping="410" Parent="67" Hidden="1" Connects="939,949" Visible="0"/>
						<Atom3d ID="951" HasProperties="1" Mapping="410" Parent="67" UserID="287" DisplayStyle="Line" Hidden="1" XYZ="-0.379263312346842,0.849968543274525,-0.0122525497098438" Connections="952" ForcefieldType="h1" Charge="0.053" Components="H" Visible="0">
							<Properties Force="-730.585177855841,547.373468750749,-401.603268692574" RelativeVelocity="0.267368322596329,0.608425404750953,-0.353621561491233"/>
						</Atom3d>
						<Bond ID="952" Mapping="410" Parent="67" Hidden="1" Connects="939,951" Visible="0"/>
						<Atom3d ID="953" HasProperties="1" Mapping="410" Parent="67" UserID="288" DisplayStyle="Line" Hidden="1" XYZ="-0.426586455472185,0.790433628847467,-0.0214481925237172" Connections="954" ForcefieldType="h1o" Charge="0.41" Components="H" Visible="0">
							<Properties Force="-449.523656188196,-291.403863141244,-47.0580612563277" RelativeVelocity="0.203293910478119,0.653826896038354,1.20248975300908"/>
						</Atom3d>
						<Bond ID="954" Mapping="410" Parent="67" Hidden="1" Connects="941,953" Visible="0"/>
						<Molecule ID="67" Mapping="410" Parent="2" Children="ci(18):17+938,4419" Name="Sketch 24" XYZ="0.123004284446468,-0.130033334159464,0" Visible="0"/>
						<Atom3d ID="955" HasProperties="1" Mapping="410" Parent="69" UserID="289" DisplayStyle="Line" XYZ="-0.138295464292864,0.536890028222538,-0.229750892725494" Connections="957,961,963,965" ForcefieldType="c4" Charge="-0.159" Components="C" Visible="0">
							<Properties Force="-704.827677949159,519.196280990389,740.664920615767" RelativeVelocity="-0.147508638295992,0.0844316430066697,0.212100908092622"/>
						</Atom3d>
						<Atom3d ID="956" HasProperties="1" Mapping="410" Parent="69" UserID="290" DisplayStyle="Line" XYZ="-0.187099216894537,0.519551321035223,-0.243478971795192" Connections="957,959,967,969" ForcefieldType="c4o" Charge="0.054" Components="C" Visible="0">
							<Properties Force="171.542637414712,716.619761419178,-562.920286021644" RelativeVelocity="-0.0672076456044006,0.254162044211966,-0.294407370092012"/>
						</Atom3d>
						<Bond ID="957" Mapping="410" Parent="69" Connects="955,956" Visible="0"/>
						<Atom3d ID="958" HasProperties="1" Mapping="410" Parent="69" UserID="291" DisplayStyle="Line" XYZ="-0.185921556684928,0.493485896568071,-0.286745161386322" Connections="959,971" ForcefieldType="o2h" Charge="-0.57" Components="O" Visible="0">
							<Properties Force="503.856185241965,478.11557641554,-3.49842356554856" RelativeVelocity="-0.109693962650961,-0.165502340545828,0.0529720306752722"/>
						</Atom3d>
						<Bond ID="959" Mapping="410" Parent="69" Connects="956,958" Visible="0"/>
						<Atom3d ID="960" HasProperties="1" Mapping="410" Parent="69" UserID="292" DisplayStyle="Line" Hidden="1" XYZ="-0.121096988282594,0.555542752375455,-0.258513670368724" Connections="961" ForcefieldType="h1" Charge="0.053" Components="H" Visible="0">
							<Properties Force="123.786345729294,247.624839147209,-9.43590121770028" RelativeVelocity="-0.37916882233814,0.525033149053679,-0.639023435696864"/>
						</Atom3d>
						<Bond ID="961" Mapping="410" Parent="69" Hidden="1" Connects="955,960" Visible="0"/>
						<Atom3d ID="962" HasProperties="1" Mapping="410" Parent="69" UserID="293" DisplayStyle="Line" Hidden="1" XYZ="-0.117905965083656,0.507582799335086,-0.218850079537444" Connections="963" ForcefieldType="h1" Charge="0.053" Components="H" Visible="0">
							<Properties Force="745.952966024836,-889.816390652297,31.767246938165" RelativeVelocity="0.325990534190636,0.331100383091887,-0.783000080251319"/>
						</Atom3d>
						<Bond ID="963" Mapping="410" Parent="69" Hidden="1" Connects="955,962" Visible="0"/>
						<Atom3d ID="964" HasProperties="1" Mapping="410" Parent="69" UserID="294" DisplayStyle="Line" Hidden="1" XYZ="-0.141052322714071,0.558029379332987,-0.195878196319935" Connections="965" ForcefieldType="h1" Charge="0.053" Components="H" Visible="0">
							<Properties Force="56.4464002965558,51.5328152793556,-612.954735522478" RelativeVelocity="0.663726536609854,0.277695221211421,0.79553556811916"/>
						</Atom3d>
						<Bond ID="965" Mapping="410" Parent="69" Hidden="1" Connects="955,964" Visible="0"/>
						<Atom3d ID="966" HasProperties="1" Mapping="410" Parent="69" UserID="295" DisplayStyle="Line" Hidden="1" XYZ="-0.211018876299841,0.551223758271891,-0.247501838616573" Connections="967" ForcefieldType="h1" Charge="0.053" Components="H" Visible="0">
							<Properties Force="79.8302294924088,-424.257776920023,145.095500137614" RelativeVelocity="-0.165847696070736,-0.442577645352633,0.57408181103049"/>
						</Atom3d>
						<Bond ID="967" Mapping="410" Parent="69" Hidden="1" Connects="956,966" Visible="0"/>
						<Atom3d ID="968" HasProperties="1" Mapping="410" Parent="69" UserID="296" DisplayStyle="Line" Hidden="1" XYZ="-0.198905118636465,0.495912151285078,-0.215994950130118" Connections="969" ForcefieldType="h1" Charge="0.053" Components="H" Visible="0">
							<Properties Force="-365.411873021639,-174.102860868118,486.503623036666" RelativeVelocity="-1.12926954991572,-0.945296612734035,0.315711986496242"/>
						</Atom3d>
						<Bond ID="969" Mapping="410" Parent="69" Hidden="1" Connects="956,968" Visible="0"/>
						<Atom3d ID="970" HasProperties="1" Mapping="410" Parent="69" UserID="297" DisplayStyle="Line" Hidden="1" XYZ="-0.216593123776707,0.479798122282275,-0.285876154435988" Connections="971" ForcefieldType="h1o" Charge="0.41" Components="H" Visible="0">
							<Properties Force="-451.967052985182,-476.421005548445,-138.110461656048" RelativeVelocity="-0.287613606666093,-0.509186396582659,0.217331726597311"/>
						</Atom3d>
						<Bond ID="971" Mapping="410" Parent="69" Hidden="1" Connects="958,970" Visible="0"/>
						<Molecule ID="69" Mapping="410" Parent="2" Children="ci(18):17+955,4420" Name="Sketch 24" XYZ="0,0.319568515744381,0" Visible="0"/>
						<Atom3d ID="972" HasProperties="1" Mapping="410" Parent="71" UserID="298" DisplayStyle="Line" XYZ="-1.97285647294644,0.689475213075407,-1.10353283307811" Connections="974,978,980,982" ForcefieldType="c4" Charge="-0.159" Components="C" Visible="0">
							<Properties Force="-465.52086738148,-710.205970100962,-651.73473762301" RelativeVelocity="-0.0915816391184314,0.105474746882307,-0.17406115372643"/>
						</Atom3d>
						<Atom3d ID="973" HasProperties="1" Mapping="410" Parent="71" UserID="299" DisplayStyle="Line" XYZ="-1.95916586233015,0.635975863096384,-1.09751317097792" Connections="974,976,984,986" ForcefieldType="c4o" Charge="0.054" Components="C" Visible="0">
							<Properties Force="-250.29075963585,-92.6408556974202,121.777593568403" RelativeVelocity="0.347796555568735,-0.0833238752214473,0.251886797422179"/>
						</Atom3d>
						<Bond ID="974" Mapping="410" Parent="71" Connects="972,973" Visible="0"/>
						<Atom3d ID="975" HasProperties="1" Mapping="410" Parent="71" UserID="300" DisplayStyle="Line" XYZ="-1.96666565482913,0.622090007300361,-1.04859279394203" Connections="976,988" ForcefieldType="o2h" Charge="-0.57" Components="O" Visible="0">
							<Properties Force="-381.715278790545,748.375787841386,-669.58369655014" RelativeVelocity="0.0124736324279403,-0.1246256911007,-0.058664080039559"/>
						</Atom3d>
						<Bond ID="976" Mapping="410" Parent="71" Connects="973,975" Visible="0"/>
						<Atom3d ID="977" HasProperties="1" Mapping="410" Parent="71" UserID="301" DisplayStyle="Line" Hidden="1" XYZ="-1.95425395826205,0.713769960884213,-1.08102051485257" Connections="978" ForcefieldType="h1" Charge="0.053" Components="H" Visible="0">
							<Properties Force="500.083860113142,119.760025883724,489.386603591132" RelativeVelocity="-0.0231996328472907,0.473825084878843,-1.02070344487438"/>
						</Atom3d>
						<Bond ID="978" Mapping="410" Parent="71" Hidden="1" Connects="972,977" Visible="0"/>
						<Atom3d ID="979" HasProperties="1" Mapping="410" Parent="71" UserID="302" DisplayStyle="Line" Hidden="1" XYZ="-2.0112675474234,0.693485983942017,-1.09337619920106" Connections="980" ForcefieldType="h1" Charge="0.053" Components="H" Visible="0">
							<Properties Force="424.830093250613,-31.5574665582736,-331.70424114617" RelativeVelocity="-0.748286539870915,-0.644353548278276,-1.28383321721311"/>
						</Atom3d>
						<Bond ID="980" Mapping="410" Parent="71" Hidden="1" Connects="972,979" Visible="0"/>
						<Atom3d ID="981" HasProperties="1" Mapping="410" Parent="71" UserID="303" DisplayStyle="Line" Hidden="1" XYZ="-1.96607443918549,0.702706571757712,-1.14063969414657" Connections="982" ForcefieldType="h1" Charge="0.053" Components="H" Visible="0">
							<Properties Force="-243.997112335233,-331.092996540818,484.727706461574" RelativeVelocity="0.431378873826567,0.273753002295217,-0.954531962058722"/>
						</Atom3d>
						<Bond ID="982" Mapping="410" Parent="71" Hidden="1" Connects="972,981" Visible="0"/>
						<Atom3d ID="983" HasProperties="1" Mapping="410" Parent="71" UserID="304" DisplayStyle="Line" Hidden="1" XYZ="-1.92242192836881,0.626460238902076,-1.10674031954502" Connections="984" ForcefieldType="h1" Charge="0.053" Components="H" Visible="0">
							<Properties Force="85.7137261274658,385.923187404614,-53.7348491838752" RelativeVelocity="0.331659531492011,0.115460547205281,-0.250867214175669"/>
						</Atom3d>
						<Bond ID="984" Mapping="410" Parent="71" Hidden="1" Connects="973,983" Visible="0"/>
						<Atom3d ID="985" HasProperties="1" Mapping="410" Parent="71" UserID="305" DisplayStyle="Line" Hidden="1" XYZ="-1.97969378899333,0.61206260514044,-1.12268119391127" Connections="986" ForcefieldType="h1" Charge="0.053" Components="H" Visible="0">
							<Properties Force="-26.2044418482206,476.937267406789,433.896330934127" RelativeVelocity="0.36687939943867,-0.0893606653747275,0.412428554818169"/>
						</Atom3d>
						<Bond ID="986" Mapping="410" Parent="71" Hidden="1" Connects="973,985" Visible="0"/>
						<Atom3d ID="987" HasProperties="1" Mapping="410" Parent="71" UserID="306" DisplayStyle="Line" Hidden="1" XYZ="-1.95774094457196,0.589625972659787,-1.04789555003373" Connections="988" ForcefieldType="h1o" Charge="0.41" Components="H" Visible="0">
							<Properties Force="208.683662467266,-387.316282866218,103.13973254846" RelativeVelocity="-0.0338411967335384,-0.346482071353618,-0.605508515894588"/>
						</Atom3d>
						<Bond ID="988" Mapping="410" Parent="71" Hidden="1" Connects="975,987" Visible="0"/>
						<Molecule ID="71" Mapping="410" Parent="2" Children="ci(18):17+972,4421" Name="Sketch 24" XYZ="0,0.319568515744381,0" Visible="0"/>
						<Atom3d ID="989" HasProperties="1" Mapping="410" Parent="73" UserID="307" DisplayStyle="Line" XYZ="1.55680620216506,-0.176101476026332,0.492157646703746" Connections="991,995,997,999" ForcefieldType="c4" Charge="-0.159" Components="C" Visible="0">
							<Properties Force="-404.720063614106,-600.670209300738,-103.983596007571" RelativeVelocity="-0.0628830907906544,0.0226058321008149,0.125962595028108"/>
						</Atom3d>
						<Atom3d ID="990" HasProperties="1" Mapping="410" Parent="73" UserID="308" DisplayStyle="Line" XYZ="1.52410050722088,-0.155427461040537,0.531495997480049" Connections="991,993,1001,1003" ForcefieldType="c4o" Charge="0.054" Components="C" Visible="0">
							<Properties Force="1383.07457920648,-305.062229127021,-128.543713621871" RelativeVelocity="-0.113418597496107,0.195725425125518,0.000105817298956229"/>
						</Atom3d>
						<Bond ID="991" Mapping="410" Parent="73" Connects="989,990" Visible="0"/>
						<Atom3d ID="992" HasProperties="1" Mapping="410" Parent="73" UserID="309" DisplayStyle="Line" XYZ="1.48424470567443,-0.186673518483438,0.541546112622764" Connections="993,1005" ForcefieldType="o2h" Charge="-0.57" Components="O" Visible="0">
							<Properties Force="473.848143759502,1247.19148966341,-271.306413773528" RelativeVelocity="0.219458065687834,-0.140436753284705,-0.101739369468483"/>
						</Atom3d>
						<Bond ID="993" Mapping="410" Parent="73" Connects="990,992" Visible="0"/>
						<Atom3d ID="994" HasProperties="1" Mapping="410" Parent="73" UserID="310" DisplayStyle="Line" Hidden="1" XYZ="1.56696165232566,-0.214189003114862,0.497625812288672" Connections="995" ForcefieldType="h1" Charge="0.053" Components="H" Visible="0">
							<Properties Force="-94.3891914261588,450.565097497,98.8299480328869" RelativeVelocity="-0.100359273403651,-0.311699620497748,-0.29599301775404"/>
						</Atom3d>
						<Bond ID="995" Mapping="410" Parent="73" Hidden="1" Connects="989,994" Visible="0"/>
						<Atom3d ID="996" HasProperties="1" Mapping="410" Parent="73" UserID="311" DisplayStyle="Line" Hidden="1" XYZ="1.58788507469276,-0.154957514868664,0.484253706359338" Connections="997" ForcefieldType="h1" Charge="0.053" Components="H" Visible="0">
							<Properties Force="441.511874345221,206.968386829798,460.973371800713" RelativeVelocity="0.467248830335317,0.375417805869514,-0.139993246149324"/>
						</Atom3d>
						<Bond ID="997" Mapping="410" Parent="73" Hidden="1" Connects="989,996" Visible="0"/>
						<Atom3d ID="998" HasProperties="1" Mapping="410" Parent="73" UserID="312" DisplayStyle="Line" Hidden="1" XYZ="1.54032945210646,-0.173840107082302,0.457189347047029" Connections="999" ForcefieldType="h1" Charge="0.053" Components="H" Visible="0">
							<Properties Force="-485.851435614618,-206.704209512812,-86.9470816986597" RelativeVelocity="-0.0421606490197318,-1.02274170933946,0.799423641954476"/>
						</Atom3d>
						<Bond ID="999" Mapping="410" Parent="73" Hidden="1" Connects="989,998" Visible="0"/>
						<Atom3d ID="1000" HasProperties="1" Mapping="410" Parent="73" UserID="313" DisplayStyle="Line" Hidden="1" XYZ="1.51745337747818,-0.119605857292653,0.517364620882019" Connections="1001" ForcefieldType="h1" Charge="0.053" Components="H" Visible="0">
							<Properties Force="-825.46286136287,-23.2317400194504,70.3663364536911" RelativeVelocity="-0.347649809562197,0.412296282560591,0.614432725634216"/>
						</Atom3d>
						<Bond ID="1001" Mapping="410" Parent="73" Hidden="1" Connects="990,1000" Visible="0"/>
						<Atom3d ID="1002" HasProperties="1" Mapping="410" Parent="73" UserID="314" DisplayStyle="Line" Hidden="1" XYZ="1.54867876191741,-0.146997753525897,0.562742883532906" Connections="1003" ForcefieldType="h1" Charge="0.053" Components="H" Visible="0">
							<Properties Force="-745.878764624009,-466.787337947114,-162.00169522273" RelativeVelocity="-0.0984361692383576,-0.00827540980051828,0.0425014538489008"/>
						</Atom3d>
						<Bond ID="1003" Mapping="410" Parent="73" Hidden="1" Connects="990,1002" Visible="0"/>
						<Atom3d ID="1004" HasProperties="1" Mapping="410" Parent="73" UserID="315" DisplayStyle="Line" Hidden="1" XYZ="1.46086096986015,-0.165269323852043,0.555508936088527" Connections="1005" ForcefieldType="h1o" Charge="0.41" Components="H" Visible="0">
							<Properties Force="154.972947093402,-416.37488180529,138.054837409505" RelativeVelocity="0.627003483268912,-0.00247527668386495,0.461976219094166"/>
						</Atom3d>
						<Bond ID="1005" Mapping="410" Parent="73" Hidden="1" Connects="992,1004" Visible="0"/>
						<Molecule ID="73" Mapping="410" Parent="2" Children="ci(18):17+989,4422" Name="Sketch 24" XYZ="0,0.319568515744381,0" Visible="0"/>
						<Atom3d ID="1006" HasProperties="1" Mapping="410" Parent="75" UserID="316" DisplayStyle="Line" XYZ="2.15795621139965,0.981887274882111,0.819214100082105" Connections="1008,1012,1014,1016" ForcefieldType="c4" Charge="-0.159" Components="C" Visible="0">
							<Properties Force="1453.01904661835,-657.742551694756,134.333740705302" RelativeVelocity="-0.146676931567373,-0.0538115131135584,0.240056669635148"/>
						</Atom3d>
						<Atom3d ID="1007" HasProperties="1" Mapping="410" Parent="75" UserID="317" DisplayStyle="Line" XYZ="2.10944405199305,0.970132854640436,0.835798202419265" Connections="1008,1010,1018,1020" ForcefieldType="c4o" Charge="0.054" Components="C" Visible="0">
							<Properties Force="-349.939277180699,812.615509213799,924.558383816753" RelativeVelocity="-0.340240588807435,0.207135561707798,-0.0933798620910439"/>
						</Atom3d>
						<Bond ID="1008" Mapping="410" Parent="75" Connects="1006,1007" Visible="0"/>
						<Atom3d ID="1009" HasProperties="1" Mapping="410" Parent="75" UserID="318" DisplayStyle="Line" XYZ="2.11401150265392,0.947181292312304,0.881765196649424" Connections="1010,1022" ForcefieldType="o2h" Charge="-0.57" Components="O" Visible="0">
							<Properties Force="-484.008397296744,160.283311187267,-709.416405857212" RelativeVelocity="0.187103025662901,-0.0634233397233962,0.0464473297142679"/>
						</Atom3d>
						<Bond ID="1010" Mapping="410" Parent="75" Connects="1007,1009" Visible="0"/>
						<Atom3d ID="1011" HasProperties="1" Mapping="410" Parent="75" UserID="319" DisplayStyle="Line" Hidden="1" XYZ="2.17726623573894,1.00184668743211,0.846328773172626" Connections="1012" ForcefieldType="h1" Charge="0.053" Components="H" Visible="0">
							<Properties Force="-146.097522676173,155.361975241014,241.386976069044" RelativeVelocity="-0.335609045573765,-0.000204711412544457,-0.572200071109102"/>
						</Atom3d>
						<Bond ID="1012" Mapping="410" Parent="75" Hidden="1" Connects="1006,1011" Visible="0"/>
						<Atom3d ID="1013" HasProperties="1" Mapping="410" Parent="75" UserID="320" DisplayStyle="Line" Hidden="1" XYZ="2.16094911350419,1.00361488537733,0.788111953653858" Connections="1014" ForcefieldType="h1" Charge="0.053" Components="H" Visible="0">
							<Properties Force="-198.474409419326,214.640463889681,-562.773332434444" RelativeVelocity="0.90092163384373,1.17709511266447,-0.658007374036791"/>
						</Atom3d>
						<Bond ID="1014" Mapping="410" Parent="75" Hidden="1" Connects="1006,1013" Visible="0"/>
						<Atom3d ID="1015" HasProperties="1" Mapping="410" Parent="75" UserID="321" DisplayStyle="Line" Hidden="1" XYZ="2.1818529048491,0.950087676522616,0.814165009027241" Connections="1016" ForcefieldType="h1" Charge="0.053" Components="H" Visible="0">
							<Properties Force="-542.277119544477,244.893971322231,-73.9441847034957" RelativeVelocity="0.795483944216417,0.738524584019337,-0.088783706063614"/>
						</Atom3d>
						<Bond ID="1016" Mapping="410" Parent="75" Hidden="1" Connects="1006,1015" Visible="0"/>
						<Atom3d ID="1017" HasProperties="1" Mapping="410" Parent="75" UserID="322" DisplayStyle="Line" Hidden="1" XYZ="2.08879260064789,0.94835122405872,0.811600344714966" Connections="1018" ForcefieldType="h1" Charge="0.053" Components="H" Visible="0">
							<Properties Force="-101.111095625675,-190.48255786733,-194.707262688043" RelativeVelocity="-1.15359815141953,0.22511464804999,1.11688307777176"/>
						</Atom3d>
						<Bond ID="1018" Mapping="410" Parent="75" Hidden="1" Connects="1007,1017" Visible="0"/>
						<Atom3d ID="1019" HasProperties="1" Mapping="410" Parent="75" UserID="323" DisplayStyle="Line" Hidden="1" XYZ="2.09040539489578,1.00613848545074,0.840141128168163" Connections="1020" ForcefieldType="h1" Charge="0.053" Components="H" Visible="0">
							<Properties Force="212.046283915025,-816.085538100533,-25.4941068528308" RelativeVelocity="-0.0943501626430953,-0.470814600710161,0.134284752501345"/>
						</Atom3d>
						<Bond ID="1020" Mapping="410" Parent="75" Hidden="1" Connects="1007,1019" Visible="0"/>
						<Atom3d ID="1021" HasProperties="1" Mapping="410" Parent="75" UserID="324" DisplayStyle="Line" Hidden="1" XYZ="2.08094041411226,0.948219119398861,0.891972131239411" Connections="1022" ForcefieldType="h1o" Charge="0.41" Components="H" Visible="0">
							<Properties Force="245.712746442016,26.3965676139868,287.03042476238" RelativeVelocity="0.497534754445733,0.245097260200408,0.189129629511368"/>
						</Atom3d>
						<Bond ID="1022" Mapping="410" Parent="75" Hidden="1" Connects="1009,1021" Visible="0"/>
						<Molecule ID="75" Mapping="410" Parent="2" Children="ci(18):17+1006,4423" Name="Sketch 24" XYZ="0,0.319568515744381,0" Visible="0"/>
						<Atom3d ID="1023" HasProperties="1" Mapping="410" Parent="77" UserID="325" DisplayStyle="Line" XYZ="-0.238261182000295,-0.621928249971718,1.52432553207451" Connections="1025,1029,1031,1033" ForcefieldType="c4" Charge="-0.159" Components="C" Visible="0">
							<Properties Force="-235.132080947797,-956.426461318318,209.483164228194" RelativeVelocity="-0.14900554298259,0.0629530409154814,-0.0634191036540326"/>
						</Atom3d>
						<Atom3d ID="1024" HasProperties="1" Mapping="410" Parent="77" UserID="326" DisplayStyle="Line" XYZ="-0.262286461054681,-0.609459140918633,1.57170879128451" Connections="1025,1027,1035,1037" ForcefieldType="c4o" Charge="0.054" Components="C" Visible="0">
							<Properties Force="-489.547642858797,-206.875341984731,-629.002121322002" RelativeVelocity="0.0790208927642474,-0.0466437471542391,-0.0985322475294125"/>
						</Atom3d>
						<Bond ID="1025" Mapping="410" Parent="77" Connects="1023,1024" Visible="0"/>
						<Atom3d ID="1026" HasProperties="1" Mapping="410" Parent="77" UserID="327" DisplayStyle="Line" XYZ="-0.307033139725923,-0.586093168750894,1.5660030083106" Connections="1027,1039" ForcefieldType="o2h" Charge="-0.57" Components="O" Visible="0">
							<Properties Force="365.483222717801,99.3898737912103,-222.311434957852" RelativeVelocity="-0.136090354437166,-0.185178078284989,-0.108619390830594"/>
						</Atom3d>
						<Bond ID="1027" Mapping="410" Parent="77" Connects="1024,1026" Visible="0"/>
						<Atom3d ID="1028" HasProperties="1" Mapping="410" Parent="77" UserID="328" DisplayStyle="Line" Hidden="1" XYZ="-0.241630537496127,-0.593599128023098,1.49732190121511" Connections="1029" ForcefieldType="h1" Charge="0.053" Components="H" Visible="0">
							<Properties Force="-107.670271964748,-186.85443304832,155.766048928518" RelativeVelocity="0.261375747964572,0.934705004452392,-0.790394494203411"/>
						</Atom3d>
						<Bond ID="1029" Mapping="410" Parent="77" Hidden="1" Connects="1023,1028" Visible="0"/>
						<Atom3d ID="1030" HasProperties="1" Mapping="410" Parent="77" UserID="329" DisplayStyle="Line" Hidden="1" XYZ="-0.254843245409549,-0.656828184499091,1.51256927515655" Connections="1031" ForcefieldType="h1" Charge="0.053" Components="H" Visible="0">
							<Properties Force="286.904459344252,698.604767302554,-209.200269573805" RelativeVelocity="-0.24326088682567,-0.862259105425261,-0.166992737853366"/>
						</Atom3d>
						<Bond ID="1031" Mapping="410" Parent="77" Hidden="1" Connects="1023,1030" Visible="0"/>
						<Atom3d ID="1032" HasProperties="1" Mapping="410" Parent="77" UserID="330" DisplayStyle="Line" Hidden="1" XYZ="-0.1997062810796,-0.629488227585763,1.52941656061355" Connections="1033" ForcefieldType="h1" Charge="0.053" Components="H" Visible="0">
							<Properties Force="-520.13953679545,-16.4184936997139,85.653295965815" RelativeVelocity="-0.011652065566401,-0.419351524986802,0.705871852370693"/>
						</Atom3d>
						<Bond ID="1033" Mapping="410" Parent="77" Hidden="1" Connects="1023,1032" Visible="0"/>
						<Atom3d ID="1034" HasProperties="1" Mapping="410" Parent="77" UserID="331" DisplayStyle="Line" Hidden="1" XYZ="-0.23674492304723,-0.590087229679492,1.59204153283068" Connections="1035" ForcefieldType="h1" Charge="0.053" Components="H" Visible="0">
							<Properties Force="173.819368959078,585.832178181816,561.353364045238" RelativeVelocity="-0.174681642714591,0.155822502321148,-0.852863564956092"/>
						</Atom3d>
						<Bond ID="1035" Mapping="410" Parent="77" Hidden="1" Connects="1024,1034" Visible="0"/>
						<Atom3d ID="1036" HasProperties="1" Mapping="410" Parent="77" UserID="332" DisplayStyle="Line" Hidden="1" XYZ="-0.272395141465279,-0.640964110059559,1.59196650144179" Connections="1037" ForcefieldType="h1" Charge="0.053" Components="H" Visible="0">
							<Properties Force="355.498029341769,-182.624226578779,-37.9812043706284" RelativeVelocity="-0.162869399344177,0.106750123656526,0.0185764640655348"/>
						</Atom3d>
						<Bond ID="1037" Mapping="410" Parent="77" Hidden="1" Connects="1024,1036" Visible="0"/>
						<Atom3d ID="1038" HasProperties="1" Mapping="410" Parent="77" UserID="333" DisplayStyle="Line" Hidden="1" XYZ="-0.299343323295475,-0.558473234463405,1.54747756415205" Connections="1039" ForcefieldType="h1o" Charge="0.41" Components="H" Visible="0">
							<Properties Force="8.72004418557221,198.978719709765,101.089476714754" RelativeVelocity="-0.519485758534604,-0.477562910847556,-0.305017600843274"/>
						</Atom3d>
						<Bond ID="1039" Mapping="410" Parent="77" Hidden="1" Connects="1026,1038" Visible="0"/>
						<Molecule ID="77" Mapping="410" Parent="2" Children="ci(18):17+1023,4424" Name="Sketch 24" XYZ="0,0.319568515744381,0" Visible="0"/>
						<Atom3d ID="1040" HasProperties="1" Mapping="410" Parent="79" UserID="334" DisplayStyle="Line" XYZ="0.901628515050603,0.668180663800621,-0.0419522525681664" Connections="1042,1046,1048,1050" ForcefieldType="c4" Charge="-0.159" Components="C" Visible="0">
							<Properties Force="56.2198370453657,-1675.7167081723,-641.901555542325" RelativeVelocity="-0.141893268723378,0.180642239110097,0.0919551512050277"/>
						</Atom3d>
						<Atom3d ID="1041" HasProperties="1" Mapping="410" Parent="79" UserID="335" DisplayStyle="Line" XYZ="0.861254268834797,0.673078583928791,-0.0767811233221647" Connections="1042,1044,1052,1054" ForcefieldType="c4o" Charge="0.054" Components="C" Visible="0">
							<Properties Force="-65.9190082290575,248.921815581262,-891.990333475696" RelativeVelocity="-0.0826591056574419,0.0644686171321864,-0.131983052403696"/>
						</Atom3d>
						<Bond ID="1042" Mapping="410" Parent="79" Connects="1040,1041" Visible="0"/>
						<Atom3d ID="1043" HasProperties="1" Mapping="410" Parent="79" UserID="336" DisplayStyle="Line" XYZ="0.841317201211648,0.628956367759866,-0.09140199570171" Connections="1044,1056" ForcefieldType="o2h" Charge="-0.57" Components="O" Visible="0">
							<Properties Force="42.5837693811153,-142.893862519757,244.12038539926" RelativeVelocity="-0.0913642196990071,-0.0431943342323554,-0.0703346661492851"/>
						</Atom3d>
						<Bond ID="1044" Mapping="410" Parent="79" Connects="1041,1043" Visible="0"/>
						<Atom3d ID="1045" HasProperties="1" Mapping="410" Parent="79" UserID="337" DisplayStyle="Line" Hidden="1" XYZ="0.932073702524825,0.650628264203411,-0.0613934944404117" Connections="1046" ForcefieldType="h1" Charge="0.053" Components="H" Visible="0">
							<Properties Force="-297.15341868614,342.05125234825,484.899253452955" RelativeVelocity="-0.0934201826595177,0.30507331144349,-0.0757555900763391"/>
						</Atom3d>
						<Bond ID="1046" Mapping="410" Parent="79" Hidden="1" Connects="1040,1045" Visible="0"/>
						<Atom3d ID="1047" HasProperties="1" Mapping="410" Parent="79" UserID="338" DisplayStyle="Line" Hidden="1" XYZ="0.889256743993436,0.642833120658619,-0.0140072414213441" Connections="1048" ForcefieldType="h1" Charge="0.053" Components="H" Visible="0">
							<Properties Force="250.999377704437,298.622793896854,-155.561982583419" RelativeVelocity="-0.716935573172826,-0.699838540744634,0.381419835178328"/>
						</Atom3d>
						<Bond ID="1048" Mapping="410" Parent="79" Hidden="1" Connects="1040,1047" Visible="0"/>
						<Atom3d ID="1049" HasProperties="1" Mapping="410" Parent="79" UserID="339" DisplayStyle="Line" Hidden="1" XYZ="0.910697231998766,0.701548896027935,-0.0269052178715252" Connections="1050" ForcefieldType="h1" Charge="0.053" Components="H" Visible="0">
							<Properties Force="338.390252492144,579.233179882703,257.506957593853" RelativeVelocity="0.09097104665488,-0.0599263333558046,-0.159673791883798"/>
						</Atom3d>
						<Bond ID="1050" Mapping="410" Parent="79" Hidden="1" Connects="1040,1049" Visible="0"/>
						<Atom3d ID="1051" HasProperties="1" Mapping="410" Parent="79" UserID="340" DisplayStyle="Line" Hidden="1" XYZ="0.872214587384318,0.689885831040364,-0.111342929848956" Connections="1052" ForcefieldType="h1" Charge="0.053" Components="H" Visible="0">
							<Properties Force="43.6777982136617,195.848959701314,620.675803186715" RelativeVelocity="0.251436555380265,-0.115737758194698,-0.928257461524562"/>
						</Atom3d>
						<Bond ID="1052" Mapping="410" Parent="79" Hidden="1" Connects="1041,1051" Visible="0"/>
						<Atom3d ID="1053" HasProperties="1" Mapping="410" Parent="79" UserID="341" DisplayStyle="Line" Hidden="1" XYZ="0.834720795042684,0.694953648256533,-0.0591050033800182" Connections="1054" ForcefieldType="h1" Charge="0.053" Components="H" Visible="0">
							<Properties Force="-326.757864910371,184.46140681663,-166.227998603449" RelativeVelocity="0.538475257605901,-0.00593409780595164,-0.194462646877192"/>
						</Atom3d>
						<Bond ID="1054" Mapping="410" Parent="79" Hidden="1" Connects="1041,1053" Visible="0"/>
						<Atom3d ID="1055" HasProperties="1" Mapping="410" Parent="79" UserID="342" DisplayStyle="Line" Hidden="1" XYZ="0.823514116500496,0.636568031411463,-0.119195717886332" Connections="1056" ForcefieldType="h1o" Charge="0.41" Components="H" Visible="0">
							<Properties Force="-89.2865645179868,-89.8070266819738,25.5159239508369" RelativeVelocity="0.434599608786696,0.0440428555266456,0.471595733421332"/>
						</Atom3d>
						<Bond ID="1056" Mapping="410" Parent="79" Hidden="1" Connects="1043,1055" Visible="0"/>
						<Molecule ID="79" Mapping="410" Parent="2" Children="ci(18):17+1040,4425" Name="Sketch 24" XYZ="0,0.319568515744381,0" Visible="0"/>
						<Atom3d ID="1057" HasProperties="1" Mapping="410" Parent="81" UserID="343" DisplayStyle="Line" XYZ="0.693602544873053,0.369082264316191,1.40955825686885" Connections="1059,1063,1065,1067" ForcefieldType="c4" Charge="-0.159" Components="C" Visible="0">
							<Properties Force="-525.42526022512,-2059.4233765717,700.602023805682" RelativeVelocity="-0.217706322259616,-0.0571865892362377,0.286019151535273"/>
						</Atom3d>
						<Atom3d ID="1058" HasProperties="1" Mapping="410" Parent="81" UserID="344" DisplayStyle="Line" XYZ="0.644361342319326,0.343243019127058,1.4110568708288" Connections="1059,1061,1069,1071" ForcefieldType="c4o" Charge="0.054" Components="C" Visible="0">
							<Properties Force="236.568273611207,11.5546830259989,-103.158674298408" RelativeVelocity="-0.23918429696324,-0.213975058210825,-0.0587549229037449"/>
						</Atom3d>
						<Bond ID="1059" Mapping="410" Parent="81" Connects="1057,1058" Visible="0"/>
						<Atom3d ID="1060" HasProperties="1" Mapping="410" Parent="81" UserID="345" DisplayStyle="Line" XYZ="0.638251846742152,0.314781702490879,1.3689306015874" Connections="1061,1073" ForcefieldType="o2h" Charge="-0.57" Components="O" Visible="0">
							<Properties Force="-381.475452747749,146.409054575301,79.9423878715488" RelativeVelocity="-0.0138057600071158,0.146709929404886,0.157135014083728"/>
						</Atom3d>
						<Bond ID="1061" Mapping="410" Parent="81" Connects="1058,1060" Visible="0"/>
						<Atom3d ID="1062" HasProperties="1" Mapping="410" Parent="81" UserID="346" DisplayStyle="Line" Hidden="1" XYZ="0.720981859577477,0.34013833309654,1.41556305125831" Connections="1063" ForcefieldType="h1" Charge="0.053" Components="H" Visible="0">
							<Properties Force="-209.269913022776,618.108063466373,-332.25292160504" RelativeVelocity="-0.365661309076171,-0.406246463124509,0.521630757820879"/>
						</Atom3d>
						<Bond ID="1063" Mapping="410" Parent="81" Hidden="1" Connects="1057,1062" Visible="0"/>
						<Atom3d ID="1064" HasProperties="1" Mapping="410" Parent="81" UserID="347" DisplayStyle="Line" Hidden="1" XYZ="0.696909765603927,0.394185699762089,1.43802870221973" Connections="1065" ForcefieldType="h1" Charge="0.053" Components="H" Visible="0">
							<Properties Force="31.9085429046307,420.309154118643,263.540925171619" RelativeVelocity="0.518352717395231,0.0555256123222818,0.366940856322411"/>
						</Atom3d>
						<Bond ID="1065" Mapping="410" Parent="81" Hidden="1" Connects="1057,1064" Visible="0"/>
						<Atom3d ID="1066" HasProperties="1" Mapping="410" Parent="81" UserID="348" DisplayStyle="Line" Hidden="1" XYZ="0.695792580447001,0.385020247489433,1.37544637683454" Connections="1067" ForcefieldType="h1" Charge="0.053" Components="H" Visible="0">
							<Properties Force="286.514895663888,346.808337233885,-610.895248406183" RelativeVelocity="0.156943297302612,0.28536872083277,-0.196290579023632"/>
						</Atom3d>
						<Bond ID="1067" Mapping="410" Parent="81" Hidden="1" Connects="1057,1066" Visible="0"/>
						<Atom3d ID="1068" HasProperties="1" Mapping="410" Parent="81" UserID="349" DisplayStyle="Line" Hidden="1" XYZ="0.618119368089614,0.37143796056594,1.41316148024885" Connections="1069" ForcefieldType="h1" Charge="0.053" Components="H" Visible="0">
							<Properties Force="-340.430958510716,96.9432965426847,-200.865713219915" RelativeVelocity="0.934194426880487,-0.423688266682545,0.508612315704899"/>
						</Atom3d>
						<Bond ID="1069" Mapping="410" Parent="81" Hidden="1" Connects="1058,1068" Visible="0"/>
						<Atom3d ID="1070" HasProperties="1" Mapping="410" Parent="81" UserID="350" DisplayStyle="Line" Hidden="1" XYZ="0.637134332420047,0.320970663914534,1.44290823719772" Connections="1071" ForcefieldType="h1" Charge="0.053" Components="H" Visible="0">
							<Properties Force="388.112895567053,127.84114325288,-129.610452533791" RelativeVelocity="1.14615260301917,0.570028446692662,0.0846577891505489"/>
						</Atom3d>
						<Bond ID="1071" Mapping="410" Parent="81" Hidden="1" Connects="1058,1070" Visible="0"/>
						<Atom3d ID="1072" HasProperties="1" Mapping="410" Parent="81" UserID="351" DisplayStyle="Line" Hidden="1" XYZ="0.604582305935512,0.305041379069442,1.36740899030854" Connections="1073" ForcefieldType="h1o" Charge="0.41" Components="H" Visible="0">
							<Properties Force="675.265238204637,90.9974651246172,163.789700400098" RelativeVelocity="0.426681691388514,0.672003522225882,0.589784120386047"/>
						</Atom3d>
						<Bond ID="1073" Mapping="410" Parent="81" Hidden="1" Connects="1060,1072" Visible="0"/>
						<Molecule ID="81" Mapping="410" Parent="2" Children="ci(18):17+1057,4426" Name="Sketch 24" XYZ="0,0.319568515744381,0" Visible="0"/>
						<Atom3d ID="1074" HasProperties="1" Mapping="410" Parent="83" UserID="352" DisplayStyle="Line" XYZ="1.1616657579664,-0.837883992278509,-0.31475263962293" Connections="1076,1080,1082,1084" ForcefieldType="c4" Charge="-0.159" Components="C" Visible="0">
							<Properties Force="-38.9582383807091,-2030.3478331244,-306.48353763161" RelativeVelocity="0.085585836868868,0.116345166508525,0.209735450254193"/>
						</Atom3d>
						<Atom3d ID="1075" HasProperties="1" Mapping="410" Parent="83" UserID="353" DisplayStyle="Line" XYZ="1.12203139863967,-0.811094916519429,-0.337451169984202" Connections="1076,1078,1086,1088" ForcefieldType="c4o" Charge="0.054" Components="C" Visible="0">
							<Properties Force="-566.067576191132,450.847184923603,-573.489557396261" RelativeVelocity="0.0401523987162199,0.171852906286531,0.0839803730054123"/>
						</Atom3d>
						<Bond ID="1076" Mapping="410" Parent="83" Connects="1074,1075" Visible="0"/>
						<Atom3d ID="1077" HasProperties="1" Mapping="410" Parent="83" UserID="354" DisplayStyle="Line" XYZ="1.09606435550766,-0.838386204361929,-0.372282895754735" Connections="1078,1090" ForcefieldType="o2h" Charge="-0.57" Components="O" Visible="0">
							<Properties Force="945.437736005142,903.862272376839,-292.379862592942" RelativeVelocity="-0.222573267986733,0.175766310169977,0.0810882924542247"/>
						</Atom3d>
						<Bond ID="1078" Mapping="410" Parent="83" Connects="1075,1077" Visible="0"/>
						<Atom3d ID="1079" HasProperties="1" Mapping="410" Parent="83" UserID="355" DisplayStyle="Line" Hidden="1" XYZ="1.14729020779536,-0.874280734211289,-0.300810507013767" Connections="1080" ForcefieldType="h1" Charge="0.053" Components="H" Visible="0">
							<Properties Force="365.140604467182,996.839969658054,-255.93665371453" RelativeVelocity="-0.0735756300682258,-0.018557675880574,0.472966930001561"/>
						</Atom3d>
						<Bond ID="1080" Mapping="410" Parent="83" Hidden="1" Connects="1074,1079" Visible="0"/>
						<Atom3d ID="1081" HasProperties="1" Mapping="410" Parent="83" UserID="356" DisplayStyle="Line" Hidden="1" XYZ="1.17681110719643,-0.819083069404639,-0.286183904071562" Connections="1082" ForcefieldType="h1" Charge="0.053" Components="H" Visible="0">
							<Properties Force="350.333815668668,484.248383910601,793.79448795989" RelativeVelocity="0.581386779085954,0.126084754590825,0.0272648399031971"/>
						</Atom3d>
						<Bond ID="1082" Mapping="410" Parent="83" Hidden="1" Connects="1074,1081" Visible="0"/>
						<Atom3d ID="1083" HasProperties="1" Mapping="410" Parent="83" UserID="357" DisplayStyle="Line" Hidden="1" XYZ="1.19156794995742,-0.847685307415499,-0.339277970124552" Connections="1084" ForcefieldType="h1" Charge="0.053" Components="H" Visible="0">
							<Properties Force="-413.363151954103,226.459169832129,117.842574741694" RelativeVelocity="-0.0176942414613832,0.601161708209396,-0.565946167443173"/>
						</Atom3d>
						<Bond ID="1084" Mapping="410" Parent="83" Hidden="1" Connects="1074,1083" Visible="0"/>
						<Atom3d ID="1085" HasProperties="1" Mapping="410" Parent="83" UserID="358" DisplayStyle="Line" Hidden="1" XYZ="1.1357905994986,-0.778764071748509,-0.35533133028948" Connections="1086" ForcefieldType="h1" Charge="0.053" Components="H" Visible="0">
							<Properties Force="-53.4192159012914,-291.63955427546,-91.8929465891478" RelativeVelocity="-0.0811548346606744,0.456932189439109,-0.372383168885932"/>
						</Atom3d>
						<Bond ID="1086" Mapping="410" Parent="83" Hidden="1" Connects="1075,1085" Visible="0"/>
						<Atom3d ID="1087" HasProperties="1" Mapping="410" Parent="83" UserID="359" DisplayStyle="Line" Hidden="1" XYZ="1.09757043696174,-0.795842299318909,-0.31061097459177" Connections="1088" ForcefieldType="h1" Charge="0.053" Components="H" Visible="0">
							<Properties Force="-4.67569093878155,-260.048177844096,-33.6387306560896" RelativeVelocity="-0.467415182858547,1.05969779373981,0.450311832021666"/>
						</Atom3d>
						<Bond ID="1088" Mapping="410" Parent="83" Hidden="1" Connects="1075,1087" Visible="0"/>
						<Atom3d ID="1089" HasProperties="1" Mapping="410" Parent="83" UserID="360" DisplayStyle="Line" Hidden="1" XYZ="1.0757273814955,-0.858284951029279,-0.355810889326211" Connections="1090" ForcefieldType="h1o" Charge="0.41" Components="H" Visible="0">
							<Properties Force="-466.655524715379,-622.162204055769,642.299166491367" RelativeVelocity="-0.341536936253782,0.412104990209959,-1.01083489205783"/>
						</Atom3d>
						<Bond ID="1090" Mapping="410" Parent="83" Hidden="1" Connects="1077,1089" Visible="0"/>
						<Molecule ID="83" Mapping="410" Parent="2" Children="ci(18):17+1074,4427" Name="Sketch 24" XYZ="0,0.319568515744381,0" Visible="0"/>
						<Atom3d ID="1091" HasProperties="1" Mapping="410" Parent="85" UserID="361" DisplayStyle="Line" XYZ="-0.454507403336805,1.09386799377659,-0.481307234398434" Connections="1093,1097,1099,1101" ForcefieldType="c4" Charge="-0.159" Components="C" Visible="0">
							<Properties Force="11.3470991265964,-103.067704565343,1168.95040354983" RelativeVelocity="-0.0458374828632212,-0.10271762199197,0.0595888212111601"/>
						</Atom3d>
						<Atom3d ID="1092" HasProperties="1" Mapping="410" Parent="85" UserID="362" DisplayStyle="Line" XYZ="-0.475835436145165,1.08008385010876,-0.43264834930864" Connections="1093,1095,1103,1105" ForcefieldType="c4o" Charge="0.054" Components="C" Visible="0">
							<Properties Force="-69.8687310675414,-252.958272335893,810.3772155503" RelativeVelocity="-0.183669924833786,0.110846956769018,0.0752328842739527"/>
						</Atom3d>
						<Bond ID="1093" Mapping="410" Parent="85" Connects="1091,1092" Visible="0"/>
						<Atom3d ID="1094" HasProperties="1" Mapping="410" Parent="85" UserID="363" DisplayStyle="Line" XYZ="-0.497315285099266,1.03361585751694,-0.430809064357173" Connections="1095,1107" ForcefieldType="o2h" Charge="-0.57" Components="O" Visible="0">
							<Properties Force="-482.663679986811,573.221092477473,-235.524996140685" RelativeVelocity="0.0762411076501842,0.164238172549028,-0.0152254559681576"/>
						</Atom3d>
						<Bond ID="1095" Mapping="410" Parent="85" Connects="1092,1094" Visible="0"/>
						<Atom3d ID="1096" HasProperties="1" Mapping="410" Parent="85" UserID="364" DisplayStyle="Line" Hidden="1" XYZ="-0.435837212841453,1.12734427243528,-0.478095651070181" Connections="1097" ForcefieldType="h1" Charge="0.053" Components="H" Visible="0">
							<Properties Force="4.28465063483504,321.215381467866,-73.4854713480701" RelativeVelocity="0.144602772788109,0.664958072493504,-0.589236544052948"/>
						</Atom3d>
						<Bond ID="1097" Mapping="410" Parent="85" Hidden="1" Connects="1091,1096" Visible="0"/>
						<Atom3d ID="1098" HasProperties="1" Mapping="410" Parent="85" UserID="365" DisplayStyle="Line" Hidden="1" XYZ="-0.481475093283154,1.09589486907723,-0.508093957731318" Connections="1099" ForcefieldType="h1" Charge="0.053" Components="H" Visible="0">
							<Properties Force="-325.997437621215,41.2193169189211,-378.148910894041" RelativeVelocity="1.43312733536748,0.0093800534622401,0.818185829233791"/>
						</Atom3d>
						<Bond ID="1099" Mapping="410" Parent="85" Hidden="1" Connects="1091,1098" Visible="0"/>
						<Atom3d ID="1100" HasProperties="1" Mapping="410" Parent="85" UserID="366" DisplayStyle="Line" Hidden="1" XYZ="-0.428190839493584,1.06784713444243,-0.49056507141424" Connections="1101" ForcefieldType="h1" Charge="0.053" Components="H" Visible="0">
							<Properties Force="248.906227787569,-401.578220456835,-267.967208682353" RelativeVelocity="-0.280976639449926,0.196918259336684,0.070540704548714"/>
						</Atom3d>
						<Bond ID="1101" Mapping="410" Parent="85" Hidden="1" Connects="1091,1100" Visible="0"/>
						<Atom3d ID="1102" HasProperties="1" Mapping="410" Parent="85" UserID="367" DisplayStyle="Line" Hidden="1" XYZ="-0.496746753038911,1.11018239114989,-0.41542159385433" Connections="1103" ForcefieldType="h1" Charge="0.053" Components="H" Visible="0">
							<Properties Force="-46.866942188798,-591.514542825005,-490.752918403646" RelativeVelocity="0.325273938069226,0.386179447754947,-0.788413433133601"/>
						</Atom3d>
						<Bond ID="1103" Mapping="410" Parent="85" Hidden="1" Connects="1092,1102" Visible="0"/>
						<Atom3d ID="1104" HasProperties="1" Mapping="410" Parent="85" UserID="368" DisplayStyle="Line" Hidden="1" XYZ="-0.450015388309296,1.07335106710901,-0.403792701444234" Connections="1105" ForcefieldType="h1" Charge="0.053" Components="H" Visible="0">
							<Properties Force="427.414343387551,385.507641016673,-468.968568637843" RelativeVelocity="-0.282775750979789,0.782493131893741,0.369811424840946"/>
						</Atom3d>
						<Bond ID="1105" Mapping="410" Parent="85" Hidden="1" Connects="1092,1104" Visible="0"/>
						<Atom3d ID="1106" HasProperties="1" Mapping="410" Parent="85" UserID="369" DisplayStyle="Line" Hidden="1" XYZ="-0.530016449379868,1.03722414253117,-0.440093946265984" Connections="1107" ForcefieldType="h1o" Charge="0.41" Components="H" Visible="0">
							<Properties Force="183.556666030805,21.924984910589,-101.584647319273" RelativeVelocity="0.148002741067312,-0.160087324163061,0.29269379231563"/>
						</Atom3d>
						<Bond ID="1107" Mapping="410" Parent="85" Hidden="1" Connects="1094,1106" Visible="0"/>
						<Molecule ID="85" Mapping="410" Parent="2" Children="ci(18):17+1091,4428" Name="Sketch 24" XYZ="0,0.319568515744381,0" Visible="0"/>
						<Atom3d ID="1108" HasProperties="1" Mapping="410" Parent="87" UserID="370" DisplayStyle="Line" XYZ="1.25967334874424,0.609257092434942,1.58143920857781" Connections="1110,1114,1116,1118" ForcefieldType="c4" Charge="-0.159" Components="C" Visible="0">
							<Properties Force="-30.2181777631155,64.3415026691156,-540.910407405555" RelativeVelocity="0.0691681248527347,-0.0213948987597581,-0.037746631298359"/>
						</Atom3d>
						<Atom3d ID="1109" HasProperties="1" Mapping="410" Parent="87" UserID="371" DisplayStyle="Line" XYZ="1.29067278202035,0.643911270521493,1.5519199004315" Connections="1110,1112,1120,1122" ForcefieldType="c4o" Charge="0.054" Components="C" Visible="0">
							<Properties Force="732.3824908151,-316.200999176962,561.240454624028" RelativeVelocity="-0.190490929927639,0.033395279738644,-0.0328066005256233"/>
						</Atom3d>
						<Bond ID="1110" Mapping="410" Parent="87" Connects="1108,1109" Visible="0"/>
						<Atom3d ID="1111" HasProperties="1" Mapping="410" Parent="87" UserID="372" DisplayStyle="Line" XYZ="1.33501137325504,0.653191127440112,1.57711624677794" Connections="1112,1124" ForcefieldType="o2h" Charge="-0.57" Components="O" Visible="0">
							<Properties Force="-593.459788213895,-27.5176100759254,-408.835094395801" RelativeVelocity="-0.173813978667717,0.131553552616247,0.027733038140999"/>
						</Atom3d>
						<Bond ID="1112" Mapping="410" Parent="87" Connects="1109,1111" Visible="0"/>
						<Atom3d ID="1113" HasProperties="1" Mapping="410" Parent="87" UserID="373" DisplayStyle="Line" Hidden="1" XYZ="1.26879845020514,0.571232083220087,1.57688393824215" Connections="1114" ForcefieldType="h1" Charge="0.053" Components="H" Visible="0">
							<Properties Force="343.388252471411,247.018601912379,142.585167828614" RelativeVelocity="0.631959571889893,0.270012953915345,-0.807155466254844"/>
						</Atom3d>
						<Bond ID="1114" Mapping="410" Parent="87" Hidden="1" Connects="1108,1113" Visible="0"/>
						<Atom3d ID="1115" HasProperties="1" Mapping="410" Parent="87" UserID="374" DisplayStyle="Line" Hidden="1" XYZ="1.22113544159097,0.608276562035422,1.57257874861032" Connections="1116" ForcefieldType="h1" Charge="0.053" Components="H" Visible="0">
							<Properties Force="258.997563708229,414.602739179756,113.337987087076" RelativeVelocity="-0.586313207129696,0.369384537127293,0.218608226814378"/>
						</Atom3d>
						<Bond ID="1116" Mapping="410" Parent="87" Hidden="1" Connects="1108,1115" Visible="0"/>
						<Atom3d ID="1117" HasProperties="1" Mapping="410" Parent="87" UserID="375" DisplayStyle="Line" Hidden="1" XYZ="1.26563323270706,0.621133413021505,1.6180538571186" Connections="1118" ForcefieldType="h1" Charge="0.053" Components="H" Visible="0">
							<Properties Force="-243.188652349336,-254.666275227251,113.433550844254" RelativeVelocity="-0.0534356880994475,-0.0997951436765094,0.894315740137374"/>
						</Atom3d>
						<Bond ID="1118" Mapping="410" Parent="87" Hidden="1" Connects="1108,1117" Visible="0"/>
						<Atom3d ID="1119" HasProperties="1" Mapping="410" Parent="87" UserID="376" DisplayStyle="Line" Hidden="1" XYZ="1.27774084190399,0.67949911144264,1.55233873161495" Connections="1120" ForcefieldType="h1" Charge="0.053" Components="H" Visible="0">
							<Properties Force="-672.270571478642,412.53765427201,-183.596479134236" RelativeVelocity="-0.274225876251984,0.525559727953697,-1.0846222677872"/>
						</Atom3d>
						<Bond ID="1120" Mapping="410" Parent="87" Hidden="1" Connects="1109,1119" Visible="0"/>
						<Atom3d ID="1121" HasProperties="1" Mapping="410" Parent="87" UserID="377" DisplayStyle="Line" Hidden="1" XYZ="1.29765417206721,0.633808425975892,1.51463181833192" Connections="1122" ForcefieldType="h1" Charge="0.053" Components="H" Visible="0">
							<Properties Force="-44.7002016670999,-81.6609853836856,149.572547219097" RelativeVelocity="-0.192407669007785,-0.149309988928483,-0.448769591454787"/>
						</Atom3d>
						<Bond ID="1122" Mapping="410" Parent="87" Hidden="1" Connects="1109,1121" Visible="0"/>
						<Atom3d ID="1123" HasProperties="1" Mapping="410" Parent="87" UserID="378" DisplayStyle="Line" Hidden="1" XYZ="1.34671176324651,0.622662144737276,1.58473448355952" Connections="1124" ForcefieldType="h1o" Charge="0.41" Components="H" Visible="0">
							<Properties Force="165.872457163671,-361.904120342507,211.262848175579" RelativeVelocity="-0.217227502910905,-0.114178759453889,-0.333173915427312"/>
						</Atom3d>
						<Bond ID="1124" Mapping="410" Parent="87" Hidden="1" Connects="1111,1123" Visible="0"/>
						<Molecule ID="87" Mapping="410" Parent="2" Children="ci(18):17+1108,4429" Name="Sketch 24" XYZ="0,0.319568515744381,0" Visible="0"/>
						<Atom3d ID="1125" HasProperties="1" Mapping="410" Parent="89" UserID="379" DisplayStyle="Line" XYZ="1.26147414590756,2.76341822495704,-0.957854278115937" Connections="1127,1131,1133,1135" ForcefieldType="c4" Charge="-0.159" Components="C" Visible="0">
							<Properties Force="-469.404631550308,526.454887373156,-409.527289336282" RelativeVelocity="0.00900559704741934,0.129099853820609,0.211244531015516"/>
						</Atom3d>
						<Atom3d ID="1126" HasProperties="1" Mapping="410" Parent="89" UserID="380" DisplayStyle="Line" XYZ="1.28646160247312,2.81027784073506,-0.942722730847371" Connections="1127,1129,1137,1139" ForcefieldType="c4o" Charge="0.054" Components="C" Visible="0">
							<Properties Force="51.8049101851398,405.552872225333,-1977.8916789919" RelativeVelocity="0.0494354991067811,-0.0332466813219494,0.0919310410705296"/>
						</Atom3d>
						<Bond ID="1127" Mapping="410" Parent="89" Connects="1125,1126" Visible="0"/>
						<Atom3d ID="1128" HasProperties="1" Mapping="410" Parent="89" UserID="381" DisplayStyle="Line" XYZ="1.33085656045657,2.81490831804952,-0.968563106411074" Connections="1129,1141" ForcefieldType="o2h" Charge="-0.57" Components="O" Visible="0">
							<Properties Force="-205.903391885554,574.538059188321,267.519641026308" RelativeVelocity="-0.0170943590201313,0.0408711173936397,-0.10273263053795"/>
						</Atom3d>
						<Bond ID="1129" Mapping="410" Parent="89" Connects="1126,1128" Visible="0"/>
						<Atom3d ID="1130" HasProperties="1" Mapping="410" Parent="89" UserID="382" DisplayStyle="Line" Hidden="1" XYZ="1.2875342563553,2.7352040645772,-0.962395215280609" Connections="1131" ForcefieldType="h1" Charge="0.053" Components="H" Visible="0">
							<Properties Force="180.269517173406,-128.009936151316,461.729420351404" RelativeVelocity="-0.172359975021865,-1.32309338748382,0.353402276978967"/>
						</Atom3d>
						<Bond ID="1131" Mapping="410" Parent="89" Hidden="1" Connects="1125,1130" Visible="0"/>
						<Atom3d ID="1132" HasProperties="1" Mapping="410" Parent="89" UserID="383" DisplayStyle="Line" Hidden="1" XYZ="1.24279387919494,2.76147753178128,-0.993344619014385" Connections="1133" ForcefieldType="h1" Charge="0.053" Components="H" Visible="0">
							<Properties Force="235.630364259896,491.040371387588,479.838252278456" RelativeVelocity="0.248640116465039,-0.343033007772116,0.605553982959121"/>
						</Atom3d>
						<Bond ID="1133" Mapping="410" Parent="89" Hidden="1" Connects="1125,1132" Visible="0"/>
						<Atom3d ID="1134" HasProperties="1" Mapping="410" Parent="89" UserID="384" DisplayStyle="Line" Hidden="1" XYZ="1.2338061861632,2.7557956416914,-0.931215111971848" Connections="1135" ForcefieldType="h1" Charge="0.053" Components="H" Visible="0">
							<Properties Force="171.902789559722,-295.371184436391,-97.1972667820643" RelativeVelocity="-0.0878439295334071,0.100693110134717,-0.0686402155669098"/>
						</Atom3d>
						<Bond ID="1135" Mapping="410" Parent="89" Hidden="1" Connects="1125,1134" Visible="0"/>
						<Atom3d ID="1136" HasProperties="1" Mapping="410" Parent="89" UserID="385" DisplayStyle="Line" Hidden="1" XYZ="1.29225516670314,2.80951410698302,-0.906416468451037" Connections="1137" ForcefieldType="h1" Charge="0.053" Components="H" Visible="0">
							<Properties Force="511.857904174547,-308.558965322738,1500.85313137955" RelativeVelocity="0.0502444981903125,-0.780989858451475,-0.448617080016657"/>
						</Atom3d>
						<Bond ID="1137" Mapping="410" Parent="89" Hidden="1" Connects="1126,1136" Visible="0"/>
						<Atom3d ID="1138" HasProperties="1" Mapping="410" Parent="89" UserID="386" DisplayStyle="Line" Hidden="1" XYZ="1.2661903527305,2.84449519846869,-0.946244109380295" Connections="1139" ForcefieldType="h1" Charge="0.053" Components="H" Visible="0">
							<Properties Force="-109.040079934364,-582.250897286589,-337.609136827879" RelativeVelocity="-0.490319665681998,0.211283661999165,-0.11345599633561"/>
						</Atom3d>
						<Bond ID="1139" Mapping="410" Parent="89" Hidden="1" Connects="1126,1138" Visible="0"/>
						<Atom3d ID="1140" HasProperties="1" Mapping="410" Parent="89" UserID="387" DisplayStyle="Line" Hidden="1" XYZ="1.34395711531847,2.84706519518165,-0.962903570958775" Connections="1141" ForcefieldType="h1o" Charge="0.41" Components="H" Visible="0">
							<Properties Force="-246.676227204982,-842.670756064038,-97.551654567556" RelativeVelocity="-1.12795514178227,0.900791417518829,0.194569171437745"/>
						</Atom3d>
						<Bond ID="1141" Mapping="410" Parent="89" Hidden="1" Connects="1128,1140" Visible="0"/>
						<Molecule ID="89" Mapping="410" Parent="2" Children="ci(18):17+1125,4430" Name="Sketch 24" XYZ="0,0.319568515744381,0" Visible="0"/>
						<Atom3d ID="1142" HasProperties="1" Mapping="410" Parent="91" UserID="388" DisplayStyle="Line" XYZ="1.62138201394267,0.67871693725943,0.503701632192974" Connections="1144,1148,1150,1152" ForcefieldType="c4" Charge="-0.159" Components="C" Visible="0">
							<Properties Force="215.557233224263,-298.574084125408,658.969449302393" RelativeVelocity="0.00476939558638353,-0.15521560438027,-0.0937923004251589"/>
						</Atom3d>
						<Atom3d ID="1143" HasProperties="1" Mapping="410" Parent="91" UserID="389" DisplayStyle="Line" XYZ="1.5964354449808,0.650495745781472,0.543713235617363" Connections="1144,1146,1154,1156" ForcefieldType="c4o" Charge="0.054" Components="C" Visible="0">
							<Properties Force="1583.54895530534,929.404590754683,-977.629678441547" RelativeVelocity="-0.0313699338280692,-0.0518353816437809,0.0429309563230775"/>
						</Atom3d>
						<Bond ID="1144" Mapping="410" Parent="91" Connects="1142,1143" Visible="0"/>
						<Atom3d ID="1145" HasProperties="1" Mapping="410" Parent="91" UserID="390" DisplayStyle="Line" XYZ="1.5702281981267,0.683366549250554,0.56949869437386" Connections="1146,1158" ForcefieldType="o2h" Charge="-0.57" Components="O" Visible="0">
							<Properties Force="-55.9413327684955,-88.5121537045323,313.445689608918" RelativeVelocity="-0.210765526772676,0.100945975596404,-0.0747795868730286"/>
						</Atom3d>
						<Bond ID="1146" Mapping="410" Parent="91" Connects="1143,1145" Visible="0"/>
						<Atom3d ID="1147" HasProperties="1" Mapping="410" Parent="91" UserID="391" DisplayStyle="Line" Hidden="1" XYZ="1.64018500688139,0.709559444397455,0.517757922938073" Connections="1148" ForcefieldType="h1" Charge="0.053" Components="H" Visible="0">
							<Properties Force="135.11890911193,45.8576238457855,127.852454115721" RelativeVelocity="0.73805098049818,0.715914409123954,-0.380464923613184"/>
						</Atom3d>
						<Bond ID="1148" Mapping="410" Parent="91" Hidden="1" Connects="1142,1147" Visible="0"/>
						<Atom3d ID="1149" HasProperties="1" Mapping="410" Parent="91" UserID="392" DisplayStyle="Line" Hidden="1" XYZ="1.59292929652786,0.692651846547158,0.482259735202279" Connections="1150" ForcefieldType="h1" Charge="0.053" Components="H" Visible="0">
							<Properties Force="-158.302186656976,177.358818854443,-428.155559646873" RelativeVelocity="-0.617296510300778,0.465137522313941,0.740763248092411"/>
						</Atom3d>
						<Bond ID="1150" Mapping="410" Parent="91" Hidden="1" Connects="1142,1149" Visible="0"/>
						<Atom3d ID="1151" HasProperties="1" Mapping="410" Parent="91" UserID="393" DisplayStyle="Line" Hidden="1" XYZ="1.64666322431617,0.657321884223553,0.482602323393816" Connections="1152" ForcefieldType="h1" Charge="0.053" Components="H" Visible="0">
							<Properties Force="-213.327403175342,77.3136433153894,38.8988466243594" RelativeVelocity="0.731853401790977,0.694849638961753,0.592852194369191"/>
						</Atom3d>
						<Bond ID="1152" Mapping="410" Parent="91" Hidden="1" Connects="1142,1151" Visible="0"/>
						<Atom3d ID="1153" HasProperties="1" Mapping="410" Parent="91" UserID="394" DisplayStyle="Line" Hidden="1" XYZ="1.62140375699006,0.629838089005487,0.564901289766005" Connections="1154" ForcefieldType="h1" Charge="0.053" Components="H" Visible="0">
							<Properties Force="143.273523344331,36.0529760587138,290.150112878539" RelativeVelocity="0.82288336632829,-0.0772110587019942,-0.548436027693804"/>
						</Atom3d>
						<Bond ID="1154" Mapping="410" Parent="91" Hidden="1" Connects="1143,1153" Visible="0"/>
						<Atom3d ID="1155" HasProperties="1" Mapping="410" Parent="91" UserID="395" DisplayStyle="Line" Hidden="1" XYZ="1.57631270723936,0.626584341612103,0.52356551386997" Connections="1156" ForcefieldType="h1" Charge="0.053" Components="H" Visible="0">
							<Properties Force="-1044.52238266486,-924.461078649085,-308.518813553238" RelativeVelocity="0.602596345482916,-0.0235871239294556,-0.389364889120838"/>
						</Atom3d>
						<Bond ID="1156" Mapping="410" Parent="91" Hidden="1" Connects="1143,1155" Visible="0"/>
						<Atom3d ID="1157" HasProperties="1" Mapping="410" Parent="91" UserID="396" DisplayStyle="Line" Hidden="1" XYZ="1.55334463874453,0.661931476873224,0.589430703291491" Connections="1158" ForcefieldType="h1o" Charge="0.41" Components="H" Visible="0">
							<Properties Force="-518.502364865046,131.952083500417,382.390319107142" RelativeVelocity="0.524886381125032,0.308995359822494,0.177065918540238"/>
						</Atom3d>
						<Bond ID="1158" Mapping="410" Parent="91" Hidden="1" Connects="1145,1157" Visible="0"/>
						<Molecule ID="91" Mapping="410" Parent="2" Children="ci(18):17+1142,4431" Name="Sketch 24" XYZ="0,0.319568515744381,0" Visible="0"/>
						<Atom3d ID="1159" HasProperties="1" Mapping="410" Parent="93" UserID="397" DisplayStyle="Line" XYZ="0.442087913637392,0.98800762684977,1.11809375994263" Connections="1161,1165,1167,1169" ForcefieldType="c4" Charge="-0.159" Components="C" Visible="0">
							<Properties Force="754.739668896737,709.444105533639,404.259731337656" RelativeVelocity="-0.247918126474144,-0.0336589166077381,0.340133617176557"/>
						</Atom3d>
						<Atom3d ID="1160" HasProperties="1" Mapping="410" Parent="93" UserID="398" DisplayStyle="Line" XYZ="0.457402694388149,0.944723064534099,1.14477001536469" Connections="1161,1163,1171,1173" ForcefieldType="c4o" Charge="0.054" Components="C" Visible="0">
							<Properties Force="-809.897689418754,184.488153912681,-348.917928668192" RelativeVelocity="-0.106617677951575,0.0781558230923263,-0.0517205991302805"/>
						</Atom3d>
						<Bond ID="1161" Mapping="410" Parent="93" Connects="1159,1160" Visible="0"/>
						<Atom3d ID="1162" HasProperties="1" Mapping="410" Parent="93" UserID="399" DisplayStyle="Line" XYZ="0.447510239001998,0.908396694314262,1.11088473810736" Connections="1163,1175" ForcefieldType="o2h" Charge="-0.57" Components="O" Visible="0">
							<Properties Force="-28.2680836795429,361.936902116076,515.329797931391" RelativeVelocity="0.215501600212531,0.367952938131013,-0.0237375679167791"/>
						</Atom3d>
						<Bond ID="1163" Mapping="410" Parent="93" Connects="1160,1162" Visible="0"/>
						<Atom3d ID="1164" HasProperties="1" Mapping="410" Parent="93" UserID="400" DisplayStyle="Line" Hidden="1" XYZ="0.42968000045714,1.01693748437211,1.14048336821724" Connections="1165" ForcefieldType="h1" Charge="0.053" Components="H" Visible="0">
							<Properties Force="184.841839363201,246.757172952642,227.271572939958" RelativeVelocity="-1.09264551382856,-0.185807292371873,-0.034743661964917"/>
						</Atom3d>
						<Bond ID="1165" Mapping="410" Parent="93" Hidden="1" Connects="1159,1164" Visible="0"/>
						<Atom3d ID="1166" HasProperties="1" Mapping="410" Parent="93" UserID="401" DisplayStyle="Line" Hidden="1" XYZ="0.411365103427747,0.978683223880891,1.0996200483836" Connections="1167" ForcefieldType="h1" Charge="0.053" Components="H" Visible="0">
							<Properties Force="-1037.39433606062,-370.411463380004,-752.281453970122" RelativeVelocity="0.309885803486166,0.741360348482982,-0.0156194378293668"/>
						</Atom3d>
						<Bond ID="1167" Mapping="410" Parent="93" Hidden="1" Connects="1159,1166" Visible="0"/>
						<Atom3d ID="1168" HasProperties="1" Mapping="410" Parent="93" UserID="402" DisplayStyle="Line" Hidden="1" XYZ="0.46738709800436,1.00203364345228,1.09245359270171" Connections="1169" ForcefieldType="h1" Charge="0.053" Components="H" Visible="0">
							<Properties Force="191.255225853749,11.7933611814331,-56.2198076118365" RelativeVelocity="1.04631279331714,0.206386085613191,-0.168101039697066"/>
						</Atom3d>
						<Bond ID="1169" Mapping="410" Parent="93" Hidden="1" Connects="1159,1168" Visible="0"/>
						<Atom3d ID="1170" HasProperties="1" Mapping="410" Parent="93" UserID="403" DisplayStyle="Line" Hidden="1" XYZ="0.43536197577094,0.946670316254175,1.17728308502523" Connections="1171" ForcefieldType="h1" Charge="0.053" Components="H" Visible="0">
							<Properties Force="-138.126394776009,-657.909698351531,-97.8936954507893" RelativeVelocity="-0.330532052349452,0.800504122959253,1.24410367322432"/>
						</Atom3d>
						<Bond ID="1171" Mapping="410" Parent="93" Hidden="1" Connects="1160,1170" Visible="0"/>
						<Atom3d ID="1172" HasProperties="1" Mapping="410" Parent="93" UserID="404" DisplayStyle="Line" Hidden="1" XYZ="0.493132359413444,0.942776690025542,1.15694971289038" Connections="1173" ForcefieldType="h1" Charge="0.053" Components="H" Visible="0">
							<Properties Force="804.334081562799,121.808435191623,50.0884530032141" RelativeVelocity="-0.0866494898493981,-0.429913747326241,0.0090348139800928"/>
						</Atom3d>
						<Bond ID="1173" Mapping="410" Parent="93" Hidden="1" Connects="1160,1172" Visible="0"/>
						<Atom3d ID="1174" HasProperties="1" Mapping="410" Parent="93" UserID="405" DisplayStyle="Line" Hidden="1" XYZ="0.46170036664439,0.880874686881482,1.12368382590001" Connections="1175" ForcefieldType="h1o" Charge="0.41" Components="H" Visible="0">
							<Properties Force="-1.09814091040949,-658.609624974436,-2.52537508557604" RelativeVelocity="-0.484568838960009,0.218217041525563,0.195654324521846"/>
						</Atom3d>
						<Bond ID="1175" Mapping="410" Parent="93" Hidden="1" Connects="1162,1174" Visible="0"/>
						<Molecule ID="93" Mapping="410" Parent="2" Children="ci(18):17+1159,4432" Name="Sketch 24" XYZ="0,0.319568515744381,0" Visible="0"/>
						<Atom3d ID="1176" HasProperties="1" Mapping="410" Parent="95" UserID="406" DisplayStyle="Line" XYZ="0.805793506005841,0.94547263099893,0.431119093488679" Connections="1178,1182,1184,1186" ForcefieldType="c4" Charge="-0.159" Components="C">
							<Properties Force="-433.822247237108,141.10314803399,-440.055712753707" RelativeVelocity="0.118772407075566,0.0172676230079193,-0.0954811545905499"/>
						</Atom3d>
						<Atom3d ID="1177" HasProperties="1" Mapping="410" Parent="95" UserID="407" DisplayStyle="Line" XYZ="0.767640352469633,0.977036090393864,0.456141806877073" Connections="1178,1180,1188,1190" ForcefieldType="c4o" Charge="0.054" Components="C">
							<Properties Force="341.515538322367,-566.189224028155,1087.76481955256" RelativeVelocity="-0.070155090874679,-0.00607503592869546,-0.0746764649314521"/>
						</Atom3d>
						<Bond ID="1178" Mapping="410" Parent="95" Connects="1176,1177"/>
						<Atom3d ID="1179" HasProperties="1" Mapping="410" Parent="95" UserID="408" DisplayStyle="Line" XYZ="0.782925347053884,1.02491364320331,0.456769820428254" Connections="1180,1192" ForcefieldType="o2h" Charge="-0.57" Components="O">
							<Properties Force="127.408006365452,-117.930055620487,-165.443329298599" RelativeVelocity="0.155046143073271,0.173645183445461,-0.168307485044412"/>
						</Atom3d>
						<Bond ID="1180" Mapping="410" Parent="95" Connects="1177,1179"/>
						<Atom3d ID="1181" HasProperties="1" Mapping="410" Parent="95" UserID="409" DisplayStyle="Line" Hidden="1" XYZ="0.834684665901684,0.934984932572856,0.454433633076257" Connections="1182" ForcefieldType="h1" Charge="0.053" Components="H">
							<Properties Force="172.115012967276,161.680373645222,381.555042065013" RelativeVelocity="-0.922839426260513,0.0185169730778893,0.412862543756522"/>
						</Atom3d>
						<Bond ID="1182" Mapping="410" Parent="95" Hidden="1" Connects="1176,1181"/>
						<Atom3d ID="1183" HasProperties="1" Mapping="410" Parent="95" UserID="410" DisplayStyle="Line" Hidden="1" XYZ="0.823563100806711,0.965120206314788,0.401054761033258" Connections="1184" ForcefieldType="h1" Charge="0.053" Components="H">
							<Properties Force="-514.311598036921,-399.535050504073,300.07230873574" RelativeVelocity="-0.881083393432654,0.172942489681442,0.417442130412789"/>
						</Atom3d>
						<Bond ID="1184" Mapping="410" Parent="95" Hidden="1" Connects="1176,1183"/>
						<Atom3d ID="1185" HasProperties="1" Mapping="410" Parent="95" UserID="411" DisplayStyle="Line" Hidden="1" XYZ="0.791458679590739,0.910286465141763,0.419996352482503" Connections="1186" ForcefieldType="h1" Charge="0.053" Components="H">
							<Properties Force="11.4112575583328,407.252480968627,-191.883758085018" RelativeVelocity="0.167224609117324,-0.144726150155597,-0.609789212019431"/>
						</Atom3d>
						<Bond ID="1186" Mapping="410" Parent="95" Hidden="1" Connects="1176,1185"/>
						<Atom3d ID="1187" HasProperties="1" Mapping="410" Parent="95" UserID="412" DisplayStyle="Line" Hidden="1" XYZ="0.765754237311852,0.963431104574776,0.494159968447067" Connections="1188" ForcefieldType="h1" Charge="0.053" Components="H">
							<Properties Force="42.3726128543511,251.732044105897,-620.973848925583" RelativeVelocity="-1.19729086890841,0.650443117689463,0.756810723000173"/>
						</Atom3d>
						<Bond ID="1188" Mapping="410" Parent="95" Hidden="1" Connects="1177,1187"/>
						<Atom3d ID="1189" HasProperties="1" Mapping="410" Parent="95" UserID="413" DisplayStyle="Line" Hidden="1" XYZ="0.72983259660227,0.973689844832991,0.446187373283871" Connections="1190" ForcefieldType="h1" Charge="0.053" Components="H">
							<Properties Force="194.071964371576,-33.0277293038504,-529.009806523352" RelativeVelocity="0.65700641366887,-0.58392424251478,-0.0266503917658881"/>
						</Atom3d>
						<Bond ID="1190" Mapping="410" Parent="95" Hidden="1" Connects="1177,1189"/>
						<Atom3d ID="1191" HasProperties="1" Mapping="410" Parent="95" UserID="414" DisplayStyle="Line" Hidden="1" XYZ="0.758343526335873,1.04327687713805,0.471798116321019" Connections="1192" ForcefieldType="h1o" Charge="0.41" Components="H">
							<Properties Force="-51.1173921895583,89.0299700712215,-29.0567260184425" RelativeVelocity="-0.883274777311001,-0.44147429432904,0.241769025416599"/>
						</Atom3d>
						<Bond ID="1192" Mapping="410" Parent="95" Hidden="1" Connects="1179,1191"/>
						<Molecule ID="95" Mapping="410" Parent="2" Children="ci(18):17+1176,4433" Name="Sketch 24" XYZ="0.203273025780758,0.229547600655179,0"/>
						<Atom3d ID="1193" HasProperties="1" Mapping="410" Parent="97" UserID="415" DisplayStyle="Line" XYZ="0.815274945810725,1.91374563082668,-1.31058922911771" Connections="1195,1199,1201,1203" ForcefieldType="c4" Charge="-0.159" Components="C" Visible="0">
							<Properties Force="-362.859304663883,1120.05846038682,-202.842458930454" RelativeVelocity="0.195922557075679,0.0748834977642005,0.0505753404250695"/>
						</Atom3d>
						<Atom3d ID="1194" HasProperties="1" Mapping="410" Parent="97" UserID="416" DisplayStyle="Line" XYZ="0.771576801722778,1.9448204362307,-1.30849472047594" Connections="1195,1197,1205,1207" ForcefieldType="c4o" Charge="0.054" Components="C" Visible="0">
							<Properties Force="42.7666098182144,-129.079156284289,-890.390483236792" RelativeVelocity="0.144925923374673,0.142876738827234,-0.207122765848042"/>
						</Atom3d>
						<Bond ID="1195" Mapping="410" Parent="97" Connects="1193,1194" Visible="0"/>
						<Atom3d ID="1196" HasProperties="1" Mapping="410" Parent="97" UserID="417" DisplayStyle="Line" XYZ="0.755393620688334,1.95223723502002,-1.26210431269567" Connections="1197,1209" ForcefieldType="o2h" Charge="-0.57" Components="O" Visible="0">
							<Properties Force="-311.499766445103,-39.6735059570163,122.891357445599" RelativeVelocity="0.0118692971095867,-0.138176723575932,-0.124938885863471"/>
						</Atom3d>
						<Bond ID="1197" Mapping="410" Parent="97" Connects="1194,1196" Visible="0"/>
						<Atom3d ID="1198" HasProperties="1" Mapping="410" Parent="97" UserID="418" DisplayStyle="Line" Hidden="1" XYZ="0.843770138815171,1.93763059285225,-1.29895538668845" Connections="1199" ForcefieldType="h1" Charge="0.053" Components="H" Visible="0">
							<Properties Force="299.135663936395,-430.848706126665,-208.61098342055" RelativeVelocity="0.176826306594159,0.201476133723639,-0.000640503393925897"/>
						</Atom3d>
						<Bond ID="1199" Mapping="410" Parent="97" Hidden="1" Connects="1193,1198" Visible="0"/>
						<Atom3d ID="1200" HasProperties="1" Mapping="410" Parent="97" UserID="419" DisplayStyle="Line" Hidden="1" XYZ="0.819338137238643,1.89446256631814,-1.3436945687489" Connections="1201" ForcefieldType="h1" Charge="0.053" Components="H" Visible="0">
							<Properties Force="285.482607725046,125.674942127907,-229.224966964536" RelativeVelocity="0.318694753008355,0.223156418047401,0.376791749637265"/>
						</Atom3d>
						<Bond ID="1201" Mapping="410" Parent="97" Hidden="1" Connects="1193,1200" Visible="0"/>
						<Atom3d ID="1202" HasProperties="1" Mapping="410" Parent="97" UserID="420" DisplayStyle="Line" Hidden="1" XYZ="0.808030640217797,1.88953413446696,-1.28426384241401" Connections="1203" ForcefieldType="h1" Charge="0.053" Components="H" Visible="0">
							<Properties Force="51.9034099719227,-1354.07137777935,1187.40302888611" RelativeVelocity="-0.024363425200571,0.721061149768277,0.18923007411007"/>
						</Atom3d>
						<Bond ID="1203" Mapping="410" Parent="97" Hidden="1" Connects="1193,1202" Visible="0"/>
						<Atom3d ID="1204" HasProperties="1" Mapping="410" Parent="97" UserID="421" DisplayStyle="Line" Hidden="1" XYZ="0.743150918370444,1.9308625362379,-1.33144704265965" Connections="1205" ForcefieldType="h1" Charge="0.053" Components="H" Visible="0">
							<Properties Force="-38.0368853623029,-30.6607656945461,285.206749592525" RelativeVelocity="0.0699370880293064,0.470713844399822,0.652898639668495"/>
						</Atom3d>
						<Bond ID="1205" Mapping="410" Parent="97" Hidden="1" Connects="1194,1204" Visible="0"/>
						<Atom3d ID="1206" HasProperties="1" Mapping="410" Parent="97" UserID="422" DisplayStyle="Line" Hidden="1" XYZ="0.782019939747736,1.97800303726054,-1.32459361371904" Connections="1207" ForcefieldType="h1" Charge="0.053" Components="H" Visible="0">
							<Properties Force="-93.8983164811263,551.106107551105,-186.841294415865" RelativeVelocity="-0.0604981374529975,-0.99257867520969,-0.455570795650301"/>
						</Atom3d>
						<Bond ID="1207" Mapping="410" Parent="97" Hidden="1" Connects="1194,1206" Visible="0"/>
						<Atom3d ID="1208" HasProperties="1" Mapping="410" Parent="97" UserID="423" DisplayStyle="Line" Hidden="1" XYZ="0.779175636099057,1.97264604328621,-1.2484685390002" Connections="1209" ForcefieldType="h1o" Charge="0.41" Components="H" Visible="0">
							<Properties Force="-4.121061807519,-0.700449601960666,172.599787005985" RelativeVelocity="0.43627296731899,0.400742371152005,-0.50998573394111"/>
						</Atom3d>
						<Bond ID="1209" Mapping="410" Parent="97" Hidden="1" Connects="1196,1208" Visible="0"/>
						<Molecule ID="97" Mapping="410" Parent="2" Children="ci(18):17+1193,4434" Name="Sketch 24" XYZ="0,0.319568515744381,0" Visible="0"/>
						<Atom3d ID="1210" HasProperties="1" Mapping="410" Parent="99" UserID="424" DisplayStyle="Line" XYZ="0.0440034216130815,0.472727121044389,1.21716103450929" Connections="1212,1216,1218,1220" ForcefieldType="c4" Charge="-0.159" Components="C" Visible="0">
							<Properties Force="-815.346958588962,449.032254048427,-577.178562727278" RelativeVelocity="0.131525635361475,0.109691553353037,-0.115931439678095"/>
						</Atom3d>
						<Atom3d ID="1211" HasProperties="1" Mapping="410" Parent="99" UserID="425" DisplayStyle="Line" XYZ="0.0921625283821206,0.481899494209591,1.19145048600421" Connections="1212,1214,1222,1224" ForcefieldType="c4o" Charge="0.054" Components="C" Visible="0">
							<Properties Force="-1322.79628932672,-420.72826814279,-728.987495751462" RelativeVelocity="0.143044182637557,-0.172695805915597,0.120972918482534"/>
						</Atom3d>
						<Bond ID="1212" Mapping="410" Parent="99" Connects="1210,1211" Visible="0"/>
						<Atom3d ID="1213" HasProperties="1" Mapping="410" Parent="99" UserID="426" DisplayStyle="Line" XYZ="0.0876273105165097,0.51546262372471,1.15336332043075" Connections="1214,1226" ForcefieldType="o2h" Charge="-0.57" Components="O" Visible="0">
							<Properties Force="712.520040095871,-153.974564715373,-432.20152694137" RelativeVelocity="0.0762860431462847,-0.165240750725976,0.118333444230379"/>
						</Atom3d>
						<Bond ID="1214" Mapping="410" Parent="99" Connects="1211,1213" Visible="0"/>
						<Atom3d ID="1215" HasProperties="1" Mapping="410" Parent="99" UserID="427" DisplayStyle="Line" Hidden="1" XYZ="0.0191369971351858,0.450863628165998,1.19335683616233" Connections="1216" ForcefieldType="h1" Charge="0.053" Components="H" Visible="0">
							<Properties Force="747.061277762111,402.475537262472,403.348758163106" RelativeVelocity="-0.151478878447089,0.799892871483815,-0.410200246748248"/>
						</Atom3d>
						<Bond ID="1216" Mapping="410" Parent="99" Hidden="1" Connects="1210,1215" Visible="0"/>
						<Atom3d ID="1217" HasProperties="1" Mapping="410" Parent="99" UserID="428" DisplayStyle="Line" Hidden="1" XYZ="0.0212420701529691,0.505055400289241,1.22416176404595" Connections="1218" ForcefieldType="h1" Charge="0.053" Components="H" Visible="0">
							<Properties Force="633.622146316729,-282.964309189712,-42.6856393763913" RelativeVelocity="0.0884474895749639,-0.352560252103462,0.0863151190580338"/>
						</Atom3d>
						<Bond ID="1218" Mapping="410" Parent="99" Hidden="1" Connects="1210,1217" Visible="0"/>
						<Atom3d ID="1219" HasProperties="1" Mapping="410" Parent="99" UserID="429" DisplayStyle="Line" Hidden="1" XYZ="0.0478687064152644,0.454227433334173,1.25100205779886" Connections="1220" ForcefieldType="h1" Charge="0.053" Components="H" Visible="0">
							<Properties Force="90.2907742935314,-126.288693515062,45.6730448287135" RelativeVelocity="-0.662974224272248,-0.247463115126884,-0.264423159336487"/>
						</Atom3d>
						<Bond ID="1220" Mapping="410" Parent="99" Hidden="1" Connects="1210,1219" Visible="0"/>
						<Atom3d ID="1221" HasProperties="1" Mapping="410" Parent="99" UserID="430" DisplayStyle="Line" Hidden="1" XYZ="0.09754562482759,0.447365385143196,1.17401764326398" Connections="1222" ForcefieldType="h1" Charge="0.053" Components="H" Visible="0">
							<Properties Force="452.065491133827,-49.5154050934263,137.158694218259" RelativeVelocity="-0.479307833419262,0.0429637413746344,-0.298581810121911"/>
						</Atom3d>
						<Bond ID="1222" Mapping="410" Parent="99" Hidden="1" Connects="1211,1221" Visible="0"/>
						<Atom3d ID="1223" HasProperties="1" Mapping="410" Parent="99" UserID="431" DisplayStyle="Line" Hidden="1" XYZ="0.121324886932997,0.490762536139905,1.21418103294916" Connections="1224" ForcefieldType="h1" Charge="0.053" Components="H" Visible="0">
							<Properties Force="403.341147280435,121.32982433547,418.67486595704" RelativeVelocity="-0.395773406360068,-0.482356259768423,-0.313374771026396"/>
						</Atom3d>
						<Bond ID="1224" Mapping="410" Parent="99" Hidden="1" Connects="1211,1223" Visible="0"/>
						<Atom3d ID="1225" HasProperties="1" Mapping="410" Parent="99" UserID="432" DisplayStyle="Line" Hidden="1" XYZ="0.117455318824698,0.51148910088661,1.13423415433724" Connections="1226" ForcefieldType="h1o" Charge="0.41" Components="H" Visible="0">
							<Properties Force="-758.643151425567,3.96950284382801,607.561613889421" RelativeVelocity="-0.589165625718964,0.967607673250962,-0.877181257824794"/>
						</Atom3d>
						<Bond ID="1226" Mapping="410" Parent="99" Hidden="1" Connects="1213,1225" Visible="0"/>
						<Molecule ID="99" Mapping="410" Parent="2" Children="ci(18):17+1210,4435" Name="Sketch 24" XYZ="0,0.319568515744381,0" Visible="0"/>
						<Atom3d ID="1227" HasProperties="1" Mapping="410" Parent="101" UserID="433" DisplayStyle="Line" XYZ="0.343666908296434,1.05709456859797,-0.9841622979411" Connections="1229,1233,1235,1237" ForcefieldType="c4" Charge="-0.159" Components="C" Visible="0">
							<Properties Force="-259.079344328539,-583.912467786923,-503.750156905837" RelativeVelocity="0.382146212498348,-0.0321847361834371,-0.00946616206881965"/>
						</Atom3d>
						<Atom3d ID="1228" HasProperties="1" Mapping="410" Parent="101" UserID="434" DisplayStyle="Line" XYZ="0.36431741965914,1.0091218674835,-1.00184008341889" Connections="1229,1231,1239,1241" ForcefieldType="c4o" Charge="0.054" Components="C" Visible="0">
							<Properties Force="272.987489388488,1404.76898044906,-79.3683082166767" RelativeVelocity="-0.0101103803363608,-0.0631675688507312,0.100695845529338"/>
						</Atom3d>
						<Bond ID="1229" Mapping="410" Parent="101" Connects="1227,1228" Visible="0"/>
						<Atom3d ID="1230" HasProperties="1" Mapping="410" Parent="101" UserID="435" DisplayStyle="Line" XYZ="0.351438667625079,0.975339464337752,-0.967842635693949" Connections="1231,1243" ForcefieldType="o2h" Charge="-0.57" Components="O" Visible="0">
							<Properties Force="-637.9482364908,59.7750631295731,114.625005969759" RelativeVelocity="-0.1178174196763,-0.0371790738473653,0.0461759358532727"/>
						</Atom3d>
						<Bond ID="1231" Mapping="410" Parent="101" Connects="1228,1230" Visible="0"/>
						<Atom3d ID="1232" HasProperties="1" Mapping="410" Parent="101" UserID="436" DisplayStyle="Line" Hidden="1" XYZ="0.303375616709432,1.05400283136355,-0.990089096988582" Connections="1233" ForcefieldType="h1" Charge="0.053" Components="H" Visible="0">
							<Properties Force="950.692519490572,462.538548131681,360.718015733737" RelativeVelocity="-0.41471011281473,0.264739348445942,-0.541702724407298"/>
						</Atom3d>
						<Bond ID="1233" Mapping="410" Parent="101" Hidden="1" Connects="1227,1232" Visible="0"/>
						<Atom3d ID="1234" HasProperties="1" Mapping="410" Parent="101" UserID="437" DisplayStyle="Line" Hidden="1" XYZ="0.359765873511746,1.08903449127942,-1.00105384885671" Connections="1235" ForcefieldType="h1" Charge="0.053" Components="H" Visible="0">
							<Properties Force="-400.401343896657,-424.029894289697,-157.802035236738" RelativeVelocity="-1.71137759072143,-0.124703960675405,1.32566201033856"/>
						</Atom3d>
						<Bond ID="1235" Mapping="410" Parent="101" Hidden="1" Connects="1227,1234" Visible="0"/>
						<Atom3d ID="1236" HasProperties="1" Mapping="410" Parent="101" UserID="438" DisplayStyle="Line" Hidden="1" XYZ="0.354955615230054,1.06023651789697,-0.947251471874757" Connections="1237" ForcefieldType="h1" Charge="0.053" Components="H" Visible="0">
							<Properties Force="-388.900295785559,-40.4443257608508,253.800085196285" RelativeVelocity="-0.386670047905034,-0.0398619876568747,-0.531281607233923"/>
						</Atom3d>
						<Bond ID="1237" Mapping="410" Parent="101" Hidden="1" Connects="1227,1236" Visible="0"/>
						<Atom3d ID="1238" HasProperties="1" Mapping="410" Parent="101" UserID="439" DisplayStyle="Line" Hidden="1" XYZ="0.403154508903647,1.01410527912569,-0.999872162288799" Connections="1239" ForcefieldType="h1" Charge="0.053" Components="H" Visible="0">
							<Properties Force="29.7791778264126,-170.226283828988,-333.452620122316" RelativeVelocity="-0.376500707137416,-0.136951689384669,0.279391984580221"/>
						</Atom3d>
						<Bond ID="1239" Mapping="410" Parent="101" Hidden="1" Connects="1228,1238" Visible="0"/>
						<Atom3d ID="1240" HasProperties="1" Mapping="410" Parent="101" UserID="440" DisplayStyle="Line" Hidden="1" XYZ="0.352123039275562,1.00463439914252,-1.03983934369283" Connections="1241" ForcefieldType="h1" Charge="0.053" Components="H" Visible="0">
							<Properties Force="138.618228373601,-392.372169025695,641.21316496796" RelativeVelocity="0.301791120815379,-0.605982005025543,0.0879380078496918"/>
						</Atom3d>
						<Bond ID="1241" Mapping="410" Parent="101" Hidden="1" Connects="1228,1240" Visible="0"/>
						<Atom3d ID="1242" HasProperties="1" Mapping="410" Parent="101" UserID="441" DisplayStyle="Line" Hidden="1" XYZ="0.363415575428726,0.94596797909212,-0.977925393676904" Connections="1243" ForcefieldType="h1o" Charge="0.41" Components="H" Visible="0">
							<Properties Force="283.117373849366,-536.7268521598,-203.762717291932" RelativeVelocity="0.894546512608128,0.865935486631025,-0.493242194782264"/>
						</Atom3d>
						<Bond ID="1243" Mapping="410" Parent="101" Hidden="1" Connects="1230,1242" Visible="0"/>
						<Molecule ID="101" Mapping="410" Parent="2" Children="ci(18):17+1227,4436" Name="Sketch 24" XYZ="0.261134159129135,0.596193700596741,0" Visible="0"/>
						<Atom3d ID="1244" HasProperties="1" Mapping="410" Parent="103" UserID="442" DisplayStyle="Line" XYZ="1.10575592430039,1.95853280856087,-0.301390673703527" Connections="1246,1250,1252,1254" ForcefieldType="c4" Charge="-0.159" Components="C" Visible="0">
							<Properties Force="-648.310790095958,213.228396435458,937.89755782654" RelativeVelocity="0.0915519513395192,0.0764139501588358,0.0903126657178637"/>
						</Atom3d>
						<Atom3d ID="1245" HasProperties="1" Mapping="410" Parent="103" UserID="443" DisplayStyle="Line" XYZ="1.0612102774948,1.94891923725271,-0.331077466262953" Connections="1246,1248,1256,1258" ForcefieldType="c4o" Charge="0.054" Components="C" Visible="0">
							<Properties Force="678.354765877435,115.839043170946,592.677016451592" RelativeVelocity="-0.134689166400951,-0.156807884620899,0.0759257500703707"/>
						</Atom3d>
						<Bond ID="1246" Mapping="410" Parent="103" Connects="1244,1245" Visible="0"/>
						<Atom3d ID="1247" HasProperties="1" Mapping="410" Parent="103" UserID="444" DisplayStyle="Line" XYZ="1.07728109451233,1.92258707867326,-0.369944809705804" Connections="1248,1260" ForcefieldType="o2h" Charge="-0.57" Components="O" Visible="0">
							<Properties Force="1112.20659880987,388.194852902401,431.209493292153" RelativeVelocity="0.0945596845211634,-0.000850083514255497,-0.252804866537037"/>
						</Atom3d>
						<Bond ID="1248" Mapping="410" Parent="103" Connects="1245,1247" Visible="0"/>
						<Atom3d ID="1249" HasProperties="1" Mapping="410" Parent="103" UserID="445" DisplayStyle="Line" Hidden="1" XYZ="1.12099041753079,1.92531425141336,-0.288430529804102" Connections="1250" ForcefieldType="h1" Charge="0.053" Components="H" Visible="0">
							<Properties Force="63.5710373317867,-145.390838929268,-35.6437393186844" RelativeVelocity="-0.972160221668984,0.258829881793482,-0.954685096510987"/>
						</Atom3d>
						<Bond ID="1250" Mapping="410" Parent="103" Hidden="1" Connects="1244,1249" Visible="0"/>
						<Atom3d ID="1251" HasProperties="1" Mapping="410" Parent="103" UserID="446" DisplayStyle="Line" Hidden="1" XYZ="1.0991270440184,1.98124996177379,-0.268357088209293" Connections="1252" ForcefieldType="h1" Charge="0.053" Components="H" Visible="0">
							<Properties Force="56.9428393758997,-365.05105565243,-729.945110172205" RelativeVelocity="-0.0969796725651735,0.0734887433500498,0.30129668770719"/>
						</Atom3d>
						<Bond ID="1252" Mapping="410" Parent="103" Hidden="1" Connects="1244,1251" Visible="0"/>
						<Atom3d ID="1253" HasProperties="1" Mapping="410" Parent="103" UserID="447" DisplayStyle="Line" Hidden="1" XYZ="1.13179566973392,1.97624940827333,-0.323366832647356" Connections="1254" ForcefieldType="h1" Charge="0.053" Components="H" Visible="0">
							<Properties Force="243.359234556848,174.070504545804,-185.14835069459" RelativeVelocity="0.278137335407976,-1.10198263115546,0.247449800224714"/>
						</Atom3d>
						<Bond ID="1254" Mapping="410" Parent="103" Hidden="1" Connects="1244,1253" Visible="0"/>
						<Atom3d ID="1255" HasProperties="1" Mapping="410" Parent="103" UserID="448" DisplayStyle="Line" Hidden="1" XYZ="1.04666157520786,1.98288331632401,-0.341092845211413" Connections="1256" ForcefieldType="h1" Charge="0.053" Components="H" Visible="0">
							<Properties Force="-264.021767393198,347.661204904881,-310.483727416051" RelativeVelocity="0.106190499617755,1.18196895936127,0.471281895669162"/>
						</Atom3d>
						<Bond ID="1256" Mapping="410" Parent="103" Hidden="1" Connects="1245,1255" Visible="0"/>
						<Atom3d ID="1257" HasProperties="1" Mapping="410" Parent="103" UserID="449" DisplayStyle="Line" Hidden="1" XYZ="1.03333642223097,1.92958807249659,-0.312477183893671" Connections="1258" ForcefieldType="h1" Charge="0.053" Components="H" Visible="0">
							<Properties Force="-68.2204548994648,-134.534243875238,270.724433343685" RelativeVelocity="0.163336782415083,-0.366580181150335,0.171213357249734"/>
						</Atom3d>
						<Bond ID="1258" Mapping="410" Parent="103" Hidden="1" Connects="1245,1257" Visible="0"/>
						<Atom3d ID="1259" HasProperties="1" Mapping="410" Parent="103" UserID="450" DisplayStyle="Line" Hidden="1" XYZ="1.05039023760498,1.91137574301272,-0.384131046486192" Connections="1260" ForcefieldType="h1o" Charge="0.41" Components="H" Visible="0">
							<Properties Force="-1119.86472466562,-656.87399905732,-982.732906041855" RelativeVelocity="0.867197541053019,-0.925751291087319,0.337179190215003"/>
						</Atom3d>
						<Bond ID="1260" Mapping="410" Parent="103" Hidden="1" Connects="1247,1259" Visible="0"/>
						<Molecule ID="103" Mapping="410" Parent="2" Children="ci(18):17+1244,4437" Name="Sketch 24" XYZ="0.408479813807138,0.646931782544092,6.64249045817403e-017" Visible="0"/>
						<Atom3d ID="1261" HasProperties="1" Mapping="410" Parent="105" UserID="451" DisplayStyle="Line" XYZ="-0.0531236235832637,0.888189611507453,0.599914606555498" Connections="1263,1267,1269,1271" ForcefieldType="c4" Charge="-0.159" Components="C" Visible="0">
							<Properties Force="-943.347112941772,1464.85673880725,1001.03931045913" RelativeVelocity="-0.0415588323636217,-0.0918513176230089,0.121913519097829"/>
						</Atom3d>
						<Atom3d ID="1262" HasProperties="1" Mapping="410" Parent="105" UserID="452" DisplayStyle="Line" XYZ="-0.0152285284601216,0.852554963570552,0.597372985280438" Connections="1263,1265,1273,1275" ForcefieldType="c4o" Charge="0.054" Components="C" Visible="0">
							<Properties Force="698.245382405999,139.602830349423,-5.05132584593828" RelativeVelocity="-0.130293129343248,0.0346872129880545,0.101579842053516"/>
						</Atom3d>
						<Bond ID="1263" Mapping="410" Parent="105" Connects="1261,1262" Visible="0"/>
						<Atom3d ID="1264" HasProperties="1" Mapping="410" Parent="105" UserID="453" DisplayStyle="Line" XYZ="0.0205197317312781,0.877473713884741,0.572065485359873" Connections="1265,1277" ForcefieldType="o2h" Charge="-0.57" Components="O" Visible="0">
							<Properties Force="227.510880990052,-544.739089165749,-72.6617913965358" RelativeVelocity="-0.0609676105595142,-0.00756159853291208,0.249356722762378"/>
						</Atom3d>
						<Bond ID="1265" Mapping="410" Parent="105" Connects="1262,1264" Visible="0"/>
						<Atom3d ID="1266" HasProperties="1" Mapping="410" Parent="105" UserID="454" DisplayStyle="Line" Hidden="1" XYZ="-0.0386911807057408,0.924931972339797,0.598049966886434" Connections="1267" ForcefieldType="h1" Charge="0.053" Components="H" Visible="0">
							<Properties Force="270.671550607585,-262.782060228166,-224.654463731785" RelativeVelocity="0.54259523227999,0.317484499610065,-0.0906655803713799"/>
						</Atom3d>
						<Bond ID="1267" Mapping="410" Parent="105" Hidden="1" Connects="1261,1266" Visible="0"/>
						<Atom3d ID="1268" HasProperties="1" Mapping="410" Parent="105" UserID="455" DisplayStyle="Line" Hidden="1" XYZ="-0.0732467222634288,0.893426641490065,0.633874554549372" Connections="1269" ForcefieldType="h1" Charge="0.053" Components="H" Visible="0">
							<Properties Force="86.3398323441367,-578.160295745332,-278.14196646379" RelativeVelocity="0.0999497750507677,-0.554297570981992,0.0990917631327283"/>
						</Atom3d>
						<Bond ID="1269" Mapping="410" Parent="105" Hidden="1" Connects="1261,1268" Visible="0"/>
						<Atom3d ID="1270" HasProperties="1" Mapping="410" Parent="105" UserID="456" DisplayStyle="Line" Hidden="1" XYZ="-0.0782637306263407,0.88622859586034,0.571545836721667" Connections="1271" ForcefieldType="h1" Charge="0.053" Components="H" Visible="0">
							<Properties Force="-471.490750996918,-123.028874889138,-429.725719601795" RelativeVelocity="1.23706256785094,0.235511818598447,0.416982980919676"/>
						</Atom3d>
						<Bond ID="1271" Mapping="410" Parent="105" Hidden="1" Connects="1261,1270" Visible="0"/>
						<Atom3d ID="1272" HasProperties="1" Mapping="410" Parent="105" UserID="457" DisplayStyle="Line" Hidden="1" XYZ="-0.0236402514120402,0.819747307259414,0.579817324451709" Connections="1273" ForcefieldType="h1" Charge="0.053" Components="H" Visible="0">
							<Properties Force="-375.332338905107,-326.996194963424,-409.937664473781" RelativeVelocity="-0.251352078816348,0.228778851702519,0.0548585158721441"/>
						</Atom3d>
						<Bond ID="1273" Mapping="410" Parent="105" Hidden="1" Connects="1262,1272" Visible="0"/>
						<Atom3d ID="1274" HasProperties="1" Mapping="410" Parent="105" UserID="458" DisplayStyle="Line" Hidden="1" XYZ="-0.00355953674003573,0.841071532974956,0.632044208160908" Connections="1275" ForcefieldType="h1" Charge="0.053" Components="H" Visible="0">
							<Properties Force="357.395132697014,63.5333079940148,430.406664979232" RelativeVelocity="0.130205702814171,0.76159094144538,0.289785715092217"/>
						</Atom3d>
						<Bond ID="1275" Mapping="410" Parent="105" Hidden="1" Connects="1262,1274" Visible="0"/>
						<Atom3d ID="1276" HasProperties="1" Mapping="410" Parent="105" UserID="459" DisplayStyle="Line" Hidden="1" XYZ="0.0371984256601486,0.852965193087956,0.554672949493049" Connections="1277" ForcefieldType="h1o" Charge="0.41" Components="H" Visible="0">
							<Properties Force="43.4832931765579,123.867449579538,97.0360431110729" RelativeVelocity="-0.259729483426858,0.619048995302207,0.299348967683691"/>
						</Atom3d>
						<Bond ID="1277" Mapping="410" Parent="105" Hidden="1" Connects="1264,1276" Visible="0"/>
						<Molecule ID="105" Mapping="410" Parent="2" Children="ci(18):17+1261,4438" Name="Sketch 24" XYZ="0,0.319568515744381,0" Visible="0"/>
						<Atom3d ID="1278" HasProperties="1" Mapping="410" Parent="107" UserID="460" DisplayStyle="Line" XYZ="-0.0538790957923474,-0.0494194504238624,-0.725336801100693" Connections="1280,1284,1286,1288" ForcefieldType="c4" Charge="-0.159" Components="C" Visible="0">
							<Properties Force="478.120296886472,681.514328023483,-301.179993882918" RelativeVelocity="0.136405280132628,0.391019691836625,0.26469137064093"/>
						</Atom3d>
						<Atom3d ID="1279" HasProperties="1" Mapping="410" Parent="107" UserID="461" DisplayStyle="Line" XYZ="-0.0743471433686404,-0.0773450297530784,-0.765011509089967" Connections="1280,1282,1290,1292" ForcefieldType="c4o" Charge="0.054" Components="C" Visible="0">
							<Properties Force="-572.286448549518,-2126.38413069617,536.941237972638" RelativeVelocity="-0.117294105866443,-0.163325141267598,-0.124977149465916"/>
						</Atom3d>
						<Bond ID="1280" Mapping="410" Parent="107" Connects="1278,1279" Visible="0"/>
						<Atom3d ID="1281" HasProperties="1" Mapping="410" Parent="107" UserID="462" DisplayStyle="Line" XYZ="-0.0621890778572109,-0.127564494518275,-0.75873048197305" Connections="1282,1294" ForcefieldType="o2h" Charge="-0.57" Components="O" Visible="0">
							<Properties Force="342.859941239431,1002.72845954926,1577.4700546101" RelativeVelocity="0.115484830885305,0.231849261690595,-0.110885309603795"/>
						</Atom3d>
						<Bond ID="1282" Mapping="410" Parent="107" Connects="1279,1281" Visible="0"/>
						<Atom3d ID="1283" HasProperties="1" Mapping="410" Parent="107" UserID="463" DisplayStyle="Line" Hidden="1" XYZ="-0.0591103838843992,-0.0626340152014995,-0.689469327412374" Connections="1284" ForcefieldType="h1" Charge="0.053" Components="H" Visible="0">
							<Properties Force="104.545674618477,-456.260724132613,40.0765006113809" RelativeVelocity="0.49979093341009,-0.0756268335761145,0.143840816272938"/>
						</Atom3d>
						<Bond ID="1284" Mapping="410" Parent="107" Hidden="1" Connects="1278,1283" Visible="0"/>
						<Atom3d ID="1285" HasProperties="1" Mapping="410" Parent="107" UserID="464" DisplayStyle="Line" Hidden="1" XYZ="-0.0701569492416003,-0.0139647413734845,-0.723911335029577" Connections="1286" ForcefieldType="h1" Charge="0.053" Components="H" Visible="0">
							<Properties Force="241.013121960855,120.562675698833,-160.031984084634" RelativeVelocity="1.30921209115027,-0.558764220322854,-0.582062503212241"/>
						</Atom3d>
						<Bond ID="1286" Mapping="410" Parent="107" Hidden="1" Connects="1278,1285" Visible="0"/>
						<Atom3d ID="1287" HasProperties="1" Mapping="410" Parent="107" UserID="465" DisplayStyle="Line" Hidden="1" XYZ="-0.0155410670161683,-0.0474097953984994,-0.736580760699923" Connections="1288" ForcefieldType="h1" Charge="0.053" Components="H" Visible="0">
							<Properties Force="-376.264656636789,206.621759006588,695.833151521382" RelativeVelocity="0.0316994256268416,-0.183720320596559,-0.324416925692519"/>
						</Atom3d>
						<Bond ID="1288" Mapping="410" Parent="107" Hidden="1" Connects="1278,1287" Visible="0"/>
						<Atom3d ID="1289" HasProperties="1" Mapping="410" Parent="107" UserID="466" DisplayStyle="Line" Hidden="1" XYZ="-0.0594923153153406,-0.0663879408276474,-0.797638453186949" Connections="1290" ForcefieldType="h1" Charge="0.053" Components="H" Visible="0">
							<Properties Force="252.929139047631,435.432322693701,-855.246416814529" RelativeVelocity="-0.198894112881147,-0.298806278240432,0.0211861875143754"/>
						</Atom3d>
						<Bond ID="1290" Mapping="410" Parent="107" Hidden="1" Connects="1279,1289" Visible="0"/>
						<Atom3d ID="1291" HasProperties="1" Mapping="410" Parent="107" UserID="467" DisplayStyle="Line" Hidden="1" XYZ="-0.112559858571654,-0.0801314913586455,-0.767247673749231" Connections="1292" ForcefieldType="h1" Charge="0.053" Components="H" Visible="0">
							<Properties Force="-388.022351827702,575.858068240512,-19.3934335507247" RelativeVelocity="0.838751428204763,0.0176090443318062,-0.361113417200803"/>
						</Atom3d>
						<Bond ID="1292" Mapping="410" Parent="107" Hidden="1" Connects="1279,1291" Visible="0"/>
						<Atom3d ID="1293" HasProperties="1" Mapping="410" Parent="107" UserID="468" DisplayStyle="Line" Hidden="1" XYZ="-0.0622140125365369,-0.141233881931188,-0.788180155392951" Connections="1294" ForcefieldType="h1o" Charge="0.41" Components="H" Visible="0">
							<Properties Force="-31.6717319321329,-491.231107385598,-1529.46715628581" RelativeVelocity="0.78051511766976,0.182115162858252,-0.331992269474328"/>
						</Atom3d>
						<Bond ID="1294" Mapping="410" Parent="107" Hidden="1" Connects="1281,1293" Visible="0"/>
						<Molecule ID="107" Mapping="410" Parent="2" Children="ci(18):17+1278,4439" Name="Sketch 24" XYZ="-0.30140442499082,0.0990286908360065,0" Visible="0"/>
						<Atom3d ID="1295" HasProperties="1" Mapping="410" Parent="109" UserID="469" DisplayStyle="Line" XYZ="2.49622021735813,0.989748449883528,2.43318665745966" Connections="1297,1301,1303,1305" ForcefieldType="c4" Charge="-0.159" Components="C" Visible="0">
							<Properties Force="109.93526128752,-438.618783937736,-542.714768497557" RelativeVelocity="-0.258505171884721,-0.0985357675917704,-0.151847317505587"/>
						</Atom3d>
						<Atom3d ID="1296" HasProperties="1" Mapping="410" Parent="109" UserID="470" DisplayStyle="Line" XYZ="2.45683093093024,1.01346913328223,2.40596421402844" Connections="1297,1299,1307,1309" ForcefieldType="c4o" Charge="0.054" Components="C" Visible="0">
							<Properties Force="932.179776212907,498.711355385055,-685.639866714497" RelativeVelocity="-0.0259200799722551,0.0877958652237986,0.108864866487398"/>
						</Atom3d>
						<Bond ID="1297" Mapping="410" Parent="109" Connects="1295,1296" Visible="0"/>
						<Atom3d ID="1298" HasProperties="1" Mapping="410" Parent="109" UserID="471" DisplayStyle="Line" XYZ="2.45893523551412,1.06188901529773,2.42087807406091" Connections="1299,1311" ForcefieldType="o2h" Charge="-0.57" Components="O" Visible="0">
							<Properties Force="-375.011889147925,-374.456045943832,-326.179845635577" RelativeVelocity="-0.0334933796123997,0.144521079496044,0.236824182670506"/>
						</Atom3d>
						<Bond ID="1299" Mapping="410" Parent="109" Connects="1296,1298" Visible="0"/>
						<Atom3d ID="1300" HasProperties="1" Mapping="410" Parent="109" UserID="472" DisplayStyle="Line" Hidden="1" XYZ="2.49059570679337,1.00019162568867,2.46872092349968" Connections="1301" ForcefieldType="h1" Charge="0.053" Components="H" Visible="0">
							<Properties Force="1.41630937050248,170.721306939495,1031.83477044233" RelativeVelocity="-0.0930259965662023,0.0828199973970951,0.295379540274631"/>
						</Atom3d>
						<Bond ID="1301" Mapping="410" Parent="109" Hidden="1" Connects="1295,1300" Visible="0"/>
						<Atom3d ID="1302" HasProperties="1" Mapping="410" Parent="109" UserID="473" DisplayStyle="Line" Hidden="1" XYZ="2.53352588693273,1.00157057929063,2.42374858402966" Connections="1303" ForcefieldType="h1" Charge="0.053" Components="H" Visible="0">
							<Properties Force="-658.025397640417,-334.470916427375,-87.197995141212" RelativeVelocity="0.849720114146972,-0.297583550446976,0.431635569609131"/>
						</Atom3d>
						<Bond ID="1303" Mapping="410" Parent="109" Hidden="1" Connects="1295,1302" Visible="0"/>
						<Atom3d ID="1304" HasProperties="1" Mapping="410" Parent="109" UserID="474" DisplayStyle="Line" Hidden="1" XYZ="2.49001051024675,0.951056550455362,2.43182657850135" Connections="1305" ForcefieldType="h1" Charge="0.053" Components="H" Visible="0">
							<Properties Force="498.343948732634,75.7004805860732,-44.0913011137434" RelativeVelocity="0.161593480204077,-1.09804270099727,0.222083566166578"/>
						</Atom3d>
						<Bond ID="1305" Mapping="410" Parent="109" Hidden="1" Connects="1295,1304" Visible="0"/>
						<Atom3d ID="1306" HasProperties="1" Mapping="410" Parent="109" UserID="475" DisplayStyle="Line" Hidden="1" XYZ="2.4228523049636,0.99760197268388,2.41413257338623" Connections="1307" ForcefieldType="h1" Charge="0.053" Components="H" Visible="0">
							<Properties Force="-382.234566727943,-116.976914050076,185.740635621872" RelativeVelocity="-0.0280064044825017,-0.124526055907455,-0.630689376146896"/>
						</Atom3d>
						<Bond ID="1307" Mapping="410" Parent="109" Hidden="1" Connects="1296,1306" Visible="0"/>
						<Atom3d ID="1308" HasProperties="1" Mapping="410" Parent="109" UserID="476" DisplayStyle="Line" Hidden="1" XYZ="2.46283412879159,1.00927578292007,2.36641244590718" Connections="1309" ForcefieldType="h1" Charge="0.053" Components="H" Visible="0">
							<Properties Force="-100.77073277903,185.125464948788,504.484579888247" RelativeVelocity="-0.59250224946659,0.193042957684578,0.00653159432214735"/>
						</Atom3d>
						<Bond ID="1309" Mapping="410" Parent="109" Hidden="1" Connects="1296,1308" Visible="0"/>
						<Atom3d ID="1310" HasProperties="1" Mapping="410" Parent="109" UserID="477" DisplayStyle="Line" Hidden="1" XYZ="2.43316634263379,1.07584015698988,2.40364675475927" Connections="1311" ForcefieldType="h1o" Charge="0.41" Components="H" Visible="0">
							<Properties Force="-87.2860960599325,291.441478994591,107.952752742635" RelativeVelocity="0.323588944696896,0.392799945656118,-0.704873592876285"/>
						</Atom3d>
						<Bond ID="1311" Mapping="410" Parent="109" Hidden="1" Connects="1298,1310" Visible="0"/>
						<Molecule ID="109" Mapping="410" Parent="2" Children="ci(18):17+1295,4440" Name="Sketch 24" XYZ="0,0.319568515744381,0" Visible="0"/>
						<Atom3d ID="1312" HasProperties="1" Mapping="410" Parent="111" UserID="478" DisplayStyle="Line" XYZ="2.64335212575067,1.51315493766401,0.500765910951371" Connections="1314,1318,1320,1322" ForcefieldType="c4" Charge="-0.159" Components="C" Visible="0">
							<Properties Force="627.322102096881,143.780597934259,174.220618224461" RelativeVelocity="0.271264660204495,-0.0617320010933884,0.0538103716507903"/>
						</Atom3d>
						<Atom3d ID="1313" HasProperties="1" Mapping="410" Parent="111" UserID="479" DisplayStyle="Line" XYZ="2.67614480489071,1.54298901294245,0.533913450982825" Connections="1314,1316,1324,1326" ForcefieldType="c4o" Charge="0.054" Components="C" Visible="0">
							<Properties Force="-652.288295728872,436.141055411594,-2166.07063884289" RelativeVelocity="0.0992632412369334,0.129718343990013,-0.331760936098911"/>
						</Atom3d>
						<Bond ID="1314" Mapping="410" Parent="111" Connects="1312,1313" Visible="0"/>
						<Atom3d ID="1315" HasProperties="1" Mapping="410" Parent="111" UserID="480" DisplayStyle="Line" XYZ="2.70973042454462,1.51182557987321,0.547739362628961" Connections="1316,1328" ForcefieldType="o2h" Charge="-0.57" Components="O" Visible="0">
							<Properties Force="1805.96059502541,-1069.0566806921,1046.91310674633" RelativeVelocity="-0.0606583905452167,-0.118165156924088,-0.0998700958953503"/>
						</Atom3d>
						<Bond ID="1316" Mapping="410" Parent="111" Connects="1313,1315" Visible="0"/>
						<Atom3d ID="1317" HasProperties="1" Mapping="410" Parent="111" UserID="481" DisplayStyle="Line" Hidden="1" XYZ="2.61624327168066,1.49398836168873,0.519399426499446" Connections="1318" ForcefieldType="h1" Charge="0.053" Components="H" Visible="0">
							<Properties Force="-473.726673964539,-28.358687275151,408.905128115013" RelativeVelocity="0.660968399241821,0.395811445221037,-0.434732116109108"/>
						</Atom3d>
						<Bond ID="1318" Mapping="410" Parent="111" Hidden="1" Connects="1312,1317" Visible="0"/>
						<Atom3d ID="1319" HasProperties="1" Mapping="410" Parent="111" UserID="482" DisplayStyle="Line" Hidden="1" XYZ="2.66240140822888,1.48451979265509,0.482312513024654" Connections="1320" ForcefieldType="h1" Charge="0.053" Components="H" Visible="0">
							<Properties Force="316.444194001094,181.617225808137,-12.0846215940996" RelativeVelocity="-0.217328918205975,-0.664913823939911,0.260097816635454"/>
						</Atom3d>
						<Bond ID="1320" Mapping="410" Parent="111" Hidden="1" Connects="1312,1319" Visible="0"/>
						<Atom3d ID="1321" HasProperties="1" Mapping="410" Parent="111" UserID="483" DisplayStyle="Line" Hidden="1" XYZ="2.62669147591316,1.53437892652598,0.473907514216742" Connections="1322" ForcefieldType="h1" Charge="0.053" Components="H" Visible="0">
							<Properties Force="-307.336909073499,303.246641870176,-359.350411818753" RelativeVelocity="0.15795487037467,0.576958553040206,-0.0500929334464229"/>
						</Atom3d>
						<Bond ID="1322" Mapping="410" Parent="111" Hidden="1" Connects="1312,1321" Visible="0"/>
						<Atom3d ID="1323" HasProperties="1" Mapping="410" Parent="111" UserID="484" DisplayStyle="Line" Hidden="1" XYZ="2.65591671573625,1.55756980222182,0.561625601956818" Connections="1324" ForcefieldType="h1" Charge="0.053" Components="H" Visible="0">
							<Properties Force="-534.05689516212,447.142255871532,985.029442423286" RelativeVelocity="-0.115475101644259,-1.07726938884283,0.714353785222312"/>
						</Atom3d>
						<Bond ID="1324" Mapping="410" Parent="111" Hidden="1" Connects="1313,1323" Visible="0"/>
						<Atom3d ID="1325" HasProperties="1" Mapping="410" Parent="111" UserID="485" DisplayStyle="Line" Hidden="1" XYZ="2.69273118195006,1.57336474809377,0.513504755704799" Connections="1326" ForcefieldType="h1" Charge="0.053" Components="H" Visible="0">
							<Properties Force="-259.43310206527,-335.349293975992,191.635437791223" RelativeVelocity="0.264692947174942,0.309627476800289,-0.562029470241247"/>
						</Atom3d>
						<Bond ID="1326" Mapping="410" Parent="111" Hidden="1" Connects="1313,1325" Visible="0"/>
						<Atom3d ID="1327" HasProperties="1" Mapping="410" Parent="111" UserID="486" DisplayStyle="Line" Hidden="1" XYZ="2.73537115094562,1.52905778177653,0.564128553804833" Connections="1328" ForcefieldType="h1o" Charge="0.41" Components="H" Visible="0">
							<Properties Force="-491.075067063599,-108.993699127905,-311.600044357822" RelativeVelocity="-0.525412143811577,-0.355394892087559,-1.04542542335068"/>
						</Atom3d>
						<Bond ID="1328" Mapping="410" Parent="111" Hidden="1" Connects="1315,1327" Visible="0"/>
						<Molecule ID="111" Mapping="410" Parent="2" Children="ci(18):17+1312,4441" Name="Sketch 24" XYZ="0,0.319568515744381,0" Visible="0"/>
						<Atom3d ID="1329" HasProperties="1" Mapping="410" Parent="113" UserID="487" DisplayStyle="Line" XYZ="1.1198200770397,-0.736132094770619,0.504264564308823" Connections="1331,1335,1337,1339" ForcefieldType="c4" Charge="-0.159" Components="C" Visible="0">
							<Properties Force="342.562456661289,-217.84739207581,-26.5463641987281" RelativeVelocity="-0.069713873401641,0.0461657429949866,-0.0106082755662726"/>
						</Atom3d>
						<Atom3d ID="1330" HasProperties="1" Mapping="410" Parent="113" UserID="488" DisplayStyle="Line" XYZ="1.13493827594558,-0.692570924230499,0.476641193983079" Connections="1331,1333,1341,1343" ForcefieldType="c4o" Charge="0.054" Components="C" Visible="0">
							<Properties Force="-342.297031674709,79.1531300614483,1559.51000888407" RelativeVelocity="0.126769708984334,-0.0837178183582246,-0.181372757786189"/>
						</Atom3d>
						<Bond ID="1331" Mapping="410" Parent="113" Connects="1329,1330" Visible="0"/>
						<Atom3d ID="1332" HasProperties="1" Mapping="410" Parent="113" UserID="489" DisplayStyle="Line" XYZ="1.14014455107193,-0.707691730013219,0.431360116408051" Connections="1333,1345" ForcefieldType="o2h" Charge="-0.57" Components="O" Visible="0">
							<Properties Force="277.894400695554,-251.449441790482,-1674.37982623563" RelativeVelocity="0.194041512449818,-0.0346920660241695,-0.0967423289169828"/>
						</Atom3d>
						<Bond ID="1333" Mapping="410" Parent="113" Connects="1330,1332" Visible="0"/>
						<Atom3d ID="1334" HasProperties="1" Mapping="410" Parent="113" UserID="490" DisplayStyle="Line" Hidden="1" XYZ="1.14669209446607,-0.765152727698589,0.499474544389295" Connections="1335" ForcefieldType="h1" Charge="0.053" Components="H" Visible="0">
							<Properties Force="-253.279862151501,311.301493788032,27.6869204144893" RelativeVelocity="0.457212755236085,0.00946659972480938,-0.315842588966865"/>
						</Atom3d>
						<Bond ID="1335" Mapping="410" Parent="113" Hidden="1" Connects="1329,1334" Visible="0"/>
						<Atom3d ID="1336" HasProperties="1" Mapping="410" Parent="113" UserID="491" DisplayStyle="Line" Hidden="1" XYZ="1.08658356619014,-0.748348365307669,0.490157688069523" Connections="1337" ForcefieldType="h1" Charge="0.053" Components="H" Visible="0">
							<Properties Force="-453.980324238666,-276.541641281524,-227.188452055126" RelativeVelocity="0.55904019829339,-0.267016328930968,0.381931775023149"/>
						</Atom3d>
						<Bond ID="1337" Mapping="410" Parent="113" Hidden="1" Connects="1329,1336" Visible="0"/>
						<Atom3d ID="1338" HasProperties="1" Mapping="410" Parent="113" UserID="492" DisplayStyle="Line" Hidden="1" XYZ="1.11441444511752,-0.731080586907579,0.541946475764091" Connections="1339" ForcefieldType="h1" Charge="0.053" Components="H" Visible="0">
							<Properties Force="49.4718272382952,163.452783324906,325.218796326489" RelativeVelocity="-0.432949434335342,-0.0873238262195706,-0.0817335398717045"/>
						</Atom3d>
						<Bond ID="1339" Mapping="410" Parent="113" Hidden="1" Connects="1329,1338" Visible="0"/>
						<Atom3d ID="1340" HasProperties="1" Mapping="410" Parent="113" UserID="493" DisplayStyle="Line" Hidden="1" XYZ="1.16803766044668,-0.680446555537769,0.491959999326408" Connections="1341" ForcefieldType="h1" Charge="0.053" Components="H" Visible="0">
							<Properties Force="382.828369659741,264.968916919852,48.2565275595929" RelativeVelocity="0.222565817218077,-1.34651260513844,-0.173573688982004"/>
						</Atom3d>
						<Bond ID="1341" Mapping="410" Parent="113" Hidden="1" Connects="1330,1340" Visible="0"/>
						<Atom3d ID="1342" HasProperties="1" Mapping="410" Parent="113" UserID="494" DisplayStyle="Line" Hidden="1" XYZ="1.10937996885175,-0.663176548833856,0.477974959001953" Connections="1343" ForcefieldType="h1" Charge="0.053" Components="H" Visible="0">
							<Properties Force="-61.7610052949024,34.1600122459057,138.164308800874" RelativeVelocity="0.156687488232677,-0.87309365604436,0.211616198380025"/>
						</Atom3d>
						<Bond ID="1343" Mapping="410" Parent="113" Hidden="1" Connects="1330,1342" Visible="0"/>
						<Atom3d ID="1344" HasProperties="1" Mapping="410" Parent="113" UserID="495" DisplayStyle="Line" Hidden="1" XYZ="1.17123555663373,-0.698553679184159,0.42185669581805" Connections="1345" ForcefieldType="h1o" Charge="0.41" Components="H" Visible="0">
							<Properties Force="118.020138911748,44.1703785370076,-199.298962952713" RelativeVelocity="0.659657784692174,0.217498407521873,-0.212959302767183"/>
						</Atom3d>
						<Bond ID="1345" Mapping="410" Parent="113" Hidden="1" Connects="1332,1344" Visible="0"/>
						<Molecule ID="113" Mapping="410" Parent="2" Children="ci(18):17+1329,4442" Name="Sketch 24" XYZ="0,0.319568515744381,0" Visible="0"/>
						<Atom3d ID="1346" HasProperties="1" Mapping="410" Parent="115" UserID="496" DisplayStyle="Line" XYZ="-0.576919027644363,0.276098574568199,1.4904186145269" Connections="1348,1352,1354,1356" ForcefieldType="c4" Charge="-0.159" Components="C" Visible="0">
							<Properties Force="754.465548606464,574.274626107579,-736.296055144933" RelativeVelocity="0.00619409479509162,0.17735938047461,0.0403633952271509"/>
						</Atom3d>
						<Atom3d ID="1347" HasProperties="1" Mapping="410" Parent="115" UserID="497" DisplayStyle="Line" XYZ="-0.60037915130091,0.325203278807568,1.48773540417498" Connections="1348,1350,1358,1360" ForcefieldType="c4o" Charge="0.054" Components="C" Visible="0">
							<Properties Force="-905.216002109382,-205.763774996052,-853.651418804939" RelativeVelocity="0.0741850528206544,-0.0533123908064836,-0.23059671694014"/>
						</Atom3d>
						<Bond ID="1348" Mapping="410" Parent="115" Connects="1346,1347" Visible="0"/>
						<Atom3d ID="1349" HasProperties="1" Mapping="410" Parent="115" UserID="498" DisplayStyle="Line" XYZ="-0.576215117942432,0.360176128866696,1.51310778059077" Connections="1350,1362" ForcefieldType="o2h" Charge="-0.57" Components="O" Visible="0">
							<Properties Force="536.539328490249,57.7311518502409,254.354625180822" RelativeVelocity="0.236613398006202,0.126706015781238,0.0612283050595865"/>
						</Atom3d>
						<Bond ID="1350" Mapping="410" Parent="115" Connects="1347,1349" Visible="0"/>
						<Atom3d ID="1351" HasProperties="1" Mapping="410" Parent="115" UserID="499" DisplayStyle="Line" Hidden="1" XYZ="-0.551172787588243,0.266648226751281,1.4625178035817" Connections="1352" ForcefieldType="h1" Charge="0.053" Components="H" Visible="0">
							<Properties Force="94.3092884558404,383.178666863687,-39.9481667799574" RelativeVelocity="0.356052763598567,-0.506875812657345,0.868791364384996"/>
						</Atom3d>
						<Bond ID="1352" Mapping="410" Parent="115" Hidden="1" Connects="1346,1351" Visible="0"/>
						<Atom3d ID="1353" HasProperties="1" Mapping="410" Parent="115" UserID="500" DisplayStyle="Line" Hidden="1" XYZ="-0.600614155264759,0.247870450046529,1.48775599235854" Connections="1354" ForcefieldType="h1" Charge="0.053" Components="H" Visible="0">
							<Properties Force="-1205.90246391918,-838.389051475209,-131.729534009848" RelativeVelocity="0.126408302358075,0.00682364360886612,-0.289759508533499"/>
						</Atom3d>
						<Bond ID="1354" Mapping="410" Parent="115" Hidden="1" Connects="1346,1353" Visible="0"/>
						<Atom3d ID="1355" HasProperties="1" Mapping="410" Parent="115" UserID="501" DisplayStyle="Line" Hidden="1" XYZ="-0.559512687946748,0.269537188711669,1.52321873180116" Connections="1356" ForcefieldType="h1" Charge="0.053" Components="H" Visible="0">
							<Properties Force="381.4600270136,212.178067882507,755.350319629665" RelativeVelocity="0.476789020525945,-0.311767201618037,-0.140361941122706"/>
						</Atom3d>
						<Bond ID="1356" Mapping="410" Parent="115" Hidden="1" Connects="1346,1355" Visible="0"/>
						<Atom3d ID="1357" HasProperties="1" Mapping="410" Parent="115" UserID="502" DisplayStyle="Line" Hidden="1" XYZ="-0.63786387677029,0.320777387573037,1.50100647185925" Connections="1358" ForcefieldType="h1" Charge="0.053" Components="H" Visible="0">
							<Properties Force="453.476181131728,166.158794905138,-28.6628977877705" RelativeVelocity="-0.179362191043136,-1.19298418321325,0.203635607681509"/>
						</Atom3d>
						<Bond ID="1358" Mapping="410" Parent="115" Hidden="1" Connects="1347,1357" Visible="0"/>
						<Atom3d ID="1359" HasProperties="1" Mapping="410" Parent="115" UserID="503" DisplayStyle="Line" Hidden="1" XYZ="-0.605372541474978,0.339712617154434,1.45026433832168" Connections="1360" ForcefieldType="h1" Charge="0.053" Components="H" Visible="0">
							<Properties Force="208.226686679982,-431.451974032917,608.592541198288" RelativeVelocity="-0.231067725037971,-0.671601916565294,0.270894920486939"/>
						</Atom3d>
						<Bond ID="1360" Mapping="410" Parent="115" Hidden="1" Connects="1347,1359" Visible="0"/>
						<Atom3d ID="1361" HasProperties="1" Mapping="410" Parent="115" UserID="504" DisplayStyle="Line" Hidden="1" XYZ="-0.566438231241396,0.34353910424991,1.54147744962368" Connections="1362" ForcefieldType="h1o" Charge="0.41" Components="H" Visible="0">
							<Properties Force="-182.686245879651,341.106701215002,109.845176892626" RelativeVelocity="-0.816541130328093,0.392817062663074,0.21287258823789"/>
						</Atom3d>
						<Bond ID="1362" Mapping="410" Parent="115" Hidden="1" Connects="1349,1361" Visible="0"/>
						<Molecule ID="115" Mapping="410" Parent="2" Children="ci(18):17+1346,4443" Name="Sketch 24" XYZ="0,0.319568515744381,0" Visible="0"/>
						<Atom3d ID="1363" HasProperties="1" Mapping="410" Parent="117" UserID="505" DisplayStyle="Line" XYZ="0.315440503363566,1.50955421457175,1.95273048328173" Connections="1365,1369,1371,1373" ForcefieldType="c4" Charge="-0.159" Components="C" Visible="0">
							<Properties Force="-143.879300172664,-427.823256042647,417.106216505132" RelativeVelocity="0.0550541044722364,-0.294067582560723,-0.026646763578253"/>
						</Atom3d>
						<Atom3d ID="1364" HasProperties="1" Mapping="410" Parent="117" UserID="506" DisplayStyle="Line" XYZ="0.275083477695056,1.54504255913386,1.9447175438348" Connections="1365,1367,1375,1377" ForcefieldType="c4o" Charge="0.054" Components="C" Visible="0">
							<Properties Force="1203.88719993809,-446.490135351165,-1388.30869123074" RelativeVelocity="0.00610229508730306,-0.0833944652229563,-0.191672663873023"/>
						</Atom3d>
						<Bond ID="1365" Mapping="410" Parent="117" Connects="1363,1364" Visible="0"/>
						<Atom3d ID="1366" HasProperties="1" Mapping="410" Parent="117" UserID="507" DisplayStyle="Line" XYZ="0.288265767840016,1.57544642925168,1.90469124561955" Connections="1367,1379" ForcefieldType="o2h" Charge="-0.57" Components="O" Visible="0">
							<Properties Force="-1152.62379161943,382.57520786566,871.38347224369" RelativeVelocity="0.144001185634239,-0.0913295276329136,-0.0414803304800694"/>
						</Atom3d>
						<Bond ID="1367" Mapping="410" Parent="117" Connects="1364,1366" Visible="0"/>
						<Atom3d ID="1368" HasProperties="1" Mapping="410" Parent="117" UserID="508" DisplayStyle="Line" Hidden="1" XYZ="0.304151866744388,1.48420885031678,1.98153097889599" Connections="1369" ForcefieldType="h1" Charge="0.053" Components="H" Visible="0">
							<Properties Force="79.5990950999882,107.800014690151,-496.096959763448" RelativeVelocity="0.308055217750242,-0.375357992106919,-0.217267799877882"/>
						</Atom3d>
						<Bond ID="1369" Mapping="410" Parent="117" Hidden="1" Connects="1363,1368" Visible="0"/>
						<Atom3d ID="1370" HasProperties="1" Mapping="410" Parent="117" UserID="509" DisplayStyle="Line" Hidden="1" XYZ="0.346958902695879,1.52645742355477,1.96903714062951" Connections="1371" ForcefieldType="h1" Charge="0.053" Components="H" Visible="0">
							<Properties Force="-14.7067192100082,59.6355914704852,-377.883325531742" RelativeVelocity="-0.513805223126102,-0.335872307962855,-0.494435730994643"/>
						</Atom3d>
						<Bond ID="1371" Mapping="410" Parent="117" Hidden="1" Connects="1363,1370" Visible="0"/>
						<Atom3d ID="1372" HasProperties="1" Mapping="410" Parent="117" UserID="510" DisplayStyle="Line" Hidden="1" XYZ="0.324852939270134,1.48888275486602,1.91983920148496" Connections="1373" ForcefieldType="h1" Charge="0.053" Components="H" Visible="0">
							<Properties Force="-89.2380260674749,328.198120796462,470.587267179868" RelativeVelocity="-0.202916844397794,0.314735887936111,-0.832601165435197"/>
						</Atom3d>
						<Bond ID="1373" Mapping="410" Parent="117" Hidden="1" Connects="1363,1372" Visible="0"/>
						<Atom3d ID="1374" HasProperties="1" Mapping="410" Parent="117" UserID="511" DisplayStyle="Line" Hidden="1" XYZ="0.271977572025002,1.5632566489396,1.97730731093561" Connections="1375" ForcefieldType="h1" Charge="0.053" Components="H" Visible="0">
							<Properties Force="-292.455995438819,778.595025582328,698.291338238285" RelativeVelocity="0.101684994675867,-1.14201254316041,-0.455636357428098"/>
						</Atom3d>
						<Bond ID="1375" Mapping="410" Parent="117" Hidden="1" Connects="1364,1374" Visible="0"/>
						<Atom3d ID="1376" HasProperties="1" Mapping="410" Parent="117" UserID="512" DisplayStyle="Line" Hidden="1" XYZ="0.243325808246093,1.52502261585461,1.93651036522653" Connections="1377" ForcefieldType="h1" Charge="0.053" Components="H" Visible="0">
							<Properties Force="-409.971056357582,-35.4014561302703,-75.2901059009568" RelativeVelocity="-0.140891341584225,-0.21288822692591,-0.344743957806292"/>
						</Atom3d>
						<Bond ID="1377" Mapping="410" Parent="117" Hidden="1" Connects="1364,1376" Visible="0"/>
						<Atom3d ID="1378" HasProperties="1" Mapping="410" Parent="117" UserID="513" DisplayStyle="Line" Hidden="1" XYZ="0.264477831436318,1.60198602369319,1.90570273513052" Connections="1379" ForcefieldType="h1o" Charge="0.41" Components="H" Visible="0">
							<Properties Force="728.259064021784,-787.709441383352,-232.470002689598" RelativeVelocity="0.58555485153561,0.885097474213486,0.296068734546932"/>
						</Atom3d>
						<Bond ID="1379" Mapping="410" Parent="117" Hidden="1" Connects="1366,1378" Visible="0"/>
						<Molecule ID="117" Mapping="410" Parent="2" Children="ci(18):17+1363,4444" Name="Sketch 24" XYZ="0,0.319568515744381,0" Visible="0"/>
						<Atom3d ID="1380" HasProperties="1" Mapping="410" Parent="119" UserID="514" DisplayStyle="Line" XYZ="0.148098189613813,-0.473076478390171,-0.0131771160274198" Connections="1382,1386,1388,1390" ForcefieldType="c4" Charge="-0.159" Components="C" Visible="0">
							<Properties Force="-161.171402388155,1265.25066373939,145.614971691547" RelativeVelocity="0.138219061431645,-0.00669398636669626,0.109115042927607"/>
						</Atom3d>
						<Atom3d ID="1381" HasProperties="1" Mapping="410" Parent="119" UserID="515" DisplayStyle="Line" XYZ="0.102186553552467,-0.448962613620132,0.00455565645164588" Connections="1382,1384,1392,1394" ForcefieldType="c4o" Charge="0.054" Components="C" Visible="0">
							<Properties Force="-898.393213121109,-310.528356734559,-1227.70230347342" RelativeVelocity="0.0158970896620443,0.153421900245327,0.0495876343273551"/>
						</Atom3d>
						<Bond ID="1382" Mapping="410" Parent="119" Connects="1380,1381" Visible="0"/>
						<Atom3d ID="1383" HasProperties="1" Mapping="410" Parent="119" UserID="516" DisplayStyle="Line" XYZ="0.0645872376878859,-0.459150287151211,-0.0301555811063819" Connections="1384,1396" ForcefieldType="o2h" Charge="-0.57" Components="O" Visible="0">
							<Properties Force="-84.9142226474862,-281.220293510847,580.097723627361" RelativeVelocity="-0.369706567715617,-0.383908907827547,-0.0930609240493828"/>
						</Atom3d>
						<Bond ID="1384" Mapping="410" Parent="119" Connects="1381,1383" Visible="0"/>
						<Atom3d ID="1385" HasProperties="1" Mapping="410" Parent="119" UserID="517" DisplayStyle="Line" Hidden="1" XYZ="0.150163790105366,-0.508665345525249,-0.00067712667155337" Connections="1386" ForcefieldType="h1" Charge="0.053" Components="H" Visible="0">
							<Properties Force="111.89182299695,-658.638043263335,286.321201144509" RelativeVelocity="0.0540674244570809,0.715903132255163,-0.0717225276390076"/>
						</Atom3d>
						<Bond ID="1386" Mapping="410" Parent="119" Hidden="1" Connects="1380,1385" Visible="0"/>
						<Atom3d ID="1387" HasProperties="1" Mapping="410" Parent="119" UserID="518" DisplayStyle="Line" Hidden="1" XYZ="0.178590471105884,-0.451655967876796,0.000682716670251758" Connections="1388" ForcefieldType="h1" Charge="0.053" Components="H" Visible="0">
							<Properties Force="-116.805769227963,-462.958977954913,-284.445719215011" RelativeVelocity="0.85788285416324,-0.176728961814457,-0.429947801444874"/>
						</Atom3d>
						<Bond ID="1388" Mapping="410" Parent="119" Hidden="1" Connects="1380,1387" Visible="0"/>
						<Atom3d ID="1389" HasProperties="1" Mapping="410" Parent="119" UserID="519" DisplayStyle="Line" Hidden="1" XYZ="0.148207816641838,-0.474861761195334,-0.0523798118026029" Connections="1390" ForcefieldType="h1" Charge="0.053" Components="H" Visible="0">
							<Properties Force="51.9028545305059,140.152173327129,192.316081602325" RelativeVelocity="0.20919549761881,-0.291571177269494,-0.236611358792362"/>
						</Atom3d>
						<Bond ID="1390" Mapping="410" Parent="119" Hidden="1" Connects="1380,1389" Visible="0"/>
						<Atom3d ID="1391" HasProperties="1" Mapping="410" Parent="119" UserID="520" DisplayStyle="Line" Hidden="1" XYZ="0.102716129923097,-0.409712665603598,0.00627726469689498" Connections="1392" ForcefieldType="h1" Charge="0.053" Components="H" Visible="0">
							<Properties Force="285.798641780575,-259.417663056862,196.998359856846" RelativeVelocity="-0.0167586575138702,0.173791460676116,-0.849744973532032"/>
						</Atom3d>
						<Bond ID="1392" Mapping="410" Parent="119" Hidden="1" Connects="1381,1391" Visible="0"/>
						<Atom3d ID="1393" HasProperties="1" Mapping="410" Parent="119" UserID="521" DisplayStyle="Line" Hidden="1" XYZ="0.0904525896748888,-0.463683180077411,0.03785987711709" Connections="1394" ForcefieldType="h1" Charge="0.053" Components="H" Visible="0">
							<Properties Force="49.0161712121959,-5.53160913294768,454.741355975608" RelativeVelocity="0.263608107724626,-0.268402535600629,0.037433787003898"/>
						</Atom3d>
						<Bond ID="1394" Mapping="410" Parent="119" Hidden="1" Connects="1381,1393" Visible="0"/>
						<Atom3d ID="1395" HasProperties="1" Mapping="410" Parent="119" UserID="522" DisplayStyle="Line" Hidden="1" XYZ="0.037291105330064,-0.473884007937109,-0.0138503829561125" Connections="1396" ForcefieldType="h1o" Charge="0.41" Components="H" Visible="0">
							<Properties Force="775.674784860339,150.659925411895,-118.168108638008" RelativeVelocity="0.0925879470592606,-0.765383683755843,0.518795207915584"/>
						</Atom3d>
						<Bond ID="1396" Mapping="410" Parent="119" Hidden="1" Connects="1383,1395" Visible="0"/>
						<Molecule ID="119" Mapping="410" Parent="2" Children="ci(18):17+1380,4445" Name="Sketch 24" XYZ="0,0.319568515744381,0" Visible="0"/>
						<Atom3d ID="1397" HasProperties="1" Mapping="410" Parent="121" UserID="523" DisplayStyle="Line" XYZ="0.61024849846793,2.05868799424592,-0.013310445148154" Connections="1399,1403,1405,1407" ForcefieldType="c4" Charge="-0.159" Components="C" Visible="0">
							<Properties Force="-1170.40884258443,-1328.9852111633,23.4542529909689" RelativeVelocity="0.0832308628535793,0.168030526964734,0.369072999448218"/>
						</Atom3d>
						<Atom3d ID="1398" HasProperties="1" Mapping="410" Parent="121" UserID="524" DisplayStyle="Line" XYZ="0.59658617219782,2.08301788078714,-0.060054928327576" Connections="1399,1401,1409,1411" ForcefieldType="c4o" Charge="0.054" Components="C" Visible="0">
							<Properties Force="0.864889318068419,854.807060914292,541.689880104821" RelativeVelocity="0.0716633665999536,0.00681232771870656,-0.167774096425646"/>
						</Atom3d>
						<Bond ID="1399" Mapping="410" Parent="121" Connects="1397,1398" Visible="0"/>
						<Atom3d ID="1400" HasProperties="1" Mapping="410" Parent="121" UserID="525" DisplayStyle="Line" XYZ="0.547065842017691,2.09131319824156,-0.0681963477805021" Connections="1401,1413" ForcefieldType="o2h" Charge="-0.57" Components="O" Visible="0">
							<Properties Force="99.8289900245852,-599.667267900923,1091.89235472903" RelativeVelocity="-0.213443640151247,0.0620203321721973,-0.338252943756953"/>
						</Atom3d>
						<Bond ID="1401" Mapping="410" Parent="121" Connects="1398,1400" Visible="0"/>
						<Atom3d ID="1402" HasProperties="1" Mapping="410" Parent="121" UserID="526" DisplayStyle="Line" Hidden="1" XYZ="0.602661893876537,2.01855843912416,-0.0138353709236293" Connections="1403" ForcefieldType="h1" Charge="0.053" Components="H" Visible="0">
							<Properties Force="-220.675371850715,856.886822207939,54.4145036247243" RelativeVelocity="-0.372963055167191,-0.0439380609757948,0.26378101143789"/>
						</Atom3d>
						<Bond ID="1403" Mapping="410" Parent="121" Hidden="1" Connects="1397,1402" Visible="0"/>
						<Atom3d ID="1404" HasProperties="1" Mapping="410" Parent="121" UserID="527" DisplayStyle="Line" Hidden="1" XYZ="0.592345501093263,2.0752082832766,0.0185497836671281" Connections="1405" ForcefieldType="h1" Charge="0.053" Components="H" Visible="0">
							<Properties Force="190.172031339121,-207.211504057565,-540.608864724669" RelativeVelocity="-0.294863220406799,0.556870102856938,0.145653089703567"/>
						</Atom3d>
						<Bond ID="1405" Mapping="410" Parent="121" Hidden="1" Connects="1397,1404" Visible="0"/>
						<Atom3d ID="1406" HasProperties="1" Mapping="410" Parent="121" UserID="528" DisplayStyle="Line" Hidden="1" XYZ="0.647564324432171,2.05764529242285,-0.00712232108504613" Connections="1407" ForcefieldType="h1" Charge="0.053" Components="H" Visible="0">
							<Properties Force="746.259675899391,349.90406725258,3.45663095074737" RelativeVelocity="-0.14815335327254,0.168986822484991,0.370610849970592"/>
						</Atom3d>
						<Bond ID="1407" Mapping="410" Parent="121" Hidden="1" Connects="1397,1406" Visible="0"/>
						<Atom3d ID="1408" HasProperties="1" Mapping="410" Parent="121" UserID="529" DisplayStyle="Line" Hidden="1" XYZ="0.610729803529566,2.06869787140408,-0.0924890252964211" Connections="1409" ForcefieldType="h1" Charge="0.053" Components="H" Visible="0">
							<Properties Force="415.008815681664,-546.85035801371,-217.555129546277" RelativeVelocity="-0.110236785933733,-0.15998311619023,0.528314028792345"/>
						</Atom3d>
						<Bond ID="1409" Mapping="410" Parent="121" Hidden="1" Connects="1398,1408" Visible="0"/>
						<Atom3d ID="1410" HasProperties="1" Mapping="410" Parent="121" UserID="530" DisplayStyle="Line" Hidden="1" XYZ="0.613930774538352,2.11786701756824,-0.0563496431967829" Connections="1411" ForcefieldType="h1" Charge="0.053" Components="H" Visible="0">
							<Properties Force="-34.3089347114822,136.547913451146,-171.787207366027" RelativeVelocity="0.327503740173198,0.205587162375936,-0.350866618909726"/>
						</Atom3d>
						<Bond ID="1411" Mapping="410" Parent="121" Hidden="1" Connects="1398,1410" Visible="0"/>
						<Atom3d ID="1412" HasProperties="1" Mapping="410" Parent="121" UserID="531" DisplayStyle="Line" Hidden="1" XYZ="0.547480777191666,2.10660561865502,-0.0978139958759148" Connections="1413" ForcefieldType="h1o" Charge="0.41" Components="H" Visible="0">
							<Properties Force="-106.255643795269,467.238863786093,-658.78529234296" RelativeVelocity="0.767944593198329,-0.0185342839734515,-0.447294415387158"/>
						</Atom3d>
						<Bond ID="1413" Mapping="410" Parent="121" Hidden="1" Connects="1400,1412" Visible="0"/>
						<Molecule ID="121" Mapping="410" Parent="2" Children="ci(18):17+1397,4446" Name="Sketch 24" XYZ="0,0.319568515744381,0" Visible="0"/>
						<Atom3d ID="1414" HasProperties="1" Mapping="410" Parent="123" UserID="532" DisplayStyle="Line" XYZ="-0.00472144485370489,-0.704861428017799,0.602464362758447" Connections="1416,1420,1422,1424" ForcefieldType="c4" Charge="-0.159" Components="C" Visible="0">
							<Properties Force="-1275.05713041789,-274.159475195379,62.2449348297268" RelativeVelocity="-0.139807830275699,0.115954445576879,-0.0492969321614861"/>
						</Atom3d>
						<Atom3d ID="1415" HasProperties="1" Mapping="410" Parent="123" UserID="533" DisplayStyle="Line" XYZ="-0.0278753591662265,-0.689465471357319,0.556228075639531" Connections="1416,1418,1426,1428" ForcefieldType="c4o" Charge="0.054" Components="C" Visible="0">
							<Properties Force="282.009039144357,-160.193336815111,-825.68679676964" RelativeVelocity="-0.155714447819105,-0.0228857793979492,-0.0783783176409323"/>
						</Atom3d>
						<Bond ID="1416" Mapping="410" Parent="123" Connects="1414,1415" Visible="0"/>
						<Atom3d ID="1417" HasProperties="1" Mapping="410" Parent="123" UserID="534" DisplayStyle="Line" XYZ="-0.0195305835390126,-0.641289545462995,0.544208620792559" Connections="1418,1430" ForcefieldType="o2h" Charge="-0.57" Components="O" Visible="0">
							<Properties Force="37.9264081225526,509.904969400577,546.367756510077" RelativeVelocity="0.17244214488169,-0.0852441677582055,0.203843333540696"/>
						</Atom3d>
						<Bond ID="1418" Mapping="410" Parent="123" Connects="1415,1417" Visible="0"/>
						<Atom3d ID="1419" HasProperties="1" Mapping="410" Parent="123" UserID="535" DisplayStyle="Line" Hidden="1" XYZ="0.0324530729002188,-0.697714569637569,0.600282819991541" Connections="1420" ForcefieldType="h1" Charge="0.053" Components="H" Visible="0">
							<Properties Force="556.627758399511,165.346122825553,283.47139963789" RelativeVelocity="0.376572585523319,0.405065441207887,-0.732846081222637"/>
						</Atom3d>
						<Bond ID="1420" Mapping="410" Parent="123" Hidden="1" Connects="1414,1419" Visible="0"/>
						<Atom3d ID="1421" HasProperties="1" Mapping="410" Parent="123" UserID="536" DisplayStyle="Line" Hidden="1" XYZ="-0.0106560749878435,-0.744100008007709,0.607778523210097" Connections="1422" ForcefieldType="h1" Charge="0.053" Components="H" Visible="0">
							<Properties Force="174.883872073974,559.411000572522,-202.907607372944" RelativeVelocity="0.38594084275313,0.485728428000063,0.770705341256283"/>
						</Atom3d>
						<Bond ID="1422" Mapping="410" Parent="123" Hidden="1" Connects="1414,1421" Visible="0"/>
						<Atom3d ID="1423" HasProperties="1" Mapping="410" Parent="123" UserID="537" DisplayStyle="Line" Hidden="1" XYZ="-0.0248606300767626,-0.686931081141679,0.631876278175739" Connections="1424" ForcefieldType="h1" Charge="0.053" Components="H" Visible="0">
							<Properties Force="596.935813061358,-78.6629883288289,-183.203953437061" RelativeVelocity="-0.250104928892102,0.462924464761953,0.415561247937857"/>
						</Atom3d>
						<Bond ID="1424" Mapping="410" Parent="123" Hidden="1" Connects="1414,1423" Visible="0"/>
						<Atom3d ID="1425" HasProperties="1" Mapping="410" Parent="123" UserID="538" DisplayStyle="Line" Hidden="1" XYZ="-0.0665169414559012,-0.695926458221089,0.558918138697184" Connections="1426" ForcefieldType="h1" Charge="0.053" Components="H" Visible="0">
							<Properties Force="139.74591303969,-167.699101556215,-249.1120036941" RelativeVelocity="-0.105866713151989,0.127700974283295,-0.132386585184896"/>
						</Atom3d>
						<Bond ID="1426" Mapping="410" Parent="123" Hidden="1" Connects="1415,1425" Visible="0"/>
						<Atom3d ID="1427" HasProperties="1" Mapping="410" Parent="123" UserID="539" DisplayStyle="Line" Hidden="1" XYZ="-0.009625425916705,-0.707911377013259,0.525941484364315" Connections="1428" ForcefieldType="h1" Charge="0.053" Components="H" Visible="0">
							<Properties Force="-593.764342584994,-304.906081327629,360.406959177939" RelativeVelocity="-0.354304195724672,-0.5410894405239,-0.0965485178296529"/>
						</Atom3d>
						<Bond ID="1428" Mapping="410" Parent="123" Hidden="1" Connects="1415,1427" Visible="0"/>
						<Atom3d ID="1429" HasProperties="1" Mapping="410" Parent="123" UserID="540" DisplayStyle="Line" Hidden="1" XYZ="-0.0422208457650625,-0.631582273877984,0.520417881381134" Connections="1430" ForcefieldType="h1o" Charge="0.41" Components="H" Visible="0">
							<Properties Force="63.5338986797041,-153.370009992623,1.65946326559258" RelativeVelocity="-0.256272079759715,-0.189262679725873,1.58000236448458"/>
						</Atom3d>
						<Bond ID="1430" Mapping="410" Parent="123" Hidden="1" Connects="1417,1429" Visible="0"/>
						<Molecule ID="123" Mapping="410" Parent="2" Children="ci(18):17+1414,4447" Name="Sketch 24" XYZ="0,0.319568515744381,0" Visible="0"/>
						<Atom3d ID="1431" HasProperties="1" Mapping="410" Parent="125" UserID="541" DisplayStyle="Line" XYZ="1.44014255753529,0.157652758908381,1.37801471272696" Connections="1433,1437,1439,1441" ForcefieldType="c4" Charge="-0.159" Components="C" Visible="0">
							<Properties Force="590.864476314542,-1517.39583864423,-392.754904646183" RelativeVelocity="0.235966094333183,-0.025219541626337,0.12398679955187"/>
						</Atom3d>
						<Atom3d ID="1432" HasProperties="1" Mapping="410" Parent="125" UserID="542" DisplayStyle="Line" XYZ="1.39225561188034,0.144381566310981,1.36004648076371" Connections="1433,1435,1443,1445" ForcefieldType="c4o" Charge="0.054" Components="C" Visible="0">
							<Properties Force="-520.481412371676,495.179375843356,-415.790467081008" RelativeVelocity="-0.188797381220766,-0.0513772100095081,-0.0723650028949239"/>
						</Atom3d>
						<Bond ID="1433" Mapping="410" Parent="125" Connects="1431,1432" Visible="0"/>
						<Atom3d ID="1434" HasProperties="1" Mapping="410" Parent="125" UserID="543" DisplayStyle="Line" XYZ="1.36728201571162,0.113097171014123,1.38955766843194" Connections="1435,1447" ForcefieldType="o2h" Charge="-0.57" Components="O" Visible="0">
							<Properties Force="970.686058248191,-144.370984804573,716.595233299634" RelativeVelocity="0.00351837222018415,-0.326992884168249,0.100390092109726"/>
						</Atom3d>
						<Bond ID="1435" Mapping="410" Parent="125" Connects="1432,1434" Visible="0"/>
						<Atom3d ID="1436" HasProperties="1" Mapping="410" Parent="125" UserID="544" DisplayStyle="Line" Hidden="1" XYZ="1.45255173560149,0.190187945685509,1.36510443144562" Connections="1437" ForcefieldType="h1" Charge="0.053" Components="H" Visible="0">
							<Properties Force="494.894800170677,823.145442007857,-917.632430024647" RelativeVelocity="0.611592209677102,0.139814505292623,-0.177697430303648"/>
						</Atom3d>
						<Bond ID="1437" Mapping="410" Parent="125" Hidden="1" Connects="1431,1436" Visible="0"/>
						<Atom3d ID="1438" HasProperties="1" Mapping="410" Parent="125" UserID="545" DisplayStyle="Line" Hidden="1" XYZ="1.46740266580777,0.127858706029324,1.37248678563864" Connections="1439" ForcefieldType="h1" Charge="0.053" Components="H" Visible="0">
							<Properties Force="-479.087111028027,801.77400174719,79.3797205186563" RelativeVelocity="-0.68069703296456,-0.788141050688612,1.31506507355243"/>
						</Atom3d>
						<Bond ID="1439" Mapping="410" Parent="125" Hidden="1" Connects="1431,1438" Visible="0"/>
						<Atom3d ID="1440" HasProperties="1" Mapping="410" Parent="125" UserID="546" DisplayStyle="Line" Hidden="1" XYZ="1.43770490498266,0.166330665072671,1.41360287404279" Connections="1441" ForcefieldType="h1" Charge="0.053" Components="H" Visible="0">
							<Properties Force="-121.503623116083,-39.2712015708357,1651.68834935915" RelativeVelocity="-0.00843849737256587,-0.120280424039254,-0.142950915326403"/>
						</Atom3d>
						<Bond ID="1441" Mapping="410" Parent="125" Hidden="1" Connects="1431,1440" Visible="0"/>
						<Atom3d ID="1442" HasProperties="1" Mapping="410" Parent="125" UserID="547" DisplayStyle="Line" Hidden="1" XYZ="1.39530211414479,0.128028344380978,1.3258260251497" Connections="1443" ForcefieldType="h1" Charge="0.053" Components="H" Visible="0">
							<Properties Force="47.6929372623195,-146.145241401184,-545.029568973751" RelativeVelocity="0.905559943236542,-0.147610870261614,0.159669695969065"/>
						</Atom3d>
						<Bond ID="1443" Mapping="410" Parent="125" Hidden="1" Connects="1432,1442" Visible="0"/>
						<Atom3d ID="1444" HasProperties="1" Mapping="410" Parent="125" UserID="548" DisplayStyle="Line" Hidden="1" XYZ="1.37122559671628,0.177056163401724,1.35464847535613" Connections="1445" ForcefieldType="h1" Charge="0.053" Components="H" Visible="0">
							<Properties Force="-11.4082606516988,-19.1736293211514,60.5352582925378" RelativeVelocity="-0.251141504375223,0.561838625466243,0.243409974314646"/>
						</Atom3d>
						<Bond ID="1445" Mapping="410" Parent="125" Hidden="1" Connects="1432,1444" Visible="0"/>
						<Atom3d ID="1446" HasProperties="1" Mapping="410" Parent="125" UserID="549" DisplayStyle="Line" Hidden="1" XYZ="1.33506633848241,0.11785986036993,1.38203515719436" Connections="1447" ForcefieldType="h1o" Charge="0.41" Components="H" Visible="0">
							<Properties Force="-604.943936322466,-203.00211205694,-117.426435474505" RelativeVelocity="-0.95262976549043,-0.243287771611362,0.166704596335568"/>
						</Atom3d>
						<Bond ID="1447" Mapping="410" Parent="125" Hidden="1" Connects="1434,1446" Visible="0"/>
						<Molecule ID="125" Mapping="410" Parent="2" Children="ci(18):17+1431,4448" Name="Sketch 24" XYZ="0,0.319568515744381,0" Visible="0"/>
						<Atom3d ID="1448" HasProperties="1" Mapping="410" Parent="127" UserID="550" DisplayStyle="Line" XYZ="0.425808846779814,1.19168835043043,-0.766080643003252" Connections="1450,1454,1456,1458" ForcefieldType="c4" Charge="-0.159" Components="C" Visible="0">
							<Properties Force="-87.5819115994856,561.203055142431,-272.837958708674" RelativeVelocity="0.0471570383205726,-0.00277814206793015,0.106614592642093"/>
						</Atom3d>
						<Atom3d ID="1449" HasProperties="1" Mapping="410" Parent="127" UserID="551" DisplayStyle="Line" XYZ="0.399504257420964,1.14555948436553,-0.773672054841281" Connections="1450,1452,1460,1462" ForcefieldType="c4o" Charge="0.054" Components="C" Visible="0">
							<Properties Force="1050.64768169344,-692.49680666038,246.137027550269" RelativeVelocity="0.0447201442760414,0.180134446757859,0.052656957295861"/>
						</Atom3d>
						<Bond ID="1450" Mapping="410" Parent="127" Connects="1448,1449" Visible="0"/>
						<Atom3d ID="1451" HasProperties="1" Mapping="410" Parent="127" UserID="552" DisplayStyle="Line" XYZ="0.424832562939146,1.10813962366446,-0.74866950632605" Connections="1452,1464" ForcefieldType="o2h" Charge="-0.57" Components="O" Visible="0">
							<Properties Force="-211.828343779624,423.094955585713,-277.887881858844" RelativeVelocity="-0.205605155075303,-0.00566360113792671,-0.0514042292541232"/>
						</Atom3d>
						<Bond ID="1452" Mapping="410" Parent="127" Connects="1449,1451" Visible="0"/>
						<Atom3d ID="1453" HasProperties="1" Mapping="410" Parent="127" UserID="553" DisplayStyle="Line" Hidden="1" XYZ="0.403550816774967,1.22088078563611,-0.780365008346327" Connections="1454" ForcefieldType="h1" Charge="0.053" Components="H" Visible="0">
							<Properties Force="309.830730637347,-58.26500387005,-140.269118094703" RelativeVelocity="-0.291187857704011,0.368648150479205,0.802144243679963"/>
						</Atom3d>
						<Bond ID="1454" Mapping="410" Parent="127" Hidden="1" Connects="1448,1453" Visible="0"/>
						<Atom3d ID="1455" HasProperties="1" Mapping="410" Parent="127" UserID="554" DisplayStyle="Line" Hidden="1" XYZ="0.462764856861904,1.19366288024885,-0.781158897593066" Connections="1456" ForcefieldType="h1" Charge="0.053" Components="H" Visible="0">
							<Properties Force="-549.272744887256,-167.224674407299,37.6367432520314" RelativeVelocity="-0.147292519194118,0.878750188188513,-0.355025302797649"/>
						</Atom3d>
						<Bond ID="1456" Mapping="410" Parent="127" Hidden="1" Connects="1448,1455" Visible="0"/>
						<Atom3d ID="1457" HasProperties="1" Mapping="410" Parent="127" UserID="555" DisplayStyle="Line" Hidden="1" XYZ="0.428544572337726,1.20039314418401,-0.728825420986766" Connections="1458" ForcefieldType="h1" Charge="0.053" Components="H" Visible="0">
							<Properties Force="72.1142586155452,-103.757500320142,451.180302205556" RelativeVelocity="-0.267732793135458,0.285013070178121,-0.206021702413989"/>
						</Atom3d>
						<Bond ID="1458" Mapping="410" Parent="127" Hidden="1" Connects="1448,1457" Visible="0"/>
						<Atom3d ID="1459" HasProperties="1" Mapping="410" Parent="127" UserID="556" DisplayStyle="Line" Hidden="1" XYZ="0.400936892847023,1.13608993037896,-0.810712227938899" Connections="1460" ForcefieldType="h1" Charge="0.053" Components="H" Visible="0">
							<Properties Force="-139.818422052165,-11.2445830431571,-535.530060763279" RelativeVelocity="-0.0459528938190823,0.701244039651358,0.440854189482659"/>
						</Atom3d>
						<Bond ID="1460" Mapping="410" Parent="127" Hidden="1" Connects="1449,1459" Visible="0"/>
						<Atom3d ID="1461" HasProperties="1" Mapping="410" Parent="127" UserID="557" DisplayStyle="Line" Hidden="1" XYZ="0.36236848417779,1.14844722443403,-0.763678295271402" Connections="1462" ForcefieldType="h1" Charge="0.053" Components="H" Visible="0">
							<Properties Force="-241.07765099034,-57.2530462023389,278.04280350529" RelativeVelocity="0.0227480521184618,0.404217454690138,-0.405875923796633"/>
						</Atom3d>
						<Bond ID="1462" Mapping="410" Parent="127" Hidden="1" Connects="1449,1461" Visible="0"/>
						<Atom3d ID="1463" HasProperties="1" Mapping="410" Parent="127" UserID="558" DisplayStyle="Line" Hidden="1" XYZ="0.40712455301502,1.07909172255867,-0.752360210822364" Connections="1464" ForcefieldType="h1o" Charge="0.41" Components="H" Visible="0">
							<Properties Force="-236.247681271303,119.02542419757,-109.982654029651" RelativeVelocity="-0.916635109141118,-0.999045789629593,-0.187507107032948"/>
						</Atom3d>
						<Bond ID="1464" Mapping="410" Parent="127" Hidden="1" Connects="1451,1463" Visible="0"/>
						<Molecule ID="127" Mapping="410" Parent="2" Children="ci(18):17+1448,4449" Name="Sketch 24" XYZ="0.261134159129135,0.596193700596741,0" Visible="0"/>
						<Atom3d ID="1465" HasProperties="1" Mapping="410" Parent="129" UserID="559" DisplayStyle="Line" XYZ="1.03394183551795,0.0152731424550955,1.55675312264269" Connections="1467,1471,1473,1475" ForcefieldType="c4" Charge="-0.159" Components="C" Visible="0">
							<Properties Force="1026.43865691323,225.486823029362,1751.57560339609" RelativeVelocity="0.157642401857748,0.194864122026981,0.184610825813678"/>
						</Atom3d>
						<Atom3d ID="1466" HasProperties="1" Mapping="410" Parent="129" UserID="560" DisplayStyle="Line" XYZ="0.99922228499994,0.00704638705697554,1.51952932385121" Connections="1467,1469,1477,1479" ForcefieldType="c4o" Charge="0.054" Components="C" Visible="0">
							<Properties Force="-952.379188608137,-1271.57216882461,-1444.92394752451" RelativeVelocity="0.00367011470651342,-0.179988017481801,0.170322976573734"/>
						</Atom3d>
						<Bond ID="1467" Mapping="410" Parent="129" Connects="1465,1466" Visible="0"/>
						<Atom3d ID="1468" HasProperties="1" Mapping="410" Parent="129" UserID="561" DisplayStyle="Line" XYZ="0.974339991552445,0.0500729797034045,1.51280956110994" Connections="1469,1481" ForcefieldType="o2h" Charge="-0.57" Components="O" Visible="0">
							<Properties Force="-703.704142357148,341.11466140523,-174.382470260697" RelativeVelocity="0.0117658656754943,-0.0587437395773815,0.170948164075962"/>
						</Atom3d>
						<Bond ID="1469" Mapping="410" Parent="129" Connects="1466,1468" Visible="0"/>
						<Atom3d ID="1470" HasProperties="1" Mapping="410" Parent="129" UserID="562" DisplayStyle="Line" Hidden="1" XYZ="1.01308027717361,0.0282434062845805,1.58947514306818" Connections="1471" ForcefieldType="h1" Charge="0.053" Components="H" Visible="0">
							<Properties Force="686.460116678702,-280.433153142178,-632.21179687665" RelativeVelocity="-0.0958059956769769,0.614170031755754,0.226683904712109"/>
						</Atom3d>
						<Bond ID="1471" Mapping="410" Parent="129" Hidden="1" Connects="1465,1470" Visible="0"/>
						<Atom3d ID="1472" HasProperties="1" Mapping="410" Parent="129" UserID="563" DisplayStyle="Line" Hidden="1" XYZ="1.05454644522685,0.0443687999781435,1.54215454604723" Connections="1473" ForcefieldType="h1" Charge="0.053" Components="H" Visible="0">
							<Properties Force="265.05425579809,388.359500041686,210.2461363373" RelativeVelocity="0.550429267136982,0.37437142007404,-0.0536554022599662"/>
						</Atom3d>
						<Bond ID="1473" Mapping="410" Parent="129" Hidden="1" Connects="1465,1472" Visible="0"/>
						<Atom3d ID="1474" HasProperties="1" Mapping="410" Parent="129" UserID="564" DisplayStyle="Line" Hidden="1" XYZ="1.06283346308148,-0.0120724823123425,1.56864363438064" Connections="1475" ForcefieldType="h1" Charge="0.053" Components="H" Visible="0">
							<Properties Force="-1065.69024838276,476.513149149634,-485.619289620437" RelativeVelocity="-0.75174563811466,-1.03535751982289,-0.252431714806441"/>
						</Atom3d>
						<Bond ID="1475" Mapping="410" Parent="129" Hidden="1" Connects="1465,1474" Visible="0"/>
						<Atom3d ID="1476" HasProperties="1" Mapping="410" Parent="129" UserID="565" DisplayStyle="Line" Hidden="1" XYZ="0.97295273338381,-0.0208928392523785,1.52912977311297" Connections="1477" ForcefieldType="h1" Charge="0.053" Components="H" Visible="0">
							<Properties Force="227.370502519208,58.8088846830056,-24.5765734174896" RelativeVelocity="-0.185578881358142,0.136852937924795,-0.217830217173121"/>
						</Atom3d>
						<Bond ID="1477" Mapping="410" Parent="129" Hidden="1" Connects="1466,1476" Visible="0"/>
						<Atom3d ID="1478" HasProperties="1" Mapping="410" Parent="129" UserID="566" DisplayStyle="Line" Hidden="1" XYZ="1.01524452034224,-0.00407626942153251,1.4843709250632" Connections="1479" ForcefieldType="h1" Charge="0.053" Components="H" Visible="0">
							<Properties Force="-118.483447254772,76.1061776062018,500.63452041553" RelativeVelocity="0.753669726594149,0.115733529560446,0.031795698450399"/>
						</Atom3d>
						<Bond ID="1479" Mapping="410" Parent="129" Hidden="1" Connects="1466,1478" Visible="0"/>
						<Atom3d ID="1480" HasProperties="1" Mapping="410" Parent="129" UserID="567" DisplayStyle="Line" Hidden="1" XYZ="0.944125152614548,0.0423667336700835,1.4975288352782" Connections="1481" ForcefieldType="h1o" Charge="0.41" Components="H" Visible="0">
							<Properties Force="482.077040231728,-129.213469088,111.686937693106" RelativeVelocity="0.470864336643492,-0.342202703566947,-0.636562265911488"/>
						</Atom3d>
						<Bond ID="1481" Mapping="410" Parent="129" Hidden="1" Connects="1468,1480" Visible="0"/>
						<Molecule ID="129" Mapping="410" Parent="2" Children="ci(18):17+1465,4450" Name="Sketch 24" XYZ="0,0.319568515744381,0" Visible="0"/>
						<Atom3d ID="1482" HasProperties="1" Mapping="410" Parent="131" UserID="568" DisplayStyle="Line" XYZ="0.881706251680753,2.58905212258436,1.443850617879" Connections="1484,1488,1490,1492" ForcefieldType="c4" Charge="-0.159" Components="C" Visible="0">
							<Properties Force="900.764812930024,-461.158630606481,707.463447614" RelativeVelocity="-0.0120973361412312,0.088785441732887,-0.0764279473313834"/>
						</Atom3d>
						<Atom3d ID="1483" HasProperties="1" Mapping="410" Parent="131" UserID="569" DisplayStyle="Line" XYZ="0.900504025568998,2.5441239015394,1.47175470016581" Connections="1484,1486,1494,1496" ForcefieldType="c4o" Charge="0.054" Components="C" Visible="0">
							<Properties Force="-1262.77712293362,330.492850460833,43.1070761646276" RelativeVelocity="-0.0749291504341089,0.272998312417676,-0.12581957776105"/>
						</Atom3d>
						<Bond ID="1484" Mapping="410" Parent="131" Connects="1482,1483" Visible="0"/>
						<Atom3d ID="1485" HasProperties="1" Mapping="410" Parent="131" UserID="570" DisplayStyle="Line" XYZ="0.918217203699349,2.50770735486904,1.44220145238148" Connections="1486,1498" ForcefieldType="o2h" Charge="-0.57" Components="O" Visible="0">
							<Properties Force="177.358564347937,60.0156867079825,-408.454642665485" RelativeVelocity="0.205013032044558,-0.0105180613958902,-0.0701211628448193"/>
						</Atom3d>
						<Bond ID="1486" Mapping="410" Parent="131" Connects="1483,1485" Visible="0"/>
						<Atom3d ID="1487" HasProperties="1" Mapping="410" Parent="131" UserID="571" DisplayStyle="Line" Hidden="1" XYZ="0.857988571869587,2.57399876465515,1.41670569333786" Connections="1488" ForcefieldType="h1" Charge="0.053" Components="H" Visible="0">
							<Properties Force="20.0669586987875,354.406522632805,-72.9177140688303" RelativeVelocity="0.184825058538645,-0.462564560883837,1.13557261597667"/>
						</Atom3d>
						<Bond ID="1488" Mapping="410" Parent="131" Hidden="1" Connects="1482,1487" Visible="0"/>
						<Atom3d ID="1489" HasProperties="1" Mapping="410" Parent="131" UserID="572" DisplayStyle="Line" Hidden="1" XYZ="0.912973538594317,2.60887741650234,1.42853128235652" Connections="1490" ForcefieldType="h1" Charge="0.053" Components="H" Visible="0">
							<Properties Force="-574.160951477408,-259.89829916687,6.90428123096815" RelativeVelocity="0.341250979880876,0.340404497020676,0.331148682912117"/>
						</Atom3d>
						<Bond ID="1490" Mapping="410" Parent="131" Hidden="1" Connects="1482,1489" Visible="0"/>
						<Atom3d ID="1491" HasProperties="1" Mapping="410" Parent="131" UserID="573" DisplayStyle="Line" Hidden="1" XYZ="0.862498122352604,2.61324462012693,1.46912224226892" Connections="1492" ForcefieldType="h1" Charge="0.053" Components="H" Visible="0">
							<Properties Force="139.533265613287,-317.305426320752,-408.649562826644" RelativeVelocity="0.222355796290855,-0.034089466263352,-0.16316487570542"/>
						</Atom3d>
						<Bond ID="1492" Mapping="410" Parent="131" Hidden="1" Connects="1482,1491" Visible="0"/>
						<Atom3d ID="1493" HasProperties="1" Mapping="410" Parent="131" UserID="574" DisplayStyle="Line" Hidden="1" XYZ="0.867440594734861,2.5287803130307,1.48884427872896" Connections="1494" ForcefieldType="h1" Charge="0.053" Components="H" Visible="0">
							<Properties Force="526.735852350437,239.210853591172,-37.7405912271033" RelativeVelocity="0.55993570542599,0.764041869247719,0.227436013094259"/>
						</Atom3d>
						<Bond ID="1494" Mapping="410" Parent="131" Hidden="1" Connects="1483,1493" Visible="0"/>
						<Atom3d ID="1495" HasProperties="1" Mapping="410" Parent="131" UserID="575" DisplayStyle="Line" Hidden="1" XYZ="0.926191101980316,2.55223360942899,1.50008001626345" Connections="1496" ForcefieldType="h1" Charge="0.053" Components="H" Visible="0">
							<Properties Force="-15.3318623716948,51.835216222927,-137.586896450518" RelativeVelocity="0.313540840073666,-0.407612107436056,-0.755739946145582"/>
						</Atom3d>
						<Bond ID="1496" Mapping="410" Parent="131" Hidden="1" Connects="1483,1495" Visible="0"/>
						<Atom3d ID="1497" HasProperties="1" Mapping="410" Parent="131" UserID="576" DisplayStyle="Line" Hidden="1" XYZ="0.913287547114902,2.51822459532831,1.4096536127136" Connections="1498" ForcefieldType="h1o" Charge="0.41" Components="H" Visible="0">
							<Properties Force="-15.8256947827219,-159.874896393128,273.191806045769" RelativeVelocity="0.485398208771489,-0.523469129700138,-0.217043772941271"/>
						</Atom3d>
						<Bond ID="1498" Mapping="410" Parent="131" Hidden="1" Connects="1485,1497" Visible="0"/>
						<Molecule ID="131" Mapping="410" Parent="2" Children="ci(18):17+1482,4451" Name="Sketch 24" XYZ="0,0.319568515744381,0" Visible="0"/>
						<Atom3d ID="1499" HasProperties="1" Mapping="410" Parent="133" UserID="577" DisplayStyle="Line" XYZ="1.42981977617887,1.64650650481771,1.50136767314883" Connections="1501,1505,1507,1509" ForcefieldType="c4" Charge="-0.159" Components="C" Visible="0">
							<Properties Force="1754.37354872602,430.159252187831,145.994808780118" RelativeVelocity="-0.0543357901396006,0.240423355657852,0.0306326852674564"/>
						</Atom3d>
						<Atom3d ID="1500" HasProperties="1" Mapping="410" Parent="133" UserID="578" DisplayStyle="Line" XYZ="1.45884559810229,1.69152641671327,1.51327803892266" Connections="1501,1503,1511,1513" ForcefieldType="c4o" Charge="0.054" Components="C" Visible="0">
							<Properties Force="827.726536154387,273.783154408388,379.541812163147" RelativeVelocity="0.175784495233189,0.0387122462701095,-0.0237882177575233"/>
						</Atom3d>
						<Bond ID="1501" Mapping="410" Parent="133" Connects="1499,1500" Visible="0"/>
						<Atom3d ID="1502" HasProperties="1" Mapping="410" Parent="133" UserID="579" DisplayStyle="Line" XYZ="1.43677810989449,1.7361180239712,1.50041369906604" Connections="1503,1515" ForcefieldType="o2h" Charge="-0.57" Components="O" Visible="0">
							<Properties Force="476.30773702741,-372.307873202119,273.277205333182" RelativeVelocity="-0.157418108402505,-0.079854826527529,0.0595309660067009"/>
						</Atom3d>
						<Bond ID="1503" Mapping="410" Parent="133" Connects="1500,1502" Visible="0"/>
						<Atom3d ID="1504" HasProperties="1" Mapping="410" Parent="133" UserID="580" DisplayStyle="Line" Hidden="1" XYZ="1.43213784507943,1.64003126993356,1.46383026564534" Connections="1505" ForcefieldType="h1" Charge="0.053" Components="H" Visible="0">
							<Properties Force="-82.1979051447291,-279.456934074418,-410.080779407483" RelativeVelocity="-0.895763435748581,-0.29398817558384,0.169532013730665"/>
						</Atom3d>
						<Bond ID="1505" Mapping="410" Parent="133" Hidden="1" Connects="1499,1504" Visible="0"/>
						<Atom3d ID="1506" HasProperties="1" Mapping="410" Parent="133" UserID="581" DisplayStyle="Line" Hidden="1" XYZ="1.3946719934497,1.65233951247435,1.51134807323141" Connections="1507" ForcefieldType="h1" Charge="0.053" Components="H" Visible="0">
							<Properties Force="-1168.3787863396,112.875538836641,318.387239291888" RelativeVelocity="0.504062553880042,0.00646731986696345,0.32575684351042"/>
						</Atom3d>
						<Bond ID="1507" Mapping="410" Parent="133" Hidden="1" Connects="1499,1506" Visible="0"/>
						<Atom3d ID="1508" HasProperties="1" Mapping="410" Parent="133" UserID="582" DisplayStyle="Line" Hidden="1" XYZ="1.44565929540201,1.61683764218573,1.52253894941256" Connections="1509" ForcefieldType="h1" Charge="0.053" Components="H" Visible="0">
							<Properties Force="-248.029426640212,167.762761034602,-365.312199304396" RelativeVelocity="1.18187747145529,0.47741488887958,0.45716884559019"/>
						</Atom3d>
						<Bond ID="1509" Mapping="410" Parent="133" Hidden="1" Connects="1499,1508" Visible="0"/>
						<Atom3d ID="1510" HasProperties="1" Mapping="410" Parent="133" UserID="583" DisplayStyle="Line" Hidden="1" XYZ="1.49829458616553,1.69113151197885,1.49911055959743" Connections="1511" ForcefieldType="h1" Charge="0.053" Components="H" Visible="0">
							<Properties Force="-1189.45325973819,-142.053264699387,389.169555314072" RelativeVelocity="-0.150807103975854,-0.0107721100838435,-0.172137013377209"/>
						</Atom3d>
						<Bond ID="1511" Mapping="410" Parent="133" Hidden="1" Connects="1500,1510" Visible="0"/>
						<Atom3d ID="1512" HasProperties="1" Mapping="410" Parent="133" UserID="584" DisplayStyle="Line" Hidden="1" XYZ="1.46221337843653,1.69039903210899,1.552985629601" Connections="1513" ForcefieldType="h1" Charge="0.053" Components="H" Visible="0">
							<Properties Force="30.8831999631747,147.638880989059,-322.247332867158" RelativeVelocity="0.0318189073181192,1.07765250655343,-0.832202912034981"/>
						</Atom3d>
						<Bond ID="1513" Mapping="410" Parent="133" Hidden="1" Connects="1500,1512" Visible="0"/>
						<Atom3d ID="1514" HasProperties="1" Mapping="410" Parent="133" UserID="585" DisplayStyle="Line" Hidden="1" XYZ="1.45598137976056,1.75942271884303,1.51738664517684" Connections="1515" ForcefieldType="h1o" Charge="0.41" Components="H" Visible="0">
							<Properties Force="-143.908860530974,-132.805988199008,-108.735365242987" RelativeVelocity="-0.419823771141309,0.746750420129511,-0.960555672511293"/>
						</Atom3d>
						<Bond ID="1515" Mapping="410" Parent="133" Hidden="1" Connects="1502,1514" Visible="0"/>
						<Molecule ID="133" Mapping="410" Parent="2" Children="ci(18):17+1499,4452" Name="Sketch 24" XYZ="0,0.319568515744381,0" Visible="0"/>
						<Atom3d ID="1516" HasProperties="1" Mapping="410" Parent="135" UserID="586" DisplayStyle="Line" XYZ="-0.898982914175574,-0.0580201262150465,2.11138106346619" Connections="1518,1522,1524,1526" ForcefieldType="c4" Charge="-0.159" Components="C" Visible="0">
							<Properties Force="-1152.72540135858,-447.200311108005,-199.227229755285" RelativeVelocity="-0.0203611465811042,-0.0992805932129899,0.356199158519147"/>
						</Atom3d>
						<Atom3d ID="1517" HasProperties="1" Mapping="410" Parent="135" UserID="587" DisplayStyle="Line" XYZ="-0.888839555156631,-0.0696645656676905,2.05833120834744" Connections="1518,1520,1528,1530" ForcefieldType="c4o" Charge="0.054" Components="C" Visible="0">
							<Properties Force="-243.511001496705,393.862039239807,1258.97124823587" RelativeVelocity="-0.0437105718631224,-0.447016041076423,0.129789084760857"/>
						</Atom3d>
						<Bond ID="1518" Mapping="410" Parent="135" Connects="1516,1517" Visible="0"/>
						<Atom3d ID="1519" HasProperties="1" Mapping="410" Parent="135" UserID="588" DisplayStyle="Line" XYZ="-0.840861418548512,-0.0563606224633175,2.05275830463069" Connections="1520,1532" ForcefieldType="o2h" Charge="-0.57" Components="O" Visible="0">
							<Properties Force="-35.5785187998349,-279.165928982594,121.143147537273" RelativeVelocity="-0.0826086159789208,0.145162334196126,0.311059376320414"/>
						</Atom3d>
						<Bond ID="1520" Mapping="410" Parent="135" Connects="1517,1519" Visible="0"/>
						<Atom3d ID="1521" HasProperties="1" Mapping="410" Parent="135" UserID="589" DisplayStyle="Line" Hidden="1" XYZ="-0.86795900854808,-0.0693467727309005,2.13020786473593" Connections="1522" ForcefieldType="h1" Charge="0.053" Components="H" Visible="0">
							<Properties Force="435.367607778122,-67.0843265306649,473.522505374256" RelativeVelocity="0.583820883728005,0.195838818648491,0.165508710495166"/>
						</Atom3d>
						<Bond ID="1522" Mapping="410" Parent="135" Hidden="1" Connects="1516,1521" Visible="0"/>
						<Atom3d ID="1523" HasProperties="1" Mapping="410" Parent="135" UserID="590" DisplayStyle="Line" Hidden="1" XYZ="-0.930636842358621,-0.0798569821150245,2.12661483441286" Connections="1524" ForcefieldType="h1" Charge="0.053" Components="H" Visible="0">
							<Properties Force="786.365647882741,654.155443839049,-388.99831165141" RelativeVelocity="0.396219475341924,0.325561811987856,0.00486768369891182"/>
						</Atom3d>
						<Bond ID="1524" Mapping="410" Parent="135" Hidden="1" Connects="1516,1523" Visible="0"/>
						<Atom3d ID="1525" HasProperties="1" Mapping="410" Parent="135" UserID="591" DisplayStyle="Line" Hidden="1" XYZ="-0.905809000073613,-0.0194269678726665,2.11863231494973" Connections="1526" ForcefieldType="h1" Charge="0.053" Components="H" Visible="0">
							<Properties Force="124.668547382671,-439.56316432502,-148.481261851113" RelativeVelocity="-0.355999157027221,0.436974456426266,0.30149082558322"/>
						</Atom3d>
						<Bond ID="1526" Mapping="410" Parent="135" Hidden="1" Connects="1516,1525" Visible="0"/>
						<Atom3d ID="1527" HasProperties="1" Mapping="410" Parent="135" UserID="592" DisplayStyle="Line" Hidden="1" XYZ="-0.912727244184321,-0.0468782593399745,2.0383665296077" Connections="1528" ForcefieldType="h1" Charge="0.053" Components="H" Visible="0">
							<Properties Force="-131.810111498198,-77.095127912234,-437.186570785491" RelativeVelocity="-0.24011612808744,-0.144130104290954,0.0195771051847929"/>
						</Atom3d>
						<Bond ID="1528" Mapping="410" Parent="135" Hidden="1" Connects="1517,1527" Visible="0"/>
						<Atom3d ID="1529" HasProperties="1" Mapping="410" Parent="135" UserID="593" DisplayStyle="Line" Hidden="1" XYZ="-0.896415768253039,-0.108145306614771,2.05395226952916" Connections="1530" ForcefieldType="h1" Charge="0.053" Components="H" Visible="0">
							<Properties Force="207.507734173896,212.033958628369,-297.545459051808" RelativeVelocity="0.170268050710366,-0.477684524668629,0.466111797844841"/>
						</Atom3d>
						<Bond ID="1530" Mapping="410" Parent="135" Hidden="1" Connects="1517,1529" Visible="0"/>
						<Atom3d ID="1531" HasProperties="1" Mapping="410" Parent="135" UserID="594" DisplayStyle="Line" Hidden="1" XYZ="-0.833914233142162,-0.0531238971725955,2.02007556373135" Connections="1532" ForcefieldType="h1o" Charge="0.41" Components="H" Visible="0">
							<Properties Force="44.7008929428196,-0.0758936733512177,-407.223884760743" RelativeVelocity="1.03077832045796,-0.866580542369481,-0.0173795804301585"/>
						</Atom3d>
						<Bond ID="1532" Mapping="410" Parent="135" Hidden="1" Connects="1519,1531" Visible="0"/>
						<Molecule ID="135" Mapping="410" Parent="2" Children="ci(18):17+1516,4453" Name="Sketch 24" XYZ="0,0.319568515744381,0" Visible="0"/>
						<Atom3d ID="1533" HasProperties="1" Mapping="410" Parent="137" UserID="595" DisplayStyle="Line" XYZ="0.934286980467536,1.38994164863827,0.141197494773945" Connections="1535,1539,1541,1543" ForcefieldType="c4" Charge="-0.159" Components="C" Visible="0">
							<Properties Force="-271.265052977696,390.888045150315,1203.53619244099" RelativeVelocity="0.0906476923094968,-0.043563061283639,0.335457244148081"/>
						</Atom3d>
						<Atom3d ID="1534" HasProperties="1" Mapping="410" Parent="137" UserID="596" DisplayStyle="Line" XYZ="0.97061315054385,1.37263727491717,0.177574604884532" Connections="1535,1537,1545,1547" ForcefieldType="c4o" Charge="0.054" Components="C" Visible="0">
							<Properties Force="-869.514939842812,-392.434118998674,-509.508816344283" RelativeVelocity="-0.230472702471899,0.104103847819356,-0.0416861717640687"/>
						</Atom3d>
						<Bond ID="1535" Mapping="410" Parent="137" Connects="1533,1534" Visible="0"/>
						<Atom3d ID="1536" HasProperties="1" Mapping="410" Parent="137" UserID="597" DisplayStyle="Line" XYZ="1.01238854408846,1.36793514220402,0.151780906628557" Connections="1537,1549" ForcefieldType="o2h" Charge="-0.57" Components="O" Visible="0">
							<Properties Force="436.68025971359,240.042738850462,-445.046168101367" RelativeVelocity="0.0975838875269769,0.1543292260454,-0.121806764142542"/>
						</Atom3d>
						<Bond ID="1537" Mapping="410" Parent="137" Connects="1534,1536" Visible="0"/>
						<Atom3d ID="1538" HasProperties="1" Mapping="410" Parent="137" UserID="598" DisplayStyle="Line" Hidden="1" XYZ="0.899752730899422,1.39884403628175,0.157479884964939" Connections="1539" ForcefieldType="h1" Charge="0.053" Components="H" Visible="0">
							<Properties Force="13.3777737754675,-285.026609199161,-90.4015468763679" RelativeVelocity="-0.189646960571833,0.791892429739952,0.37924104304197"/>
						</Atom3d>
						<Bond ID="1539" Mapping="410" Parent="137" Hidden="1" Connects="1533,1538" Visible="0"/>
						<Atom3d ID="1540" HasProperties="1" Mapping="410" Parent="137" UserID="599" DisplayStyle="Line" Hidden="1" XYZ="0.930302468214098,1.36924419875616,0.109782585291738" Connections="1541" ForcefieldType="h1" Charge="0.053" Components="H" Visible="0">
							<Properties Force="-42.612017117175,-608.202535876862,-382.990024913907" RelativeVelocity="-0.110035304513337,-0.0336748075790259,0.384577172592705"/>
						</Atom3d>
						<Bond ID="1541" Mapping="410" Parent="137" Hidden="1" Connects="1533,1540" Visible="0"/>
						<Atom3d ID="1542" HasProperties="1" Mapping="410" Parent="137" UserID="600" DisplayStyle="Line" Hidden="1" XYZ="0.94707251975505,1.42364308900742,0.130227642135289" Connections="1543" ForcefieldType="h1" Charge="0.053" Components="H" Visible="0">
							<Properties Force="327.347364152777,688.232836441483,-377.521399251989" RelativeVelocity="0.313588169127063,-1.13903839218266,-0.0941837175918321"/>
						</Atom3d>
						<Bond ID="1543" Mapping="410" Parent="137" Hidden="1" Connects="1533,1542" Visible="0"/>
						<Atom3d ID="1544" HasProperties="1" Mapping="410" Parent="137" UserID="601" DisplayStyle="Line" Hidden="1" XYZ="0.962800225426483,1.33628252498711,0.189635001863187" Connections="1545" ForcefieldType="h1" Charge="0.053" Components="H" Visible="0">
							<Properties Force="-300.907651000582,255.064107084138,424.506921179702" RelativeVelocity="0.39186515081839,-0.321191665578186,0.695366871519908"/>
						</Atom3d>
						<Bond ID="1545" Mapping="410" Parent="137" Hidden="1" Connects="1534,1544" Visible="0"/>
						<Atom3d ID="1546" HasProperties="1" Mapping="410" Parent="137" UserID="602" DisplayStyle="Line" Hidden="1" XYZ="0.972691184883829,1.39907113199831,0.206905539226668" Connections="1547" ForcefieldType="h1" Charge="0.053" Components="H" Visible="0">
							<Properties Force="21.0142249008369,-356.080363668046,-48.7385769825356" RelativeVelocity="-0.368541212369937,-0.723715114673651,1.72824945203714"/>
						</Atom3d>
						<Bond ID="1547" Mapping="410" Parent="137" Hidden="1" Connects="1534,1546" Visible="0"/>
						<Atom3d ID="1548" HasProperties="1" Mapping="410" Parent="137" UserID="603" DisplayStyle="Line" Hidden="1" XYZ="1.03483560562485,1.3600269701872,0.175700412021459" Connections="1549" ForcefieldType="h1o" Charge="0.41" Components="H" Visible="0">
							<Properties Force="492.703698289801,-103.720833336156,84.179793897176" RelativeVelocity="-0.421855139906901,-0.426998297608947,0.489295379767411"/>
						</Atom3d>
						<Bond ID="1549" Mapping="410" Parent="137" Hidden="1" Connects="1536,1548" Visible="0"/>
						<Molecule ID="137" Mapping="410" Parent="2" Children="ci(18):17+1533,4454" Name="Sketch 24" XYZ="0.301148420541352,0.162632020966624,0" Visible="0"/>
						<Atom3d ID="1550" HasProperties="1" Mapping="410" Parent="139" UserID="604" DisplayStyle="Line" XYZ="-0.153453985362203,2.64120947565098,-0.69856934279505" Connections="1552,1556,1558,1560" ForcefieldType="c4" Charge="-0.159" Components="C" Visible="0">
							<Properties Force="-1316.29312800578,238.052636541265,-580.687934645177" RelativeVelocity="0.0674957649009898,-0.118737411081233,-0.264308884853224"/>
						</Atom3d>
						<Atom3d ID="1551" HasProperties="1" Mapping="410" Parent="139" UserID="605" DisplayStyle="Line" XYZ="-0.105441532739235,2.6498510159151,-0.720135296324025" Connections="1552,1554,1562,1564" ForcefieldType="c4o" Charge="0.054" Components="C" Visible="0">
							<Properties Force="-6.41990258099464,-636.79471032807,-327.872208081977" RelativeVelocity="0.24035042623367,0.0757670763879464,-0.12180252460288"/>
						</Atom3d>
						<Bond ID="1552" Mapping="410" Parent="139" Connects="1550,1551" Visible="0"/>
						<Atom3d ID="1553" HasProperties="1" Mapping="410" Parent="139" UserID="606" DisplayStyle="Line" XYZ="-0.107785051863087,2.68869464090693,-0.75178283588989" Connections="1554,1566" ForcefieldType="o2h" Charge="-0.57" Components="O" Visible="0">
							<Properties Force="425.518094810463,-165.76516590932,-855.243849027076" RelativeVelocity="-0.120837750961321,-0.210443618301156,-0.0373058599852393"/>
						</Atom3d>
						<Bond ID="1554" Mapping="410" Parent="139" Connects="1551,1553" Visible="0"/>
						<Atom3d ID="1555" HasProperties="1" Mapping="410" Parent="139" UserID="607" DisplayStyle="Line" Hidden="1" XYZ="-0.167392539291453,2.6760473854864,-0.684449231973432" Connections="1556" ForcefieldType="h1" Charge="0.053" Components="H" Visible="0">
							<Properties Force="161.312169766114,-709.138048544734,112.770656541115" RelativeVelocity="-0.484672867006352,0.0159937969818211,-0.798853300463271"/>
						</Atom3d>
						<Bond ID="1556" Mapping="410" Parent="139" Hidden="1" Connects="1550,1555" Visible="0"/>
						<Atom3d ID="1557" HasProperties="1" Mapping="410" Parent="139" UserID="608" DisplayStyle="Line" Hidden="1" XYZ="-0.153285510479099,2.61156743745682,-0.673044914766572" Connections="1558" ForcefieldType="h1" Charge="0.053" Components="H" Visible="0">
							<Properties Force="50.4230505023976,298.641308207079,199.925848390637" RelativeVelocity="-0.459813933726885,0.31608476084328,-0.781722256888676"/>
						</Atom3d>
						<Bond ID="1558" Mapping="410" Parent="139" Hidden="1" Connects="1550,1557" Visible="0"/>
						<Atom3d ID="1559" HasProperties="1" Mapping="410" Parent="139" UserID="609" DisplayStyle="Line" Hidden="1" XYZ="-0.181408675725295,2.62903788772818,-0.726559330247837" Connections="1560" ForcefieldType="h1" Charge="0.053" Components="H" Visible="0">
							<Properties Force="801.327520517451,374.41939984366,520.610907222573" RelativeVelocity="-0.522945430670879,0.381920627597804,0.844840903882405"/>
						</Atom3d>
						<Bond ID="1560" Mapping="410" Parent="139" Hidden="1" Connects="1550,1559" Visible="0"/>
						<Atom3d ID="1561" HasProperties="1" Mapping="410" Parent="139" UserID="610" DisplayStyle="Line" Hidden="1" XYZ="-0.094880284978858,2.61451027595537,-0.735933354839055" Connections="1562" ForcefieldType="h1" Charge="0.053" Components="H" Visible="0">
							<Properties Force="128.59190139213,611.962142542815,-97.2638216821329" RelativeVelocity="0.427584392343841,-0.313748305221058,0.847236820153143"/>
						</Atom3d>
						<Bond ID="1562" Mapping="410" Parent="139" Hidden="1" Connects="1551,1561" Visible="0"/>
						<Atom3d ID="1563" HasProperties="1" Mapping="410" Parent="139" UserID="611" DisplayStyle="Line" Hidden="1" XYZ="-0.0801539420452935,2.65980095329645,-0.693351858051197" Connections="1564" ForcefieldType="h1" Charge="0.053" Components="H" Visible="0">
							<Properties Force="390.456352910299,-126.912990762113,507.170104695559" RelativeVelocity="0.0262402856433674,-0.250053836614913,-0.628852151141573"/>
						</Atom3d>
						<Bond ID="1564" Mapping="410" Parent="139" Hidden="1" Connects="1551,1563" Visible="0"/>
						<Atom3d ID="1565" HasProperties="1" Mapping="410" Parent="139" UserID="612" DisplayStyle="Line" Hidden="1" XYZ="-0.0789175901530351,2.68786855963461,-0.771671473533037" Connections="1566" ForcefieldType="h1o" Charge="0.41" Components="H" Visible="0">
							<Properties Force="-559.471181305062,-109.859631967312,507.660992512026" RelativeVelocity="-0.245530372365399,0.174632210587395,-0.874691582730487"/>
						</Atom3d>
						<Bond ID="1566" Mapping="410" Parent="139" Hidden="1" Connects="1553,1565" Visible="0"/>
						<Molecule ID="139" Mapping="410" Parent="2" Children="ci(18):17+1550,4455" Name="Sketch 24" XYZ="0,0.319568515744381,0" Visible="0"/>
						<Atom3d ID="1567" HasProperties="1" Mapping="410" Parent="141" UserID="613" DisplayStyle="Line" XYZ="1.12706400652155,0.814086677091139,0.521133179408865" Connections="1569,1573,1575,1577" ForcefieldType="c4" Charge="-0.159" Components="C" Visible="0">
							<Properties Force="-341.719875236472,-753.409063126012,-438.255672320302" RelativeVelocity="-0.007858912325043,0.00600546416586877,-0.129501690448234"/>
						</Atom3d>
						<Atom3d ID="1568" HasProperties="1" Mapping="410" Parent="141" UserID="614" DisplayStyle="Line" XYZ="1.08280802404018,0.788924601063479,0.497688176050584" Connections="1569,1571,1579,1581" ForcefieldType="c4o" Charge="0.054" Components="C" Visible="0">
							<Properties Force="926.025766473798,477.147304713422,-105.323532853959" RelativeVelocity="-0.185448646278708,-0.0191630188897272,-0.206015457397778"/>
						</Atom3d>
						<Bond ID="1569" Mapping="410" Parent="141" Connects="1567,1568" Visible="0"/>
						<Atom3d ID="1570" HasProperties="1" Mapping="410" Parent="141" UserID="615" DisplayStyle="Line" XYZ="1.04484990313938,0.793414314723234,0.530029846492083" Connections="1571,1583" ForcefieldType="o2h" Charge="-0.57" Components="O" Visible="0">
							<Properties Force="-617.655482500792,184.820574600068,-501.020458357182" RelativeVelocity="-0.114227841551438,-0.0107111470828364,0.00577567088241467"/>
						</Atom3d>
						<Bond ID="1571" Mapping="410" Parent="141" Connects="1568,1570" Visible="0"/>
						<Atom3d ID="1572" HasProperties="1" Mapping="410" Parent="141" UserID="616" DisplayStyle="Line" Hidden="1" XYZ="1.12564704439284,0.80124699680326,0.557968023887257" Connections="1573" ForcefieldType="h1" Charge="0.053" Components="H" Visible="0">
							<Properties Force="240.390322828066,236.957965138656,48.635759073622" RelativeVelocity="-0.395867520857619,-0.358775498826831,0.218949422633723"/>
						</Atom3d>
						<Bond ID="1573" Mapping="410" Parent="141" Hidden="1" Connects="1567,1572" Visible="0"/>
						<Atom3d ID="1574" HasProperties="1" Mapping="410" Parent="141" UserID="617" DisplayStyle="Line" Hidden="1" XYZ="1.12395611170275,0.853065476206322,0.519640665743162" Connections="1575" ForcefieldType="h1" Charge="0.053" Components="H" Visible="0">
							<Properties Force="-78.4321489340435,-108.682492422078,104.007546464376" RelativeVelocity="0.795580702304797,1.46348685167387,-0.239447557680483"/>
						</Atom3d>
						<Bond ID="1575" Mapping="410" Parent="141" Hidden="1" Connects="1567,1574" Visible="0"/>
						<Atom3d ID="1576" HasProperties="1" Mapping="410" Parent="141" UserID="618" DisplayStyle="Line" Hidden="1" XYZ="1.16244426055939,0.80415950934169,0.50537321025555" Connections="1577" ForcefieldType="h1" Charge="0.053" Components="H" Visible="0">
							<Properties Force="-512.456278228233,53.0724952613311,162.185125068851" RelativeVelocity="0.300347480581482,0.598681922208847,-0.343314395629425"/>
						</Atom3d>
						<Bond ID="1577" Mapping="410" Parent="141" Hidden="1" Connects="1567,1576" Visible="0"/>
						<Atom3d ID="1578" HasProperties="1" Mapping="410" Parent="141" UserID="619" DisplayStyle="Line" Hidden="1" XYZ="1.08756610988076,0.750045631662952,0.494694777902381" Connections="1579" ForcefieldType="h1" Charge="0.053" Components="H" Visible="0">
							<Properties Force="225.904823052082,234.854907585031,-327.111961459294" RelativeVelocity="-0.202286885169889,0.833394702931646,-1.54418404271607"/>
						</Atom3d>
						<Bond ID="1579" Mapping="410" Parent="141" Hidden="1" Connects="1568,1578" Visible="0"/>
						<Atom3d ID="1580" HasProperties="1" Mapping="410" Parent="141" UserID="620" DisplayStyle="Line" Hidden="1" XYZ="1.07620216192424,0.80545734555255,0.461358209218412" Connections="1581" ForcefieldType="h1" Charge="0.053" Components="H" Visible="0">
							<Properties Force="-112.886850107974,-359.820009929238,575.20010125892" RelativeVelocity="1.01679056237647,0.264756152080808,-0.0941665037576604"/>
						</Atom3d>
						<Bond ID="1581" Mapping="410" Parent="141" Hidden="1" Connects="1568,1580" Visible="0"/>
						<Atom3d ID="1582" HasProperties="1" Mapping="410" Parent="141" UserID="621" DisplayStyle="Line" Hidden="1" XYZ="1.0189027459405,0.77892621151021,0.512181888876286" Connections="1583" ForcefieldType="h1o" Charge="0.41" Components="H" Visible="0">
							<Properties Force="116.662361057843,94.4011020624393,301.934195796991" RelativeVelocity="-0.108361590529897,-0.924464419118038,-0.887415353642842"/>
						</Atom3d>
						<Bond ID="1583" Mapping="410" Parent="141" Hidden="1" Connects="1570,1582" Visible="0"/>
						<Molecule ID="141" Mapping="410" Parent="2" Children="ci(18):17+1567,4456" Name="Sketch 24" XYZ="0,0.319568515744381,0" Visible="0"/>
						<Atom3d ID="1584" HasProperties="1" Mapping="410" Parent="143" UserID="622" DisplayStyle="Line" XYZ="2.26738712270074,-0.723028594072289,1.37150419113866" Connections="1586,1590,1592,1594" ForcefieldType="c4" Charge="-0.159" Components="C" Visible="0">
							<Properties Force="731.080061534142,-370.709949806709,-939.2108416403" RelativeVelocity="-0.358249935260579,0.149735907400028,-0.233837121986353"/>
						</Atom3d>
						<Atom3d ID="1585" HasProperties="1" Mapping="410" Parent="143" UserID="623" DisplayStyle="Line" XYZ="2.27542483926591,-0.684564532762859,1.40809416200373" Connections="1586,1588,1596,1598" ForcefieldType="c4o" Charge="0.054" Components="C" Visible="0">
							<Properties Force="-326.017471882394,-179.273922100885,267.695502323256" RelativeVelocity="-0.06082529252055,-0.0958796440128529,0.120656680478216"/>
						</Atom3d>
						<Bond ID="1586" Mapping="410" Parent="143" Connects="1584,1585" Visible="0"/>
						<Atom3d ID="1587" HasProperties="1" Mapping="410" Parent="143" UserID="624" DisplayStyle="Line" XYZ="2.23658991125111,-0.65297961743202,1.40485323310801" Connections="1588,1600" ForcefieldType="o2h" Charge="-0.57" Components="O" Visible="0">
							<Properties Force="-21.6682944921279,-559.114808991037,-371.687513605765" RelativeVelocity="0.0114055261336627,-0.223404089156849,-0.0329707940419359"/>
						</Atom3d>
						<Bond ID="1588" Mapping="410" Parent="143" Connects="1585,1587" Visible="0"/>
						<Atom3d ID="1589" HasProperties="1" Mapping="410" Parent="143" UserID="625" DisplayStyle="Line" Hidden="1" XYZ="2.30465349240897,-0.736074656469579,1.35991770745915" Connections="1590" ForcefieldType="h1" Charge="0.053" Components="H" Visible="0">
							<Properties Force="-989.935806813287,233.168885606277,-18.3067826039397" RelativeVelocity="-0.973935828327879,0.207498310310758,-1.11838826291756"/>
						</Atom3d>
						<Bond ID="1590" Mapping="410" Parent="143" Hidden="1" Connects="1584,1589" Visible="0"/>
						<Atom3d ID="1591" HasProperties="1" Mapping="410" Parent="143" UserID="626" DisplayStyle="Line" Hidden="1" XYZ="2.24593305019471,-0.709844960528039,1.34038320620714" Connections="1592" ForcefieldType="h1" Charge="0.053" Components="H" Visible="0">
							<Properties Force="533.390525452923,35.8828405808849,365.06649449531" RelativeVelocity="0.293516501826065,-0.331959172565489,-0.0374552055284231"/>
						</Atom3d>
						<Bond ID="1592" Mapping="410" Parent="143" Hidden="1" Connects="1584,1591" Visible="0"/>
						<Atom3d ID="1593" HasProperties="1" Mapping="410" Parent="143" UserID="627" DisplayStyle="Line" Hidden="1" XYZ="2.24826645835615,-0.755215440868769,1.38079373704016" Connections="1594" ForcefieldType="h1" Charge="0.053" Components="H" Visible="0">
							<Properties Force="-90.7180244520651,-148.162728995491,477.699992345162" RelativeVelocity="-0.124237444446753,-0.280881397739149,-0.0619320584391483"/>
						</Atom3d>
						<Bond ID="1594" Mapping="410" Parent="143" Hidden="1" Connects="1584,1593" Visible="0"/>
						<Atom3d ID="1595" HasProperties="1" Mapping="410" Parent="143" UserID="628" DisplayStyle="Line" Hidden="1" XYZ="2.31056276598039,-0.668928305819369,1.39998393761628" Connections="1596" ForcefieldType="h1" Charge="0.053" Components="H" Visible="0">
							<Properties Force="-189.329356115363,284.908933256047,48.7132882390997" RelativeVelocity="0.751846278460564,-0.774506618497898,-0.184198718395799"/>
						</Atom3d>
						<Bond ID="1596" Mapping="410" Parent="143" Hidden="1" Connects="1585,1595" Visible="0"/>
						<Atom3d ID="1597" HasProperties="1" Mapping="410" Parent="143" UserID="629" DisplayStyle="Line" Hidden="1" XYZ="2.27680142176259,-0.698731819266089,1.44459912865834" Connections="1598" ForcefieldType="h1" Charge="0.053" Components="H" Visible="0">
							<Properties Force="81.9331164013329,51.1715946642145,-128.67556501542" RelativeVelocity="-0.741009112603056,0.574909767727214,-0.437507712625262"/>
						</Atom3d>
						<Bond ID="1598" Mapping="410" Parent="143" Hidden="1" Connects="1585,1597" Visible="0"/>
						<Atom3d ID="1599" HasProperties="1" Mapping="410" Parent="143" UserID="630" DisplayStyle="Line" Hidden="1" XYZ="2.24270781950152,-0.626799632838367,1.42477307670895" Connections="1600" ForcefieldType="h1o" Charge="0.41" Components="H" Visible="0">
							<Properties Force="32.2589886896872,531.25849723749,219.104135855481" RelativeVelocity="0.599060891974753,-0.777594513765962,-0.567979759733944"/>
						</Atom3d>
						<Bond ID="1600" Mapping="410" Parent="143" Hidden="1" Connects="1587,1599" Visible="0"/>
						<Molecule ID="143" Mapping="410" Parent="2" Children="ci(18):17+1584,4457" Name="Sketch 24" XYZ="0,0.319568515744381,0" Visible="0"/>
						<Atom3d ID="1601" HasProperties="1" Mapping="410" Parent="145" UserID="631" DisplayStyle="Line" XYZ="0.379736653448506,1.70783418453814,-1.27460406810762" Connections="1603,1607,1609,1611" ForcefieldType="c4" Charge="-0.159" Components="C" Visible="0">
							<Properties Force="-808.987001681213,-438.869711493059,-31.1191110038681" RelativeVelocity="-0.19254168166804,-0.10524117209085,-0.158882235081129"/>
						</Atom3d>
						<Atom3d ID="1602" HasProperties="1" Mapping="410" Parent="145" UserID="632" DisplayStyle="Line" XYZ="0.362340895845188,1.73224457356832,-1.31955333512923" Connections="1603,1605,1613,1615" ForcefieldType="c4o" Charge="0.054" Components="C" Visible="0">
							<Properties Force="623.235714000345,677.56284511411,-250.099143111606" RelativeVelocity="-0.094973647260397,-0.0262789464141849,0.19223226983357"/>
						</Atom3d>
						<Bond ID="1603" Mapping="410" Parent="145" Connects="1601,1602" Visible="0"/>
						<Atom3d ID="1604" HasProperties="1" Mapping="410" Parent="145" UserID="633" DisplayStyle="Line" XYZ="0.385980380395134,1.7192862297567,-1.36406985168853" Connections="1605,1617" ForcefieldType="o2h" Charge="-0.57" Components="O" Visible="0">
							<Properties Force="224.412376293421,1502.04451333534,1499.03193167304" RelativeVelocity="-0.192113531522944,0.037624903407546,-0.0951235721993032"/>
						</Atom3d>
						<Bond ID="1605" Mapping="410" Parent="145" Connects="1602,1604" Visible="0"/>
						<Atom3d ID="1606" HasProperties="1" Mapping="410" Parent="145" UserID="634" DisplayStyle="Line" Hidden="1" XYZ="0.355492526471236,1.71380527937311,-1.24358732807552" Connections="1607" ForcefieldType="h1" Charge="0.053" Components="H" Visible="0">
							<Properties Force="434.880494903236,296.547485350067,-248.329789063516" RelativeVelocity="0.00191155314879343,0.135512537172088,-0.167244777065634"/>
						</Atom3d>
						<Bond ID="1607" Mapping="410" Parent="145" Hidden="1" Connects="1601,1606" Visible="0"/>
						<Atom3d ID="1608" HasProperties="1" Mapping="410" Parent="145" UserID="635" DisplayStyle="Line" Hidden="1" XYZ="0.417235267048728,1.71151784758878,-1.26630073180302" Connections="1609" ForcefieldType="h1" Charge="0.053" Components="H" Visible="0">
							<Properties Force="112.922816760114,262.433805791832,86.375990312612" RelativeVelocity="-0.631859640101262,-1.38442262713676,-0.6414218585655"/>
						</Atom3d>
						<Bond ID="1609" Mapping="410" Parent="145" Hidden="1" Connects="1601,1608" Visible="0"/>
						<Atom3d ID="1610" HasProperties="1" Mapping="410" Parent="145" UserID="636" DisplayStyle="Line" Hidden="1" XYZ="0.37390211990381,1.6707257973825,-1.28142475199947" Connections="1611" ForcefieldType="h1" Charge="0.053" Components="H" Visible="0">
							<Properties Force="148.069420906598,-637.840838112129,-59.6705139928291" RelativeVelocity="-0.888579326448936,-0.56373623131792,0.0737881039003827"/>
						</Atom3d>
						<Bond ID="1611" Mapping="410" Parent="145" Hidden="1" Connects="1601,1610" Visible="0"/>
						<Atom3d ID="1612" HasProperties="1" Mapping="410" Parent="145" UserID="637" DisplayStyle="Line" Hidden="1" XYZ="0.364402615110335,1.77131190119281,-1.31226381581616" Connections="1613" ForcefieldType="h1" Charge="0.053" Components="H" Visible="0">
							<Properties Force="68.3852568427179,-355.580729546008,-510.608448408617" RelativeVelocity="0.79799026702205,-1.04459550660299,-0.118453202134333"/>
						</Atom3d>
						<Bond ID="1613" Mapping="410" Parent="145" Hidden="1" Connects="1602,1612" Visible="0"/>
						<Atom3d ID="1614" HasProperties="1" Mapping="410" Parent="145" UserID="638" DisplayStyle="Line" Hidden="1" XYZ="0.325427007350553,1.7240893105952,-1.32611811401189" Connections="1615" ForcefieldType="h1" Charge="0.053" Components="H" Visible="0">
							<Properties Force="-473.997953915126,-23.123940568925,191.814908225725" RelativeVelocity="-0.393801157680465,-0.25717186516724,-0.754406735129837"/>
						</Atom3d>
						<Bond ID="1615" Mapping="410" Parent="145" Hidden="1" Connects="1602,1614" Visible="0"/>
						<Atom3d ID="1616" HasProperties="1" Mapping="410" Parent="145" UserID="639" DisplayStyle="Line" Hidden="1" XYZ="0.37049013456305,1.69118684926123,-1.36988079012199" Connections="1617" ForcefieldType="h1o" Charge="0.41" Components="H" Visible="0">
							<Properties Force="-526.14677177164,-1267.33723268518,-718.235159992156" RelativeVelocity="0.357249110816476,-0.192418205814593,0.277030612502281"/>
						</Atom3d>
						<Bond ID="1617" Mapping="410" Parent="145" Hidden="1" Connects="1604,1616" Visible="0"/>
						<Molecule ID="145" Mapping="410" Parent="2" Children="ci(18):17+1601,4458" Name="Sketch 24" XYZ="0,0.319568515744381,0" Visible="0"/>
						<Atom3d ID="1618" HasProperties="1" Mapping="410" Parent="147" UserID="640" DisplayStyle="Line" XYZ="-0.641215377516029,0.248391622059257,-0.335101189526491" Connections="1620,1624,1626,1628" ForcefieldType="c4" Charge="-0.159" Components="C" Visible="0">
							<Properties Force="-1236.23747997599,264.183537139454,-832.585622817182" RelativeVelocity="-0.103499842786625,-0.0345202663598844,-0.00763725592511395"/>
						</Atom3d>
						<Atom3d ID="1619" HasProperties="1" Mapping="410" Parent="147" UserID="641" DisplayStyle="Line" XYZ="-0.621554153694435,0.208543014710791,-0.365623734923872" Connections="1620,1622,1630,1632" ForcefieldType="c4o" Charge="0.054" Components="C" Visible="0">
							<Properties Force="249.183403283424,488.14499588803,167.579552895812" RelativeVelocity="0.00622735225845555,0.0290806548821413,-0.0644360020461662"/>
						</Atom3d>
						<Bond ID="1620" Mapping="410" Parent="147" Connects="1618,1619" Visible="0"/>
						<Atom3d ID="1621" HasProperties="1" Mapping="410" Parent="147" UserID="642" DisplayStyle="Line" XYZ="-0.594859433850833,0.228383029988102,-0.402984117397705" Connections="1622,1634" ForcefieldType="o2h" Charge="-0.57" Components="O" Visible="0">
							<Properties Force="-300.472592961026,624.722836180561,-773.417215506293" RelativeVelocity="-0.292761955746596,-0.0204762267526881,-0.0411221750430814"/>
						</Atom3d>
						<Bond ID="1622" Mapping="410" Parent="147" Connects="1619,1621" Visible="0"/>
						<Atom3d ID="1623" HasProperties="1" Mapping="410" Parent="147" UserID="643" DisplayStyle="Line" Hidden="1" XYZ="-0.666848982822775,0.235215919990767,-0.308175516122148" Connections="1624" ForcefieldType="h1" Charge="0.053" Components="H" Visible="0">
							<Properties Force="345.734684344577,140.278201596197,-11.112186328294" RelativeVelocity="0.106586566487957,0.147337237835777,-0.2083574564321"/>
						</Atom3d>
						<Bond ID="1624" Mapping="410" Parent="147" Hidden="1" Connects="1618,1623" Visible="0"/>
						<Atom3d ID="1625" HasProperties="1" Mapping="410" Parent="147" UserID="644" DisplayStyle="Line" Hidden="1" XYZ="-0.663196656024265,0.274589313381783,-0.35924844352842" Connections="1626" ForcefieldType="h1" Charge="0.053" Components="H" Visible="0">
							<Properties Force="727.497691279125,-722.63531420525,809.268179084916" RelativeVelocity="-0.687297793661492,0.0705733604267159,0.674842886019718"/>
						</Atom3d>
						<Bond ID="1626" Mapping="410" Parent="147" Hidden="1" Connects="1618,1625" Visible="0"/>
						<Atom3d ID="1627" HasProperties="1" Mapping="410" Parent="147" UserID="645" DisplayStyle="Line" Hidden="1" XYZ="-0.611769824724007,0.26785996903187,-0.320487014196544" Connections="1628" ForcefieldType="h1" Charge="0.053" Components="H" Visible="0">
							<Properties Force="177.192246867285,274.826729814086,340.39693580338" RelativeVelocity="-0.631326998713817,0.597601616223966,-0.648327550623175"/>
						</Atom3d>
						<Bond ID="1628" Mapping="410" Parent="147" Hidden="1" Connects="1618,1627" Visible="0"/>
						<Atom3d ID="1629" HasProperties="1" Mapping="410" Parent="147" UserID="646" DisplayStyle="Line" Hidden="1" XYZ="-0.648465850079904,0.184574620526907,-0.378101077962153" Connections="1630" ForcefieldType="h1" Charge="0.053" Components="H" Visible="0">
							<Properties Force="-481.901863044276,-254.865290784363,-288.931001274184" RelativeVelocity="-0.630265454291965,0.686899536278306,0.181490116150494"/>
						</Atom3d>
						<Bond ID="1630" Mapping="410" Parent="147" Hidden="1" Connects="1619,1629" Visible="0"/>
						<Atom3d ID="1631" HasProperties="1" Mapping="410" Parent="147" UserID="647" DisplayStyle="Line" Hidden="1" XYZ="-0.596352091931551,0.186864635323947,-0.346687068575142" Connections="1632" ForcefieldType="h1" Charge="0.053" Components="H" Visible="0">
							<Properties Force="187.762662769933,-209.255536077199,361.870190201222" RelativeVelocity="0.0713989910116707,0.947090809085691,0.420833565569574"/>
						</Atom3d>
						<Bond ID="1632" Mapping="410" Parent="147" Hidden="1" Connects="1619,1631" Visible="0"/>
						<Atom3d ID="1633" HasProperties="1" Mapping="410" Parent="147" UserID="648" DisplayStyle="Line" Hidden="1" XYZ="-0.618151303411822,0.246809870892653,-0.422227864847082" Connections="1634" ForcefieldType="h1o" Charge="0.41" Components="H" Visible="0">
							<Properties Force="345.663123466727,-549.644054192963,510.989070263515" RelativeVelocity="-0.647149849004046,0.0113884448960134,-0.234435021378073"/>
						</Atom3d>
						<Bond ID="1634" Mapping="410" Parent="147" Hidden="1" Connects="1621,1633" Visible="0"/>
						<Molecule ID="147" Mapping="410" Parent="2" Children="ci(18):17+1618,4459" Name="Sketch 24" XYZ="0,0.319568515744381,0" Visible="0"/>
						<Atom3d ID="1635" HasProperties="1" Mapping="410" Parent="149" UserID="649" DisplayStyle="Line" XYZ="0.798316581680019,0.668759004537844,1.02608464128307" Connections="1637,1641,1643,1645" ForcefieldType="c4" Charge="-0.159" Components="C" Visible="0">
							<Properties Force="-574.133901337706,-429.123625751735,1103.47032403565" RelativeVelocity="0.144744696548858,0.0575095095693881,-0.184295495456785"/>
						</Atom3d>
						<Atom3d ID="1636" HasProperties="1" Mapping="410" Parent="149" UserID="650" DisplayStyle="Line" XYZ="0.744197565421214,0.669052491976146,1.02651706910712" Connections="1637,1639,1647,1649" ForcefieldType="c4o" Charge="0.054" Components="C" Visible="0">
							<Properties Force="-92.5136798820402,-698.166756526716,-1582.97364802718" RelativeVelocity="0.0607631181564033,-0.0504294617000072,0.318015122178982"/>
						</Atom3d>
						<Bond ID="1637" Mapping="410" Parent="149" Connects="1635,1636" Visible="0"/>
						<Atom3d ID="1638" HasProperties="1" Mapping="410" Parent="149" UserID="651" DisplayStyle="Line" XYZ="0.731425584952184,0.672608414630639,0.976746754574347" Connections="1639,1651" ForcefieldType="o2h" Charge="-0.57" Components="O" Visible="0">
							<Properties Force="-869.738456726283,-129.911658228928,-291.466129300422" RelativeVelocity="0.0601095081645695,-0.0514086876890773,-0.0814503266746034"/>
						</Atom3d>
						<Bond ID="1639" Mapping="410" Parent="149" Connects="1636,1638" Visible="0"/>
						<Atom3d ID="1640" HasProperties="1" Mapping="410" Parent="149" UserID="652" DisplayStyle="Line" Hidden="1" XYZ="0.813214962297399,0.650410996851765,1.05755908780723" Connections="1641" ForcefieldType="h1" Charge="0.053" Components="H" Visible="0">
							<Properties Force="-50.4569987571037,243.030343624056,-24.2430464018546" RelativeVelocity="0.728010120669241,-0.152457098689672,0.0607281087032554"/>
						</Atom3d>
						<Bond ID="1641" Mapping="410" Parent="149" Hidden="1" Connects="1635,1640" Visible="0"/>
						<Atom3d ID="1642" HasProperties="1" Mapping="410" Parent="149" UserID="653" DisplayStyle="Line" Hidden="1" XYZ="0.812884648868376,0.704287867199702,1.02470364989021" Connections="1643" ForcefieldType="h1" Charge="0.053" Components="H" Visible="0">
							<Properties Force="167.047143382918,195.783903923516,-203.310015822801" RelativeVelocity="-0.765027760018049,-0.25160857793584,-0.453778999849228"/>
						</Atom3d>
						<Bond ID="1643" Mapping="410" Parent="149" Hidden="1" Connects="1635,1642" Visible="0"/>
						<Atom3d ID="1644" HasProperties="1" Mapping="410" Parent="149" UserID="654" DisplayStyle="Line" Hidden="1" XYZ="0.809033472137294,0.646588163900186,0.997283829586154" Connections="1645" ForcefieldType="h1" Charge="0.053" Components="H" Visible="0">
							<Properties Force="222.440456942471,-185.332132079237,-606.544550849577" RelativeVelocity="0.488283237141951,0.0960711210437401,0.994869153019312"/>
						</Atom3d>
						<Bond ID="1645" Mapping="410" Parent="149" Hidden="1" Connects="1635,1644" Visible="0"/>
						<Atom3d ID="1646" HasProperties="1" Mapping="410" Parent="149" UserID="655" DisplayStyle="Line" Hidden="1" XYZ="0.72842666458708,0.698256332735528,1.04343827962831" Connections="1647" ForcefieldType="h1" Charge="0.053" Components="H" Visible="0">
							<Properties Force="-331.58739215343,821.492965465987,758.977043624123" RelativeVelocity="-0.959196994548931,-0.959012859283591,-0.968499317748186"/>
						</Atom3d>
						<Bond ID="1647" Mapping="410" Parent="149" Hidden="1" Connects="1636,1646" Visible="0"/>
						<Atom3d ID="1648" HasProperties="1" Mapping="410" Parent="149" UserID="656" DisplayStyle="Line" Hidden="1" XYZ="0.727655345005315,0.636050658183628,1.03839239808327" Connections="1649" ForcefieldType="h1" Charge="0.053" Components="H" Visible="0">
							<Properties Force="178.508529555184,-130.491219850475,329.001627520354" RelativeVelocity="1.01520486619553,-0.0862090933717019,-0.537456822083088"/>
						</Atom3d>
						<Bond ID="1649" Mapping="410" Parent="149" Hidden="1" Connects="1636,1648" Visible="0"/>
						<Atom3d ID="1650" HasProperties="1" Mapping="410" Parent="149" UserID="657" DisplayStyle="Line" Hidden="1" XYZ="0.696368737420761,0.664662685759064,0.971236655189178" Connections="1651" ForcefieldType="h1o" Charge="0.41" Components="H" Visible="0">
							<Properties Force="1196.55644656558,294.120738321502,540.071242947488" RelativeVelocity="-0.26611427351929,-0.26944315547611,-0.232755687645086"/>
						</Atom3d>
						<Bond ID="1651" Mapping="410" Parent="149" Hidden="1" Connects="1638,1650" Visible="0"/>
						<Molecule ID="149" Mapping="410" Parent="2" Children="ci(18):17+1635,4460" Name="Sketch 24" XYZ="0,0.319568515744381,0" Visible="0"/>
						<Atom3d ID="1652" HasProperties="1" Mapping="410" Parent="151" UserID="658" DisplayStyle="Line" XYZ="1.95438316532549,-0.0339669154473474,2.07339623740746" Connections="1654,1658,1660,1662" ForcefieldType="c4" Charge="-0.159" Components="C" Visible="0">
							<Properties Force="62.579474667767,1358.36422787922,-579.568076572674" RelativeVelocity="0.0472301611138851,0.248308138869816,-0.0133114150062257"/>
						</Atom3d>
						<Atom3d ID="1653" HasProperties="1" Mapping="410" Parent="151" UserID="659" DisplayStyle="Line" XYZ="1.90638404917077,-0.0187572349331905,2.09349082025145" Connections="1654,1656,1664,1666" ForcefieldType="c4o" Charge="0.054" Components="C" Visible="0">
							<Properties Force="-645.197994398871,-724.553846219117,-847.953922519149" RelativeVelocity="-0.0828108148365216,0.105354636399685,-0.0647199383277141"/>
						</Atom3d>
						<Bond ID="1654" Mapping="410" Parent="151" Connects="1652,1653" Visible="0"/>
						<Atom3d ID="1655" HasProperties="1" Mapping="410" Parent="151" UserID="660" DisplayStyle="Line" XYZ="1.90435840061784,0.0305851112745225,2.096614499165" Connections="1656,1668" ForcefieldType="o2h" Charge="-0.57" Components="O" Visible="0">
							<Properties Force="-207.974973562614,829.144051992725,5.28868126819972" RelativeVelocity="-0.0118904817678323,-0.183895585688971,0.113143444563317"/>
						</Atom3d>
						<Bond ID="1656" Mapping="410" Parent="151" Connects="1653,1655" Visible="0"/>
						<Atom3d ID="1657" HasProperties="1" Mapping="410" Parent="151" UserID="661" DisplayStyle="Line" Hidden="1" XYZ="1.95419605476427,-0.0701371084400245,2.0662132286238" Connections="1658" ForcefieldType="h1" Charge="0.053" Components="H" Visible="0">
							<Properties Force="-199.470937300971,-1354.60020914248,-394.206123053815" RelativeVelocity="0.0673948711845814,-0.362802955718528,0.708605276817393"/>
						</Atom3d>
						<Bond ID="1658" Mapping="410" Parent="151" Hidden="1" Connects="1652,1657" Visible="0"/>
						<Atom3d ID="1659" HasProperties="1" Mapping="410" Parent="151" UserID="662" DisplayStyle="Line" Hidden="1" XYZ="1.98773625430815,-0.0297966127226405,2.09360101727785" Connections="1660" ForcefieldType="h1" Charge="0.053" Components="H" Visible="0">
							<Properties Force="-363.727039115196,318.675169112467,231.182791932099" RelativeVelocity="-0.328547646146394,-0.384049956026733,-0.289116871042326"/>
						</Atom3d>
						<Bond ID="1660" Mapping="410" Parent="151" Hidden="1" Connects="1652,1659" Visible="0"/>
						<Atom3d ID="1661" HasProperties="1" Mapping="410" Parent="151" UserID="663" DisplayStyle="Line" Hidden="1" XYZ="1.95831943887022,-0.0144681995682334,2.03846237521271" Connections="1662" ForcefieldType="h1" Charge="0.053" Components="H" Visible="0">
							<Properties Force="32.4431230103952,-282.953119159171,555.642888075822" RelativeVelocity="-0.412495774881942,0.27857984566465,0.38218351896502"/>
						</Atom3d>
						<Bond ID="1662" Mapping="410" Parent="151" Hidden="1" Connects="1652,1661" Visible="0"/>
						<Atom3d ID="1663" HasProperties="1" Mapping="410" Parent="151" UserID="664" DisplayStyle="Line" Hidden="1" XYZ="1.89861571604828,-0.0355572654908425,2.1267982634483" Connections="1664" ForcefieldType="h1" Charge="0.053" Components="H" Visible="0">
							<Properties Force="-25.535945380972,-195.975984722111,636.2699968116" RelativeVelocity="-1.22997363989497,0.121763268960646,-0.0609530573448314"/>
						</Atom3d>
						<Bond ID="1664" Mapping="410" Parent="151" Hidden="1" Connects="1653,1663" Visible="0"/>
						<Atom3d ID="1665" HasProperties="1" Mapping="410" Parent="151" UserID="665" DisplayStyle="Line" Hidden="1" XYZ="1.87668778291694,-0.0333768015811175,2.06829301931863" Connections="1666" ForcefieldType="h1" Charge="0.053" Components="H" Visible="0">
							<Properties Force="780.750976139034,412.703230395545,494.987332836409" RelativeVelocity="-1.21760742405956,0.337679090520235,0.756587730512114"/>
						</Atom3d>
						<Bond ID="1666" Mapping="410" Parent="151" Hidden="1" Connects="1653,1665" Visible="0"/>
						<Atom3d ID="1667" HasProperties="1" Mapping="410" Parent="151" UserID="666" DisplayStyle="Line" Hidden="1" XYZ="1.87222982795861,0.0417583897536305,2.10371002974367" Connections="1668" ForcefieldType="h1o" Charge="0.41" Components="H" Visible="0">
							<Properties Force="307.846641299912,-457.472185021463,85.9169168127959" RelativeVelocity="-0.0616185872283934,0.571950553144032,-1.10231584561872"/>
						</Atom3d>
						<Bond ID="1668" Mapping="410" Parent="151" Hidden="1" Connects="1655,1667" Visible="0"/>
						<Molecule ID="151" Mapping="410" Parent="2" Children="ci(18):17+1652,4461" Name="Sketch 24" XYZ="0,0.319568515744381,0" Visible="0"/>
						<Atom3d ID="1669" HasProperties="1" Mapping="410" Parent="153" UserID="667" DisplayStyle="Line" XYZ="1.29257792149987,1.89320519613102,1.16108398267959" Connections="1671,1675,1677,1679" ForcefieldType="c4" Charge="-0.159" Components="C" Visible="0">
							<Properties Force="-583.259081859909,-417.604663632388,-1880.62365775092" RelativeVelocity="0.0137820803400863,0.050120299376116,-0.293835033989455"/>
						</Atom3d>
						<Atom3d ID="1670" HasProperties="1" Mapping="410" Parent="153" UserID="668" DisplayStyle="Line" XYZ="1.31945865088117,1.91330224475,1.11755290523902" Connections="1671,1673,1681,1683" ForcefieldType="c4o" Charge="0.054" Components="C" Visible="0">
							<Properties Force="-994.93797749734,83.7533164723556,500.913474308078" RelativeVelocity="0.110112606544049,-0.0867810138901753,0.127701505450842"/>
						</Atom3d>
						<Bond ID="1671" Mapping="410" Parent="153" Connects="1669,1670" Visible="0"/>
						<Atom3d ID="1672" HasProperties="1" Mapping="410" Parent="153" UserID="669" DisplayStyle="Line" XYZ="1.31345005267452,1.96264858855876,1.12040446669065" Connections="1673,1685" ForcefieldType="o2h" Charge="-0.57" Components="O" Visible="0">
							<Properties Force="48.2265744868299,576.086396936639,423.248908282756" RelativeVelocity="-0.0465077304834187,-0.0541407078752143,0.211144102995426"/>
						</Atom3d>
						<Bond ID="1673" Mapping="410" Parent="153" Connects="1670,1672" Visible="0"/>
						<Atom3d ID="1674" HasProperties="1" Mapping="410" Parent="153" UserID="670" DisplayStyle="Line" Hidden="1" XYZ="1.30848879489435,1.90620330978285,1.192374745434" Connections="1675" ForcefieldType="h1" Charge="0.053" Components="H" Visible="0">
							<Properties Force="293.712889073054,277.836863425569,828.843145158619" RelativeVelocity="-0.584333731902579,-0.745803469953547,0.840218802763886"/>
						</Atom3d>
						<Bond ID="1675" Mapping="410" Parent="153" Hidden="1" Connects="1669,1674" Visible="0"/>
						<Atom3d ID="1676" HasProperties="1" Mapping="410" Parent="153" UserID="671" DisplayStyle="Line" Hidden="1" XYZ="1.29490999879088,1.85388664305685,1.15852184138603" Connections="1677" ForcefieldType="h1" Charge="0.053" Components="H" Visible="0">
							<Properties Force="-152.011260409982,271.049405861465,322.066365858403" RelativeVelocity="-0.177323159678346,0.641750271877665,0.466700718318394"/>
						</Atom3d>
						<Bond ID="1677" Mapping="410" Parent="153" Hidden="1" Connects="1669,1676" Visible="0"/>
						<Atom3d ID="1678" HasProperties="1" Mapping="410" Parent="153" UserID="672" DisplayStyle="Line" Hidden="1" XYZ="1.2546168318009,1.90507360283723,1.15734092503261" Connections="1679" ForcefieldType="h1" Charge="0.053" Components="H" Visible="0">
							<Properties Force="433.722486215394,-224.856760866196,267.419771964435" RelativeVelocity="-0.0496915865242305,0.664232331711573,-0.886727300060432"/>
						</Atom3d>
						<Bond ID="1679" Mapping="410" Parent="153" Hidden="1" Connects="1669,1678" Visible="0"/>
						<Atom3d ID="1680" HasProperties="1" Mapping="410" Parent="153" UserID="673" DisplayStyle="Line" Hidden="1" XYZ="1.30268289674174,1.9038690995197,1.08334440326564" Connections="1681" ForcefieldType="h1" Charge="0.053" Components="H" Visible="0">
							<Properties Force="262.42983312363,-443.401541198923,188.821913301998" RelativeVelocity="-0.116419041711193,0.0981189607938973,-0.123276562850624"/>
						</Atom3d>
						<Bond ID="1681" Mapping="410" Parent="153" Hidden="1" Connects="1670,1680" Visible="0"/>
						<Atom3d ID="1682" HasProperties="1" Mapping="410" Parent="153" UserID="674" DisplayStyle="Line" Hidden="1" XYZ="1.35582024880474,1.90202081513106,1.12170453882269" Connections="1683" ForcefieldType="h1" Charge="0.053" Components="H" Visible="0">
							<Properties Force="490.48371643863,-12.7786612707885,-343.012160918693" RelativeVelocity="-0.381734078409089,-0.738849645167389,0.748675726952805"/>
						</Atom3d>
						<Bond ID="1683" Mapping="410" Parent="153" Hidden="1" Connects="1670,1682" Visible="0"/>
						<Atom3d ID="1684" HasProperties="1" Mapping="410" Parent="153" UserID="675" DisplayStyle="Line" Hidden="1" XYZ="1.32208466104771,1.9762709785403,1.09063943068052" Connections="1685" ForcefieldType="h1o" Charge="0.41" Components="H" Visible="0">
							<Properties Force="202.164175332634,-82.2582113498158,-258.69956584636" RelativeVelocity="0.969800544187532,0.903249532909974,0.109565228571353"/>
						</Atom3d>
						<Bond ID="1685" Mapping="410" Parent="153" Hidden="1" Connects="1672,1684" Visible="0"/>
						<Molecule ID="153" Mapping="410" Parent="2" Children="ci(18):17+1669,4462" Name="Sketch 24" XYZ="-0.0115880798243159,-0.0599411121384704,0" Visible="0"/>
						<Atom3d ID="1686" HasProperties="1" Mapping="410" Parent="155" UserID="676" DisplayStyle="Line" XYZ="0.819694634055749,0.771993246970535,1.38013167783202" Connections="1688,1692,1694,1696" ForcefieldType="c4" Charge="-0.159" Components="C" Visible="0">
							<Properties Force="-114.623011557648,-587.607740960195,-519.381645388387" RelativeVelocity="-0.163201079014689,-0.184659215522901,-0.222706089985649"/>
						</Atom3d>
						<Atom3d ID="1687" HasProperties="1" Mapping="410" Parent="155" UserID="677" DisplayStyle="Line" XYZ="0.774604795199922,0.742368113384339,1.37090062086887" Connections="1688,1690,1698,1700" ForcefieldType="c4o" Charge="0.054" Components="C" Visible="0">
							<Properties Force="482.382307244494,113.592223630025,197.778685335061" RelativeVelocity="-0.0154238272848872,-0.13122766352407,-0.0510682874878108"/>
						</Atom3d>
						<Bond ID="1688" Mapping="410" Parent="155" Connects="1686,1687" Visible="0"/>
						<Atom3d ID="1689" HasProperties="1" Mapping="410" Parent="155" UserID="678" DisplayStyle="Line" XYZ="0.752918487699837,0.748120669703616,1.3265730391554" Connections="1690,1702" ForcefieldType="o2h" Charge="-0.57" Components="O" Visible="0">
							<Properties Force="-316.83978028396,233.769413289663,-438.905691786072" RelativeVelocity="-0.0453579961260576,0.185671163529478,-0.141631820685723"/>
						</Atom3d>
						<Bond ID="1690" Mapping="410" Parent="155" Connects="1687,1689" Visible="0"/>
						<Atom3d ID="1691" HasProperties="1" Mapping="410" Parent="155" UserID="679" DisplayStyle="Line" Hidden="1" XYZ="0.814000527649932,0.810232619199688,1.38734798312098" Connections="1692" ForcefieldType="h1" Charge="0.053" Components="H" Visible="0">
							<Properties Force="-34.6593022954399,-239.373026556819,-138.003967448653" RelativeVelocity="0.194505590077037,0.0491548128515759,0.219128802888289"/>
						</Atom3d>
						<Bond ID="1692" Mapping="410" Parent="155" Hidden="1" Connects="1686,1691" Visible="0"/>
						<Atom3d ID="1693" HasProperties="1" Mapping="410" Parent="155" UserID="680" DisplayStyle="Line" Hidden="1" XYZ="0.841309065927453,0.766749874396559,1.34776831492643" Connections="1694" ForcefieldType="h1" Charge="0.053" Components="H" Visible="0">
							<Properties Force="140.522472799039,272.684202267373,255.959711676322" RelativeVelocity="0.281618533577004,0.103794353111815,1.70682502298578"/>
						</Atom3d>
						<Bond ID="1694" Mapping="410" Parent="155" Hidden="1" Connects="1686,1693" Visible="0"/>
						<Atom3d ID="1695" HasProperties="1" Mapping="410" Parent="155" UserID="681" DisplayStyle="Line" Hidden="1" XYZ="0.83828227423404,0.755147291516447,1.41005634194266" Connections="1696" ForcefieldType="h1" Charge="0.053" Components="H" Visible="0">
							<Properties Force="80.7355830721702,195.303142595109,6.41563864394516" RelativeVelocity="0.05812879175839,-1.29063896697827,-0.194902713232429"/>
						</Atom3d>
						<Bond ID="1696" Mapping="410" Parent="155" Hidden="1" Connects="1686,1695" Visible="0"/>
						<Atom3d ID="1697" HasProperties="1" Mapping="410" Parent="155" UserID="682" DisplayStyle="Line" Hidden="1" XYZ="0.748040783293693,0.754093466318163,1.39498957005658" Connections="1698" ForcefieldType="h1" Charge="0.053" Components="H" Visible="0">
							<Properties Force="-513.913899031621,8.70309911571171,638.078153101304" RelativeVelocity="0.407324972659453,-0.103132562289579,-0.674606608879079"/>
						</Atom3d>
						<Bond ID="1698" Mapping="410" Parent="155" Hidden="1" Connects="1687,1697" Visible="0"/>
						<Atom3d ID="1699" HasProperties="1" Mapping="410" Parent="155" UserID="683" DisplayStyle="Line" Hidden="1" XYZ="0.78188761607911,0.704331066625296,1.37765001740315" Connections="1700" ForcefieldType="h1" Charge="0.053" Components="H" Visible="0">
							<Properties Force="19.5574504046756,92.6352918968369,-9.98335926269294" RelativeVelocity="-0.0759875777467684,-1.09205278307353,0.271765879648423"/>
						</Atom3d>
						<Bond ID="1700" Mapping="410" Parent="155" Hidden="1" Connects="1687,1699" Visible="0"/>
						<Atom3d ID="1701" HasProperties="1" Mapping="410" Parent="155" UserID="684" DisplayStyle="Line" Hidden="1" XYZ="0.777147242309333,0.751254779911932,1.30329429087094" Connections="1702" ForcefieldType="h1o" Charge="0.41" Components="H" Visible="0">
							<Properties Force="341.941819363299,-79.7242234051429,-109.106094783316" RelativeVelocity="-0.378278902846215,-0.105880631047753,0.236935765220925"/>
						</Atom3d>
						<Bond ID="1702" Mapping="410" Parent="155" Hidden="1" Connects="1689,1701" Visible="0"/>
						<Molecule ID="155" Mapping="410" Parent="2" Children="ci(18):17+1686,4463" Name="Sketch 24" XYZ="0,0.319568515744381,0" Visible="0"/>
						<Atom3d ID="1703" HasProperties="1" Mapping="410" Parent="157" UserID="685" DisplayStyle="Line" XYZ="-0.71268221588038,1.0376327203676,0.409172844788348" Connections="1705,1709,1711,1713" ForcefieldType="c4" Charge="-0.159" Components="C" Visible="0">
							<Properties Force="-219.446725444996,379.972806420492,-598.994675696093" RelativeVelocity="-0.338871577474821,-0.0297284249857344,-0.208755715429569"/>
						</Atom3d>
						<Atom3d ID="1704" HasProperties="1" Mapping="410" Parent="157" UserID="686" DisplayStyle="Line" XYZ="-0.746705734154315,1.07315170481848,0.38593685133795" Connections="1705,1707,1715,1717" ForcefieldType="c4o" Charge="0.054" Components="C" Visible="0">
							<Properties Force="114.416576090932,747.907716155968,1890.81608816899" RelativeVelocity="-0.00882928365467878,0.158886396283334,-0.0296149244095156"/>
						</Atom3d>
						<Bond ID="1705" Mapping="410" Parent="157" Connects="1703,1704" Visible="0"/>
						<Atom3d ID="1706" HasProperties="1" Mapping="410" Parent="157" UserID="687" DisplayStyle="Line" XYZ="-0.716678986470765,1.10642726809168,0.364723853424714" Connections="1707,1719" ForcefieldType="o2h" Charge="-0.57" Components="O" Visible="0">
							<Properties Force="738.79826754274,-350.701981336124,-21.7939607251104" RelativeVelocity="-0.0214775844029325,0.098187599100284,-0.0766843749708911"/>
						</Atom3d>
						<Bond ID="1707" Mapping="410" Parent="157" Connects="1704,1706" Visible="0"/>
						<Atom3d ID="1708" HasProperties="1" Mapping="410" Parent="157" UserID="688" DisplayStyle="Line" Hidden="1" XYZ="-0.686616777657828,1.05408230497902,0.433853981758706" Connections="1709" ForcefieldType="h1" Charge="0.053" Components="H" Visible="0">
							<Properties Force="-337.276303623237,-137.401397812396,-103.782974808885" RelativeVelocity="-0.259100703354491,-0.209819916929835,0.452888738641995"/>
						</Atom3d>
						<Bond ID="1709" Mapping="410" Parent="157" Hidden="1" Connects="1703,1708" Visible="0"/>
						<Atom3d ID="1710" HasProperties="1" Mapping="410" Parent="157" UserID="689" DisplayStyle="Line" Hidden="1" XYZ="-0.693736870877053,1.02136360415832,0.37940131962015" Connections="1711" ForcefieldType="h1" Charge="0.053" Components="H" Visible="0">
							<Properties Force="282.823860660183,-50.246521896587,18.2214525740522" RelativeVelocity="-0.373370200687069,-0.2337270780418,-0.309169906810395"/>
						</Atom3d>
						<Bond ID="1711" Mapping="410" Parent="157" Hidden="1" Connects="1703,1710" Visible="0"/>
						<Atom3d ID="1712" HasProperties="1" Mapping="410" Parent="157" UserID="690" DisplayStyle="Line" Hidden="1" XYZ="-0.733542278575987,1.00980420859888,0.424421670770069" Connections="1713" ForcefieldType="h1" Charge="0.053" Components="H" Visible="0">
							<Properties Force="44.9502095679256,-260.994073985153,420.343458465049" RelativeVelocity="-0.136075832538543,0.0588437775212637,-0.043022044277206"/>
						</Atom3d>
						<Bond ID="1713" Mapping="410" Parent="157" Hidden="1" Connects="1703,1712" Visible="0"/>
						<Atom3d ID="1714" HasProperties="1" Mapping="410" Parent="157" UserID="691" DisplayStyle="Line" Hidden="1" XYZ="-0.77024830211668,1.09225848974308,0.413596145092928" Connections="1715" ForcefieldType="h1" Charge="0.053" Components="H" Visible="0">
							<Properties Force="519.962266334345,-470.522964320915,-476.180295473966" RelativeVelocity="0.287042831531295,0.827654451861621,-0.0218735247684593"/>
						</Atom3d>
						<Bond ID="1715" Mapping="410" Parent="157" Hidden="1" Connects="1704,1714" Visible="0"/>
						<Atom3d ID="1716" HasProperties="1" Mapping="410" Parent="157" UserID="692" DisplayStyle="Line" Hidden="1" XYZ="-0.770914555740168,1.05418399907664,0.36392430043951" Connections="1717" ForcefieldType="h1" Charge="0.053" Components="H" Visible="0">
							<Properties Force="-344.30040342781,-259.665624295472,-811.411371949081" RelativeVelocity="-0.380636913318434,1.22575676118223,-0.285865435215775"/>
						</Atom3d>
						<Bond ID="1717" Mapping="410" Parent="157" Hidden="1" Connects="1704,1716" Visible="0"/>
						<Atom3d ID="1718" HasProperties="1" Mapping="410" Parent="157" UserID="693" DisplayStyle="Line" Hidden="1" XYZ="-0.733438546371107,1.12830273303487,0.34671205663522" Connections="1719" ForcefieldType="h1o" Charge="0.41" Components="H" Visible="0">
							<Properties Force="-946.812154545211,531.413208184793,-469.919097939641" RelativeVelocity="0.1239953334756,-0.54099799322096,0.415347071942982"/>
						</Atom3d>
						<Bond ID="1719" Mapping="410" Parent="157" Hidden="1" Connects="1706,1718" Visible="0"/>
						<Molecule ID="157" Mapping="410" Parent="2" Children="ci(18):17+1703,4464" Name="Sketch 24" XYZ="0,0.319568515744381,0" Visible="0"/>
						<Atom3d ID="1720" HasProperties="1" Mapping="410" Parent="159" UserID="694" DisplayStyle="Line" XYZ="0.940130261567697,0.861609225066439,0.474481275576935" Connections="1722,1726,1728,1730" ForcefieldType="c4" Charge="-0.159" Components="C">
							<Properties Force="-485.423144228383,-866.567164187204,227.048836422433" RelativeVelocity="-0.0879673045870714,0.0885855786617391,0.196439562615307"/>
						</Atom3d>
						<Atom3d ID="1721" HasProperties="1" Mapping="410" Parent="159" UserID="695" DisplayStyle="Line" XYZ="0.934355329990513,0.854515409422128,0.421563099603581" Connections="1722,1724,1732,1734" ForcefieldType="c4o" Charge="0.054" Components="C">
							<Properties Force="-146.419631360905,85.7381497310052,-54.4594313809696" RelativeVelocity="-0.149396175656811,0.107066177872171,-0.0127141139036993"/>
						</Atom3d>
						<Bond ID="1722" Mapping="410" Parent="159" Connects="1720,1721"/>
						<Atom3d ID="1723" HasProperties="1" Mapping="410" Parent="159" UserID="696" DisplayStyle="Line" XYZ="0.935498975122352,0.805228749463528,0.410250406631248" Connections="1724,1736" ForcefieldType="o2h" Charge="-0.57" Components="O">
							<Properties Force="-448.138175165417,601.792977637105,-324.127123702127" RelativeVelocity="-0.0629108801470932,0.01685879089706,-0.00491138395766103"/>
						</Atom3d>
						<Bond ID="1724" Mapping="410" Parent="159" Connects="1721,1723"/>
						<Atom3d ID="1725" HasProperties="1" Mapping="410" Parent="159" UserID="697" DisplayStyle="Line" Hidden="1" XYZ="0.973166978255294,0.846421733684217,0.486373475971285" Connections="1726" ForcefieldType="h1" Charge="0.053" Components="H">
							<Properties Force="614.243224276654,109.269267313857,-22.291087168928" RelativeVelocity="-0.185168761851132,0.315463021940097,-0.31184254385605"/>
						</Atom3d>
						<Bond ID="1726" Mapping="410" Parent="159" Hidden="1" Connects="1720,1725"/>
						<Atom3d ID="1727" HasProperties="1" Mapping="410" Parent="159" UserID="698" DisplayStyle="Line" Hidden="1" XYZ="0.914826947584692,0.838554667241358,0.494905403693107" Connections="1728" ForcefieldType="h1" Charge="0.053" Components="H">
							<Properties Force="-83.3485132338852,535.934933569852,-293.168273713068" RelativeVelocity="0.247852563806383,-1.15486122673968,-0.493011082613481"/>
						</Atom3d>
						<Bond ID="1728" Mapping="410" Parent="159" Hidden="1" Connects="1720,1727"/>
						<Atom3d ID="1729" HasProperties="1" Mapping="410" Parent="159" UserID="699" DisplayStyle="Line" Hidden="1" XYZ="0.938126040198875,0.898717414943291,0.484333506179338" Connections="1730" ForcefieldType="h1" Charge="0.053" Components="H">
							<Properties Force="-72.1811732480895,204.468816334561,194.146486506382" RelativeVelocity="0.507292201447835,-0.27860544893157,0.0416711488684065"/>
						</Atom3d>
						<Bond ID="1730" Mapping="410" Parent="159" Hidden="1" Connects="1720,1729"/>
						<Atom3d ID="1731" HasProperties="1" Mapping="410" Parent="159" UserID="700" DisplayStyle="Line" Hidden="1" XYZ="0.964397321388235,0.872064691164598,0.403372266524707" Connections="1732" ForcefieldType="h1" Charge="0.053" Components="H">
							<Properties Force="-149.016837147714,86.7322883057297,-54.7728031460948" RelativeVelocity="0.791636582569727,0.598849589753245,0.932985067671201"/>
						</Atom3d>
						<Bond ID="1732" Mapping="410" Parent="159" Hidden="1" Connects="1721,1731"/>
						<Atom3d ID="1733" HasProperties="1" Mapping="410" Parent="159" UserID="701" DisplayStyle="Line" Hidden="1" XYZ="0.899927139288721,0.87044660034994,0.409279792592788" Connections="1734" ForcefieldType="h1" Charge="0.053" Components="H">
							<Properties Force="363.935829432664,-104.805559693356,63.1764170874018" RelativeVelocity="0.262616234065334,0.605347242351676,0.0858856874499671"/>
						</Atom3d>
						<Bond ID="1734" Mapping="410" Parent="159" Hidden="1" Connects="1721,1733"/>
						<Atom3d ID="1735" HasProperties="1" Mapping="410" Parent="159" UserID="702" DisplayStyle="Line" Hidden="1" XYZ="0.931923088640964,0.806627778969231,0.37627098681588" Connections="1736" ForcefieldType="h1o" Charge="0.41" Components="H">
							<Properties Force="244.556873683811,-355.173041002955,-27.3754249338027" RelativeVelocity="0.52229952608696,0.284897595781417,0.157234546235219"/>
						</Atom3d>
						<Bond ID="1736" Mapping="410" Parent="159" Hidden="1" Connects="1723,1735"/>
						<Molecule ID="159" Mapping="410" Parent="2" Children="ci(18):17+1720,4465" Name="Sketch 24" XYZ="0,0.319568515744381,0"/>
						<Atom3d ID="1737" HasProperties="1" Mapping="410" Parent="161" UserID="703" DisplayStyle="Line" XYZ="0.611046070739409,0.0745124006002965,-0.290462354311014" Connections="1739,1743,1745,1747" ForcefieldType="c4" Charge="-0.159" Components="C" Visible="0">
							<Properties Force="-121.089767335217,7.53146393537467,-1099.4664349942" RelativeVelocity="-0.117135591175195,-0.212420014704096,0.000676266487899927"/>
						</Atom3d>
						<Atom3d ID="1738" HasProperties="1" Mapping="410" Parent="161" UserID="704" DisplayStyle="Line" XYZ="0.614523009652422,0.0820792728023776,-0.238414505705329" Connections="1739,1741,1749,1751" ForcefieldType="c4o" Charge="0.054" Components="C" Visible="0">
							<Properties Force="-784.725401391502,-61.3664613810104,903.479934603544" RelativeVelocity="-0.113210848143602,-0.00298915105103342,0.258469392917835"/>
						</Atom3d>
						<Bond ID="1739" Mapping="410" Parent="161" Connects="1737,1738" Visible="0"/>
						<Atom3d ID="1740" HasProperties="1" Mapping="410" Parent="161" UserID="705" DisplayStyle="Line" XYZ="0.611925577818692,0.131070134526595,-0.228306248596734" Connections="1741,1753" ForcefieldType="o2h" Charge="-0.57" Components="O" Visible="0">
							<Properties Force="-58.1621330295079,184.266665900261,192.034829281524" RelativeVelocity="0.0351608141629696,-0.0751186652215885,-0.204539081244717"/>
						</Atom3d>
						<Bond ID="1741" Mapping="410" Parent="161" Connects="1738,1740" Visible="0"/>
						<Atom3d ID="1742" HasProperties="1" Mapping="410" Parent="161" UserID="706" DisplayStyle="Line" Hidden="1" XYZ="0.580262774165466,0.0937407703260666,-0.306282887060143" Connections="1743" ForcefieldType="h1" Charge="0.053" Components="H" Visible="0">
							<Properties Force="150.937459220442,-32.0767437476222,311.055323252515" RelativeVelocity="0.287634460550886,-0.208986103522948,1.09999327252711"/>
						</Atom3d>
						<Bond ID="1743" Mapping="410" Parent="161" Hidden="1" Connects="1737,1742" Visible="0"/>
						<Atom3d ID="1744" HasProperties="1" Mapping="410" Parent="161" UserID="707" DisplayStyle="Line" Hidden="1" XYZ="0.604842511581312,0.0370654599707165,-0.300669814610943" Connections="1745" ForcefieldType="h1" Charge="0.053" Components="H" Visible="0">
							<Properties Force="288.405966580797,160.123228861863,71.4385660175708" RelativeVelocity="1.49884409835685,-0.0697907081839152,-0.0357643520106641"/>
						</Atom3d>
						<Bond ID="1745" Mapping="410" Parent="161" Hidden="1" Connects="1737,1744" Visible="0"/>
						<Atom3d ID="1746" HasProperties="1" Mapping="410" Parent="161" UserID="708" DisplayStyle="Line" Hidden="1" XYZ="0.642621017193617,0.0896575497165155,-0.30890751778685" Connections="1747" ForcefieldType="h1" Charge="0.053" Components="H" Visible="0">
							<Properties Force="-166.243244758615,-317.92064282364,128.59993967615" RelativeVelocity="0.12602330582237,0.571716017183336,-0.682384865168481"/>
						</Atom3d>
						<Bond ID="1747" Mapping="410" Parent="161" Hidden="1" Connects="1737,1746" Visible="0"/>
						<Atom3d ID="1748" HasProperties="1" Mapping="410" Parent="161" UserID="709" DisplayStyle="Line" Hidden="1" XYZ="0.645218208708978,0.0642225392270435,-0.221473988042258" Connections="1749" ForcefieldType="h1" Charge="0.053" Components="H" Visible="0">
							<Properties Force="-25.7655319980805,134.786255122324,-104.577494207037" RelativeVelocity="-0.786595602292413,-0.627917963492476,0.0767169158823763"/>
						</Atom3d>
						<Bond ID="1749" Mapping="410" Parent="161" Hidden="1" Connects="1738,1748" Visible="0"/>
						<Atom3d ID="1750" HasProperties="1" Mapping="410" Parent="161" UserID="710" DisplayStyle="Line" Hidden="1" XYZ="0.581904261748508,0.0682977168087725,-0.219828174323669" Connections="1751" ForcefieldType="h1" Charge="0.053" Components="H" Visible="0">
							<Properties Force="448.837458072005,-86.7511417404505,-338.597740640439" RelativeVelocity="-0.207356393157561,0.473227589186719,0.190012070041219"/>
						</Atom3d>
						<Bond ID="1751" Mapping="410" Parent="161" Hidden="1" Connects="1738,1750" Visible="0"/>
						<Atom3d ID="1752" HasProperties="1" Mapping="410" Parent="161" UserID="711" DisplayStyle="Line" Hidden="1" XYZ="0.64340399432561,0.142926792141286,-0.224511313267675" Connections="1753" ForcefieldType="h1o" Charge="0.41" Components="H" Visible="0">
							<Properties Force="316.574526305236,-18.6034945388852,-36.6384122608869" RelativeVelocity="0.87523976318843,-0.526248348512163,0.297507578905401"/>
						</Atom3d>
						<Bond ID="1753" Mapping="410" Parent="161" Hidden="1" Connects="1740,1752" Visible="0"/>
						<Molecule ID="161" Mapping="410" Parent="2" Children="ci(18):17+1737,4466" Name="Sketch 24" XYZ="0.422031941462881,0.224134160811961,0" Visible="0"/>
						<Atom3d ID="1754" HasProperties="1" Mapping="410" Parent="163" UserID="712" DisplayStyle="Line" XYZ="1.07958766411139,-0.0770090483716285,0.24756143061633" Connections="1756,1760,1762,1764" ForcefieldType="c4" Charge="-0.159" Components="C" Visible="0">
							<Properties Force="304.002642054385,-524.266257066283,1827.08655612272" RelativeVelocity="0.162287012820534,-0.0310814387442296,-0.00580865865543554"/>
						</Atom3d>
						<Atom3d ID="1755" HasProperties="1" Mapping="410" Parent="163" UserID="713" DisplayStyle="Line" XYZ="1.08982573895968,-0.0966472326422365,0.300662324399808" Connections="1756,1758,1766,1768" ForcefieldType="c4o" Charge="0.054" Components="C" Visible="0">
							<Properties Force="-338.463500336608,1746.37421586513,-639.128340856015" RelativeVelocity="0.339705010467412,0.0706317870159605,-0.170995125128776"/>
						</Atom3d>
						<Bond ID="1756" Mapping="410" Parent="163" Connects="1754,1755" Visible="0"/>
						<Atom3d ID="1757" HasProperties="1" Mapping="410" Parent="163" UserID="714" DisplayStyle="Line" XYZ="1.13251160168356,-0.0775175221108715,0.318847834061578" Connections="1758,1770" ForcefieldType="o2h" Charge="-0.57" Components="O" Visible="0">
							<Properties Force="338.634286651298,-363.401421566431,-388.814149683479" RelativeVelocity="-0.120149083754643,0.152538144808961,0.0337560643722213"/>
						</Atom3d>
						<Bond ID="1758" Mapping="410" Parent="163" Connects="1755,1757" Visible="0"/>
						<Atom3d ID="1759" HasProperties="1" Mapping="410" Parent="163" UserID="715" DisplayStyle="Line" Hidden="1" XYZ="1.04544469009443,-0.0918614266222915,0.238935124292973" Connections="1760" ForcefieldType="h1" Charge="0.053" Components="H" Visible="0">
							<Properties Force="-289.848391464704,-188.199095104022,-483.665217691931" RelativeVelocity="-0.144901371977492,0.311758586377206,-0.910235001607665"/>
						</Atom3d>
						<Bond ID="1760" Mapping="410" Parent="163" Hidden="1" Connects="1754,1759" Visible="0"/>
						<Atom3d ID="1761" HasProperties="1" Mapping="410" Parent="163" UserID="716" DisplayStyle="Line" Hidden="1" XYZ="1.1080823209091,-0.0877896153431875,0.222575925275233" Connections="1762" ForcefieldType="h1" Charge="0.053" Components="H" Visible="0">
							<Properties Force="-241.871474870929,131.298773657815,168.342662413925" RelativeVelocity="-0.445580497329798,0.629802435394558,-0.299696928852709"/>
						</Atom3d>
						<Bond ID="1762" Mapping="410" Parent="163" Hidden="1" Connects="1754,1761" Visible="0"/>
						<Atom3d ID="1763" HasProperties="1" Mapping="410" Parent="163" UserID="717" DisplayStyle="Line" Hidden="1" XYZ="1.07513274245157,-0.0386045909214715,0.250751596841715" Connections="1764" ForcefieldType="h1" Charge="0.053" Components="H" Visible="0">
							<Properties Force="190.386303249965,86.4040992580649,-235.462866264912" RelativeVelocity="0.273420255735645,-0.0601965607962976,-0.0718341600681888"/>
						</Atom3d>
						<Bond ID="1764" Mapping="410" Parent="163" Hidden="1" Connects="1754,1763" Visible="0"/>
						<Atom3d ID="1765" HasProperties="1" Mapping="410" Parent="163" UserID="718" DisplayStyle="Line" Hidden="1" XYZ="1.0860378572069,-0.134409310029265,0.302091088593629" Connections="1766" ForcefieldType="h1" Charge="0.053" Components="H" Visible="0">
							<Properties Force="230.060979453892,-649.438384740427,43.0062984303718" RelativeVelocity="-0.0776379555441935,0.222118864044125,-0.898311441414652"/>
						</Atom3d>
						<Bond ID="1766" Mapping="410" Parent="163" Hidden="1" Connects="1755,1765" Visible="0"/>
						<Atom3d ID="1767" HasProperties="1" Mapping="410" Parent="163" UserID="719" DisplayStyle="Line" Hidden="1" XYZ="1.06527129677158,-0.0812716653477905,0.327413049733306" Connections="1768" ForcefieldType="h1" Charge="0.053" Components="H" Visible="0">
							<Properties Force="-485.445231824308,-278.924370869917,-495.573811552303" RelativeVelocity="-0.538774975867625,0.380730289202352,-0.381426301446587"/>
						</Atom3d>
						<Bond ID="1768" Mapping="410" Parent="163" Hidden="1" Connects="1755,1767" Visible="0"/>
						<Atom3d ID="1769" HasProperties="1" Mapping="410" Parent="163" UserID="720" DisplayStyle="Line" Hidden="1" XYZ="1.14302331959366,-0.100123638609757,0.341691135134302" Connections="1770" ForcefieldType="h1o" Charge="0.41" Components="H" Visible="0">
							<Properties Force="207.717755050535,-250.616731580008,240.247023518934" RelativeVelocity="0.324649301141425,0.363818420590033,-0.6204111545693"/>
						</Atom3d>
						<Bond ID="1770" Mapping="410" Parent="163" Hidden="1" Connects="1757,1769" Visible="0"/>
						<Molecule ID="163" Mapping="410" Parent="2" Children="ci(18):17+1754,4467" Name="Sketch 24" XYZ="0,0.319568515744381,0" Visible="0"/>
						<Atom3d ID="1771" HasProperties="1" Mapping="410" Parent="165" UserID="721" DisplayStyle="Line" XYZ="1.12429315954299,1.63521567463087,1.29439411123433" Connections="1773,1777,1779,1781" ForcefieldType="c4" Charge="-0.159" Components="C" Visible="0">
							<Properties Force="-452.034451556259,-1189.12320289743,-415.333389951418" RelativeVelocity="0.222478523472407,-0.385871492447805,-0.101085224669064"/>
						</Atom3d>
						<Atom3d ID="1772" HasProperties="1" Mapping="410" Parent="165" UserID="722" DisplayStyle="Line" XYZ="1.12029676689085,1.6244727654802,1.34755492369376" Connections="1773,1775,1783,1785" ForcefieldType="c4o" Charge="0.054" Components="C" Visible="0">
							<Properties Force="-413.43406997633,-345.131618305952,-240.216325367855" RelativeVelocity="0.165491619775283,-0.343297515255007,-0.372813997728014"/>
						</Atom3d>
						<Bond ID="1773" Mapping="410" Parent="165" Connects="1771,1772" Visible="0"/>
						<Atom3d ID="1774" HasProperties="1" Mapping="410" Parent="165" UserID="723" DisplayStyle="Line" XYZ="1.1363621808426,1.57789805647343,1.35767401398599" Connections="1775,1787" ForcefieldType="o2h" Charge="-0.57" Components="O" Visible="0">
							<Properties Force="-300.649638848366,-110.320102396878,896.674145484858" RelativeVelocity="-0.137169016729652,-0.143319731836412,0.0263643323864235"/>
						</Atom3d>
						<Bond ID="1775" Mapping="410" Parent="165" Connects="1772,1774" Visible="0"/>
						<Atom3d ID="1776" HasProperties="1" Mapping="410" Parent="165" UserID="724" DisplayStyle="Line" Hidden="1" XYZ="1.1094460045931,1.6689681584698,1.28627511150044" Connections="1777" ForcefieldType="h1" Charge="0.053" Components="H" Visible="0">
							<Properties Force="-105.871054977228,775.796721710844,-152.9597482327" RelativeVelocity="0.732899619172506,0.462610039902346,-0.249322077579144"/>
						</Atom3d>
						<Bond ID="1777" Mapping="410" Parent="165" Hidden="1" Connects="1771,1776" Visible="0"/>
						<Atom3d ID="1778" HasProperties="1" Mapping="410" Parent="165" UserID="725" DisplayStyle="Line" Hidden="1" XYZ="1.10189446790534,1.60987456263513,1.27393290790858" Connections="1779" ForcefieldType="h1" Charge="0.053" Components="H" Visible="0">
							<Properties Force="54.5093633787952,55.4522230020249,266.064028508524" RelativeVelocity="-0.0791642014685663,0.645778847944698,-0.487137218031642"/>
						</Atom3d>
						<Bond ID="1779" Mapping="410" Parent="165" Hidden="1" Connects="1771,1778" Visible="0"/>
						<Atom3d ID="1780" HasProperties="1" Mapping="410" Parent="165" UserID="726" DisplayStyle="Line" Hidden="1" XYZ="1.15919295471542,1.63049877316119,1.27641720221419" Connections="1781" ForcefieldType="h1" Charge="0.053" Components="H" Visible="0">
							<Properties Force="-10.7901470489243,181.367478562024,587.886910223191" RelativeVelocity="0.191689541163645,0.471271995782056,0.952163778999829"/>
						</Atom3d>
						<Bond ID="1781" Mapping="410" Parent="165" Hidden="1" Connects="1771,1780" Visible="0"/>
						<Atom3d ID="1782" HasProperties="1" Mapping="410" Parent="165" UserID="727" DisplayStyle="Line" Hidden="1" XYZ="1.08353426819443,1.62706776139382,1.36285363069789" Connections="1783" ForcefieldType="h1" Charge="0.053" Components="H" Visible="0">
							<Properties Force="226.988676448992,180.133996541201,-486.17225485123" RelativeVelocity="0.467600057474474,0.0926205548632804,0.281694838662353"/>
						</Atom3d>
						<Bond ID="1783" Mapping="410" Parent="165" Hidden="1" Connects="1772,1782" Visible="0"/>
						<Atom3d ID="1784" HasProperties="1" Mapping="410" Parent="165" UserID="728" DisplayStyle="Line" Hidden="1" XYZ="1.14077409829143,1.65113648014136,1.36502609213837" Connections="1785" ForcefieldType="h1" Charge="0.053" Components="H" Visible="0">
							<Properties Force="443.033254875035,372.439936835568,463.529167777826" RelativeVelocity="0.841626442155134,0.323778237802889,-0.430323865844663"/>
						</Atom3d>
						<Bond ID="1785" Mapping="410" Parent="165" Hidden="1" Connects="1772,1784" Visible="0"/>
						<Atom3d ID="1786" HasProperties="1" Mapping="410" Parent="165" UserID="729" DisplayStyle="Line" Hidden="1" XYZ="1.12665095497521,1.57102927495703,1.3912587684416" Connections="1787" ForcefieldType="h1o" Charge="0.41" Components="H" Visible="0">
							<Properties Force="354.344940051931,267.369800022118,-835.521617427446" RelativeVelocity="-0.213567653838049,-1.26588691289045,0.381947151193448"/>
						</Atom3d>
						<Bond ID="1787" Mapping="410" Parent="165" Hidden="1" Connects="1774,1786" Visible="0"/>
						<Molecule ID="165" Mapping="410" Parent="2" Children="ci(18):17+1771,4468" Name="Sketch 24" XYZ="0,0.319568515744381,0" Visible="0"/>
						<Atom3d ID="1788" HasProperties="1" Mapping="410" Parent="167" UserID="730" DisplayStyle="Line" XYZ="0.0344191124579792,1.54198037840934,-0.52682983820302" Connections="1790,1794,1796,1798" ForcefieldType="c4" Charge="-0.159" Components="C" Visible="0">
							<Properties Force="633.503322967995,-387.464112090777,1343.71258066482" RelativeVelocity="0.0269798630974597,-0.0905459631916872,-0.00200066595667599"/>
						</Atom3d>
						<Atom3d ID="1789" HasProperties="1" Mapping="410" Parent="167" UserID="731" DisplayStyle="Line" XYZ="0.0871640143594696,1.52495313412998,-0.531625330895498" Connections="1790,1792,1800,1802" ForcefieldType="c4o" Charge="0.054" Components="C" Visible="0">
							<Properties Force="-1093.46502396994,10.4326104138382,869.479416701393" RelativeVelocity="0.070430194822633,0.233391586338454,-0.0970662771856041"/>
						</Atom3d>
						<Bond ID="1790" Mapping="410" Parent="167" Connects="1788,1789" Visible="0"/>
						<Atom3d ID="1791" HasProperties="1" Mapping="410" Parent="167" UserID="732" DisplayStyle="Line" XYZ="0.1183026429623,1.56248303028106,-0.541086848014882" Connections="1792,1804" ForcefieldType="o2h" Charge="-0.57" Components="O" Visible="0">
							<Properties Force="466.293492208654,570.924081883408,239.020949572206" RelativeVelocity="-0.0673316316784326,-0.0766150188594096,-0.0143377973922773"/>
						</Atom3d>
						<Bond ID="1792" Mapping="410" Parent="167" Connects="1789,1791" Visible="0"/>
						<Atom3d ID="1793" HasProperties="1" Mapping="410" Parent="167" UserID="733" DisplayStyle="Line" Hidden="1" XYZ="0.0160660008584151,1.5175118350941,-0.501514046305781" Connections="1794" ForcefieldType="h1" Charge="0.053" Components="H" Visible="0">
							<Properties Force="39.7979761195495,0.394802942185712,-388.468873953056" RelativeVelocity="0.279167503645536,0.020238819528297,-0.398090184401418"/>
						</Atom3d>
						<Bond ID="1794" Mapping="410" Parent="167" Hidden="1" Connects="1788,1793" Visible="0"/>
						<Atom3d ID="1795" HasProperties="1" Mapping="410" Parent="167" UserID="734" DisplayStyle="Line" Hidden="1" XYZ="0.0123027121757418,1.54542882800409,-0.557353063789698" Connections="1796" ForcefieldType="h1" Charge="0.053" Components="H" Visible="0">
							<Properties Force="-143.960526963899,59.9737192980931,-648.48397975976" RelativeVelocity="-0.13257241266393,-0.012464841790152,-0.24101078302184"/>
						</Atom3d>
						<Bond ID="1796" Mapping="410" Parent="167" Hidden="1" Connects="1788,1795" Visible="0"/>
						<Atom3d ID="1797" HasProperties="1" Mapping="410" Parent="167" UserID="735" DisplayStyle="Line" Hidden="1" XYZ="0.0339002325313934,1.57523318883422,-0.506169632878363" Connections="1798" ForcefieldType="h1" Charge="0.053" Components="H" Visible="0">
							<Properties Force="88.9826705293141,117.878402248667,-248.979785601063" RelativeVelocity="-0.0289550141403764,0.305237540939479,-0.373553200649737"/>
						</Atom3d>
						<Bond ID="1798" Mapping="410" Parent="167" Hidden="1" Connects="1788,1797" Visible="0"/>
						<Atom3d ID="1799" HasProperties="1" Mapping="410" Parent="167" UserID="736" DisplayStyle="Line" Hidden="1" XYZ="0.0909279222875166,1.49650900713226,-0.558096361061106" Connections="1800" ForcefieldType="h1" Charge="0.053" Components="H" Visible="0">
							<Properties Force="119.71930342621,130.404312650374,-17.2825669054165" RelativeVelocity="0.986234869796981,0.424217943405199,0.0870061215735942"/>
						</Atom3d>
						<Bond ID="1800" Mapping="410" Parent="167" Hidden="1" Connects="1789,1799" Visible="0"/>
						<Atom3d ID="1801" HasProperties="1" Mapping="410" Parent="167" UserID="737" DisplayStyle="Line" Hidden="1" XYZ="0.0948823043118522,1.50920769591125,-0.495453092351575" Connections="1802" ForcefieldType="h1" Charge="0.053" Components="H" Visible="0">
							<Properties Force="98.3914338601752,133.379698753024,-583.216914882825" RelativeVelocity="0.281111669124906,-0.563699851956489,0.415026308012837"/>
						</Atom3d>
						<Bond ID="1802" Mapping="410" Parent="167" Hidden="1" Connects="1789,1801" Visible="0"/>
						<Atom3d ID="1803" HasProperties="1" Mapping="410" Parent="167" UserID="738" DisplayStyle="Line" Hidden="1" XYZ="0.122957191420411,1.58166298573537,-0.511554453976485" Connections="1804" ForcefieldType="h1o" Charge="0.41" Components="H" Visible="0">
							<Properties Force="-168.387185977918,-481.674090916051,-826.886549736381" RelativeVelocity="-0.425322604090624,-0.0556407793034688,-0.292400310915923"/>
						</Atom3d>
						<Bond ID="1804" Mapping="410" Parent="167" Hidden="1" Connects="1791,1803" Visible="0"/>
						<Molecule ID="167" Mapping="410" Parent="2" Children="ci(18):17+1788,4469" Name="Sketch 24" XYZ="0,0.319568515744381,0" Visible="0"/>
						<Atom3d ID="1805" HasProperties="1" Mapping="410" Parent="169" UserID="739" DisplayStyle="Line" XYZ="0.38587378623092,0.0607302360765555,-1.10687283611877" Connections="1807,1811,1813,1815" ForcefieldType="c4" Charge="-0.159" Components="C" Visible="0">
							<Properties Force="-747.886725425358,-711.791920777417,-554.05305590625" RelativeVelocity="-0.365145594129496,0.10550238414811,-0.0444475433093085"/>
						</Atom3d>
						<Atom3d ID="1806" HasProperties="1" Mapping="410" Parent="169" UserID="740" DisplayStyle="Line" XYZ="0.416272903669875,0.0710948206542095,-1.15103738402425" Connections="1807,1809,1817,1819" ForcefieldType="c4o" Charge="0.054" Components="C" Visible="0">
							<Properties Force="-521.816853143899,769.01715056738,-417.470308622674" RelativeVelocity="0.0105105904041747,-0.144906958582947,0.0505776221448075"/>
						</Atom3d>
						<Bond ID="1807" Mapping="410" Parent="169" Connects="1805,1806" Visible="0"/>
						<Atom3d ID="1808" HasProperties="1" Mapping="410" Parent="169" UserID="741" DisplayStyle="Line" XYZ="0.391093260517774,0.0703937595706265,-1.19531439328375" Connections="1809,1821" ForcefieldType="o2h" Charge="-0.57" Components="O" Visible="0">
							<Properties Force="-50.4974836476608,-1094.81735614442,-204.187461577123" RelativeVelocity="-0.051697060952857,0.0408963284892806,-0.0138185113006098"/>
						</Atom3d>
						<Bond ID="1809" Mapping="410" Parent="169" Connects="1806,1808" Visible="0"/>
						<Atom3d ID="1810" HasProperties="1" Mapping="410" Parent="169" UserID="742" DisplayStyle="Line" Hidden="1" XYZ="0.408013061974281,0.0593673518066755,-1.07605471670161" Connections="1811" ForcefieldType="h1" Charge="0.053" Components="H" Visible="0">
							<Properties Force="318.435987559049,166.185807779116,519.485245833282" RelativeVelocity="-0.48486923064344,0.315645788847367,0.630017672139104"/>
						</Atom3d>
						<Bond ID="1811" Mapping="410" Parent="169" Hidden="1" Connects="1805,1810" Visible="0"/>
						<Atom3d ID="1812" HasProperties="1" Mapping="410" Parent="169" UserID="743" DisplayStyle="Line" Hidden="1" XYZ="0.367702220993474,0.0251482050321045,-1.10857621216691" Connections="1813" ForcefieldType="h1" Charge="0.053" Components="H" Visible="0">
							<Properties Force="424.980589011873,294.608522740595,-243.578008534706" RelativeVelocity="-1.0723906575397,0.6063838463768,-0.594840585789683"/>
						</Atom3d>
						<Bond ID="1813" Mapping="410" Parent="169" Hidden="1" Connects="1805,1812" Visible="0"/>
						<Atom3d ID="1814" HasProperties="1" Mapping="410" Parent="169" UserID="744" DisplayStyle="Line" Hidden="1" XYZ="0.355068600617338,0.0845809414975745,-1.10112290354956" Connections="1815" ForcefieldType="h1" Charge="0.053" Components="H" Visible="0">
							<Properties Force="395.955189346498,205.855910485727,-123.052973074586" RelativeVelocity="-0.32817521511369,0.109615067373683,-0.35533954384763"/>
						</Atom3d>
						<Bond ID="1815" Mapping="410" Parent="169" Hidden="1" Connects="1805,1814" Visible="0"/>
						<Atom3d ID="1816" HasProperties="1" Mapping="410" Parent="169" UserID="745" DisplayStyle="Line" Hidden="1" XYZ="0.448076377066392,0.0484121686835365,-1.15307598524974" Connections="1817" ForcefieldType="h1" Charge="0.053" Components="H" Visible="0">
							<Properties Force="-1.67013738928468,73.124010352429,67.3466528814694" RelativeVelocity="0.137978788964404,0.384231335437673,0.596730414030451"/>
						</Atom3d>
						<Bond ID="1817" Mapping="410" Parent="169" Hidden="1" Connects="1806,1816" Visible="0"/>
						<Atom3d ID="1818" HasProperties="1" Mapping="410" Parent="169" UserID="746" DisplayStyle="Line" Hidden="1" XYZ="0.426630013923084,0.109268743177451,-1.1514556318591" Connections="1819" ForcefieldType="h1" Charge="0.053" Components="H" Visible="0">
							<Properties Force="261.515729930603,-398.479947293803,400.106378828356" RelativeVelocity="0.263349010418755,0.217097919971717,-0.285190257796524"/>
						</Atom3d>
						<Bond ID="1819" Mapping="410" Parent="169" Hidden="1" Connects="1806,1818" Visible="0"/>
						<Atom3d ID="1820" HasProperties="1" Mapping="410" Parent="169" UserID="747" DisplayStyle="Line" Hidden="1" XYZ="0.39486833890526,0.0381522525249195,-1.20932830354145" Connections="1821" ForcefieldType="h1o" Charge="0.41" Components="H" Visible="0">
							<Properties Force="114.175423611289,732.322411807385,426.032999154799" RelativeVelocity="-0.532524673148116,0.856205670221962,-0.113294245625664"/>
						</Atom3d>
						<Bond ID="1821" Mapping="410" Parent="169" Hidden="1" Connects="1808,1820" Visible="0"/>
						<Molecule ID="169" Mapping="410" Parent="2" Children="ci(18):17+1805,4470" Name="Sketch 24" XYZ="0,0.319568515744381,0" Visible="0"/>
						<Atom3d ID="1822" HasProperties="1" Mapping="410" Parent="171" UserID="748" DisplayStyle="Line" XYZ="1.81876835458644,-0.0302527309462884,1.57002468934318" Connections="1824,1828,1830,1832" ForcefieldType="c4" Charge="-0.159" Components="C" Visible="0">
							<Properties Force="-662.197173192875,-580.32793728996,74.585645482187" RelativeVelocity="-0.208081961054893,0.2630681197199,-0.269821324258074"/>
						</Atom3d>
						<Atom3d ID="1823" HasProperties="1" Mapping="410" Parent="171" UserID="749" DisplayStyle="Line" XYZ="1.78840799757268,0.0134745321096645,1.57571121990705" Connections="1824,1826,1834,1836" ForcefieldType="c4o" Charge="0.054" Components="C" Visible="0">
							<Properties Force="-92.0276270591855,219.516195036929,-978.064499490936" RelativeVelocity="-0.136587704589375,0.0496902501712212,0.178068706792585"/>
						</Atom3d>
						<Bond ID="1824" Mapping="410" Parent="171" Connects="1822,1823" Visible="0"/>
						<Atom3d ID="1825" HasProperties="1" Mapping="410" Parent="171" UserID="750" DisplayStyle="Line" XYZ="1.74065458009063,0.00759368171680254,1.58958766977302" Connections="1826,1838" ForcefieldType="o2h" Charge="-0.57" Components="O" Visible="0">
							<Properties Force="-156.943782504134,-204.921661274662,101.926891482862" RelativeVelocity="-0.150257101539078,0.0877319117215897,0.00781697622698832"/>
						</Atom3d>
[truncated: 1,050,485 more chars]
