# Supplementary material for: Supramolecular dynamics-enhanced synergistic antifouling mechanisms for enhanced membrane antifouling and permeability
Source: Nat Commun. 2025 Jul 30;16:6956. doi: 10.1038/s41467-025-62231-w (PMC12311053; doi:10.1038/s41467-025-62231-w)
Supplement: Supplementary file 4 — Supplementary Data 1 [file 41467_2025_62231_MOESM4_ESM.zip › Supplementary date-Molecular simulation/Unassembled α-CD PDMS in Water.xsd]

<?xml version="1.0" encoding="latin1"?>
<!DOCTYPE XSD []>
<XSD Version="20.1" WrittenBy="Materials Studio 20.1">
	<AtomisticTreeRoot ID="1" NumProperties="62" HasProperties="1" NumChildren="1">
		<Property Name="AngleAxisType" DefinedOn="AngleBetweenPlanesBender" Type="Enumerated"/>
		<Property Name="AngleEnergy" DefinedOn="ClassicalEnergyHolder" Type="Double"/>
		<Property Name="BeadDocumentID" DefinedOn="MesoMoleculeSet" Type="String"/>
		<Property Name="BendBendEnergy" DefinedOn="ClassicalEnergyHolder" Type="Double"/>
		<Property Name="BendTorsionBendEnergy" DefinedOn="ClassicalEnergyHolder" Type="Double"/>
		<Property Name="BondEnergy" DefinedOn="ClassicalEnergyHolder" Type="Double"/>
		<Property Name="EFGAsymmetry" DefinedOn="Atom" Type="Double"/>
		<Property Name="EFGQuadrupolarCoupling" DefinedOn="Atom" Type="Double"/>
		<Property Name="ElectrostaticEnergy" DefinedOn="ClassicalEnergyHolder" Type="Double"/>
		<Property Name="FaceMillerIndex" DefinedOn="GrowthFace" Type="MillerIndex"/>
		<Property Name="FacetTransparency" DefinedOn="GrowthFace" Type="Float"/>
		<Property Name="FermiLevel" DefinedOn="ScalarFieldBase" Type="Double"/>
		<Property Name="Force" DefinedOn="Matter" Type="CoDirection"/>
		<Property Name="FrameFilter" DefinedOn="Trajectory" Type="String"/>
		<Property Name="HarmonicForceConstant" DefinedOn="HarmonicRestraint" Type="Double"/>
		<Property Name="HarmonicMinimum" DefinedOn="HarmonicRestraint" Type="Double"/>
		<Property Name="HydrogenBondEnergy" DefinedOn="ClassicalEnergyHolder" Type="Double"/>
		<Property Name="ImportOrder" DefinedOn="Bondable" Type="UnsignedInteger"/>
		<Property Name="InversionEnergy" DefinedOn="ClassicalEnergyHolder" Type="Double"/>
		<Property Name="IsBackboneAtom" DefinedOn="Atom" Type="Boolean"/>
		<Property Name="IsChiralCenter" DefinedOn="Atom" Type="Boolean"/>
		<Property Name="IsOutOfPlane" DefinedOn="Atom" Type="Boolean"/>
		<Property Name="IsRepeatArrowVisible" DefinedOn="ElectrodeWire" Type="Boolean"/>
		<Property Name="KineticEnergy" DefinedOn="ClassicalEnergyHolder" Type="Double"/>
		<Property Name="LineExtentPadding" DefinedOn="BestFitLineMonitor" Type="Double"/>
		<Property Name="LinkageGroupName" DefinedOn="Linkage" Type="String"/>
		<Property Name="ListIdentifier" DefinedOn="PropertyList" Type="String"/>
		<Property Name="NMRShielding" DefinedOn="Atom" Type="Double"/>
		<Property Name="NonBondEnergy" DefinedOn="ClassicalEnergyHolder" Type="Double"/>
		<Property Name="NormalMode" DefinedOn="Bondable" Type="Direction"/>
		<Property Name="NormalModeFrequency" DefinedOn="Bondable" Type="Double"/>
		<Property Name="NumScanSteps" DefinedOn="LinearScan" Type="UnsignedInteger"/>
		<Property Name="OrbitalCutoffRadius" DefinedOn="Bondable" Type="Double"/>
		<Property Name="PlaneExtentPadding" DefinedOn="BestFitPlaneMonitor" Type="Double"/>
		<Property Name="PotentialEnergy" DefinedOn="ClassicalEnergyHolder" Type="Double"/>
		<Property Name="QuantizationValue" DefinedOn="ScalarFieldBase" Type="Double"/>
		<Property Name="RelativeVelocity" DefinedOn="Matter" Type="Direction"/>
		<Property Name="RepeatArrowScale" DefinedOn="ElectrodeWire" Type="Float"/>
		<Property Name="RestraintEnergy" DefinedOn="ClassicalEnergyHolder" Type="Double"/>
		<Property Name="ScanEnd" DefinedOn="LinearScan" Type="Double"/>
		<Property Name="ScanStart" DefinedOn="LinearScan" Type="Double"/>
		<Property Name="SeparatedStretchStretchEnergy" DefinedOn="ClassicalEnergyHolder" Type="Double"/>
		<Property Name="ServerDipoleMoment" DefinedOn="MatterGroupProperties" Type="Direction"/>
		<Property Name="SimulationStep" DefinedOn="Trajectory" Type="Integer"/>
		<Property Name="SpinQuantizationDirection" DefinedOn="Atom" Type="Direction"/>
		<Property Name="Stiffness" DefinedOn="SymmetryMatterHessian" Type="Matrix6x6"/>
		<Property Name="StretchBendStretchEnergy" DefinedOn="ClassicalEnergyHolder" Type="Double"/>
		<Property Name="StretchStretchEnergy" DefinedOn="ClassicalEnergyHolder" Type="Double"/>
		<Property Name="StretchTorsionStretchEnergy" DefinedOn="ClassicalEnergyHolder" Type="Double"/>
		<Property Name="Temperature" DefinedOn="ClassicalEnergyHolder" Type="Double"/>
		<Property Name="ThreeBodyNonBondEnergy" DefinedOn="ClassicalEnergyHolder" Type="Double"/>
		<Property Name="TorsionBendBendEnergy" DefinedOn="ClassicalEnergyHolder" Type="Double"/>
		<Property Name="TorsionEnergy" DefinedOn="ClassicalEnergyHolder" Type="Double"/>
		<Property Name="TorsionStretchEnergy" DefinedOn="ClassicalEnergyHolder" Type="Double"/>
		<Property Name="TotalEnergy" DefinedOn="ClassicalEnergyHolder" Type="Double"/>
		<Property Name="Units" DefinedOn="ScalarFieldBase" Type="String"/>
		<Property Name="ValenceCrossTermEnergy" DefinedOn="ClassicalEnergyHolder" Type="Double"/>
		<Property Name="ValenceDiagonalEnergy" DefinedOn="ClassicalEnergyHolder" Type="Double"/>
		<Property Name="VanDerWaalsEnergy" DefinedOn="ClassicalEnergyHolder" Type="Double"/>
		<Property Name="_ServerAtomNames" DefinedOn="IndexProvider" Type="String"/>
		<Property Name="_Stress" DefinedOn="MatterSymmetrySystem" Type="Matrix"/>
		<Property Name="_TrajectoryStress" DefinedOn="MatterSymmetrySystem" Type="Matrix"/>
		<Properties TotalEnergy="-1731.68280880818" KineticEnergy="748.475934073858" PotentialEnergy="-2481.82589511054" ValenceDiagonalEnergy="526.901117557212" BondEnergy="332.782314728505" AngleEnergy="312.627359469576" TorsionEnergy="-118.508556640869" InversionEnergy="0" ValenceCrossTermEnergy="-52.6302794197337" StretchStretchEnergy="-0.778455393031933" StretchBendStretchEnergy="-20.0870218713988" StretchTorsionStretchEnergy="-0.572025273865206" SeparatedStretchStretchEnergy="0" TorsionStretchEnergy="-0.461068065547018" BendBendEnergy="-1.20073827004405" TorsionBendBendEnergy="-10.6814888328316" BendTorsionBendEnergy="-18.8494817130151" NonBondEnergy="-2956.09673324802" HydrogenBondEnergy="0" VanDerWaalsEnergy="427.981965672541" ElectrostaticEnergy="-3372.90863668568" RestraintEnergy="0" ThreeBodyNonBondEnergy="0" Temperature="286.315265520672"/>
		<SymmetrySystem ID="2" HasProperties="1" Mapping="3" Children="ci(404):404+4" Normalized="1" OverspecificationTolerance="0.01" HasSymmetryHistory="1">
			<Properties _Stress="-0.000120988470327955,9.83899147854869e-006,5.32697012530702e-005,9.83899147854869e-006,-0.000132958131769706,-2.12115260588912e-005,5.32697012530702e-005,-2.12115260588912e-005,-0.00017856425287891" _TrajectoryStress="-1.03124796648039e-005,-8.84272056938238e-005,-0.000364873606174855,-8.84272056938238e-005,0.000128097518924626,0.000166009890710416,-0.000364873606174855,0.000166009890710416,0.000322331385806265"/>
			<MappingSet ID="408" SymmetryDefinition="4" ActiveSystem="2" NumFamilies="1" OwnsTotalConstraintMapping="1" TotalConstraintMapping="3">
				<MappingFamily ID="409" NumImageMappings="196">
					<IdentityMapping ID="410" Element="1,0,0,0,0,1,0,0,0,0,1,0" Constraint="1,0,0,0,0,1,0,0,0,0,1,0" MappedObjects="ci(1778):5+411,5,5+416,7,5+421,9,5+426,11,5+431,13,5+436,15,5+441,17,5+446,19,5+451,21,5+456,23,5+461,25,5+466,27,5+471,29,5+476,31,5+481,33,5+486,35,5+491,37,5+496,39,5+501,41,5+506,43,5+511,45,5+516,47,5+521,49,5+526,51,5+531,53,5+536,55,5+541,57,5+546,59,5+551,61,5+556,63,5+561,65,5+566,67,5+571,69,5+576,71,5+581,73,5+586,75,5+591,77,5+596,79,5+601,81,5+606,83,5+611,85,5+616,87,5+621,89,5+626,91,5+631,93,5+636,95,5+641,97,5+646,99,5+651,101,5+656,103,5+661,105,5+666,107,5+671,109,5+676,111,5+681,113,5+686,115,5+691,117,5+696,119,5+701,121,5+706,123,5+711,125,5+716,127,5+721,129,5+726,131,5+731,133,5+736,135,5+741,137,5+746,139,5+751,141,5+756,143,5+761,145,5+766,147,5+771,149,5+776,151,5+781,153,5+786,155,5+791,157,5+796,159,5+801,161,5+806,163,5+811,165,5+816,167,5+821,169,5+826,171,5+831,173,5+836,175,5+841,177,5+846,179,5+851,181,5+856,183,5+861,185,5+866,187,5+871,189,5+876,191,5+881,193,5+886,195,5+891,197,5+896,199,5+901,201,5+906,203,5+911,205,5+916,207,5+921,209,5+926,211,5+931,213,5+936,215,5+941,217,5+946,219,5+951,221,5+956,223,5+961,225,5+966,227,5+971,229,5+976,231,5+981,233,5+986,235,5+991,237,5+996,239,5+1001,241,5+1006,243,5+1011,245,5+1016,247,5+1021,249,5+1026,251,5+1031,253,5+1036,255,5+1041,257,5+1046,259,5+1051,261,5+1056,263,5+1061,265,5+1066,267,5+1071,269,5+1076,271,5+1081,273,5+1086,275,5+1091,277,5+1096,279,5+1101,281,5+1106,283,5+1111,285,5+1116,287,5+1121,289,5+1126,291,5+1131,293,5+1136,295,5+1141,297,5+1146,299,5+1151,301,5+1156,303,5+1161,305,5+1166,307,5+1171,309,5+1176,311,5+1181,313,5+1186,315,5+1191,317,5+1196,319,5+1201,321,5+1206,323,5+1211,325,5+1216,327,5+1221,329,5+1226,331,5+1231,333,5+1236,335,5+1241,337,5+1246,339,5+1251,341,5+1256,343,5+1261,345,5+1266,347,5+1271,349,5+1276,351,5+1281,353,5+1286,355,5+1291,357,5+1296,359,5+1301,361,5+1306,363,5+1311,365,5+1316,367,5+1321,369,5+1326,371,5+1331,373,5+1336,375,5+1341,377,5+1346,379,5+1351,381,5+1356,383,5+1361,385,5+1366,387,5+1371,389,5+1376,391,5+1381,393,5+1386,395,5+1391,397,5+1396,399,5+1401,401,5+1406,403,258+1411,406,318+1669,407" DefectObjects="ci(203):4,202+1987" NumImages="1778" NumDefects="203">
						<Atom3d ID="411" HasProperties="1" Mapping="410" Parent="5" UserID="1" DisplayStyle="Line" XYZ="0.133974116855905,2.56745671052777,0.967973225708512" Connections="413,415" ForcefieldType="o2*" Charge="-0.82" Components="O" Visible="0">
							<Properties Force="-633.285999718547,-324.11059922295,40.5115217095044" RelativeVelocity="-0.199505105666476,-0.00810031009472279,0.140747584216549"/>
						</Atom3d>
						<Atom3d ID="412" HasProperties="1" Mapping="410" Parent="5" UserID="2" DisplayStyle="Line" Hidden="1" XYZ="0.178032556060713,2.56871867090566,0.960927662471262" Connections="413" ForcefieldType="h1o" Charge="0.41" Components="H" Visible="0">
							<Properties Force="938.141237609022,-101.811264939759,33.2452803170381" RelativeVelocity="-0.415144176637515,0.283270810360003,-0.817240812271135"/>
						</Atom3d>
						<Bond ID="413" Mapping="410" Parent="5" Hidden="1" Connects="411,412" Visible="0"/>
						<Atom3d ID="414" HasProperties="1" Mapping="410" Parent="5" UserID="3" DisplayStyle="Line" Hidden="1" XYZ="0.124751520773368,2.6113496997204,0.959743392104632" Connections="415" ForcefieldType="h1o" Charge="0.41" Components="H" Visible="0">
							<Properties Force="-205.734989996433,436.978732354542,110.91109420945" RelativeVelocity="-0.960959811854335,-0.659195145769359,-0.464893406867753"/>
						</Atom3d>
						<Bond ID="415" Mapping="410" Parent="5" Hidden="1" Connects="411,414" Visible="0"/>
						<Molecule ID="5" Mapping="410" Parent="2" Children="411,412,413,414,415,1988" Name="Sketch 23" XYZ="-0.124623177129257,0,-0.166164236168568" Visible="0"/>
						<Atom3d ID="416" HasProperties="1" Mapping="410" Parent="7" UserID="4" DisplayStyle="Line" XYZ="0.881689902187903,1.74784072431153,0.765195024231439" Connections="418,420" ForcefieldType="o2*" Charge="-0.82" Components="O" Visible="0">
							<Properties Force="-163.14316606949,-84.5826479107711,323.833384908605" RelativeVelocity="0.106092985777468,-0.202225220542105,0.158107728600295"/>
						</Atom3d>
						<Atom3d ID="417" HasProperties="1" Mapping="410" Parent="7" UserID="5" DisplayStyle="Line" Hidden="1" XYZ="0.858008377761734,1.78255132392095,0.74622630178163" Connections="418" ForcefieldType="h1o" Charge="0.41" Components="H" Visible="0">
							<Properties Force="-0.265396244623348,26.1067918729257,-161.969754378323" RelativeVelocity="-0.897616627847277,0.861391073168114,-0.20119411143606"/>
						</Atom3d>
						<Bond ID="418" Mapping="410" Parent="7" Hidden="1" Connects="416,417" Visible="0"/>
						<Atom3d ID="419" HasProperties="1" Mapping="410" Parent="7" UserID="6" DisplayStyle="Line" Hidden="1" XYZ="0.924353363659582,1.76210524491832,0.758935894108872" Connections="420" ForcefieldType="h1o" Charge="0.41" Components="H" Visible="0">
							<Properties Force="337.260250457348,73.3673752166027,-112.768008112981" RelativeVelocity="0.264780272582182,-0.178738586355642,1.2490363176084"/>
						</Atom3d>
						<Bond ID="420" Mapping="410" Parent="7" Hidden="1" Connects="416,419" Visible="0"/>
						<Molecule ID="7" Mapping="410" Parent="2" Children="416,417,418,419,420,1989" Name="Sketch 23" XYZ="-0.124623177129257,0,-0.166164236168568" Visible="0"/>
						<Atom3d ID="421" HasProperties="1" Mapping="410" Parent="9" UserID="7" DisplayStyle="Line" XYZ="1.94114522351456,-1.54472941122972,-0.500158407706895" Connections="423,425" ForcefieldType="o2*" Charge="-0.82" Components="O" Visible="0">
							<Properties Force="-846.12118871771,1029.879179037,-736.889750966078" RelativeVelocity="-0.36842033918713,0.229099256377221,-0.0319293872778875"/>
						</Atom3d>
						<Atom3d ID="422" HasProperties="1" Mapping="410" Parent="9" UserID="8" DisplayStyle="Line" Hidden="1" XYZ="1.94539521387574,-1.56850059335564,-0.461238356665658" Connections="423" ForcefieldType="h1o" Charge="0.41" Components="H" Visible="0">
							<Properties Force="-199.090079592802,154.112530606013,354.040998258023" RelativeVelocity="-0.283757921581422,1.3642651808487,0.0303527131159008"/>
						</Atom3d>
						<Bond ID="423" Mapping="410" Parent="9" Hidden="1" Connects="421,422" Visible="0"/>
						<Atom3d ID="424" HasProperties="1" Mapping="410" Parent="9" UserID="9" DisplayStyle="Line" Hidden="1" XYZ="1.90754097302845,-1.50917202151322,-0.493660567797779" Connections="425" ForcefieldType="h1o" Charge="0.41" Components="H" Visible="0">
							<Properties Force="866.10528272622,-968.946096736644,145.205672363595" RelativeVelocity="-0.0439413967643966,0.526959059683923,-0.0328517037337876"/>
						</Atom3d>
						<Bond ID="425" Mapping="410" Parent="9" Hidden="1" Connects="421,424" Visible="0"/>
						<Molecule ID="9" Mapping="410" Parent="2" Children="421,422,423,424,425,1990" Name="Sketch 23" XYZ="-0.124623177129257,0,-0.166164236168568" Visible="0"/>
						<Atom3d ID="426" HasProperties="1" Mapping="410" Parent="11" UserID="10" DisplayStyle="Line" XYZ="0.510595905361751,-2.78708940644737,0.659005699025718" Connections="428,430" ForcefieldType="o2*" Charge="-0.82" Components="O" Visible="0">
							<Properties Force="257.413262829736,396.464295395141,-329.200878766701" RelativeVelocity="-0.186405131045405,-0.0134307434745985,-0.31579864502911"/>
						</Atom3d>
						<Atom3d ID="427" HasProperties="1" Mapping="410" Parent="11" UserID="11" DisplayStyle="Line" Hidden="1" XYZ="0.534828460062458,-2.74698840197193,0.662354734434361" Connections="428" ForcefieldType="h1o" Charge="0.41" Components="H" Visible="0">
							<Properties Force="-164.876868250202,-210.525835550653,150.617742737009" RelativeVelocity="-1.84927549544785,0.853593523454258,0.368434018487144"/>
						</Atom3d>
						<Bond ID="428" Mapping="410" Parent="11" Hidden="1" Connects="426,427" Visible="0"/>
						<Atom3d ID="429" HasProperties="1" Mapping="410" Parent="11" UserID="12" DisplayStyle="Line" Hidden="1" XYZ="0.524839890951283,-2.7957427121983,0.615230643806652" Connections="430" ForcefieldType="h1o" Charge="0.41" Components="H" Visible="0">
							<Properties Force="-93.7703265038945,-216.886324523338,181.537651484622" RelativeVelocity="0.201414222751977,1.30430706368893,0.288196397298314"/>
						</Atom3d>
						<Bond ID="430" Mapping="410" Parent="11" Hidden="1" Connects="426,429" Visible="0"/>
						<Molecule ID="11" Mapping="410" Parent="2" Children="426,427,428,429,430,1991" Name="Sketch 23" XYZ="-0.124623177129257,0,-0.166164236168568" Visible="0"/>
						<Atom3d ID="431" HasProperties="1" Mapping="410" Parent="13" UserID="13" DisplayStyle="Line" XYZ="2.87280353825168,0.290757199320118,1.61080244744373" Connections="433,435" ForcefieldType="o2*" Charge="-0.82" Components="O" Visible="0">
							<Properties Force="576.016548949718,536.825129770529,-317.506447245182" RelativeVelocity="-0.0793943411202122,-0.121531049933789,0.0232438787571679"/>
						</Atom3d>
						<Atom3d ID="432" HasProperties="1" Mapping="410" Parent="13" UserID="14" DisplayStyle="Line" Hidden="1" XYZ="2.87157969276193,0.337207651152249,1.60495734445518" Connections="433" ForcefieldType="h1o" Charge="0.41" Components="H" Visible="0">
							<Properties Force="-306.241697459389,-190.16398074308,242.512274695196" RelativeVelocity="-0.442549708859078,-0.26185104117183,-0.0953168144821759"/>
						</Atom3d>
						<Bond ID="433" Mapping="410" Parent="13" Hidden="1" Connects="431,432" Visible="0"/>
						<Atom3d ID="434" HasProperties="1" Mapping="410" Parent="13" UserID="15" DisplayStyle="Line" Hidden="1" XYZ="2.91702464279653,0.290036221233559,1.59363027308668" Connections="435" ForcefieldType="h1o" Charge="0.41" Components="H" Visible="0">
							<Properties Force="-299.791327057969,-473.887354174514,178.066334523106" RelativeVelocity="0.350318388531281,1.83761537089447,-0.660001788333706"/>
						</Atom3d>
						<Bond ID="435" Mapping="410" Parent="13" Hidden="1" Connects="431,434" Visible="0"/>
						<Molecule ID="13" Mapping="410" Parent="2" Children="431,432,433,434,435,1992" Name="Sketch 23" XYZ="-0.124623177129257,0,-0.166164236168568" Visible="0"/>
						<Atom3d ID="436" HasProperties="1" Mapping="410" Parent="15" UserID="16" DisplayStyle="Line" XYZ="-0.752758043660275,-1.27902274697603,0.79744068955326" Connections="438,440" ForcefieldType="o2*" Charge="-0.82" Components="O" Visible="0">
							<Properties Force="210.691803488373,492.216494575722,-607.776544189916" RelativeVelocity="0.0512449243462004,0.150263940989847,0.017067639951975"/>
						</Atom3d>
						<Atom3d ID="437" HasProperties="1" Mapping="410" Parent="15" UserID="17" DisplayStyle="Line" Hidden="1" XYZ="-0.771023531780986,-1.25514009090987,0.832502457143397" Connections="438" ForcefieldType="h1o" Charge="0.41" Components="H" Visible="0">
							<Properties Force="-76.8746913633124,22.769340716691,-50.9183335241874" RelativeVelocity="0.956490964159516,-0.986894702207928,0.163635482147066"/>
						</Atom3d>
						<Bond ID="438" Mapping="410" Parent="15" Hidden="1" Connects="436,437" Visible="0"/>
						<Atom3d ID="439" HasProperties="1" Mapping="410" Parent="15" UserID="18" DisplayStyle="Line" Hidden="1" XYZ="-0.755226949892368,-1.2466338670561,0.761244456682278" Connections="440" ForcefieldType="h1o" Charge="0.41" Components="H" Visible="0">
							<Properties Force="19.908954299247,-563.069438108145,674.635618700756" RelativeVelocity="-1.16245537691619,0.2294122198622,-0.148154542866464"/>
						</Atom3d>
						<Bond ID="440" Mapping="410" Parent="15" Hidden="1" Connects="436,439" Visible="0"/>
						<Molecule ID="15" Mapping="410" Parent="2" Children="436,437,438,439,440,1993" Name="Sketch 23" XYZ="-0.124623177129257,0,-0.166164236168568" Visible="0"/>
						<Atom3d ID="441" HasProperties="1" Mapping="410" Parent="17" UserID="19" DisplayStyle="Line" XYZ="0.473977754885032,0.21710564209106,-1.70574703646687" Connections="443,445" ForcefieldType="o2*" Charge="-0.82" Components="O" Visible="0">
							<Properties Force="-1022.40851866247,4.81486390078313,364.456757854687" RelativeVelocity="-0.369892541791671,0.237383202471814,-0.199777245902606"/>
						</Atom3d>
						<Atom3d ID="442" HasProperties="1" Mapping="410" Parent="17" UserID="20" DisplayStyle="Line" Hidden="1" XYZ="0.428643331739759,0.224343604119252,-1.72037750589947" Connections="443" ForcefieldType="h1o" Charge="0.41" Components="H" Visible="0">
							<Properties Force="804.230140236467,-64.0074304078474,33.2528470156647" RelativeVelocity="0.219539446256179,-1.47624493810679,-0.0530647247697614"/>
						</Atom3d>
						<Bond ID="443" Mapping="410" Parent="17" Hidden="1" Connects="441,442" Visible="0"/>
						<Atom3d ID="444" HasProperties="1" Mapping="410" Parent="17" UserID="21" DisplayStyle="Line" Hidden="1" XYZ="0.498493435547497,0.233321154342558,-1.73967230591577" Connections="445" ForcefieldType="h1o" Charge="0.41" Components="H" Visible="0">
							<Properties Force="246.511954326867,105.266048114237,-521.721104723465" RelativeVelocity="-0.323894408191956,0.138717041391252,-0.133641512193999"/>
						</Atom3d>
						<Bond ID="445" Mapping="410" Parent="17" Hidden="1" Connects="441,444" Visible="0"/>
						<Molecule ID="17" Mapping="410" Parent="2" Children="441,442,443,444,445,1994" Name="Sketch 23" XYZ="-0.124623177129257,0,-0.166164236168568" Visible="0"/>
						<Atom3d ID="446" HasProperties="1" Mapping="410" Parent="19" UserID="22" DisplayStyle="Line" XYZ="2.62821351927936,1.24070240683404,3.09302097645996" Connections="448,450" ForcefieldType="o2*" Charge="-0.82" Components="O" Visible="0">
							<Properties Force="-410.271850527518,404.118072273945,168.796305178044" RelativeVelocity="0.187922958943254,0.058149270711526,-0.106564899695605"/>
						</Atom3d>
						<Atom3d ID="447" HasProperties="1" Mapping="410" Parent="19" UserID="23" DisplayStyle="Line" Hidden="1" XYZ="2.62957600047409,1.27550156806146,3.06274433552317" Connections="448" ForcefieldType="h1o" Charge="0.41" Components="H" Visible="0">
							<Properties Force="104.347108024885,-85.1665158985378,-4.13924667702241" RelativeVelocity="-0.0709380620371999,-0.00229694763506166,0.116263895362214"/>
						</Atom3d>
						<Bond ID="448" Mapping="410" Parent="19" Hidden="1" Connects="446,447" Visible="0"/>
						<Atom3d ID="449" HasProperties="1" Mapping="410" Parent="19" UserID="24" DisplayStyle="Line" Hidden="1" XYZ="2.65515462818174,1.20919738254717,3.07451927303004" Connections="450" ForcefieldType="h1o" Charge="0.41" Components="H" Visible="0">
							<Properties Force="370.288964492907,-229.420924050507,-299.329611938515" RelativeVelocity="0.0552109723801185,-0.653790225035273,-0.07500966603284"/>
						</Atom3d>
						<Bond ID="450" Mapping="410" Parent="19" Hidden="1" Connects="446,449" Visible="0"/>
						<Molecule ID="19" Mapping="410" Parent="2" Children="446,447,448,449,450,1995" Name="Sketch 23" XYZ="-0.124623177129257,0,-0.166164236168568" Visible="0"/>
						<Atom3d ID="451" HasProperties="1" Mapping="410" Parent="21" UserID="25" DisplayStyle="Line" XYZ="-0.611536159217182,-0.442078143677896,0.623473231544796" Connections="453,455" ForcefieldType="o2*" Charge="-0.82" Components="O" Visible="0">
							<Properties Force="-768.056822787369,-721.79489829722,-572.491296485379" RelativeVelocity="0.058803498432065,-0.107524427368619,-0.0657338193900357"/>
						</Atom3d>
						<Atom3d ID="452" HasProperties="1" Mapping="410" Parent="21" UserID="26" DisplayStyle="Line" Hidden="1" XYZ="-0.57948463158916,-0.416455619443179,0.638860715315286" Connections="453" ForcefieldType="h1o" Charge="0.41" Components="H" Visible="0">
							<Properties Force="808.867346215263,741.566122390073,417.279404025447" RelativeVelocity="0.581816890724178,0.986721390340884,0.491736557258135"/>
						</Atom3d>
						<Bond ID="453" Mapping="410" Parent="21" Hidden="1" Connects="451,452" Visible="0"/>
						<Atom3d ID="454" HasProperties="1" Mapping="410" Parent="21" UserID="27" DisplayStyle="Line" Hidden="1" XYZ="-0.641665725421378,-0.44055392415474,0.657750151598009" Connections="455" ForcefieldType="h1o" Charge="0.41" Components="H" Visible="0">
							<Properties Force="-181.653846923277,110.601796986875,228.631037233785" RelativeVelocity="0.012494368910265,-0.173652919223722,-0.617783874074392"/>
						</Atom3d>
						<Bond ID="455" Mapping="410" Parent="21" Hidden="1" Connects="451,454" Visible="0"/>
						<Molecule ID="21" Mapping="410" Parent="2" Children="451,452,453,454,455,1996" Name="Sketch 23" XYZ="-0.402492291976513,-0.239977873415758,-0.166164236168568" Visible="0"/>
						<Atom3d ID="456" HasProperties="1" Mapping="410" Parent="23" UserID="28" DisplayStyle="Line" XYZ="1.08421804239124,3.75178896470467,0.245353924161409" Connections="458,460" ForcefieldType="o2*" Charge="-0.82" Components="O" Visible="0">
							<Properties Force="941.664164403065,434.053361665437,-55.550381483109" RelativeVelocity="-0.209460504365531,-0.335167407147363,0.366659156962191"/>
						</Atom3d>
						<Atom3d ID="457" HasProperties="1" Mapping="410" Parent="23" UserID="29" DisplayStyle="Line" Hidden="1" XYZ="1.05885621438005,3.78140050038694,0.22217106039998" Connections="458" ForcefieldType="h1o" Charge="0.41" Components="H" Visible="0">
							<Properties Force="-279.334844382989,89.8436244080679,-171.286399695043" RelativeVelocity="-0.577134974990377,-1.08945433542615,0.983755504963423"/>
						</Atom3d>
						<Bond ID="458" Mapping="410" Parent="23" Hidden="1" Connects="456,457" Visible="0"/>
						<Atom3d ID="459" HasProperties="1" Mapping="410" Parent="23" UserID="30" DisplayStyle="Line" Hidden="1" XYZ="1.0545920156387,3.72000244378217,0.25556254824106" Connections="460" ForcefieldType="h1o" Charge="0.41" Components="H" Visible="0">
							<Properties Force="-497.361650844135,-511.587022508775,262.247413974176" RelativeVelocity="-0.0426708518146387,0.710158725119601,-0.382046912888642"/>
						</Atom3d>
						<Bond ID="460" Mapping="410" Parent="23" Hidden="1" Connects="456,459" Visible="0"/>
						<Molecule ID="23" Mapping="410" Parent="2" Children="456,457,458,459,460,1997" Name="Sketch 23" XYZ="-0.124623177129257,0,-0.166164236168568" Visible="0"/>
						<Atom3d ID="461" HasProperties="1" Mapping="410" Parent="25" UserID="31" DisplayStyle="Line" XYZ="0.942640514519182,2.39920398701481,0.204009314498157" Connections="463,465" ForcefieldType="o2*" Charge="-0.82" Components="O" Visible="0">
							<Properties Force="-1294.62488821903,-693.993806346704,-869.725298257805" RelativeVelocity="-0.053124699777462,0.0211195465201509,0.0640592302076367"/>
						</Atom3d>
						<Atom3d ID="462" HasProperties="1" Mapping="410" Parent="25" UserID="32" DisplayStyle="Line" Hidden="1" XYZ="0.974105021429242,2.41782888278792,0.227716120745482" Connections="463" ForcefieldType="h1o" Charge="0.41" Components="H" Visible="0">
							<Properties Force="1119.79829077974,587.382364948042,781.398200488914" RelativeVelocity="-0.323907525446935,-0.207944853807199,-1.06145761284025"/>
						</Atom3d>
						<Bond ID="463" Mapping="410" Parent="25" Hidden="1" Connects="461,462" Visible="0"/>
						<Atom3d ID="464" HasProperties="1" Mapping="410" Parent="25" UserID="33" DisplayStyle="Line" Hidden="1" XYZ="0.958825111559112,2.4007796989535,0.160613421343093" Connections="465" ForcefieldType="h1o" Charge="0.41" Components="H" Visible="0">
							<Properties Force="185.344892132601,91.7135231069773,166.529456690372" RelativeVelocity="0.486856581249877,1.25923923501628,-1.17515459471806"/>
						</Atom3d>
						<Bond ID="465" Mapping="410" Parent="25" Hidden="1" Connects="461,464" Visible="0"/>
						<Molecule ID="25" Mapping="410" Parent="2" Children="461,462,463,464,465,1998" Name="Sketch 23" XYZ="-0.124623177129257,0,-0.166164236168568" Visible="0"/>
						<Atom3d ID="466" HasProperties="1" Mapping="410" Parent="27" UserID="34" DisplayStyle="Line" XYZ="2.09432172250597,1.09528108160891,-0.0270113585014119" Connections="468,470" ForcefieldType="o2*" Charge="-0.82" Components="O" Visible="0">
							<Properties Force="925.983199063171,-387.860119221942,85.3282077480211" RelativeVelocity="0.285542929368259,-0.149106169326062,0.0135948372210016"/>
						</Atom3d>
						<Atom3d ID="467" HasProperties="1" Mapping="410" Parent="27" UserID="35" DisplayStyle="Line" Hidden="1" XYZ="2.12208112512001,1.1273384943056,-0.0465365779180029" Connections="468" ForcefieldType="h1o" Charge="0.41" Components="H" Visible="0">
							<Properties Force="-212.537776774321,-25.7545713296122,109.834526141815" RelativeVelocity="0.753934778388265,-0.880822250696193,-0.335337503358395"/>
						</Atom3d>
						<Bond ID="468" Mapping="410" Parent="27" Hidden="1" Connects="466,467" Visible="0"/>
						<Atom3d ID="469" HasProperties="1" Mapping="410" Parent="27" UserID="36" DisplayStyle="Line" Hidden="1" XYZ="2.05331842545006,1.11266240361301,-0.0312090110441679" Connections="470" ForcefieldType="h1o" Charge="0.41" Components="H" Visible="0">
							<Properties Force="-511.902290122604,402.567876085197,-145.069382408254" RelativeVelocity="-0.29451081940205,-0.105630071231491,0.412989907960083"/>
						</Atom3d>
						<Bond ID="470" Mapping="410" Parent="27" Hidden="1" Connects="466,469" Visible="0"/>
						<Molecule ID="27" Mapping="410" Parent="2" Children="466,467,468,469,470,1999" Name="Sketch 23" XYZ="-0.124623177129257,0,-0.166164236168568" Visible="0"/>
						<Atom3d ID="471" HasProperties="1" Mapping="410" Parent="29" UserID="37" DisplayStyle="Line" XYZ="-2.31123789922451,1.49799313438247,0.00619242635912706" Connections="473,475" ForcefieldType="o2*" Charge="-0.82" Components="O" Visible="0">
							<Properties Force="389.761855809189,-1268.04215581452,96.469094336258" RelativeVelocity="0.328643993960604,0.340502272914999,-0.0968760529983678"/>
						</Atom3d>
						<Atom3d ID="472" HasProperties="1" Mapping="410" Parent="29" UserID="38" DisplayStyle="Line" Hidden="1" XYZ="-2.32608784439965,1.53955715722433,0.00388135086732307" Connections="473" ForcefieldType="h1o" Charge="0.41" Components="H" Visible="0">
							<Properties Force="-253.623947283896,1064.65421239121,-158.985167634376" RelativeVelocity="-0.856287591243981,-0.047146356422726,0.873117040154141"/>
						</Atom3d>
						<Bond ID="473" Mapping="410" Parent="29" Hidden="1" Connects="471,472" Visible="0"/>
						<Atom3d ID="474" HasProperties="1" Mapping="410" Parent="29" UserID="39" DisplayStyle="Line" Hidden="1" XYZ="-2.27191419963969,1.50065236421037,-0.0177726476184969" Connections="475" ForcefieldType="h1o" Charge="0.41" Components="H" Visible="0">
							<Properties Force="-114.326042993788,174.049671426715,-44.6813893994732" RelativeVelocity="1.95044587718783,0.604234843819896,-0.287981815416804"/>
						</Atom3d>
						<Bond ID="475" Mapping="410" Parent="29" Hidden="1" Connects="471,474" Visible="0"/>
						<Molecule ID="29" Mapping="410" Parent="2" Children="471,472,473,474,475,2000" Name="Sketch 23" XYZ="-0.124623177129257,0,-0.166164236168568" Visible="0"/>
						<Atom3d ID="476" HasProperties="1" Mapping="410" Parent="31" UserID="40" DisplayStyle="Line" XYZ="1.90978397843601,2.66700127935199,-0.116485210802399" Connections="478,480" ForcefieldType="o2*" Charge="-0.82" Components="O" Visible="0">
							<Properties Force="-568.648309263471,434.890000056008,-464.549738402243" RelativeVelocity="-0.0808839875558557,-0.0188365036382911,-0.0120582028919094"/>
						</Atom3d>
						<Atom3d ID="477" HasProperties="1" Mapping="410" Parent="31" UserID="41" DisplayStyle="Line" Hidden="1" XYZ="1.91832074525256,2.62371926298202,-0.130470344860408" Connections="478" ForcefieldType="h1o" Charge="0.41" Components="H" Visible="0">
							<Properties Force="94.2446932070937,-18.7621685554354,-254.489559857103" RelativeVelocity="-0.841750167687911,0.0219438637131544,-0.301447061384432"/>
						</Atom3d>
						<Bond ID="478" Mapping="410" Parent="31" Hidden="1" Connects="476,477" Visible="0"/>
						<Atom3d ID="479" HasProperties="1" Mapping="410" Parent="31" UserID="42" DisplayStyle="Line" Hidden="1" XYZ="1.88743016327303,2.68624920913822,-0.154904105167869" Connections="480" ForcefieldType="h1o" Charge="0.41" Components="H" Visible="0">
							<Properties Force="509.650142584811,-365.509050350368,524.857940109828" RelativeVelocity="-0.484493158630345,-0.146479615062419,0.206415806074081"/>
						</Atom3d>
						<Bond ID="480" Mapping="410" Parent="31" Hidden="1" Connects="476,479" Visible="0"/>
						<Molecule ID="31" Mapping="410" Parent="2" Children="476,477,478,479,480,2001" Name="Sketch 23" XYZ="-0.126409478563313,0.34654248217982,-0.166164236168568" Visible="0"/>
						<Atom3d ID="481" HasProperties="1" Mapping="410" Parent="33" UserID="43" DisplayStyle="Line" XYZ="-2.08238769492933,-1.41032999029555,-0.38219321164626" Connections="483,485" ForcefieldType="o2*" Charge="-0.82" Components="O" Visible="0">
							<Properties Force="-198.151233915016,-561.551794748109,97.5079193973958" RelativeVelocity="0.0169914136269725,-0.448078317056657,-0.116705791687875"/>
						</Atom3d>
						<Atom3d ID="482" HasProperties="1" Mapping="410" Parent="33" UserID="44" DisplayStyle="Line" Hidden="1" XYZ="-2.04209297494999,-1.43159707152101,-0.388684770550817" Connections="483" ForcefieldType="h1o" Charge="0.41" Components="H" Visible="0">
							<Properties Force="25.7162978106476,345.677436847494,7.27856083105501" RelativeVelocity="0.834089360403398,-1.09166249848352,1.5049449841665"/>
						</Atom3d>
						<Bond ID="483" Mapping="410" Parent="33" Hidden="1" Connects="481,482" Visible="0"/>
						<Atom3d ID="484" HasProperties="1" Mapping="410" Parent="33" UserID="45" DisplayStyle="Line" Hidden="1" XYZ="-2.07492442031931,-1.36529381750618,-0.377979793095377" Connections="485" ForcefieldType="h1o" Charge="0.41" Components="H" Visible="0">
							<Properties Force="216.979686571716,240.681810792856,-126.972761789876" RelativeVelocity="-1.28924667742056,0.315890222948533,-0.0788340177830531"/>
						</Atom3d>
						<Bond ID="485" Mapping="410" Parent="33" Hidden="1" Connects="481,484" Visible="0"/>
						<Molecule ID="33" Mapping="410" Parent="2" Children="481,482,483,484,485,2002" Name="Sketch 23" XYZ="-0.33031849591229,-0.342825533451082,-0.166164236168568" Visible="0"/>
						<Atom3d ID="486" HasProperties="1" Mapping="410" Parent="35" UserID="46" DisplayStyle="Line" XYZ="-1.51978208127269,1.25746941120512,1.09364988869446" Connections="488,490" ForcefieldType="o2*" Charge="-0.82" Components="O" Visible="0">
							<Properties Force="-934.061021544511,-226.91446301483,-485.110632303906" RelativeVelocity="-0.171603888403323,-0.0469764088353025,-0.192604216641112"/>
						</Atom3d>
						<Atom3d ID="487" HasProperties="1" Mapping="410" Parent="35" UserID="47" DisplayStyle="Line" Hidden="1" XYZ="-1.51920239241534,1.22138685559984,1.06373493591856" Connections="488" ForcefieldType="h1o" Charge="0.41" Components="H" Visible="0">
							<Properties Force="43.77324790683,184.599652948948,207.06274600512" RelativeVelocity="0.121772666593653,0.11298034267066,-0.130271702348363"/>
						</Atom3d>
						<Bond ID="488" Mapping="410" Parent="35" Hidden="1" Connects="486,487" Visible="0"/>
						<Atom3d ID="489" HasProperties="1" Mapping="410" Parent="35" UserID="48" DisplayStyle="Line" Hidden="1" XYZ="-1.47671263164473,1.25890976230105,1.10414324446738" Connections="490" ForcefieldType="h1o" Charge="0.41" Components="H" Visible="0">
							<Properties Force="946.476128404661,-15.7684764668194,284.593578347939" RelativeVelocity="-0.170842842423989,1.05391263263519,2.00306919662802"/>
						</Atom3d>
						<Bond ID="490" Mapping="410" Parent="35" Hidden="1" Connects="486,489" Visible="0"/>
						<Molecule ID="35" Mapping="410" Parent="2" Children="486,487,488,489,490,2003" Name="Sketch 23" XYZ="0.358941256501032,-0.597238166170044,-0.166164236168568" Visible="0"/>
						<Atom3d ID="491" HasProperties="1" Mapping="410" Parent="37" UserID="49" DisplayStyle="Line" XYZ="0.989608465225192,0.94207933137313,0.316468651139351" Connections="493,495" ForcefieldType="o2*" Charge="-0.82" Components="O" Visible="0">
							<Properties Force="483.225865198609,775.742907798645,339.857872046372" RelativeVelocity="0.00973837708000075,0.317647804316794,0.18906861765698"/>
						</Atom3d>
						<Atom3d ID="492" HasProperties="1" Mapping="410" Parent="37" UserID="50" DisplayStyle="Line" Hidden="1" XYZ="0.977098653265512,0.977412722773131,0.347219234788421" Connections="493" ForcefieldType="h1o" Charge="0.41" Components="H" Visible="0">
							<Properties Force="67.3391945879724,-567.503921012626,-458.939557485943" RelativeVelocity="0.498675816832041,0.12968165015557,0.692842082960017"/>
						</Atom3d>
						<Bond ID="493" Mapping="410" Parent="37" Hidden="1" Connects="491,492" Visible="0"/>
						<Atom3d ID="494" HasProperties="1" Mapping="410" Parent="37" UserID="51" DisplayStyle="Line" Hidden="1" XYZ="1.03662259902134,0.944521977323051,0.322000321341579" Connections="495" ForcefieldType="h1o" Charge="0.41" Components="H" Visible="0">
							<Properties Force="-497.215384966538,19.3096969553841,50.7092277445107" RelativeVelocity="-0.59040357827122,0.268302271319664,0.25451159073845"/>
						</Atom3d>
						<Bond ID="495" Mapping="410" Parent="37" Hidden="1" Connects="491,494" Visible="0"/>
						<Molecule ID="37" Mapping="410" Parent="2" Children="491,492,493,494,495,2004" Name="Sketch 23" XYZ="0.0593658705784536,-0.0660931538178007,-0.166164236168568" Visible="0"/>
						<Atom3d ID="496" HasProperties="1" Mapping="410" Parent="39" UserID="52" DisplayStyle="Line" XYZ="-3.98576067891697,0.224161789697698,-1.83028654390068" Connections="498,500" ForcefieldType="o2*" Charge="-0.82" Components="O" Visible="0">
							<Properties Force="7.17499061808331,-65.4327203019967,-67.7653675923826" RelativeVelocity="0.19635868784984,0.225719515908142,-0.0858607299943357"/>
						</Atom3d>
						<Atom3d ID="497" HasProperties="1" Mapping="410" Parent="39" UserID="53" DisplayStyle="Line" Hidden="1" XYZ="-3.97410736622972,0.220323718984425,-1.87607824529612" Connections="498" ForcefieldType="h1o" Charge="0.41" Components="H" Visible="0">
							<Properties Force="-96.479713217205,107.732028725119,274.624564561081" RelativeVelocity="0.716554226372506,-1.07747104177355,-0.00573410008171385"/>
						</Atom3d>
						<Bond ID="498" Mapping="410" Parent="39" Hidden="1" Connects="496,497" Visible="0"/>
						<Atom3d ID="499" HasProperties="1" Mapping="410" Parent="39" UserID="54" DisplayStyle="Line" Hidden="1" XYZ="-4.00667462605708,0.183264354047856,-1.8244434925895" Connections="500" ForcefieldType="h1o" Charge="0.41" Components="H" Visible="0">
							<Properties Force="10.7156744499341,-153.144123586389,-16.1826101731896" RelativeVelocity="-0.187625070413592,0.473868597062812,0.557770930659693"/>
						</Atom3d>
						<Bond ID="500" Mapping="410" Parent="39" Hidden="1" Connects="496,499" Visible="0"/>
						<Molecule ID="39" Mapping="410" Parent="2" Children="496,497,498,499,500,2005" Name="Sketch 23" XYZ="-0.0307972422457686,-0.267043047109264,-0.166164236168568" Visible="0"/>
						<Atom3d ID="501" HasProperties="1" Mapping="410" Parent="41" UserID="55" DisplayStyle="Line" XYZ="0.802627274258576,3.97640474411452,-1.48743787921615" Connections="503,505" ForcefieldType="o2*" Charge="-0.82" Components="O" Visible="0">
							<Properties Force="648.224972545634,-325.846337226293,358.259531435809" RelativeVelocity="-0.153994269197486,0.142066270249233,-0.0940486065674025"/>
						</Atom3d>
						<Atom3d ID="502" HasProperties="1" Mapping="410" Parent="41" UserID="56" DisplayStyle="Line" Hidden="1" XYZ="0.762724081400216,3.96759097910149,-1.50634763327474" Connections="503" ForcefieldType="h1o" Charge="0.41" Components="H" Visible="0">
							<Properties Force="-381.96899261433,131.865114045905,-221.679428025597" RelativeVelocity="1.4901338134211,0.234957622649958,-0.435785816073099"/>
						</Atom3d>
						<Bond ID="503" Mapping="410" Parent="41" Hidden="1" Connects="501,502" Visible="0"/>
						<Atom3d ID="504" HasProperties="1" Mapping="410" Parent="41" UserID="57" DisplayStyle="Line" Hidden="1" XYZ="0.80058669904128,4.01960875659009,-1.47160434337463" Connections="505" ForcefieldType="h1o" Charge="0.41" Components="H" Visible="0">
							<Properties Force="-240.064220570134,270.180081236463,-209.025849174979" RelativeVelocity="0.590698756468762,-0.611150809448999,0.538945059155172"/>
						</Atom3d>
						<Bond ID="505" Mapping="410" Parent="41" Hidden="1" Connects="501,504" Visible="0"/>
						<Molecule ID="41" Mapping="410" Parent="2" Children="501,502,503,504,505,2006" Name="Sketch 23" XYZ="-0.124623177129257,0,-0.166164236168568" Visible="0"/>
						<Atom3d ID="506" HasProperties="1" Mapping="410" Parent="43" UserID="58" DisplayStyle="Line" XYZ="0.26798483325138,-2.42739603240634,-1.00923164601963" Connections="508,510" ForcefieldType="o2*" Charge="-0.82" Components="O" Visible="0">
							<Properties Force="381.455908973418,370.565594578401,-1136.51180008063" RelativeVelocity="0.0761016913310869,-0.0965249302892132,0.0734534156457847"/>
						</Atom3d>
						<Atom3d ID="507" HasProperties="1" Mapping="410" Parent="43" UserID="59" DisplayStyle="Line" Hidden="1" XYZ="0.276620766181367,-2.40986608942811,-0.968134005076951" Connections="508" ForcefieldType="h1o" Charge="0.41" Components="H" Visible="0">
							<Properties Force="134.797377354397,186.144784813284,415.035414076939" RelativeVelocity="-0.133505754443188,-1.47964501047858,-0.205199160146737"/>
						</Atom3d>
						<Bond ID="508" Mapping="410" Parent="43" Hidden="1" Connects="506,507" Visible="0"/>
						<Atom3d ID="509" HasProperties="1" Mapping="410" Parent="43" UserID="60" DisplayStyle="Line" Hidden="1" XYZ="0.293193935683447,-2.39762478660555,-1.03985509042326" Connections="510" ForcefieldType="h1o" Charge="0.41" Components="H" Visible="0">
							<Properties Force="-587.811921463339,-573.271882652301,758.868593422227" RelativeVelocity="-0.43828513605317,-0.610576478896061,-0.54924440303004"/>
						</Atom3d>
						<Bond ID="510" Mapping="410" Parent="43" Hidden="1" Connects="506,509" Visible="0"/>
						<Molecule ID="43" Mapping="410" Parent="2" Children="506,507,508,509,510,2007" Name="Sketch 23" XYZ="-0.124623177129257,0,-0.166164236168568" Visible="0"/>
						<Atom3d ID="511" HasProperties="1" Mapping="410" Parent="45" UserID="61" DisplayStyle="Line" XYZ="-1.3769056609943,0.103486107213104,-1.28904020347061" Connections="513,515" ForcefieldType="o2*" Charge="-0.82" Components="O" Visible="0">
							<Properties Force="522.680745623169,-107.003527497362,-107.632673855972" RelativeVelocity="-0.132149838606943,0.107687917427379,0.0589084795959293"/>
						</Atom3d>
						<Atom3d ID="512" HasProperties="1" Mapping="410" Parent="45" UserID="62" DisplayStyle="Line" Hidden="1" XYZ="-1.36456671507917,0.14534412714974,-1.30504763210826" Connections="513" ForcefieldType="h1o" Charge="0.41" Components="H" Visible="0">
							<Properties Force="-238.143997752974,3.73585818636045,21.2797586923808" RelativeVelocity="-0.585834860277136,0.104318071082182,0.229125119074058"/>
						</Atom3d>
						<Bond ID="513" Mapping="410" Parent="45" Hidden="1" Connects="511,512" Visible="0"/>
						<Atom3d ID="514" HasProperties="1" Mapping="410" Parent="45" UserID="63" DisplayStyle="Line" Hidden="1" XYZ="-1.4192912954838,0.108640467587783,-1.27286630842627" Connections="515" ForcefieldType="h1o" Charge="0.41" Components="H" Visible="0">
							<Properties Force="-290.985582500402,159.928249699293,61.0328380086493" RelativeVelocity="0.057270660107749,1.27991895636863,0.48966349560729"/>
						</Atom3d>
						<Bond ID="515" Mapping="410" Parent="45" Hidden="1" Connects="511,514" Visible="0"/>
						<Molecule ID="45" Mapping="410" Parent="2" Children="511,512,513,514,515,2008" Name="Sketch 23" XYZ="-0.303253322388207,-0.189456215854546,-0.166164236168568" Visible="0"/>
						<Atom3d ID="516" HasProperties="1" Mapping="410" Parent="47" UserID="64" DisplayStyle="Line" XYZ="1.24067818162838,3.91298981599704,-2.1098723090723" Connections="518,520" ForcefieldType="o2*" Charge="-0.82" Components="O" Visible="0">
							<Properties Force="587.144598020556,-592.315143762619,-177.971781292429" RelativeVelocity="-0.279568786947882,0.144277608701927,-0.0238158825944834"/>
						</Atom3d>
						<Atom3d ID="517" HasProperties="1" Mapping="410" Parent="47" UserID="65" DisplayStyle="Line" Hidden="1" XYZ="1.21338170710512,3.94733161256895,-2.09920179170624" Connections="518" ForcefieldType="h1o" Charge="0.41" Components="H" Visible="0">
							<Properties Force="-529.459785363425,542.800680018566,101.714702321401" RelativeVelocity="0.758655029811606,-1.04525650911786,1.79622199487693"/>
						</Atom3d>
						<Bond ID="518" Mapping="410" Parent="47" Hidden="1" Connects="516,517" Visible="0"/>
						<Atom3d ID="519" HasProperties="1" Mapping="410" Parent="47" UserID="66" DisplayStyle="Line" Hidden="1" XYZ="1.26957052970118,3.91668514644292,-2.07404751347116" Connections="520" ForcefieldType="h1o" Charge="0.41" Components="H" Visible="0">
							<Properties Force="132.259631321006,-104.35866455533,21.8749091821126" RelativeVelocity="0.0262447445807895,0.875477747979865,0.77488501780716"/>
						</Atom3d>
						<Bond ID="520" Mapping="410" Parent="47" Hidden="1" Connects="516,519" Visible="0"/>
						<Molecule ID="47" Mapping="410" Parent="2" Children="516,517,518,519,520,2009" Name="Sketch 23" XYZ="-0.124623177129257,0,-0.166164236168568" Visible="0"/>
						<Atom3d ID="521" HasProperties="1" Mapping="410" Parent="49" UserID="67" DisplayStyle="Line" XYZ="-1.49894809807131,0.120829447498053,-0.23218133147912" Connections="523,525" ForcefieldType="o2*" Charge="-0.82" Components="O" Visible="0">
							<Properties Force="-468.978125167194,188.181764636241,-275.853630375828" RelativeVelocity="-0.0228399951127103,-0.318225433397615,-0.179139616374856"/>
						</Atom3d>
						<Atom3d ID="522" HasProperties="1" Mapping="410" Parent="49" UserID="68" DisplayStyle="Line" Hidden="1" XYZ="-1.51735294355427,0.148721558446049,-0.265163160003121" Connections="523" ForcefieldType="h1o" Charge="0.41" Components="H" Visible="0">
							<Properties Force="288.901747871743,-52.3104062486967,67.6181712804626" RelativeVelocity="-0.627563665147886,0.745019622382792,-0.321361374776293"/>
						</Atom3d>
						<Bond ID="523" Mapping="410" Parent="49" Hidden="1" Connects="521,522" Visible="0"/>
						<Atom3d ID="524" HasProperties="1" Mapping="410" Parent="49" UserID="69" DisplayStyle="Line" Hidden="1" XYZ="-1.53778650045744,0.0964422362239802,-0.224035752107374" Connections="525" ForcefieldType="h1o" Charge="0.41" Components="H" Visible="0">
							<Properties Force="169.431848429616,-149.452940399558,108.568792914271" RelativeVelocity="-0.116041585566383,0.00918478766097404,-0.283128421893259"/>
						</Atom3d>
						<Bond ID="525" Mapping="410" Parent="49" Hidden="1" Connects="521,524" Visible="0"/>
						<Molecule ID="49" Mapping="410" Parent="2" Children="521,522,523,524,525,2010" Name="Sketch 23" XYZ="-0.124623177129257,0,-0.166164236168568" Visible="0"/>
						<Atom3d ID="526" HasProperties="1" Mapping="410" Parent="51" UserID="70" DisplayStyle="Line" XYZ="3.74995320528325,-1.9073680982542,2.51902080156202" Connections="528,530" ForcefieldType="o2*" Charge="-0.82" Components="O" Visible="0">
							<Properties Force="-210.670287912878,-771.126040150364,437.410879752938" RelativeVelocity="0.149071206147199,-0.195505906915318,-0.0811991983885653"/>
						</Atom3d>
						<Atom3d ID="527" HasProperties="1" Mapping="410" Parent="51" UserID="71" DisplayStyle="Line" Hidden="1" XYZ="3.72861730655354,-1.86956157688418,2.53098184756874" Connections="528" ForcefieldType="h1o" Charge="0.41" Components="H" Visible="0">
							<Properties Force="-172.487460780935,564.755702320604,-32.5655870191478" RelativeVelocity="-0.599180854745349,1.66712136317927,0.221597560822957"/>
						</Atom3d>
						<Bond ID="528" Mapping="410" Parent="51" Hidden="1" Connects="526,527" Visible="0"/>
						<Atom3d ID="529" HasProperties="1" Mapping="410" Parent="51" UserID="72" DisplayStyle="Line" Hidden="1" XYZ="3.76355749119125,-1.89999312099373,2.47625459291841" Connections="530" ForcefieldType="h1o" Charge="0.41" Components="H" Visible="0">
							<Properties Force="133.781390699816,180.011326176543,-395.02198923449" RelativeVelocity="-0.453773721584108,-0.0781531105268368,-0.329336587837887"/>
						</Atom3d>
						<Bond ID="530" Mapping="410" Parent="51" Hidden="1" Connects="526,529" Visible="0"/>
						<Molecule ID="51" Mapping="410" Parent="2" Children="526,527,528,529,530,2011" Name="Sketch 23" XYZ="-0.124623177129257,0,-0.166164236168568" Visible="0"/>
						<Atom3d ID="531" HasProperties="1" Mapping="410" Parent="53" UserID="73" DisplayStyle="Line" XYZ="-1.94389298704688,-2.96278916242116,1.38086560986223" Connections="533,535" ForcefieldType="o2*" Charge="-0.82" Components="O" Visible="0">
							<Properties Force="-249.706587472556,161.653763265024,-13.6607051096798" RelativeVelocity="0.070073777919467,0.126070847520432,-0.0505897538938112"/>
						</Atom3d>
						<Atom3d ID="532" HasProperties="1" Mapping="410" Parent="53" UserID="74" DisplayStyle="Line" Hidden="1" XYZ="-1.95370715389656,-2.99796095122132,1.40965875948848" Connections="533" ForcefieldType="h1o" Charge="0.41" Components="H" Visible="0">
							<Properties Force="230.60735935201,-48.8813864485357,-41.8495581962785" RelativeVelocity="-0.0661185892773171,0.324219500692749,-0.0601769134375631"/>
						</Atom3d>
						<Bond ID="533" Mapping="410" Parent="53" Hidden="1" Connects="531,532" Visible="0"/>
						<Atom3d ID="534" HasProperties="1" Mapping="410" Parent="53" UserID="75" DisplayStyle="Line" Hidden="1" XYZ="-1.8989839780322,-2.95602878460333,1.38646951413509" Connections="535" ForcefieldType="h1o" Charge="0.41" Components="H" Visible="0">
							<Properties Force="157.220906929032,-86.7197760154675,119.683755939717" RelativeVelocity="-0.460363982890718,0.312963854161501,-0.15079783056943"/>
						</Atom3d>
						<Bond ID="535" Mapping="410" Parent="53" Hidden="1" Connects="531,534" Visible="0"/>
						<Molecule ID="53" Mapping="410" Parent="2" Children="531,532,533,534,535,2012" Name="Sketch 23" XYZ="-0.699487485721535,-0.308542984664136,-0.166164236168568" Visible="0"/>
						<Atom3d ID="536" HasProperties="1" Mapping="410" Parent="55" UserID="76" DisplayStyle="Line" XYZ="-1.20497652063796,-4.05975335065973,-1.36338009333379" Connections="538,540" ForcefieldType="o2*" Charge="-0.82" Components="O" Visible="0">
							<Properties Force="-291.215412553686,334.427321532048,-1273.27807339451" RelativeVelocity="0.0955028991840667,0.0610178337954944,0.139120513817035"/>
						</Atom3d>
						<Atom3d ID="537" HasProperties="1" Mapping="410" Parent="55" UserID="77" DisplayStyle="Line" Hidden="1" XYZ="-1.19975909401981,-4.05130650806783,-1.41130442606384" Connections="538" ForcefieldType="h1o" Charge="0.41" Components="H" Visible="0">
							<Properties Force="73.4374960137619,-322.963242445279,810.525369217329" RelativeVelocity="0.00625278700632968,-0.0402890337188801,-0.929487035963425"/>
						</Atom3d>
						<Bond ID="538" Mapping="410" Parent="55" Hidden="1" Connects="536,537" Visible="0"/>
						<Atom3d ID="539" HasProperties="1" Mapping="410" Parent="55" UserID="78" DisplayStyle="Line" Hidden="1" XYZ="-1.24718838480833,-4.04054655714161,-1.36137659626736" Connections="540" ForcefieldType="h1o" Charge="0.41" Components="H" Visible="0">
							<Properties Force="-229.168713082987,-85.7620671933036,162.953630762965" RelativeVelocity="0.343531272447768,0.402587540118584,-0.645296170960619"/>
						</Atom3d>
						<Bond ID="540" Mapping="410" Parent="55" Hidden="1" Connects="536,539" Visible="0"/>
						<Molecule ID="55" Mapping="410" Parent="2" Children="536,537,538,539,540,2013" Name="Sketch 23" XYZ="-0.124623177129257,0,-0.166164236168568" Visible="0"/>
						<Atom3d ID="541" HasProperties="1" Mapping="410" Parent="57" UserID="79" DisplayStyle="Line" XYZ="-0.718439191776539,0.563692404788768,-0.765750867539117" Connections="543,545" ForcefieldType="o2*" Charge="-0.82" Components="O" Visible="0">
							<Properties Force="-1148.51963190476,490.3006429352,168.780256332675" RelativeVelocity="-0.0767501581608678,0.181376422575604,-0.376903090648742"/>
						</Atom3d>
						<Atom3d ID="542" HasProperties="1" Mapping="410" Parent="57" UserID="80" DisplayStyle="Line" Hidden="1" XYZ="-0.763441358808185,0.585923753656774,-0.759256332486915" Connections="543" ForcefieldType="h1o" Charge="0.41" Components="H" Visible="0">
							<Properties Force="1221.58117107686,-441.805885568395,-37.6106890869087" RelativeVelocity="-0.781764172025552,0.0271321003086481,-1.19979852884639"/>
						</Atom3d>
						<Bond ID="543" Mapping="410" Parent="57" Hidden="1" Connects="541,542" Visible="0"/>
						<Atom3d ID="544" HasProperties="1" Mapping="410" Parent="57" UserID="81" DisplayStyle="Line" Hidden="1" XYZ="-0.694826285447165,0.577534342212554,-0.72805540498897" Connections="545" ForcefieldType="h1o" Charge="0.41" Components="H" Visible="0">
							<Properties Force="-18.4833241364204,62.1696440951832,3.26417182011504" RelativeVelocity="-0.31942750110405,0.293832259466013,-0.574280569961105"/>
						</Atom3d>
						<Bond ID="545" Mapping="410" Parent="57" Hidden="1" Connects="541,544" Visible="0"/>
						<Molecule ID="57" Mapping="410" Parent="2" Children="541,542,543,544,545,2014" Name="Sketch 23" XYZ="-0.124623177129257,0,-0.166164236168568" Visible="0"/>
						<Atom3d ID="546" HasProperties="1" Mapping="410" Parent="59" UserID="82" DisplayStyle="Line" XYZ="-3.07924357802735,1.2921581636664,-2.89985246502801" Connections="548,550" ForcefieldType="o2*" Charge="-0.82" Components="O" Visible="0">
							<Properties Force="79.8882362044261,677.039289729544,41.4610291149126" RelativeVelocity="-0.271134010465426,0.226645823350672,0.259427312853321"/>
						</Atom3d>
						<Atom3d ID="547" HasProperties="1" Mapping="410" Parent="59" UserID="83" DisplayStyle="Line" Hidden="1" XYZ="-3.05480187486373,1.33035300279684,-2.88754976402667" Connections="548" ForcefieldType="h1o" Charge="0.41" Components="H" Visible="0">
							<Properties Force="-137.000760427932,-264.280625693185,11.2261274505117" RelativeVelocity="-0.610179958287041,1.28570825309651,-0.334180142500731"/>
						</Atom3d>
						<Bond ID="548" Mapping="410" Parent="59" Hidden="1" Connects="546,547" Visible="0"/>
						<Atom3d ID="549" HasProperties="1" Mapping="410" Parent="59" UserID="84" DisplayStyle="Line" Hidden="1" XYZ="-3.04814397532048,1.27765585589354,-2.93058256012602" Connections="550" ForcefieldType="h1o" Charge="0.41" Components="H" Visible="0">
							<Properties Force="135.09423198126,-279.250351110069,-107.475655621436" RelativeVelocity="-1.56320189848929,-0.675379954791284,-0.893571410806518"/>
						</Atom3d>
						<Bond ID="550" Mapping="410" Parent="59" Hidden="1" Connects="546,549" Visible="0"/>
						<Molecule ID="59" Mapping="410" Parent="2" Children="546,547,548,549,550,2015" Name="Sketch 23" XYZ="-0.124623177129257,0,-0.166164236168568" Visible="0"/>
						<Atom3d ID="551" HasProperties="1" Mapping="410" Parent="61" UserID="85" DisplayStyle="Line" XYZ="3.17203522921154,0.30174725388661,-3.404963597538" Connections="553,555" ForcefieldType="o2*" Charge="-0.82" Components="O" Visible="0">
							<Properties Force="823.447703506024,530.02348698611,423.361993814928" RelativeVelocity="-0.138312785578435,-0.184567100423679,0.127889181111655"/>
						</Atom3d>
						<Atom3d ID="552" HasProperties="1" Mapping="410" Parent="61" UserID="86" DisplayStyle="Line" Hidden="1" XYZ="3.13655676495824,0.327448949012981,-3.41596984682046" Connections="553" ForcefieldType="h1o" Charge="0.41" Components="H" Visible="0">
							<Properties Force="-412.656797217594,55.1272408826902,-94.6380281883817" RelativeVelocity="-1.45573831091829,-0.203470494221822,1.33518580357876"/>
						</Atom3d>
						<Bond ID="553" Mapping="410" Parent="61" Hidden="1" Connects="551,552" Visible="0"/>
						<Atom3d ID="554" HasProperties="1" Mapping="410" Parent="61" UserID="87" DisplayStyle="Line" Hidden="1" XYZ="3.19993063362327,0.336876334932434,-3.38582160170083" Connections="555" ForcefieldType="h1o" Charge="0.41" Components="H" Visible="0">
							<Properties Force="-367.023153521035,-723.281469207438,-235.767680373149" RelativeVelocity="-0.00959348806047634,0.0792234563826861,1.35272933361972"/>
						</Atom3d>
						<Bond ID="555" Mapping="410" Parent="61" Hidden="1" Connects="551,554" Visible="0"/>
						<Molecule ID="61" Mapping="410" Parent="2" Children="551,552,553,554,555,2016" Name="Sketch 23" XYZ="-0.124623177129257,0,-0.166164236168568" Visible="0"/>
						<Atom3d ID="556" HasProperties="1" Mapping="410" Parent="63" UserID="88" DisplayStyle="Line" XYZ="0.245286917530297,-0.622513530632921,0.672786892765891" Connections="558,560" ForcefieldType="o2*" Charge="-0.82" Components="O" Visible="0">
							<Properties Force="-1152.3694213287,20.9496892178596,-77.9934865623621" RelativeVelocity="-0.248387594382319,0.0167499549480163,0.173000851475954"/>
						</Atom3d>
						<Atom3d ID="557" HasProperties="1" Mapping="410" Parent="63" UserID="89" DisplayStyle="Line" Hidden="1" XYZ="0.289206828755666,-0.622918838728421,0.67446670774925" Connections="558" ForcefieldType="h1o" Charge="0.41" Components="H" Visible="0">
							<Properties Force="1272.80960303507,-157.604765471379,-16.8096815228845" RelativeVelocity="-0.428037441650576,-0.497964927681269,1.61514870392241"/>
						</Atom3d>
						<Bond ID="558" Mapping="410" Parent="63" Hidden="1" Connects="556,557" Visible="0"/>
						<Atom3d ID="559" HasProperties="1" Mapping="410" Parent="63" UserID="90" DisplayStyle="Line" Hidden="1" XYZ="0.237563689782492,-0.599433427393333,0.712796961161848" Connections="560" ForcefieldType="h1o" Charge="0.41" Components="H" Visible="0">
							<Properties Force="-109.560515939012,28.9354654333332,-208.904033638427" RelativeVelocity="-0.0622063776103032,1.14887241734368,-0.67221971139177"/>
						</Atom3d>
						<Bond ID="560" Mapping="410" Parent="63" Hidden="1" Connects="556,559" Visible="0"/>
						<Molecule ID="63" Mapping="410" Parent="2" Children="556,557,558,559,560,2017" Name="Sketch 23" XYZ="-0.124623177129257,0,-0.166164236168568" Visible="0"/>
						<Atom3d ID="561" HasProperties="1" Mapping="410" Parent="65" UserID="91" DisplayStyle="Line" XYZ="0.850854089604127,4.49135396620491,1.23991414378833" Connections="563,565" ForcefieldType="o2*" Charge="-0.82" Components="O" Visible="0">
							<Properties Force="126.321970731307,-73.8987269838626,-303.169839581194" RelativeVelocity="-0.228885044588409,0.0670182806816414,-0.230242211879942"/>
						</Atom3d>
						<Atom3d ID="562" HasProperties="1" Mapping="410" Parent="65" UserID="92" DisplayStyle="Line" Hidden="1" XYZ="0.862207546999197,4.44859319065422,1.2253507150227" Connections="563" ForcefieldType="h1o" Charge="0.41" Components="H" Visible="0">
							<Properties Force="13.8546091322976,64.902359830274,-3.64052697191201" RelativeVelocity="-0.211922831817793,0.273443559821285,0.810303695214458"/>
						</Atom3d>
						<Bond ID="563" Mapping="410" Parent="65" Hidden="1" Connects="561,562" Visible="0"/>
						<Atom3d ID="564" HasProperties="1" Mapping="410" Parent="65" UserID="93" DisplayStyle="Line" Hidden="1" XYZ="0.861444336957514,4.51377298928564,1.2001812073668" Connections="565" ForcefieldType="h1o" Charge="0.41" Components="H" Visible="0">
							<Properties Force="-47.113040235855,-1.34703010748095,82.6546696173467" RelativeVelocity="-0.96643179064453,1.19200695812582,0.558102602418254"/>
						</Atom3d>
						<Bond ID="565" Mapping="410" Parent="65" Hidden="1" Connects="561,564" Visible="0"/>
						<Molecule ID="65" Mapping="410" Parent="2" Children="561,562,563,564,565,2018" Name="Sketch 23" XYZ="-0.124623177129257,0,-0.166164236168568" Visible="0"/>
						<Atom3d ID="566" HasProperties="1" Mapping="410" Parent="67" UserID="94" DisplayStyle="Line" XYZ="1.14066823433301,3.39546270521694,-0.92084977896494" Connections="568,570" ForcefieldType="o2*" Charge="-0.82" Components="O" Visible="0">
							<Properties Force="-234.377362298664,444.649023961478,-215.735808601783" RelativeVelocity="0.0750975860798877,0.0995393883198729,-0.280843759025554"/>
						</Atom3d>
						<Atom3d ID="567" HasProperties="1" Mapping="410" Parent="67" UserID="95" DisplayStyle="Line" Hidden="1" XYZ="1.16218366291746,3.43112850303763,-0.901617443888337" Connections="568" ForcefieldType="h1o" Charge="0.41" Components="H" Visible="0">
							<Properties Force="75.643525154461,-11.1662374905655,3.14623368808101" RelativeVelocity="0.989917451491314,-0.61633043094985,-0.524470983951869"/>
						</Atom3d>
						<Bond ID="568" Mapping="410" Parent="67" Hidden="1" Connects="566,567" Visible="0"/>
						<Atom3d ID="569" HasProperties="1" Mapping="410" Parent="67" UserID="96" DisplayStyle="Line" Hidden="1" XYZ="1.15738689883694,3.35988637652771,-0.898732512723993" Connections="570" ForcefieldType="h1o" Charge="0.41" Components="H" Visible="0">
							<Properties Force="209.108600758414,-346.275263868915,230.828808971695" RelativeVelocity="0.395402000494546,1.37379055333264,-0.783492145447894"/>
						</Atom3d>
						<Bond ID="570" Mapping="410" Parent="67" Hidden="1" Connects="566,569" Visible="0"/>
						<Molecule ID="67" Mapping="410" Parent="2" Children="566,567,568,569,570,2019" Name="Sketch 23" XYZ="-0.124623177129257,0,-0.166164236168568" Visible="0"/>
						<Atom3d ID="571" HasProperties="1" Mapping="410" Parent="69" UserID="97" DisplayStyle="Line" XYZ="2.02355222877506,-1.37600780709908,3.17628367625082" Connections="573,575" ForcefieldType="o2*" Charge="-0.82" Components="O" Visible="0">
							<Properties Force="-348.978968490188,306.417421677479,47.2824323597196" RelativeVelocity="-0.18607354605497,-0.0507307822019177,-0.109979507533845"/>
						</Atom3d>
						<Atom3d ID="572" HasProperties="1" Mapping="410" Parent="69" UserID="98" DisplayStyle="Line" Hidden="1" XYZ="1.99652448021019,-1.34079305425555,3.19358299092061" Connections="573" ForcefieldType="h1o" Charge="0.41" Components="H" Visible="0">
							<Properties Force="572.451801240721,-345.824036340159,-404.311352569619" RelativeVelocity="1.31321480192884,1.34480668774906,0.371335855405"/>
						</Atom3d>
						<Bond ID="573" Mapping="410" Parent="69" Hidden="1" Connects="571,572" Visible="0"/>
						<Atom3d ID="574" HasProperties="1" Mapping="410" Parent="69" UserID="99" DisplayStyle="Line" Hidden="1" XYZ="2.05295584845376,-1.35636845622034,3.14520262644452" Connections="575" ForcefieldType="h1o" Charge="0.41" Components="H" Visible="0">
							<Properties Force="-230.288814499802,60.8164487372357,331.899471378503" RelativeVelocity="0.545483912472039,0.64168634811072,-1.20421574645018"/>
						</Atom3d>
						<Bond ID="575" Mapping="410" Parent="69" Hidden="1" Connects="571,574" Visible="0"/>
						<Molecule ID="69" Mapping="410" Parent="2" Children="571,572,573,574,575,2020" Name="Sketch 23" XYZ="-0.124623177129257,0,-0.166164236168568" Visible="0"/>
						<Atom3d ID="576" HasProperties="1" Mapping="410" Parent="71" UserID="100" DisplayStyle="Line" XYZ="-1.30744952803426,-1.33181933399304,-3.17647673276838" Connections="578,580" ForcefieldType="o2*" Charge="-0.82" Components="O" Visible="0">
							<Properties Force="425.961958702639,417.0387681307,78.5145058415387" RelativeVelocity="-0.0481553457815906,0.113170418545989,-0.11417986357196"/>
						</Atom3d>
						<Atom3d ID="577" HasProperties="1" Mapping="410" Parent="71" UserID="101" DisplayStyle="Line" Hidden="1" XYZ="-1.30506628783567,-1.37723368300856,-3.178739690981" Connections="578" ForcefieldType="h1o" Charge="0.41" Components="H" Visible="0">
							<Properties Force="112.75403077954,-270.902190922095,-238.901817647994" RelativeVelocity="-0.301413967226837,-0.403479021048725,-0.199309966950118"/>
						</Atom3d>
						<Bond ID="578" Mapping="410" Parent="71" Hidden="1" Connects="576,577" Visible="0"/>
						<Atom3d ID="579" HasProperties="1" Mapping="410" Parent="71" UserID="102" DisplayStyle="Line" Hidden="1" XYZ="-1.26810121047023,-1.31891776414017,-3.20111758535434" Connections="580" ForcefieldType="h1o" Charge="0.41" Components="H" Visible="0">
							<Properties Force="-587.475733923542,-309.685656820051,172.357798681555" RelativeVelocity="0.284413534954112,-0.545746789988955,0.632166343469662"/>
						</Atom3d>
						<Bond ID="580" Mapping="410" Parent="71" Hidden="1" Connects="576,579" Visible="0"/>
						<Molecule ID="71" Mapping="410" Parent="2" Children="576,577,578,579,580,2021" Name="Sketch 23" XYZ="-0.124623177129257,0,-0.166164236168568" Visible="0"/>
						<Atom3d ID="581" HasProperties="1" Mapping="410" Parent="73" UserID="103" DisplayStyle="Line" XYZ="0.667648073221273,-3.86166846788622,-0.666750211572946" Connections="583,585" ForcefieldType="o2*" Charge="-0.82" Components="O" Visible="0">
							<Properties Force="135.563110368473,-308.007211002998,279.198524819813" RelativeVelocity="-0.066785723119067,-0.129448823725884,0.140949558039775"/>
						</Atom3d>
						<Atom3d ID="582" HasProperties="1" Mapping="410" Parent="73" UserID="104" DisplayStyle="Line" Hidden="1" XYZ="0.622829132680228,-3.85626705532882,-0.656179382861162" Connections="583" ForcefieldType="h1o" Charge="0.41" Components="H" Visible="0">
							<Properties Force="-115.734761329872,133.864576648336,154.76632693095" RelativeVelocity="-1.15952454577631,0.374780601120284,-0.190690528841043"/>
						</Atom3d>
						<Bond ID="583" Mapping="410" Parent="73" Hidden="1" Connects="581,582" Visible="0"/>
						<Atom3d ID="584" HasProperties="1" Mapping="410" Parent="73" UserID="105" DisplayStyle="Line" Hidden="1" XYZ="0.660964238672604,-3.87458772622273,-0.709003905646997" Connections="585" ForcefieldType="h1o" Charge="0.41" Components="H" Visible="0">
							<Properties Force="-32.9470160528595,-185.207657279345,-668.353914999293" RelativeVelocity="0.664262205574039,-0.874494579941712,-1.30119164089049"/>
						</Atom3d>
						<Bond ID="585" Mapping="410" Parent="73" Hidden="1" Connects="581,584" Visible="0"/>
						<Molecule ID="73" Mapping="410" Parent="2" Children="581,582,583,584,585,2022" Name="Sketch 23" XYZ="-0.480259571427869,-0.493668775462618,-0.166164236168568" Visible="0"/>
						<Atom3d ID="586" HasProperties="1" Mapping="410" Parent="75" UserID="106" DisplayStyle="Line" XYZ="0.319692297377817,-1.34068755792877,-3.09203620378744" Connections="588,590" ForcefieldType="o2*" Charge="-0.82" Components="O" Visible="0">
							<Properties Force="-20.1990054894697,-15.5464170091487,-167.823010201952" RelativeVelocity="-0.0109752287500645,-0.0597582221420056,0.0654354643193437"/>
						</Atom3d>
						<Atom3d ID="587" HasProperties="1" Mapping="410" Parent="75" UserID="107" DisplayStyle="Line" Hidden="1" XYZ="0.365606228077209,-1.34368896254691,-3.09761784815716" Connections="588" ForcefieldType="h1o" Charge="0.41" Components="H" Visible="0">
							<Properties Force="-105.335690028717,9.23994169211046,-219.315276361619" RelativeVelocity="0.0470979075362968,1.50336968351076,0.59408683343577"/>
						</Atom3d>
						<Bond ID="588" Mapping="410" Parent="75" Hidden="1" Connects="586,587" Visible="0"/>
						<Atom3d ID="589" HasProperties="1" Mapping="410" Parent="75" UserID="108" DisplayStyle="Line" Hidden="1" XYZ="0.302593086090545,-1.33401662306839,-3.13562499036241" Connections="590" ForcefieldType="h1o" Charge="0.41" Components="H" Visible="0">
							<Properties Force="213.062913276319,-0.525574910756163,384.947247891192" RelativeVelocity="0.421688456099003,1.38082408557848,0.761775448426087"/>
						</Atom3d>
						<Bond ID="590" Mapping="410" Parent="75" Hidden="1" Connects="586,589" Visible="0"/>
						<Molecule ID="75" Mapping="410" Parent="2" Children="586,587,588,589,590,2023" Name="Sketch 23" XYZ="-0.124623177129257,0,-0.166164236168568" Visible="0"/>
						<Atom3d ID="591" HasProperties="1" Mapping="410" Parent="77" UserID="109" DisplayStyle="Line" XYZ="-2.2441548055891,-0.686081961588766,0.0137682559939821" Connections="593,595" ForcefieldType="o2*" Charge="-0.82" Components="O" Visible="0">
							<Properties Force="58.7856258893261,-77.5708077433898,742.298341996601" RelativeVelocity="-0.319045444450915,-0.174458360040711,-0.0135556848152999"/>
						</Atom3d>
						<Atom3d ID="592" HasProperties="1" Mapping="410" Parent="77" UserID="110" DisplayStyle="Line" Hidden="1" XYZ="-2.24185887261993,-0.697858840779598,-0.0297638784259939" Connections="593" ForcefieldType="h1o" Charge="0.41" Components="H" Visible="0">
							<Properties Force="32.115531773015,-236.343833408022,-707.461494111963" RelativeVelocity="-1.1055632925439,0.212848924286419,0.439499985561445"/>
						</Atom3d>
						<Bond ID="593" Mapping="410" Parent="77" Hidden="1" Connects="591,592" Visible="0"/>
						<Atom3d ID="594" HasProperties="1" Mapping="410" Parent="77" UserID="111" DisplayStyle="Line" Hidden="1" XYZ="-2.24037489971103,-0.729148152421492,0.032601125287635" Connections="595" ForcefieldType="h1o" Charge="0.41" Components="H" Visible="0">
							<Properties Force="-62.2429698672002,273.56069414105,-84.5202145205969" RelativeVelocity="0.469494418550577,0.327951872559418,-0.0525374704051384"/>
						</Atom3d>
						<Bond ID="595" Mapping="410" Parent="77" Hidden="1" Connects="591,594" Visible="0"/>
						<Molecule ID="77" Mapping="410" Parent="2" Children="591,592,593,594,595,2024" Name="Sketch 23" XYZ="-0.356842375232917,-0.0714520596064315,-0.166164236168568" Visible="0"/>
						<Atom3d ID="596" HasProperties="1" Mapping="410" Parent="79" UserID="112" DisplayStyle="Line" XYZ="-0.617797946877136,1.24942594136906,0.20608039220567" Connections="598,600" ForcefieldType="o2*" Charge="-0.82" Components="O" Visible="0">
							<Properties Force="245.8915763917,-73.8144221179574,-428.117301323779" RelativeVelocity="0.0344076939130031,-0.534055827315888,0.310937125535962"/>
						</Atom3d>
						<Atom3d ID="597" HasProperties="1" Mapping="410" Parent="79" UserID="113" DisplayStyle="Line" Hidden="1" XYZ="-0.645066844450936,1.21616536625139,0.186221452529187" Connections="598" ForcefieldType="h1o" Charge="0.41" Components="H" Visible="0">
							<Properties Force="340.762912387383,261.57153881999,103.52489653608" RelativeVelocity="-1.04264342149072,0.485234335019935,1.13960952044336"/>
						</Atom3d>
						<Bond ID="598" Mapping="410" Parent="79" Hidden="1" Connects="596,597" Visible="0"/>
						<Atom3d ID="599" HasProperties="1" Mapping="410" Parent="79" UserID="114" DisplayStyle="Line" Hidden="1" XYZ="-0.58514002435254,1.25879215707928,0.172675093041614" Connections="600" ForcefieldType="h1o" Charge="0.41" Components="H" Visible="0">
							<Properties Force="-479.400455444391,-220.128204102633,300.249399326563" RelativeVelocity="-1.06101997838527,-0.185496219118002,-0.411368385302002"/>
						</Atom3d>
						<Bond ID="600" Mapping="410" Parent="79" Hidden="1" Connects="596,599" Visible="0"/>
						<Molecule ID="79" Mapping="410" Parent="2" Children="596,597,598,599,600,2025" Name="Sketch 23" XYZ="-0.124623177129257,0,-0.166164236168568" Visible="0"/>
						<Atom3d ID="601" HasProperties="1" Mapping="410" Parent="81" UserID="115" DisplayStyle="Line" XYZ="0.264452153222168,4.81710548168326,-0.315949901711192" Connections="603,605" ForcefieldType="o2*" Charge="-0.82" Components="O" Visible="0">
							<Properties Force="-88.7340460677806,-321.089018450801,-181.034797273664" RelativeVelocity="-0.0684890669686573,0.238123294677691,0.201893377124326"/>
						</Atom3d>
						<Atom3d ID="602" HasProperties="1" Mapping="410" Parent="81" UserID="116" DisplayStyle="Line" Hidden="1" XYZ="0.276320477984555,4.84720580199554,-0.3503810239465" Connections="603" ForcefieldType="h1o" Charge="0.41" Components="H" Visible="0">
							<Properties Force="-248.685963652444,-457.831721047054,62.1334947298026" RelativeVelocity="-0.283674744132408,-0.266024706739477,-0.561136234000854"/>
						</Atom3d>
						<Bond ID="603" Mapping="410" Parent="81" Hidden="1" Connects="601,602" Visible="0"/>
						<Atom3d ID="604" HasProperties="1" Mapping="410" Parent="81" UserID="117" DisplayStyle="Line" Hidden="1" XYZ="0.248841960148901,4.77732549128209,-0.337645434890327" Connections="605" ForcefieldType="h1o" Charge="0.41" Components="H" Visible="0">
							<Properties Force="249.788635480952,737.681043008224,112.369802652814" RelativeVelocity="-0.352865212468904,-0.275907470815083,-0.437089471104338"/>
						</Atom3d>
						<Bond ID="605" Mapping="410" Parent="81" Hidden="1" Connects="601,604" Visible="0"/>
						<Molecule ID="81" Mapping="410" Parent="2" Children="601,602,603,604,605,2026" Name="Sketch 23" XYZ="-0.124623177129257,0,-0.166164236168568" Visible="0"/>
						<Atom3d ID="606" HasProperties="1" Mapping="410" Parent="83" UserID="118" DisplayStyle="Line" XYZ="2.79162049889994,3.66627839179485,0.746996896406346" Connections="608,610" ForcefieldType="o2*" Charge="-0.82" Components="O" Visible="0">
							<Properties Force="-499.687070773506,-535.010118172336,-179.099572112839" RelativeVelocity="-0.189379155025513,0.150523741181689,0.307041114801643"/>
						</Atom3d>
						<Atom3d ID="607" HasProperties="1" Mapping="410" Parent="83" UserID="119" DisplayStyle="Line" Hidden="1" XYZ="2.8295257579698,3.68840255832693,0.756496506089213" Connections="608" ForcefieldType="h1o" Charge="0.41" Components="H" Visible="0">
							<Properties Force="549.943377308438,487.014428439477,65.8465393797674" RelativeVelocity="0.192891805593407,-0.971181102211763,0.233370944907982"/>
						</Atom3d>
						<Bond ID="608" Mapping="410" Parent="83" Hidden="1" Connects="606,607" Visible="0"/>
						<Atom3d ID="609" HasProperties="1" Mapping="410" Parent="83" UserID="120" DisplayStyle="Line" Hidden="1" XYZ="2.81088692207615,3.62688141528854,0.730371961543848" Connections="610" ForcefieldType="h1o" Charge="0.41" Components="H" Visible="0">
							<Properties Force="-173.082519908268,90.7151839196816,127.918810935168" RelativeVelocity="-0.950822350464819,0.17973411784803,1.58416010135387"/>
						</Atom3d>
						<Bond ID="610" Mapping="410" Parent="83" Hidden="1" Connects="606,609" Visible="0"/>
						<Molecule ID="83" Mapping="410" Parent="2" Children="606,607,608,609,610,2027" Name="Sketch 23" XYZ="-0.124623177129257,0,-0.166164236168568" Visible="0"/>
						<Atom3d ID="611" HasProperties="1" Mapping="410" Parent="85" UserID="121" DisplayStyle="Line" XYZ="1.2446153607432,2.85397710899722,1.4030298276846" Connections="613,615" ForcefieldType="o2*" Charge="-0.82" Components="O" Visible="0">
							<Properties Force="144.613171863422,-515.020538614956,-365.233759403648" RelativeVelocity="-0.233530414697504,-0.0145911387077475,-0.0435790134773169"/>
						</Atom3d>
						<Atom3d ID="612" HasProperties="1" Mapping="410" Parent="85" UserID="122" DisplayStyle="Line" Hidden="1" XYZ="1.22559125478855,2.84565886228212,1.36006078491687" Connections="613" ForcefieldType="h1o" Charge="0.41" Components="H" Visible="0">
							<Properties Force="196.072686348102,145.823220804253,437.021335214157" RelativeVelocity="0.333487363046468,-0.473094376097906,-0.280470009175194"/>
						</Atom3d>
						<Bond ID="613" Mapping="410" Parent="85" Hidden="1" Connects="611,612" Visible="0"/>
						<Atom3d ID="614" HasProperties="1" Mapping="410" Parent="85" UserID="123" DisplayStyle="Line" Hidden="1" XYZ="1.27989121555876,2.82241767945173,1.40479290524206" Connections="615" ForcefieldType="h1o" Charge="0.41" Components="H" Visible="0">
							<Properties Force="-438.293044379591,395.761183316689,-91.8877321614519" RelativeVelocity="0.327523397496168,-0.131086876916522,0.685784864942157"/>
						</Atom3d>
						<Bond ID="615" Mapping="410" Parent="85" Hidden="1" Connects="611,614" Visible="0"/>
						<Molecule ID="85" Mapping="410" Parent="2" Children="611,612,613,614,615,2028" Name="Sketch 23" XYZ="-0.124623177129257,0,-0.166164236168568" Visible="0"/>
						<Atom3d ID="616" HasProperties="1" Mapping="410" Parent="87" UserID="124" DisplayStyle="Line" XYZ="-3.38522090498754,0.488194835805869,1.87874374983832" Connections="618,620" ForcefieldType="o2*" Charge="-0.82" Components="O" Visible="0">
							<Properties Force="-220.626443096208,-0.133531371726875,276.924267836859" RelativeVelocity="-0.101253246098146,0.151034061672171,0.324494230944719"/>
						</Atom3d>
						<Atom3d ID="617" HasProperties="1" Mapping="410" Parent="87" UserID="125" DisplayStyle="Line" Hidden="1" XYZ="-3.40269436111175,0.512208814534401,1.91519147804875" Connections="618" ForcefieldType="h1o" Charge="0.41" Components="H" Visible="0">
							<Properties Force="171.408915608375,-124.818278317993,-313.066512917575" RelativeVelocity="0.793600125021101,-0.485583690643691,-0.495084818703389"/>
						</Atom3d>
						<Bond ID="618" Mapping="410" Parent="87" Hidden="1" Connects="616,617" Visible="0"/>
						<Atom3d ID="619" HasProperties="1" Mapping="410" Parent="87" UserID="126" DisplayStyle="Line" Hidden="1" XYZ="-3.41675243157348,0.500811911746674,1.84619625131522" Connections="620" ForcefieldType="h1o" Charge="0.41" Components="H" Visible="0">
							<Properties Force="63.2696750980312,55.9722641766887,31.6524322805976" RelativeVelocity="-1.06619317894655,0.974797355086429,-1.11184192429164"/>
						</Atom3d>
						<Bond ID="620" Mapping="410" Parent="87" Hidden="1" Connects="616,619" Visible="0"/>
						<Molecule ID="87" Mapping="410" Parent="2" Children="616,617,618,619,620,2029" Name="Sketch 23" XYZ="-0.124623177129257,0,-0.166164236168568" Visible="0"/>
						<Atom3d ID="621" HasProperties="1" Mapping="410" Parent="89" UserID="127" DisplayStyle="Line" XYZ="3.0309546183644,1.43919299674468,-0.703427096910873" Connections="623,625" ForcefieldType="o2*" Charge="-0.82" Components="O" Visible="0">
							<Properties Force="308.814270636748,132.19805727066,-256.526009228695" RelativeVelocity="0.367570968281249,0.0731580419772908,-0.0936210473809728"/>
						</Atom3d>
						<Atom3d ID="622" HasProperties="1" Mapping="410" Parent="89" UserID="128" DisplayStyle="Line" Hidden="1" XYZ="3.06150306609338,1.46323910371653,-0.729927699371365" Connections="623" ForcefieldType="h1o" Charge="0.41" Components="H" Visible="0">
							<Properties Force="-191.758857212699,57.5803301693589,0.659415184469683" RelativeVelocity="0.0873827146832981,0.509653842857395,0.280924274438834"/>
						</Atom3d>
						<Bond ID="623" Mapping="410" Parent="89" Hidden="1" Connects="621,622" Visible="0"/>
						<Atom3d ID="624" HasProperties="1" Mapping="410" Parent="89" UserID="129" DisplayStyle="Line" Hidden="1" XYZ="3.06163088448742,1.4063942719644,-0.690972018199148" Connections="625" ForcefieldType="h1o" Charge="0.41" Components="H" Visible="0">
							<Properties Force="-135.856263063333,-108.250365318992,125.268639682674" RelativeVelocity="-0.343253014772209,1.1372112414848,-0.461204850672787"/>
						</Atom3d>
						<Bond ID="625" Mapping="410" Parent="89" Hidden="1" Connects="621,624" Visible="0"/>
						<Molecule ID="89" Mapping="410" Parent="2" Children="621,622,623,624,625,2030" Name="Sketch 23" XYZ="-0.124623177129257,0,-0.166164236168568" Visible="0"/>
						<Atom3d ID="626" HasProperties="1" Mapping="410" Parent="91" UserID="130" DisplayStyle="Line" XYZ="1.37287186602821,0.865522954937692,-0.737612488286127" Connections="628,630" ForcefieldType="o2*" Charge="-0.82" Components="O" Visible="0">
							<Properties Force="161.948007557536,180.516180464586,97.8358797884584" RelativeVelocity="0.0464320101278254,0.20862486904796,0.133246995559973"/>
						</Atom3d>
						<Atom3d ID="627" HasProperties="1" Mapping="410" Parent="91" UserID="131" DisplayStyle="Line" Hidden="1" XYZ="1.33717452442979,0.888227260606171,-0.756966329553247" Connections="628" ForcefieldType="h1o" Charge="0.41" Components="H" Visible="0">
							<Properties Force="83.5333095386346,41.5330934193304,96.6140914806536" RelativeVelocity="-0.191634340737046,0.246222347034698,1.5020853818194"/>
						</Atom3d>
						<Bond ID="628" Mapping="410" Parent="91" Hidden="1" Connects="626,627" Visible="0"/>
						<Atom3d ID="629" HasProperties="1" Mapping="410" Parent="91" UserID="132" DisplayStyle="Line" Hidden="1" XYZ="1.39625611793001,0.90308960777275,-0.721370089261641" Connections="630" ForcefieldType="h1o" Charge="0.41" Components="H" Visible="0">
							<Properties Force="-169.274311683769,-294.847474418366,-91.3658202197498" RelativeVelocity="-0.113534130656502,0.817272042665151,-0.577868690294863"/>
						</Atom3d>
						<Bond ID="630" Mapping="410" Parent="91" Hidden="1" Connects="626,629" Visible="0"/>
						<Molecule ID="91" Mapping="410" Parent="2" Children="626,627,628,629,630,2031" Name="Sketch 23" XYZ="-0.124623177129257,0,-0.166164236168568" Visible="0"/>
						<Atom3d ID="631" HasProperties="1" Mapping="410" Parent="93" UserID="133" DisplayStyle="Line" XYZ="-0.0941363454898131,-1.72249425114884,2.24851084784175" Connections="633,635" ForcefieldType="o2*" Charge="-0.82" Components="O" Visible="0">
							<Properties Force="745.306114363949,-255.113036155957,-606.244430181796" RelativeVelocity="-0.0495844787437587,0.0521687495088691,0.156316750867291"/>
						</Atom3d>
						<Atom3d ID="632" HasProperties="1" Mapping="410" Parent="93" UserID="134" DisplayStyle="Line" Hidden="1" XYZ="-0.0922441541022091,-1.68782208902572,2.21718772827257" Connections="633" ForcefieldType="h1o" Charge="0.41" Components="H" Visible="0">
							<Properties Force="-237.055405667159,196.844207742872,228.428074531646" RelativeVelocity="-1.11807007614736,-1.04275158519,-0.358251234767406"/>
						</Atom3d>
						<Bond ID="633" Mapping="410" Parent="93" Hidden="1" Connects="631,632" Visible="0"/>
						<Atom3d ID="634" HasProperties="1" Mapping="410" Parent="93" UserID="135" DisplayStyle="Line" Hidden="1" XYZ="-0.0563551904865177,-1.74347729844773,2.22683027135602" Connections="635" ForcefieldType="h1o" Charge="0.41" Components="H" Visible="0">
							<Properties Force="-457.591334746582,79.2855911207065,448.049360038951" RelativeVelocity="-1.58700658141226,-1.32533543844034,1.02807352906908"/>
						</Atom3d>
						<Bond ID="635" Mapping="410" Parent="93" Hidden="1" Connects="631,634" Visible="0"/>
						<Molecule ID="93" Mapping="410" Parent="2" Children="631,632,633,634,635,2032" Name="Sketch 23" XYZ="-0.124623177129257,0,-0.166164236168568" Visible="0"/>
						<Atom3d ID="636" HasProperties="1" Mapping="410" Parent="95" UserID="136" DisplayStyle="Line" XYZ="-3.70838388219662,0.621067283498367,-2.87950603957055" Connections="638,640" ForcefieldType="o2*" Charge="-0.82" Components="O" Visible="0">
							<Properties Force="15.3671879399275,-925.153553262869,22.5052178161893" RelativeVelocity="0.194284004966346,-0.130159455106334,-0.0243987569030017"/>
						</Atom3d>
						<Atom3d ID="637" HasProperties="1" Mapping="410" Parent="95" UserID="137" DisplayStyle="Line" Hidden="1" XYZ="-3.69594839838587,0.609514586329717,-2.8356400107888" Connections="638" ForcefieldType="h1o" Charge="0.41" Components="H" Visible="0">
							<Properties Force="-139.557092235042,-14.5852113343775,-325.093190100504" RelativeVelocity="0.824729112945562,-0.287397082979732,-0.0487780373005204"/>
						</Atom3d>
						<Bond ID="638" Mapping="410" Parent="95" Hidden="1" Connects="636,637" Visible="0"/>
						<Atom3d ID="639" HasProperties="1" Mapping="410" Parent="95" UserID="138" DisplayStyle="Line" Hidden="1" XYZ="-3.70758330126351,0.665423876137331,-2.87908002524717" Connections="640" ForcefieldType="h1o" Charge="0.41" Components="H" Visible="0">
							<Properties Force="129.921656138636,837.335772576266,48.7483233348283" RelativeVelocity="-0.429166931318105,0.0470941518640536,-0.590940659061706"/>
						</Atom3d>
						<Bond ID="640" Mapping="410" Parent="95" Hidden="1" Connects="636,639" Visible="0"/>
						<Molecule ID="95" Mapping="410" Parent="2" Children="636,637,638,639,640,2033" Name="Sketch 23" XYZ="-0.124623177129257,0,-0.166164236168568" Visible="0"/>
						<Atom3d ID="641" HasProperties="1" Mapping="410" Parent="97" UserID="139" DisplayStyle="Line" XYZ="0.702791000686795,-0.606910640251426,-0.165969784557828" Connections="643,645" ForcefieldType="o2*" Charge="-0.82" Components="O" Visible="0">
							<Properties Force="135.017168675388,321.023571737598,454.782571158359" RelativeVelocity="0.128792092335509,-0.168464937970097,-0.0988272599784267"/>
						</Atom3d>
						<Atom3d ID="642" HasProperties="1" Mapping="410" Parent="97" UserID="140" DisplayStyle="Line" Hidden="1" XYZ="0.680369386408399,-0.645228437124214,-0.175221686756314" Connections="643" ForcefieldType="h1o" Charge="0.41" Components="H" Visible="0">
							<Properties Force="-113.515062472207,-357.749916748537,-413.49290836051" RelativeVelocity="0.800590066836353,0.087159054416367,0.493426326620018"/>
						</Atom3d>
						<Bond ID="643" Mapping="410" Parent="97" Hidden="1" Connects="641,642" Visible="0"/>
						<Atom3d ID="644" HasProperties="1" Mapping="410" Parent="97" UserID="141" DisplayStyle="Line" Hidden="1" XYZ="0.668251183074835,-0.587603282745658,-0.142121125766427" Connections="645" ForcefieldType="h1o" Charge="0.41" Components="H" Visible="0">
							<Properties Force="33.6604295280661,284.565524209205,-24.8185865518512" RelativeVelocity="0.127351078679166,0.203322660717482,0.453119454413272"/>
						</Atom3d>
						<Bond ID="645" Mapping="410" Parent="97" Hidden="1" Connects="641,644" Visible="0"/>
						<Molecule ID="97" Mapping="410" Parent="2" Children="641,642,643,644,645,2034" Name="Sketch 23" XYZ="-0.613600645464363,0.225543114112554,-0.166164236168568" Visible="0"/>
						<Atom3d ID="646" HasProperties="1" Mapping="410" Parent="99" UserID="142" DisplayStyle="Line" XYZ="1.25364703215192,3.14854484028938,-0.222983453372773" Connections="648,650" ForcefieldType="o2*" Charge="-0.82" Components="O" Visible="0">
							<Properties Force="-370.590254108737,58.0798751278658,-280.075899769925" RelativeVelocity="-0.0252387890261622,-0.244510344224194,0.100611777563392"/>
						</Atom3d>
						<Atom3d ID="647" HasProperties="1" Mapping="410" Parent="99" UserID="143" DisplayStyle="Line" Hidden="1" XYZ="1.24360743781685,3.17451084354729,-0.261250032925007" Connections="648" ForcefieldType="h1o" Charge="0.41" Components="H" Visible="0">
							<Properties Force="30.4676610603256,-246.704920196733,266.465497858003" RelativeVelocity="-1.68769788301086,-1.03814873201065,-0.745783850292142"/>
						</Atom3d>
						<Bond ID="648" Mapping="410" Parent="99" Hidden="1" Connects="646,647" Visible="0"/>
						<Atom3d ID="649" HasProperties="1" Mapping="410" Parent="99" UserID="144" DisplayStyle="Line" Hidden="1" XYZ="1.29516560726061,3.16480203481959,-0.213047362088143" Connections="650" ForcefieldType="h1o" Charge="0.41" Components="H" Visible="0">
							<Properties Force="308.262114164146,199.745056969581,118.872914515692" RelativeVelocity="-0.00139439120565548,-0.594432436571431,-0.689669895942191"/>
						</Atom3d>
						<Bond ID="650" Mapping="410" Parent="99" Hidden="1" Connects="646,649" Visible="0"/>
						<Molecule ID="99" Mapping="410" Parent="2" Children="646,647,648,649,650,2035" Name="Sketch 23" XYZ="-0.124623177129257,0,-0.166164236168568" Visible="0"/>
						<Atom3d ID="651" HasProperties="1" Mapping="410" Parent="101" UserID="145" DisplayStyle="Line" XYZ="-1.00190336279292,0.133111438159309,6.61535916804141" Connections="653,655" ForcefieldType="o2*" Charge="-0.82" Components="O" Visible="0">
							<Properties Force="286.187211372997,-213.161550863832,-181.136265927413" RelativeVelocity="-0.0166502950721293,0.139282090509555,0.169447707149233"/>
						</Atom3d>
						<Atom3d ID="652" HasProperties="1" Mapping="410" Parent="101" UserID="146" DisplayStyle="Line" Hidden="1" XYZ="-1.04579599439575,0.125326757626553,6.62581391206787" Connections="653" ForcefieldType="h1o" Charge="0.41" Components="H" Visible="0">
							<Properties Force="-289.491205013706,-45.1680499994235,23.9038554086437" RelativeVelocity="-0.145943857662809,0.18005537765449,0.116486782140709"/>
						</Atom3d>
						<Bond ID="653" Mapping="410" Parent="101" Hidden="1" Connects="651,652" Visible="0"/>
						<Atom3d ID="654" HasProperties="1" Mapping="410" Parent="101" UserID="147" DisplayStyle="Line" Hidden="1" XYZ="-1.00196556270796,0.122689169489708,6.56991457676627" Connections="655" ForcefieldType="h1o" Charge="0.41" Components="H" Visible="0">
							<Properties Force="-28.8588504003405,186.222463263612,204.650514143709" RelativeVelocity="0.202009615186172,1.48881943206096,1.11186798022987"/>
						</Atom3d>
						<Bond ID="655" Mapping="410" Parent="101" Hidden="1" Connects="651,654" Visible="0"/>
						<Molecule ID="101" Mapping="410" Parent="2" Children="651,652,653,654,655,2036" Name="Sketch 23" XYZ="-0.124623177129257,0,-0.166164236168568" Visible="0"/>
						<Atom3d ID="656" HasProperties="1" Mapping="410" Parent="103" UserID="148" DisplayStyle="Line" XYZ="-0.230477978893105,2.26727052011692,-0.73692003629667" Connections="658,660" ForcefieldType="o2*" Charge="-0.82" Components="O" Visible="0">
							<Properties Force="1245.82895678934,-529.783717825169,-77.9908972038864" RelativeVelocity="-0.0775992184483042,-0.0727999231600619,0.0603873270458446"/>
						</Atom3d>
						<Atom3d ID="657" HasProperties="1" Mapping="410" Parent="103" UserID="149" DisplayStyle="Line" Hidden="1" XYZ="-0.215300029342756,2.23229836291531,-0.765097270792781" Connections="658" ForcefieldType="h1o" Charge="0.41" Components="H" Visible="0">
							<Properties Force="-466.032701234325,379.063679322352,211.820767366705" RelativeVelocity="0.274907956999718,1.41941055677419,0.37470094598863"/>
						</Atom3d>
						<Bond ID="658" Mapping="410" Parent="103" Hidden="1" Connects="656,657" Visible="0"/>
						<Atom3d ID="659" HasProperties="1" Mapping="410" Parent="103" UserID="150" DisplayStyle="Line" Hidden="1" XYZ="-0.185624324740292,2.27844584063313,-0.723703451382277" Connections="660" ForcefieldType="h1o" Charge="0.41" Components="H" Visible="0">
							<Properties Force="-695.433056373881,134.8303353181,-132.509490529684" RelativeVelocity="-0.32159983848625,0.534246594723913,-0.576213671994757"/>
						</Atom3d>
						<Bond ID="660" Mapping="410" Parent="103" Hidden="1" Connects="656,659" Visible="0"/>
						<Molecule ID="103" Mapping="410" Parent="2" Children="656,657,658,659,660,2037" Name="Sketch 23" XYZ="-0.41151401648454,-0.267043047109264,-0.166164236168568" Visible="0"/>
						<Atom3d ID="661" HasProperties="1" Mapping="410" Parent="105" UserID="151" DisplayStyle="Line" XYZ="-0.458311576401575,-0.466596705179556,2.78716667793541" Connections="663,665" ForcefieldType="o2*" Charge="-0.82" Components="O" Visible="0">
							<Properties Force="1105.31733221955,951.40813251195,-289.247918693455" RelativeVelocity="0.0288371262741468,0.0406269539868505,0.00846764956800608"/>
						</Atom3d>
						<Atom3d ID="662" HasProperties="1" Mapping="410" Parent="105" UserID="152" DisplayStyle="Line" Hidden="1" XYZ="-0.446590678998722,-0.444317734077638,2.74662907009845" Connections="663" ForcefieldType="h1o" Charge="0.41" Components="H" Visible="0">
							<Properties Force="114.842200619377,-231.624408311776,469.716346881819" RelativeVelocity="0.08383198800785,0.377266179410745,-0.0107083010148737"/>
						</Atom3d>
						<Bond ID="663" Mapping="410" Parent="105" Hidden="1" Connects="661,662" Visible="0"/>
						<Atom3d ID="664" HasProperties="1" Mapping="410" Parent="105" UserID="153" DisplayStyle="Line" Hidden="1" XYZ="-0.494146459772494,-0.487069438436854,2.77265819389997" Connections="665" ForcefieldType="h1o" Charge="0.41" Components="H" Visible="0">
							<Properties Force="-1099.48874997389,-817.763095419343,-417.420033860253" RelativeVelocity="0.156590732620304,0.585400900688452,-0.583374565944388"/>
						</Atom3d>
						<Bond ID="665" Mapping="410" Parent="105" Hidden="1" Connects="661,664" Visible="0"/>
						<Molecule ID="105" Mapping="410" Parent="2" Children="661,662,663,664,665,2038" Name="Sketch 23" XYZ="-0.384448842960457,0.236369183589957,-0.166164236168568" Visible="0"/>
						<Atom3d ID="666" HasProperties="1" Mapping="410" Parent="107" UserID="154" DisplayStyle="Line" XYZ="-1.38110307120662,0.311437108499079,2.78843229604668" Connections="668,670" ForcefieldType="o2*" Charge="-0.82" Components="O" Visible="0">
							<Properties Force="15.8133687371983,252.579698690511,-30.6389065542726" RelativeVelocity="0.226360303140545,0.0915204679200699,0.0686015094499592"/>
						</Atom3d>
						<Atom3d ID="667" HasProperties="1" Mapping="410" Parent="107" UserID="155" DisplayStyle="Line" Hidden="1" XYZ="-1.42181251552148,0.326904194973896,2.77276910061941" Connections="668" ForcefieldType="h1o" Charge="0.41" Components="H" Visible="0">
							<Properties Force="165.192042538178,51.7572524975803,-106.846422866728" RelativeVelocity="0.0273090487615216,0.13501157301344,0.369192401211369"/>
						</Atom3d>
						<Bond ID="668" Mapping="410" Parent="107" Hidden="1" Connects="666,667" Visible="0"/>
						<Atom3d ID="669" HasProperties="1" Mapping="410" Parent="107" UserID="156" DisplayStyle="Line" Hidden="1" XYZ="-1.39781323964114,0.280556025630606,2.81772998517905" Connections="670" ForcefieldType="h1o" Charge="0.41" Components="H" Visible="0">
							<Properties Force="-112.301252151037,-404.387939943968,79.6315877260548" RelativeVelocity="0.594893131663479,-0.0698261258181828,0.33302755877075"/>
						</Atom3d>
						<Bond ID="670" Mapping="410" Parent="107" Hidden="1" Connects="666,669" Visible="0"/>
						<Molecule ID="107" Mapping="410" Parent="2" Children="666,667,668,669,670,2039" Name="Sketch 23" XYZ="-0.124623177129257,0,-0.166164236168568" Visible="0"/>
						<Atom3d ID="671" HasProperties="1" Mapping="410" Parent="109" UserID="157" DisplayStyle="Line" XYZ="-2.82143336460409,-1.31762503709163,-1.32292785942675" Connections="673,675" ForcefieldType="o2*" Charge="-0.82" Components="O" Visible="0">
							<Properties Force="511.362164465275,-57.9310481793856,566.343114663317" RelativeVelocity="0.0214353146904054,-0.0959238074013275,-0.0902952093837071"/>
						</Atom3d>
						<Atom3d ID="672" HasProperties="1" Mapping="410" Parent="109" UserID="158" DisplayStyle="Line" Hidden="1" XYZ="-2.82832996139858,-1.33076070536652,-1.27822294374554" Connections="673" ForcefieldType="h1o" Charge="0.41" Components="H" Visible="0">
							<Properties Force="35.8094464659297,255.976824570912,-405.330443883428" RelativeVelocity="0.574418167336212,-0.0257303680262178,0.21070591536162"/>
						</Atom3d>
						<Bond ID="673" Mapping="410" Parent="109" Hidden="1" Connects="671,672" Visible="0"/>
						<Atom3d ID="674" HasProperties="1" Mapping="410" Parent="109" UserID="159" DisplayStyle="Line" Hidden="1" XYZ="-2.86409773908634,-1.31937420697917,-1.33836765698243" Connections="675" ForcefieldType="h1o" Charge="0.41" Components="H" Visible="0">
							<Properties Force="-450.220762017717,-22.0472455598733,-104.163261071392" RelativeVelocity="-0.00103935459360668,0.933777855852994,0.357298297814165"/>
						</Atom3d>
						<Bond ID="675" Mapping="410" Parent="109" Hidden="1" Connects="671,674" Visible="0"/>
						<Molecule ID="109" Mapping="410" Parent="2" Children="671,672,673,674,675,2040" Name="Sketch 23" XYZ="-0.124623177129257,0,-0.166164236168568" Visible="0"/>
						<Atom3d ID="676" HasProperties="1" Mapping="410" Parent="111" UserID="160" DisplayStyle="Line" XYZ="0.360345588626683,-1.35341524148843,-0.262948396445383" Connections="678,680" ForcefieldType="o2*" Charge="-0.82" Components="O" Visible="0">
							<Properties Force="335.934099442521,-197.086187342594,253.240353200891" RelativeVelocity="0.0642962916299467,0.26667970287182,0.0143989313082648"/>
						</Atom3d>
						<Atom3d ID="677" HasProperties="1" Mapping="410" Parent="111" UserID="161" DisplayStyle="Line" Hidden="1" XYZ="0.321251007599322,-1.33715169589791,-0.245452527834435" Connections="678" ForcefieldType="h1o" Charge="0.41" Components="H" Visible="0">
							<Properties Force="14.6599564603103,151.93366676651,118.801800480247" RelativeVelocity="0.614160187892225,0.998031452990719,1.02158281851175"/>
						</Atom3d>
						<Bond ID="678" Mapping="410" Parent="111" Hidden="1" Connects="676,677" Visible="0"/>
						<Atom3d ID="679" HasProperties="1" Mapping="410" Parent="111" UserID="162" DisplayStyle="Line" Hidden="1" XYZ="0.389814359843958,-1.35701947197669,-0.226108802568292" Connections="680" ForcefieldType="h1o" Charge="0.41" Components="H" Visible="0">
							<Properties Force="-297.87251833243,66.1828763692903,-344.53807846165" RelativeVelocity="0.833947413496505,-0.0865450043122705,1.09313402032439"/>
						</Atom3d>
						<Bond ID="680" Mapping="410" Parent="111" Hidden="1" Connects="676,679" Visible="0"/>
						<Molecule ID="111" Mapping="410" Parent="2" Children="676,677,678,679,680,2041" Name="Sketch 23" XYZ="-0.124623177129257,0,-0.166164236168568" Visible="0"/>
						<Atom3d ID="681" HasProperties="1" Mapping="410" Parent="113" UserID="163" DisplayStyle="Line" XYZ="0.121413971763903,1.06751900735552,1.61545739081569" Connections="683,685" ForcefieldType="o2*" Charge="-0.82" Components="O" Visible="0">
							<Properties Force="-538.754853196599,72.5563280574521,-828.160062775376" RelativeVelocity="0.00146591160362232,0.0769775265379528,-0.0859956994073341"/>
						</Atom3d>
						<Atom3d ID="682" HasProperties="1" Mapping="410" Parent="113" UserID="164" DisplayStyle="Line" Hidden="1" XYZ="0.129054707428847,1.0603966626686,1.6586420479525" Connections="683" ForcefieldType="h1o" Charge="0.41" Components="H" Visible="0">
							<Properties Force="508.984292499302,-115.659935971098,1110.14771598529" RelativeVelocity="-0.422265574752763,-0.163811616979015,-0.475106949455014"/>
						</Atom3d>
						<Bond ID="683" Mapping="410" Parent="113" Hidden="1" Connects="681,682" Visible="0"/>
						<Atom3d ID="684" HasProperties="1" Mapping="410" Parent="113" UserID="165" DisplayStyle="Line" Hidden="1" XYZ="0.0757298129524816,1.07400153975051,1.62078849753595" Connections="685" ForcefieldType="h1o" Charge="0.41" Components="H" Visible="0">
							<Properties Force="65.4667673109209,185.85767173838,-205.78073206433" RelativeVelocity="-1.480722808712,0.575852467972466,0.613160904700969"/>
						</Atom3d>
						<Bond ID="685" Mapping="410" Parent="113" Hidden="1" Connects="681,684" Visible="0"/>
						<Molecule ID="113" Mapping="410" Parent="2" Children="681,682,683,684,685,2042" Name="Sketch 23" XYZ="-0.124623177129257,0,-0.166164236168568" Visible="0"/>
						<Atom3d ID="686" HasProperties="1" Mapping="410" Parent="115" UserID="166" DisplayStyle="Line" XYZ="1.14419911004559,0.803197533924558,1.47182915528547" Connections="688,690" ForcefieldType="o2*" Charge="-0.82" Components="O" Visible="0">
							<Properties Force="-462.782937418938,-86.6486676018353,230.396652169881" RelativeVelocity="0.1682328355355,-0.0123830712664147,0.0631961302812113"/>
						</Atom3d>
						<Atom3d ID="687" HasProperties="1" Mapping="410" Parent="115" UserID="167" DisplayStyle="Line" Hidden="1" XYZ="1.17550874681504,0.778044697448478,1.49487439857966" Connections="688" ForcefieldType="h1o" Charge="0.41" Components="H" Visible="0">
							<Properties Force="148.490815872438,48.3467873496643,-37.726021689092" RelativeVelocity="0.539821138647091,0.768066107776465,-0.0407770547638957"/>
						</Atom3d>
						<Bond ID="688" Mapping="410" Parent="115" Hidden="1" Connects="686,687" Visible="0"/>
						<Atom3d ID="689" HasProperties="1" Mapping="410" Parent="115" UserID="168" DisplayStyle="Line" Hidden="1" XYZ="1.16996566970508,0.825903830348019,1.4419983247741" Connections="690" ForcefieldType="h1o" Charge="0.41" Components="H" Visible="0">
							<Properties Force="374.408310490892,100.432042194227,-159.39608190224" RelativeVelocity="0.320971830708339,0.275678818762868,-0.0541328831163089"/>
						</Atom3d>
						<Bond ID="690" Mapping="410" Parent="115" Hidden="1" Connects="686,689" Visible="0"/>
						<Molecule ID="115" Mapping="410" Parent="2" Children="686,687,688,689,690,2043" Name="Sketch 23" XYZ="-0.124623177129257,0,-0.166164236168568" Visible="0"/>
						<Atom3d ID="691" HasProperties="1" Mapping="410" Parent="117" UserID="169" DisplayStyle="Line" XYZ="-0.602216973140014,2.30688199141039,-1.15262029631862" Connections="693,695" ForcefieldType="o2*" Charge="-0.82" Components="O" Visible="0">
							<Properties Force="-664.116850780751,612.154776006188,-23.8652657982331" RelativeVelocity="0.150694937207624,-0.184474618945741,-0.114015000275296"/>
						</Atom3d>
						<Atom3d ID="692" HasProperties="1" Mapping="410" Parent="117" UserID="170" DisplayStyle="Line" Hidden="1" XYZ="-0.651003708271491,2.30923302688242,-1.15062457895477" Connections="693" ForcefieldType="h1o" Charge="0.41" Components="H" Visible="0">
							<Properties Force="662.898347051692,-187.413988670339,55.2629190599345" RelativeVelocity="0.338270774260498,1.05741996161981,-1.35096300550506"/>
						</Atom3d>
						<Bond ID="693" Mapping="410" Parent="117" Hidden="1" Connects="691,692" Visible="0"/>
						<Atom3d ID="694" HasProperties="1" Mapping="410" Parent="117" UserID="171" DisplayStyle="Line" Hidden="1" XYZ="-0.596654009438411,2.35104571349015,-1.16901147941474" Connections="695" ForcefieldType="h1o" Charge="0.41" Components="H" Visible="0">
							<Properties Force="-36.8186663066576,-379.89344072711,127.80025078847" RelativeVelocity="0.790742536558656,-0.0219057551963269,-0.517018709793569"/>
						</Atom3d>
						<Bond ID="695" Mapping="410" Parent="117" Hidden="1" Connects="691,694" Visible="0"/>
						<Molecule ID="117" Mapping="410" Parent="2" Children="691,692,693,694,695,2044" Name="Sketch 23" XYZ="-0.124623177129257,0,-0.166164236168568" Visible="0"/>
						<Atom3d ID="696" HasProperties="1" Mapping="410" Parent="119" UserID="172" DisplayStyle="Line" XYZ="1.08403488595002,-1.18138985013343,-2.15681618459274" Connections="698,700" ForcefieldType="o2*" Charge="-0.82" Components="O" Visible="0">
							<Properties Force="1192.07530339706,-519.561126858451,-834.145441722877" RelativeVelocity="-0.189939944738903,-0.181505473301734,-0.144891758819365"/>
						</Atom3d>
						<Atom3d ID="697" HasProperties="1" Mapping="410" Parent="119" UserID="173" DisplayStyle="Line" Hidden="1" XYZ="1.06286323383764,-1.17081653840827,-2.1190786569587" Connections="698" ForcefieldType="h1o" Charge="0.41" Components="H" Visible="0">
							<Properties Force="-423.91941505789,264.872152386254,799.642158611869" RelativeVelocity="-1.29942501764879,-1.93817231911079,-0.0848572498829405"/>
						</Atom3d>
						<Bond ID="698" Mapping="410" Parent="119" Hidden="1" Connects="696,697" Visible="0"/>
						<Atom3d ID="699" HasProperties="1" Mapping="410" Parent="119" UserID="174" DisplayStyle="Line" Hidden="1" XYZ="1.1290592646962,-1.19197607360135,-2.14309812367504" Connections="700" ForcefieldType="h1o" Charge="0.41" Components="H" Visible="0">
							<Properties Force="-803.783556558505,202.279751663557,-25.7945630822282" RelativeVelocity="0.687141189242679,0.0789461722318242,-0.579747392408362"/>
						</Atom3d>
						<Bond ID="700" Mapping="410" Parent="119" Hidden="1" Connects="696,699" Visible="0"/>
						<Molecule ID="119" Mapping="410" Parent="2" Children="696,697,698,699,700,2045" Name="Sketch 23" XYZ="-0.124623177129257,0,-0.166164236168568" Visible="0"/>
						<Atom3d ID="701" HasProperties="1" Mapping="410" Parent="121" UserID="175" DisplayStyle="Line" XYZ="0.456278702600968,-1.37784442351819,0.835721598893872" Connections="703,705" ForcefieldType="o2*" Charge="-0.82" Components="O" Visible="0">
							<Properties Force="-121.651623358999,634.166198590815,53.2854861366602" RelativeVelocity="-0.208965431196271,-0.0152308953024918,0.336580209318555"/>
						</Atom3d>
						<Atom3d ID="702" HasProperties="1" Mapping="410" Parent="121" UserID="176" DisplayStyle="Line" Hidden="1" XYZ="0.470637987940265,-1.42146239324178,0.839604414643402" Connections="703" ForcefieldType="h1o" Charge="0.41" Components="H" Visible="0">
							<Properties Force="348.948389936871,47.6539117949158,47.7819499848543" RelativeVelocity="0.213921782842391,0.415990368036349,-0.673422285766289"/>
						</Atom3d>
						<Bond ID="703" Mapping="410" Parent="121" Hidden="1" Connects="701,702" Visible="0"/>
						<Atom3d ID="704" HasProperties="1" Mapping="410" Parent="121" UserID="177" DisplayStyle="Line" Hidden="1" XYZ="0.494601394420892,-1.35048348737616,0.839644489120532" Connections="705" ForcefieldType="h1o" Charge="0.41" Components="H" Visible="0">
							<Properties Force="-325.039895654047,-567.155307198178,-58.9517985175956" RelativeVelocity="-0.252985931272031,0.997441505677913,-0.988988773532379"/>
						</Atom3d>
						<Bond ID="705" Mapping="410" Parent="121" Hidden="1" Connects="701,704" Visible="0"/>
						<Molecule ID="121" Mapping="410" Parent="2" Children="701,702,703,704,705,2046" Name="Sketch 23" XYZ="-0.124623177129257,0,-0.166164236168568" Visible="0"/>
						<Atom3d ID="706" HasProperties="1" Mapping="410" Parent="123" UserID="178" DisplayStyle="Line" XYZ="1.1443872306317,-2.0261223033635,1.53544463020775" Connections="708,710" ForcefieldType="o2*" Charge="-0.82" Components="O" Visible="0">
							<Properties Force="285.604678110918,142.754903418925,328.695945882314" RelativeVelocity="-0.283594650901024,0.0596020663244618,-0.259849791670311"/>
						</Atom3d>
						<Atom3d ID="707" HasProperties="1" Mapping="410" Parent="123" UserID="179" DisplayStyle="Line" Hidden="1" XYZ="1.15557405042284,-1.99879379541045,1.57318696052227" Connections="708" ForcefieldType="h1o" Charge="0.41" Components="H" Visible="0">
							<Properties Force="-322.165532540187,-211.070291754794,-394.183247285186" RelativeVelocity="1.12300173380333,-0.26420852403819,0.937119466532124"/>
						</Atom3d>
						<Bond ID="708" Mapping="410" Parent="123" Hidden="1" Connects="706,707" Visible="0"/>
						<Atom3d ID="709" HasProperties="1" Mapping="410" Parent="123" UserID="180" DisplayStyle="Line" Hidden="1" XYZ="1.10371705379456,-2.04407047889528,1.54976838054686" Connections="710" ForcefieldType="h1o" Charge="0.41" Components="H" Visible="0">
							<Properties Force="40.1875143419212,23.7589082991841,82.2549993964846" RelativeVelocity="-0.915601518971402,-0.462258769098756,0.82098246672673"/>
						</Atom3d>
						<Bond ID="710" Mapping="410" Parent="123" Hidden="1" Connects="706,709" Visible="0"/>
						<Molecule ID="123" Mapping="410" Parent="2" Children="706,707,708,709,710,2047" Name="Sketch 23" XYZ="0.357136911599426,0.402368915576797,-0.166164236168568" Visible="0"/>
						<Atom3d ID="711" HasProperties="1" Mapping="410" Parent="125" UserID="181" DisplayStyle="Line" XYZ="-2.51614704736443,3.25207501178324,1.93397138537419" Connections="713,715" ForcefieldType="o2*" Charge="-0.82" Components="O" Visible="0">
							<Properties Force="150.277605234384,-252.329395986418,57.9675530924107" RelativeVelocity="0.160218122779035,-0.200243252444769,0.178083919531649"/>
						</Atom3d>
						<Atom3d ID="712" HasProperties="1" Mapping="410" Parent="125" UserID="182" DisplayStyle="Line" Hidden="1" XYZ="-2.4965249387403,3.29352330398667,1.93911435867001" Connections="713" ForcefieldType="h1o" Charge="0.41" Components="H" Visible="0">
							<Properties Force="79.914236963905,116.369229496765,-29.8956073731797" RelativeVelocity="-0.783146437319247,-0.463784743971893,-0.313512239281539"/>
						</Atom3d>
						<Bond ID="713" Mapping="410" Parent="125" Hidden="1" Connects="711,712" Visible="0"/>
						<Atom3d ID="714" HasProperties="1" Mapping="410" Parent="125" UserID="183" DisplayStyle="Line" Hidden="1" XYZ="-2.55613012355061,3.26309806816254,1.91472655398846" Connections="715" ForcefieldType="h1o" Charge="0.41" Components="H" Visible="0">
							<Properties Force="-215.950309131913,287.518473679763,-199.294344682638" RelativeVelocity="-0.805167573486279,0.300048113342664,-1.3652348431369"/>
						</Atom3d>
						<Bond ID="715" Mapping="410" Parent="125" Hidden="1" Connects="711,714" Visible="0"/>
						<Molecule ID="125" Mapping="410" Parent="2" Children="711,712,713,714,715,2048" Name="Sketch 23" XYZ="-0.613600645464363,0.225543114112554,-0.166164236168568" Visible="0"/>
						<Atom3d ID="716" HasProperties="1" Mapping="410" Parent="127" UserID="184" DisplayStyle="Line" XYZ="3.01027236433783,2.39539377406956,0.0935588317713301" Connections="718,720" ForcefieldType="o2*" Charge="-0.82" Components="O" Visible="0">
							<Properties Force="-292.670883667504,-614.044956625017,537.249423461764" RelativeVelocity="0.216808087603627,0.227176961384987,0.0910678732506063"/>
						</Atom3d>
						<Atom3d ID="717" HasProperties="1" Mapping="410" Parent="127" UserID="185" DisplayStyle="Line" Hidden="1" XYZ="2.98534902848942,2.42554313868322,0.071704107182728" Connections="718" ForcefieldType="h1o" Charge="0.41" Components="H" Visible="0">
							<Properties Force="-185.252991402352,596.371629875348,-479.006312134625" RelativeVelocity="0.0185955220477392,-0.342820789026215,-1.77235498062944"/>
						</Atom3d>
						<Bond ID="718" Mapping="410" Parent="127" Hidden="1" Connects="716,717" Visible="0"/>
						<Atom3d ID="719" HasProperties="1" Mapping="410" Parent="127" UserID="186" DisplayStyle="Line" Hidden="1" XYZ="3.05226769391821,2.41302980775623,0.089908292725822" Connections="720" ForcefieldType="h1o" Charge="0.41" Components="H" Visible="0">
							<Properties Force="371.990766925139,61.5964959573151,-149.510195293329" RelativeVelocity="0.00831944291587438,1.48737956969499,-1.2567348248628"/>
						</Atom3d>
						<Bond ID="720" Mapping="410" Parent="127" Hidden="1" Connects="716,719" Visible="0"/>
						<Molecule ID="127" Mapping="410" Parent="2" Children="716,717,718,719,720,2049" Name="Sketch 23" XYZ="-0.124623177129257,0,-0.166164236168568" Visible="0"/>
						<Atom3d ID="721" HasProperties="1" Mapping="410" Parent="129" UserID="187" DisplayStyle="Line" XYZ="-0.906854854693955,-1.47238627871206,0.090090061000522" Connections="723,725" ForcefieldType="o2*" Charge="-0.82" Components="O" Visible="0">
							<Properties Force="-27.862893239312,427.165868368762,786.667737148409" RelativeVelocity="0.310990421009356,0.20427567708838,-0.360354966060099"/>
						</Atom3d>
						<Atom3d ID="722" HasProperties="1" Mapping="410" Parent="129" UserID="188" DisplayStyle="Line" Hidden="1" XYZ="-0.898927394380395,-1.46574952906038,0.0458429176623891" Connections="723" ForcefieldType="h1o" Charge="0.41" Components="H" Visible="0">
							<Properties Force="96.9928909402875,112.799179959047,-444.743284105183" RelativeVelocity="0.603682615818603,-0.147454992939233,-0.347623437720176"/>
						</Atom3d>
						<Bond ID="723" Mapping="410" Parent="129" Hidden="1" Connects="721,722" Visible="0"/>
						<Atom3d ID="724" HasProperties="1" Mapping="410" Parent="129" UserID="189" DisplayStyle="Line" Hidden="1" XYZ="-0.904192856490065,-1.42772914298462,0.106901257614164" Connections="725" ForcefieldType="h1o" Charge="0.41" Components="H" Visible="0">
							<Properties Force="-18.6719475751011,-547.74533170717,-329.324720216221" RelativeVelocity="0.192860443146989,-0.487913202033509,0.410935371641828"/>
						</Atom3d>
						<Bond ID="725" Mapping="410" Parent="129" Hidden="1" Connects="721,724" Visible="0"/>
						<Molecule ID="129" Mapping="410" Parent="2" Children="721,722,723,724,725,2050" Name="Sketch 23" XYZ="-0.124623177129257,0,-0.166164236168568" Visible="0"/>
						<Atom3d ID="726" HasProperties="1" Mapping="410" Parent="131" UserID="190" DisplayStyle="Line" XYZ="-0.0767819397794288,2.58462184761681,1.30487043963796" Connections="728,730" ForcefieldType="o2*" Charge="-0.82" Components="O" Visible="0">
							<Properties Force="1165.70589793313,582.035245169344,-326.599344813474" RelativeVelocity="0.120285156032308,0.0249016128031829,-0.0490633525845271"/>
						</Atom3d>
						<Atom3d ID="727" HasProperties="1" Mapping="410" Parent="131" UserID="191" DisplayStyle="Line" Hidden="1" XYZ="-0.1110695060024,2.55999271145182,1.316444658101" Connections="728" ForcefieldType="h1o" Charge="0.41" Components="H" Visible="0">
							<Properties Force="-953.075553060472,-678.638472436466,263.252302052248" RelativeVelocity="2.602995627729,0.0395610969035995,-0.806525439654015"/>
						</Atom3d>
						<Bond ID="728" Mapping="410" Parent="131" Hidden="1" Connects="726,727" Visible="0"/>
						<Atom3d ID="729" HasProperties="1" Mapping="410" Parent="131" UserID="192" DisplayStyle="Line" Hidden="1" XYZ="-0.0765771002914174,2.58078657750053,1.25913100468335" Connections="730" ForcefieldType="h1o" Charge="0.41" Components="H" Visible="0">
							<Properties Force="-102.01215503085,-69.6719783069456,20.8225857010507" RelativeVelocity="-0.0421402321474052,-0.349330612537006,-0.156708250038661"/>
						</Atom3d>
						<Bond ID="730" Mapping="410" Parent="131" Hidden="1" Connects="726,729" Visible="0"/>
						<Molecule ID="131" Mapping="410" Parent="2" Children="726,727,728,729,730,2051" Name="Sketch 23" XYZ="-0.124623177129257,0,-0.166164236168568" Visible="0"/>
						<Atom3d ID="731" HasProperties="1" Mapping="410" Parent="133" UserID="193" DisplayStyle="Line" XYZ="3.3555865628573,1.73788865365524,4.24132812435431" Connections="733,735" ForcefieldType="o2*" Charge="-0.82" Components="O" Visible="0">
							<Properties Force="185.249419423223,26.6938687929444,235.686330569457" RelativeVelocity="-0.1860429293683,0.182807908061066,0.17565754001486"/>
						</Atom3d>
						<Atom3d ID="732" HasProperties="1" Mapping="410" Parent="133" UserID="194" DisplayStyle="Line" Hidden="1" XYZ="3.39384252389986,1.71684411001415,4.25768383348865" Connections="733" ForcefieldType="h1o" Charge="0.41" Components="H" Visible="0">
							<Properties Force="-115.136540666923,127.667307441799,-84.3422618355224" RelativeVelocity="-0.255927502409286,-0.999528713126563,-0.600457336167519"/>
						</Atom3d>
						<Bond ID="733" Mapping="410" Parent="133" Hidden="1" Connects="731,732" Visible="0"/>
						<Atom3d ID="734" HasProperties="1" Mapping="410" Parent="133" UserID="195" DisplayStyle="Line" Hidden="1" XYZ="3.36465328665612,1.78196340446999,4.25574753471711" Connections="735" ForcefieldType="h1o" Charge="0.41" Components="H" Visible="0">
							<Properties Force="-44.6230403331753,-141.625512816489,-138.993486172554" RelativeVelocity="-0.27802041175545,0.493626523918128,0.192562165455787"/>
						</Atom3d>
						<Bond ID="735" Mapping="410" Parent="133" Hidden="1" Connects="731,734" Visible="0"/>
						<Molecule ID="133" Mapping="410" Parent="2" Children="731,732,733,734,735,2052" Name="Sketch 23" XYZ="-0.124623177129257,0,-0.166164236168568" Visible="0"/>
						<Atom3d ID="736" HasProperties="1" Mapping="410" Parent="135" UserID="196" DisplayStyle="Line" XYZ="0.966259396712312,-1.25127470998143,-2.82195765710018" Connections="738,740" ForcefieldType="o2*" Charge="-0.82" Components="O" Visible="0">
							<Properties Force="201.813236118376,-214.512939812277,-109.256208695357" RelativeVelocity="0.149458367365649,0.401287754590224,0.143955599935049"/>
						</Atom3d>
						<Atom3d ID="737" HasProperties="1" Mapping="410" Parent="135" UserID="197" DisplayStyle="Line" Hidden="1" XYZ="0.950968939242242,-1.27543586699872,-2.85966288298087" Connections="738" ForcefieldType="h1o" Charge="0.41" Components="H" Visible="0">
							<Properties Force="-245.647218432572,418.851514049756,491.667599342214" RelativeVelocity="0.948908198793785,-0.182304858962362,-0.402178199472143"/>
						</Atom3d>
						<Bond ID="738" Mapping="410" Parent="135" Hidden="1" Connects="736,737" Visible="0"/>
						<Atom3d ID="739" HasProperties="1" Mapping="410" Parent="135" UserID="198" DisplayStyle="Line" Hidden="1" XYZ="0.930540830632662,-1.24049172712044,-2.79468612911229" Connections="740" ForcefieldType="h1o" Charge="0.41" Components="H" Visible="0">
							<Properties Force="-117.513975323491,-233.289741962075,-375.335683844542" RelativeVelocity="-0.544801581557788,0.0428680059754581,0.736956841279869"/>
						</Atom3d>
						<Bond ID="740" Mapping="410" Parent="135" Hidden="1" Connects="736,739" Visible="0"/>
						<Molecule ID="135" Mapping="410" Parent="2" Children="736,737,738,739,740,2053" Name="Sketch 23" XYZ="-0.124623177129257,0,-0.166164236168568" Visible="0"/>
						<Atom3d ID="741" HasProperties="1" Mapping="410" Parent="137" UserID="199" DisplayStyle="Line" XYZ="1.01242966923149,1.18351338407613,0.936071437034472" Connections="743,745" ForcefieldType="o2*" Charge="-0.82" Components="O" Visible="0">
							<Properties Force="94.9276109689662,-27.5779113978057,222.16933559971" RelativeVelocity="-0.257496596152146,-0.409214028783993,-0.175537264748135"/>
						</Atom3d>
						<Atom3d ID="742" HasProperties="1" Mapping="410" Parent="137" UserID="200" DisplayStyle="Line" Hidden="1" XYZ="1.01248074244448,1.2077776828387,0.897467409166422" Connections="743" ForcefieldType="h1o" Charge="0.41" Components="H" Visible="0">
							<Properties Force="38.9454467940329,166.899365974288,-321.071625178661" RelativeVelocity="0.787392021995862,1.49388093148021,-0.465015476175589"/>
						</Atom3d>
						<Bond ID="743" Mapping="410" Parent="137" Hidden="1" Connects="741,742" Visible="0"/>
						<Atom3d ID="744" HasProperties="1" Mapping="410" Parent="137" UserID="201" DisplayStyle="Line" Hidden="1" XYZ="0.975395197125842,1.15746848749243,0.931961681554522" Connections="745" ForcefieldType="h1o" Charge="0.41" Components="H" Visible="0">
							<Properties Force="-353.8257253653,-179.04066835627,-183.027048484807" RelativeVelocity="-1.24864858031788,-0.576026578870989,1.81403515148225"/>
						</Atom3d>
						<Bond ID="745" Mapping="410" Parent="137" Hidden="1" Connects="741,744" Visible="0"/>
						<Molecule ID="137" Mapping="410" Parent="2" Children="741,742,743,744,745,2054" Name="Sketch 23" XYZ="-0.124623177129257,0,-0.166164236168568" Visible="0"/>
						<Atom3d ID="746" HasProperties="1" Mapping="410" Parent="139" UserID="202" DisplayStyle="Line" XYZ="-0.14022725913036,-1.28845851641006,0.0890754978828071" Connections="748,750" ForcefieldType="o2*" Charge="-0.82" Components="O" Visible="0">
							<Properties Force="1093.067635515,-64.9587971911832,-122.415730393881" RelativeVelocity="0.0622609225099803,-0.0313933540980073,0.103644603613078"/>
						</Atom3d>
						<Atom3d ID="747" HasProperties="1" Mapping="410" Parent="139" UserID="203" DisplayStyle="Line" Hidden="1" XYZ="-0.148815142691102,-1.32003952398177,0.0574280431700041" Connections="748" ForcefieldType="h1o" Charge="0.41" Components="H" Visible="0">
							<Properties Force="8.77939045191969,-280.035837023163,-351.758487723637" RelativeVelocity="1.82769607713142,-1.21385008354819,1.01377793012573"/>
						</Atom3d>
						<Bond ID="748" Mapping="410" Parent="139" Hidden="1" Connects="746,747" Visible="0"/>
						<Atom3d ID="749" HasProperties="1" Mapping="410" Parent="139" UserID="204" DisplayStyle="Line" Hidden="1" XYZ="-0.181539465738952,-1.28121928763469,0.101934974945886" Connections="750" ForcefieldType="h1o" Charge="0.41" Components="H" Visible="0">
							<Properties Force="-1001.17590780525,293.80008622337,403.313395193867" RelativeVelocity="0.500764811293848,0.861103232236289,-1.13717400963795"/>
						</Atom3d>
						<Bond ID="750" Mapping="410" Parent="139" Hidden="1" Connects="746,749" Visible="0"/>
						<Molecule ID="139" Mapping="410" Parent="2" Children="746,747,748,749,750,2055" Name="Sketch 23" XYZ="-0.124623177129257,0,-0.166164236168568" Visible="0"/>
						<Atom3d ID="751" HasProperties="1" Mapping="410" Parent="141" UserID="205" DisplayStyle="Line" XYZ="-0.129081159903173,1.0989079284436,-2.36289322217564" Connections="753,755" ForcefieldType="o2*" Charge="-0.82" Components="O" Visible="0">
							<Properties Force="160.795227995643,-379.881300880637,13.2724396056877" RelativeVelocity="0.113261542907861,0.390958970948001,-0.053261150094942"/>
						</Atom3d>
						<Atom3d ID="752" HasProperties="1" Mapping="410" Parent="141" UserID="206" DisplayStyle="Line" Hidden="1" XYZ="-0.155364859276847,1.13336276363098,-2.34730913246188" Connections="753" ForcefieldType="h1o" Charge="0.41" Components="H" Visible="0">
							<Properties Force="-177.742184546819,169.422115781143,-118.554611168178" RelativeVelocity="0.00623310258082143,-0.773022861190718,1.15538308536166"/>
						</Atom3d>
						<Bond ID="753" Mapping="410" Parent="141" Hidden="1" Connects="751,752" Visible="0"/>
						<Atom3d ID="754" HasProperties="1" Mapping="410" Parent="141" UserID="207" DisplayStyle="Line" Hidden="1" XYZ="-0.142543449388016,1.09485519960211,-2.40778800922472" Connections="755" ForcefieldType="h1o" Charge="0.41" Components="H" Visible="0">
							<Properties Force="83.5331429826962,201.808482876136,144.757152144833" RelativeVelocity="0.772538110822513,-0.328297513485406,-1.17756151559916"/>
						</Atom3d>
						<Bond ID="755" Mapping="410" Parent="141" Hidden="1" Connects="751,754" Visible="0"/>
						<Molecule ID="141" Mapping="410" Parent="2" Children="751,752,753,754,755,2056" Name="Sketch 23" XYZ="-0.124623177129257,0,-0.166164236168568" Visible="0"/>
						<Atom3d ID="756" HasProperties="1" Mapping="410" Parent="143" UserID="208" DisplayStyle="Line" XYZ="0.735022185953802,-3.48350530824486,-2.32232344034129" Connections="758,760" ForcefieldType="o2*" Charge="-0.82" Components="O" Visible="0">
							<Properties Force="8.22024156261732,225.770125485054,525.407986675305" RelativeVelocity="0.0774423532056364,0.252555912692393,-0.429045554549129"/>
						</Atom3d>
						<Atom3d ID="757" HasProperties="1" Mapping="410" Parent="143" UserID="209" DisplayStyle="Line" Hidden="1" XYZ="0.778432543296304,-3.46675471616762,-2.31529628364482" Connections="758" ForcefieldType="h1o" Charge="0.41" Components="H" Visible="0">
							<Properties Force="-222.83582835157,-112.078025966932,26.8896920452334" RelativeVelocity="-0.98374698064799,0.254791922183122,-1.10913318224957"/>
						</Atom3d>
						<Bond ID="758" Mapping="410" Parent="143" Hidden="1" Connects="756,757" Visible="0"/>
						<Atom3d ID="759" HasProperties="1" Mapping="410" Parent="143" UserID="210" DisplayStyle="Line" Hidden="1" XYZ="0.717976047112981,-3.47632236423152,-2.2776225995864" Connections="760" ForcefieldType="h1o" Charge="0.41" Components="H" Visible="0">
							<Properties Force="279.476792995552,-167.938132194804,-572.170841533752" RelativeVelocity="1.16240147203714,0.431950969838032,-0.347606037801595"/>
						</Atom3d>
						<Bond ID="760" Mapping="410" Parent="143" Hidden="1" Connects="756,759" Visible="0"/>
						<Molecule ID="143" Mapping="410" Parent="2" Children="756,757,758,759,760,2057" Name="Sketch 23" XYZ="-0.124623177129257,0,-0.166164236168568" Visible="0"/>
						<Atom3d ID="761" HasProperties="1" Mapping="410" Parent="145" UserID="211" DisplayStyle="Line" XYZ="1.26184497857063,3.02734457243356,1.66075817681297" Connections="763,765" ForcefieldType="o2*" Charge="-0.82" Components="O" Visible="0">
							<Properties Force="661.852238867758,626.544946757697,309.55370983955" RelativeVelocity="0.152355189093211,-0.119421139724489,-0.120135828184891"/>
						</Atom3d>
						<Atom3d ID="762" HasProperties="1" Mapping="410" Parent="145" UserID="212" DisplayStyle="Line" Hidden="1" XYZ="1.28743313414135,3.06368707305042,1.68121279994529" Connections="763" ForcefieldType="h1o" Charge="0.41" Components="H" Visible="0">
							<Properties Force="-362.32233097772,-538.774148108589,-642.066876633553" RelativeVelocity="0.480258237579476,-0.103842797960365,-0.0535098470069329"/>
						</Atom3d>
						<Bond ID="763" Mapping="410" Parent="145" Hidden="1" Connects="761,762" Visible="0"/>
						<Atom3d ID="764" HasProperties="1" Mapping="410" Parent="145" UserID="213" DisplayStyle="Line" Hidden="1" XYZ="1.24741221929627,3.01031681420447,1.70070745230463" Connections="765" ForcefieldType="h1o" Charge="0.41" Components="H" Visible="0">
							<Properties Force="-217.921986631124,-233.54301806874,78.1190377953861" RelativeVelocity="-0.193893348277867,0.0951101868328869,-0.126635869473796"/>
						</Atom3d>
						<Bond ID="765" Mapping="410" Parent="145" Hidden="1" Connects="761,764" Visible="0"/>
						<Molecule ID="145" Mapping="410" Parent="2" Children="761,762,763,764,765,2058" Name="Sketch 23" XYZ="0.0637504381156706,-0.0243586566840107,-0.166164236168568" Visible="0"/>
						<Atom3d ID="766" HasProperties="1" Mapping="410" Parent="147" UserID="214" DisplayStyle="Line" XYZ="2.61290072870832,0.573252345619097,0.668534164328949" Connections="768,770" ForcefieldType="o2*" Charge="-0.82" Components="O" Visible="0">
							<Properties Force="729.266872066286,292.446203905343,302.454124904053" RelativeVelocity="-0.12620503565326,-0.0592117911600839,0.30261638736216"/>
						</Atom3d>
						<Atom3d ID="767" HasProperties="1" Mapping="410" Parent="147" UserID="215" DisplayStyle="Line" Hidden="1" XYZ="2.60136590830189,0.570779014046355,0.624871730003741" Connections="768" ForcefieldType="h1o" Charge="0.41" Components="H" Visible="0">
							<Properties Force="9.41184994376177,-44.2785100339505,-271.213535088658" RelativeVelocity="0.331159957894014,-1.00398076266996,-0.264584932053047"/>
						</Atom3d>
						<Bond ID="768" Mapping="410" Parent="147" Hidden="1" Connects="766,767" Visible="0"/>
						<Atom3d ID="769" HasProperties="1" Mapping="410" Parent="147" UserID="216" DisplayStyle="Line" Hidden="1" XYZ="2.6604189277802,0.582311170457911,0.666170188161576" Connections="770" ForcefieldType="h1o" Charge="0.41" Components="H" Visible="0">
							<Properties Force="-877.539984006243,-278.578172905025,39.1452606427402" RelativeVelocity="-0.210709274281282,0.145465058805809,-0.778965512922945"/>
						</Atom3d>
						<Bond ID="770" Mapping="410" Parent="147" Hidden="1" Connects="766,769" Visible="0"/>
						<Molecule ID="147" Mapping="410" Parent="2" Children="766,767,768,769,770,2059" Name="Sketch 23" XYZ="-0.124623177129257,0,-0.166164236168568" Visible="0"/>
						<Atom3d ID="771" HasProperties="1" Mapping="410" Parent="149" UserID="217" DisplayStyle="Line" XYZ="-0.845117527230552,1.08806174857312,0.467354263038914" Connections="773,775" ForcefieldType="o2*" Charge="-0.82" Components="O" Visible="0">
							<Properties Force="-598.899354867033,-489.658164323288,-437.99369169933" RelativeVelocity="-0.0630675799850652,-0.292585050947039,-0.182183372804745"/>
						</Atom3d>
						<Atom3d ID="772" HasProperties="1" Mapping="410" Parent="149" UserID="218" DisplayStyle="Line" Hidden="1" XYZ="-0.815867167580975,1.10667464673042,0.496446188891635" Connections="773" ForcefieldType="h1o" Charge="0.41" Components="H" Visible="0">
							<Properties Force="328.36955503473,0.815583785625551,457.477914583605" RelativeVelocity="-0.571452662957924,0.190140500362156,0.455647150099287"/>
						</Atom3d>
						<Bond ID="773" Mapping="410" Parent="149" Hidden="1" Connects="771,772" Visible="0"/>
						<Atom3d ID="774" HasProperties="1" Mapping="410" Parent="149" UserID="219" DisplayStyle="Line" Hidden="1" XYZ="-0.859770629270958,1.04815662816955,0.488371539617078" Connections="775" ForcefieldType="h1o" Charge="0.41" Components="H" Visible="0">
							<Properties Force="309.862282278155,436.889452651429,-14.5664025481279" RelativeVelocity="0.477311363221488,-0.790502932554592,1.29825527643408"/>
						</Atom3d>
						<Bond ID="775" Mapping="410" Parent="149" Hidden="1" Connects="771,774" Visible="0"/>
						<Molecule ID="149" Mapping="410" Parent="2" Children="771,772,773,774,775,2060" Name="Sketch 23" XYZ="-0.124623177129257,0,-0.166164236168568" Visible="0"/>
						<Atom3d ID="776" HasProperties="1" Mapping="410" Parent="151" UserID="220" DisplayStyle="Line" XYZ="-0.00471050594536643,-3.85388550688198,-0.529409637673245" Connections="778,780" ForcefieldType="o2*" Charge="-0.82" Components="O" Visible="0">
							<Properties Force="-683.590657429702,262.467703130715,731.324268930788" RelativeVelocity="-0.299872916482371,0.160185969556997,-0.0920597326538239"/>
						</Atom3d>
						<Atom3d ID="777" HasProperties="1" Mapping="410" Parent="151" UserID="221" DisplayStyle="Line" Hidden="1" XYZ="0.0219125855677446,-3.8248317837132,-0.551473300666222" Connections="778" ForcefieldType="h1o" Charge="0.41" Components="H" Visible="0">
							<Properties Force="391.048264792074,406.908408519277,-276.249323926195" RelativeVelocity="-0.750229559521493,-0.485747239677699,0.0677730723772437"/>
						</Atom3d>
						<Bond ID="778" Mapping="410" Parent="151" Hidden="1" Connects="776,777" Visible="0"/>
						<Atom3d ID="779" HasProperties="1" Mapping="410" Parent="151" UserID="222" DisplayStyle="Line" Hidden="1" XYZ="0.0131956476496546,-3.89165901333459,-0.544496255147351" Connections="780" ForcefieldType="h1o" Charge="0.41" Components="H" Visible="0">
							<Properties Force="296.280490002705,-768.154861256266,-342.999600264188" RelativeVelocity="-0.0565302482837627,-0.283819709948878,-0.0893256353982931"/>
						</Atom3d>
						<Bond ID="780" Mapping="410" Parent="151" Hidden="1" Connects="776,779" Visible="0"/>
						<Molecule ID="151" Mapping="410" Parent="2" Children="776,777,778,779,780,2061" Name="Sketch 23" XYZ="-0.124623177129257,0,-0.166164236168568" Visible="0"/>
						<Atom3d ID="781" HasProperties="1" Mapping="410" Parent="153" UserID="223" DisplayStyle="Line" XYZ="-1.73560555307852,0.0989719460705779,-2.45088420093765" Connections="783,785" ForcefieldType="o2*" Charge="-0.82" Components="O" Visible="0">
							<Properties Force="46.6075990088215,-41.5184598406015,121.408870680472" RelativeVelocity="-0.183688144933278,-0.0891635979483215,0.30438600510864"/>
						</Atom3d>
						<Atom3d ID="782" HasProperties="1" Mapping="410" Parent="153" UserID="224" DisplayStyle="Line" Hidden="1" XYZ="-1.74082574233875,0.0780973777995105,-2.40953968568576" Connections="783" ForcefieldType="h1o" Charge="0.41" Components="H" Visible="0">
							<Properties Force="-186.841117904514,-183.72892821023,-73.6938087686073" RelativeVelocity="0.647522527042875,-1.0510566180227,-0.206088112744775"/>
						</Atom3d>
						<Bond ID="783" Mapping="410" Parent="153" Hidden="1" Connects="781,782" Visible="0"/>
						<Atom3d ID="784" HasProperties="1" Mapping="410" Parent="153" UserID="225" DisplayStyle="Line" Hidden="1" XYZ="-1.69821367004698,0.12193212161226,-2.43784221237708" Connections="785" ForcefieldType="h1o" Charge="0.41" Components="H" Visible="0">
							<Properties Force="145.049128488679,172.656282514077,-90.6650738448508" RelativeVelocity="0.427665586954076,0.108117234288351,-0.986548808331526"/>
						</Atom3d>
						<Bond ID="785" Mapping="410" Parent="153" Hidden="1" Connects="781,784" Visible="0"/>
						<Molecule ID="153" Mapping="410" Parent="2" Children="781,782,783,784,785,2062" Name="Sketch 23" XYZ="-0.124623177129257,0,-0.166164236168568" Visible="0"/>
						<Atom3d ID="786" HasProperties="1" Mapping="410" Parent="155" UserID="226" DisplayStyle="Line" XYZ="0.913992527801643,-0.459787047577335,2.13277338709651" Connections="788,790" ForcefieldType="o2*" Charge="-0.82" Components="O" Visible="0">
							<Properties Force="-67.0693166589948,-91.8086058889863,20.4408445462151" RelativeVelocity="-0.0153595307794065,-0.0845410221015653,-0.302560548199783"/>
						</Atom3d>
						<Atom3d ID="787" HasProperties="1" Mapping="410" Parent="155" UserID="227" DisplayStyle="Line" Hidden="1" XYZ="0.956591812369432,-0.452250810415042,2.14954879763796" Connections="788" ForcefieldType="h1o" Charge="0.41" Components="H" Visible="0">
							<Properties Force="-19.8769543062332,44.1505220765907,-263.210135899204" RelativeVelocity="0.573480633292734,-1.25249730696928,-1.70673400035357"/>
						</Atom3d>
						<Bond ID="788" Mapping="410" Parent="155" Hidden="1" Connects="786,787" Visible="0"/>
						<Atom3d ID="789" HasProperties="1" Mapping="410" Parent="155" UserID="228" DisplayStyle="Line" Hidden="1" XYZ="0.921371584318072,-0.472169210681316,2.08776539499139" Connections="790" ForcefieldType="h1o" Charge="0.41" Components="H" Visible="0">
							<Properties Force="144.371733646983,138.961798572249,367.713114987634" RelativeVelocity="0.2418929051762,-0.598319193165033,0.992346792465046"/>
						</Atom3d>
						<Bond ID="790" Mapping="410" Parent="155" Hidden="1" Connects="786,789" Visible="0"/>
						<Molecule ID="155" Mapping="410" Parent="2" Children="786,787,788,789,790,2063" Name="Sketch 23" XYZ="0.0287461395072146,0.341021188538182,-0.166164236168568" Visible="0"/>
						<Atom3d ID="791" HasProperties="1" Mapping="410" Parent="157" UserID="229" DisplayStyle="Line" XYZ="-1.13108273412356,-1.10275117381908,-1.10688239405772" Connections="793,795" ForcefieldType="o2*" Charge="-0.82" Components="O" Visible="0">
							<Properties Force="83.4202714456826,-97.8451540664772,-87.2300543559088" RelativeVelocity="-0.156179659994756,0.32487414661272,-0.443344608260913"/>
						</Atom3d>
						<Atom3d ID="792" HasProperties="1" Mapping="410" Parent="157" UserID="230" DisplayStyle="Line" Hidden="1" XYZ="-1.15026640268936,-1.14203773203302,-1.12269975307587" Connections="793" ForcefieldType="h1o" Charge="0.41" Components="H" Visible="0">
							<Properties Force="20.6770701759149,376.959153877849,39.3622299255604" RelativeVelocity="0.702748795472552,0.571411257193531,-0.888892585877017"/>
						</Atom3d>
						<Bond ID="793" Mapping="410" Parent="157" Hidden="1" Connects="791,792" Visible="0"/>
						<Atom3d ID="794" HasProperties="1" Mapping="410" Parent="157" UserID="231" DisplayStyle="Line" Hidden="1" XYZ="-1.15184472463331,-1.06926275277698,-1.13256522718977" Connections="795" ForcefieldType="h1o" Charge="0.41" Components="H" Visible="0">
							<Properties Force="-58.9078834861284,-275.113270604129,70.9597109333651" RelativeVelocity="0.118858584118041,1.40356845226868,0.375812172637318"/>
						</Atom3d>
						<Bond ID="795" Mapping="410" Parent="157" Hidden="1" Connects="791,794" Visible="0"/>
						<Molecule ID="157" Mapping="410" Parent="2" Children="791,792,793,794,795,2064" Name="Sketch 23" XYZ="-0.124623177129257,0,-0.166164236168568" Visible="0"/>
						<Atom3d ID="796" HasProperties="1" Mapping="410" Parent="159" UserID="232" DisplayStyle="Line" XYZ="2.56265312448914,3.21100047465212,1.83263001662197" Connections="798,800" ForcefieldType="o2*" Charge="-0.82" Components="O" Visible="0">
							<Properties Force="1369.95194751309,-77.7623304147484,-703.48685674772" RelativeVelocity="-0.127121098758043,-0.251349403560878,-0.302491271458149"/>
						</Atom3d>
						<Atom3d ID="797" HasProperties="1" Mapping="410" Parent="159" UserID="233" DisplayStyle="Line" Hidden="1" XYZ="2.54030078684902,3.17799041577007,1.81034531226605" Connections="798" ForcefieldType="h1o" Charge="0.41" Components="H" Visible="0">
							<Properties Force="-322.399072363363,-231.610812600668,-27.0637647099382" RelativeVelocity="0.884226003963035,-0.14700999857329,-0.195081169490327"/>
						</Atom3d>
						<Bond ID="798" Mapping="410" Parent="159" Hidden="1" Connects="796,797" Visible="0"/>
						<Atom3d ID="799" HasProperties="1" Mapping="410" Parent="159" UserID="234" DisplayStyle="Line" Hidden="1" XYZ="2.53678030689121,3.22704640297157,1.86389988180619" Connections="800" ForcefieldType="h1o" Charge="0.41" Components="H" Visible="0">
							<Properties Force="-1037.30391412233,214.936487105402,963.043759141242" RelativeVelocity="1.2539034926605,0.380701625601712,1.99897191149744"/>
						</Atom3d>
						<Bond ID="800" Mapping="410" Parent="159" Hidden="1" Connects="796,799" Visible="0"/>
						<Molecule ID="159" Mapping="410" Parent="2" Children="796,797,798,799,800,2065" Name="Sketch 23" XYZ="-0.124623177129257,0,-0.166164236168568" Visible="0"/>
						<Atom3d ID="801" HasProperties="1" Mapping="410" Parent="161" UserID="235" DisplayStyle="Line" XYZ="3.9123440614056,0.0257378474652246,0.404072737967491" Connections="803,805" ForcefieldType="o2*" Charge="-0.82" Components="O" Visible="0">
							<Properties Force="-564.293520492856,-1050.7876526285,1166.04316775433" RelativeVelocity="0.0099227239343096,0.274754089975889,-0.258431362972003"/>
						</Atom3d>
						<Atom3d ID="802" HasProperties="1" Mapping="410" Parent="161" UserID="236" DisplayStyle="Line" Hidden="1" XYZ="3.91182415403049,0.0638076110485526,0.382462626541152" Connections="803" ForcefieldType="h1o" Charge="0.41" Components="H" Visible="0">
							<Properties Force="-97.0233240505206,1061.27762107795,-566.174640842711" RelativeVelocity="0.435944804334746,0.241874235318305,0.474578074667667"/>
						</Atom3d>
						<Bond ID="803" Mapping="410" Parent="161" Hidden="1" Connects="801,802" Visible="0"/>
						<Atom3d ID="804" HasProperties="1" Mapping="410" Parent="161" UserID="237" DisplayStyle="Line" Hidden="1" XYZ="3.87304706536247,0.0294228950191912,0.432144618333102" Connections="805" ForcefieldType="h1o" Charge="0.41" Components="H" Visible="0">
							<Properties Force="675.687167295084,17.5373270794415,-595.410980930951" RelativeVelocity="0.00780159978173857,-0.38046642515348,-0.204685181436401"/>
						</Atom3d>
						<Bond ID="805" Mapping="410" Parent="161" Hidden="1" Connects="801,804" Visible="0"/>
						<Molecule ID="161" Mapping="410" Parent="2" Children="801,802,803,804,805,2066" Name="Sketch 23" XYZ="-0.667009276196547,-0.191621432580884,-0.166164236168568" Visible="0"/>
						<Atom3d ID="806" HasProperties="1" Mapping="410" Parent="163" UserID="238" DisplayStyle="Line" XYZ="-0.717200680892143,-2.24907152093111,-1.00469795794863" Connections="808,810" ForcefieldType="o2*" Charge="-0.82" Components="O" Visible="0">
							<Properties Force="472.140102509927,-408.873601995947,26.5005419166143" RelativeVelocity="0.371669324491461,-0.174003109196155,0.530957910727987"/>
						</Atom3d>
						<Atom3d ID="807" HasProperties="1" Mapping="410" Parent="163" UserID="239" DisplayStyle="Line" Hidden="1" XYZ="-0.693077374371822,-2.28494058255626,-1.02552539723696" Connections="808" ForcefieldType="h1o" Charge="0.41" Components="H" Visible="0">
							<Properties Force="-388.735424607873,483.87032966197,180.854707139945" RelativeVelocity="0.815113713900502,0.712918217910373,-0.180002929833408"/>
						</Atom3d>
						<Bond ID="808" Mapping="410" Parent="163" Hidden="1" Connects="806,807" Visible="0"/>
						<Atom3d ID="809" HasProperties="1" Mapping="410" Parent="163" UserID="240" DisplayStyle="Line" Hidden="1" XYZ="-0.689824326985967,-2.24257969281464,-0.966575057879293" Connections="810" ForcefieldType="h1o" Charge="0.41" Components="H" Visible="0">
							<Properties Force="-232.991968990845,-52.1880904803913,-245.764509353789" RelativeVelocity="-0.291640568512453,0.0685624308084036,0.820514973138568"/>
						</Atom3d>
						<Bond ID="810" Mapping="410" Parent="163" Hidden="1" Connects="806,809" Visible="0"/>
						<Molecule ID="163" Mapping="410" Parent="2" Children="806,807,808,809,810,2067" Name="Sketch 23" XYZ="-0.41151401648454,-0.267043047109264,-0.166164236168568" Visible="0"/>
						<Atom3d ID="811" HasProperties="1" Mapping="410" Parent="165" UserID="241" DisplayStyle="Line" XYZ="-0.125585657261364,0.194294993192237,4.77508130143484" Connections="813,815" ForcefieldType="o2*" Charge="-0.82" Components="O" Visible="0">
							<Properties Force="-131.977944190624,1092.03434725519,6.94062216702525" RelativeVelocity="-0.110394637704429,0.26801294334846,0.154216306482561"/>
						</Atom3d>
						<Atom3d ID="812" HasProperties="1" Mapping="410" Parent="165" UserID="242" DisplayStyle="Line" Hidden="1" XYZ="-0.148015751306404,0.196917846653455,4.73483294999465" Connections="813" ForcefieldType="h1o" Charge="0.41" Components="H" Visible="0">
							<Properties Force="-102.490606554292,-310.533323842683,-212.052849137946" RelativeVelocity="0.356232371451692,0.114860830644237,-0.163767975734168"/>
						</Atom3d>
						<Bond ID="813" Mapping="410" Parent="165" Hidden="1" Connects="811,812" Visible="0"/>
						<Atom3d ID="814" HasProperties="1" Mapping="410" Parent="165" UserID="243" DisplayStyle="Line" Hidden="1" XYZ="-0.128004420910341,0.241633843777719,4.78200507609679" Connections="815" ForcefieldType="h1o" Charge="0.41" Components="H" Visible="0">
							<Properties Force="226.792545075781,-694.059703997222,107.098234396081" RelativeVelocity="-0.843239616769871,0.341991878005558,1.24032971474819"/>
						</Atom3d>
						<Bond ID="815" Mapping="410" Parent="165" Hidden="1" Connects="811,814" Visible="0"/>
						<Molecule ID="165" Mapping="410" Parent="2" Children="811,812,813,814,815,2068" Name="Sketch 23" XYZ="0.0161157251959766,0.0234564838677056,-0.166164236168568" Visible="0"/>
						<Atom3d ID="816" HasProperties="1" Mapping="410" Parent="167" UserID="244" DisplayStyle="Line" XYZ="0.0722978284030826,-0.0822593336330226,0.434370713227661" Connections="818,820" ForcefieldType="o2*" Charge="-0.82" Components="O" Visible="0">
							<Properties Force="757.153428573154,-485.089525409932,244.965632022221" RelativeVelocity="-0.266090766172289,-0.0502842527329432,-0.100742745533011"/>
						</Atom3d>
						<Atom3d ID="817" HasProperties="1" Mapping="410" Parent="167" UserID="245" DisplayStyle="Line" Hidden="1" XYZ="0.0754651626810126,-0.125801448490087,0.416633714836708" Connections="818" ForcefieldType="h1o" Charge="0.41" Components="H" Visible="0">
							<Properties Force="-156.633166722148,365.456343156218,115.92667621367" RelativeVelocity="-0.0612409049133188,-0.914874314265946,0.340753548419148"/>
						</Atom3d>
						<Bond ID="818" Mapping="410" Parent="167" Hidden="1" Connects="816,817" Visible="0"/>
						<Atom3d ID="819" HasProperties="1" Mapping="410" Parent="167" UserID="246" DisplayStyle="Line" Hidden="1" XYZ="0.110156286220337,-0.086185916771614,0.463911777850856" Connections="820" ForcefieldType="h1o" Charge="0.41" Components="H" Visible="0">
							<Properties Force="-629.778747000713,197.424180087431,-388.5426790483" RelativeVelocity="0.362742926790452,-0.477506164557214,-0.0784154593752941"/>
						</Atom3d>
						<Bond ID="820" Mapping="410" Parent="167" Hidden="1" Connects="816,819" Visible="0"/>
						<Molecule ID="167" Mapping="410" Parent="2" Children="816,817,818,819,820,2069" Name="Sketch 23" XYZ="-0.124623177129257,0,-0.166164236168568" Visible="0"/>
						<Atom3d ID="821" HasProperties="1" Mapping="410" Parent="169" UserID="247" DisplayStyle="Line" XYZ="-1.8648811750954,-2.42752440921483,2.41012370164101" Connections="823,825" ForcefieldType="o2*" Charge="-0.82" Components="O" Visible="0">
							<Properties Force="-628.49720046985,-35.4104797523398,-469.104633405767" RelativeVelocity="-0.227435729657593,0.0012185941939125,-0.0825598549346593"/>
						</Atom3d>
						<Atom3d ID="822" HasProperties="1" Mapping="410" Parent="169" UserID="248" DisplayStyle="Line" Hidden="1" XYZ="-1.87808907206058,-2.4731072494591,2.40732759610405" Connections="823" ForcefieldType="h1o" Charge="0.41" Components="H" Visible="0">
							<Properties Force="-69.0268692271296,450.229844705127,71.3929305246157" RelativeVelocity="0.0691432462613738,-0.789771472712424,-0.335340678392036"/>
						</Atom3d>
						<Bond ID="823" Mapping="410" Parent="169" Hidden="1" Connects="821,822" Visible="0"/>
						<Atom3d ID="824" HasProperties="1" Mapping="410" Parent="169" UserID="249" DisplayStyle="Line" Hidden="1" XYZ="-1.89643503025529,-2.40750392010364,2.37974734334382" Connections="825" ForcefieldType="h1o" Charge="0.41" Components="H" Visible="0">
							<Properties Force="359.495996941002,-306.266584995374,389.779365143951" RelativeVelocity="1.10232302826832,0.243945744420191,0.811176494650295"/>
						</Atom3d>
						<Bond ID="825" Mapping="410" Parent="169" Hidden="1" Connects="821,824" Visible="0"/>
						<Molecule ID="169" Mapping="410" Parent="2" Children="821,822,823,824,825,2070" Name="Sketch 23" XYZ="-0.124623177129257,0,-0.166164236168568" Visible="0"/>
						<Atom3d ID="826" HasProperties="1" Mapping="410" Parent="171" UserID="250" DisplayStyle="Line" XYZ="0.347745273085152,0.609053700945783,-0.664893672212317" Connections="828,830" ForcefieldType="o2*" Charge="-0.82" Components="O" Visible="0">
							<Properties Force="-703.996095779656,287.467822038338,53.1706411144752" RelativeVelocity="-0.221159596809199,-0.121210298308973,0.0161919313365486"/>
						</Atom3d>
						<Atom3d ID="827" HasProperties="1" Mapping="410" Parent="171" UserID="251" DisplayStyle="Line" Hidden="1" XYZ="0.387898419113678,0.629733094404003,-0.659183297953059" Connections="828" ForcefieldType="h1o" Charge="0.41" Components="H" Visible="0">
							<Properties Force="170.475972176838,126.601307962337,52.4368463137559" RelativeVelocity="1.13363168015626,-0.236815581001777,0.371474455855147"/>
						</Atom3d>
						<Bond ID="828" Mapping="410" Parent="171" Hidden="1" Connects="826,827" Visible="0"/>
						<Atom3d ID="829" HasProperties="1" Mapping="410" Parent="171" UserID="252" DisplayStyle="Line" Hidden="1" XYZ="0.316740587461759,0.643382604059525,-0.652868995745104" Connections="830" ForcefieldType="h1o" Charge="0.41" Components="H" Visible="0">
							<Properties Force="392.461238282404,-346.039732875053,-56.8377814444275" RelativeVelocity="1.85456513188006,-0.0588314361990886,-0.437089253591029"/>
						</Atom3d>
						<Bond ID="830" Mapping="410" Parent="171" Hidden="1" Connects="826,829" Visible="0"/>
						<Molecule ID="171" Mapping="410" Parent="2" Children="826,827,828,829,830,2071" Name="Sketch 23" XYZ="-0.124623177129257,0,-0.166164236168568" Visible="0"/>
						<Atom3d ID="831" HasProperties="1" Mapping="410" Parent="173" UserID="253" DisplayStyle="Line" XYZ="0.187991758677432,1.79079583120828,3.91415457093913" Connections="833,835" ForcefieldType="o2*" Charge="-0.82" Components="O" Visible="0">
							<Properties Force="374.014333975336,730.98342463372,452.286093139942" RelativeVelocity="-0.148521442659344,0.307027416904262,0.0381241394861398"/>
						</Atom3d>
						<Atom3d ID="832" HasProperties="1" Mapping="410" Parent="173" UserID="254" DisplayStyle="Line" Hidden="1" XYZ="0.225333202551587,1.77892143185781,3.94174166280297" Connections="833" ForcefieldType="h1o" Charge="0.41" Components="H" Visible="0">
							<Properties Force="-254.54216749917,164.083881401077,-270.322800715551" RelativeVelocity="1.42786281290104,-0.444423214514619,-0.327891580467858"/>
						</Atom3d>
						<Bond ID="833" Mapping="410" Parent="173" Hidden="1" Connects="831,832" Visible="0"/>
						<Atom3d ID="834" HasProperties="1" Mapping="410" Parent="173" UserID="255" DisplayStyle="Line" Hidden="1" XYZ="0.190311133500042,1.83962495137069,3.91892602897679" Connections="835" ForcefieldType="h1o" Charge="0.41" Components="H" Visible="0">
							<Properties Force="93.7675249335652,-919.286528170691,-150.32780868846" RelativeVelocity="-0.0657655945177735,-0.522133619618804,-0.859761059993345"/>
						</Atom3d>
						<Bond ID="835" Mapping="410" Parent="173" Hidden="1" Connects="831,834" Visible="0"/>
						<Molecule ID="173" Mapping="410" Parent="2" Children="831,832,833,834,835,2072" Name="Sketch 23" XYZ="-0.124623177129257,0,-0.166164236168568" Visible="0"/>
						<Atom3d ID="836" HasProperties="1" Mapping="410" Parent="175" UserID="256" DisplayStyle="Line" XYZ="-0.982891335958006,-2.75052098490386,-1.29929329641579" Connections="838,840" ForcefieldType="o2*" Charge="-0.82" Components="O" Visible="0">
							<Properties Force="-99.8478369395381,-56.9968684951287,-131.052680744533" RelativeVelocity="-0.109825483787489,-0.168091420981755,0.260299337632615"/>
						</Atom3d>
						<Atom3d ID="837" HasProperties="1" Mapping="410" Parent="175" UserID="257" DisplayStyle="Line" Hidden="1" XYZ="-0.986136249595392,-2.7417298818246,-1.34520203473666" Connections="838" ForcefieldType="h1o" Charge="0.41" Components="H" Visible="0">
							<Properties Force="20.9463365427727,-44.4836424614617,134.761929961345" RelativeVelocity="0.280580221923569,0.491909204139324,0.442881252726128"/>
						</Atom3d>
						<Bond ID="838" Mapping="410" Parent="175" Hidden="1" Connects="836,837" Visible="0"/>
						<Atom3d ID="839" HasProperties="1" Mapping="410" Parent="175" UserID="258" DisplayStyle="Line" Hidden="1" XYZ="-0.985350651377741,-2.79669034935777,-1.30161900435138" Connections="840" ForcefieldType="h1o" Charge="0.41" Components="H" Visible="0">
							<Properties Force="58.6169644810847,73.5215579036321,-85.7239986323422" RelativeVelocity="0.201497881098557,0.455620411970546,0.411469837084802"/>
						</Atom3d>
						<Bond ID="840" Mapping="410" Parent="175" Hidden="1" Connects="836,839" Visible="0"/>
						<Molecule ID="175" Mapping="410" Parent="2" Children="836,837,838,839,840,2073" Name="Sketch 23" XYZ="-0.124623177129257,0,-0.166164236168568" Visible="0"/>
						<Atom3d ID="841" HasProperties="1" Mapping="410" Parent="177" UserID="259" DisplayStyle="Line" XYZ="-2.96296055990502,0.275292760837541,1.83145680675686" Connections="843,845" ForcefieldType="o2*" Charge="-0.82" Components="O" Visible="0">
							<Properties Force="-193.767977100933,-109.626781246439,-225.550933988567" RelativeVelocity="0.154896480875037,-0.138321195479122,0.154024750916842"/>
						</Atom3d>
						<Atom3d ID="842" HasProperties="1" Mapping="410" Parent="177" UserID="260" DisplayStyle="Line" Hidden="1" XYZ="-2.92296195230049,0.296650435305596,1.82125527630611" Connections="843" ForcefieldType="h1o" Charge="0.41" Components="H" Visible="0">
							<Properties Force="-130.240187379078,-92.2277878090623,64.9049632459245" RelativeVelocity="-1.05473076360126,0.861459712539524,0.548336399672491"/>
						</Atom3d>
						<Bond ID="843" Mapping="410" Parent="177" Hidden="1" Connects="841,842" Visible="0"/>
						<Atom3d ID="844" HasProperties="1" Mapping="410" Parent="177" UserID="261" DisplayStyle="Line" Hidden="1" XYZ="-2.97892209287691,0.265528858125771,1.78817152793609" Connections="845" ForcefieldType="h1o" Charge="0.41" Components="H" Visible="0">
							<Properties Force="190.405377027929,66.2941370508427,185.049034528602" RelativeVelocity="-1.39891382966485,0.141063550360077,1.20722774870741"/>
						</Atom3d>
						<Bond ID="845" Mapping="410" Parent="177" Hidden="1" Connects="841,844" Visible="0"/>
						<Molecule ID="177" Mapping="410" Parent="2" Children="841,842,843,844,845,2074" Name="Sketch 23" XYZ="-0.124623177129257,0,-0.166164236168568" Visible="0"/>
						<Atom3d ID="846" HasProperties="1" Mapping="410" Parent="179" UserID="262" DisplayStyle="Line" XYZ="1.54567247264912,3.3708053750269,-0.0663840949975197" Connections="848,850" ForcefieldType="o2*" Charge="-0.82" Components="O" Visible="0">
							<Properties Force="-555.252809291331,503.30211616691,-396.195274266426" RelativeVelocity="-0.053919234495705,0.204518419014798,0.219682473253315"/>
						</Atom3d>
						<Atom3d ID="847" HasProperties="1" Mapping="410" Parent="179" UserID="263" DisplayStyle="Line" Hidden="1" XYZ="1.55368769359621,3.41679599700711,-0.0706036990361511" Connections="848" ForcefieldType="h1o" Charge="0.41" Components="H" Visible="0">
							<Properties Force="-244.666945131789,-201.104345581102,-35.351781024064" RelativeVelocity="-0.555850295429084,0.92525502544143,0.192106408507355"/>
						</Atom3d>
						<Bond ID="848" Mapping="410" Parent="179" Hidden="1" Connects="846,847" Visible="0"/>
						<Atom3d ID="849" HasProperties="1" Mapping="410" Parent="179" UserID="264" DisplayStyle="Line" Hidden="1" XYZ="1.58855115041627,3.36278417303508,-0.0533325026993169" Connections="850" ForcefieldType="h1o" Charge="0.41" Components="H" Visible="0">
							<Properties Force="406.977008808337,-348.947948635118,373.331270672702" RelativeVelocity="0.0661194552728539,-0.709288522633984,-0.782378870046195"/>
						</Atom3d>
						<Bond ID="850" Mapping="410" Parent="179" Hidden="1" Connects="846,849" Visible="0"/>
						<Molecule ID="179" Mapping="410" Parent="2" Children="846,847,848,849,850,2075" Name="Sketch 23" XYZ="-0.124623177129257,0,-0.166164236168568" Visible="0"/>
						<Atom3d ID="851" HasProperties="1" Mapping="410" Parent="181" UserID="265" DisplayStyle="Line" XYZ="-1.9004221552747,-1.80251198843277,4.42083670953784" Connections="853,855" ForcefieldType="o2*" Charge="-0.82" Components="O" Visible="0">
							<Properties Force="-256.492355223914,994.242896641502,-308.144540255658" RelativeVelocity="-0.13308978875024,0.419850773403805,-0.506921735757658"/>
						</Atom3d>
						<Atom3d ID="852" HasProperties="1" Mapping="410" Parent="181" UserID="266" DisplayStyle="Line" Hidden="1" XYZ="-1.87567668712598,-1.83905151431298,4.43009589091857" Connections="853" ForcefieldType="h1o" Charge="0.41" Components="H" Visible="0">
							<Properties Force="489.055446892085,-461.747101079845,168.044261426884" RelativeVelocity="-0.218667090743225,-0.407542164956988,-0.311655941583938"/>
						</Atom3d>
						<Bond ID="853" Mapping="410" Parent="181" Hidden="1" Connects="851,852" Visible="0"/>
						<Atom3d ID="854" HasProperties="1" Mapping="410" Parent="181" UserID="267" DisplayStyle="Line" Hidden="1" XYZ="-1.8690020867891,-1.7683712253475,4.41300704201915" Connections="855" ForcefieldType="h1o" Charge="0.41" Components="H" Visible="0">
							<Properties Force="-197.442390408434,-521.611885104883,118.959845636908" RelativeVelocity="0.150234157736738,-0.234820310972378,0.55475784372034"/>
						</Atom3d>
						<Bond ID="855" Mapping="410" Parent="181" Hidden="1" Connects="851,854" Visible="0"/>
						<Molecule ID="181" Mapping="410" Parent="2" Children="851,852,853,854,855,2076" Name="Sketch 23" XYZ="-0.124623177129257,0,-0.166164236168568" Visible="0"/>
						<Atom3d ID="856" HasProperties="1" Mapping="410" Parent="183" UserID="268" DisplayStyle="Line" XYZ="1.37509591244857,0.196874832275034,-3.20070600372727" Connections="858,860" ForcefieldType="o2*" Charge="-0.82" Components="O" Visible="0">
							<Properties Force="401.077169736746,511.177562923266,-20.3040413520976" RelativeVelocity="-0.282582002914969,0.169507867929855,0.186961453339739"/>
						</Atom3d>
						<Atom3d ID="857" HasProperties="1" Mapping="410" Parent="183" UserID="269" DisplayStyle="Line" Hidden="1" XYZ="1.3927415226813,0.176871933752401,-3.163742792156" Connections="858" ForcefieldType="h1o" Charge="0.41" Components="H" Visible="0">
							<Properties Force="-16.1084414232272,-387.127823229825,264.874080720053" RelativeVelocity="-0.762849728587677,-0.539459858379164,0.418694438642258"/>
						</Atom3d>
						<Bond ID="858" Mapping="410" Parent="183" Hidden="1" Connects="856,857" Visible="0"/>
						<Atom3d ID="859" HasProperties="1" Mapping="410" Parent="183" UserID="270" DisplayStyle="Line" Hidden="1" XYZ="1.39649226039444,0.239220536383468,-3.19145768947171" Connections="860" ForcefieldType="h1o" Charge="0.41" Components="H" Visible="0">
							<Properties Force="-490.980607116848,-439.49650748498,-308.155616482213" RelativeVelocity="-0.242713422996897,0.0587623860352149,0.484171128715864"/>
						</Atom3d>
						<Bond ID="860" Mapping="410" Parent="183" Hidden="1" Connects="856,859" Visible="0"/>
						<Molecule ID="183" Mapping="410" Parent="2" Children="856,857,858,859,860,2077" Name="Sketch 23" XYZ="0.41668029335241,0.285086496238269,-0.166164236168568" Visible="0"/>
						<Atom3d ID="861" HasProperties="1" Mapping="410" Parent="185" UserID="271" DisplayStyle="Line" XYZ="0.18606897811095,2.1834979531747,2.66311214094301" Connections="863,865" ForcefieldType="o2*" Charge="-0.82" Components="O" Visible="0">
							<Properties Force="57.0677321618757,507.983208637313,-219.674571839662" RelativeVelocity="-0.0310879824049528,-0.0667898099993048,-0.15030195587708"/>
						</Atom3d>
						<Atom3d ID="862" HasProperties="1" Mapping="410" Parent="185" UserID="272" DisplayStyle="Line" Hidden="1" XYZ="0.181247854610539,2.14357085056774,2.64107468401881" Connections="863" ForcefieldType="h1o" Charge="0.41" Components="H" Visible="0">
							<Properties Force="-108.843038147077,-182.889726138735,-25.3385499580922" RelativeVelocity="-0.308966793376622,-0.220852629549078,-0.373399451659929"/>
						</Atom3d>
						<Bond ID="863" Mapping="410" Parent="185" Hidden="1" Connects="861,862" Visible="0"/>
						<Atom3d ID="864" HasProperties="1" Mapping="410" Parent="185" UserID="273" DisplayStyle="Line" Hidden="1" XYZ="0.178128872911675,2.21318292174643,2.62727290087233" Connections="865" ForcefieldType="h1o" Charge="0.41" Components="H" Visible="0">
							<Properties Force="50.841279881021,-117.047108124834,278.09878297905" RelativeVelocity="0.174386066369927,0.768650714051568,-0.364532188494698"/>
						</Atom3d>
						<Bond ID="865" Mapping="410" Parent="185" Hidden="1" Connects="861,864" Visible="0"/>
						<Molecule ID="185" Mapping="410" Parent="2" Children="861,862,863,864,865,2078" Name="Sketch 23" XYZ="-0.124623177129257,0,-0.166164236168568" Visible="0"/>
						<Atom3d ID="866" HasProperties="1" Mapping="410" Parent="187" UserID="274" DisplayStyle="Line" XYZ="-1.68934552528095,-0.377178642599277,0.503443054774493" Connections="868,870" ForcefieldType="o2*" Charge="-0.82" Components="O" Visible="0">
							<Properties Force="9.83511608926124,442.895098470966,-71.6168146461947" RelativeVelocity="-0.235712188152276,-0.212331713751019,-0.00292905014668073"/>
						</Atom3d>
						<Atom3d ID="867" HasProperties="1" Mapping="410" Parent="187" UserID="275" DisplayStyle="Line" Hidden="1" XYZ="-1.68761280007118,-0.402022810826937,0.541674313188074" Connections="868" ForcefieldType="h1o" Charge="0.41" Components="H" Visible="0">
							<Properties Force="46.3170700911858,-123.549016484859,147.074876162507" RelativeVelocity="-1.05645758031537,-0.37617538854439,-1.02838625199779"/>
						</Atom3d>
						<Bond ID="868" Mapping="410" Parent="187" Hidden="1" Connects="866,867" Visible="0"/>
						<Atom3d ID="869" HasProperties="1" Mapping="410" Parent="187" UserID="276" DisplayStyle="Line" Hidden="1" XYZ="-1.71819347801605,-0.402442391096138,0.478260701067642" Connections="870" ForcefieldType="h1o" Charge="0.41" Components="H" Visible="0">
							<Properties Force="-28.7902179561483,-260.596197952559,-144.080776154613" RelativeVelocity="0.482064405288858,-0.166771802072174,-0.152297514556451"/>
						</Atom3d>
						<Bond ID="870" Mapping="410" Parent="187" Hidden="1" Connects="866,869" Visible="0"/>
						<Molecule ID="187" Mapping="410" Parent="2" Children="866,867,868,869,870,2079" Name="Sketch 23" XYZ="-0.124623177129257,0,-0.166164236168568" Visible="0"/>
						<Atom3d ID="871" HasProperties="1" Mapping="410" Parent="189" UserID="277" DisplayStyle="Line" XYZ="1.38201126718062,-1.97902754105369,-1.21418013893552" Connections="873,875" ForcefieldType="o2*" Charge="-0.82" Components="O" Visible="0">
							<Properties Force="-247.839680543047,-122.705411348259,-311.071155277984" RelativeVelocity="0.065993302111989,-0.193971995865316,-0.00410731046555161"/>
						</Atom3d>
						<Atom3d ID="872" HasProperties="1" Mapping="410" Parent="189" UserID="278" DisplayStyle="Line" Hidden="1" XYZ="1.3650052305501,-1.99885873042536,-1.17692262024702" Connections="873" ForcefieldType="h1o" Charge="0.41" Components="H" Visible="0">
							<Properties Force="63.7372389539056,51.1746168690379,359.470241621889" RelativeVelocity="-0.373453896243092,-0.206346356057491,0.444650490590126"/>
						</Atom3d>
						<Bond ID="873" Mapping="410" Parent="189" Hidden="1" Connects="871,872" Visible="0"/>
						<Atom3d ID="874" HasProperties="1" Mapping="410" Parent="189" UserID="279" DisplayStyle="Line" Hidden="1" XYZ="1.35759553345585,-2.00707513025856,-1.24256675433435" Connections="875" ForcefieldType="h1o" Charge="0.41" Components="H" Visible="0">
							<Properties Force="176.404391294846,116.944923601281,-80.7884032437967" RelativeVelocity="0.600999108347527,-0.0527252804006025,-0.613113055636403"/>
						</Atom3d>
						<Bond ID="875" Mapping="410" Parent="189" Hidden="1" Connects="871,874" Visible="0"/>
						<Molecule ID="189" Mapping="410" Parent="2" Children="871,872,873,874,875,2080" Name="Sketch 23" XYZ="-0.124623177129257,0,-0.166164236168568" Visible="0"/>
						<Atom3d ID="876" HasProperties="1" Mapping="410" Parent="191" UserID="280" DisplayStyle="Line" XYZ="3.99653826145318,-4.15474388567389,-1.06537285622199" Connections="878,880" ForcefieldType="o2*" Charge="-0.82" Components="O" Visible="0">
							<Properties Force="94.4150673102199,1060.03650205824,-420.343542582667" RelativeVelocity="0.067211689049086,0.426031405925348,0.0342933767287138"/>
						</Atom3d>
						<Atom3d ID="877" HasProperties="1" Mapping="410" Parent="191" UserID="281" DisplayStyle="Line" Hidden="1" XYZ="3.95562739282086,-4.13332667841642,-1.07304974311048" Connections="878" ForcefieldType="h1o" Charge="0.41" Components="H" Visible="0">
							<Properties Force="173.37473568345,-153.573459910882,24.9858771180159" RelativeVelocity="-0.974079124468014,-0.67816351573441,0.552605041972334"/>
						</Atom3d>
						<Bond ID="878" Mapping="410" Parent="191" Hidden="1" Connects="876,877" Visible="0"/>
						<Atom3d ID="879" HasProperties="1" Mapping="410" Parent="191" UserID="282" DisplayStyle="Line" Hidden="1" XYZ="3.98525354066708,-4.19484022226453,-1.05019959446422" Connections="880" ForcefieldType="h1o" Charge="0.41" Components="H" Visible="0">
							<Properties Force="-326.743569056807,-901.897793409502,389.045482933816" RelativeVelocity="0.255404967808491,-0.0168678471148954,0.411207606678406"/>
						</Atom3d>
						<Bond ID="880" Mapping="410" Parent="191" Hidden="1" Connects="876,879" Visible="0"/>
						<Molecule ID="191" Mapping="410" Parent="2" Children="876,877,878,879,880,2081" Name="Sketch 23" XYZ="-0.124623177129257,0,-0.166164236168568" Visible="0"/>
						<Atom3d ID="881" HasProperties="1" Mapping="410" Parent="193" UserID="283" DisplayStyle="Line" XYZ="1.71751306437533,1.51976936855897,3.80591933392952" Connections="883,885" ForcefieldType="o2*" Charge="-0.82" Components="O" Visible="0">
							<Properties Force="-417.036782563067,528.004720475956,-156.787827792057" RelativeVelocity="0.0697578388333144,-0.245210346016901,0.165683001508937"/>
						</Atom3d>
						<Atom3d ID="882" HasProperties="1" Mapping="410" Parent="193" UserID="284" DisplayStyle="Line" Hidden="1" XYZ="1.73881742935326,1.48339022345821,3.8212508651433" Connections="883" ForcefieldType="h1o" Charge="0.41" Components="H" Visible="0">
							<Properties Force="398.184081420269,-492.093802707813,118.012469183494" RelativeVelocity="0.971681556902414,-0.00562114297277187,-1.4804001470624"/>
						</Atom3d>
						<Bond ID="883" Mapping="410" Parent="193" Hidden="1" Connects="881,882" Visible="0"/>
						<Atom3d ID="884" HasProperties="1" Mapping="410" Parent="193" UserID="285" DisplayStyle="Line" Hidden="1" XYZ="1.67673278957178,1.51060495180702,3.82606238564729" Connections="885" ForcefieldType="h1o" Charge="0.41" Components="H" Visible="0">
							<Properties Force="-48.5413312161784,117.620150530007,-6.51455326743466" RelativeVelocity="-0.47752025773834,-0.292939402175173,0.644313462108279"/>
						</Atom3d>
						<Bond ID="885" Mapping="410" Parent="193" Hidden="1" Connects="881,884" Visible="0"/>
						<Molecule ID="193" Mapping="410" Parent="2" Children="881,882,883,884,885,2082" Name="Sketch 23" XYZ="-0.124623177129257,0,-0.166164236168568" Visible="0"/>
						<Atom3d ID="886" HasProperties="1" Mapping="410" Parent="195" UserID="286" DisplayStyle="Line" XYZ="1.15923052853788,0.994707572665554,-0.0728484659823075" Connections="888,890" ForcefieldType="o2*" Charge="-0.82" Components="O" Visible="0">
							<Properties Force="-617.078685203076,346.905773140764,-339.287416056855" RelativeVelocity="-0.0377866471101086,0.306716162402816,0.223538568958742"/>
						</Atom3d>
						<Atom3d ID="887" HasProperties="1" Mapping="410" Parent="195" UserID="287" DisplayStyle="Line" Hidden="1" XYZ="1.12369420084354,1.00166508742359,-0.105511101079448" Connections="888" ForcefieldType="h1o" Charge="0.41" Components="H" Visible="0">
							<Properties Force="618.573804347534,-262.310975689992,362.403364930644" RelativeVelocity="-0.287458401345335,-0.503593390764267,-0.173235937620652"/>
						</Atom3d>
						<Bond ID="888" Mapping="410" Parent="195" Hidden="1" Connects="886,887" Visible="0"/>
						<Atom3d ID="889" HasProperties="1" Mapping="410" Parent="195" UserID="288" DisplayStyle="Line" Hidden="1" XYZ="1.14685935471775,1.03368277150108,-0.0500187773084289" Connections="890" ForcefieldType="h1o" Charge="0.41" Components="H" Visible="0">
							<Properties Force="101.183198896421,-51.2934476480569,186.315321799894" RelativeVelocity="0.155235563727353,1.05211394792796,-0.016581726978753"/>
						</Atom3d>
						<Bond ID="890" Mapping="410" Parent="195" Hidden="1" Connects="886,889" Visible="0"/>
						<Molecule ID="195" Mapping="410" Parent="2" Children="886,887,888,889,890,2083" Name="Sketch 23" XYZ="-0.124623177129257,0,-0.166164236168568" Visible="0"/>
						<Atom3d ID="891" HasProperties="1" Mapping="410" Parent="197" UserID="289" DisplayStyle="Line" XYZ="1.00304994837503,2.98823864313559,3.18847004085181" Connections="893,895" ForcefieldType="o2*" Charge="-0.82" Components="O" Visible="0">
							<Properties Force="-416.559244863502,879.746173834171,-596.471514547485" RelativeVelocity="0.312951626064072,-0.0394720873584937,0.256239521632728"/>
						</Atom3d>
						<Atom3d ID="892" HasProperties="1" Mapping="410" Parent="197" UserID="290" DisplayStyle="Line" Hidden="1" XYZ="0.999065578391302,2.96838506907514,3.2281900521919" Connections="893" ForcefieldType="h1o" Charge="0.41" Components="H" Visible="0">
							<Properties Force="110.344509375577,-523.826069747544,600.224716297195" RelativeVelocity="-0.856340755644864,0.644741785685581,-0.369668118838604"/>
						</Atom3d>
						<Bond ID="893" Mapping="410" Parent="197" Hidden="1" Connects="891,892" Visible="0"/>
						<Atom3d ID="894" HasProperties="1" Mapping="410" Parent="197" UserID="291" DisplayStyle="Line" Hidden="1" XYZ="1.03539697816331,2.96858341830715,3.16346204638769" Connections="895" ForcefieldType="h1o" Charge="0.41" Components="H" Visible="0">
							<Properties Force="338.520879006946,-300.189258459795,17.7194216499161" RelativeVelocity="-0.445161237758327,-0.158177322261247,-0.118898379407326"/>
						</Atom3d>
						<Bond ID="895" Mapping="410" Parent="197" Hidden="1" Connects="891,894" Visible="0"/>
						<Molecule ID="197" Mapping="410" Parent="2" Children="891,892,893,894,895,2084" Name="Sketch 23" XYZ="-0.124623177129257,0,-0.166164236168568" Visible="0"/>
						<Atom3d ID="896" HasProperties="1" Mapping="410" Parent="199" UserID="292" DisplayStyle="Line" XYZ="4.72685944869618,1.22763508431542,-0.61642213254882" Connections="898,900" ForcefieldType="o2*" Charge="-0.82" Components="O" Visible="0">
							<Properties Force="423.723040341863,609.115905279062,258.092993795619" RelativeVelocity="0.400805580315596,-0.342874306800465,0.0898118228251554"/>
						</Atom3d>
						<Atom3d ID="897" HasProperties="1" Mapping="410" Parent="199" UserID="293" DisplayStyle="Line" Hidden="1" XYZ="4.69291057966731,1.20005019357039,-0.630700596225837" Connections="898" ForcefieldType="h1o" Charge="0.41" Components="H" Visible="0">
							<Properties Force="-76.5835605750803,-116.517312077118,-194.065104693413" RelativeVelocity="-0.27266820605265,0.0319587429897447,1.9464732847383"/>
						</Atom3d>
						<Bond ID="898" Mapping="410" Parent="199" Hidden="1" Connects="896,897" Visible="0"/>
						<Atom3d ID="899" HasProperties="1" Mapping="410" Parent="199" UserID="294" DisplayStyle="Line" Hidden="1" XYZ="4.74219593745373,1.24491682726031,-0.657033375226869" Connections="900" ForcefieldType="h1o" Charge="0.41" Components="H" Visible="0">
							<Properties Force="-164.696926775577,-74.1143625098564,26.5316495190891" RelativeVelocity="0.280981107092019,-0.668133088536817,-1.02479882709585"/>
						</Atom3d>
						<Bond ID="900" Mapping="410" Parent="199" Hidden="1" Connects="896,899" Visible="0"/>
						<Molecule ID="199" Mapping="410" Parent="2" Children="896,897,898,899,900,2085" Name="Sketch 23" XYZ="-0.124623177129257,0,-0.166164236168568" Visible="0"/>
						<Atom3d ID="901" HasProperties="1" Mapping="410" Parent="201" UserID="295" DisplayStyle="Line" XYZ="0.0357321934646546,-2.19052270756453,-1.2753811014302" Connections="903,905" ForcefieldType="o2*" Charge="-0.82" Components="O" Visible="0">
							<Properties Force="138.070154736281,436.479595749323,561.495338926101" RelativeVelocity="-0.314611354010952,-0.449980756734219,-0.0228271912337025"/>
						</Atom3d>
						<Atom3d ID="902" HasProperties="1" Mapping="410" Parent="201" UserID="296" DisplayStyle="Line" Hidden="1" XYZ="0.0173386398816966,-2.14753155414908,-1.27257952355354" Connections="903" ForcefieldType="h1o" Charge="0.41" Components="H" Visible="0">
							<Properties Force="40.0990602969916,-136.336804635285,-121.720231917678" RelativeVelocity="0.679807434612551,0.493266085090107,0.462211620512398"/>
						</Atom3d>
						<Bond ID="903" Mapping="410" Parent="201" Hidden="1" Connects="901,902" Visible="0"/>
						<Atom3d ID="904" HasProperties="1" Mapping="410" Parent="201" UserID="297" DisplayStyle="Line" Hidden="1" XYZ="0.0607170794837136,-2.18577147337107,-1.23483884536316" Connections="905" ForcefieldType="h1o" Charge="0.41" Components="H" Visible="0">
							<Properties Force="-203.201016971724,-192.605828284141,-327.943149872251" RelativeVelocity="-0.244114364846054,-0.227494037083962,0.146884315459515"/>
						</Atom3d>
						<Bond ID="905" Mapping="410" Parent="201" Hidden="1" Connects="901,904" Visible="0"/>
						<Molecule ID="201" Mapping="410" Parent="2" Children="901,902,903,904,905,2086" Name="Sketch 23" XYZ="-0.124623177129257,0,-0.166164236168568" Visible="0"/>
						<Atom3d ID="906" HasProperties="1" Mapping="410" Parent="203" UserID="298" DisplayStyle="Line" XYZ="2.93555182103354,1.06804636953606,3.03797069783122" Connections="908,910" ForcefieldType="o2*" Charge="-0.82" Components="O" Visible="0">
							<Properties Force="748.085467326011,-545.503023098444,-149.469410652145" RelativeVelocity="0.0446331318923385,0.259956767970803,0.13668066249464"/>
						</Atom3d>
						<Atom3d ID="907" HasProperties="1" Mapping="410" Parent="203" UserID="299" DisplayStyle="Line" Hidden="1" XYZ="2.90352243512611,1.09666623269733,3.04770697985161" Connections="908" ForcefieldType="h1o" Charge="0.41" Components="H" Visible="0">
							<Properties Force="-894.147764310816,639.05550697251,94.1535830246091" RelativeVelocity="-0.17818851122913,-0.522819841020782,-0.0688386339791404"/>
						</Atom3d>
						<Bond ID="908" Mapping="410" Parent="203" Hidden="1" Connects="906,907" Visible="0"/>
						<Atom3d ID="909" HasProperties="1" Mapping="410" Parent="203" UserID="300" DisplayStyle="Line" Hidden="1" XYZ="2.96657892448911,1.0827550266445,3.06821862034602" Connections="910" ForcefieldType="h1o" Charge="0.41" Components="H" Visible="0">
							<Properties Force="161.35168520946,-91.8963957621195,70.365835681337" RelativeVelocity="1.03074468858283,0.161871413422836,-0.134843925790397"/>
						</Atom3d>
						<Bond ID="910" Mapping="410" Parent="203" Hidden="1" Connects="906,909" Visible="0"/>
						<Molecule ID="203" Mapping="410" Parent="2" Children="906,907,908,909,910,2087" Name="Sketch 23" XYZ="0.358941256501032,-0.597238166170044,-0.166164236168568" Visible="0"/>
						<Atom3d ID="911" HasProperties="1" Mapping="410" Parent="205" UserID="301" DisplayStyle="Line" XYZ="-1.19882988562411,-0.532289016227452,-0.076284965679694" Connections="913,915" ForcefieldType="o2*" Charge="-0.82" Components="O" Visible="0">
							<Properties Force="-87.4890821818067,-426.035799433083,365.21995406508" RelativeVelocity="0.0641576463796613,0.253063400963363,0.0480876892858246"/>
						</Atom3d>
						<Atom3d ID="912" HasProperties="1" Mapping="410" Parent="205" UserID="302" DisplayStyle="Line" Hidden="1" XYZ="-1.22509421452489,-0.565844292804284,-0.0941581308568322" Connections="913" ForcefieldType="h1o" Charge="0.41" Components="H" Visible="0">
							<Properties Force="-73.6890413710966,81.214749920926,-180.535614627743" RelativeVelocity="0.590886328775185,0.17653419742857,0.11306307161857"/>
						</Atom3d>
						<Bond ID="913" Mapping="410" Parent="205" Hidden="1" Connects="911,912" Visible="0"/>
						<Atom3d ID="914" HasProperties="1" Mapping="410" Parent="205" UserID="303" DisplayStyle="Line" Hidden="1" XYZ="-1.19044702787587,-0.553041837997531,-0.0353736921061979" Connections="915" ForcefieldType="h1o" Charge="0.41" Components="H" Visible="0">
							<Properties Force="182.456852142499,213.134267595391,-187.327946528962" RelativeVelocity="1.18587017961904,-1.516410132614,-0.49821040821288"/>
						</Atom3d>
						<Bond ID="915" Mapping="410" Parent="205" Hidden="1" Connects="911,914" Visible="0"/>
						<Molecule ID="205" Mapping="410" Parent="2" Children="911,912,913,914,915,2088" Name="Sketch 23" XYZ="-0.124623177129257,0,-0.166164236168568" Visible="0"/>
						<Atom3d ID="916" HasProperties="1" Mapping="410" Parent="207" UserID="304" DisplayStyle="Line" XYZ="0.258203078643238,-3.44111265162067,-1.31140343771533" Connections="918,920" ForcefieldType="o2*" Charge="-0.82" Components="O" Visible="0">
							<Properties Force="205.242401017972,-1438.27342188873,-1008.15323283023" RelativeVelocity="-0.281468378056237,-0.200962538005468,-0.103753203021181"/>
						</Atom3d>
						<Atom3d ID="917" HasProperties="1" Mapping="410" Parent="207" UserID="305" DisplayStyle="Line" Hidden="1" XYZ="0.234361848378354,-3.45998480931542,-1.27819349341855" Connections="918" ForcefieldType="h1o" Charge="0.41" Components="H" Visible="0">
							<Properties Force="-292.938886786688,-196.296905336796,414.884400939386" RelativeVelocity="0.69817076417488,0.577659077669597,-0.235674142720776"/>
						</Atom3d>
						<Bond ID="918" Mapping="410" Parent="207" Hidden="1" Connects="916,917" Visible="0"/>
						<Atom3d ID="919" HasProperties="1" Mapping="410" Parent="207" UserID="306" DisplayStyle="Line" Hidden="1" XYZ="0.261485397711444,-3.40002799865313,-1.29862771769004" Connections="920" ForcefieldType="h1o" Charge="0.41" Components="H" Visible="0">
							<Properties Force="97.0605139716378,1579.18087835928,456.394971505137" RelativeVelocity="0.538277001212889,0.621971799294306,0.0312043927574761"/>
						</Atom3d>
						<Bond ID="920" Mapping="410" Parent="207" Hidden="1" Connects="916,919" Visible="0"/>
						<Molecule ID="207" Mapping="410" Parent="2" Children="916,917,918,919,920,2089" Name="Sketch 23" XYZ="-0.384448842960457,0.236369183589957,-0.166164236168568" Visible="0"/>
						<Atom3d ID="921" HasProperties="1" Mapping="410" Parent="209" UserID="307" DisplayStyle="Line" XYZ="0.0369373793111056,-0.359398152338696,-0.679432429153663" Connections="923,925" ForcefieldType="o2*" Charge="-0.82" Components="O" Visible="0">
							<Properties Force="160.498939109733,464.04661542847,476.290318983482" RelativeVelocity="0.139396213995502,0.163070020971414,0.145941102850535"/>
						</Atom3d>
						<Atom3d ID="922" HasProperties="1" Mapping="410" Parent="209" UserID="308" DisplayStyle="Line" Hidden="1" XYZ="0.0131356340606116,-0.333304682594263,-0.646986006640064" Connections="923" ForcefieldType="h1o" Charge="0.41" Components="H" Visible="0">
							<Properties Force="252.962583354605,-277.320729694006,-319.768142257869" RelativeVelocity="-0.969194434010302,-0.690407436643603,0.356697082494915"/>
						</Atom3d>
						<Bond ID="923" Mapping="410" Parent="209" Hidden="1" Connects="921,922" Visible="0"/>
						<Atom3d ID="924" HasProperties="1" Mapping="410" Parent="209" UserID="309" DisplayStyle="Line" Hidden="1" XYZ="0.0025587449551896,-0.383829764837321,-0.697302218876128" Connections="925" ForcefieldType="h1o" Charge="0.41" Components="H" Visible="0">
							<Properties Force="-274.874382001835,-131.834698808896,59.1152482524472" RelativeVelocity="-0.058851022883503,-0.773861379613372,2.38624058626112"/>
						</Atom3d>
						<Bond ID="925" Mapping="410" Parent="209" Hidden="1" Connects="921,924" Visible="0"/>
						<Molecule ID="209" Mapping="410" Parent="2" Children="921,922,923,924,925,2090" Name="Sketch 23" XYZ="-0.124623177129257,0,-0.166164236168568" Visible="0"/>
						<Atom3d ID="926" HasProperties="1" Mapping="410" Parent="211" UserID="310" DisplayStyle="Line" XYZ="0.741123068011573,-2.81870664697894,0.041709576084757" Connections="928,930" ForcefieldType="o2*" Charge="-0.82" Components="O" Visible="0">
							<Properties Force="-135.02234394108,74.7748635768571,-389.834647743064" RelativeVelocity="-0.205353270880425,-0.0903721109886765,0.162459336693162"/>
						</Atom3d>
						<Atom3d ID="927" HasProperties="1" Mapping="410" Parent="211" UserID="311" DisplayStyle="Line" Hidden="1" XYZ="0.760061785997804,-2.83858209615742,0.00404127751500207" Connections="928" ForcefieldType="h1o" Charge="0.41" Components="H" Visible="0">
							<Properties Force="-181.114723470141,28.2541152547451,126.984241198468" RelativeVelocity="-0.12288995760267,0.704235560757309,-0.0270379508581801"/>
						</Atom3d>
						<Bond ID="928" Mapping="410" Parent="211" Hidden="1" Connects="926,927" Visible="0"/>
						<Atom3d ID="929" HasProperties="1" Mapping="410" Parent="211" UserID="312" DisplayStyle="Line" Hidden="1" XYZ="0.775644609996992,-2.82293992049014,0.070992213474717" Connections="930" ForcefieldType="h1o" Charge="0.41" Components="H" Visible="0">
							<Properties Force="381.347699077931,-68.8352121563533,272.507148864069" RelativeVelocity="0.0935912175510499,0.940740939269681,1.05444655667259"/>
						</Atom3d>
						<Bond ID="930" Mapping="410" Parent="211" Hidden="1" Connects="926,929" Visible="0"/>
						<Molecule ID="211" Mapping="410" Parent="2" Children="926,927,928,929,930,2091" Name="Sketch 23" XYZ="-0.124623177129257,0,-0.166164236168568" Visible="0"/>
						<Atom3d ID="931" HasProperties="1" Mapping="410" Parent="213" UserID="313" DisplayStyle="Line" XYZ="0.122556417854242,-3.42416975845639,-1.38522973177452" Connections="933,935" ForcefieldType="o2*" Charge="-0.82" Components="O" Visible="0">
							<Properties Force="-16.6311922427633,-752.00127157584,487.423396255095" RelativeVelocity="-0.00680927591034684,0.0521834931739608,-0.0633456800758039"/>
						</Atom3d>
						<Atom3d ID="932" HasProperties="1" Mapping="410" Parent="213" UserID="314" DisplayStyle="Line" Hidden="1" XYZ="0.165362762614212,-3.44008919802957,-1.39301777965458" Connections="933" ForcefieldType="h1o" Charge="0.41" Components="H" Visible="0">
							<Properties Force="-91.1667606430081,205.405431242682,-141.815007027182" RelativeVelocity="0.0251087420505053,-0.923474032702468,0.867108954400927"/>
						</Atom3d>
						<Bond ID="933" Mapping="410" Parent="213" Hidden="1" Connects="931,932" Visible="0"/>
						<Atom3d ID="934" HasProperties="1" Mapping="410" Parent="213" UserID="315" DisplayStyle="Line" Hidden="1" XYZ="0.115911193288288,-3.39389292871026,-1.41834220789961" Connections="935" ForcefieldType="h1o" Charge="0.41" Components="H" Visible="0">
							<Properties Force="30.8906477857193,358.842714516536,-378.094608323011" RelativeVelocity="1.06923384407932,-1.29011954689403,0.42993451621325"/>
						</Atom3d>
						<Bond ID="935" Mapping="410" Parent="213" Hidden="1" Connects="931,934" Visible="0"/>
						<Molecule ID="213" Mapping="410" Parent="2" Children="931,932,933,934,935,2092" Name="Sketch 23" XYZ="0.0828764865553816,0.122695454077229,-0.166164236168568" Visible="0"/>
						<Atom3d ID="936" HasProperties="1" Mapping="410" Parent="215" UserID="316" DisplayStyle="Line" XYZ="1.34808861222053,-1.57341734425195,0.822502614815036" Connections="938,940" ForcefieldType="o2*" Charge="-0.82" Components="O" Visible="0">
							<Properties Force="-589.771012588292,380.925102789877,1149.07667149494" RelativeVelocity="0.0856366538074205,-0.0343059998105871,0.310227059635889"/>
						</Atom3d>
						<Atom3d ID="937" HasProperties="1" Mapping="410" Parent="215" UserID="317" DisplayStyle="Line" Hidden="1" XYZ="1.30220534773536,-1.57678381746323,0.812293241122929" Connections="938" ForcefieldType="h1o" Charge="0.41" Components="H" Visible="0">
							<Properties Force="304.899861765808,39.8812388248601,-137.306549922898" RelativeVelocity="-0.34137641407024,-0.464963006483988,-0.387955595553149"/>
						</Atom3d>
						<Bond ID="938" Mapping="410" Parent="215" Hidden="1" Connects="936,937" Visible="0"/>
						<Atom3d ID="939" HasProperties="1" Mapping="410" Parent="215" UserID="318" DisplayStyle="Line" Hidden="1" XYZ="1.34003178057499,-1.55579968858697,0.868853468606702" Connections="940" ForcefieldType="h1o" Charge="0.41" Components="H" Visible="0">
							<Properties Force="288.39186750726,-355.51276717334,-967.229460943021" RelativeVelocity="-0.0729395954106401,0.39167261251144,-1.11456014613524"/>
						</Atom3d>
						<Bond ID="940" Mapping="410" Parent="215" Hidden="1" Connects="936,939" Visible="0"/>
						<Molecule ID="215" Mapping="410" Parent="2" Children="936,937,938,939,940,2093" Name="Sketch 23" XYZ="-0.0725346278060913,0.0708983068043396,-0.166164236168568" Visible="0"/>
						<Atom3d ID="941" HasProperties="1" Mapping="410" Parent="217" UserID="319" DisplayStyle="Line" XYZ="0.677527875583622,-1.0003318545636,2.61462102932281" Connections="943,945" ForcefieldType="o2*" Charge="-0.82" Components="O" Visible="0">
							<Properties Force="461.708824395903,166.313508318115,-566.525348622679" RelativeVelocity="0.063954056411885,0.147075281928654,0.167814884933569"/>
						</Atom3d>
						<Atom3d ID="942" HasProperties="1" Mapping="410" Parent="217" UserID="320" DisplayStyle="Line" Hidden="1" XYZ="0.637656852002429,-0.981720248989872,2.62577186849809" Connections="943" ForcefieldType="h1o" Charge="0.41" Components="H" Visible="0">
							<Properties Force="-268.745763474558,97.270978779071,215.921658607817" RelativeVelocity="1.25951399618758,-0.999971620806706,-0.743491863303933"/>
						</Atom3d>
						<Bond ID="943" Mapping="410" Parent="217" Hidden="1" Connects="941,942" Visible="0"/>
						<Atom3d ID="944" HasProperties="1" Mapping="410" Parent="217" UserID="321" DisplayStyle="Line" Hidden="1" XYZ="0.687007233481425,-0.976389200194478,2.57525902812491" Connections="945" ForcefieldType="h1o" Charge="0.41" Components="H" Visible="0">
							<Properties Force="-49.4311077886415,-170.837587681011,358.574393686357" RelativeVelocity="0.470722321337531,0.799814196502122,-0.134929285833425"/>
						</Atom3d>
						<Bond ID="945" Mapping="410" Parent="217" Hidden="1" Connects="941,944" Visible="0"/>
						<Molecule ID="217" Mapping="410" Parent="2" Children="941,942,943,944,945,2094" Name="Sketch 23" XYZ="0.0161157251959766,0.0234564838677056,-0.166164236168568" Visible="0"/>
						<Atom3d ID="946" HasProperties="1" Mapping="410" Parent="219" UserID="322" DisplayStyle="Line" XYZ="0.159364821525115,-3.1492516194073,-3.70572500288716" Connections="948,950" ForcefieldType="o2*" Charge="-0.82" Components="O" Visible="0">
							<Properties Force="-19.6521364580016,-510.232284691346,-100.9689054881" RelativeVelocity="-0.0523822223998556,-0.230372377887958,0.0368365817770889"/>
						</Atom3d>
						<Atom3d ID="947" HasProperties="1" Mapping="410" Parent="219" UserID="323" DisplayStyle="Line" Hidden="1" XYZ="0.142381445142369,-3.1908450159837,-3.7224225283159" Connections="948" ForcefieldType="h1o" Charge="0.41" Components="H" Visible="0">
							<Properties Force="87.9662972399777,681.92047368153,166.414840311607" RelativeVelocity="1.15033847684675,1.24678513982897,0.0338566538365139"/>
						</Atom3d>
						<Bond ID="948" Mapping="410" Parent="219" Hidden="1" Connects="946,947" Visible="0"/>
						<Atom3d ID="949" HasProperties="1" Mapping="410" Parent="219" UserID="324" DisplayStyle="Line" Hidden="1" XYZ="0.168039527679412,-3.1227874491319,-3.74290984054815" Connections="950" ForcefieldType="h1o" Charge="0.41" Components="H" Visible="0">
							<Properties Force="-66.271110494885,-201.597235741784,-5.49523319707879" RelativeVelocity="1.07336072709464,0.989396084505491,-0.175832083350222"/>
						</Atom3d>
						<Bond ID="950" Mapping="410" Parent="219" Hidden="1" Connects="946,949" Visible="0"/>
						<Molecule ID="219" Mapping="410" Parent="2" Children="946,947,948,949,950,2095" Name="Sketch 23" XYZ="-0.124623177129257,0,-0.166164236168568" Visible="0"/>
						<Atom3d ID="951" HasProperties="1" Mapping="410" Parent="221" UserID="325" DisplayStyle="Line" XYZ="2.24063360101577,-0.468564410167753,0.558912509059674" Connections="953,955" ForcefieldType="o2*" Charge="-0.82" Components="O" Visible="0">
							<Properties Force="-225.380506814994,-81.0699467097839,-311.159521217433" RelativeVelocity="0.0814339819313594,-0.126539577455061,-0.141198027775379"/>
						</Atom3d>
						<Atom3d ID="952" HasProperties="1" Mapping="410" Parent="221" UserID="326" DisplayStyle="Line" Hidden="1" XYZ="2.26487659544166,-0.505192308004885,0.544644050800627" Connections="953" ForcefieldType="h1o" Charge="0.41" Components="H" Visible="0">
							<Properties Force="-34.428208815209,114.393904712976,216.94284462259" RelativeVelocity="0.904926767497026,-0.153808217619788,-0.110350984949869"/>
						</Atom3d>
						<Bond ID="953" Mapping="410" Parent="221" Hidden="1" Connects="951,952" Visible="0"/>
						<Atom3d ID="954" HasProperties="1" Mapping="410" Parent="221" UserID="327" DisplayStyle="Line" Hidden="1" XYZ="2.25121069308477,-0.461041325082518,0.602655646309553" Connections="955" ForcefieldType="h1o" Charge="0.41" Components="H" Visible="0">
							<Properties Force="242.041697204526,-131.057633435834,356.242382286875" RelativeVelocity="0.135143374910144,-0.881548806366276,1.62680439253699"/>
						</Atom3d>
						<Bond ID="955" Mapping="410" Parent="221" Hidden="1" Connects="951,954" Visible="0"/>
						<Molecule ID="221" Mapping="410" Parent="2" Children="951,952,953,954,955,2096" Name="Sketch 23" XYZ="-0.124623177129257,0,-0.166164236168568" Visible="0"/>
						<Atom3d ID="956" HasProperties="1" Mapping="410" Parent="223" UserID="328" DisplayStyle="Line" XYZ="-2.05397872089303,3.49366055234993,-0.981237056184388" Connections="958,960" ForcefieldType="o2*" Charge="-0.82" Components="O" Visible="0">
							<Properties Force="-527.01579871575,-405.973786827732,-773.964246299394" RelativeVelocity="-0.0575225863563562,-0.168978353121022,0.208484269631695"/>
						</Atom3d>
						<Atom3d ID="957" HasProperties="1" Mapping="410" Parent="223" UserID="329" DisplayStyle="Line" Hidden="1" XYZ="-2.05109467120528,3.50052186530711,-1.02839835919171" Connections="958" ForcefieldType="h1o" Charge="0.41" Components="H" Visible="0">
							<Properties Force="83.6993107511887,-74.0717348264727,686.71053793536" RelativeVelocity="0.684113927933113,0.570862248480596,0.945685530515757"/>
						</Atom3d>
						<Bond ID="958" Mapping="410" Parent="223" Hidden="1" Connects="956,957" Visible="0"/>
						<Atom3d ID="959" HasProperties="1" Mapping="410" Parent="223" UserID="330" DisplayStyle="Line" Hidden="1" XYZ="-2.08839199538305,3.45998022248019,-0.981194347371466" Connections="960" ForcefieldType="h1o" Charge="0.41" Components="H" Visible="0">
							<Properties Force="386.493939990661,374.966082888638,54.0225114747786" RelativeVelocity="-0.383138665922585,-0.464472155103481,-1.13644251186236"/>
						</Atom3d>
						<Bond ID="960" Mapping="410" Parent="223" Hidden="1" Connects="956,959" Visible="0"/>
						<Molecule ID="223" Mapping="410" Parent="2" Children="956,957,958,959,960,2097" Name="Sketch 23" XYZ="0.0828764865553816,0.122695454077229,-0.166164236168568" Visible="0"/>
						<Atom3d ID="961" HasProperties="1" Mapping="410" Parent="225" UserID="331" DisplayStyle="Line" XYZ="2.21819266773873,-1.55807019805738,-1.22759633089613" Connections="963,965" ForcefieldType="o2*" Charge="-0.82" Components="O" Visible="0">
							<Properties Force="536.139842824096,-133.558554491396,-44.1225892350613" RelativeVelocity="-0.111956306841883,0.25461895064776,0.190613213540047"/>
						</Atom3d>
						<Atom3d ID="962" HasProperties="1" Mapping="410" Parent="225" UserID="332" DisplayStyle="Line" Hidden="1" XYZ="2.19986396186638,-1.58783893535587,-1.19853384664943" Connections="963" ForcefieldType="h1o" Charge="0.41" Components="H" Visible="0">
							<Properties Force="-258.15237672773,-218.777034530713,276.027203125305" RelativeVelocity="0.123279168290635,0.0397814809138542,0.0222225479747335"/>
						</Atom3d>
						<Bond ID="963" Mapping="410" Parent="225" Hidden="1" Connects="961,962" Visible="0"/>
						<Atom3d ID="964" HasProperties="1" Mapping="410" Parent="225" UserID="333" DisplayStyle="Line" Hidden="1" XYZ="2.19303209462678,-1.52155620383422,-1.21747801761959" Connections="965" ForcefieldType="h1o" Charge="0.41" Components="H" Visible="0">
							<Properties Force="-258.591535551127,491.657812098069,58.2424727077052" RelativeVelocity="-1.05467143576302,-1.33197932005521,-0.795381554090233"/>
						</Atom3d>
						<Bond ID="965" Mapping="410" Parent="225" Hidden="1" Connects="961,964" Visible="0"/>
						<Molecule ID="225" Mapping="410" Parent="2" Children="961,962,963,964,965,2098" Name="Sketch 23" XYZ="0.0637504381156706,-0.0243586566840107,-0.166164236168568" Visible="0"/>
						<Atom3d ID="966" HasProperties="1" Mapping="410" Parent="227" UserID="334" DisplayStyle="Line" XYZ="0.866978267942869,0.844440383310914,-0.329566575398765" Connections="968,970" ForcefieldType="o2*" Charge="-0.82" Components="O" Visible="0">
							<Properties Force="732.644375765195,-617.123348507574,388.769176624646" RelativeVelocity="-0.00674753844133996,-0.181647745073091,-0.0554730494861722"/>
						</Atom3d>
						<Atom3d ID="967" HasProperties="1" Mapping="410" Parent="227" UserID="335" DisplayStyle="Line" Hidden="1" XYZ="0.830361251759182,0.869563110925939,-0.339223307637993" Connections="968" ForcefieldType="h1o" Charge="0.41" Components="H" Visible="0">
							<Properties Force="-168.829254249801,501.213220606891,-5.74090499277565" RelativeVelocity="-0.527106845295492,0.0569298921147243,-1.15386103421016"/>
						</Atom3d>
						<Bond ID="968" Mapping="410" Parent="227" Hidden="1" Connects="966,967" Visible="0"/>
						<Atom3d ID="969" HasProperties="1" Mapping="410" Parent="227" UserID="336" DisplayStyle="Line" Hidden="1" XYZ="0.896958088122753,0.870603625527335,-0.304919137076995" Connections="970" ForcefieldType="h1o" Charge="0.41" Components="H" Visible="0">
							<Properties Force="-490.783195454912,15.6834708265732,-342.842532637866" RelativeVelocity="1.33337577539984,-0.452268889692769,-0.337405998060954"/>
						</Atom3d>
						<Bond ID="970" Mapping="410" Parent="227" Hidden="1" Connects="966,969" Visible="0"/>
						<Molecule ID="227" Mapping="410" Parent="2" Children="966,967,968,969,970,2099" Name="Sketch 23" XYZ="-0.124623177129257,0,-0.166164236168568" Visible="0"/>
						<Atom3d ID="971" HasProperties="1" Mapping="410" Parent="229" UserID="337" DisplayStyle="Line" XYZ="1.04850103548035,1.69010547008021,-0.319155274672306" Connections="973,975" ForcefieldType="o2*" Charge="-0.82" Components="O" Visible="0">
							<Properties Force="-79.007165315502,300.737465570517,-163.755946924563" RelativeVelocity="-0.139217376749575,-0.0630595226568547,-0.120090864663365"/>
						</Atom3d>
						<Atom3d ID="972" HasProperties="1" Mapping="410" Parent="229" UserID="338" DisplayStyle="Line" Hidden="1" XYZ="1.01306482914817,1.6982256045527,-0.349059996830744" Connections="973" ForcefieldType="h1o" Charge="0.41" Components="H" Visible="0">
							<Properties Force="281.959908055275,57.4296229732035,305.752635173975" RelativeVelocity="0.638180371260231,1.47840689633172,0.770060264603982"/>
						</Atom3d>
						<Bond ID="973" Mapping="410" Parent="229" Hidden="1" Connects="971,972" Visible="0"/>
						<Atom3d ID="974" HasProperties="1" Mapping="410" Parent="229" UserID="339" DisplayStyle="Line" Hidden="1" XYZ="1.05747030722125,1.73432997731238,-0.303210828418532" Connections="975" ForcefieldType="h1o" Charge="0.41" Components="H" Visible="0">
							<Properties Force="-292.375045923675,-382.812361514801,-170.783316055455" RelativeVelocity="0.30350042863007,0.0465961692262924,0.33346530777678"/>
						</Atom3d>
						<Bond ID="975" Mapping="410" Parent="229" Hidden="1" Connects="971,974" Visible="0"/>
						<Molecule ID="229" Mapping="410" Parent="2" Children="971,972,973,974,975,2100" Name="Sketch 23" XYZ="-0.124623177129257,0,-0.166164236168568" Visible="0"/>
						<Atom3d ID="976" HasProperties="1" Mapping="410" Parent="231" UserID="340" DisplayStyle="Line" XYZ="2.03800468690293,0.467900407710574,-0.579609227325404" Connections="978,980" ForcefieldType="o2*" Charge="-0.82" Components="O" Visible="0">
							<Properties Force="-3.25448173150244,116.879106561983,233.401614584238" RelativeVelocity="-0.117525546345063,-0.00390296400266113,0.267075160506221"/>
						</Atom3d>
						<Atom3d ID="977" HasProperties="1" Mapping="410" Parent="231" UserID="341" DisplayStyle="Line" Hidden="1" XYZ="2.02461552699936,0.463303588175494,-0.623307159129689" Connections="978" ForcefieldType="h1o" Charge="0.41" Components="H" Visible="0">
							<Properties Force="-48.1334756072723,-41.8339537373298,-175.099080090577" RelativeVelocity="0.662415547008708,-0.951573276216543,0.559257274766219"/>
						</Atom3d>
						<Bond ID="978" Mapping="410" Parent="231" Hidden="1" Connects="976,977" Visible="0"/>
						<Atom3d ID="979" HasProperties="1" Mapping="410" Parent="231" UserID="342" DisplayStyle="Line" Hidden="1" XYZ="1.99679883732718,0.471823523518244,-0.557404973280625" Connections="980" ForcefieldType="h1o" Charge="0.41" Components="H" Visible="0">
							<Properties Force="238.117699173167,-65.2336701946373,-49.2100117775507" RelativeVelocity="0.222524932474501,0.355477935721729,-0.962368451281354"/>
						</Atom3d>
						<Bond ID="980" Mapping="410" Parent="231" Hidden="1" Connects="976,979" Visible="0"/>
						<Molecule ID="231" Mapping="410" Parent="2" Children="976,977,978,979,980,2101" Name="Sketch 23" XYZ="0.0287461395072146,0.341021188538182,-0.166164236168568" Visible="0"/>
						<Atom3d ID="981" HasProperties="1" Mapping="410" Parent="233" UserID="343" DisplayStyle="Line" XYZ="-0.0707260590844272,-0.277135016881913,-1.3918162841607" Connections="983,985" ForcefieldType="o2*" Charge="-0.82" Components="O" Visible="0">
							<Properties Force="192.60538493225,-41.8092526792834,1.15794431155014" RelativeVelocity="0.0136726915929014,-0.2280329021152,-0.108990876403862"/>
						</Atom3d>
						<Atom3d ID="982" HasProperties="1" Mapping="410" Parent="233" UserID="344" DisplayStyle="Line" Hidden="1" XYZ="-0.109909461136662,-0.253296489782944,-1.38513665433869" Connections="983" ForcefieldType="h1o" Charge="0.41" Components="H" Visible="0">
							<Properties Force="200.304888314907,101.535520253002,0.885103708232389" RelativeVelocity="-0.415947913026082,0.463659584014317,-0.629548343642655"/>
						</Atom3d>
						<Bond ID="983" Mapping="410" Parent="233" Hidden="1" Connects="981,982" Visible="0"/>
						<Atom3d ID="984" HasProperties="1" Mapping="410" Parent="233" UserID="345" DisplayStyle="Line" Hidden="1" XYZ="-0.0392883082870706,-0.24435517684036,-1.40358573178257" Connections="985" ForcefieldType="h1o" Charge="0.41" Components="H" Visible="0">
							<Properties Force="-238.447346197778,-39.8645901207393,0.106141744677546" RelativeVelocity="-0.661405102322877,-0.338811430384452,0.864180956792845"/>
						</Atom3d>
						<Bond ID="985" Mapping="410" Parent="233" Hidden="1" Connects="981,984" Visible="0"/>
						<Molecule ID="233" Mapping="410" Parent="2" Children="981,982,983,984,985,2102" Name="Sketch 23" XYZ="-0.124623177129257,0,-0.166164236168568" Visible="0"/>
						<Atom3d ID="986" HasProperties="1" Mapping="410" Parent="235" UserID="346" DisplayStyle="Line" XYZ="0.877922646256283,0.161632194811805,-0.699567032566848" Connections="988,990" ForcefieldType="o2*" Charge="-0.82" Components="O" Visible="0">
							<Properties Force="658.018779308347,-297.008750872184,119.023865306308" RelativeVelocity="0.0729284701067813,0.0200401661852381,-0.155512649155562"/>
						</Atom3d>
						<Atom3d ID="987" HasProperties="1" Mapping="410" Parent="235" UserID="347" DisplayStyle="Line" Hidden="1" XYZ="0.925179901374412,0.149671446620888,-0.69076423181569" Connections="988" ForcefieldType="h1o" Charge="0.41" Components="H" Visible="0">
							<Properties Force="-918.881983448068,409.047854242482,-165.024818919676" RelativeVelocity="0.314131650394943,0.0758311543995704,0.830363692892744"/>
						</Atom3d>
						<Bond ID="988" Mapping="410" Parent="235" Hidden="1" Connects="986,987" Visible="0"/>
						<Atom3d ID="989" HasProperties="1" Mapping="410" Parent="235" UserID="348" DisplayStyle="Line" Hidden="1" XYZ="0.881318953375713,0.206815746458152,-0.710249056631848" Connections="990" ForcefieldType="h1o" Charge="0.41" Components="H" Visible="0">
							<Properties Force="200.235945826858,-168.56408270552,34.0740948437101" RelativeVelocity="-1.21499474934514,0.12012324367899,0.172644314509855"/>
						</Atom3d>
						<Bond ID="990" Mapping="410" Parent="235" Hidden="1" Connects="986,989" Visible="0"/>
						<Molecule ID="235" Mapping="410" Parent="2" Children="986,987,988,989,990,2103" Name="Sketch 23" XYZ="-0.348361944928346,-0.20749966498355,-0.166164236168568" Visible="0"/>
						<Atom3d ID="991" HasProperties="1" Mapping="410" Parent="237" UserID="349" DisplayStyle="Line" XYZ="0.169113024115955,-0.377949735145171,-1.74472572613598" Connections="993,995" ForcefieldType="o2*" Charge="-0.82" Components="O" Visible="0">
							<Properties Force="183.030797972584,-258.12206356743,-49.7934955018149" RelativeVelocity="-0.0701654938975198,-0.0732232018035114,-0.226687849987102"/>
						</Atom3d>
						<Atom3d ID="992" HasProperties="1" Mapping="410" Parent="237" UserID="350" DisplayStyle="Line" Hidden="1" XYZ="0.139920536887799,-0.413441218803128,-1.74929468494844" Connections="993" ForcefieldType="h1o" Charge="0.41" Components="H" Visible="0">
							<Properties Force="-90.7093474409269,-21.7715678057445,-56.7630225125133" RelativeVelocity="-1.38300353882976,0.0129517982197336,-0.207692363113985"/>
						</Atom3d>
						<Bond ID="993" Mapping="410" Parent="237" Hidden="1" Connects="991,992" Visible="0"/>
						<Atom3d ID="994" HasProperties="1" Mapping="410" Parent="237" UserID="351" DisplayStyle="Line" Hidden="1" XYZ="0.139628693762112,-0.346079535817877,-1.73072904415998" Connections="995" ForcefieldType="h1o" Charge="0.41" Components="H" Visible="0">
							<Properties Force="-203.954324748231,231.481936160444,83.8106158639211" RelativeVelocity="0.778177486104296,-0.335166201261996,0.683689592192672"/>
						</Atom3d>
						<Bond ID="995" Mapping="410" Parent="237" Hidden="1" Connects="991,994" Visible="0"/>
						<Molecule ID="237" Mapping="410" Parent="2" Children="991,992,993,994,995,2104" Name="Sketch 23" XYZ="-0.124623177129257,0,-0.166164236168568" Visible="0"/>
						<Atom3d ID="996" HasProperties="1" Mapping="410" Parent="239" UserID="352" DisplayStyle="Line" XYZ="2.24068018035833,2.05225038519337,0.334661005902795" Connections="998,1000" ForcefieldType="o2*" Charge="-0.82" Components="O" Visible="0">
							<Properties Force="70.3501573245359,-425.773370550948,-581.765393057287" RelativeVelocity="0.00571833805005208,-0.0812234600821061,-0.252717949469437"/>
						</Atom3d>
						<Atom3d ID="997" HasProperties="1" Mapping="410" Parent="239" UserID="353" DisplayStyle="Line" Hidden="1" XYZ="2.24501198645952,2.02949770483093,0.373959395066915" Connections="998" ForcefieldType="h1o" Charge="0.41" Components="H" Visible="0">
							<Properties Force="11.4911664947648,-357.377121021386,240.653638195943" RelativeVelocity="0.944814249403531,-0.144023205115924,0.292472815379847"/>
						</Atom3d>
						<Bond ID="998" Mapping="410" Parent="239" Hidden="1" Connects="996,997" Visible="0"/>
						<Atom3d ID="999" HasProperties="1" Mapping="410" Parent="239" UserID="354" DisplayStyle="Line" Hidden="1" XYZ="2.23550427970024,2.09336599572463,0.350999604855163" Connections="1000" ForcefieldType="h1o" Charge="0.41" Components="H" Visible="0">
							<Properties Force="-116.632780173318,730.124764436067,209.681028044192" RelativeVelocity="-0.246213088569829,0.241002761005926,0.170491089948874"/>
						</Atom3d>
						<Bond ID="1000" Mapping="410" Parent="239" Hidden="1" Connects="996,999" Visible="0"/>
						<Molecule ID="239" Mapping="410" Parent="2" Children="996,997,998,999,1000,2105" Name="Sketch 23" XYZ="-0.124623177129257,0,-0.166164236168568" Visible="0"/>
						<Atom3d ID="1001" HasProperties="1" Mapping="410" Parent="241" UserID="355" DisplayStyle="Line" XYZ="-0.921665990571358,2.41082746210561,-0.398344494217884" Connections="1003,1005" ForcefieldType="o2*" Charge="-0.82" Components="O" Visible="0">
							<Properties Force="34.7557063889592,30.776256492351,218.362938821658" RelativeVelocity="0.240560673645513,-0.00848272209012125,0.196545800171226"/>
						</Atom3d>
						<Atom3d ID="1002" HasProperties="1" Mapping="410" Parent="241" UserID="356" DisplayStyle="Line" Hidden="1" XYZ="-0.913877381325321,2.39555922509405,-0.441193988412921" Connections="1003" ForcefieldType="h1o" Charge="0.41" Components="H" Visible="0">
							<Properties Force="-284.642623675828,-230.091911899894,-188.666688768066" RelativeVelocity="1.42305340721211,1.86936134035591,0.0270851231780445"/>
						</Atom3d>
						<Bond ID="1003" Mapping="410" Parent="241" Hidden="1" Connects="1001,1002" Visible="0"/>
						<Atom3d ID="1004" HasProperties="1" Mapping="410" Parent="241" UserID="357" DisplayStyle="Line" Hidden="1" XYZ="-0.896132288463436,2.44816193428888,-0.402781425071961" Connections="1005" ForcefieldType="h1o" Charge="0.41" Components="H" Visible="0">
							<Properties Force="121.787468382237,412.86474714748,156.415053822291" RelativeVelocity="0.671422360011293,0.2276894960586,-0.423513463264462"/>
						</Atom3d>
						<Bond ID="1005" Mapping="410" Parent="241" Hidden="1" Connects="1001,1004" Visible="0"/>
						<Molecule ID="241" Mapping="410" Parent="2" Children="1001,1002,1003,1004,1005,2106" Name="Sketch 23" XYZ="-0.124623177129257,0,-0.166164236168568" Visible="0"/>
						<Atom3d ID="1006" HasProperties="1" Mapping="410" Parent="243" UserID="358" DisplayStyle="Line" XYZ="0.207621271657634,-1.09892829862162,6.17656314698581" Connections="1008,1010" ForcefieldType="o2*" Charge="-0.82" Components="O" Visible="0">
							<Properties Force="-34.5221928115208,-67.0456242967067,-1.5983763654641" RelativeVelocity="0.07376182273749,0.0319743992988909,-0.169452974985822"/>
						</Atom3d>
						<Atom3d ID="1007" HasProperties="1" Mapping="410" Parent="243" UserID="359" DisplayStyle="Line" Hidden="1" XYZ="0.174289804983693,-1.08437888602055,6.1477601231015" Connections="1008" ForcefieldType="h1o" Charge="0.41" Components="H" Visible="0">
							<Properties Force="-323.689421161718,392.727887208516,151.283143743905" RelativeVelocity="1.38942909883671,0.065752526185866,-0.504051602208469"/>
						</Atom3d>
						<Bond ID="1008" Mapping="410" Parent="243" Hidden="1" Connects="1006,1007" Visible="0"/>
						<Atom3d ID="1009" HasProperties="1" Mapping="410" Parent="243" UserID="360" DisplayStyle="Line" Hidden="1" XYZ="0.21943890140382,-1.13147850954062,6.14711813031528" Connections="1010" ForcefieldType="h1o" Charge="0.41" Components="H" Visible="0">
							<Properties Force="292.942720288578,-340.261896229434,-46.8418301344117" RelativeVelocity="0.809850593128983,-0.12991383051459,-2.01314774079892"/>
						</Atom3d>
						<Bond ID="1010" Mapping="410" Parent="243" Hidden="1" Connects="1006,1009" Visible="0"/>
						<Molecule ID="243" Mapping="410" Parent="2" Children="1006,1007,1008,1009,1010,2107" Name="Sketch 23" XYZ="-0.303253322388207,-0.189456215854546,-0.166164236168568" Visible="0"/>
						<Atom3d ID="1011" HasProperties="1" Mapping="410" Parent="245" UserID="361" DisplayStyle="Line" XYZ="2.86315475168214,2.38563315160703,-1.16719417082754" Connections="1013,1015" ForcefieldType="o2*" Charge="-0.82" Components="O" Visible="0">
							<Properties Force="596.921871790443,-402.617280933888,444.012334492833" RelativeVelocity="-0.040782248688472,0.136547140272126,-0.328245736561427"/>
						</Atom3d>
						<Atom3d ID="1012" HasProperties="1" Mapping="410" Parent="245" UserID="362" DisplayStyle="Line" Hidden="1" XYZ="2.89845368973263,2.37167477711278,-1.13641962192333" Connections="1013" ForcefieldType="h1o" Charge="0.41" Components="H" Visible="0">
							<Properties Force="-542.405290198465,234.924318281109,-472.128745220305" RelativeVelocity="0.26018799577776,0.107364341917421,0.746847783146567"/>
						</Atom3d>
						<Bond ID="1013" Mapping="410" Parent="245" Hidden="1" Connects="1011,1012" Visible="0"/>
						<Atom3d ID="1014" HasProperties="1" Mapping="410" Parent="245" UserID="363" DisplayStyle="Line" Hidden="1" XYZ="2.84711274243707,2.42277384922313,-1.14594873982048" Connections="1015" ForcefieldType="h1o" Charge="0.41" Components="H" Visible="0">
							<Properties Force="29.3572712358138,178.271437376826,174.53705038631" RelativeVelocity="-0.00787006307400762,-0.470380960034726,-0.424341843784822"/>
						</Atom3d>
						<Bond ID="1015" Mapping="410" Parent="245" Hidden="1" Connects="1011,1014" Visible="0"/>
						<Molecule ID="245" Mapping="410" Parent="2" Children="1011,1012,1013,1014,1015,2108" Name="Sketch 23" XYZ="-0.124623177129257,0,-0.166164236168568" Visible="0"/>
						<Atom3d ID="1016" HasProperties="1" Mapping="410" Parent="247" UserID="364" DisplayStyle="Line" XYZ="1.32036610807647,1.74998359460523,2.11969919230294" Connections="1018,1020" ForcefieldType="o2*" Charge="-0.82" Components="O" Visible="0">
							<Properties Force="-112.017815760399,-106.679033296217,89.4450803947015" RelativeVelocity="-0.136355355353232,-0.17196437055106,-0.0883077721822026"/>
						</Atom3d>
						<Atom3d ID="1017" HasProperties="1" Mapping="410" Parent="247" UserID="365" DisplayStyle="Line" Hidden="1" XYZ="1.32773819696348,1.73748432798175,2.16487992855954" Connections="1018" ForcefieldType="h1o" Charge="0.41" Components="H" Visible="0">
							<Properties Force="155.54440825884,261.221713965842,-273.913629953148" RelativeVelocity="1.50461378977597,-0.04724723920944,1.33894646906229"/>
						</Atom3d>
						<Bond ID="1018" Mapping="410" Parent="247" Hidden="1" Connects="1016,1017" Visible="0"/>
						<Atom3d ID="1019" HasProperties="1" Mapping="410" Parent="247" UserID="366" DisplayStyle="Line" Hidden="1" XYZ="1.27480078409591,1.75896815791755,2.12212830742681" Connections="1020" ForcefieldType="h1o" Charge="0.41" Components="H" Visible="0">
							<Properties Force="86.3368997058631,-22.3236304230153,119.716349052712" RelativeVelocity="-1.00411795141856,0.288032577798496,-0.118361036664801"/>
						</Atom3d>
						<Bond ID="1020" Mapping="410" Parent="247" Hidden="1" Connects="1016,1019" Visible="0"/>
						<Molecule ID="247" Mapping="410" Parent="2" Children="1016,1017,1018,1019,1020,2109" Name="Sketch 23" XYZ="-0.124623177129257,0,-0.166164236168568" Visible="0"/>
						<Atom3d ID="1021" HasProperties="1" Mapping="410" Parent="249" UserID="367" DisplayStyle="Line" XYZ="2.24226204660338,-0.312158769531035,3.39052009613501" Connections="1023,1025" ForcefieldType="o2*" Charge="-0.82" Components="O" Visible="0">
							<Properties Force="-654.234369310151,-199.327849437984,114.908156415542" RelativeVelocity="0.055036192972475,0.156001906355304,-0.359002154995663"/>
						</Atom3d>
						<Atom3d ID="1022" HasProperties="1" Mapping="410" Parent="249" UserID="368" DisplayStyle="Line" Hidden="1" XYZ="2.19742997797898,-0.322172639825271,3.40244254391434" Connections="1023" ForcefieldType="h1o" Charge="0.41" Components="H" Visible="0">
							<Properties Force="532.380126013024,103.040929978999,-343.04733462409" RelativeVelocity="1.48023544787839,-0.219450835012177,-0.0970976195782342"/>
						</Atom3d>
						<Bond ID="1023" Mapping="410" Parent="249" Hidden="1" Connects="1021,1022" Visible="0"/>
						<Atom3d ID="1024" HasProperties="1" Mapping="410" Parent="249" UserID="369" DisplayStyle="Line" Hidden="1" XYZ="2.25597090230333,-0.299170329936774,3.43216207119016" Connections="1025" ForcefieldType="h1o" Charge="0.41" Components="H" Visible="0">
							<Properties Force="192.614153575775,135.974206797373,141.748628965547" RelativeVelocity="-0.559976856472243,0.311227326513561,0.889462541438625"/>
						</Atom3d>
						<Bond ID="1025" Mapping="410" Parent="249" Hidden="1" Connects="1021,1024" Visible="0"/>
						<Molecule ID="249" Mapping="410" Parent="2" Children="1021,1022,1023,1024,1025,2110" Name="Sketch 23" XYZ="-0.124623177129257,0,-0.166164236168568" Visible="0"/>
						<Atom3d ID="1026" HasProperties="1" Mapping="410" Parent="251" UserID="370" DisplayStyle="Line" XYZ="-0.747249815098914,-0.463405236814658,0.41622727467286" Connections="1028,1030" ForcefieldType="o2*" Charge="-0.82" Components="O" Visible="0">
							<Properties Force="-211.027279193964,-239.147137746411,483.254512135779" RelativeVelocity="0.0543266313854149,0.155349432316455,-0.261802462505777"/>
						</Atom3d>
						<Atom3d ID="1027" HasProperties="1" Mapping="410" Parent="251" UserID="371" DisplayStyle="Line" Hidden="1" XYZ="-0.726125706022988,-0.454812643978294,0.377087233313299" Connections="1028" ForcefieldType="h1o" Charge="0.41" Components="H" Visible="0">
							<Properties Force="64.4306212456157,214.604168093698,-346.078738144216" RelativeVelocity="0.429387563149481,0.108664506831423,-0.621679973673462"/>
						</Atom3d>
						<Bond ID="1028" Mapping="410" Parent="251" Hidden="1" Connects="1026,1027" Visible="0"/>
						<Atom3d ID="1029" HasProperties="1" Mapping="410" Parent="251" UserID="372" DisplayStyle="Line" Hidden="1" XYZ="-0.790880581522548,-0.446091444766501,0.411972643013451" Connections="1030" ForcefieldType="h1o" Charge="0.41" Components="H" Visible="0">
							<Properties Force="377.845885406293,-63.7643931208891,-122.826533248941" RelativeVelocity="-0.384504246372088,0.613104021088511,-0.65906035133759"/>
						</Atom3d>
						<Bond ID="1030" Mapping="410" Parent="251" Hidden="1" Connects="1026,1029" Visible="0"/>
						<Molecule ID="251" Mapping="410" Parent="2" Children="1026,1027,1028,1029,1030,2111" Name="Sketch 23" XYZ="-0.124623177129257,0,-0.166164236168568" Visible="0"/>
						<Atom3d ID="1031" HasProperties="1" Mapping="410" Parent="253" UserID="373" DisplayStyle="Line" XYZ="-0.79683493023887,2.28362447156101,1.75226836003983" Connections="1033,1035" ForcefieldType="o2*" Charge="-0.82" Components="O" Visible="0">
							<Properties Force="-96.3163408697981,-278.324981688168,-143.491790991631" RelativeVelocity="-0.126242542102994,0.657462611375456,-0.074514626593416"/>
						</Atom3d>
						<Atom3d ID="1032" HasProperties="1" Mapping="410" Parent="253" UserID="374" DisplayStyle="Line" Hidden="1" XYZ="-0.78067173691646,2.30181046010813,1.71305241253283" Connections="1033" ForcefieldType="h1o" Charge="0.41" Components="H" Visible="0">
							<Properties Force="184.698445114922,260.640020781353,-73.1806379036719" RelativeVelocity="0.177918956245775,-0.620943414180583,-0.458464212039368"/>
						</Atom3d>
						<Bond ID="1033" Mapping="410" Parent="253" Hidden="1" Connects="1031,1032" Visible="0"/>
						<Atom3d ID="1034" HasProperties="1" Mapping="410" Parent="253" UserID="375" DisplayStyle="Line" Hidden="1" XYZ="-0.820641423648222,2.25033438182215,1.73007367835954" Connections="1035" ForcefieldType="h1o" Charge="0.41" Components="H" Visible="0">
							<Properties Force="-66.2768751771354,-155.44692970009,102.132781125011" RelativeVelocity="-0.155132468288314,0.510465023922986,-0.563687068927016"/>
						</Atom3d>
						<Bond ID="1035" Mapping="410" Parent="253" Hidden="1" Connects="1031,1034" Visible="0"/>
						<Molecule ID="253" Mapping="410" Parent="2" Children="1031,1032,1033,1034,1035,2112" Name="Sketch 23" XYZ="-0.124623177129257,0,-0.166164236168568" Visible="0"/>
						<Atom3d ID="1036" HasProperties="1" Mapping="410" Parent="255" UserID="376" DisplayStyle="Line" XYZ="-1.34097722907406,1.23563184656179,1.67562308217347" Connections="1038,1040" ForcefieldType="o2*" Charge="-0.82" Components="O" Visible="0">
							<Properties Force="276.877841172805,241.72511652067,398.758553539349" RelativeVelocity="0.0567675103403949,-0.190439088062768,-0.303600640398628"/>
						</Atom3d>
						<Atom3d ID="1037" HasProperties="1" Mapping="410" Parent="255" UserID="377" DisplayStyle="Line" Hidden="1" XYZ="-1.33044922348918,1.2519613881293,1.7178253021185" Connections="1038" ForcefieldType="h1o" Charge="0.41" Components="H" Visible="0">
							<Properties Force="-63.5020753000233,-246.490739034444,9.96534332583829" RelativeVelocity="0.0889017362075226,0.586183252416946,-1.57411635487315"/>
						</Atom3d>
						<Bond ID="1038" Mapping="410" Parent="255" Hidden="1" Connects="1036,1037" Visible="0"/>
						<Atom3d ID="1039" HasProperties="1" Mapping="410" Parent="255" UserID="378" DisplayStyle="Line" Hidden="1" XYZ="-1.35616132156736,1.27674201638006,1.66154382048351" Connections="1040" ForcefieldType="h1o" Charge="0.41" Components="H" Visible="0">
							<Properties Force="-248.487393052713,20.0945051961946,-333.880926846729" RelativeVelocity="-1.10425764019558,-0.555398878560768,-0.151452582240704"/>
						</Atom3d>
						<Bond ID="1040" Mapping="410" Parent="255" Hidden="1" Connects="1036,1039" Visible="0"/>
						<Molecule ID="255" Mapping="410" Parent="2" Children="1036,1037,1038,1039,1040,2113" Name="Sketch 23" XYZ="0.0756591069489596,0.198477940419048,-0.166164236168568" Visible="0"/>
						<Atom3d ID="1041" HasProperties="1" Mapping="410" Parent="257" UserID="379" DisplayStyle="Line" XYZ="1.87990727214112,0.986580403370214,0.705120923719624" Connections="1043,1045" ForcefieldType="o2*" Charge="-0.82" Components="O" Visible="0">
							<Properties Force="311.880142372819,563.197906561924,-30.1595032093441" RelativeVelocity="-0.003596820370105,-0.089592968943036,-0.264939834207124"/>
						</Atom3d>
						<Atom3d ID="1042" HasProperties="1" Mapping="410" Parent="257" UserID="380" DisplayStyle="Line" Hidden="1" XYZ="1.84512230785492,0.977194420248306,0.67548916170992" Connections="1043" ForcefieldType="h1o" Charge="0.41" Components="H" Visible="0">
							<Properties Force="52.6639897920331,-208.706378043904,101.458275850276" RelativeVelocity="0.225681024840289,-1.10127796347817,-0.181574304490623"/>
						</Atom3d>
						<Bond ID="1043" Mapping="410" Parent="257" Hidden="1" Connects="1041,1042" Visible="0"/>
						<Atom3d ID="1044" HasProperties="1" Mapping="410" Parent="257" UserID="381" DisplayStyle="Line" Hidden="1" XYZ="1.89231460349961,1.02742794143953,0.68481600450311" Connections="1045" ForcefieldType="h1o" Charge="0.41" Components="H" Visible="0">
							<Properties Force="-70.1599343373395,-180.861785840313,150.205505482133" RelativeVelocity="-0.745258171481138,-0.557777882654888,0.0248156061881162"/>
						</Atom3d>
						<Bond ID="1045" Mapping="410" Parent="257" Hidden="1" Connects="1041,1044" Visible="0"/>
						<Molecule ID="257" Mapping="410" Parent="2" Children="1041,1042,1043,1044,1045,2114" Name="Sketch 23" XYZ="-0.124623177129257,0,-0.166164236168568" Visible="0"/>
						<Atom3d ID="1046" HasProperties="1" Mapping="410" Parent="259" UserID="382" DisplayStyle="Line" XYZ="-0.738620062771127,-1.08915472396346,-1.41948139467034" Connections="1048,1050" ForcefieldType="o2*" Charge="-0.82" Components="O" Visible="0">
							<Properties Force="53.708333000381,4.85961375746193,104.714409288569" RelativeVelocity="0.133684826398102,0.18295025649444,0.0697525954589875"/>
						</Atom3d>
						<Atom3d ID="1047" HasProperties="1" Mapping="410" Parent="259" UserID="383" DisplayStyle="Line" Hidden="1" XYZ="-0.72913046809357,-1.05580717903834,-1.38917294732445" Connections="1048" ForcefieldType="h1o" Charge="0.41" Components="H" Visible="0">
							<Properties Force="21.9896051699288,111.867454101832,28.7855194965245" RelativeVelocity="0.667734177916872,0.0559257405857549,-0.353810703556586"/>
						</Atom3d>
						<Bond ID="1048" Mapping="410" Parent="259" Hidden="1" Connects="1046,1047" Visible="0"/>
						<Atom3d ID="1049" HasProperties="1" Mapping="410" Parent="259" UserID="384" DisplayStyle="Line" Hidden="1" XYZ="-0.776339962777596,-1.07197155464636,-1.43932859064587" Connections="1050" ForcefieldType="h1o" Charge="0.41" Components="H" Visible="0">
							<Properties Force="-87.8505239352112,-60.3108798162488,-39.1690322031407" RelativeVelocity="-0.00706440918730219,0.243694543668854,-0.121509460176107"/>
						</Atom3d>
						<Bond ID="1050" Mapping="410" Parent="259" Hidden="1" Connects="1046,1049" Visible="0"/>
						<Molecule ID="259" Mapping="410" Parent="2" Children="1046,1047,1048,1049,1050,2115" Name="Sketch 23" XYZ="-0.124623177129257,0,-0.166164236168568" Visible="0"/>
						<Atom3d ID="1051" HasProperties="1" Mapping="410" Parent="261" UserID="385" DisplayStyle="Line" XYZ="-0.00788436268948742,2.94020957132257,-0.25973114032822" Connections="1053,1055" ForcefieldType="o2*" Charge="-0.82" Components="O" Visible="0">
							<Properties Force="1110.2415326871,81.8548577673391,75.1439866851041" RelativeVelocity="-0.255742373867598,-0.178260035248082,0.496465762686511"/>
						</Atom3d>
						<Atom3d ID="1052" HasProperties="1" Mapping="410" Parent="261" UserID="386" DisplayStyle="Line" Hidden="1" XYZ="0.0156081337732346,2.97982195716855,-0.246575492008816" Connections="1053" ForcefieldType="h1o" Charge="0.41" Components="H" Visible="0">
							<Properties Force="-485.777161299691,-578.836764932535,-103.335445258548" RelativeVelocity="-0.236403007247489,0.112738962652701,-0.570688335979496"/>
						</Atom3d>
						<Bond ID="1053" Mapping="410" Parent="261" Hidden="1" Connects="1051,1052" Visible="0"/>
						<Atom3d ID="1054" HasProperties="1" Mapping="410" Parent="261" UserID="387" DisplayStyle="Line" Hidden="1" XYZ="-0.0499421164404283,2.95419120436716,-0.267368897487723" Connections="1055" ForcefieldType="h1o" Charge="0.41" Components="H" Visible="0">
							<Properties Force="-581.0142806741,406.998026993519,-35.1198117845874" RelativeVelocity="-0.218420090568528,-0.606894497198597,0.239068681825794"/>
						</Atom3d>
						<Bond ID="1055" Mapping="410" Parent="261" Hidden="1" Connects="1051,1054" Visible="0"/>
						<Molecule ID="261" Mapping="410" Parent="2" Children="1051,1052,1053,1054,1055,2116" Name="Sketch 23" XYZ="-0.124623177129257,0,-0.166164236168568" Visible="0"/>
						<Atom3d ID="1056" HasProperties="1" Mapping="410" Parent="263" UserID="388" DisplayStyle="Line" XYZ="0.643265781787205,-2.63250608906444,0.00126103047150005" Connections="1058,1060" ForcefieldType="o2*" Charge="-0.82" Components="O" Visible="0">
							<Properties Force="726.488089850587,-788.738242153861,136.460033010124" RelativeVelocity="0.209904413453969,0.14642832083079,0.410554364354171"/>
						</Atom3d>
						<Atom3d ID="1057" HasProperties="1" Mapping="410" Parent="263" UserID="389" DisplayStyle="Line" Hidden="1" XYZ="0.686276588510823,-2.65108575985737,0.0115286026760151" Connections="1058" ForcefieldType="h1o" Charge="0.41" Components="H" Visible="0">
							<Properties Force="-534.007188462352,23.8230574611597,-98.2021700804823" RelativeVelocity="-0.62571832148837,0.23317000867483,-0.38500407160124"/>
						</Atom3d>
						<Bond ID="1058" Mapping="410" Parent="263" Hidden="1" Connects="1056,1057" Visible="0"/>
						<Atom3d ID="1059" HasProperties="1" Mapping="410" Parent="263" UserID="390" DisplayStyle="Line" Hidden="1" XYZ="0.657175201052788,-2.58991006283887,0.00519069484017905" Connections="1060" ForcefieldType="h1o" Charge="0.41" Components="H" Visible="0">
							<Properties Force="13.8868008893085,862.069333377123,117.284430758312" RelativeVelocity="0.407416643774685,-1.5068613301202,-0.128250172044261"/>
						</Atom3d>
						<Bond ID="1060" Mapping="410" Parent="263" Hidden="1" Connects="1056,1059" Visible="0"/>
						<Molecule ID="263" Mapping="410" Parent="2" Children="1056,1057,1058,1059,1060,2117" Name="Sketch 23" XYZ="-0.124623177129257,0,-0.166164236168568" Visible="0"/>
						<Atom3d ID="1061" HasProperties="1" Mapping="410" Parent="265" UserID="391" DisplayStyle="Line" XYZ="-0.422461457016492,1.34262654566163,-3.35152820757193" Connections="1063,1065" ForcefieldType="o2*" Charge="-0.82" Components="O" Visible="0">
							<Properties Force="790.457804173803,-4.78230185882738,-540.698682577172" RelativeVelocity="-0.28725553327565,0.0101291954700092,-0.21705231075225"/>
						</Atom3d>
						<Atom3d ID="1062" HasProperties="1" Mapping="410" Parent="265" UserID="392" DisplayStyle="Line" Hidden="1" XYZ="-0.445007414688669,1.37639674489089,-3.33220586929024" Connections="1063" ForcefieldType="h1o" Charge="0.41" Components="H" Visible="0">
							<Properties Force="-282.545777754993,407.605179950904,221.292961217791" RelativeVelocity="-0.763325954479951,-0.252498043156599,-0.111795418528702"/>
						</Atom3d>
						<Bond ID="1063" Mapping="410" Parent="265" Hidden="1" Connects="1061,1062" Visible="0"/>
						<Atom3d ID="1064" HasProperties="1" Mapping="410" Parent="265" UserID="393" DisplayStyle="Line" Hidden="1" XYZ="-0.38930949116775,1.3695869448078,-3.37476472688909" Connections="1065" ForcefieldType="h1o" Charge="0.41" Components="H" Visible="0">
							<Properties Force="-483.322687201483,-337.461629346792,328.880768271805" RelativeVelocity="-1.26347283388944,-0.0490480425731096,-0.755447065518973"/>
						</Atom3d>
						<Bond ID="1065" Mapping="410" Parent="265" Hidden="1" Connects="1061,1064" Visible="0"/>
						<Molecule ID="265" Mapping="410" Parent="2" Children="1061,1062,1063,1064,1065,2118" Name="Sketch 23" XYZ="0.203824064436263,0.0361726055124182,-0.166164236168568" Visible="0"/>
						<Atom3d ID="1066" HasProperties="1" Mapping="410" Parent="267" UserID="394" DisplayStyle="Line" XYZ="-1.20178966532659,-0.797467488105422,-3.33434326226158" Connections="1068,1070" ForcefieldType="o2*" Charge="-0.82" Components="O" Visible="0">
							<Properties Force="9.01947903515594,-151.00895554056,257.151937722466" RelativeVelocity="-0.00669233966347508,0.170381777244706,0.162221728970948"/>
						</Atom3d>
						<Atom3d ID="1067" HasProperties="1" Mapping="410" Parent="267" UserID="395" DisplayStyle="Line" Hidden="1" XYZ="-1.17638123390038,-0.764331987055977,-3.35408315607376" Connections="1068" ForcefieldType="h1o" Charge="0.41" Components="H" Visible="0">
							<Properties Force="182.392284129497,197.967410430208,-216.627491654819" RelativeVelocity="-0.718832844956041,-0.582259983645841,-0.94975632920836"/>
						</Atom3d>
						<Bond ID="1068" Mapping="410" Parent="267" Hidden="1" Connects="1066,1067" Visible="0"/>
						<Atom3d ID="1069" HasProperties="1" Mapping="410" Parent="267" UserID="396" DisplayStyle="Line" Hidden="1" XYZ="-1.24388315177707,-0.780249588517477,-3.3409437448386" Connections="1070" ForcefieldType="h1o" Charge="0.41" Components="H" Visible="0">
							<Properties Force="-154.142989911021,-39.6748698621416,-54.1547538589" RelativeVelocity="-0.190459842668641,-0.796380839585214,1.0280153909792"/>
						</Atom3d>
						<Bond ID="1070" Mapping="410" Parent="267" Hidden="1" Connects="1066,1069" Visible="0"/>
						<Molecule ID="267" Mapping="410" Parent="2" Children="1066,1067,1068,1069,1070,2119" Name="Sketch 23" XYZ="-0.356842375232917,-0.0714520596064315,-0.166164236168568" Visible="0"/>
						<Atom3d ID="1071" HasProperties="1" Mapping="410" Parent="269" UserID="397" DisplayStyle="Line" XYZ="1.69792275422538,-2.77105748165832,1.50588512843922" Connections="1073,1075" ForcefieldType="o2*" Charge="-0.82" Components="O" Visible="0">
							<Properties Force="-260.649182752592,44.7931263979024,51.685821377884" RelativeVelocity="-0.232182715160113,0.0611200210207664,0.100508089378706"/>
						</Atom3d>
						<Atom3d ID="1072" HasProperties="1" Mapping="410" Parent="269" UserID="398" DisplayStyle="Line" Hidden="1" XYZ="1.71472246558223,-2.73173578005822,1.5232437718906" Connections="1073" ForcefieldType="h1o" Charge="0.41" Components="H" Visible="0">
							<Properties Force="-16.9677467423219,-36.1674713369761,-24.8549050035822" RelativeVelocity="-0.89717881355447,-0.698363133222128,-0.456764622175865"/>
						</Atom3d>
						<Bond ID="1073" Mapping="410" Parent="269" Hidden="1" Connects="1071,1072" Visible="0"/>
						<Atom3d ID="1074" HasProperties="1" Mapping="410" Parent="269" UserID="399" DisplayStyle="Line" Hidden="1" XYZ="1.70242370743499,-2.76291817431594,1.46005782446413" Connections="1075" ForcefieldType="h1o" Charge="0.41" Components="H" Visible="0">
							<Properties Force="45.9998950399973,-71.7475044526794,59.393621594947" RelativeVelocity="-0.0234552379362293,-0.262657836180856,0.959676523859551"/>
						</Atom3d>
						<Bond ID="1075" Mapping="410" Parent="269" Hidden="1" Connects="1071,1074" Visible="0"/>
						<Molecule ID="269" Mapping="410" Parent="2" Children="1071,1072,1073,1074,1075,2120" Name="Sketch 23" XYZ="-0.124623177129257,0,-0.166164236168568" Visible="0"/>
						<Atom3d ID="1076" HasProperties="1" Mapping="410" Parent="271" UserID="400" DisplayStyle="Line" XYZ="-0.766712502854694,-0.274038143157698,0.523431181264544" Connections="1078,1080" ForcefieldType="o2*" Charge="-0.82" Components="O" Visible="0">
							<Properties Force="345.084392053799,-683.783038927203,-142.138224291381" RelativeVelocity="-0.0171515528001879,0.0334960443361573,-0.0145747832201597"/>
						</Atom3d>
						<Atom3d ID="1077" HasProperties="1" Mapping="410" Parent="271" UserID="401" DisplayStyle="Line" Hidden="1" XYZ="-0.736198010161389,-0.310621575167125,0.518357098124469" Connections="1078" ForcefieldType="h1o" Charge="0.41" Components="H" Visible="0">
							<Properties Force="-139.064638223052,518.822211654116,124.865014697408" RelativeVelocity="0.120255120367599,0.840483456315416,-0.596086483341367"/>
						</Atom3d>
						<Bond ID="1078" Mapping="410" Parent="271" Hidden="1" Connects="1076,1077" Visible="0"/>
						<Atom3d ID="1079" HasProperties="1" Mapping="410" Parent="271" UserID="402" DisplayStyle="Line" Hidden="1" XYZ="-0.797942032902089,-0.297187157666962,0.548353977403999" Connections="1080" ForcefieldType="h1o" Charge="0.41" Components="H" Visible="0">
							<Properties Force="-140.543057994021,81.382651868501,98.1839411022363" RelativeVelocity="0.357506766328641,0.0519107107766264,-0.125742133181987"/>
						</Atom3d>
						<Bond ID="1080" Mapping="410" Parent="271" Hidden="1" Connects="1076,1079" Visible="0"/>
						<Molecule ID="271" Mapping="410" Parent="2" Children="1076,1077,1078,1079,1080,2121" Name="Sketch 23" XYZ="-0.124623177129257,0,-0.166164236168568" Visible="0"/>
						<Atom3d ID="1081" HasProperties="1" Mapping="410" Parent="273" UserID="403" DisplayStyle="Line" XYZ="-0.0652691195532776,-4.03575977273741,-2.47186148548576" Connections="1083,1085" ForcefieldType="o2*" Charge="-0.82" Components="O" Visible="0">
							<Properties Force="392.152415404684,-268.337250385831,1089.66355064374" RelativeVelocity="-0.140966805103782,0.148462953969335,0.0192600204291368"/>
						</Atom3d>
						<Atom3d ID="1082" HasProperties="1" Mapping="410" Parent="273" UserID="404" DisplayStyle="Line" Hidden="1" XYZ="-0.109478842182005,-4.04182234092457,-2.47665281494625" Connections="1083" ForcefieldType="h1o" Charge="0.41" Components="H" Visible="0">
							<Properties Force="-632.598714919172,-35.6438356580657,-232.645041034237" RelativeVelocity="-0.091809448501929,0.039716544555722,0.799111083857172"/>
						</Atom3d>
						<Bond ID="1083" Mapping="410" Parent="273" Hidden="1" Connects="1081,1082" Visible="0"/>
						<Atom3d ID="1084" HasProperties="1" Mapping="410" Parent="273" UserID="405" DisplayStyle="Line" Hidden="1" XYZ="-0.0522342994889833,-4.01522973731281,-2.5086412006547" Connections="1085" ForcefieldType="h1o" Charge="0.41" Components="H" Visible="0">
							<Properties Force="80.7069993781664,415.75479599938,-993.037507907432" RelativeVelocity="1.15465062670293,-1.34043595234975,-1.1598827071745"/>
						</Atom3d>
						<Bond ID="1085" Mapping="410" Parent="273" Hidden="1" Connects="1081,1084" Visible="0"/>
						<Molecule ID="273" Mapping="410" Parent="2" Children="1081,1082,1083,1084,1085,2122" Name="Sketch 23" XYZ="-0.124623177129257,0,-0.166164236168568" Visible="0"/>
						<Atom3d ID="1086" HasProperties="1" Mapping="410" Parent="275" UserID="406" DisplayStyle="Line" XYZ="-1.1215731139826,-3.64860265950658,4.44497271782325" Connections="1088,1090" ForcefieldType="o2*" Charge="-0.82" Components="O" Visible="0">
							<Properties Force="-287.244271204682,-156.72462197184,-355.379034541035" RelativeVelocity="-0.132055049503468,0.235881705242563,0.189637289428092"/>
						</Atom3d>
						<Atom3d ID="1087" HasProperties="1" Mapping="410" Parent="275" UserID="407" DisplayStyle="Line" Hidden="1" XYZ="-1.10385962402905,-3.6184380430852,4.47358735717559" Connections="1088" ForcefieldType="h1o" Charge="0.41" Components="H" Visible="0">
							<Properties Force="305.380170937585,313.631656533915,330.528523911371" RelativeVelocity="-0.313326080989306,0.798647957289028,-0.312050720589965"/>
						</Atom3d>
						<Bond ID="1088" Mapping="410" Parent="275" Hidden="1" Connects="1086,1087" Visible="0"/>
						<Atom3d ID="1089" HasProperties="1" Mapping="410" Parent="275" UserID="408" DisplayStyle="Line" Hidden="1" XYZ="-1.12870936768143,-3.6184634891642,4.40949418432369" Connections="1090" ForcefieldType="h1o" Charge="0.41" Components="H" Visible="0">
							<Properties Force="2.40481591070964,-176.874240003397,-61.4326751516787" RelativeVelocity="0.1484102569451,0.19761111249205,0.108277869645436"/>
						</Atom3d>
						<Bond ID="1090" Mapping="410" Parent="275" Hidden="1" Connects="1086,1089" Visible="0"/>
						<Molecule ID="275" Mapping="410" Parent="2" Children="1086,1087,1088,1089,1090,2123" Name="Sketch 23" XYZ="-0.124623177129257,0,-0.166164236168568" Visible="0"/>
						<Atom3d ID="1091" HasProperties="1" Mapping="410" Parent="277" UserID="409" DisplayStyle="Line" XYZ="0.973054314302672,3.72734299315652,1.9811484159604" Connections="1093,1095" ForcefieldType="o2*" Charge="-0.82" Components="O" Visible="0">
							<Properties Force="-570.951420349692,-159.000802493818,-142.320622552983" RelativeVelocity="-0.26765056333255,-0.239226077853489,0.326688061568921"/>
						</Atom3d>
						<Atom3d ID="1092" HasProperties="1" Mapping="410" Parent="277" UserID="410" DisplayStyle="Line" Hidden="1" XYZ="0.947375187065192,3.71959841173363,2.01990165453038" Connections="1093" ForcefieldType="h1o" Charge="0.41" Components="H" Visible="0">
							<Properties Force="126.904326989261,30.5148444762864,-508.95036524514" RelativeVelocity="0.0584597823779294,0.0472417134083922,0.748089431270096"/>
						</Atom3d>
						<Bond ID="1093" Mapping="410" Parent="277" Hidden="1" Connects="1091,1092" Visible="0"/>
						<Atom3d ID="1094" HasProperties="1" Mapping="410" Parent="277" UserID="411" DisplayStyle="Line" Hidden="1" XYZ="0.944844067963832,3.71203043461803,1.94464578720912" Connections="1095" ForcefieldType="h1o" Charge="0.41" Components="H" Visible="0">
							<Properties Force="450.757719855247,93.0081582550645,664.535780357447" RelativeVelocity="0.65739235330967,0.0962466272724871,-0.510960602495932"/>
						</Atom3d>
						<Bond ID="1095" Mapping="410" Parent="277" Hidden="1" Connects="1091,1094" Visible="0"/>
						<Molecule ID="277" Mapping="410" Parent="2" Children="1091,1092,1093,1094,1095,2124" Name="Sketch 23" XYZ="0.0756591069489596,0.198477940419048,-0.166164236168568" Visible="0"/>
						<Atom3d ID="1096" HasProperties="1" Mapping="410" Parent="279" UserID="412" DisplayStyle="Line" XYZ="-2.00166702518671,-2.73276678368523,1.56265948635566" Connections="1098,1100" ForcefieldType="o2*" Charge="-0.82" Components="O" Visible="0">
							<Properties Force="-306.767321058615,849.503389197743,530.822970620786" RelativeVelocity="0.0178003237166283,0.0842624203012596,0.208747750271186"/>
						</Atom3d>
						<Atom3d ID="1097" HasProperties="1" Mapping="410" Parent="279" UserID="413" DisplayStyle="Line" Hidden="1" XYZ="-1.99012699608334,-2.76403181673694,1.53238302348646" Connections="1098" ForcefieldType="h1o" Charge="0.41" Components="H" Visible="0">
							<Properties Force="178.477724185696,-195.015492005213,-397.949719282068" RelativeVelocity="0.360775450130341,-0.467993795208805,-1.05819101201862"/>
						</Atom3d>
						<Bond ID="1098" Mapping="410" Parent="279" Hidden="1" Connects="1096,1097" Visible="0"/>
						<Atom3d ID="1099" HasProperties="1" Mapping="410" Parent="279" UserID="414" DisplayStyle="Line" Hidden="1" XYZ="-1.99333347971986,-2.69026503718904,1.54407300833795" Connections="1100" ForcefieldType="h1o" Charge="0.41" Components="H" Visible="0">
							<Properties Force="154.265580135382,-583.971027291116,-34.4692669865773" RelativeVelocity="-0.228845559236919,1.12292419504584,0.214997911927575"/>
						</Atom3d>
						<Bond ID="1100" Mapping="410" Parent="279" Hidden="1" Connects="1096,1099" Visible="0"/>
						<Molecule ID="279" Mapping="410" Parent="2" Children="1096,1097,1098,1099,1100,2125" Name="Sketch 23" XYZ="-0.348361944928346,-0.20749966498355,-0.166164236168568" Visible="0"/>
						<Atom3d ID="1101" HasProperties="1" Mapping="410" Parent="281" UserID="415" DisplayStyle="Line" XYZ="1.0844386160416,-3.62844463447427,0.945128128912482" Connections="1103,1105" ForcefieldType="o2*" Charge="-0.82" Components="O" Visible="0">
							<Properties Force="951.577591711747,-160.268898490072,793.490020359185" RelativeVelocity="-0.212509681239788,-0.350488380297615,-0.0864667655373643"/>
						</Atom3d>
						<Atom3d ID="1102" HasProperties="1" Mapping="410" Parent="281" UserID="416" DisplayStyle="Line" Hidden="1" XYZ="1.11327924674097,-3.64369686946222,0.912442571612572" Connections="1103" ForcefieldType="h1o" Charge="0.41" Components="H" Visible="0">
							<Properties Force="-161.855746894864,-8.45533568009533,-418.024875800475" RelativeVelocity="-0.109708141138794,0.491083847311414,-1.14537752675575"/>
						</Atom3d>
						<Bond ID="1103" Mapping="410" Parent="281" Hidden="1" Connects="1101,1102" Visible="0"/>
						<Atom3d ID="1104" HasProperties="1" Mapping="410" Parent="281" UserID="417" DisplayStyle="Line" Hidden="1" XYZ="1.11867722888466,-3.63414709381816,0.979555020631632" Connections="1105" ForcefieldType="h1o" Charge="0.41" Components="H" Visible="0">
							<Properties Force="-858.60899924856,202.860770395926,-282.351896330361" RelativeVelocity="-0.6415902133613,-0.910395772025087,-0.210985301151777"/>
						</Atom3d>
						<Bond ID="1105" Mapping="410" Parent="281" Hidden="1" Connects="1101,1104" Visible="0"/>
						<Molecule ID="281" Mapping="410" Parent="2" Children="1101,1102,1103,1104,1105,2126" Name="Sketch 23" XYZ="-0.124623177129257,0,-0.166164236168568" Visible="0"/>
						<Atom3d ID="1106" HasProperties="1" Mapping="410" Parent="283" UserID="418" DisplayStyle="Line" XYZ="1.95495447342208,4.10616644907909,0.177133428349301" Connections="1108,1110" ForcefieldType="o2*" Charge="-0.82" Components="O" Visible="0">
							<Properties Force="-1265.51118783637,-17.4964237756211,585.590869024977" RelativeVelocity="-0.18172597908453,-0.132368030177803,-0.255042556482432"/>
						</Atom3d>
						<Atom3d ID="1107" HasProperties="1" Mapping="410" Parent="283" UserID="419" DisplayStyle="Line" Hidden="1" XYZ="1.92117641221878,4.08513684642147,0.205652442767162" Connections="1108" ForcefieldType="h1o" Charge="0.41" Components="H" Visible="0">
							<Properties Force="596.322200856402,601.850770924558,-548.166138449929" RelativeVelocity="1.37278388260777,-0.567955888190144,0.262898940906073"/>
						</Atom3d>
						<Bond ID="1108" Mapping="410" Parent="283" Hidden="1" Connects="1106,1107" Visible="0"/>
						<Atom3d ID="1109" HasProperties="1" Mapping="410" Parent="283" UserID="420" DisplayStyle="Line" Hidden="1" XYZ="1.98241829599295,4.07035214707087,0.180818843691529" Connections="1110" ForcefieldType="h1o" Charge="0.41" Components="H" Visible="0">
							<Properties Force="600.100842643213,-530.556897973719,-92.784086592994" RelativeVelocity="0.56734976795841,-0.215303989876385,0.742610524112085"/>
						</Atom3d>
						<Bond ID="1110" Mapping="410" Parent="283" Hidden="1" Connects="1106,1109" Visible="0"/>
						<Molecule ID="283" Mapping="410" Parent="2" Children="1106,1107,1108,1109,1110,2127" Name="Sketch 23" XYZ="0.357136911599426,0.402368915576797,-0.166164236168568" Visible="0"/>
						<Atom3d ID="1111" HasProperties="1" Mapping="410" Parent="285" UserID="421" DisplayStyle="Line" XYZ="2.29656951760982,0.96314883496266,0.245784920581325" Connections="1113,1115" ForcefieldType="o2*" Charge="-0.82" Components="O" Visible="0">
							<Properties Force="-810.600277824247,-235.637266338237,-376.356321312462" RelativeVelocity="0.223050901758655,0.026437420843134,-0.144990521702078"/>
						</Atom3d>
						<Atom3d ID="1112" HasProperties="1" Mapping="410" Parent="285" UserID="422" DisplayStyle="Line" Hidden="1" XYZ="2.25658677743368,0.945595392320071,0.22386936548591" Connections="1113" ForcefieldType="h1o" Charge="0.41" Components="H" Visible="0">
							<Properties Force="682.25807924386,286.763186997254,316.447451891333" RelativeVelocity="0.0324118197873588,0.654436075129385,1.04732227515612"/>
						</Atom3d>
						<Bond ID="1113" Mapping="410" Parent="285" Hidden="1" Connects="1111,1112" Visible="0"/>
						<Atom3d ID="1114" HasProperties="1" Mapping="410" Parent="285" UserID="423" DisplayStyle="Line" Hidden="1" XYZ="2.27633774224049,0.987755235769247,0.279611381095837" Connections="1115" ForcefieldType="h1o" Charge="0.41" Components="H" Visible="0">
							<Properties Force="-27.4783912236765,63.493555821913,21.6982109378745" RelativeVelocity="0.413068369694463,0.809087201560602,0.293795881235697"/>
						</Atom3d>
						<Bond ID="1115" Mapping="410" Parent="285" Hidden="1" Connects="1111,1114" Visible="0"/>
						<Molecule ID="285" Mapping="410" Parent="2" Children="1111,1112,1113,1114,1115,2128" Name="Sketch 23" XYZ="-0.124623177129257,0,-0.166164236168568" Visible="0"/>
						<Atom3d ID="1116" HasProperties="1" Mapping="410" Parent="287" UserID="424" DisplayStyle="Line" XYZ="-3.33359621886203,0.427999162808542,-2.39975172106838" Connections="1118,1120" ForcefieldType="o2*" Charge="-0.82" Components="O" Visible="0">
							<Properties Force="147.589683783795,-467.398452220677,-379.856570421776" RelativeVelocity="-0.0607403133313483,0.0197428656388123,0.167407954111781"/>
						</Atom3d>
						<Atom3d ID="1117" HasProperties="1" Mapping="410" Parent="287" UserID="425" DisplayStyle="Line" Hidden="1" XYZ="-3.30214119898792,0.458215825324256,-2.38489220019372" Connections="1118" ForcefieldType="h1o" Charge="0.41" Components="H" Visible="0">
							<Properties Force="-1.14251989981291,193.982364274308,228.062079518294" RelativeVelocity="-0.0749071943395124,1.12557349755042,-0.694131951901326"/>
						</Atom3d>
						<Bond ID="1118" Mapping="410" Parent="287" Hidden="1" Connects="1116,1117" Visible="0"/>
						<Atom3d ID="1119" HasProperties="1" Mapping="410" Parent="287" UserID="426" DisplayStyle="Line" Hidden="1" XYZ="-3.30646888643527,0.402784809641956,-2.42873118605954" Connections="1120" ForcefieldType="h1o" Charge="0.41" Components="H" Visible="0">
							<Properties Force="-137.388888986795,157.817271511795,211.066335289658" RelativeVelocity="-0.540299084878335,0.574014436899729,-0.334340391506782"/>
						</Atom3d>
						<Bond ID="1120" Mapping="410" Parent="287" Hidden="1" Connects="1116,1119" Visible="0"/>
						<Molecule ID="287" Mapping="410" Parent="2" Children="1116,1117,1118,1119,1120,2129" Name="Sketch 23" XYZ="-0.124623177129257,0,-0.166164236168568" Visible="0"/>
						<Atom3d ID="1121" HasProperties="1" Mapping="410" Parent="289" UserID="427" DisplayStyle="Line" XYZ="2.29555924175325,1.92281161000742,0.764189209891681" Connections="1123,1125" ForcefieldType="o2*" Charge="-0.82" Components="O" Visible="0">
							<Properties Force="-515.457630605435,122.419282514685,1070.52752361811" RelativeVelocity="-0.168685531031347,0.164975139569709,0.20658062499381"/>
						</Atom3d>
						<Atom3d ID="1122" HasProperties="1" Mapping="410" Parent="289" UserID="428" DisplayStyle="Line" Hidden="1" XYZ="2.27259885395251,1.9156102379266,0.807622960838543" Connections="1123" ForcefieldType="h1o" Charge="0.41" Components="H" Visible="0">
							<Properties Force="481.345938391053,70.2139569857839,-968.865200338782" RelativeVelocity="0.107357110783526,0.393928243163433,0.0260207132088848"/>
						</Atom3d>
						<Bond ID="1123" Mapping="410" Parent="289" Hidden="1" Connects="1121,1122" Visible="0"/>
						<Atom3d ID="1124" HasProperties="1" Mapping="410" Parent="289" UserID="429" DisplayStyle="Line" Hidden="1" XYZ="2.28586565371527,1.88349949917143,0.742040966470727" Connections="1125" ForcefieldType="h1o" Charge="0.41" Components="H" Visible="0">
							<Properties Force="-55.4781712484534,-140.723943865977,-23.414704862146" RelativeVelocity="0.718983957667598,0.818260615795881,-0.35663758132164"/>
						</Atom3d>
						<Bond ID="1125" Mapping="410" Parent="289" Hidden="1" Connects="1121,1124" Visible="0"/>
						<Molecule ID="289" Mapping="410" Parent="2" Children="1121,1122,1123,1124,1125,2130" Name="Sketch 23" XYZ="-0.124623177129257,0,-0.166164236168568" Visible="0"/>
						<Atom3d ID="1126" HasProperties="1" Mapping="410" Parent="291" UserID="430" DisplayStyle="Line" XYZ="-1.15016580357964,3.55864534566304,1.72320862851476" Connections="1128,1130" ForcefieldType="o2*" Charge="-0.82" Components="O" Visible="0">
							<Properties Force="574.603094626498,-60.4559920408287,-703.839501730656" RelativeVelocity="0.0239404181794093,-0.0293136214635686,0.211865315484708"/>
						</Atom3d>
						<Atom3d ID="1127" HasProperties="1" Mapping="410" Parent="291" UserID="431" DisplayStyle="Line" Hidden="1" XYZ="-1.12234182848352,3.56701287217023,1.68413548628313" Connections="1128" ForcefieldType="h1o" Charge="0.41" Components="H" Visible="0">
							<Properties Force="-440.131482895897,-122.446724552804,583.341426017315" RelativeVelocity="0.534377033805024,-0.153133760595876,0.445370199870279"/>
						</Atom3d>
						<Bond ID="1128" Mapping="410" Parent="291" Hidden="1" Connects="1126,1127" Visible="0"/>
						<Atom3d ID="1129" HasProperties="1" Mapping="410" Parent="291" UserID="432" DisplayStyle="Line" Hidden="1" XYZ="-1.1223939956335,3.52987183847635,1.74699443209192" Connections="1130" ForcefieldType="h1o" Charge="0.41" Components="H" Visible="0">
							<Properties Force="-78.0624239901016,163.258782804345,-5.83527850274985" RelativeVelocity="-0.133134380353565,-0.322336267354542,0.195196119305273"/>
						</Atom3d>
						<Bond ID="1130" Mapping="410" Parent="291" Hidden="1" Connects="1126,1129" Visible="0"/>
						<Molecule ID="291" Mapping="410" Parent="2" Children="1126,1127,1128,1129,1130,2131" Name="Sketch 23" XYZ="-0.124623177129257,0,-0.166164236168568" Visible="0"/>
						<Atom3d ID="1131" HasProperties="1" Mapping="410" Parent="293" UserID="433" DisplayStyle="Line" XYZ="-1.84434188987219,-1.4492876830096,1.79354268030423" Connections="1133,1135" ForcefieldType="o2*" Charge="-0.82" Components="O" Visible="0">
							<Properties Force="96.6462405469848,-138.592360283219,409.829035157824" RelativeVelocity="-0.0623415968385785,0.280808128373949,-0.28019416532216"/>
						</Atom3d>
						<Atom3d ID="1132" HasProperties="1" Mapping="410" Parent="293" UserID="434" DisplayStyle="Line" Hidden="1" XYZ="-1.86434523348239,-1.40932686585002,1.77983186408748" Connections="1133" ForcefieldType="h1o" Charge="0.41" Components="H" Visible="0">
							<Properties Force="-17.1286092965798,-212.223378808492,93.9716409231855" RelativeVelocity="0.384433666248533,-0.616884449554671,-0.124384565215375"/>
						</Atom3d>
						<Bond ID="1133" Mapping="410" Parent="293" Hidden="1" Connects="1131,1132" Visible="0"/>
						<Atom3d ID="1134" HasProperties="1" Mapping="410" Parent="293" UserID="435" DisplayStyle="Line" Hidden="1" XYZ="-1.88176309456016,-1.4697949248804,1.81420000844194" Connections="1135" ForcefieldType="h1o" Charge="0.41" Components="H" Visible="0">
							<Properties Force="221.995909415047,235.123767770277,-226.72391544747" RelativeVelocity="0.17265799808031,0.943904810942761,1.01470051335429"/>
						</Atom3d>
						<Bond ID="1135" Mapping="410" Parent="293" Hidden="1" Connects="1131,1134" Visible="0"/>
						<Molecule ID="293" Mapping="410" Parent="2" Children="1131,1132,1133,1134,1135,2132" Name="Sketch 23" XYZ="-0.124623177129257,0,-0.166164236168568" Visible="0"/>
						<Atom3d ID="1136" HasProperties="1" Mapping="410" Parent="295" UserID="436" DisplayStyle="Line" XYZ="5.1175488540458,-4.50693970768007,0.211674214718767" Connections="1138,1140" ForcefieldType="o2*" Charge="-0.82" Components="O" Visible="0">
							<Properties Force="177.695162066675,-28.7978450932647,-556.180065320487" RelativeVelocity="0.248564719444842,-0.117303803980551,0.0966892441332979"/>
						</Atom3d>
						<Atom3d ID="1137" HasProperties="1" Mapping="410" Parent="295" UserID="437" DisplayStyle="Line" Hidden="1" XYZ="5.10174041671844,-4.50465360979426,0.165698701272636" Connections="1138" ForcefieldType="h1o" Charge="0.41" Components="H" Visible="0">
							<Properties Force="331.142978186981,53.3765830848305,684.028563256296" RelativeVelocity="-0.644017394008382,-1.53320051953605,0.0736145732143738"/>
						</Atom3d>
						<Bond ID="1138" Mapping="410" Parent="295" Hidden="1" Connects="1136,1137" Visible="0"/>
						<Atom3d ID="1139" HasProperties="1" Mapping="410" Parent="295" UserID="438" DisplayStyle="Line" Hidden="1" XYZ="5.16441207804321,-4.51019589978918,0.205803531781491" Connections="1140" ForcefieldType="h1o" Charge="0.41" Components="H" Visible="0">
							<Properties Force="-507.334126413462,-27.6648792008305,-88.0726498163311" RelativeVelocity="1.2849076882877,1.2732186256109,-0.297252065451225"/>
						</Atom3d>
						<Bond ID="1140" Mapping="410" Parent="295" Hidden="1" Connects="1136,1139" Visible="0"/>
						<Molecule ID="295" Mapping="410" Parent="2" Children="1136,1137,1138,1139,1140,2133" Name="Sketch 23" XYZ="-0.124623177129257,0,-0.166164236168568" Visible="0"/>
						<Atom3d ID="1141" HasProperties="1" Mapping="410" Parent="297" UserID="439" DisplayStyle="Line" XYZ="0.0902481038420406,1.90670361354135,-1.00430468633462" Connections="1143,1145" ForcefieldType="o2*" Charge="-0.82" Components="O" Visible="0">
							<Properties Force="744.539448372062,409.900811790457,-324.716166000771" RelativeVelocity="0.191736047009531,-0.224259096135548,0.212106580110056"/>
						</Atom3d>
						<Atom3d ID="1142" HasProperties="1" Mapping="410" Parent="297" UserID="440" DisplayStyle="Line" Hidden="1" XYZ="0.114446474648929,1.93206311832252,-1.03726069744936" Connections="1143" ForcefieldType="h1o" Charge="0.41" Components="H" Visible="0">
							<Properties Force="-468.847898064649,-331.806125884887,466.813876437039" RelativeVelocity="-0.428822147753177,1.29430355689746,-1.1950146745717"/>
						</Atom3d>
						<Bond ID="1143" Mapping="410" Parent="297" Hidden="1" Connects="1141,1142" Visible="0"/>
						<Atom3d ID="1144" HasProperties="1" Mapping="410" Parent="297" UserID="441" DisplayStyle="Line" Hidden="1" XYZ="0.0499688691753236,1.89901588111529,-1.02475310059945" Connections="1145" ForcefieldType="h1o" Charge="0.41" Components="H" Visible="0">
							<Properties Force="-221.647387116147,-49.6575948352774,-242.065670177539" RelativeVelocity="0.180896728012908,-0.34056449188303,1.13418054069893"/>
						</Atom3d>
						<Bond ID="1145" Mapping="410" Parent="297" Hidden="1" Connects="1141,1144" Visible="0"/>
						<Molecule ID="297" Mapping="410" Parent="2" Children="1141,1142,1143,1144,1145,2134" Name="Sketch 23" XYZ="-0.126409478563313,0.34654248217982,-0.166164236168568" Visible="0"/>
						<Atom3d ID="1146" HasProperties="1" Mapping="410" Parent="299" UserID="442" DisplayStyle="Line" XYZ="0.737855442412374,-1.73164342695259,0.893451014300472" Connections="1148,1150" ForcefieldType="o2*" Charge="-0.82" Components="O" Visible="0">
							<Properties Force="-1451.14021131008,137.154698391085,200.696671795443" RelativeVelocity="0.0407947850102089,0.119420300875481,-0.0278877758702341"/>
						</Atom3d>
						<Atom3d ID="1147" HasProperties="1" Mapping="410" Parent="299" UserID="443" DisplayStyle="Line" Hidden="1" XYZ="0.762597703349499,-1.73848215050118,0.856553218102472" Connections="1148" ForcefieldType="h1o" Charge="0.41" Components="H" Visible="0">
							<Properties Force="179.369353054692,-28.9597783852929,-434.812391531828" RelativeVelocity="-0.290544466844621,-0.0897102676837727,2.7963326483815"/>
						</Atom3d>
						<Bond ID="1148" Mapping="410" Parent="299" Hidden="1" Connects="1146,1147" Visible="0"/>
						<Atom3d ID="1149" HasProperties="1" Mapping="410" Parent="299" UserID="444" DisplayStyle="Line" Hidden="1" XYZ="0.691200216126179,-1.72818100703617,0.878207725399332" Connections="1150" ForcefieldType="h1o" Charge="0.41" Components="H" Visible="0">
							<Properties Force="1282.0632770596,-109.743985927426,275.424723435084" RelativeVelocity="1.1777058961919,-0.364752779845364,0.675409079397075"/>
						</Atom3d>
						<Bond ID="1150" Mapping="410" Parent="299" Hidden="1" Connects="1146,1149" Visible="0"/>
						<Molecule ID="299" Mapping="410" Parent="2" Children="1146,1147,1148,1149,1150,2135" Name="Sketch 23" XYZ="0.0161157251959766,0.0234564838677056,-0.166164236168568" Visible="0"/>
						<Atom3d ID="1151" HasProperties="1" Mapping="410" Parent="301" UserID="445" DisplayStyle="Line" XYZ="-1.0170123420872,-3.01202396233845,0.944462676634512" Connections="1153,1155" ForcefieldType="o2*" Charge="-0.82" Components="O" Visible="0">
							<Properties Force="-361.778150291475,-208.397073047633,-468.731000138288" RelativeVelocity="-0.017349332186024,0.0964076657948489,-0.0121762230252472"/>
						</Atom3d>
						<Atom3d ID="1152" HasProperties="1" Mapping="410" Parent="301" UserID="446" DisplayStyle="Line" Hidden="1" XYZ="-1.06146385464577,-3.0193798853148,0.931586497838272" Connections="1153" ForcefieldType="h1o" Charge="0.41" Components="H" Visible="0">
							<Properties Force="315.545291426928,17.8530109406654,100.378259948244" RelativeVelocity="0.87194495539441,0.247002673437607,-0.111923040081451"/>
						</Atom3d>
						<Bond ID="1153" Mapping="410" Parent="301" Hidden="1" Connects="1151,1152" Visible="0"/>
						<Atom3d ID="1154" HasProperties="1" Mapping="410" Parent="301" UserID="447" DisplayStyle="Line" Hidden="1" XYZ="-1.02371205669109,-2.99647735723947,0.986759218660192" Connections="1155" ForcefieldType="h1o" Charge="0.41" Components="H" Visible="0">
							<Properties Force="-82.461362292174,231.404320551098,323.482447831886" RelativeVelocity="-1.04994165170688,-0.946864671431367,0.279511199388081"/>
						</Atom3d>
						<Bond ID="1155" Mapping="410" Parent="301" Hidden="1" Connects="1151,1154" Visible="0"/>
						<Molecule ID="301" Mapping="410" Parent="2" Children="1151,1152,1153,1154,1155,2136" Name="Sketch 23" XYZ="0.358941256501032,-0.597238166170044,-0.166164236168568" Visible="0"/>
						<Atom3d ID="1156" HasProperties="1" Mapping="410" Parent="303" UserID="448" DisplayStyle="Line" XYZ="0.391667318180199,2.45889705594123,0.548102031261081" Connections="1158,1160" ForcefieldType="o2*" Charge="-0.82" Components="O" Visible="0">
							<Properties Force="60.331805978699,-234.883851845927,234.468377404737" RelativeVelocity="0.255248482667864,0.0165395550219662,-0.308857620215952"/>
						</Atom3d>
						<Atom3d ID="1157" HasProperties="1" Mapping="410" Parent="303" UserID="449" DisplayStyle="Line" Hidden="1" XYZ="0.383167117002616,2.49825946423155,0.570409277543571" Connections="1158" ForcefieldType="h1o" Charge="0.41" Components="H" Visible="0">
							<Properties Force="128.572601034651,229.319495579601,128.57461853337" RelativeVelocity="0.370330375903431,0.899075245261376,-0.632632258617263"/>
						</Atom3d>
						<Bond ID="1158" Mapping="410" Parent="303" Hidden="1" Connects="1156,1157" Visible="0"/>
						<Atom3d ID="1159" HasProperties="1" Mapping="410" Parent="303" UserID="450" DisplayStyle="Line" Hidden="1" XYZ="0.383914345634285,2.4707153200789,0.504521835603577" Connections="1160" ForcefieldType="h1o" Charge="0.41" Components="H" Visible="0">
							<Properties Force="-72.6727566356414,68.166189242235,-207.73863590378" RelativeVelocity="-0.217785629098559,0.0536263393238133,0.91405505741632"/>
						</Atom3d>
						<Bond ID="1160" Mapping="410" Parent="303" Hidden="1" Connects="1156,1159" Visible="0"/>
						<Molecule ID="303" Mapping="410" Parent="2" Children="1156,1157,1158,1159,1160,2137" Name="Sketch 23" XYZ="-0.124623177129257,0,-0.166164236168568" Visible="0"/>
						<Atom3d ID="1161" HasProperties="1" Mapping="410" Parent="305" UserID="451" DisplayStyle="Line" XYZ="-0.883977668507407,0.692713313353022,-0.0252544210246039" Connections="1163,1165" ForcefieldType="o2*" Charge="-0.82" Components="O" Visible="0">
							<Properties Force="510.818929512575,371.623113420969,-31.3143495313624" RelativeVelocity="-0.0121159116662953,0.0381085600477882,-0.151771921006496"/>
						</Atom3d>
						<Atom3d ID="1162" HasProperties="1" Mapping="410" Parent="305" UserID="452" DisplayStyle="Line" Hidden="1" XYZ="-0.851076692334229,0.724158389471561,-0.038632663760588" Connections="1163" ForcefieldType="h1o" Charge="0.41" Components="H" Visible="0">
							<Properties Force="-397.193184300363,-238.225337241387,-45.3204356314123" RelativeVelocity="-1.41713190076874,0.108151317849027,-0.570798166513806"/>
						</Atom3d>
						<Bond ID="1163" Mapping="410" Parent="305" Hidden="1" Connects="1161,1162" Visible="0"/>
						<Atom3d ID="1164" HasProperties="1" Mapping="410" Parent="305" UserID="453" DisplayStyle="Line" Hidden="1" XYZ="-0.915791162081564,0.720476096143163,-0.00624970414488894" Connections="1165" ForcefieldType="h1o" Charge="0.41" Components="H" Visible="0">
							<Properties Force="-138.723202046975,-60.5923776499588,-164.149036646436" RelativeVelocity="0.157657200394598,-0.0139527338804414,-1.54078142247239"/>
						</Atom3d>
						<Bond ID="1165" Mapping="410" Parent="305" Hidden="1" Connects="1161,1164" Visible="0"/>
						<Molecule ID="305" Mapping="410" Parent="2" Children="1161,1162,1163,1164,1165,2138" Name="Sketch 23" XYZ="-0.124623177129257,0,-0.166164236168568" Visible="0"/>
						<Atom3d ID="1166" HasProperties="1" Mapping="410" Parent="307" UserID="454" DisplayStyle="Line" XYZ="3.03350951331401,-2.20275732199969,2.55627385647374" Connections="1168,1170" ForcefieldType="o2*" Charge="-0.82" Components="O" Visible="0">
							<Properties Force="-927.57685429609,1076.97131807209,288.441019898146" RelativeVelocity="-0.118949445905463,-0.203126500503814,-0.00466906349317364"/>
						</Atom3d>
						<Atom3d ID="1167" HasProperties="1" Mapping="410" Parent="307" UserID="455" DisplayStyle="Line" Hidden="1" XYZ="3.07681983906633,-2.2011189607783,2.54437291665432" Connections="1168" ForcefieldType="h1o" Charge="0.41" Components="H" Visible="0">
							<Properties Force="596.161146781431,15.6787731468361,-229.943717837332" RelativeVelocity="-0.421175626454524,-1.07668001179057,0.296698286149001"/>
						</Atom3d>
						<Bond ID="1168" Mapping="410" Parent="307" Hidden="1" Connects="1166,1167" Visible="0"/>
						<Atom3d ID="1169" HasProperties="1" Mapping="410" Parent="307" UserID="456" DisplayStyle="Line" Hidden="1" XYZ="3.02532599799184,-2.15373443671228,2.56230375509845" Connections="1170" ForcefieldType="h1o" Charge="0.41" Components="H" Visible="0">
							<Properties Force="243.630113377905,-1158.75244843114,-111.959826095027" RelativeVelocity="1.9934219869491,-0.00854344580094752,-0.231363064759561"/>
						</Atom3d>
						<Bond ID="1170" Mapping="410" Parent="307" Hidden="1" Connects="1166,1169" Visible="0"/>
						<Molecule ID="307" Mapping="410" Parent="2" Children="1166,1167,1168,1169,1170,2139" Name="Sketch 23" XYZ="0.357136911599426,0.402368915576797,-0.166164236168568" Visible="0"/>
						<Atom3d ID="1171" HasProperties="1" Mapping="410" Parent="309" UserID="457" DisplayStyle="Line" XYZ="1.14235938985027,2.35555181920012,-2.16960017204462" Connections="1173,1175" ForcefieldType="o2*" Charge="-0.82" Components="O" Visible="0">
							<Properties Force="634.516153437121,-364.412794150122,-4.93244122670289" RelativeVelocity="0.28645061347765,0.0943618355089284,-0.11808533659134"/>
						</Atom3d>
						<Atom3d ID="1172" HasProperties="1" Mapping="410" Parent="309" UserID="458" DisplayStyle="Line" Hidden="1" XYZ="1.11462684277522,2.36668984500546,-2.20479735636636" Connections="1173" ForcefieldType="h1o" Charge="0.41" Components="H" Visible="0">
							<Properties Force="-187.581555166138,161.89024688451,-265.38857207053" RelativeVelocity="0.266230734946105,0.573171506343804,0.178237264103492"/>
						</Atom3d>
						<Bond ID="1173" Mapping="410" Parent="309" Hidden="1" Connects="1171,1172" Visible="0"/>
						<Atom3d ID="1174" HasProperties="1" Mapping="410" Parent="309" UserID="459" DisplayStyle="Line" Hidden="1" XYZ="1.17480631706758,2.32924586803788,-2.19384626808246" Connections="1175" ForcefieldType="h1o" Charge="0.41" Components="H" Visible="0">
							<Properties Force="-543.512280435357,303.434298910045,265.152792037763" RelativeVelocity="0.0758000863988515,-1.06752360283614,-0.122835443220356"/>
						</Atom3d>
						<Bond ID="1175" Mapping="410" Parent="309" Hidden="1" Connects="1171,1174" Visible="0"/>
						<Molecule ID="309" Mapping="410" Parent="2" Children="1171,1172,1173,1174,1175,2140" Name="Sketch 23" XYZ="-0.124623177129257,0,-0.166164236168568" Visible="0"/>
						<Atom3d ID="1176" HasProperties="1" Mapping="410" Parent="311" UserID="460" DisplayStyle="Line" XYZ="1.87479974753206,1.11522067663204,0.512321357905298" Connections="1178,1180" ForcefieldType="o2*" Charge="-0.82" Components="O" Visible="0">
							<Properties Force="-462.032330542455,879.679916782755,-91.3217333914164" RelativeVelocity="0.233966295299127,-0.0491980979199495,0.0555910892838219"/>
						</Atom3d>
						<Atom3d ID="1177" HasProperties="1" Mapping="410" Parent="311" UserID="461" DisplayStyle="Line" Hidden="1" XYZ="1.85366793443739,1.15947717012679,0.504878271481784" Connections="1178" ForcefieldType="h1o" Charge="0.41" Components="H" Visible="0">
							<Properties Force="477.027726742457,-893.928126066178,166.382146807147" RelativeVelocity="1.12045108815609,0.688165875561725,0.186852098848326"/>
						</Atom3d>
						<Bond ID="1178" Mapping="410" Parent="311" Hidden="1" Connects="1176,1177" Visible="0"/>
						<Atom3d ID="1179" HasProperties="1" Mapping="410" Parent="311" UserID="462" DisplayStyle="Line" Hidden="1" XYZ="1.91655020787877,1.12503235050884,0.495760126853654" Connections="1180" ForcefieldType="h1o" Charge="0.41" Components="H" Visible="0">
							<Properties Force="190.898352958636,84.5340436011318,-114.172027194138" RelativeVelocity="0.6433569223331,0.177254610447449,-1.56761329036639"/>
						</Atom3d>
						<Bond ID="1180" Mapping="410" Parent="311" Hidden="1" Connects="1176,1179" Visible="0"/>
						<Molecule ID="311" Mapping="410" Parent="2" Children="1176,1177,1178,1179,1180,2141" Name="Sketch 23" XYZ="-0.124623177129257,0,-0.166164236168568" Visible="0"/>
						<Atom3d ID="1181" HasProperties="1" Mapping="410" Parent="313" UserID="463" DisplayStyle="Line" XYZ="-0.217412250475106,3.10210365229498,-2.61612920373822" Connections="1183,1185" ForcefieldType="o2*" Charge="-0.82" Components="O" Visible="0">
							<Properties Force="-376.32443175992,-58.8700465503587,-24.7490555143145" RelativeVelocity="0.280216208219245,0.068730438847568,0.196207205048755"/>
						</Atom3d>
						<Atom3d ID="1182" HasProperties="1" Mapping="410" Parent="313" UserID="464" DisplayStyle="Line" Hidden="1" XYZ="-0.262203734272466,3.10917407964798,-2.62936470935743" Connections="1183" ForcefieldType="h1o" Charge="0.41" Components="H" Visible="0">
							<Properties Force="322.552432745709,-5.38571363631399,73.2023575100946" RelativeVelocity="0.290069399997377,-0.64887850360092,-0.0733154430947119"/>
						</Atom3d>
						<Bond ID="1183" Mapping="410" Parent="313" Hidden="1" Connects="1181,1182" Visible="0"/>
						<Atom3d ID="1184" HasProperties="1" Mapping="410" Parent="313" UserID="465" DisplayStyle="Line" Hidden="1" XYZ="-0.195834457563217,3.11883706447527,-2.6534250763196" Connections="1185" ForcefieldType="h1o" Charge="0.41" Components="H" Visible="0">
							<Properties Force="124.882012453884,41.4268142045627,35.2781426188521" RelativeVelocity="-0.746396770245642,1.60918563676161,0.748472342730951"/>
						</Atom3d>
						<Bond ID="1185" Mapping="410" Parent="313" Hidden="1" Connects="1181,1184" Visible="0"/>
						<Molecule ID="313" Mapping="410" Parent="2" Children="1181,1182,1183,1184,1185,2142" Name="Sketch 23" XYZ="-0.124623177129257,0,-0.166164236168568" Visible="0"/>
						<Atom3d ID="1186" HasProperties="1" Mapping="410" Parent="315" UserID="466" DisplayStyle="Line" XYZ="2.96676341034209,4.82329971026937,-0.691692030967143" Connections="1188,1190" ForcefieldType="o2*" Charge="-0.82" Components="O" Visible="0">
							<Properties Force="-75.5276736363948,-483.369919666002,-458.433416592632" RelativeVelocity="-0.224834337579285,0.166848651952038,-0.0834230593746413"/>
						</Atom3d>
						<Atom3d ID="1187" HasProperties="1" Mapping="410" Parent="315" UserID="467" DisplayStyle="Line" Hidden="1" XYZ="2.97742921916215,4.86757784266261,-0.684711440301654" Connections="1188" ForcefieldType="h1o" Charge="0.41" Components="H" Visible="0">
							<Properties Force="-91.624797910051,125.065564531191,14.1992246016027" RelativeVelocity="0.359274015391445,1.3479482160225,0.959572467970145"/>
						</Atom3d>
						<Bond ID="1188" Mapping="410" Parent="315" Hidden="1" Connects="1186,1187" Visible="0"/>
						<Atom3d ID="1189" HasProperties="1" Mapping="410" Parent="315" UserID="468" DisplayStyle="Line" Hidden="1" XYZ="2.96458162136844,4.82008588439174,-0.737999908694825" Connections="1190" ForcefieldType="h1o" Charge="0.41" Components="H" Visible="0">
							<Properties Force="51.760260965188,162.622833470939,439.41702757615" RelativeVelocity="-0.503118680264765,-0.142458567754143,0.673607054965774"/>
						</Atom3d>
						<Bond ID="1190" Mapping="410" Parent="315" Hidden="1" Connects="1186,1189" Visible="0"/>
						<Molecule ID="315" Mapping="410" Parent="2" Children="1186,1187,1188,1189,1190,2143" Name="Sketch 23" XYZ="-0.124623177129257,0,-0.166164236168568" Visible="0"/>
						<Atom3d ID="1191" HasProperties="1" Mapping="410" Parent="317" UserID="469" DisplayStyle="Line" XYZ="-0.169061519776871,-3.76695063707916,4.48055830191625" Connections="1193,1195" ForcefieldType="o2*" Charge="-0.82" Components="O" Visible="0">
							<Properties Force="-393.915481202163,-75.8215693485833,-673.699030630554" RelativeVelocity="0.062974738161907,-0.149569369724237,-0.147714941110145"/>
						</Atom3d>
						<Atom3d ID="1192" HasProperties="1" Mapping="410" Parent="317" UserID="470" DisplayStyle="Line" Hidden="1" XYZ="-0.201166865282917,-3.78589838465018,4.44995811386262" Connections="1193" ForcefieldType="h1o" Charge="0.41" Components="H" Visible="0">
							<Properties Force="472.458787533193,391.976650587451,360.853305066104" RelativeVelocity="0.912732846945287,0.156669234569573,-0.85509216303157"/>
						</Atom3d>
						<Bond ID="1193" Mapping="410" Parent="317" Hidden="1" Connects="1191,1192" Visible="0"/>
						<Atom3d ID="1194" HasProperties="1" Mapping="410" Parent="317" UserID="471" DisplayStyle="Line" Hidden="1" XYZ="-0.154273982727281,-3.72894852646725,4.4567367021692" Connections="1195" ForcefieldType="h1o" Charge="0.41" Components="H" Visible="0">
							<Properties Force="-75.6179575880745,-272.69163430048,166.374514947196" RelativeVelocity="0.64395027544841,0.393973817649943,-1.16839000457256"/>
						</Atom3d>
						<Bond ID="1195" Mapping="410" Parent="317" Hidden="1" Connects="1191,1194" Visible="0"/>
						<Molecule ID="317" Mapping="410" Parent="2" Children="1191,1192,1193,1194,1195,2144" Name="Sketch 23" XYZ="-0.124623177129257,0,-0.166164236168568" Visible="0"/>
						<Atom3d ID="1196" HasProperties="1" Mapping="410" Parent="319" UserID="472" DisplayStyle="Line" XYZ="-0.30609169815876,-1.38246868683022,-0.0502815567864589" Connections="1198,1200" ForcefieldType="o2*" Charge="-0.82" Components="O" Visible="0">
							<Properties Force="547.191699877757,614.592128614544,-463.378563997203" RelativeVelocity="0.0195605490179423,-0.10640953082273,-0.022083884811118"/>
						</Atom3d>
						<Atom3d ID="1197" HasProperties="1" Mapping="410" Parent="319" UserID="473" DisplayStyle="Line" Hidden="1" XYZ="-0.263795649770592,-1.36096792691941,-0.0461007254380439" Connections="1198" ForcefieldType="h1o" Charge="0.41" Components="H" Visible="0">
							<Properties Force="-441.467271511445,-379.431058242435,180.108994178771" RelativeVelocity="0.413426037494459,0.76967196355822,1.2488813400178"/>
						</Atom3d>
						<Bond ID="1198" Mapping="410" Parent="319" Hidden="1" Connects="1196,1197" Visible="0"/>
						<Atom3d ID="1199" HasProperties="1" Mapping="410" Parent="319" UserID="474" DisplayStyle="Line" Hidden="1" XYZ="-0.316765779886293,-1.36101624020106,-0.0912107208081469" Connections="1200" ForcefieldType="h1o" Charge="0.41" Components="H" Visible="0">
							<Properties Force="-100.069623856942,-231.878921917214,337.883533684286" RelativeVelocity="0.961583293428701,-0.447970461202328,0.839128589142031"/>
						</Atom3d>
						<Bond ID="1200" Mapping="410" Parent="319" Hidden="1" Connects="1196,1199" Visible="0"/>
						<Molecule ID="319" Mapping="410" Parent="2" Children="1196,1197,1198,1199,1200,2145" Name="Sketch 23" XYZ="-0.124623177129257,0,-0.166164236168568" Visible="0"/>
						<Atom3d ID="1201" HasProperties="1" Mapping="410" Parent="321" UserID="475" DisplayStyle="Line" XYZ="-0.925077233307984,-1.64517527565613,-0.506019102916249" Connections="1203,1205" ForcefieldType="o2*" Charge="-0.82" Components="O" Visible="0">
							<Properties Force="-114.682171068436,3.86458744343744,-389.507944686717" RelativeVelocity="-0.271942002982515,-0.0569538862492456,-0.223662862254779"/>
						</Atom3d>
						<Atom3d ID="1202" HasProperties="1" Mapping="410" Parent="321" UserID="476" DisplayStyle="Line" Hidden="1" XYZ="-0.952420937887287,-1.63349385217235,-0.542204519222446" Connections="1203" ForcefieldType="h1o" Charge="0.41" Components="H" Visible="0">
							<Properties Force="87.3516817205051,54.8823088568493,170.582173948604" RelativeVelocity="0.566434249636716,0.346803332484266,-1.38952460903865"/>
						</Atom3d>
						<Bond ID="1203" Mapping="410" Parent="321" Hidden="1" Connects="1201,1202" Visible="0"/>
						<Atom3d ID="1204" HasProperties="1" Mapping="410" Parent="321" UserID="477" DisplayStyle="Line" Hidden="1" XYZ="-0.884736366433825,-1.64261176008939,-0.527874804151478" Connections="1205" ForcefieldType="h1o" Charge="0.41" Components="H" Visible="0">
							<Properties Force="91.1135167174503,-43.3016967909225,-58.4980405566614" RelativeVelocity="-0.566898579800728,-0.0901904206172793,0.100114976074801"/>
						</Atom3d>
						<Bond ID="1205" Mapping="410" Parent="321" Hidden="1" Connects="1201,1204" Visible="0"/>
						<Molecule ID="321" Mapping="410" Parent="2" Children="1201,1202,1203,1204,1205,2146" Name="Sketch 23" XYZ="-0.124623177129257,0,-0.166164236168568" Visible="0"/>
						<Atom3d ID="1206" HasProperties="1" Mapping="410" Parent="323" UserID="478" DisplayStyle="Line" XYZ="3.86508703758263,1.18069058239061,4.09933443849244" Connections="1208,1210" ForcefieldType="o2*" Charge="-0.82" Components="O" Visible="0">
							<Properties Force="491.654359109863,-350.726319742449,646.61444869109" RelativeVelocity="0.0982648531470126,0.0877613018224923,-0.156966289605127"/>
						</Atom3d>
						<Atom3d ID="1207" HasProperties="1" Mapping="410" Parent="323" UserID="479" DisplayStyle="Line" Hidden="1" XYZ="3.88862918352048,1.15341244211384,4.13136907903042" Connections="1208" ForcefieldType="h1o" Charge="0.41" Components="H" Visible="0">
							<Properties Force="-335.830662253774,438.210548422084,-491.424504251277" RelativeVelocity="-0.311519254710182,-0.412246918057911,0.720112509388562"/>
						</Atom3d>
						<Bond ID="1208" Mapping="410" Parent="323" Hidden="1" Connects="1206,1207" Visible="0"/>
						<Atom3d ID="1209" HasProperties="1" Mapping="410" Parent="323" UserID="480" DisplayStyle="Line" Hidden="1" XYZ="3.88855134220947,1.22144674760132,4.1063605051149" Connections="1210" ForcefieldType="h1o" Charge="0.41" Components="H" Visible="0">
							<Properties Force="-280.200188719553,-252.80064831842,-136.84117168003" RelativeVelocity="1.34113113354796,-0.312376784602434,0.9216976975585"/>
						</Atom3d>
						<Bond ID="1210" Mapping="410" Parent="323" Hidden="1" Connects="1206,1209" Visible="0"/>
						<Molecule ID="323" Mapping="410" Parent="2" Children="1206,1207,1208,1209,1210,2147" Name="Sketch 23" XYZ="-0.124623177129257,0,-0.166164236168568" Visible="0"/>
						<Atom3d ID="1211" HasProperties="1" Mapping="410" Parent="325" UserID="481" DisplayStyle="Line" XYZ="1.3104615904927,1.34331288372972,4.0291158333744" Connections="1213,1215" ForcefieldType="o2*" Charge="-0.82" Components="O" Visible="0">
							<Properties Force="108.447952744835,-370.71188569665,-960.621770690305" RelativeVelocity="0.0446622973502913,0.229331643378414,-0.570624005194633"/>
						</Atom3d>
						<Atom3d ID="1212" HasProperties="1" Mapping="410" Parent="325" UserID="482" DisplayStyle="Line" Hidden="1" XYZ="1.34970134213011,1.33362885913397,4.00137367508724" Connections="1213" ForcefieldType="h1o" Charge="0.41" Components="H" Visible="0">
							<Properties Force="-719.058214136744,183.354508147086,594.055575361765" RelativeVelocity="-0.215266805137038,-0.0668582070402651,-0.331283561464731"/>
						</Atom3d>
						<Bond ID="1213" Mapping="410" Parent="325" Hidden="1" Connects="1211,1212" Visible="0"/>
						<Atom3d ID="1214" HasProperties="1" Mapping="410" Parent="325" UserID="483" DisplayStyle="Line" Hidden="1" XYZ="1.3335335913607,1.35900192884593,4.06454060178012" Connections="1215" ForcefieldType="h1o" Charge="0.41" Components="H" Visible="0">
							<Properties Force="204.587393793771,172.467402777637,428.226952331917" RelativeVelocity="0.989051302282548,-1.14388047882564,-0.420809747915914"/>
						</Atom3d>
						<Bond ID="1215" Mapping="410" Parent="325" Hidden="1" Connects="1211,1214" Visible="0"/>
						<Molecule ID="325" Mapping="410" Parent="2" Children="1211,1212,1213,1214,1215,2148" Name="Sketch 23" XYZ="-0.0307972422457686,-0.267043047109264,-0.166164236168568" Visible="0"/>
						<Atom3d ID="1216" HasProperties="1" Mapping="410" Parent="327" UserID="484" DisplayStyle="Line" XYZ="-2.011369127981,4.08751108833078,0.791422256786971" Connections="1218,1220" ForcefieldType="o2*" Charge="-0.82" Components="O" Visible="0">
							<Properties Force="7.61443912889898,-14.0612183109082,-41.0936473598047" RelativeVelocity="-0.211263211032812,0.022841173454453,0.351929560539642"/>
						</Atom3d>
						<Atom3d ID="1217" HasProperties="1" Mapping="410" Parent="327" UserID="485" DisplayStyle="Line" Hidden="1" XYZ="-2.0447857695701,4.09082645965312,0.823102670978525" Connections="1218" ForcefieldType="h1o" Charge="0.41" Components="H" Visible="0">
							<Properties Force="-125.348329157537,-44.5792063241873,149.845251710877" RelativeVelocity="0.125345929221598,0.121747992467447,-0.302859130775708"/>
						</Atom3d>
						<Bond ID="1218" Mapping="410" Parent="327" Hidden="1" Connects="1216,1217" Visible="0"/>
						<Atom3d ID="1219" HasProperties="1" Mapping="410" Parent="327" UserID="486" DisplayStyle="Line" Hidden="1" XYZ="-2.02375148104355,4.12234984323782,0.764699138815085" Connections="1220" ForcefieldType="h1o" Charge="0.41" Components="H" Visible="0">
							<Properties Force="-20.3561291172805,102.854352417089,-131.810481875132" RelativeVelocity="0.485696953699187,-0.557742967864024,-1.33163288291481"/>
						</Atom3d>
						<Bond ID="1220" Mapping="410" Parent="327" Hidden="1" Connects="1216,1219" Visible="0"/>
						<Molecule ID="327" Mapping="410" Parent="2" Children="1216,1217,1218,1219,1220,2149" Name="Sketch 23" XYZ="-0.089971834286696,0.405915719984803,-0.166164236168568" Visible="0"/>
						<Atom3d ID="1221" HasProperties="1" Mapping="410" Parent="329" UserID="487" DisplayStyle="Line" XYZ="1.06641663992358,-2.98669797601642,1.85257644147089" Connections="1223,1225" ForcefieldType="o2*" Charge="-0.82" Components="O" Visible="0">
							<Properties Force="-144.409754942243,-142.470339877045,10.2341865589896" RelativeVelocity="-0.0181859085379284,0.0322306755443507,0.319439406388041"/>
						</Atom3d>
						<Atom3d ID="1222" HasProperties="1" Mapping="410" Parent="329" UserID="488" DisplayStyle="Line" Hidden="1" XYZ="1.03344480181875,-2.99920543738762,1.8839763887477" Connections="1223" ForcefieldType="h1o" Charge="0.41" Components="H" Visible="0">
							<Properties Force="126.92018009826,32.5735955939962,-104.087513723773" RelativeVelocity="0.980749571161709,-0.0226406331360334,0.398718009660769"/>
						</Atom3d>
						<Bond ID="1223" Mapping="410" Parent="329" Hidden="1" Connects="1221,1222" Visible="0"/>
						<Atom3d ID="1224" HasProperties="1" Mapping="410" Parent="329" UserID="489" DisplayStyle="Line" Hidden="1" XYZ="1.0434859639476,-2.95280204390349,1.8311449190907" Connections="1225" ForcefieldType="h1o" Charge="0.41" Components="H" Visible="0">
							<Properties Force="-74.6408464871499,87.1873404058041,-103.708390279131" RelativeVelocity="0.598461255737784,0.895491889153852,1.34321097478876"/>
						</Atom3d>
						<Bond ID="1225" Mapping="410" Parent="329" Hidden="1" Connects="1221,1224" Visible="0"/>
						<Molecule ID="329" Mapping="410" Parent="2" Children="1221,1222,1223,1224,1225,2150" Name="Sketch 23" XYZ="-0.124623177129257,0,-0.166164236168568" Visible="0"/>
						<Atom3d ID="1226" HasProperties="1" Mapping="410" Parent="331" UserID="490" DisplayStyle="Line" XYZ="0.373724279477511,0.347473894198389,-1.33340170840099" Connections="1228,1230" ForcefieldType="o2*" Charge="-0.82" Components="O" Visible="0">
							<Properties Force="-152.975357230678,729.530230056121,-261.889329956598" RelativeVelocity="-0.0947888856574205,0.383779490916924,-0.333705120355612"/>
						</Atom3d>
						<Atom3d ID="1227" HasProperties="1" Mapping="410" Parent="331" UserID="491" DisplayStyle="Line" Hidden="1" XYZ="0.369274501452078,0.374561286797107,-1.37176640554684" Connections="1228" ForcefieldType="h1o" Charge="0.41" Components="H" Visible="0">
							<Properties Force="19.6517250632273,-344.361092720282,279.517996137571" RelativeVelocity="0.103606784576443,0.197828634933594,-1.58067447263728"/>
						</Atom3d>
						<Bond ID="1228" Mapping="410" Parent="331" Hidden="1" Connects="1226,1227" Visible="0"/>
						<Atom3d ID="1229" HasProperties="1" Mapping="410" Parent="331" UserID="492" DisplayStyle="Line" Hidden="1" XYZ="0.407854263728371,0.320968512641032,-1.3471214753656" Connections="1230" ForcefieldType="h1o" Charge="0.41" Components="H" Visible="0">
							<Properties Force="185.440808990548,-308.702480979681,-75.9064790775627" RelativeVelocity="-0.307081485567767,-1.05696374671343,1.7503426839434"/>
						</Atom3d>
						<Bond ID="1230" Mapping="410" Parent="331" Hidden="1" Connects="1226,1229" Visible="0"/>
						<Molecule ID="331" Mapping="410" Parent="2" Children="1226,1227,1228,1229,1230,2151" Name="Sketch 23" XYZ="0.41668029335241,0.285086496238269,-0.166164236168568" Visible="0"/>
						<Atom3d ID="1231" HasProperties="1" Mapping="410" Parent="333" UserID="493" DisplayStyle="Line" XYZ="0.0229118223716306,0.234029206968841,-1.95279686263641" Connections="1233,1235" ForcefieldType="o2*" Charge="-0.82" Components="O" Visible="0">
							<Properties Force="39.8209198747463,192.368870124007,-643.679866392156" RelativeVelocity="-0.278330476485296,0.0682726493925969,0.42335819206515"/>
						</Atom3d>
						<Atom3d ID="1232" HasProperties="1" Mapping="410" Parent="333" UserID="494" DisplayStyle="Line" Hidden="1" XYZ="0.0155477763874976,0.212366249693981,-1.99526476805895" Connections="1233" ForcefieldType="h1o" Charge="0.41" Components="H" Visible="0">
							<Properties Force="218.976006232464,304.567104074405,561.005266871456" RelativeVelocity="-0.379299350964675,-1.00075084360562,-1.10498240146085"/>
						</Atom3d>
						<Bond ID="1233" Mapping="410" Parent="333" Hidden="1" Connects="1231,1232" Visible="0"/>
						<Atom3d ID="1234" HasProperties="1" Mapping="410" Parent="333" UserID="495" DisplayStyle="Line" Hidden="1" XYZ="0.0487949960391846,0.27095598282559,-1.96659241782926" Connections="1235" ForcefieldType="h1o" Charge="0.41" Components="H" Visible="0">
							<Properties Force="-128.825635446933,-365.299371782198,80.2374684868499" RelativeVelocity="-0.595771722426948,-0.0366623049439085,-0.365888297024375"/>
						</Atom3d>
						<Bond ID="1235" Mapping="410" Parent="333" Hidden="1" Connects="1231,1234" Visible="0"/>
						<Molecule ID="333" Mapping="410" Parent="2" Children="1231,1232,1233,1234,1235,2152" Name="Sketch 23" XYZ="-0.124623177129257,0,-0.166164236168568" Visible="0"/>
						<Atom3d ID="1236" HasProperties="1" Mapping="410" Parent="335" UserID="496" DisplayStyle="Line" XYZ="2.32756812910431,1.46530510759376,0.946215324428292" Connections="1238,1240" ForcefieldType="o2*" Charge="-0.82" Components="O" Visible="0">
							<Properties Force="-178.846937388791,-270.899067539405,364.089487364944" RelativeVelocity="0.200511423756757,0.057699412984135,-0.112139608909182"/>
						</Atom3d>
						<Atom3d ID="1237" HasProperties="1" Mapping="410" Parent="335" UserID="497" DisplayStyle="Line" Hidden="1" XYZ="2.32863368211528,1.42839997687883,0.976679242338462" Connections="1238" ForcefieldType="h1o" Charge="0.41" Components="H" Visible="0">
							<Properties Force="-155.077204792118,621.455831378618,-312.818266523565" RelativeVelocity="-1.72628831843989,0.280959250742851,0.0112685892084395"/>
						</Atom3d>
						<Bond ID="1238" Mapping="410" Parent="335" Hidden="1" Connects="1236,1237" Visible="0"/>
						<Atom3d ID="1239" HasProperties="1" Mapping="410" Parent="335" UserID="498" DisplayStyle="Line" Hidden="1" XYZ="2.29726933718876,1.49615462453131,0.966871592116492" Connections="1240" ForcefieldType="h1o" Charge="0.41" Components="H" Visible="0">
							<Properties Force="361.174196986925,-364.237364123314,-125.879778190267" RelativeVelocity="-0.410937008580225,0.358252288122024,0.925449864626026"/>
						</Atom3d>
						<Bond ID="1240" Mapping="410" Parent="335" Hidden="1" Connects="1236,1239" Visible="0"/>
						<Molecule ID="335" Mapping="410" Parent="2" Children="1236,1237,1238,1239,1240,2153" Name="Sketch 23" XYZ="-0.124623177129257,0,-0.166164236168568" Visible="0"/>
						<Atom3d ID="1241" HasProperties="1" Mapping="410" Parent="337" UserID="499" DisplayStyle="Line" XYZ="2.13412964204669,2.80519817779908,-0.914313774671022" Connections="1243,1245" ForcefieldType="o2*" Charge="-0.82" Components="O" Visible="0">
							<Properties Force="-214.13146711525,604.661493800556,574.42025313966" RelativeVelocity="0.0499945367921554,-0.0341147150642121,0.264466187711619"/>
						</Atom3d>
						<Atom3d ID="1242" HasProperties="1" Mapping="410" Parent="337" UserID="500" DisplayStyle="Line" Hidden="1" XYZ="2.15856507985277,2.79219092010867,-0.948593726081973" Connections="1243" ForcefieldType="h1o" Charge="0.41" Components="H" Visible="0">
							<Properties Force="535.489676270279,-119.606173615079,-737.2765874493" RelativeVelocity="-0.557298130666892,0.871238941645391,0.136188760035967"/>
						</Atom3d>
						<Bond ID="1243" Mapping="410" Parent="337" Hidden="1" Connects="1241,1242" Visible="0"/>
						<Atom3d ID="1244" HasProperties="1" Mapping="410" Parent="337" UserID="501" DisplayStyle="Line" Hidden="1" XYZ="2.11364966077703,2.7669364461276,-0.903096617523478" Connections="1245" ForcefieldType="h1o" Charge="0.41" Components="H" Visible="0">
							<Properties Force="-294.116217087903,-456.292365413466,264.370936751441" RelativeVelocity="-0.305039359591158,-1.05670143347563,0.282720585424753"/>
						</Atom3d>
						<Bond ID="1245" Mapping="410" Parent="337" Hidden="1" Connects="1241,1244" Visible="0"/>
						<Molecule ID="337" Mapping="410" Parent="2" Children="1241,1242,1243,1244,1245,2154" Name="Sketch 23" XYZ="-0.124623177129257,0,-0.166164236168568" Visible="0"/>
						<Atom3d ID="1246" HasProperties="1" Mapping="410" Parent="339" UserID="502" DisplayStyle="Line" XYZ="0.806086668252515,2.97127184163535,1.80825806953922" Connections="1248,1250" ForcefieldType="o2*" Charge="-0.82" Components="O" Visible="0">
							<Properties Force="1304.39958850969,-394.757597676676,-230.709810391857" RelativeVelocity="0.0964394849545865,-0.342091903222915,-0.32691053682313"/>
						</Atom3d>
						<Atom3d ID="1247" HasProperties="1" Mapping="410" Parent="339" UserID="503" DisplayStyle="Line" Hidden="1" XYZ="0.781310834617438,3.00403125716238,1.79023271864331" Connections="1248" ForcefieldType="h1o" Charge="0.41" Components="H" Visible="0">
							<Properties Force="-669.030846469156,512.354172631051,-107.249898807266" RelativeVelocity="-0.694352972290505,-1.0462433205561,-0.337952269387246"/>
						</Atom3d>
						<Bond ID="1248" Mapping="410" Parent="339" Hidden="1" Connects="1246,1247" Visible="0"/>
						<Atom3d ID="1249" HasProperties="1" Mapping="410" Parent="339" UserID="504" DisplayStyle="Line" Hidden="1" XYZ="0.843557101235802,2.97722887202656,1.77802446343821" Connections="1250" ForcefieldType="h1o" Charge="0.41" Components="H" Visible="0">
							<Properties Force="-571.060678738436,-229.840179036548,465.510316180805" RelativeVelocity="0.58892172905671,0.299797375186414,0.781282325548449"/>
						</Atom3d>
						<Bond ID="1250" Mapping="410" Parent="339" Hidden="1" Connects="1246,1249" Visible="0"/>
						<Molecule ID="339" Mapping="410" Parent="2" Children="1246,1247,1248,1249,1250,2155" Name="Sketch 23" XYZ="-0.124623177129257,0,-0.166164236168568" Visible="0"/>
						<Atom3d ID="1251" HasProperties="1" Mapping="410" Parent="341" UserID="505" DisplayStyle="Line" XYZ="1.21141161291786,1.73566736531218,2.17657756553534" Connections="1253,1255" ForcefieldType="o2*" Charge="-0.82" Components="O" Visible="0">
							<Properties Force="229.594273701402,-163.4722687094,133.073997045559" RelativeVelocity="0.151188681410092,-0.0371407549818136,-0.0797675501813232"/>
						</Atom3d>
						<Atom3d ID="1252" HasProperties="1" Mapping="410" Parent="341" UserID="506" DisplayStyle="Line" Hidden="1" XYZ="1.19190370097272,1.76948677835544,2.20015168993174" Connections="1253" ForcefieldType="h1o" Charge="0.41" Components="H" Visible="0">
							<Properties Force="-233.265837883405,172.869981907672,-2.7533935490849" RelativeVelocity="0.280281682971255,0.58510392612467,-0.27024341883065"/>
						</Atom3d>
						<Bond ID="1253" Mapping="410" Parent="341" Hidden="1" Connects="1251,1252" Visible="0"/>
						<Atom3d ID="1254" HasProperties="1" Mapping="410" Parent="341" UserID="507" DisplayStyle="Line" Hidden="1" XYZ="1.22915130105872,1.71266112227329,2.21273016984988" Connections="1255" ForcefieldType="h1o" Charge="0.41" Components="H" Visible="0">
							<Properties Force="-28.9128183282303,-96.053277627475,-73.4113025493508" RelativeVelocity="1.31308435096077,-0.816010912420146,-0.253108615852397"/>
						</Atom3d>
						<Bond ID="1255" Mapping="410" Parent="341" Hidden="1" Connects="1251,1254" Visible="0"/>
						<Molecule ID="341" Mapping="410" Parent="2" Children="1251,1252,1253,1254,1255,2156" Name="Sketch 23" XYZ="0.0756591069489596,0.198477940419048,-0.166164236168568" Visible="0"/>
						<Atom3d ID="1256" HasProperties="1" Mapping="410" Parent="343" UserID="508" DisplayStyle="Line" XYZ="-2.92952358076732,-0.622396014445271,0.727453589460444" Connections="1258,1260" ForcefieldType="o2*" Charge="-0.82" Components="O" Visible="0">
							<Properties Force="115.442827976264,166.270304341825,-198.472536927722" RelativeVelocity="-0.0123952621434753,0.312626368794969,0.194928652565455"/>
						</Atom3d>
						<Atom3d ID="1257" HasProperties="1" Mapping="410" Parent="343" UserID="509" DisplayStyle="Line" Hidden="1" XYZ="-2.92072818400216,-0.608468763087667,0.683523645269783" Connections="1258" ForcefieldType="h1o" Charge="0.41" Components="H" Visible="0">
							<Properties Force="9.39949966016463,-76.4364079469069,215.171414807941" RelativeVelocity="0.17911255957626,-0.825159517444382,0.904948195707645"/>
						</Atom3d>
						<Bond ID="1258" Mapping="410" Parent="343" Hidden="1" Connects="1256,1257" Visible="0"/>
						<Atom3d ID="1259" HasProperties="1" Mapping="410" Parent="343" UserID="510" DisplayStyle="Line" Hidden="1" XYZ="-2.97145813409617,-0.639699326472686,0.721396321022033" Connections="1260" ForcefieldType="h1o" Charge="0.41" Components="H" Visible="0">
							<Properties Force="-79.6665156210929,-140.068399083099,40.4835198322642" RelativeVelocity="-0.110017236460041,-0.0159521138034674,0.369894595743913"/>
						</Atom3d>
						<Bond ID="1260" Mapping="410" Parent="343" Hidden="1" Connects="1256,1259" Visible="0"/>
						<Molecule ID="343" Mapping="410" Parent="2" Children="1256,1257,1258,1259,1260,2157" Name="Sketch 23" XYZ="0.154629323408828,-0.117199241860235,-0.166164236168568" Visible="0"/>
						<Atom3d ID="1261" HasProperties="1" Mapping="410" Parent="345" UserID="511" DisplayStyle="Line" XYZ="1.06941618684147,-1.50286923018887,0.888018060276292" Connections="1263,1265" ForcefieldType="o2*" Charge="-0.82" Components="O" Visible="0">
							<Properties Force="-98.5167523621878,425.334526620611,-291.000649949242" RelativeVelocity="0.0944431928922284,-0.121250360475496,-0.126434613999198"/>
						</Atom3d>
						<Atom3d ID="1262" HasProperties="1" Mapping="410" Parent="345" UserID="512" DisplayStyle="Line" Hidden="1" XYZ="1.09486189166275,-1.47769918810946,0.917713691271572" Connections="1263" ForcefieldType="h1o" Charge="0.41" Components="H" Visible="0">
							<Properties Force="-97.3682812115038,7.94954777047292,57.2713583095498" RelativeVelocity="1.28588239412498,-0.137994681856333,0.682342778570702"/>
						</Atom3d>
						<Bond ID="1263" Mapping="410" Parent="345" Hidden="1" Connects="1261,1262" Visible="0"/>
						<Atom3d ID="1264" HasProperties="1" Mapping="410" Parent="345" UserID="513" DisplayStyle="Line" Hidden="1" XYZ="1.08203038414784,-1.54430416317293,0.901196005083642" Connections="1265" ForcefieldType="h1o" Charge="0.41" Components="H" Visible="0">
							<Properties Force="-5.46088925283328,-508.173527677809,165.931272765923" RelativeVelocity="0.091450916998708,-1.02805555510179,-0.141807283734601"/>
						</Atom3d>
						<Bond ID="1265" Mapping="410" Parent="345" Hidden="1" Connects="1261,1264" Visible="0"/>
						<Molecule ID="345" Mapping="410" Parent="2" Children="1261,1262,1263,1264,1265,2158" Name="Sketch 23" XYZ="-0.124623177129257,0,-0.166164236168568" Visible="0"/>
						<Atom3d ID="1266" HasProperties="1" Mapping="410" Parent="347" UserID="514" DisplayStyle="Line" XYZ="1.75247311745937,1.12482997136253,1.88570128180704" Connections="1268,1270" ForcefieldType="o2*" Charge="-0.82" Components="O" Visible="0">
							<Properties Force="96.3460380264275,-353.113386916049,-930.074831517845" RelativeVelocity="0.148735264439661,-0.0188266538937833,-0.177621388499985"/>
						</Atom3d>
						<Atom3d ID="1267" HasProperties="1" Mapping="410" Parent="347" UserID="515" DisplayStyle="Line" Hidden="1" XYZ="1.7201609301569,1.15700411322058,1.88555650029312" Connections="1268" ForcefieldType="h1o" Charge="0.41" Components="H" Visible="0">
							<Properties Force="-65.2939770626502,58.6957534617071,134.552956862499" RelativeVelocity="-0.818198475967462,-1.28222053599805,-0.397044706739767"/>
						</Atom3d>
						<Bond ID="1268" Mapping="410" Parent="347" Hidden="1" Connects="1266,1267" Visible="0"/>
						<Atom3d ID="1269" HasProperties="1" Mapping="410" Parent="347" UserID="516" DisplayStyle="Line" Hidden="1" XYZ="1.74790695069561,1.1071543598144,1.84090972366721" Connections="1270" ForcefieldType="h1o" Charge="0.41" Components="H" Visible="0">
							<Properties Force="67.7959783148972,172.818840351235,744.175318605628" RelativeVelocity="-0.763708889504613,1.25233024692154,-0.943099489665362"/>
						</Atom3d>
						<Bond ID="1270" Mapping="410" Parent="347" Hidden="1" Connects="1266,1269" Visible="0"/>
						<Molecule ID="347" Mapping="410" Parent="2" Children="1266,1267,1268,1269,1270,2159" Name="Sketch 23" XYZ="-0.124623177129257,0,-0.166164236168568" Visible="0"/>
						<Atom3d ID="1271" HasProperties="1" Mapping="410" Parent="349" UserID="517" DisplayStyle="Line" XYZ="0.843812406523309,1.39984262768404,-1.2890313440101" Connections="1273,1275" ForcefieldType="o2*" Charge="-0.82" Components="O" Visible="0">
							<Properties Force="6.47899792078788,-24.6220784941972,570.554236532854" RelativeVelocity="0.000358434810908641,0.046528340670549,0.234296694698892"/>
						</Atom3d>
						<Atom3d ID="1272" HasProperties="1" Mapping="410" Parent="349" UserID="518" DisplayStyle="Line" Hidden="1" XYZ="0.850964251652768,1.39464594688026,-1.24118234640411" Connections="1273" ForcefieldType="h1o" Charge="0.41" Components="H" Visible="0">
							<Properties Force="-106.594891947965,35.6492227415938,-786.292841353396" RelativeVelocity="0.624467646185564,1.10616602770832,-0.372782963606954"/>
						</Atom3d>
						<Bond ID="1273" Mapping="410" Parent="349" Hidden="1" Connects="1271,1272" Visible="0"/>
						<Atom3d ID="1274" HasProperties="1" Mapping="410" Parent="349" UserID="519" DisplayStyle="Line" Hidden="1" XYZ="0.797903840741162,1.40664027368733,-1.289887652446" Connections="1275" ForcefieldType="h1o" Charge="0.41" Components="H" Visible="0">
							<Properties Force="203.876445954212,11.3589497179959,14.5458859815094" RelativeVelocity="-0.281145036247013,0.775197811196299,-1.08689550683595"/>
						</Atom3d>
						<Bond ID="1275" Mapping="410" Parent="349" Hidden="1" Connects="1271,1274" Visible="0"/>
						<Molecule ID="349" Mapping="410" Parent="2" Children="1271,1272,1273,1274,1275,2160" Name="Sketch 23" XYZ="-0.124623177129257,0,-0.166164236168568" Visible="0"/>
						<Atom3d ID="1276" HasProperties="1" Mapping="410" Parent="351" UserID="520" DisplayStyle="Line" XYZ="-0.573896570027356,-1.64852350957181,0.01589823807599" Connections="1278,1280" ForcefieldType="o2*" Charge="-0.82" Components="O" Visible="0">
							<Properties Force="779.508818821526,-105.417805639339,-202.572953876799" RelativeVelocity="-0.0584351583907877,0.01077331150065,0.0149726987448464"/>
						</Atom3d>
						<Atom3d ID="1277" HasProperties="1" Mapping="410" Parent="351" UserID="521" DisplayStyle="Line" Hidden="1" XYZ="-0.546459654647909,-1.67534618631134,0.0442289216032331" Connections="1278" ForcefieldType="h1o" Charge="0.41" Components="H" Visible="0">
							<Properties Force="-266.771282110946,270.426758036644,-285.826609560206" RelativeVelocity="0.978139875246942,0.899698076802161,0.985686932687656"/>
						</Atom3d>
						<Bond ID="1278" Mapping="410" Parent="351" Hidden="1" Connects="1276,1277" Visible="0"/>
						<Atom3d ID="1279" HasProperties="1" Mapping="410" Parent="351" UserID="522" DisplayStyle="Line" Hidden="1" XYZ="-0.543557471550699,-1.6351974458214,-0.0179028767626549" Connections="1280" ForcefieldType="h1o" Charge="0.41" Components="H" Visible="0">
							<Properties Force="-190.378926348293,-122.525304904594,466.686155470758" RelativeVelocity="-0.141982530635327,1.08067918203547,0.233945972062859"/>
						</Atom3d>
						<Bond ID="1280" Mapping="410" Parent="351" Hidden="1" Connects="1276,1279" Visible="0"/>
						<Molecule ID="351" Mapping="410" Parent="2" Children="1276,1277,1278,1279,1280,2161" Name="Sketch 23" XYZ="-0.124623177129257,0,-0.166164236168568" Visible="0"/>
						<Atom3d ID="1281" HasProperties="1" Mapping="410" Parent="353" UserID="523" DisplayStyle="Line" XYZ="1.10979520315922,0.942865499751541,-1.89019486164399" Connections="1283,1285" ForcefieldType="o2*" Charge="-0.82" Components="O" Visible="0">
							<Properties Force="-295.711549675449,-321.345962407141,-122.619744849852" RelativeVelocity="0.0793193619502813,0.172793816726426,-0.199973287149073"/>
						</Atom3d>
						<Atom3d ID="1282" HasProperties="1" Mapping="410" Parent="353" UserID="524" DisplayStyle="Line" Hidden="1" XYZ="1.11633822608734,0.962724976848166,-1.93148401518728" Connections="1283" ForcefieldType="h1o" Charge="0.41" Components="H" Visible="0">
							<Properties Force="29.4802193350934,134.331410274781,-1.88937385093552" RelativeVelocity="1.4646233206257,0.360662480669073,1.22486602325563"/>
						</Atom3d>
						<Bond ID="1283" Mapping="410" Parent="353" Hidden="1" Connects="1281,1282" Visible="0"/>
						<Atom3d ID="1284" HasProperties="1" Mapping="410" Parent="353" UserID="525" DisplayStyle="Line" Hidden="1" XYZ="1.08982622897946,0.904470815631168,-1.90986578089541" Connections="1285" ForcefieldType="h1o" Charge="0.41" Components="H" Visible="0">
							<Properties Force="222.018877432227,196.148626736673,185.131215847577" RelativeVelocity="-0.0284858184324309,-0.0077272273152004,-0.292067740949943"/>
						</Atom3d>
						<Bond ID="1285" Mapping="410" Parent="353" Hidden="1" Connects="1281,1284" Visible="0"/>
						<Molecule ID="353" Mapping="410" Parent="2" Children="1281,1282,1283,1284,1285,2162" Name="Sketch 23" XYZ="-0.197699148560479,-0.423840626301787,-0.166164236168568" Visible="0"/>
						<Atom3d ID="1286" HasProperties="1" Mapping="410" Parent="355" UserID="526" DisplayStyle="Line" XYZ="3.45069780899035,-2.56253633915354,0.747934552079798" Connections="1288,1290" ForcefieldType="o2*" Charge="-0.82" Components="O" Visible="0">
							<Properties Force="-851.02520421593,-333.166759187284,-719.142182904786" RelativeVelocity="-0.148879419136613,-0.212651531083612,0.0723928629075797"/>
						</Atom3d>
						<Atom3d ID="1287" HasProperties="1" Mapping="410" Parent="355" UserID="527" DisplayStyle="Line" Hidden="1" XYZ="3.42923308540287,-2.57815032549693,0.707462849119169" Connections="1288" ForcefieldType="h1o" Charge="0.41" Components="H" Visible="0">
							<Properties Force="573.92356113194,241.348532431755,606.357605887795" RelativeVelocity="-0.0259573706281776,-0.799931348455594,-0.513074970936347"/>
						</Atom3d>
						<Bond ID="1288" Mapping="410" Parent="355" Hidden="1" Connects="1286,1287" Visible="0"/>
						<Atom3d ID="1289" HasProperties="1" Mapping="410" Parent="355" UserID="528" DisplayStyle="Line" Hidden="1" XYZ="3.41003086445737,-2.56460325743808,0.771836707057046" Connections="1290" ForcefieldType="h1o" Charge="0.41" Components="H" Visible="0">
							<Properties Force="280.906795791754,118.875985567992,149.812024801269" RelativeVelocity="-0.0958708476459931,-0.732261944267518,0.718561265509602"/>
						</Atom3d>
						<Bond ID="1290" Mapping="410" Parent="355" Hidden="1" Connects="1286,1289" Visible="0"/>
						<Molecule ID="355" Mapping="410" Parent="2" Children="1286,1287,1288,1289,1290,2163" Name="Sketch 23" XYZ="-0.124623177129257,0,-0.166164236168568" Visible="0"/>
						<Atom3d ID="1291" HasProperties="1" Mapping="410" Parent="357" UserID="529" DisplayStyle="Line" XYZ="-0.00435217722199241,-1.28693583062126,0.428830922549611" Connections="1293,1295" ForcefieldType="o2*" Charge="-0.82" Components="O" Visible="0">
							<Properties Force="149.832434979242,321.308411231214,-124.447561034917" RelativeVelocity="0.123235498308461,0.167690338229698,0.0700627746272952"/>
						</Atom3d>
						<Atom3d ID="1292" HasProperties="1" Mapping="410" Parent="357" UserID="530" DisplayStyle="Line" Hidden="1" XYZ="-0.0109554309362784,-1.30146735763223,0.470923195262159" Connections="1293" ForcefieldType="h1o" Charge="0.41" Components="H" Visible="0">
							<Properties Force="-146.37998289495,-286.186145146521,404.897015561062" RelativeVelocity="-0.525903040928143,0.627085531618496,0.310607986772485"/>
						</Atom3d>
						<Bond ID="1293" Mapping="410" Parent="357" Hidden="1" Connects="1291,1292" Visible="0"/>
						<Atom3d ID="1294" HasProperties="1" Mapping="410" Parent="357" UserID="531" DisplayStyle="Line" Hidden="1" XYZ="-0.00522777925317441,-1.24155612526948,0.438794811938315" Connections="1295" ForcefieldType="h1o" Charge="0.41" Components="H" Visible="0">
							<Properties Force="7.93678922609918,-91.8158671209648,-268.383848079238" RelativeVelocity="-0.0733214235490112,0.410859122033375,-1.41877928560959"/>
						</Atom3d>
						<Bond ID="1295" Mapping="410" Parent="357" Hidden="1" Connects="1291,1294" Visible="0"/>
						<Molecule ID="357" Mapping="410" Parent="2" Children="1291,1292,1293,1294,1295,2164" Name="Sketch 23" XYZ="-0.124623177129257,0,-0.166164236168568" Visible="0"/>
						<Atom3d ID="1296" HasProperties="1" Mapping="410" Parent="359" UserID="532" DisplayStyle="Line" XYZ="-1.23397097386087,0.352586820454437,1.53640667214011" Connections="1298,1300" ForcefieldType="o2*" Charge="-0.82" Components="O" Visible="0">
							<Properties Force="-177.573761700363,341.194613926659,-225.035624746576" RelativeVelocity="-0.297151970770668,-0.118027030998546,-0.161960915342523"/>
						</Atom3d>
						<Atom3d ID="1297" HasProperties="1" Mapping="410" Parent="359" UserID="533" DisplayStyle="Line" Hidden="1" XYZ="-1.21007085223073,0.313541645523004,1.53313288095722" Connections="1298" ForcefieldType="h1o" Charge="0.41" Components="H" Visible="0">
							<Properties Force="254.149028476151,-88.0478148113467,-11.6487714026638" RelativeVelocity="-1.11740415138038,0.368063046460383,-1.21463906862038"/>
						</Atom3d>
						<Bond ID="1298" Mapping="410" Parent="359" Hidden="1" Connects="1296,1297" Visible="0"/>
						<Atom3d ID="1299" HasProperties="1" Mapping="410" Parent="359" UserID="534" DisplayStyle="Line" Hidden="1" XYZ="-1.21401133866699,0.379847058004576,1.50408810944448" Connections="1300" ForcefieldType="h1o" Charge="0.41" Components="H" Visible="0">
							<Properties Force="-85.5881065270337,-313.80460762591,215.347180560194" RelativeVelocity="-0.960175461008021,0.406732284891959,0.892303208977133"/>
						</Atom3d>
						<Bond ID="1300" Mapping="410" Parent="359" Hidden="1" Connects="1296,1299" Visible="0"/>
						<Molecule ID="359" Mapping="410" Parent="2" Children="1296,1297,1298,1299,1300,2165" Name="Sketch 23" XYZ="-0.124623177129257,0,-0.166164236168568" Visible="0"/>
						<Atom3d ID="1301" HasProperties="1" Mapping="410" Parent="361" UserID="535" DisplayStyle="Line" XYZ="0.999539390635672,0.151658655850583,0.331115385322285" Connections="1303,1305" ForcefieldType="o2*" Charge="-0.82" Components="O" Visible="0">
							<Properties Force="291.242099968561,535.548518995152,151.492568979113" RelativeVelocity="-0.158261713789938,-0.236436556614732,0.253046480821209"/>
						</Atom3d>
						<Atom3d ID="1302" HasProperties="1" Mapping="410" Parent="361" UserID="536" DisplayStyle="Line" Hidden="1" XYZ="1.02246332293029,0.191717609680594,0.343435781917632" Connections="1303" ForcefieldType="h1o" Charge="0.41" Components="H" Visible="0">
							<Properties Force="-204.289284014423,-568.002842544801,-219.605242203126" RelativeVelocity="0.112249585070102,0.827768480454798,-0.444899137316849"/>
						</Atom3d>
						<Bond ID="1303" Mapping="410" Parent="361" Hidden="1" Connects="1301,1302" Visible="0"/>
						<Atom3d ID="1304" HasProperties="1" Mapping="410" Parent="361" UserID="537" DisplayStyle="Line" Hidden="1" XYZ="1.03131237866861,0.119758705064961,0.34234335436325" Connections="1305" ForcefieldType="h1o" Charge="0.41" Components="H" Visible="0">
							<Properties Force="-59.7041253366819,-29.009490615622,-28.5724545373907" RelativeVelocity="-1.28705731449233,-0.0238673288728425,-0.39975092988083"/>
						</Atom3d>
						<Bond ID="1305" Mapping="410" Parent="361" Hidden="1" Connects="1301,1304" Visible="0"/>
						<Molecule ID="361" Mapping="410" Parent="2" Children="1301,1302,1303,1304,1305,2166" Name="Sketch 23" XYZ="-0.124623177129257,0,-0.166164236168568" Visible="0"/>
						<Atom3d ID="1306" HasProperties="1" Mapping="410" Parent="363" UserID="538" DisplayStyle="Line" XYZ="-1.03980295328024,-1.65098070140968,-0.0910051011790095" Connections="1308,1310" ForcefieldType="o2*" Charge="-0.82" Components="O" Visible="0">
							<Properties Force="706.107106516804,-559.902451077862,-317.233639432988" RelativeVelocity="-0.01354902442934,-0.194901137353608,0.252471054344449"/>
						</Atom3d>
						<Atom3d ID="1307" HasProperties="1" Mapping="410" Parent="363" UserID="539" DisplayStyle="Line" Hidden="1" XYZ="-1.00528615501819,-1.63745674488662,-0.0627072263348199" Connections="1308" ForcefieldType="h1o" Charge="0.41" Components="H" Visible="0">
							<Properties Force="-55.6410360799396,127.198568624007,3.71766188848044" RelativeVelocity="-0.870935987265404,0.699981946834359,0.854375550341961"/>
						</Atom3d>
						<Bond ID="1308" Mapping="410" Parent="363" Hidden="1" Connects="1306,1307" Visible="0"/>
						<Atom3d ID="1309" HasProperties="1" Mapping="410" Parent="363" UserID="540" DisplayStyle="Line" Hidden="1" XYZ="-1.01053269061407,-1.68114930795017,-0.115987980746834" Connections="1310" ForcefieldType="h1o" Charge="0.41" Components="H" Visible="0">
							<Properties Force="-603.080347213383,468.795564867813,266.472908459493" RelativeVelocity="-0.462767330800519,-0.0714510580941685,1.39627102787149"/>
						</Atom3d>
						<Bond ID="1310" Mapping="410" Parent="363" Hidden="1" Connects="1306,1309" Visible="0"/>
						<Molecule ID="363" Mapping="410" Parent="2" Children="1306,1307,1308,1309,1310,2167" Name="Sketch 23" XYZ="-0.303253322388207,-0.189456215854546,-0.166164236168568" Visible="0"/>
						<Atom3d ID="1311" HasProperties="1" Mapping="410" Parent="365" UserID="541" DisplayStyle="Line" XYZ="0.856205286253428,3.40327142101132,1.0373163847216" Connections="1313,1315" ForcefieldType="o2*" Charge="-0.82" Components="O" Visible="0">
							<Properties Force="125.758404062843,583.772855100712,-250.225788914751" RelativeVelocity="0.213642355605024,0.0319029474539329,-0.200139624133219"/>
						</Atom3d>
						<Atom3d ID="1312" HasProperties="1" Mapping="410" Parent="365" UserID="542" DisplayStyle="Line" Hidden="1" XYZ="0.810485596182054,3.39963860475168,1.0387002651991" Connections="1313" ForcefieldType="h1o" Charge="0.41" Components="H" Visible="0">
							<Properties Force="-35.0947630380899,-385.247568386337,202.333498223947" RelativeVelocity="-1.5646816250919,0.464233525868846,-0.0177519800273777"/>
						</Atom3d>
						<Bond ID="1313" Mapping="410" Parent="365" Hidden="1" Connects="1311,1312" Visible="0"/>
						<Atom3d ID="1314" HasProperties="1" Mapping="410" Parent="365" UserID="543" DisplayStyle="Line" Hidden="1" XYZ="0.872359740433972,3.36207404342905,1.04879966560137" Connections="1315" ForcefieldType="h1o" Charge="0.41" Components="H" Visible="0">
							<Properties Force="-161.380171312921,-303.293329933493,86.1971425730761" RelativeVelocity="1.60785261656639,0.251833677752569,-0.342311600642659"/>
						</Atom3d>
						<Bond ID="1315" Mapping="410" Parent="365" Hidden="1" Connects="1311,1314" Visible="0"/>
						<Molecule ID="365" Mapping="410" Parent="2" Children="1311,1312,1313,1314,1315,2168" Name="Sketch 23" XYZ="-0.124623177129257,0,-0.166164236168568" Visible="0"/>
						<Atom3d ID="1316" HasProperties="1" Mapping="410" Parent="367" UserID="544" DisplayStyle="Line" XYZ="0.114978913290988,0.654260172812105,4.51438392700018" Connections="1318,1320" ForcefieldType="o2*" Charge="-0.82" Components="O" Visible="0">
							<Properties Force="637.730359525684,-871.749574989742,-60.1913588048423" RelativeVelocity="-0.151616393577574,-0.343745415325626,-0.169078713261755"/>
						</Atom3d>
						<Atom3d ID="1317" HasProperties="1" Mapping="410" Parent="367" UserID="545" DisplayStyle="Line" Hidden="1" XYZ="0.131013347016759,0.619866074223777,4.48428311008637" Connections="1318" ForcefieldType="h1o" Charge="0.41" Components="H" Visible="0">
							<Properties Force="-429.128296943208,626.59832838234,315.816054293017" RelativeVelocity="1.33957891345137,0.186434749469297,0.204301669206619"/>
						</Atom3d>
						<Bond ID="1318" Mapping="410" Parent="367" Hidden="1" Connects="1316,1317" Visible="0"/>
						<Atom3d ID="1319" HasProperties="1" Mapping="410" Parent="367" UserID="546" DisplayStyle="Line" Hidden="1" XYZ="0.0903565802589826,0.682161915991819,4.48885657542319" Connections="1320" ForcefieldType="h1o" Charge="0.41" Components="H" Visible="0">
							<Properties Force="-201.390406519289,204.954385937539,-363.719908033377" RelativeVelocity="-0.146397909388733,0.133100202683912,-0.019212841445976"/>
						</Atom3d>
						<Bond ID="1320" Mapping="410" Parent="367" Hidden="1" Connects="1316,1319" Visible="0"/>
						<Molecule ID="367" Mapping="410" Parent="2" Children="1316,1317,1318,1319,1320,2169" Name="Sketch 23" XYZ="-0.384448842960457,0.236369183589957,-0.166164236168568" Visible="0"/>
						<Atom3d ID="1321" HasProperties="1" Mapping="410" Parent="369" UserID="547" DisplayStyle="Line" XYZ="1.10597650678678,4.67787365005015,-3.18131838035238" Connections="1323,1325" ForcefieldType="o2*" Charge="-0.82" Components="O" Visible="0">
							<Properties Force="139.620329401534,-649.2371923088,518.415996699997" RelativeVelocity="-0.173035580178918,0.242153505176506,-0.099111304482782"/>
						</Atom3d>
						<Atom3d ID="1322" HasProperties="1" Mapping="410" Parent="369" UserID="548" DisplayStyle="Line" Hidden="1" XYZ="1.10676437538393,4.65189792668142,-3.14189088968136" Connections="1323" ForcefieldType="h1o" Charge="0.41" Components="H" Visible="0">
							<Properties Force="5.4976668316601,315.782570102761,-490.612560832415" RelativeVelocity="-1.11545086211182,-0.343031264556571,-0.62622312926341"/>
						</Atom3d>
						<Bond ID="1323" Mapping="410" Parent="369" Hidden="1" Connects="1321,1322" Visible="0"/>
						<Atom3d ID="1324" HasProperties="1" Mapping="410" Parent="369" UserID="549" DisplayStyle="Line" Hidden="1" XYZ="1.08324177327213,4.71402735960911,-3.16560886250366" Connections="1325" ForcefieldType="h1o" Charge="0.41" Components="H" Visible="0">
							<Properties Force="-145.167492502213,316.761660109601,-51.6289552776175" RelativeVelocity="0.339527556836216,0.446765882946721,-0.126891464790769"/>
						</Atom3d>
						<Bond ID="1325" Mapping="410" Parent="369" Hidden="1" Connects="1321,1324" Visible="0"/>
						<Molecule ID="369" Mapping="410" Parent="2" Children="1321,1322,1323,1324,1325,2170" Name="Sketch 23" XYZ="-0.402492291976513,-0.239977873415758,-0.166164236168568" Visible="0"/>
						<Atom3d ID="1326" HasProperties="1" Mapping="410" Parent="371" UserID="550" DisplayStyle="Line" XYZ="0.479866661025466,0.500003041239973,-0.0987496197740275" Connections="1328,1330" ForcefieldType="o2*" Charge="-0.82" Components="O" Visible="0">
							<Properties Force="-7.5915152824388,87.7707089229952,151.923402066721" RelativeVelocity="-0.0170152836264988,-0.118602273597206,0.0364289051881882"/>
						</Atom3d>
						<Atom3d ID="1327" HasProperties="1" Mapping="410" Parent="371" UserID="551" DisplayStyle="Line" Hidden="1" XYZ="0.47844367542914,0.45909813148166,-0.118683627982124" Connections="1328" ForcefieldType="h1o" Charge="0.41" Components="H" Visible="0">
							<Properties Force="-55.7155763427597,-132.688110601826,-124.650585761869" RelativeVelocity="-0.494710309190875,0.816477601414447,-0.903828931907929"/>
						</Atom3d>
						<Bond ID="1328" Mapping="410" Parent="371" Hidden="1" Connects="1326,1327" Visible="0"/>
						<Atom3d ID="1329" HasProperties="1" Mapping="410" Parent="371" UserID="552" DisplayStyle="Line" Hidden="1" XYZ="0.435596288684373,0.508546519743129,-0.0904054300116116" Connections="1330" ForcefieldType="h1o" Charge="0.41" Components="H" Visible="0">
							<Properties Force="-75.013157249509,-22.1690133787627,72.3611515332757" RelativeVelocity="0.109659000139122,0.233076344708487,0.526948181520274"/>
						</Atom3d>
						<Bond ID="1330" Mapping="410" Parent="371" Hidden="1" Connects="1326,1329" Visible="0"/>
						<Molecule ID="371" Mapping="410" Parent="2" Children="1326,1327,1328,1329,1330,2171" Name="Sketch 23" XYZ="-0.124623177129257,0,-0.166164236168568" Visible="0"/>
						<Atom3d ID="1331" HasProperties="1" Mapping="410" Parent="373" UserID="553" DisplayStyle="Line" XYZ="0.265571393596581,1.29008911679209,-1.13556306405332" Connections="1333,1335" ForcefieldType="o2*" Charge="-0.82" Components="O" Visible="0">
							<Properties Force="-909.950909201204,-271.228871915902,91.2228749070689" RelativeVelocity="0.0278982190435274,0.12980229524199,0.19982676997039"/>
						</Atom3d>
						<Atom3d ID="1332" HasProperties="1" Mapping="410" Parent="373" UserID="554" DisplayStyle="Line" Hidden="1" XYZ="0.230637204145388,1.28057761192551,-1.10424671218314" Connections="1333" ForcefieldType="h1o" Charge="0.41" Components="H" Visible="0">
							<Properties Force="601.070432747268,187.216678891464,-307.212283717526" RelativeVelocity="-0.427535570104337,-1.13373151045283,-0.482301827626511"/>
						</Atom3d>
						<Bond ID="1333" Mapping="410" Parent="373" Hidden="1" Connects="1331,1332" Visible="0"/>
						<Atom3d ID="1334" HasProperties="1" Mapping="410" Parent="373" UserID="555" DisplayStyle="Line" Hidden="1" XYZ="0.240620062990776,1.27613688733267,-1.173611287777" Connections="1335" ForcefieldType="h1o" Charge="0.41" Components="H" Visible="0">
							<Properties Force="443.809804298943,137.509538405427,153.619477278349" RelativeVelocity="0.0151874168632845,0.450748445335758,-1.07794754845582"/>
						</Atom3d>
						<Bond ID="1335" Mapping="410" Parent="373" Hidden="1" Connects="1331,1334" Visible="0"/>
						<Molecule ID="373" Mapping="410" Parent="2" Children="1331,1332,1333,1334,1335,2172" Name="Sketch 23" XYZ="-0.124623177129257,0,-0.166164236168568" Visible="0"/>
						<Atom3d ID="1336" HasProperties="1" Mapping="410" Parent="375" UserID="556" DisplayStyle="Line" XYZ="0.944010951703292,-2.597363285267,0.60660055970274" Connections="1338,1340" ForcefieldType="o2*" Charge="-0.82" Components="O" Visible="0">
							<Properties Force="-367.185597159116,-157.549300674541,456.295232013955" RelativeVelocity="0.161501429239959,-0.146895381889319,-0.0166043175030218"/>
						</Atom3d>
						<Atom3d ID="1337" HasProperties="1" Mapping="410" Parent="375" UserID="557" DisplayStyle="Line" Hidden="1" XYZ="0.988758965023702,-2.58998612955494,0.613822249150402" Connections="1338" ForcefieldType="h1o" Charge="0.41" Components="H" Visible="0">
							<Properties Force="215.587062449438,9.61213426765464,151.961674033298" RelativeVelocity="0.0319442068548399,-0.568104738679719,-0.0633583842759458"/>
						</Atom3d>
						<Bond ID="1338" Mapping="410" Parent="375" Hidden="1" Connects="1336,1337" Visible="0"/>
						<Atom3d ID="1339" HasProperties="1" Mapping="410" Parent="375" UserID="558" DisplayStyle="Line" Hidden="1" XYZ="0.924804552433972,-2.5946593380544,0.64960833050889" Connections="1340" ForcefieldType="h1o" Charge="0.41" Components="H" Visible="0">
							<Properties Force="123.927322209651,18.1912223570391,-256.965588868263" RelativeVelocity="1.19337570692196,0.41617936031475,-0.23932638264632"/>
						</Atom3d>
						<Bond ID="1340" Mapping="410" Parent="375" Hidden="1" Connects="1336,1339" Visible="0"/>
						<Molecule ID="375" Mapping="410" Parent="2" Children="1336,1337,1338,1339,1340,2173" Name="Sketch 23" XYZ="-0.124623177129257,0,-0.166164236168568" Visible="0"/>
						<Atom3d ID="1341" HasProperties="1" Mapping="410" Parent="377" UserID="559" DisplayStyle="Line" XYZ="1.98823872307385,0.315092008332764,5.36482462079698" Connections="1343,1345" ForcefieldType="o2*" Charge="-0.82" Components="O" Visible="0">
							<Properties Force="-404.361358753243,-223.676838103352,231.280434979505" RelativeVelocity="0.0492952579395514,-0.0661054328852229,0.0314172049840208"/>
						</Atom3d>
						<Atom3d ID="1342" HasProperties="1" Mapping="410" Parent="377" UserID="560" DisplayStyle="Line" Hidden="1" XYZ="1.96380509891242,0.307362472320528,5.40540525915227" Connections="1343" ForcefieldType="h1o" Charge="0.41" Components="H" Visible="0">
							<Properties Force="112.635048866563,133.888089993747,-870.025472772777" RelativeVelocity="0.337497270005326,-0.377672395776461,0.29487149284709"/>
						</Atom3d>
						<Bond ID="1343" Mapping="410" Parent="377" Hidden="1" Connects="1341,1342" Visible="0"/>
						<Atom3d ID="1344" HasProperties="1" Mapping="410" Parent="377" UserID="561" DisplayStyle="Line" Hidden="1" XYZ="1.95703514177209,0.310950219014061,5.32882039355447" Connections="1345" ForcefieldType="h1o" Charge="0.41" Components="H" Visible="0">
							<Properties Force="283.418487221884,20.4721789454357,646.711619350454" RelativeVelocity="1.13271233356643,-1.55165946982369,-0.248824040857255"/>
						</Atom3d>
						<Bond ID="1345" Mapping="410" Parent="377" Hidden="1" Connects="1341,1344" Visible="0"/>
						<Molecule ID="377" Mapping="410" Parent="2" Children="1341,1342,1343,1344,1345,2174" Name="Sketch 23" XYZ="-0.124623177129257,0,-0.166164236168568" Visible="0"/>
						<Atom3d ID="1346" HasProperties="1" Mapping="410" Parent="379" UserID="562" DisplayStyle="Line" XYZ="0.127770976431076,3.66315190614873,-0.896428221869628" Connections="1348,1350" ForcefieldType="o2*" Charge="-0.82" Components="O" Visible="0">
							<Properties Force="164.782924725627,69.4466322994702,-160.122873115461" RelativeVelocity="0.0735015274918041,-0.0681285670981684,0.108601346941903"/>
						</Atom3d>
						<Atom3d ID="1347" HasProperties="1" Mapping="410" Parent="379" UserID="563" DisplayStyle="Line" Hidden="1" XYZ="0.145335611352676,3.66861171671011,-0.939637254076618" Connections="1348" ForcefieldType="h1o" Charge="0.41" Components="H" Visible="0">
							<Properties Force="-134.054475125401,-134.691282839173,292.700376946817" RelativeVelocity="0.339861391575123,-0.150634582317813,-0.363737079311987"/>
						</Atom3d>
						<Bond ID="1348" Mapping="410" Parent="379" Hidden="1" Connects="1346,1347" Visible="0"/>
						<Atom3d ID="1349" HasProperties="1" Mapping="410" Parent="379" UserID="564" DisplayStyle="Line" Hidden="1" XYZ="0.164670052279457,3.67400571029946,-0.869541933300581" Connections="1350" ForcefieldType="h1o" Charge="0.41" Components="H" Visible="0">
							<Properties Force="-153.04492299243,-8.51373573419899,-96.8851135791769" RelativeVelocity="-0.334400628247809,0.11904951432885,0.520906644554145"/>
						</Atom3d>
						<Bond ID="1350" Mapping="410" Parent="379" Hidden="1" Connects="1346,1349" Visible="0"/>
						<Molecule ID="379" Mapping="410" Parent="2" Children="1346,1347,1348,1349,1350,2175" Name="Sketch 23" XYZ="0.101093869937796,-0.0868142532298036,-0.166164236168568" Visible="0"/>
						<Atom3d ID="1351" HasProperties="1" Mapping="410" Parent="381" UserID="565" DisplayStyle="Line" XYZ="1.33775321167766,-0.872224993313356,0.677177200397425" Connections="1353,1355" ForcefieldType="o2*" Charge="-0.82" Components="O" Visible="0">
							<Properties Force="648.39097545591,402.433545342073,-123.735790675665" RelativeVelocity="0.0162177582717386,-0.0096401962483041,-0.00187363283648476"/>
						</Atom3d>
						<Atom3d ID="1352" HasProperties="1" Mapping="410" Parent="381" UserID="566" DisplayStyle="Line" Hidden="1" XYZ="1.34297739786792,-0.877867338111771,0.723558196726931" Connections="1353" ForcefieldType="h1o" Charge="0.41" Components="H" Visible="0">
							<Properties Force="182.720969593164,237.303572793069,-374.075127546687" RelativeVelocity="-0.148729310363287,0.972849206373374,0.110095417717446"/>
						</Atom3d>
						<Bond ID="1353" Mapping="410" Parent="381" Hidden="1" Connects="1351,1352" Visible="0"/>
						<Atom3d ID="1354" HasProperties="1" Mapping="410" Parent="381" UserID="567" DisplayStyle="Line" Hidden="1" XYZ="1.37285835101936,-0.841800811962025,0.663472615478325" Connections="1355" ForcefieldType="h1o" Charge="0.41" Components="H" Visible="0">
							<Properties Force="-667.56506669637,-593.86170980028,481.820177413265" RelativeVelocity="0.137989032950079,-0.0941987115307814,-0.434691512208744"/>
						</Atom3d>
						<Bond ID="1355" Mapping="410" Parent="381" Hidden="1" Connects="1351,1354" Visible="0"/>
						<Molecule ID="381" Mapping="410" Parent="2" Children="1351,1352,1353,1354,1355,2176" Name="Sketch 23" XYZ="-0.124623177129257,0,-0.166164236168568" Visible="0"/>
						<Atom3d ID="1356" HasProperties="1" Mapping="410" Parent="383" UserID="568" DisplayStyle="Line" XYZ="0.0310726677125546,-2.07715200711104,2.58885295243169" Connections="1358,1360" ForcefieldType="o2*" Charge="-0.82" Components="O" Visible="0">
							<Properties Force="72.5071074994997,176.150923153722,287.895551765385" RelativeVelocity="0.0525981443655494,-0.109203274755675,0.0845666212705875"/>
						</Atom3d>
						<Atom3d ID="1357" HasProperties="1" Mapping="410" Parent="383" UserID="569" DisplayStyle="Line" Hidden="1" XYZ="-0.00295428545327542,-2.05044147016019,2.5708151673301" Connections="1358" ForcefieldType="h1o" Charge="0.41" Components="H" Visible="0">
							<Properties Force="-2.77576292369979,-203.411397445951,-88.0535692711949" RelativeVelocity="-0.105401745978188,0.215228473084223,-0.0476430598352548"/>
						</Atom3d>
						<Bond ID="1358" Mapping="410" Parent="383" Hidden="1" Connects="1356,1357" Visible="0"/>
						<Atom3d ID="1359" HasProperties="1" Mapping="410" Parent="383" UserID="570" DisplayStyle="Line" Hidden="1" XYZ="0.0173394305556316,-2.0767216753036,2.6332254606133" Connections="1360" ForcefieldType="h1o" Charge="0.41" Components="H" Visible="0">
							<Properties Force="96.0330082992595,-57.2439880469442,-85.3893674313139" RelativeVelocity="-0.512834143566348,0.878086755080508,0.273448057693385"/>
						</Atom3d>
						<Bond ID="1360" Mapping="410" Parent="383" Hidden="1" Connects="1356,1359" Visible="0"/>
						<Molecule ID="383" Mapping="410" Parent="2" Children="1356,1357,1358,1359,1360,2177" Name="Sketch 23" XYZ="-0.124623177129257,0,-0.166164236168568" Visible="0"/>
						<Atom3d ID="1361" HasProperties="1" Mapping="410" Parent="385" UserID="571" DisplayStyle="Line" XYZ="-0.168574397517084,2.6391350813713,-1.02152371066953" Connections="1363,1365" ForcefieldType="o2*" Charge="-0.82" Components="O" Visible="0">
							<Properties Force="-231.8941291903,265.344021492365,185.185254677312" RelativeVelocity="-0.0196582172843741,-0.177906405970295,-0.034996506973215"/>
						</Atom3d>
						<Atom3d ID="1362" HasProperties="1" Mapping="410" Parent="385" UserID="572" DisplayStyle="Line" Hidden="1" XYZ="-0.15498853165047,2.59597920870249,-1.02552736924686" Connections="1363" ForcefieldType="h1o" Charge="0.41" Components="H" Visible="0">
							<Properties Force="69.7357576383343,-242.016077318159,-55.9487872282429" RelativeVelocity="-0.620335411094299,0.244703625696761,1.73317731388767"/>
						</Atom3d>
						<Bond ID="1363" Mapping="410" Parent="385" Hidden="1" Connects="1361,1362" Visible="0"/>
						<Atom3d ID="1364" HasProperties="1" Mapping="410" Parent="385" UserID="573" DisplayStyle="Line" Hidden="1" XYZ="-0.15117082880756,2.65815450644142,-1.05991717259303" Connections="1365" ForcefieldType="h1o" Charge="0.41" Components="H" Visible="0">
							<Properties Force="115.593131645018,-33.5585795047142,-25.7425950369111" RelativeVelocity="-1.46558619520375,-0.414627390709843,-0.901452894801906"/>
						</Atom3d>
						<Bond ID="1365" Mapping="410" Parent="385" Hidden="1" Connects="1361,1364" Visible="0"/>
						<Molecule ID="385" Mapping="410" Parent="2" Children="1361,1362,1363,1364,1365,2178" Name="Sketch 23" XYZ="-0.089971834286696,0.405915719984803,-0.166164236168568" Visible="0"/>
						<Atom3d ID="1366" HasProperties="1" Mapping="410" Parent="387" UserID="574" DisplayStyle="Line" XYZ="-2.04310547377738,1.55413400261367,0.815838030180132" Connections="1368,1370" ForcefieldType="o2*" Charge="-0.82" Components="O" Visible="0">
							<Properties Force="-81.1951187324827,-353.76321240402,656.084383139915" RelativeVelocity="-0.190479659828122,-0.19971677326017,-0.0903471017236448"/>
						</Atom3d>
						<Atom3d ID="1367" HasProperties="1" Mapping="410" Parent="387" UserID="575" DisplayStyle="Line" Hidden="1" XYZ="-2.01593561942621,1.56540651369764,0.781015050397088" Connections="1368" ForcefieldType="h1o" Charge="0.41" Components="H" Visible="0">
							<Properties Force="356.940446867026,6.32373495300123,-220.827438168197" RelativeVelocity="0.255576531192801,-0.332672698637401,0.290683428782996"/>
						</Atom3d>
						<Bond ID="1368" Mapping="410" Parent="387" Hidden="1" Connects="1366,1367" Visible="0"/>
						<Atom3d ID="1369" HasProperties="1" Mapping="410" Parent="387" UserID="576" DisplayStyle="Line" Hidden="1" XYZ="-2.01495015685066,1.52630119584444,0.841977978103032" Connections="1370" ForcefieldType="h1o" Charge="0.41" Components="H" Visible="0">
							<Properties Force="-151.85967286625,316.92563249868,-377.436369677311" RelativeVelocity="-0.281669441161893,-0.701723146889163,-0.460019159663761"/>
						</Atom3d>
						<Bond ID="1370" Mapping="410" Parent="387" Hidden="1" Connects="1366,1369" Visible="0"/>
						<Molecule ID="387" Mapping="410" Parent="2" Children="1366,1367,1368,1369,1370,2179" Name="Sketch 23" XYZ="0.0593658705784536,-0.0660931538178007,-0.166164236168568" Visible="0"/>
						<Atom3d ID="1371" HasProperties="1" Mapping="410" Parent="389" UserID="577" DisplayStyle="Line" XYZ="-0.509973686301674,-1.30049415970847,-2.68258913037635" Connections="1373,1375" ForcefieldType="o2*" Charge="-0.82" Components="O" Visible="0">
							<Properties Force="168.331281824121,-762.005611965175,29.2690161841742" RelativeVelocity="-0.0195491042266179,-0.0570179625341863,-0.0607054774868689"/>
						</Atom3d>
						<Atom3d ID="1372" HasProperties="1" Mapping="410" Parent="389" UserID="578" DisplayStyle="Line" Hidden="1" XYZ="-0.499960983354022,-1.27715948259564,-2.64435782347847" Connections="1373" ForcefieldType="h1o" Charge="0.41" Components="H" Visible="0">
							<Properties Force="109.913331432666,-49.3742600223448,-22.0585900477754" RelativeVelocity="-1.12582817173976,0.409490674581074,0.3421960373316"/>
						</Atom3d>
						<Bond ID="1373" Mapping="410" Parent="389" Hidden="1" Connects="1371,1372" Visible="0"/>
						<Atom3d ID="1374" HasProperties="1" Mapping="410" Parent="389" UserID="579" DisplayStyle="Line" Hidden="1" XYZ="-0.484317478214787,-1.34133712421426,-2.67815972158975" Connections="1375" ForcefieldType="h1o" Charge="0.41" Components="H" Visible="0">
							<Properties Force="-368.173631053618,826.510638118918,13.5211740804495" RelativeVelocity="-0.506472668126186,1.13418913339768,0.518934054910095"/>
						</Atom3d>
						<Bond ID="1375" Mapping="410" Parent="389" Hidden="1" Connects="1371,1374" Visible="0"/>
						<Molecule ID="389" Mapping="410" Parent="2" Children="1371,1372,1373,1374,1375,2180" Name="Sketch 23" XYZ="-0.124623177129257,0,-0.166164236168568" Visible="0"/>
						<Atom3d ID="1376" HasProperties="1" Mapping="410" Parent="391" UserID="580" DisplayStyle="Line" XYZ="-1.26523601740117,2.06306653271622,-4.23870781838025" Connections="1378,1380" ForcefieldType="o2*" Charge="-0.82" Components="O" Visible="0">
							<Properties Force="-209.32318795075,200.780533156383,-483.394872416653" RelativeVelocity="-0.390851462171024,-0.0923129398844272,0.271591305948167"/>
						</Atom3d>
						<Atom3d ID="1377" HasProperties="1" Mapping="410" Parent="391" UserID="581" DisplayStyle="Line" Hidden="1" XYZ="-1.25062237931912,2.05934361237698,-4.28299313325902" Connections="1378" ForcefieldType="h1o" Charge="0.41" Components="H" Visible="0">
							<Properties Force="-22.3981671907457,28.8599212626906,298.26050979012" RelativeVelocity="0.837219872364223,0.303951679558263,0.836895322692504"/>
						</Atom3d>
						<Bond ID="1378" Mapping="410" Parent="391" Hidden="1" Connects="1376,1377" Visible="0"/>
						<Atom3d ID="1379" HasProperties="1" Mapping="410" Parent="391" UserID="582" DisplayStyle="Line" Hidden="1" XYZ="-1.31023931022019,2.07251931873668,-4.24958486430699" Connections="1380" ForcefieldType="h1o" Charge="0.41" Components="H" Visible="0">
							<Properties Force="145.771102725624,-70.3537637644282,119.458418843764" RelativeVelocity="0.110254877085083,-0.201219477809116,-0.224248931137371"/>
						</Atom3d>
						<Bond ID="1380" Mapping="410" Parent="391" Hidden="1" Connects="1376,1379" Visible="0"/>
						<Molecule ID="391" Mapping="410" Parent="2" Children="1376,1377,1378,1379,1380,2181" Name="Sketch 23" XYZ="-0.124623177129257,0,-0.166164236168568" Visible="0"/>
						<Atom3d ID="1381" HasProperties="1" Mapping="410" Parent="393" UserID="583" DisplayStyle="Line" XYZ="-0.123664962322922,1.43152853437846,-0.653712476095767" Connections="1383,1385" ForcefieldType="o2*" Charge="-0.82" Components="O" Visible="0">
							<Properties Force="604.025430563903,312.865357722239,-576.842898655175" RelativeVelocity="0.132703966926137,0.031399378336802,0.170751231493845"/>
						</Atom3d>
						<Atom3d ID="1382" HasProperties="1" Mapping="410" Parent="393" UserID="584" DisplayStyle="Line" Hidden="1" XYZ="-0.0779162174921762,1.43597165590003,-0.667924499365863" Connections="1383" ForcefieldType="h1o" Charge="0.41" Components="H" Visible="0">
							<Properties Force="-690.917275451675,-107.918609711649,221.022494859405" RelativeVelocity="-0.198530965598025,-0.325266761627987,-0.371840520305786"/>
						</Atom3d>
						<Bond ID="1383" Mapping="410" Parent="393" Hidden="1" Connects="1381,1382" Visible="0"/>
						<Atom3d ID="1384" HasProperties="1" Mapping="410" Parent="393" UserID="585" DisplayStyle="Line" Hidden="1" XYZ="-0.144015966453846,1.45344045830449,-0.691162504180634" Connections="1385" ForcefieldType="h1o" Charge="0.41" Components="H" Visible="0">
							<Properties Force="142.955906860146,-224.067700603548,502.491235470533" RelativeVelocity="0.798215465491344,0.500807031364721,-0.403520379309764"/>
						</Atom3d>
						<Bond ID="1385" Mapping="410" Parent="393" Hidden="1" Connects="1381,1384" Visible="0"/>
						<Molecule ID="393" Mapping="410" Parent="2" Children="1381,1382,1383,1384,1385,2182" Name="Sketch 23" XYZ="-0.124623177129257,0,-0.166164236168568" Visible="0"/>
						<Atom3d ID="1386" HasProperties="1" Mapping="410" Parent="395" UserID="586" DisplayStyle="Line" XYZ="-1.11238000267936,-3.88479945891847,2.86967980288512" Connections="1388,1390" ForcefieldType="o2*" Charge="-0.82" Components="O" Visible="0">
							<Properties Force="1490.42859211762,127.755985638352,122.028190543134" RelativeVelocity="0.136969038406606,0.151358191672375,-0.0784949648894786"/>
						</Atom3d>
						<Atom3d ID="1387" HasProperties="1" Mapping="410" Parent="395" UserID="587" DisplayStyle="Line" Hidden="1" XYZ="-1.12092506180921,-3.85552689366148,2.83595404369865" Connections="1388" ForcefieldType="h1o" Charge="0.41" Components="H" Visible="0">
							<Properties Force="-115.499750831969,352.539418893248,-322.087051025777" RelativeVelocity="-0.586302242993289,-0.785426887947331,-0.8326779101327"/>
						</Atom3d>
						<Bond ID="1388" Mapping="410" Parent="395" Hidden="1" Connects="1386,1387" Visible="0"/>
						<Atom3d ID="1389" HasProperties="1" Mapping="410" Parent="395" UserID="588" DisplayStyle="Line" Hidden="1" XYZ="-1.15211954604589,-3.9016794300573,2.87597338402864" Connections="1390" ForcefieldType="h1o" Charge="0.41" Components="H" Visible="0">
							<Properties Force="-1299.37584843753,-482.191173555353,319.318385504655" RelativeVelocity="0.102434230712227,-0.118246691584583,0.521476348817841"/>
						</Atom3d>
						<Bond ID="1390" Mapping="410" Parent="395" Hidden="1" Connects="1386,1389" Visible="0"/>
						<Molecule ID="395" Mapping="410" Parent="2" Children="1386,1387,1388,1389,1390,2183" Name="Sketch 23" XYZ="-0.124623177129257,0,-0.166164236168568" Visible="0"/>
						<Atom3d ID="1391" HasProperties="1" Mapping="410" Parent="397" UserID="589" DisplayStyle="Line" XYZ="2.16175107042359,0.0656895870505071,1.73532717197512" Connections="1393,1395" ForcefieldType="o2*" Charge="-0.82" Components="O" Visible="0">
							<Properties Force="-238.639490595813,-280.27376586414,-138.416388744378" RelativeVelocity="-0.0126270166752712,0.289905628443712,0.280635993997113"/>
						</Atom3d>
						<Atom3d ID="1392" HasProperties="1" Mapping="410" Parent="397" UserID="590" DisplayStyle="Line" Hidden="1" XYZ="2.19445139093128,0.0939051052171079,1.75014009783334" Connections="1393" ForcefieldType="h1o" Charge="0.41" Components="H" Visible="0">
							<Properties Force="184.660533110036,313.307121067608,132.728249211779" RelativeVelocity="-1.65552807705654,0.322425869526218,1.72494459039296"/>
						</Atom3d>
						<Bond ID="1393" Mapping="410" Parent="397" Hidden="1" Connects="1391,1392" Visible="0"/>
						<Atom3d ID="1394" HasProperties="1" Mapping="410" Parent="397" UserID="591" DisplayStyle="Line" Hidden="1" XYZ="2.15629028685851,0.0387508725493231,1.77157027901097" Connections="1395" ForcefieldType="h1o" Charge="0.41" Components="H" Visible="0">
							<Properties Force="-124.360097695384,-100.879452355879,225.901670355539" RelativeVelocity="-0.538690691247386,-0.558758589880043,1.14755693900617"/>
						</Atom3d>
						<Bond ID="1395" Mapping="410" Parent="397" Hidden="1" Connects="1391,1394" Visible="0"/>
						<Molecule ID="397" Mapping="410" Parent="2" Children="1391,1392,1393,1394,1395,2184" Name="Sketch 23" XYZ="-0.124623177129257,0,-0.166164236168568" Visible="0"/>
						<Atom3d ID="1396" HasProperties="1" Mapping="410" Parent="399" UserID="592" DisplayStyle="Line" XYZ="-0.377623259340723,1.1073976957399,-1.06339511711201" Connections="1398,1400" ForcefieldType="o2*" Charge="-0.82" Components="O" Visible="0">
							<Properties Force="-203.658953493513,-429.560188024391,-179.785539320275" RelativeVelocity="0.0300828753743881,-0.233270596225737,0.137202258471652"/>
						</Atom3d>
						<Atom3d ID="1397" HasProperties="1" Mapping="410" Parent="399" UserID="593" DisplayStyle="Line" Hidden="1" XYZ="-0.387726152806554,1.12813928329663,-1.10359431886767" Connections="1398" ForcefieldType="h1o" Charge="0.41" Components="H" Visible="0">
							<Properties Force="48.8041138355944,-223.819224449128,109.514738947592" RelativeVelocity="0.385747921555752,-1.09356543992394,-0.598296327465361"/>
						</Atom3d>
						<Bond ID="1398" Mapping="410" Parent="399" Hidden="1" Connects="1396,1397" Visible="0"/>
						<Atom3d ID="1399" HasProperties="1" Mapping="410" Parent="399" UserID="594" DisplayStyle="Line" Hidden="1" XYZ="-0.373533150929195,1.06118013299656,-1.07322355179769" Connections="1400" ForcefieldType="h1o" Charge="0.41" Components="H" Visible="0">
							<Properties Force="23.2078290125221,679.622490211247,15.3603096908605" RelativeVelocity="0.105454009417796,-0.158978614403732,-0.161809531970728"/>
						</Atom3d>
						<Bond ID="1400" Mapping="410" Parent="399" Hidden="1" Connects="1396,1399" Visible="0"/>
						<Molecule ID="399" Mapping="410" Parent="2" Children="1396,1397,1398,1399,1400,2185" Name="Sketch 23" XYZ="-0.124623177129257,0,-0.166164236168568" Visible="0"/>
						<Atom3d ID="1401" HasProperties="1" Mapping="410" Parent="401" UserID="595" DisplayStyle="Line" XYZ="1.26362748592996,3.97969761304853,0.434225905417778" Connections="1403,1405" ForcefieldType="o2*" Charge="-0.82" Components="O" Visible="0">
							<Properties Force="40.3774045364528,274.944492863769,406.130121271912" RelativeVelocity="-0.109557823059482,-0.175757071240895,-0.362583753419586"/>
						</Atom3d>
						<Atom3d ID="1402" HasProperties="1" Mapping="410" Parent="401" UserID="596" DisplayStyle="Line" Hidden="1" XYZ="1.25683445506393,3.93383976448942,0.440694789535492" Connections="1403" ForcefieldType="h1o" Charge="0.41" Components="H" Visible="0">
							<Properties Force="-14.7516785999642,81.8237615449515,-102.59306931663" RelativeVelocity="0.0609028031693228,0.651035101993574,-0.023115189392627"/>
						</Atom3d>
						<Bond ID="1403" Mapping="410" Parent="401" Hidden="1" Connects="1401,1402" Visible="0"/>
						<Atom3d ID="1404" HasProperties="1" Mapping="410" Parent="401" UserID="597" DisplayStyle="Line" Hidden="1" XYZ="1.24495647674371,3.99834120108218,0.473019147365485" Connections="1405" ForcefieldType="h1o" Charge="0.41" Components="H" Visible="0">
							<Properties Force="78.3500876340887,-262.86830641475,-241.466579563411" RelativeVelocity="-0.743077705361803,-1.65191646003337,1.30529221719025"/>
						</Atom3d>
						<Bond ID="1405" Mapping="410" Parent="401" Hidden="1" Connects="1401,1404" Visible="0"/>
						<Molecule ID="401" Mapping="410" Parent="2" Children="1401,1402,1403,1404,1405,2186" Name="Sketch 23" XYZ="-0.124623177129257,0,-0.166164236168568" Visible="0"/>
						<Atom3d ID="1406" HasProperties="1" Mapping="410" Parent="403" UserID="598" DisplayStyle="Line" XYZ="0.0600093797575206,1.56420516602853,-1.2729394498971" Connections="1408,1410" ForcefieldType="o2*" Charge="-0.82" Components="O" Visible="0">
							<Properties Force="18.6588744014234,-742.777672636209,-789.614468309446" RelativeVelocity="-0.0215717981478653,0.00468673800925865,0.389084838259105"/>
						</Atom3d>
						<Atom3d ID="1407" HasProperties="1" Mapping="410" Parent="403" UserID="599" DisplayStyle="Line" Hidden="1" XYZ="0.0636051169817646,1.60846842807487,-1.28237305396512" Connections="1408" ForcefieldType="h1o" Charge="0.41" Components="H" Visible="0">
							<Properties Force="-95.7686809506049,595.181928151507,-140.769135737471" RelativeVelocity="-0.500959762844387,-0.692000621892155,0.135516750664007"/>
						</Atom3d>
						<Bond ID="1408" Mapping="410" Parent="403" Hidden="1" Connects="1406,1407" Visible="0"/>
						<Atom3d ID="1409" HasProperties="1" Mapping="410" Parent="403" UserID="600" DisplayStyle="Line" Hidden="1" XYZ="0.0840122123939386,1.54760717834631,-1.31201704662717" Connections="1410" ForcefieldType="h1o" Charge="0.41" Components="H" Visible="0">
							<Properties Force="-431.176676344389,384.496812623497,683.305255264076" RelativeVelocity="0.356892664691747,0.451677917910231,0.166769360500215"/>
						</Atom3d>
						<Bond ID="1410" Mapping="410" Parent="403" Hidden="1" Connects="1406,1409" Visible="0"/>
						<Molecule ID="403" Mapping="410" Parent="2" Children="1406,1407,1408,1409,1410,2187" Name="Sketch 23" XYZ="-0.124623177129257,0,-0.166164236168568" Visible="0"/>
						<Atom3d ID="1411" HasProperties="1" Mapping="410" Parent="406" UserID="601" DisplayStyle="Ball and Stick" XYZ="0.214982453634066,1.14235759935473,0.116128184145056" Connections="1421,1422,1514,1550" ForcefieldType="c43o" Charge="0.107" Components="C" Visible="0">
							<Properties Force="915.904340844247,123.206303696068,-394.754641874992" RelativeVelocity="-0.117746422280136,0.101351861680694,0.0190262437695067"/>
						</Atom3d>
						<Atom3d ID="1412" HasProperties="1" Mapping="410" Parent="406" UserID="602" DisplayStyle="Ball and Stick" XYZ="0.212285707615167,1.21396586641514,0.106356825898218" Connections="1417,1421,1455,1552" ForcefieldType="c43o" Charge="0.107" Components="C" Visible="0">
							<Properties Force="-10.2003737112994,-195.13143183917,-1279.50777069645" RelativeVelocity="-0.0168135482539785,-0.107316370313262,-0.184445227209977"/>
						</Atom3d>
						<Atom3d ID="1413" HasProperties="1" Mapping="410" Parent="406" UserID="603" DisplayStyle="Ball and Stick" XYZ="0.19463468246551,1.22516167815606,0.0347425372942211" Connections="1417,1418,1454,1554" ForcefieldType="c43o" Charge="0.107" Components="C" Visible="0">
							<Properties Force="-385.179896664517,-153.540063472035,-169.938574456074" RelativeVelocity="-0.639515055974093,-0.0532801620290041,-0.206372613750367"/>
						</Atom3d>
						<Atom3d ID="1414" HasProperties="1" Mapping="410" Parent="406" UserID="604" DisplayStyle="Ball and Stick" XYZ="0.233806326805906,1.18741783023431,-0.017614146215298" Connections="1418,1419,1546,1556" ForcefieldType="c43o" Charge="0.107" Components="C" Visible="0">
							<Properties Force="472.978619921964,700.174651619393,-419.866022167667" RelativeVelocity="0.209920117812119,0.197038152488455,-0.00033002055500634"/>
						</Atom3d>
						<Atom3d ID="1415" HasProperties="1" Mapping="410" Parent="406" UserID="605" DisplayStyle="Ball and Stick" XYZ="0.270766330000077,1.13255079869785,0.014667471289805" Connections="1419,1420,1430,1558" ForcefieldType="c43o" Charge="0.267" Components="C" Visible="0">
							<Properties Force="76.5195336824334,476.761695880944,92.8471260052593" RelativeVelocity="0.310100343756719,0.130901522493972,-0.201203888101576"/>
						</Atom3d>
						<Atom3d ID="1416" HasProperties="1" Mapping="410" Parent="406" UserID="606" DisplayStyle="Ball and Stick" XYZ="0.226401481540838,1.10596719289334,0.0579902742087711" Connections="1420,1422" ForcefieldType="o2e" Charge="-0.32" Components="O" Visible="0">
							<Properties Force="-525.548700858033,-459.766381596881,309.651364544877" RelativeVelocity="-0.0588029680174646,-0.20304395477646,-0.0856077421025909"/>
						</Atom3d>
						<Bond ID="1417" Mapping="410" Parent="406" Connects="1413,1412" Visible="0"/>
						<Bond ID="1418" Mapping="410" Parent="406" Connects="1414,1413" Visible="0"/>
						<Bond ID="1419" Mapping="410" Parent="406" Connects="1415,1414" Visible="0"/>
						<Bond ID="1420" Mapping="410" Parent="406" Connects="1416,1415" Visible="0"/>
						<Bond ID="1421" Mapping="410" Parent="406" Connects="1411,1412" Visible="0"/>
						<Bond ID="1422" Mapping="410" Parent="406" Connects="1411,1416" Visible="0"/>
						<Atom3d ID="1423" HasProperties="1" Mapping="410" Parent="406" UserID="607" DisplayStyle="Ball and Stick" XYZ="0.301182219547626,1.08740538860816,-0.0299413883871039" Connections="1427,1430" ForcefieldType="o2e" Charge="-0.32" Components="O" Visible="0">
							<Properties Force="-423.835647703298,423.360183038948,-108.956016758883" RelativeVelocity="0.0602174926624635,-0.236157570617409,-0.0922546178656689"/>
						</Atom3d>
						<Atom3d ID="1424" HasProperties="1" Mapping="410" Parent="406" UserID="608" DisplayStyle="Ball and Stick" XYZ="0.362942292057868,1.06278767246845,-0.0176306132345349" Connections="1427,1428,1439,1560" ForcefieldType="c43o" Charge="0.107" Components="C" Visible="0">
							<Properties Force="307.311890210103,-306.240806314355,-167.602520957551" RelativeVelocity="0.0686154677688463,-0.260948759265413,-0.0312092657868177"/>
						</Atom3d>
						<Atom3d ID="1425" HasProperties="1" Mapping="410" Parent="406" UserID="609" DisplayStyle="Ball and Stick" XYZ="0.36118419526235,1.01676189338424,0.0383478850954471" Connections="1428,1429,1438,1562" ForcefieldType="c43o" Charge="0.107" Components="C" Visible="0">
							<Properties Force="-1.05692883507032,-237.888281115254,515.194287444897" RelativeVelocity="0.0947829565842348,-0.0707458232924085,0.188213396701723"/>
						</Atom3d>
						<Atom3d ID="1426" HasProperties="1" Mapping="410" Parent="406" UserID="610" DisplayStyle="Ball and Stick" XYZ="0.314963353834412,0.960706907266998,0.0319066974665651" Connections="1429,1544,1564,1566" ForcefieldType="c4o" Charge="0.054" Components="C" Visible="0">
							<Properties Force="180.504504321201,404.56105539541,-1247.09577447985" RelativeVelocity="0.148127888649147,0.294888052049415,-0.363172840905516"/>
						</Atom3d>
						<Bond ID="1427" Mapping="410" Parent="406" Connects="1424,1423" Visible="0"/>
						<Bond ID="1428" Mapping="410" Parent="406" Connects="1425,1424" Visible="0"/>
						<Bond ID="1429" Mapping="410" Parent="406" Connects="1426,1425" Visible="0"/>
						<Bond ID="1430" Mapping="410" Parent="406" Connects="1415,1423" Visible="0"/>
						<Atom3d ID="1431" HasProperties="1" Mapping="410" Parent="406" UserID="611" DisplayStyle="Ball and Stick" XYZ="0.425007377290157,0.996699331695225,0.054207545813098" Connections="1435,1438" ForcefieldType="o2e" Charge="-0.32" Components="O" Visible="0">
							<Properties Force="-244.731473500917,111.268561106026,403.042451099684" RelativeVelocity="0.128398760787374,0.0711166062675906,-0.188860467069382"/>
						</Atom3d>
						<Atom3d ID="1432" HasProperties="1" Mapping="410" Parent="406" UserID="612" DisplayStyle="Ball and Stick" XYZ="0.460205525630411,1.05333091163531,0.074751380993326" Connections="1435,1436,1447,1568" ForcefieldType="c43o" Charge="0.267" Components="C" Visible="0">
							<Properties Force="323.247145558398,-598.34977205266,-1015.92827846524" RelativeVelocity="0.0801575556517659,-0.0483157486752292,-0.375684173454393"/>
						</Atom3d>
						<Atom3d ID="1433" HasProperties="1" Mapping="410" Parent="406" UserID="613" DisplayStyle="Ball and Stick" XYZ="0.476733949052706,1.08254162247787,0.00984340732636307" Connections="1436,1437,1518,1570" ForcefieldType="c43o" Charge="0.107" Components="C" Visible="0">
							<Properties Force="-399.55526932644,726.898088989312,1231.90807622807" RelativeVelocity="0.215773735953089,0.0785815891630726,-0.160868628591762"/>
						</Atom3d>
						<Atom3d ID="1434" HasProperties="1" Mapping="410" Parent="406" UserID="614" DisplayStyle="Ball and Stick" XYZ="0.414977846293882,1.11309152721172,-0.0134805422151649" Connections="1437,1439,1516,1572" ForcefieldType="c43o" Charge="0.107" Components="C" Visible="0">
							<Properties Force="114.931309373671,-798.585950919355,-285.807909515291" RelativeVelocity="-0.189086455827652,-0.0134040980300546,-0.121109401696334"/>
						</Atom3d>
						<Bond ID="1435" Mapping="410" Parent="406" Connects="1432,1431" Visible="0"/>
						<Bond ID="1436" Mapping="410" Parent="406" Connects="1433,1432" Visible="0"/>
						<Bond ID="1437" Mapping="410" Parent="406" Connects="1434,1433" Visible="0"/>
						<Bond ID="1438" Mapping="410" Parent="406" Connects="1425,1431" Visible="0"/>
						<Bond ID="1439" Mapping="410" Parent="406" Connects="1424,1434" Visible="0"/>
						<Atom3d ID="1440" HasProperties="1" Mapping="410" Parent="406" UserID="615" DisplayStyle="Ball and Stick" XYZ="0.511971479526524,1.04421880723348,0.118815015604477" Connections="1444,1447" ForcefieldType="o2e" Charge="-0.32" Components="O" Visible="0">
							<Properties Force="-360.541758909576,315.238964975876,379.052148545696" RelativeVelocity="-0.0230478637597064,-0.225496812692655,0.102421230957568"/>
						</Atom3d>
						<Atom3d ID="1441" HasProperties="1" Mapping="410" Parent="406" UserID="616" DisplayStyle="Ball and Stick" XYZ="0.496819718477986,1.06989001657352,0.1822252288195" Connections="1444,1445,1510,1574" ForcefieldType="c43o" Charge="0.107" Components="C" Visible="0">
							<Properties Force="128.455822649522,-768.209882014761,-544.994304293833" RelativeVelocity="-0.272244115995576,0.0601899265643007,-0.0451672971373361"/>
						</Atom3d>
						<Atom3d ID="1442" HasProperties="1" Mapping="410" Parent="406" UserID="617" DisplayStyle="Ball and Stick" XYZ="0.559790979362716,1.07462137337444,0.212690557715811" Connections="1445,1446,1511,1576" ForcefieldType="c43o" Charge="0.107" Components="C" Visible="0">
							<Properties Force="1107.62207722668,-444.433809729295,592.888039790696" RelativeVelocity="0.401370647459387,-0.134851915876684,0.182518677024995"/>
						</Atom3d>
						<Atom3d ID="1443" HasProperties="1" Mapping="410" Parent="406" UserID="618" DisplayStyle="Ball and Stick" XYZ="0.598089500285571,1.12453469932969,0.179177584742654" Connections="1446,1542,1578,1580" ForcefieldType="c4o" Charge="0.054" Components="C" Visible="0">
							<Properties Force="577.397739425335,-132.911909734141,684.070929445708" RelativeVelocity="-0.520177387802792,0.0264584727304694,-0.119619921946387"/>
						</Atom3d>
						<Bond ID="1444" Mapping="410" Parent="406" Connects="1441,1440" Visible="0"/>
						<Bond ID="1445" Mapping="410" Parent="406" Connects="1442,1441" Visible="0"/>
						<Bond ID="1446" Mapping="410" Parent="406" Connects="1443,1442" Visible="0"/>
						<Bond ID="1447" Mapping="410" Parent="406" Connects="1432,1440" Visible="0"/>
						<Atom3d ID="1448" HasProperties="1" Mapping="410" Parent="406" UserID="619" DisplayStyle="Ball and Stick" XYZ="0.179476951987801,1.29088727908753,0.0197334608444001" Connections="1454,1582" ForcefieldType="o2h" Charge="-0.57" Components="O" Visible="0">
							<Properties Force="-97.1185652587454,-413.040278789583,-223.365247676093" RelativeVelocity="-0.185141818359843,-0.352426076972486,0.260348484742479"/>
						</Atom3d>
						<Atom3d ID="1449" HasProperties="1" Mapping="410" Parent="406" UserID="620" DisplayStyle="Ball and Stick" XYZ="0.218210827640792,1.3332827043381,0.181387600573348" Connections="1452,1464" ForcefieldType="o2e" Charge="-0.32" Components="O" Visible="0">
							<Properties Force="471.475672869869,704.74352933611,-434.75434037238" RelativeVelocity="-0.164400161033115,0.03328718333448,-0.0991444636346333"/>
						</Atom3d>
						<Atom3d ID="1450" HasProperties="1" Mapping="410" Parent="406" UserID="621" DisplayStyle="Ball and Stick" XYZ="0.189502745325637,1.27577919420686,0.197357226035795" Connections="1452,1453,1463,1584" ForcefieldType="c43o" Charge="0.267" Components="C" Visible="0">
							<Properties Force="428.163004347071,-1017.49896136162,795.128039942295" RelativeVelocity="0.18803765016977,-0.13345754137424,0.20654365305808"/>
						</Atom3d>
						<Atom3d ID="1451" HasProperties="1" Mapping="410" Parent="406" UserID="622" DisplayStyle="Ball and Stick" XYZ="0.16563484588974,1.24095118789261,0.145518132319986" Connections="1453,1455" ForcefieldType="o2e" Charge="-0.32" Components="O" Visible="0">
							<Properties Force="-914.492087703432,168.98407802695,-65.8427295467061" RelativeVelocity="0.452154197164546,0.0525249318613441,0.146202278340145"/>
						</Atom3d>
						<Bond ID="1452" Mapping="410" Parent="406" Connects="1450,1449" Visible="0"/>
						<Bond ID="1453" Mapping="410" Parent="406" Connects="1451,1450" Visible="0"/>
						<Bond ID="1454" Mapping="410" Parent="406" Connects="1413,1448" Visible="0"/>
						<Bond ID="1455" Mapping="410" Parent="406" Connects="1412,1451" Visible="0"/>
						<Atom3d ID="1456" HasProperties="1" Mapping="410" Parent="406" UserID="623" DisplayStyle="Ball and Stick" XYZ="0.137089120783464,1.2931413875195,0.242261725549479" Connections="1460,1463,1534,1586" ForcefieldType="c43o" Charge="0.107" Components="C" Visible="0">
							<Properties Force="-650.195262526178,1.80589163995952,118.723350039923" RelativeVelocity="0.026432886256956,0.133753560637954,0.166246882479135"/>
						</Atom3d>
						<Atom3d ID="1457" HasProperties="1" Mapping="410" Parent="406" UserID="624" DisplayStyle="Ball and Stick" XYZ="0.161874931661137,1.32264752268431,0.301187262719816" Connections="1460,1461,1532,1588" ForcefieldType="c43o" Charge="0.107" Components="C" Visible="0">
							<Properties Force="302.951660112332,592.246799628658,319.663104613252" RelativeVelocity="0.290872995749502,-0.0349350321386333,0.221196029717403"/>
						</Atom3d>
						<Atom3d ID="1458" HasProperties="1" Mapping="410" Parent="406" UserID="625" DisplayStyle="Ball and Stick" XYZ="0.213862903179357,1.37310776631641,0.290529774319047" Connections="1461,1462,1472,1590" ForcefieldType="c43o" Charge="0.107" Components="C" Visible="0">
							<Properties Force="-123.25393975566,-291.830827703654,-1057.28217756088" RelativeVelocity="-0.0286121081773836,0.0385783331805669,-0.0129824494626997"/>
						</Atom3d>
						<Atom3d ID="1459" HasProperties="1" Mapping="410" Parent="406" UserID="626" DisplayStyle="Ball and Stick" XYZ="0.25728195537972,1.35608269378055,0.232735892038556" Connections="1462,1464,1471,1592" ForcefieldType="c43o" Charge="0.107" Components="C" Visible="0">
							<Properties Force="176.891081320309,-473.715117885617,512.585435110233" RelativeVelocity="0.148997055904194,0.304267899507188,-0.092829188007819"/>
						</Atom3d>
						<Bond ID="1460" Mapping="410" Parent="406" Connects="1457,1456" Visible="0"/>
						<Bond ID="1461" Mapping="410" Parent="406" Connects="1458,1457" Visible="0"/>
						<Bond ID="1462" Mapping="410" Parent="406" Connects="1459,1458" Visible="0"/>
						<Bond ID="1463" Mapping="410" Parent="406" Connects="1450,1456" Visible="0"/>
						<Bond ID="1464" Mapping="410" Parent="406" Connects="1449,1459" Visible="0"/>
						<Atom3d ID="1465" HasProperties="1" Mapping="410" Parent="406" UserID="627" DisplayStyle="Ball and Stick" XYZ="0.296807726233953,1.41151282753664,0.211339700279234" Connections="1471,1536,1594,1596" ForcefieldType="c4o" Charge="0.054" Components="C" Visible="0">
							<Properties Force="-712.695328799492,-1098.27172252112,-1268.2121104151" RelativeVelocity="-0.059780937722888,-0.00426643463166273,-0.214058157036786"/>
						</Atom3d>
						<Atom3d ID="1466" HasProperties="1" Mapping="410" Parent="406" UserID="628" DisplayStyle="Ball and Stick" XYZ="0.276128232225718,1.28409342478916,0.373138135265889" Connections="1469,1481" ForcefieldType="o2e" Charge="-0.32" Components="O" Visible="0">
							<Properties Force="521.964845659859,345.109283263822,80.4457444258304" RelativeVelocity="0.153507472040938,-0.170383468394552,0.232492125592388"/>
						</Atom3d>
						<Atom3d ID="1467" HasProperties="1" Mapping="410" Parent="406" UserID="629" DisplayStyle="Ball and Stick" XYZ="0.296660995647366,1.35039142899242,0.370726310770556" Connections="1469,1470,1480,1598" ForcefieldType="c43o" Charge="0.267" Components="C" Visible="0">
							<Properties Force="-561.435770714351,-481.806872563885,-1106.12912166557" RelativeVelocity="-0.118473172932935,-0.438842254348079,-0.31547079060789"/>
						</Atom3d>
						<Atom3d ID="1468" HasProperties="1" Mapping="410" Parent="406" UserID="630" DisplayStyle="Ball and Stick" XYZ="0.24807852408994,1.39496504357376,0.342826370617155" Connections="1470,1472" ForcefieldType="o2e" Charge="-0.32" Components="O" Visible="0">
							<Properties Force="959.846730283473,-424.899307694949,1514.6126943586" RelativeVelocity="0.0147356493535529,0.112755187833127,-0.467383081123368"/>
						</Atom3d>
						<Bond ID="1469" Mapping="410" Parent="406" Connects="1467,1466" Visible="0"/>
						<Bond ID="1470" Mapping="410" Parent="406" Connects="1468,1467" Visible="0"/>
						<Bond ID="1471" Mapping="410" Parent="406" Connects="1459,1465" Visible="0"/>
						<Bond ID="1472" Mapping="410" Parent="406" Connects="1458,1468" Visible="0"/>
						<Atom3d ID="1473" HasProperties="1" Mapping="410" Parent="406" UserID="631" DisplayStyle="Ball and Stick" XYZ="0.312446106728459,1.36460987101156,0.439078187487588" Connections="1477,1480,1530,1600" ForcefieldType="c43o" Charge="0.107" Components="C" Visible="0">
							<Properties Force="-222.255614233419,1133.77077712531,7.4832108720238" RelativeVelocity="-0.530047787384763,-0.205578427485878,-0.0770335891073216"/>
						</Atom3d>
						<Atom3d ID="1474" HasProperties="1" Mapping="410" Parent="406" UserID="632" DisplayStyle="Ball and Stick" XYZ="0.371118736297995,1.33243466089549,0.464449134682786" Connections="1477,1478,1528,1602" ForcefieldType="c43o" Charge="0.107" Components="C" Visible="0">
							<Properties Force="15.8999083159987,571.581955461686,-218.392424585789" RelativeVelocity="-0.0452308575032104,0.0337172567393695,-0.0956687845497431"/>
						</Atom3d>
						<Atom3d ID="1475" HasProperties="1" Mapping="410" Parent="406" UserID="633" DisplayStyle="Ball and Stick" XYZ="0.372709982010969,1.26578566751702,0.446837183830772" Connections="1478,1479,1489,1604" ForcefieldType="c43o" Charge="0.107" Components="C" Visible="0">
							<Properties Force="-138.561377276882,-2169.81229108383,-672.672139140424" RelativeVelocity="0.0100635287811946,0.179109363076909,0.0602268674674872"/>
						</Atom3d>
						<Atom3d ID="1476" HasProperties="1" Mapping="410" Parent="406" UserID="634" DisplayStyle="Ball and Stick" XYZ="0.333950001497335,1.24792451352462,0.382665905733671" Connections="1479,1481,1488,1606" ForcefieldType="c43o" Charge="0.107" Components="C" Visible="0">
							<Properties Force="-60.2031964459611,53.7904662767405,548.714210754322" RelativeVelocity="0.291015764482637,-0.107939524515121,-0.156705997311622"/>
						</Atom3d>
						<Bond ID="1477" Mapping="410" Parent="406" Connects="1474,1473" Visible="0"/>
						<Bond ID="1478" Mapping="410" Parent="406" Connects="1475,1474" Visible="0"/>
						<Bond ID="1479" Mapping="410" Parent="406" Connects="1476,1475" Visible="0"/>
						<Bond ID="1480" Mapping="410" Parent="406" Connects="1467,1473" Visible="0"/>
						<Bond ID="1481" Mapping="410" Parent="406" Connects="1466,1476" Visible="0"/>
						<Atom3d ID="1482" HasProperties="1" Mapping="410" Parent="406" UserID="635" DisplayStyle="Ball and Stick" XYZ="0.315289729076868,1.17904331825516,0.379180739755107" Connections="1488,1538,1608,1610" ForcefieldType="c4o" Charge="0.054" Components="C" Visible="0">
							<Properties Force="1022.7351526551,-357.485556183574,-237.255316632282" RelativeVelocity="-0.227611205931543,0.0434783499639681,0.204304287239633"/>
						</Atom3d>
						<Atom3d ID="1483" HasProperties="1" Mapping="410" Parent="406" UserID="636" DisplayStyle="Ball and Stick" XYZ="0.434384473605918,1.14219991811994,0.503883371937336" Connections="1486,1498" ForcefieldType="o2e" Charge="-0.32" Components="O" Visible="0">
							<Properties Force="902.5070354621,273.910231092929,-189.37096189522" RelativeVelocity="0.268193759179674,-0.0730150684773773,0.133834442342402"/>
						</Atom3d>
						<Atom3d ID="1484" HasProperties="1" Mapping="410" Parent="406" UserID="637" DisplayStyle="Ball and Stick" XYZ="0.463588120707399,1.20594345290976,0.49440376176409" Connections="1486,1487,1497,1612" ForcefieldType="c43o" Charge="0.267" Components="C" Visible="0">
							<Properties Force="-99.7546503573781,-1084.63115671939,-396.734844366005" RelativeVelocity="0.0661115786190859,-0.22341749673982,0.111877125028431"/>
						</Atom3d>
						<Atom3d ID="1485" HasProperties="1" Mapping="410" Parent="406" UserID="638" DisplayStyle="Ball and Stick" XYZ="0.437010699564641,1.23507322865639,0.438546136710179" Connections="1487,1489" ForcefieldType="o2e" Charge="-0.32" Components="O" Visible="0">
							<Properties Force="-687.396811202331,724.62314050146,276.43056702686" RelativeVelocity="0.315937851591564,-0.128172649019744,0.214623647634176"/>
						</Atom3d>
						<Bond ID="1486" Mapping="410" Parent="406" Connects="1484,1483" Visible="0"/>
						<Bond ID="1487" Mapping="410" Parent="406" Connects="1485,1484" Visible="0"/>
						<Bond ID="1488" Mapping="410" Parent="406" Connects="1476,1482" Visible="0"/>
						<Bond ID="1489" Mapping="410" Parent="406" Connects="1475,1485" Visible="0"/>
						<Atom3d ID="1490" HasProperties="1" Mapping="410" Parent="406" UserID="639" DisplayStyle="Ball and Stick" XYZ="0.536020646944231,1.2038943977692,0.481232000894074" Connections="1494,1497,1526,1614" ForcefieldType="c43o" Charge="0.107" Components="C" Visible="0">
							<Properties Force="-739.644543898408,-606.659567700733,407.32153513968" RelativeVelocity="-0.0818135834500323,0.378419296083829,0.0734471299908489"/>
						</Atom3d>
						<Atom3d ID="1491" HasProperties="1" Mapping="410" Parent="406" UserID="640" DisplayStyle="Ball and Stick" XYZ="0.551564979025039,1.15641982864732,0.425859604864452" Connections="1494,1495,1524,1616" ForcefieldType="c43o" Charge="0.107" Components="C" Visible="0">
							<Properties Force="128.017727566998,767.279974218557,-168.320133226429" RelativeVelocity="0.0864886622043814,-0.0618282903125073,0.270575231870919"/>
						</Atom3d>
						<Atom3d ID="1492" HasProperties="1" Mapping="410" Parent="406" UserID="641" DisplayStyle="Ball and Stick" XYZ="0.500890349177505,1.10505035542402,0.41157955543851" Connections="1495,1496,1506,1618" ForcefieldType="c43o" Charge="0.107" Components="C" Visible="0">
							<Properties Force="-465.015733053014,1157.60331626944,377.50728709779" RelativeVelocity="-0.232442805968672,0.105169803088292,0.0140126538829541"/>
						</Atom3d>
						<Atom3d ID="1493" HasProperties="1" Mapping="410" Parent="406" UserID="642" DisplayStyle="Ball and Stick" XYZ="0.470307994967365,1.08915044987036,0.475662296842007" Connections="1496,1498,1505,1620" ForcefieldType="c43o" Charge="0.107" Components="C" Visible="0">
							<Properties Force="-724.696321005689,102.084969977591,-581.187624520418" RelativeVelocity="0.36359810096015,0.163128348822125,-0.164028494118124"/>
						</Atom3d>
						<Bond ID="1494" Mapping="410" Parent="406" Connects="1491,1490" Visible="0"/>
						<Bond ID="1495" Mapping="410" Parent="406" Connects="1492,1491" Visible="0"/>
						<Bond ID="1496" Mapping="410" Parent="406" Connects="1493,1492" Visible="0"/>
						<Bond ID="1497" Mapping="410" Parent="406" Connects="1484,1490" Visible="0"/>
						<Bond ID="1498" Mapping="410" Parent="406" Connects="1483,1493" Visible="0"/>
						<Atom3d ID="1499" HasProperties="1" Mapping="410" Parent="406" UserID="643" DisplayStyle="Ball and Stick" XYZ="0.418108824798941,1.03980453146718,0.473285054832566" Connections="1505,1540,1622,1624" ForcefieldType="c4o" Charge="0.054" Components="C" Visible="0">
							<Properties Force="428.688479497901,-649.300224544668,-1606.22362157693" RelativeVelocity="0.326137255779099,0.125933443989593,-0.209238708423195"/>
						</Atom3d>
						<Atom3d ID="1500" HasProperties="1" Mapping="410" Parent="406" UserID="644" DisplayStyle="Ball and Stick" XYZ="0.552643419554077,1.09209326900878,0.278671661074953" Connections="1503,1511" ForcefieldType="o2e" Charge="-0.32" Components="O" Visible="0">
							<Properties Force="63.5623323198009,-45.1517168587746,-89.5268926022762" RelativeVelocity="-0.114504450959423,0.0821246672314496,-0.421936974353796"/>
						</Atom3d>
						<Atom3d ID="1501" HasProperties="1" Mapping="410" Parent="406" UserID="645" DisplayStyle="Ball and Stick" XYZ="0.518380403934414,1.04469478674678,0.314325626152887" Connections="1503,1504,1512,1626" ForcefieldType="c43o" Charge="0.267" Components="C" Visible="0">
							<Properties Force="135.816916687685,-117.789318027708,-564.70554728992" RelativeVelocity="0.250272892417391,0.0515611693376786,-0.0627843126783463"/>
						</Atom3d>
						<Atom3d ID="1502" HasProperties="1" Mapping="410" Parent="406" UserID="646" DisplayStyle="Ball and Stick" XYZ="0.525441521358772,1.05078194520748,0.380662960784897" Connections="1504,1506" ForcefieldType="o2e" Charge="-0.32" Components="O" Visible="0">
							<Properties Force="7.79971154757028,-223.981134508211,484.18841697907" RelativeVelocity="-0.150881437332874,-0.0343896811702443,0.365120986083148"/>
						</Atom3d>
						<Bond ID="1503" Mapping="410" Parent="406" Connects="1501,1500" Visible="0"/>
						<Bond ID="1504" Mapping="410" Parent="406" Connects="1502,1501" Visible="0"/>
						<Bond ID="1505" Mapping="410" Parent="406" Connects="1493,1499" Visible="0"/>
						<Bond ID="1506" Mapping="410" Parent="406" Connects="1492,1502" Visible="0"/>
						<Atom3d ID="1507" HasProperties="1" Mapping="410" Parent="406" UserID="647" DisplayStyle="Ball and Stick" XYZ="0.450727943020997,1.03835399535618,0.287264624077427" Connections="1509,1512,1522,1628" ForcefieldType="c43o" Charge="0.107" Components="C" Visible="0">
							<Properties Force="274.37563585958,-1009.51559823314,620.978736683268" RelativeVelocity="-0.0534306909556843,-0.136209402083557,-0.0400849537906823"/>
						</Atom3d>
						<Atom3d ID="1508" HasProperties="1" Mapping="410" Parent="406" UserID="648" DisplayStyle="Ball and Stick" XYZ="0.451101791904713,1.02818098597591,0.21811689176183" Connections="1509,1510,1520,1630" ForcefieldType="c43o" Charge="0.107" Components="C" Visible="0">
							<Properties Force="336.342339376734,-476.250297706934,-410.638506907106" RelativeVelocity="0.315149612599242,0.0924315551038036,0.195898269568435"/>
						</Atom3d>
						<Bond ID="1509" Mapping="410" Parent="406" Connects="1508,1507" Visible="0"/>
						<Bond ID="1510" Mapping="410" Parent="406" Connects="1441,1508" Visible="0"/>
						<Bond ID="1511" Mapping="410" Parent="406" Connects="1500,1442" Visible="0"/>
						<Bond ID="1512" Mapping="410" Parent="406" Connects="1501,1507" Visible="0"/>
						<Atom3d ID="1513" HasProperties="1" Mapping="410" Parent="406" UserID="649" DisplayStyle="Ball and Stick" XYZ="0.260675169201956,1.12050289558441,0.166352801740263" Connections="1514,1548,1632,1634" ForcefieldType="c4o" Charge="0.054" Components="C" Visible="0">
							<Properties Force="230.749252191713,28.9126201910739,597.637297011177" RelativeVelocity="0.260799384050601,0.0885204902527383,-0.0916375655030799"/>
						</Atom3d>
						<Bond ID="1514" Mapping="410" Parent="406" Connects="1411,1513" Visible="0"/>
						<Atom3d ID="1515" HasProperties="1" Mapping="410" Parent="406" UserID="650" DisplayStyle="Ball and Stick" XYZ="0.423117427528973,1.14241622297891,-0.0739831372760739" Connections="1516,1636" ForcefieldType="o2h" Charge="-0.57" Components="O" Visible="0">
							<Properties Force="-235.372325958657,5.60148357512199,-92.6383591433425" RelativeVelocity="-0.0346531232848303,-0.0727221508691808,0.1271611080287"/>
						</Atom3d>
						<Bond ID="1516" Mapping="410" Parent="406" Connects="1434,1515" Visible="0"/>
						<Atom3d ID="1517" HasProperties="1" Mapping="410" Parent="406" UserID="651" DisplayStyle="Ball and Stick" XYZ="0.523845663750031,1.13047270541609,0.0161098555798861" Connections="1518,1638" ForcefieldType="o2h" Charge="-0.57" Components="O" Visible="0">
							<Properties Force="-42.4534913297107,24.4915767994048,16.0389683420135" RelativeVelocity="0.0827563382981897,-0.0740322740591505,-0.0789268123886003"/>
						</Atom3d>
						<Bond ID="1518" Mapping="410" Parent="406" Connects="1433,1517" Visible="0"/>
						<Atom3d ID="1519" HasProperties="1" Mapping="410" Parent="406" UserID="652" DisplayStyle="Ball and Stick" XYZ="0.388628936137549,1.03287547094718,0.194504919362695" Connections="1520,1640" ForcefieldType="o2h" Charge="-0.57" Components="O" Visible="0">
							<Properties Force="-91.425097163611,1036.56252904868,-786.826677994396" RelativeVelocity="-0.0655118112526933,-0.297691927895349,-0.139053767042685"/>
						</Atom3d>
						<Bond ID="1520" Mapping="410" Parent="406" Connects="1508,1519" Visible="0"/>
						<Atom3d ID="1521" HasProperties="1" Mapping="410" Parent="406" UserID="653" DisplayStyle="Ball and Stick" XYZ="0.416010473197439,0.983965912429397,0.311900522424521" Connections="1522,1642" ForcefieldType="o2h" Charge="-0.57" Components="O" Visible="0">
							<Properties Force="-79.3238847833753,-153.473194167522,188.792328757197" RelativeVelocity="-0.204506588924024,-0.0776896581346131,0.331547780213224"/>
						</Atom3d>
						<Bond ID="1522" Mapping="410" Parent="406" Connects="1507,1521" Visible="0"/>
						<Atom3d ID="1523" HasProperties="1" Mapping="410" Parent="406" UserID="654" DisplayStyle="Ball and Stick" XYZ="0.569614490745805,1.19422737625634,0.370165021773884" Connections="1524,1644" ForcefieldType="o2h" Charge="-0.57" Components="O" Visible="0">
							<Properties Force="-111.193832097696,-297.800636237064,297.031048192899" RelativeVelocity="0.393942549287469,-0.20948486471022,-0.0171840436287236"/>
						</Atom3d>
						<Bond ID="1524" Mapping="410" Parent="406" Connects="1491,1523" Visible="0"/>
						<Atom3d ID="1525" HasProperties="1" Mapping="410" Parent="406" UserID="655" DisplayStyle="Ball and Stick" XYZ="0.572106517747954,1.18824851242275,0.537503608587743" Connections="1526,1646" ForcefieldType="o2h" Charge="-0.57" Components="O" Visible="0">
							<Properties Force="245.394854310064,239.288971824486,-203.692264555319" RelativeVelocity="-0.132381370784663,0.0354356857830408,-0.291956679438107"/>
						</Atom3d>
						<Bond ID="1526" Mapping="410" Parent="406" Connects="1490,1525" Visible="0"/>
						<Atom3d ID="1527" HasProperties="1" Mapping="410" Parent="406" UserID="656" DisplayStyle="Ball and Stick" XYZ="0.379871655767182,1.33896186396712,0.532790697195926" Connections="1528,1648" ForcefieldType="o2h" Charge="-0.57" Components="O" Visible="0">
							<Properties Force="180.243162201697,582.244823542967,-365.426683843575" RelativeVelocity="-0.295943131896446,0.0308734548219763,0.0287166554109955"/>
						</Atom3d>
						<Bond ID="1528" Mapping="410" Parent="406" Connects="1474,1527" Visible="0"/>
						<Atom3d ID="1529" HasProperties="1" Mapping="410" Parent="406" UserID="657" DisplayStyle="Ball and Stick" XYZ="0.324034318005695,1.43334100545566,0.448703931097131" Connections="1530,1650" ForcefieldType="o2h" Charge="-0.57" Components="O" Visible="0">
							<Properties Force="-526.606158607438,-162.890561291246,15.4042603386491" RelativeVelocity="-0.0347905510375338,-0.224757033544644,-0.167179263623173"/>
						</Atom3d>
						<Bond ID="1530" Mapping="410" Parent="406" Connects="1473,1529" Visible="0"/>
						<Atom3d ID="1531" HasProperties="1" Mapping="410" Parent="406" UserID="658" DisplayStyle="Ball and Stick" XYZ="0.113446148564428,1.35008784542839,0.341180243303488" Connections="1532,1652" ForcefieldType="o2h" Charge="-0.57" Components="O" Visible="0">
							<Properties Force="-512.233965130024,-534.590128895007,216.316712700105" RelativeVelocity="0.0619949500648231,0.0357349876258428,-0.025835515101661"/>
						</Atom3d>
						<Bond ID="1532" Mapping="410" Parent="406" Connects="1457,1531" Visible="0"/>
						<Atom3d ID="1533" HasProperties="1" Mapping="410" Parent="406" UserID="659" DisplayStyle="Ball and Stick" XYZ="0.0912192330963926,1.24314458148007,0.263116706324026" Connections="1534,1654" ForcefieldType="o2h" Charge="-0.57" Components="O" Visible="0">
							<Properties Force="409.757714325853,756.651642526072,-885.440098760665" RelativeVelocity="-0.237531715736396,-0.113486396626181,-0.288949512796116"/>
						</Atom3d>
						<Bond ID="1534" Mapping="410" Parent="406" Connects="1456,1533" Visible="0"/>
						<Atom3d ID="1535" HasProperties="1" Mapping="410" Parent="406" UserID="660" DisplayStyle="Ball and Stick" XYZ="0.253630884326121,1.45523697351932,0.18427876629689" Connections="1536,1656" ForcefieldType="o2h" Charge="-0.57" Components="O" Visible="0">
							<Properties Force="-400.804266940042,-528.981386146134,-568.432072210464" RelativeVelocity="0.20616511487107,0.0356586642548445,-0.123201573228131"/>
						</Atom3d>
						<Bond ID="1536" Mapping="410" Parent="406" Connects="1465,1535" Visible="0"/>
						<Atom3d ID="1537" HasProperties="1" Mapping="410" Parent="406" UserID="661" DisplayStyle="Ball and Stick" XYZ="0.268214885868943,1.16633788123471,0.425147374689243" Connections="1538,1658" ForcefieldType="o2h" Charge="-0.57" Components="O" Visible="0">
							<Properties Force="-653.706077966373,348.515563441251,-623.968322287387" RelativeVelocity="0.000679230579281496,-0.0586889573756674,0.0771348585379051"/>
						</Atom3d>
						<Bond ID="1538" Mapping="410" Parent="406" Connects="1482,1537" Visible="0"/>
						<Atom3d ID="1539" HasProperties="1" Mapping="410" Parent="406" UserID="662" DisplayStyle="Ball and Stick" XYZ="0.379071961462181,1.04755198870329,0.415114305375077" Connections="1540,1660" ForcefieldType="o2h" Charge="-0.57" Components="O" Visible="0">
							<Properties Force="-84.3351159236081,-203.880510599616,657.30413876169" RelativeVelocity="0.149430922363738,0.0928015063448763,0.0318759820578416"/>
						</Atom3d>
						<Bond ID="1540" Mapping="410" Parent="406" Connects="1499,1539" Visible="0"/>
						<Atom3d ID="1541" HasProperties="1" Mapping="410" Parent="406" UserID="663" DisplayStyle="Ball and Stick" XYZ="0.573909179992443,1.18588437169902,0.188607206110077" Connections="1542,1662" ForcefieldType="o2h" Charge="-0.57" Components="O" Visible="0">
							<Properties Force="-29.7810638734475,703.042797405484,-162.814744377503" RelativeVelocity="-0.234554321007965,0.0159083594789401,0.0325807455944489"/>
						</Atom3d>
						<Bond ID="1542" Mapping="410" Parent="406" Connects="1443,1541" Visible="0"/>
						<Atom3d ID="1543" HasProperties="1" Mapping="410" Parent="406" UserID="664" DisplayStyle="Ball and Stick" XYZ="0.333524612763674,0.904086618476159,-0.00273625444273193" Connections="1544,1664" ForcefieldType="o2h" Charge="-0.57" Components="O" Visible="0">
							<Properties Force="-22.7442292292821,501.865661322509,187.651704296555" RelativeVelocity="-0.249158978753469,-0.213297269519181,0.266300414954379"/>
						</Atom3d>
						<Bond ID="1544" Mapping="410" Parent="406" Connects="1426,1543" Visible="0"/>
						<Atom3d ID="1545" HasProperties="1" Mapping="410" Parent="406" UserID="665" DisplayStyle="Ball and Stick" XYZ="0.193750780315674,1.17032078875909,-0.0725967953131093" Connections="1546,1666" ForcefieldType="o2h" Charge="-0.57" Components="O" Visible="0">
							<Properties Force="217.014304422741,-63.7176932351426,238.833952220994" RelativeVelocity="0.0835822602462476,0.000497636838372985,-0.233343141507394"/>
						</Atom3d>
						<Bond ID="1546" Mapping="410" Parent="406" Connects="1414,1545" Visible="0"/>
						<Atom3d ID="1547" HasProperties="1" Mapping="410" Parent="406" UserID="666" DisplayStyle="Ball and Stick" XYZ="0.326082512611964,1.14348025874175,0.166972515560178" Connections="1548,1668" ForcefieldType="o2h" Charge="-0.57" Components="O" Visible="0">
							<Properties Force="-181.040823833054,-639.878847355174,-159.419052882377" RelativeVelocity="0.012400989301831,-0.00846494123715778,0.0405461454112822"/>
						</Atom3d>
						<Bond ID="1548" Mapping="410" Parent="406" Connects="1513,1547" Visible="0"/>
						<Atom3d ID="1549" HasProperties="1" Mapping="410" Parent="406" UserID="667" DisplayStyle="Ball and Stick" Hidden="1" XYZ="0.166939428582244,1.13072881025484,0.130318936992657" Connections="1550" ForcefieldType="h1" Charge="0.053" Components="H" Visible="0">
							<Properties Force="-290.088882404968,-279.347759747306,87.0753264168833" RelativeVelocity="0.47626815793341,0.0794825604948122,-0.00325636091794751"/>
						</Atom3d>
						<Bond ID="1550" Mapping="410" Parent="406" Hidden="1" Connects="1411,1549" Visible="0"/>
						<Atom3d ID="1551" HasProperties="1" Mapping="410" Parent="406" UserID="668" DisplayStyle="Ball and Stick" Hidden="1" XYZ="0.255148098703353,1.2415017796714,0.111264646817589" Connections="1552" ForcefieldType="h1" Charge="0.053" Components="H" Visible="0">
							<Properties Force="593.829135026383,-30.9305069171518,128.257596201227" RelativeVelocity="0.312936009037697,-1.65376149872229,-0.283258178141767"/>
						</Atom3d>
						<Bond ID="1552" Mapping="410" Parent="406" Hidden="1" Connects="1412,1551" Visible="0"/>
						<Atom3d ID="1553" HasProperties="1" Mapping="410" Parent="406" UserID="669" DisplayStyle="Ball and Stick" Hidden="1" XYZ="0.147527730723413,1.2021465445071,0.0288709773596131" Connections="1554" ForcefieldType="h1" Charge="0.053" Components="H" Visible="0">
							<Properties Force="30.562367108059,81.998207576302,165.411666477353" RelativeVelocity="1.67218228407023,-1.55228469185128,0.415973720565964"/>
						</Atom3d>
						<Bond ID="1554" Mapping="410" Parent="406" Hidden="1" Connects="1413,1553" Visible="0"/>
						<Atom3d ID="1555" HasProperties="1" Mapping="410" Parent="406" UserID="670" DisplayStyle="Ball and Stick" Hidden="1" XYZ="0.266536457528308,1.22565991043786,-0.039661226445457" Connections="1556" ForcefieldType="h1" Charge="0.053" Components="H" Visible="0">
							<Properties Force="-112.902104403107,-574.02063213649,495.743574291046" RelativeVelocity="0.421264406627628,0.782949436695099,-0.0294908259397862"/>
						</Atom3d>
						<Bond ID="1556" Mapping="410" Parent="406" Hidden="1" Connects="1414,1555" Visible="0"/>
						<Atom3d ID="1557" HasProperties="1" Mapping="410" Parent="406" UserID="671" DisplayStyle="Ball and Stick" Hidden="1" XYZ="0.305219497339564,1.15629211136224,0.0471317272216221" Connections="1558" ForcefieldType="h1" Charge="0.053" Components="H" Visible="0">
							<Properties Force="251.933223431965,-102.821994978369,-438.876753238032" RelativeVelocity="-0.156088532040781,-1.11425705728806,-0.0159526369141507"/>
						</Atom3d>
						<Bond ID="1558" Mapping="410" Parent="406" Hidden="1" Connects="1415,1557" Visible="0"/>
						<Atom3d ID="1559" HasProperties="1" Mapping="410" Parent="406" UserID="672" DisplayStyle="Ball and Stick" Hidden="1" XYZ="0.378622247751835,1.030487878576,-0.0595453432639289" Connections="1560" ForcefieldType="h1" Charge="0.053" Components="H" Visible="0">
							<Properties Force="-391.630372560218,484.796636022863,300.529210540468" RelativeVelocity="0.437099615645626,-0.81484709875794,0.0511347593067738"/>
						</Atom3d>
						<Bond ID="1560" Mapping="410" Parent="406" Hidden="1" Connects="1424,1559" Visible="0"/>
						<Atom3d ID="1561" HasProperties="1" Mapping="410" Parent="406" UserID="673" DisplayStyle="Ball and Stick" Hidden="1" XYZ="0.339714099789394,1.04167519753311,0.080703166244973" Connections="1562" ForcefieldType="h1" Charge="0.053" Components="H" Visible="0">
							<Properties Force="159.460374792109,66.2466849355463,-251.814293800781" RelativeVelocity="0.677830620733712,-0.41008768756298,-0.905097119074732"/>
						</Atom3d>
						<Bond ID="1562" Mapping="410" Parent="406" Hidden="1" Connects="1425,1561" Visible="0"/>
						<Atom3d ID="1563" HasProperties="1" Mapping="410" Parent="406" UserID="674" DisplayStyle="Ball and Stick" Hidden="1" XYZ="0.273933829064281,0.979340794123225,0.00371250741394207" Connections="1564" ForcefieldType="h1" Charge="0.053" Components="H" Visible="0">
							<Properties Force="41.1362564171209,-113.217993044567,273.009730513825" RelativeVelocity="0.0235645721670774,0.151729575772339,-0.447704527914288"/>
						</Atom3d>
						<Bond ID="1564" Mapping="410" Parent="406" Hidden="1" Connects="1426,1563" Visible="0"/>
						<Atom3d ID="1565" HasProperties="1" Mapping="410" Parent="406" UserID="675" DisplayStyle="Ball and Stick" Hidden="1" XYZ="0.298269374488539,0.948328150163148,0.077740835122752" Connections="1566" ForcefieldType="h1" Charge="0.053" Components="H" Visible="0">
							<Properties Force="-290.508985122745,-285.643588718284,715.304623243099" RelativeVelocity="-0.0584497082357247,-0.421779563732228,-0.490529353212712"/>
						</Atom3d>
						<Bond ID="1566" Mapping="410" Parent="406" Hidden="1" Connects="1426,1565" Visible="0"/>
						<Atom3d ID="1567" HasProperties="1" Mapping="410" Parent="406" UserID="676" DisplayStyle="Ball and Stick" Hidden="1" XYZ="0.429182110214048,1.08665203109847,0.094852695349757" Connections="1568" ForcefieldType="h1" Charge="0.053" Components="H" Visible="0">
							<Properties Force="-631.108530616155,562.981447239643,581.135065195465" RelativeVelocity="0.502298411244581,0.0306119547923427,0.985719306228134"/>
						</Atom3d>
						<Bond ID="1568" Mapping="410" Parent="406" Hidden="1" Connects="1432,1567" Visible="0"/>
						<Atom3d ID="1569" HasProperties="1" Mapping="410" Parent="406" UserID="677" DisplayStyle="Ball and Stick" Hidden="1" XYZ="0.492360582780945,1.04093846015039,-0.0149820116271279" Connections="1570" ForcefieldType="h1" Charge="0.053" Components="H" Visible="0">
							<Properties Force="295.274836105907,-189.902496160009,-564.455884869289" RelativeVelocity="0.118420179882096,-0.614048178522361,0.749419956059073"/>
						</Atom3d>
						<Bond ID="1570" Mapping="410" Parent="406" Hidden="1" Connects="1433,1569" Visible="0"/>
						<Atom3d ID="1571" HasProperties="1" Mapping="410" Parent="406" UserID="678" DisplayStyle="Ball and Stick" Hidden="1" XYZ="0.400321235525167,1.15123038205362,0.0194742526460091" Connections="1572" ForcefieldType="h1" Charge="0.053" Components="H" Visible="0">
							<Properties Force="67.8822623778161,-46.2773059837548,157.460114373108" RelativeVelocity="-0.390065828526779,-1.8453004341828,0.827774050300478"/>
						</Atom3d>
						<Bond ID="1572" Mapping="410" Parent="406" Hidden="1" Connects="1434,1571" Visible="0"/>
						<Atom3d ID="1573" HasProperties="1" Mapping="410" Parent="406" UserID="679" DisplayStyle="Ball and Stick" Hidden="1" XYZ="0.479285082777868,1.11925431269104,0.184329230519683" Connections="1574" ForcefieldType="h1" Charge="0.053" Components="H" Visible="0">
							<Properties Force="-231.317694538228,47.0745967440826,-305.574957277464" RelativeVelocity="-0.0910290342585156,0.292935416280389,0.537006412141125"/>
						</Atom3d>
						<Bond ID="1574" Mapping="410" Parent="406" Hidden="1" Connects="1441,1573" Visible="0"/>
						<Atom3d ID="1575" HasProperties="1" Mapping="410" Parent="406" UserID="680" DisplayStyle="Ball and Stick" Hidden="1" XYZ="0.59369297112227,1.02974439018048,0.210597953537644" Connections="1576" ForcefieldType="h1" Charge="0.053" Components="H" Visible="0">
							<Properties Force="-859.051218655189,406.951954710251,-98.2424074573022" RelativeVelocity="-1.05149579757591,0.960024565027624,0.537514112243153"/>
						</Atom3d>
						<Bond ID="1576" Mapping="410" Parent="406" Hidden="1" Connects="1442,1575" Visible="0"/>
						<Atom3d ID="1577" HasProperties="1" Mapping="410" Parent="406" UserID="681" DisplayStyle="Ball and Stick" Hidden="1" XYZ="0.602133416936293,1.11443823495276,0.129479797436645" Connections="1578" ForcefieldType="h1" Charge="0.053" Components="H" Visible="0">
							<Properties Force="-23.4519281780891,-167.065322563027,-626.480793773201" RelativeVelocity="-0.569823495609922,-0.544119894969994,0.36960193984229"/>
						</Atom3d>
						<Bond ID="1578" Mapping="410" Parent="406" Hidden="1" Connects="1443,1577" Visible="0"/>
						<Atom3d ID="1579" HasProperties="1" Mapping="410" Parent="406" UserID="682" DisplayStyle="Ball and Stick" Hidden="1" XYZ="0.648276659790558,1.1239420524255,0.197129150021318" Connections="1580" ForcefieldType="h1" Charge="0.053" Components="H" Visible="0">
							<Properties Force="-140.266064325428,-70.8937051488812,-11.8097691221442" RelativeVelocity="-0.445499055973189,-0.436197021132057,-1.81120595066583"/>
						</Atom3d>
						<Bond ID="1580" Mapping="410" Parent="406" Hidden="1" Connects="1443,1579" Visible="0"/>
						<Atom3d ID="1581" HasProperties="1" Mapping="410" Parent="406" UserID="683" DisplayStyle="Ball and Stick" Hidden="1" XYZ="0.217050235931754,1.31556397219792,0.0245594282980901" Connections="1582" ForcefieldType="h1o" Charge="0.41" Components="H" Visible="0">
							<Properties Force="397.261871688183,97.3454532470951,80.6201605561202" RelativeVelocity="-1.1667925651357,-0.949569621689006,1.53696476582114"/>
						</Atom3d>
						<Bond ID="1582" Mapping="410" Parent="406" Hidden="1" Connects="1448,1581" Visible="0"/>
						<Atom3d ID="1583" HasProperties="1" Mapping="410" Parent="406" UserID="684" DisplayStyle="Ball and Stick" Hidden="1" XYZ="0.224512684655978,1.24257813865454,0.222094822634325" Connections="1584" ForcefieldType="h1" Charge="0.053" Components="H" Visible="0">
							<Properties Force="-204.210310452474,288.250482577059,-43.1763869403191" RelativeVelocity="0.860908866469022,-0.0988093530234834,0.0828917966769507"/>
						</Atom3d>
						<Bond ID="1584" Mapping="410" Parent="406" Hidden="1" Connects="1450,1583" Visible="0"/>
						<Atom3d ID="1585" HasProperties="1" Mapping="410" Parent="406" UserID="685" DisplayStyle="Ball and Stick" Hidden="1" XYZ="0.114203677916036,1.33398603711882,0.216459208040726" Connections="1586" ForcefieldType="h1" Charge="0.053" Components="H" Visible="0">
							<Properties Force="-365.20708054544,-334.420335167779,130.201088432117" RelativeVelocity="-1.07012860970729,0.751046907458965,-0.241293795149303"/>
						</Atom3d>
						<Bond ID="1586" Mapping="410" Parent="406" Hidden="1" Connects="1456,1585" Visible="0"/>
						<Atom3d ID="1587" HasProperties="1" Mapping="410" Parent="406" UserID="686" DisplayStyle="Ball and Stick" Hidden="1" XYZ="0.185501380330548,1.28481899480731,0.326123517036824" Connections="1588" ForcefieldType="h1" Charge="0.053" Components="H" Visible="0">
							<Properties Force="33.413411742543,-410.62621253448,327.398400170526" RelativeVelocity="1.35088387725491,-0.509389182083861,0.114624328230675"/>
						</Atom3d>
						<Bond ID="1588" Mapping="410" Parent="406" Hidden="1" Connects="1457,1587" Visible="0"/>
						<Atom3d ID="1589" HasProperties="1" Mapping="410" Parent="406" UserID="687" DisplayStyle="Ball and Stick" Hidden="1" XYZ="0.18985674644426,1.4180380024797,0.277512816981691" Connections="1590" ForcefieldType="h1" Charge="0.053" Components="H" Visible="0">
							<Properties Force="-208.694991511544,-152.443798746746,-129.91703739815" RelativeVelocity="-0.0516797605535494,0.0554901805172577,-0.66432436746948"/>
						</Atom3d>
						<Bond ID="1590" Mapping="410" Parent="406" Hidden="1" Connects="1458,1589" Visible="0"/>
						<Atom3d ID="1591" HasProperties="1" Mapping="410" Parent="406" UserID="688" DisplayStyle="Ball and Stick" Hidden="1" XYZ="0.292107773020642,1.31560262097668,0.244353680138966" Connections="1592" ForcefieldType="h1" Charge="0.053" Components="H" Visible="0">
							<Properties Force="-380.45399251071,432.494756260966,131.559376373746" RelativeVelocity="-1.29121466201975,-0.575171845357643,0.516354294740187"/>
						</Atom3d>
						<Bond ID="1592" Mapping="410" Parent="406" Hidden="1" Connects="1459,1591" Visible="0"/>
						<Atom3d ID="1593" HasProperties="1" Mapping="410" Parent="406" UserID="689" DisplayStyle="Ball and Stick" Hidden="1" XYZ="0.328728567854298,1.39039526587055,0.172992657085239" Connections="1594" ForcefieldType="h1" Charge="0.053" Components="H" Visible="0">
							<Properties Force="-42.6651107801933,475.845762877481,358.759461497824" RelativeVelocity="2.32558369653559,0.374935874717901,-0.113450564749847"/>
						</Atom3d>
						<Bond ID="1594" Mapping="410" Parent="406" Hidden="1" Connects="1465,1593" Visible="0"/>
						<Atom3d ID="1595" HasProperties="1" Mapping="410" Parent="406" UserID="690" DisplayStyle="Ball and Stick" Hidden="1" XYZ="0.318876024796617,1.43684143179303,0.247810309624173" Connections="1596" ForcefieldType="h1" Charge="0.053" Components="H" Visible="0">
							<Properties Force="772.676930524019,216.625838404741,777.959283689772" RelativeVelocity="-0.37250778512496,0.269429987912668,0.292250347746523"/>
						</Atom3d>
						<Bond ID="1596" Mapping="410" Parent="406" Hidden="1" Connects="1465,1595" Visible="0"/>
						<Atom3d ID="1597" HasProperties="1" Mapping="410" Parent="406" UserID="691" DisplayStyle="Ball and Stick" Hidden="1" XYZ="0.335898190459028,1.34897385765343,0.333864497462736" Connections="1598" ForcefieldType="h1" Charge="0.053" Components="H" Visible="0">
							<Properties Force="1.00494934077362,325.058559470375,470.288606598799" RelativeVelocity="-0.818716964534676,0.956375431582131,1.04891491672405"/>
						</Atom3d>
						<Bond ID="1598" Mapping="410" Parent="406" Hidden="1" Connects="1467,1597" Visible="0"/>
						<Atom3d ID="1599" HasProperties="1" Mapping="410" Parent="406" UserID="692" DisplayStyle="Ball and Stick" Hidden="1" XYZ="0.269503374866854,1.34582406599811,0.464495370189211" Connections="1600" ForcefieldType="h1" Charge="0.053" Components="H" Visible="0">
							<Properties Force="128.224624335647,313.233560937432,130.200086332005" RelativeVelocity="0.607762306424157,0.296040283598314,1.31680639680083"/>
						</Atom3d>
						<Bond ID="1600" Mapping="410" Parent="406" Hidden="1" Connects="1473,1599" Visible="0"/>
						<Atom3d ID="1601" HasProperties="1" Mapping="410" Parent="406" UserID="693" DisplayStyle="Ball and Stick" Hidden="1" XYZ="0.408720573867037,1.3561881240892,0.434891624629038" Connections="1602" ForcefieldType="h1" Charge="0.053" Components="H" Visible="0">
							<Properties Force="138.481286410044,-64.6235955120278,400.310142151707" RelativeVelocity="0.129258465498508,-0.0895138867979079,-0.469015878726455"/>
						</Atom3d>
						<Bond ID="1602" Mapping="410" Parent="406" Hidden="1" Connects="1474,1601" Visible="0"/>
						<Atom3d ID="1603" HasProperties="1" Mapping="410" Parent="406" UserID="694" DisplayStyle="Ball and Stick" Hidden="1" XYZ="0.346192745064433,1.23732875470498,0.484546931153858" Connections="1604" ForcefieldType="h1" Charge="0.053" Components="H" Visible="0">
							<Properties Force="244.744133070092,386.993240909798,-144.786698738201" RelativeVelocity="-0.527622519455801,1.68605400427552,-0.711821882905204"/>
						</Atom3d>
						<Bond ID="1604" Mapping="410" Parent="406" Hidden="1" Connects="1475,1603" Visible="0"/>
						<Atom3d ID="1605" HasProperties="1" Mapping="410" Parent="406" UserID="695" DisplayStyle="Ball and Stick" Hidden="1" XYZ="0.36650911915975,1.25529633990821,0.343090852444142" Connections="1606" ForcefieldType="h1" Charge="0.053" Components="H" Visible="0">
							<Properties Force="201.613005837788,155.513432979932,-166.388706831937" RelativeVelocity="-0.0447393704276441,0.683710696837901,-0.0194870502636682"/>
						</Atom3d>
						<Bond ID="1606" Mapping="410" Parent="406" Hidden="1" Connects="1476,1605" Visible="0"/>
						<Atom3d ID="1607" HasProperties="1" Mapping="410" Parent="406" UserID="696" DisplayStyle="Ball and Stick" Hidden="1" XYZ="0.359580660133264,1.1469882836862,0.389994184511911" Connections="1608" ForcefieldType="h1" Charge="0.053" Components="H" Visible="0">
							<Properties Force="-629.424634487333,614.535050459831,-265.869616550853" RelativeVelocity="0.82979505765025,0.686302329813391,0.597818631899703"/>
						</Atom3d>
						<Bond ID="1608" Mapping="410" Parent="406" Hidden="1" Connects="1482,1607" Visible="0"/>
						<Atom3d ID="1609" HasProperties="1" Mapping="410" Parent="406" UserID="697" DisplayStyle="Ball and Stick" Hidden="1" XYZ="0.301882517865206,1.16773906574651,0.326745737818304" Connections="1610" ForcefieldType="h1" Charge="0.053" Components="H" Visible="0">
							<Properties Force="-89.244790474865,14.6566598323365,730.755818343262" RelativeVelocity="0.20394071186013,-0.146535998174481,1.23489230551092"/>
						</Atom3d>
						<Bond ID="1610" Mapping="410" Parent="406" Hidden="1" Connects="1482,1609" Visible="0"/>
						<Atom3d ID="1611" HasProperties="1" Mapping="410" Parent="406" UserID="698" DisplayStyle="Ball and Stick" Hidden="1" XYZ="0.450904792690288,1.23027046126909,0.538032595647505" Connections="1612" ForcefieldType="h1" Charge="0.053" Components="H" Visible="0">
							<Properties Force="69.9216514579972,307.010485602841,135.412915521621" RelativeVelocity="-0.646187959192968,0.638902056827891,-0.26896705832275"/>
						</Atom3d>
						<Bond ID="1612" Mapping="410" Parent="406" Hidden="1" Connects="1484,1611" Visible="0"/>
						<Atom3d ID="1613" HasProperties="1" Mapping="410" Parent="406" UserID="699" DisplayStyle="Ball and Stick" Hidden="1" XYZ="0.54741864783173,1.25362497498887,0.472063653148923" Connections="1614" ForcefieldType="h1" Charge="0.053" Components="H" Visible="0">
							<Properties Force="130.705868282267,125.047786381709,-423.112331976417" RelativeVelocity="1.29643555229954,0.293682830762968,1.87255565430773"/>
						</Atom3d>
						<Bond ID="1614" Mapping="410" Parent="406" Hidden="1" Connects="1490,1613" Visible="0"/>
						<Atom3d ID="1615" HasProperties="1" Mapping="410" Parent="406" UserID="700" DisplayStyle="Ball and Stick" Hidden="1" XYZ="0.595166558748099,1.13108219417645,0.443761567355343" Connections="1616" ForcefieldType="h1" Charge="0.053" Components="H" Visible="0">
							<Properties Force="-202.00871461394,132.016170351635,-346.886339174695" RelativeVelocity="0.36628872125625,0.545841046545278,-0.0747111579024734"/>
						</Atom3d>
						<Bond ID="1616" Mapping="410" Parent="406" Hidden="1" Connects="1491,1615" Visible="0"/>
						<Atom3d ID="1617" HasProperties="1" Mapping="410" Parent="406" UserID="701" DisplayStyle="Ball and Stick" Hidden="1" XYZ="0.461971710891361,1.1297604779018,0.384386506744321" Connections="1618" ForcefieldType="h1" Charge="0.053" Components="H" Visible="0">
							<Properties Force="278.049779008794,-225.713107362277,-14.3352497544629" RelativeVelocity="0.233021435588213,-0.776325536032056,-0.0998519103701722"/>
						</Atom3d>
						<Bond ID="1618" Mapping="410" Parent="406" Hidden="1" Connects="1492,1617" Visible="0"/>
						<Atom3d ID="1619" HasProperties="1" Mapping="410" Parent="406" UserID="702" DisplayStyle="Ball and Stick" Hidden="1" XYZ="0.511567167325345,1.07445443008398,0.502031584788271" Connections="1620" ForcefieldType="h1" Charge="0.053" Components="H" Visible="0">
							<Properties Force="185.76592892389,-114.226132980295,679.320512376539" RelativeVelocity="-0.221600661313555,0.294122012979762,0.0773366671081119"/>
						</Atom3d>
						<Bond ID="1620" Mapping="410" Parent="406" Hidden="1" Connects="1493,1619" Visible="0"/>
						<Atom3d ID="1621" HasProperties="1" Mapping="410" Parent="406" UserID="703" DisplayStyle="Ball and Stick" Hidden="1" XYZ="0.393677766569282,1.04359087673105,0.515755537666809" Connections="1622" ForcefieldType="h1" Charge="0.053" Components="H" Visible="0">
							<Properties Force="-950.84345158236,308.73626268211,960.508611755102" RelativeVelocity="0.569783559469104,-0.532995731678574,0.498800581177413"/>
						</Atom3d>
						<Bond ID="1622" Mapping="410" Parent="406" Hidden="1" Connects="1499,1621" Visible="0"/>
						<Atom3d ID="1623" HasProperties="1" Mapping="410" Parent="406" UserID="704" DisplayStyle="Ball and Stick" Hidden="1" XYZ="0.430855736755112,0.988699721562131,0.473558663591573" Connections="1624" ForcefieldType="h1" Charge="0.053" Components="H" Visible="0">
							<Properties Force="307.499364715932,76.8132001159795,-50.5402779073217" RelativeVelocity="-0.0473717058905922,1.21908052074163,-1.09458235888849"/>
						</Atom3d>
						<Bond ID="1624" Mapping="410" Parent="406" Hidden="1" Connects="1499,1623" Visible="0"/>
						<Atom3d ID="1625" HasProperties="1" Mapping="410" Parent="406" UserID="705" DisplayStyle="Ball and Stick" Hidden="1" XYZ="0.542602285389002,0.99742255955659,0.308453641077177" Connections="1626" ForcefieldType="h1" Charge="0.053" Components="H" Visible="0">
							<Properties Force="-160.278293632136,168.819969015008,-213.62015935682" RelativeVelocity="0.390813395032344,-0.430683814494287,-0.581513565365352"/>
						</Atom3d>
						<Bond ID="1626" Mapping="410" Parent="406" Hidden="1" Connects="1501,1625" Visible="0"/>
						<Atom3d ID="1627" HasProperties="1" Mapping="410" Parent="406" UserID="706" DisplayStyle="Ball and Stick" Hidden="1" XYZ="0.422787956907253,1.07935777404663,0.295033917736624" Connections="1628" ForcefieldType="h1" Charge="0.053" Components="H" Visible="0">
							<Properties Force="-316.530833566794,786.174920200201,248.841383606773" RelativeVelocity="-0.533122781623046,-0.42335820870437,-1.06310722525074"/>
						</Atom3d>
						<Bond ID="1628" Mapping="410" Parent="406" Hidden="1" Connects="1507,1627" Visible="0"/>
						<Atom3d ID="1629" HasProperties="1" Mapping="410" Parent="406" UserID="707" DisplayStyle="Ball and Stick" Hidden="1" XYZ="0.461753934862964,0.977078236704102,0.207649833875412" Connections="1630" ForcefieldType="h1" Charge="0.053" Components="H" Visible="0">
							<Properties Force="401.783319637862,179.470237729344,153.576253975085" RelativeVelocity="0.0223159551968282,-0.269032654504708,-0.766479921877992"/>
						</Atom3d>
						<Bond ID="1630" Mapping="410" Parent="406" Hidden="1" Connects="1508,1629" Visible="0"/>
						<Atom3d ID="1631" HasProperties="1" Mapping="410" Parent="406" UserID="708" DisplayStyle="Ball and Stick" Hidden="1" XYZ="0.26477002262112,1.06796302320838,0.165736080444381" Connections="1632" ForcefieldType="h1" Charge="0.053" Components="H" Visible="0">
							<Properties Force="-224.217608997388,33.395083715198,-50.7406166641764" RelativeVelocity="-1.54679923365105,-0.274707382924155,-0.577278149670239"/>
						</Atom3d>
						<Bond ID="1632" Mapping="410" Parent="406" Hidden="1" Connects="1513,1631" Visible="0"/>
						<Atom3d ID="1633" HasProperties="1" Mapping="410" Parent="406" UserID="709" DisplayStyle="Ball and Stick" Hidden="1" XYZ="0.241864529502577,1.13487882793579,0.212886150403388" Connections="1634" ForcefieldType="h1" Charge="0.053" Components="H" Visible="0">
							<Properties Force="-133.457720352539,-111.630399679277,133.926778633508" RelativeVelocity="-0.849785388727089,-1.00335375607802,0.297634930399291"/>
						</Atom3d>
						<Bond ID="1634" Mapping="410" Parent="406" Hidden="1" Connects="1513,1633" Visible="0"/>
						<Atom3d ID="1635" HasProperties="1" Mapping="410" Parent="406" UserID="710" DisplayStyle="Ball and Stick" Hidden="1" XYZ="0.446673027320421,1.17912721148108,-0.0610729399098679" Connections="1636" ForcefieldType="h1o" Charge="0.41" Components="H" Visible="0">
							<Properties Force="299.144746735021,232.879902305535,-152.129154228482" RelativeVelocity="-0.149839428355639,0.745880768947024,-0.062077620539898"/>
						</Atom3d>
						<Bond ID="1636" Mapping="410" Parent="406" Hidden="1" Connects="1515,1635" Visible="0"/>
						<Atom3d ID="1637" HasProperties="1" Mapping="410" Parent="406" UserID="711" DisplayStyle="Ball and Stick" Hidden="1" XYZ="0.555689991092863,1.11875680938141,-0.0138800033859409" Connections="1638" ForcefieldType="h1o" Charge="0.41" Components="H" Visible="0">
							<Properties Force="364.697634504242,65.0972528920212,-103.601184986617" RelativeVelocity="-1.22378188858002,-0.261232056336182,-0.131350419122938"/>
						</Atom3d>
						<Bond ID="1638" Mapping="410" Parent="406" Hidden="1" Connects="1517,1637" Visible="0"/>
						<Atom3d ID="1639" HasProperties="1" Mapping="410" Parent="406" UserID="712" DisplayStyle="Ball and Stick" Hidden="1" XYZ="0.365793512819219,1.00656762398443,0.22182012449719" Connections="1640" ForcefieldType="h1o" Charge="0.41" Components="H" Visible="0">
							<Properties Force="-611.278764445916,-668.921249054812,511.002944826595" RelativeVelocity="-0.874421368712887,0.764600318966654,0.283920716978419"/>
						</Atom3d>
						<Bond ID="1640" Mapping="410" Parent="406" Hidden="1" Connects="1519,1639" Visible="0"/>
						<Atom3d ID="1641" HasProperties="1" Mapping="410" Parent="406" UserID="713" DisplayStyle="Ball and Stick" Hidden="1" XYZ="0.396219065682802,0.993275632837947,0.352929963621052" Connections="1642" ForcefieldType="h1o" Charge="0.41" Components="H" Visible="0">
							<Properties Force="325.186447693263,258.869556059135,-243.982290148698" RelativeVelocity="1.21581071700538,-0.60897090773586,0.828862979726557"/>
						</Atom3d>
						<Bond ID="1642" Mapping="410" Parent="406" Hidden="1" Connects="1521,1641" Visible="0"/>
						<Atom3d ID="1643" HasProperties="1" Mapping="410" Parent="406" UserID="714" DisplayStyle="Ball and Stick" Hidden="1" XYZ="0.530224666257155,1.20793772163463,0.348926797567111" Connections="1644" ForcefieldType="h1o" Charge="0.41" Components="H" Visible="0">
							<Properties Force="82.0338578965295,-173.501439691806,148.975053282051" RelativeVelocity="-0.233408397752166,0.717114399039656,0.485210190935054"/>
						</Atom3d>
						<Bond ID="1644" Mapping="410" Parent="406" Hidden="1" Connects="1523,1643" Visible="0"/>
						<Atom3d ID="1645" HasProperties="1" Mapping="410" Parent="406" UserID="715" DisplayStyle="Ball and Stick" Hidden="1" XYZ="0.613455697148558,1.20598428513523,0.524312236469691" Connections="1646" ForcefieldType="h1o" Charge="0.41" Components="H" Visible="0">
							<Properties Force="-51.243208503521,-226.039132609714,331.427950073094" RelativeVelocity="-0.160058789412556,-0.209652477990411,0.403910373156378"/>
						</Atom3d>
						<Bond ID="1646" Mapping="410" Parent="406" Hidden="1" Connects="1525,1645" Visible="0"/>
						<Atom3d ID="1647" HasProperties="1" Mapping="410" Parent="406" UserID="716" DisplayStyle="Ball and Stick" Hidden="1" XYZ="0.386110921504927,1.3859747989069,0.538080587545468" Connections="1648" ForcefieldType="h1o" Charge="0.41" Components="H" Visible="0">
							<Properties Force="-59.2870742624232,-589.447160744706,-85.2836601036035" RelativeVelocity="0.917982791848628,0.808689438732868,-0.584532544711508"/>
						</Atom3d>
						<Bond ID="1648" Mapping="410" Parent="406" Hidden="1" Connects="1527,1647" Visible="0"/>
						<Atom3d ID="1649" HasProperties="1" Mapping="410" Parent="406" UserID="717" DisplayStyle="Ball and Stick" Hidden="1" XYZ="0.286698415103555,1.45994700110776,0.43672805677335" Connections="1650" ForcefieldType="h1o" Charge="0.41" Components="H" Visible="0">
							<Properties Force="306.426677968494,-402.193106614645,-2.75782897679798" RelativeVelocity="0.156566929069342,-0.316324426702288,-0.0906282426072593"/>
						</Atom3d>
						<Bond ID="1650" Mapping="410" Parent="406" Hidden="1" Connects="1529,1649" Visible="0"/>
						<Atom3d ID="1651" HasProperties="1" Mapping="410" Parent="406" UserID="718" DisplayStyle="Ball and Stick" Hidden="1" XYZ="0.0808177967370386,1.31578106577618,0.350837368594329" Connections="1652" ForcefieldType="h1o" Charge="0.41" Components="H" Visible="0">
							<Properties Force="495.064613149171,524.890126749763,-308.121346616158" RelativeVelocity="-0.36310022000462,0.270335797152678,1.53155344118308"/>
						</Atom3d>
						<Bond ID="1652" Mapping="410" Parent="406" Hidden="1" Connects="1531,1651" Visible="0"/>
						<Atom3d ID="1653" HasProperties="1" Mapping="410" Parent="406" UserID="719" DisplayStyle="Ball and Stick" Hidden="1" XYZ="0.0668092837134956,1.23911528196943,0.222972051442433" Connections="1654" ForcefieldType="h1o" Charge="0.41" Components="H" Visible="0">
							<Properties Force="-9.14489833688831,-234.739231006753,395.518942689064" RelativeVelocity="-0.736824502294927,0.506010338890546,-0.0386766802381011"/>
						</Atom3d>
						<Bond ID="1654" Mapping="410" Parent="406" Hidden="1" Connects="1533,1653" Visible="0"/>
						<Atom3d ID="1655" HasProperties="1" Mapping="410" Parent="406" UserID="720" DisplayStyle="Ball and Stick" Hidden="1" XYZ="0.265981414123816,1.49270755210583,0.203907006790265" Connections="1656" ForcefieldType="h1o" Charge="0.41" Components="H" Visible="0">
							<Properties Force="266.2392669183,1055.64075647435,215.189602467831" RelativeVelocity="-0.630256174403444,0.435101722214691,0.0776161236717552"/>
						</Atom3d>
						<Bond ID="1656" Mapping="410" Parent="406" Hidden="1" Connects="1535,1655" Visible="0"/>
						<Atom3d ID="1657" HasProperties="1" Mapping="410" Parent="406" UserID="721" DisplayStyle="Ball and Stick" Hidden="1" XYZ="0.283353326972842,1.13648682806928,0.453739274967802" Connections="1658" ForcefieldType="h1o" Charge="0.41" Components="H" Visible="0">
							<Properties Force="315.714848375132,-541.124365702259,506.624415176536" RelativeVelocity="0.266760753687089,1.40088370997937,0.96683438256464"/>
						</Atom3d>
						<Bond ID="1658" Mapping="410" Parent="406" Hidden="1" Connects="1537,1657" Visible="0"/>
						<Atom3d ID="1659" HasProperties="1" Mapping="410" Parent="406" UserID="722" DisplayStyle="Ball and Stick" Hidden="1" XYZ="0.338203586094709,1.02618701557506,0.421598458179293" Connections="1660" ForcefieldType="h1o" Charge="0.41" Components="H" Visible="0">
							<Properties Force="224.57996991963,24.3821330343091,137.60732607218" RelativeVelocity="-0.25164480950026,-1.05188319355598,0.42637833638265"/>
						</Atom3d>
						<Bond ID="1660" Mapping="410" Parent="406" Hidden="1" Connects="1539,1659" Visible="0"/>
						<Atom3d ID="1661" HasProperties="1" Mapping="410" Parent="406" UserID="723" DisplayStyle="Ball and Stick" Hidden="1" XYZ="0.60075810188291,1.21226317221971,0.160376850176028" Connections="1662" ForcefieldType="h1o" Charge="0.41" Components="H" Visible="0">
							<Properties Force="-254.576034086616,-131.257346365224,211.495489288191" RelativeVelocity="-0.0299907227726182,1.09785842294717,-1.03028044408323"/>
						</Atom3d>
						<Bond ID="1662" Mapping="410" Parent="406" Hidden="1" Connects="1541,1661" Visible="0"/>
						<Atom3d ID="1663" HasProperties="1" Mapping="410" Parent="406" UserID="724" DisplayStyle="Ball and Stick" Hidden="1" XYZ="0.366452770467018,0.888464604698778,0.0241559487435621" Connections="1664" ForcefieldType="h1o" Charge="0.41" Components="H" Visible="0">
							<Properties Force="181.824695530606,-223.488082449968,-5.65934232688198" RelativeVelocity="0.394173161245247,0.640453288127159,0.141564456224686"/>
						</Atom3d>
						<Bond ID="1664" Mapping="410" Parent="406" Hidden="1" Connects="1543,1663" Visible="0"/>
						<Atom3d ID="1665" HasProperties="1" Mapping="410" Parent="406" UserID="725" DisplayStyle="Ball and Stick" Hidden="1" XYZ="0.223534052704726,1.1550356844261,-0.104782276365326" Connections="1666" ForcefieldType="h1o" Charge="0.41" Components="H" Visible="0">
							<Properties Force="-181.892544015641,49.536397097148,149.941212400412" RelativeVelocity="0.49529295723455,-0.357750064624552,-0.425929561737871"/>
						</Atom3d>
						<Bond ID="1666" Mapping="410" Parent="406" Hidden="1" Connects="1545,1665" Visible="0"/>
[truncated: 289,484 more chars]
