# Supplementary material for: Supramolecular dynamics-enhanced synergistic antifouling mechanisms for enhanced membrane antifouling and permeability
Source: Nat Commun. 2025 Jul 30;16:6956. doi: 10.1038/s41467-025-62231-w (PMC12311053; doi:10.1038/s41467-025-62231-w)
Supplement: Supplementary file 4 — Supplementary Data 1 [file 41467_2025_62231_MOESM4_ESM.zip › Supplementary date-Molecular simulation/Unassembled β-CD_PDMS in DMF.xsd]

<?xml version="1.0" encoding="latin1"?>
<!DOCTYPE XSD []>
<XSD Version="20.1" WrittenBy="Materials Studio 20.1">
	<AtomisticTreeRoot ID="1" NumProperties="62" HasProperties="1" NumChildren="1">
		<Property Name="AngleAxisType" DefinedOn="AngleBetweenPlanesBender" Type="Enumerated"/>
		<Property Name="AngleEnergy" DefinedOn="ClassicalEnergyHolder" Type="Double"/>
		<Property Name="BeadDocumentID" DefinedOn="MesoMoleculeSet" Type="String"/>
		<Property Name="BendBendEnergy" DefinedOn="ClassicalEnergyHolder" Type="Double"/>
		<Property Name="BendTorsionBendEnergy" DefinedOn="ClassicalEnergyHolder" Type="Double"/>
		<Property Name="BondEnergy" DefinedOn="ClassicalEnergyHolder" Type="Double"/>
		<Property Name="EFGAsymmetry" DefinedOn="Atom" Type="Double"/>
		<Property Name="EFGQuadrupolarCoupling" DefinedOn="Atom" Type="Double"/>
		<Property Name="ElectrostaticEnergy" DefinedOn="ClassicalEnergyHolder" Type="Double"/>
		<Property Name="FaceMillerIndex" DefinedOn="GrowthFace" Type="MillerIndex"/>
		<Property Name="FacetTransparency" DefinedOn="GrowthFace" Type="Float"/>
		<Property Name="FermiLevel" DefinedOn="ScalarFieldBase" Type="Double"/>
		<Property Name="Force" DefinedOn="Matter" Type="CoDirection"/>
		<Property Name="FrameFilter" DefinedOn="Trajectory" Type="String"/>
		<Property Name="HarmonicForceConstant" DefinedOn="HarmonicRestraint" Type="Double"/>
		<Property Name="HarmonicMinimum" DefinedOn="HarmonicRestraint" Type="Double"/>
		<Property Name="HydrogenBondEnergy" DefinedOn="ClassicalEnergyHolder" Type="Double"/>
		<Property Name="ImportOrder" DefinedOn="Bondable" Type="UnsignedInteger"/>
		<Property Name="InversionEnergy" DefinedOn="ClassicalEnergyHolder" Type="Double"/>
		<Property Name="IsBackboneAtom" DefinedOn="Atom" Type="Boolean"/>
		<Property Name="IsChiralCenter" DefinedOn="Atom" Type="Boolean"/>
		<Property Name="IsOutOfPlane" DefinedOn="Atom" Type="Boolean"/>
		<Property Name="IsRepeatArrowVisible" DefinedOn="ElectrodeWire" Type="Boolean"/>
		<Property Name="KineticEnergy" DefinedOn="ClassicalEnergyHolder" Type="Double"/>
		<Property Name="LineExtentPadding" DefinedOn="BestFitLineMonitor" Type="Double"/>
		<Property Name="LinkageGroupName" DefinedOn="Linkage" Type="String"/>
		<Property Name="ListIdentifier" DefinedOn="PropertyList" Type="String"/>
		<Property Name="NMRShielding" DefinedOn="Atom" Type="Double"/>
		<Property Name="NonBondEnergy" DefinedOn="ClassicalEnergyHolder" Type="Double"/>
		<Property Name="NormalMode" DefinedOn="Bondable" Type="Direction"/>
		<Property Name="NormalModeFrequency" DefinedOn="Bondable" Type="Double"/>
		<Property Name="NumScanSteps" DefinedOn="LinearScan" Type="UnsignedInteger"/>
		<Property Name="OrbitalCutoffRadius" DefinedOn="Bondable" Type="Double"/>
		<Property Name="PlaneExtentPadding" DefinedOn="BestFitPlaneMonitor" Type="Double"/>
		<Property Name="PotentialEnergy" DefinedOn="ClassicalEnergyHolder" Type="Double"/>
		<Property Name="QuantizationValue" DefinedOn="ScalarFieldBase" Type="Double"/>
		<Property Name="RelativeVelocity" DefinedOn="Matter" Type="Direction"/>
		<Property Name="RepeatArrowScale" DefinedOn="ElectrodeWire" Type="Float"/>
		<Property Name="RestraintEnergy" DefinedOn="ClassicalEnergyHolder" Type="Double"/>
		<Property Name="ScanEnd" DefinedOn="LinearScan" Type="Double"/>
		<Property Name="ScanStart" DefinedOn="LinearScan" Type="Double"/>
		<Property Name="SeparatedStretchStretchEnergy" DefinedOn="ClassicalEnergyHolder" Type="Double"/>
		<Property Name="ServerDipoleMoment" DefinedOn="MatterGroupProperties" Type="Direction"/>
		<Property Name="SimulationStep" DefinedOn="Trajectory" Type="Integer"/>
		<Property Name="SpinQuantizationDirection" DefinedOn="Atom" Type="Direction"/>
		<Property Name="Stiffness" DefinedOn="SymmetryMatterHessian" Type="Matrix6x6"/>
		<Property Name="StretchBendStretchEnergy" DefinedOn="ClassicalEnergyHolder" Type="Double"/>
		<Property Name="StretchStretchEnergy" DefinedOn="ClassicalEnergyHolder" Type="Double"/>
		<Property Name="StretchTorsionStretchEnergy" DefinedOn="ClassicalEnergyHolder" Type="Double"/>
		<Property Name="Temperature" DefinedOn="ClassicalEnergyHolder" Type="Double"/>
		<Property Name="ThreeBodyNonBondEnergy" DefinedOn="ClassicalEnergyHolder" Type="Double"/>
		<Property Name="TorsionBendBendEnergy" DefinedOn="ClassicalEnergyHolder" Type="Double"/>
		<Property Name="TorsionEnergy" DefinedOn="ClassicalEnergyHolder" Type="Double"/>
		<Property Name="TorsionStretchEnergy" DefinedOn="ClassicalEnergyHolder" Type="Double"/>
		<Property Name="TotalEnergy" DefinedOn="ClassicalEnergyHolder" Type="Double"/>
		<Property Name="Units" DefinedOn="ScalarFieldBase" Type="String"/>
		<Property Name="ValenceCrossTermEnergy" DefinedOn="ClassicalEnergyHolder" Type="Double"/>
		<Property Name="ValenceDiagonalEnergy" DefinedOn="ClassicalEnergyHolder" Type="Double"/>
		<Property Name="VanDerWaalsEnergy" DefinedOn="ClassicalEnergyHolder" Type="Double"/>
		<Property Name="_ServerAtomNames" DefinedOn="IndexProvider" Type="String"/>
		<Property Name="_Stress" DefinedOn="MatterSymmetrySystem" Type="Matrix"/>
		<Property Name="_TrajectoryStress" DefinedOn="MatterSymmetrySystem" Type="Matrix"/>
		<Properties TotalEnergy="3202.33370325627" KineticEnergy="2390.98143723078" PotentialEnergy="811.448879790961" ValenceDiagonalEnergy="3089.80361704177" BondEnergy="979.683386511278" AngleEnergy="1815.74346876319" TorsionEnergy="218.653197362168" InversionEnergy="75.7235644051304" ValenceCrossTermEnergy="-135.129613128364" StretchStretchEnergy="-7.98291731044252" StretchBendStretchEnergy="-94.2908086384441" StretchTorsionStretchEnergy="1.34752831887623" SeparatedStretchStretchEnergy="0" TorsionStretchEnergy="-266.491711237832" BendBendEnergy="-24.463556872599" TorsionBendBendEnergy="-14.3569276597647" BendTorsionBendEnergy="271.108780271842" NonBondEnergy="-2143.22512412244" HydrogenBondEnergy="0" VanDerWaalsEnergy="-914.110616398185" ElectrostaticEnergy="-1165.31468997111" RestraintEnergy="0" ThreeBodyNonBondEnergy="0" Temperature="297.303837867502"/>
		<SymmetrySystem ID="2" HasProperties="1" Mapping="3" Children="ci(403):403+4" Normalized="1" OverspecificationTolerance="0.01" HasSymmetryHistory="1">
			<Properties _Stress="-1.41749972937903e-005,8.78711030862187e-007,-9.12922843410697e-006,8.78711030862187e-007,-8.75863106740569e-005,1.55910160860847e-005,-9.12922843410697e-006,1.55910160860847e-005,-7.67529313013407e-005" _TrajectoryStress="-0.00031967487826665,1.5687352167064e-006,5.36030524778578e-005,1.5687352167064e-006,0.000195615598214842,-0.000102317312058758,5.36030524778578e-005,-0.000102317312058758,0.000120906792659617"/>
			<MappingSet ID="407" SymmetryDefinition="4" ActiveSystem="2" NumFamilies="1" OwnsTotalConstraintMapping="1" TotalConstraintMapping="3">
				<MappingFamily ID="408" NumImageMappings="74">
					<IdentityMapping ID="409" Element="1,0,0,0,0,1,0,0,0,0,1,0" Constraint="1,0,0,0,0,1,0,0,0,0,1,0" MappedObjects="ci(5421):23+410,5,23+433,7,23+456,9,23+479,11,23+502,13,23+525,15,23+548,17,23+571,19,23+594,21,23+617,23,23+640,25,23+663,27,23+686,29,23+709,31,23+732,33,23+755,35,23+778,37,23+801,39,23+824,41,23+847,43,23+870,45,23+893,47,23+916,49,23+939,51,23+962,53,23+985,55,23+1008,57,23+1031,59,23+1054,61,23+1077,63,23+1100,65,23+1123,67,23+1146,69,23+1169,71,23+1192,73,23+1215,75,23+1238,77,23+1261,79,23+1284,81,23+1307,83,23+1330,85,23+1353,87,23+1376,89,23+1399,91,23+1422,93,23+1445,95,23+1468,97,23+1491,99,23+1514,101,23+1537,103,23+1560,105,23+1583,107,23+1606,109,23+1629,111,23+1652,113,23+1675,115,23+1698,117,23+1721,119,23+1744,121,23+1767,123,23+1790,125,23+1813,127,23+1836,129,23+1859,131,23+1882,133,23+1905,135,23+1928,137,23+1951,139,23+1974,141,23+1997,143,23+2020,145,23+2043,147,23+2066,149,23+2089,151,23+2112,153,23+2135,155,23+2158,157,23+2181,159,23+2204,161,23+2227,163,23+2250,165,23+2273,167,23+2296,169,23+2319,171,23+2342,173,23+2365,175,23+2388,177,23+2411,179,23+2434,181,23+2457,183,23+2480,185,23+2503,187,23+2526,189,23+2549,191,23+2572,193,23+2595,195,23+2618,197,23+2641,199,23+2664,201,23+2687,203,23+2710,205,23+2733,207,23+2756,209,23+2779,211,23+2802,213,23+2825,215,23+2848,217,23+2871,219,23+2894,221,23+2917,223,23+2940,225,23+2963,227,23+2986,229,23+3009,231,23+3032,233,23+3055,235,23+3078,237,23+3101,239,23+3124,241,23+3147,243,23+3170,245,23+3193,247,23+3216,249,23+3239,251,23+3262,253,23+3285,255,23+3308,257,23+3331,259,23+3354,261,23+3377,263,23+3400,265,23+3423,267,23+3446,269,23+3469,271,23+3492,273,23+3515,275,23+3538,277,23+3561,279,23+3584,281,23+3607,283,23+3630,285,23+3653,287,23+3676,289,23+3699,291,23+3722,293,23+3745,295,23+3768,297,23+3791,299,23+3814,301,23+3837,303,23+3860,305,23+3883,307,23+3906,309,23+3929,311,23+3952,313,23+3975,315,23+3998,317,23+4021,319,23+4044,321,23+4067,323,23+4090,325,23+4113,327,23+4136,329,23+4159,331,23+4182,333,23+4205,335,23+4228,337,23+4251,339,23+4274,341,23+4297,343,23+4320,345,23+4343,347,23+4366,349,23+4389,351,23+4412,353,23+4435,355,23+4458,357,23+4481,359,23+4504,361,23+4527,363,23+4550,365,23+4573,367,23+4596,369,23+4619,371,23+4642,373,23+4665,375,23+4688,377,23+4711,379,23+4734,381,23+4757,383,23+4780,385,23+4803,387,23+4826,389,23+4849,391,23+4872,393,23+4895,395,23+4918,397,23+4941,399,23+4964,401,23+4987,403,620+5010,406" DefectObjects="ci(203):4,202+5630" NumImages="5421" NumDefects="203">
						<Atom3d ID="410" HasProperties="1" Mapping="409" Parent="5" UserID="1" DisplayStyle="Line" XYZ="0.723994538961847,0.637384061085945,1.19243884074661" Connections="412,418,420" ForcefieldType="c3&apos;" Charge="0.374" Components="C" Visible="0">
							<Properties Force="-604.852337471936,1639.94547738159,1171.84450850423" RelativeVelocity="-0.0856384708518554,0.112782287521419,-0.113378069168386"/>
						</Atom3d>
						<Atom3d ID="411" HasProperties="1" Mapping="409" Parent="5" UserID="2" DisplayStyle="Line" XYZ="0.714409218471688,0.611480099449401,1.1593212090931" Connections="412,414,416" ForcefieldType="n3m" Charge="-0.446" Components="N" Visible="0">
							<Properties Force="386.875103662829,458.961003613642,95.5972771203892" RelativeVelocity="-0.304463362770986,0.243423943812626,-0.236749083329714"/>
						</Atom3d>
						<Bond ID="412" Mapping="409" Parent="5" Connects="410,411" Visible="0"/>
						<Atom3d ID="413" HasProperties="1" Mapping="409" Parent="5" UserID="3" DisplayStyle="Line" XYZ="0.670197505280451,0.602534525157402,1.14955283055217" Connections="414,422,424,426" ForcefieldType="c4" Charge="0.064" Components="C" Visible="0">
							<Properties Force="-2065.26488287133,-198.320067055747,648.486076796875" RelativeVelocity="0.123165528818937,-0.143402575358487,0.0133978941676278"/>
						</Atom3d>
						<Bond ID="414" Mapping="409" Parent="5" Connects="411,413" Visible="0"/>
						<Atom3d ID="415" HasProperties="1" Mapping="409" Parent="5" UserID="4" DisplayStyle="Line" XYZ="0.747780562929508,0.592583632167217,1.13299051509379" Connections="416,428,430,432" ForcefieldType="c4" Charge="0.064" Components="C" Visible="0">
							<Properties Force="1237.79399162823,54.3581571484814,-128.358359821466" RelativeVelocity="-0.0654405028775147,0.0957681644169221,-0.115928392784514"/>
						</Atom3d>
						<Bond ID="416" Mapping="409" Parent="5" Connects="411,415" Visible="0"/>
						<Atom3d ID="417" HasProperties="1" Mapping="409" Parent="5" UserID="5" DisplayStyle="Line" XYZ="0.695728847209329,0.657386864687961,1.21424358847322" Connections="418" ForcefieldType="o1=" Charge="-0.45" Components="O" Visible="0">
							<Properties Force="865.524672764592,-786.563934748872,-766.453035020391" RelativeVelocity="-0.0967648498268217,0.00671776444873114,-0.262939468404008"/>
						</Atom3d>
						<Bond ID="418" Mapping="409" Parent="5" Connects="410,417" Type="Double" Visible="0"/>
						<Atom3d ID="419" HasProperties="1" Mapping="409" Parent="5" UserID="6" DisplayStyle="Line" Hidden="1" XYZ="0.760058820083205,0.644335573988976,1.1986897431605" Connections="420" ForcefieldType="h1" Charge="0.076" Components="H" Visible="0">
							<Properties Force="-441.613912631681,-433.358622711791,-289.968816042077" RelativeVelocity="-1.01720329412942,-0.143169947655815,0.0368289805817032"/>
						</Atom3d>
						<Bond ID="420" Mapping="409" Parent="5" Hidden="1" Connects="410,419" Visible="0"/>
						<Atom3d ID="421" HasProperties="1" Mapping="409" Parent="5" UserID="7" DisplayStyle="Line" Hidden="1" XYZ="0.666111771601146,0.567047519365057,1.1466529289575" Connections="422" ForcefieldType="h1" Charge="0.053" Components="H" Visible="0">
							<Properties Force="-121.254595376739,-214.96456743329,-78.9969084508396" RelativeVelocity="0.478014487898669,0.133550304717043,0.00633708674347047"/>
						</Atom3d>
						<Bond ID="422" Mapping="409" Parent="5" Hidden="1" Connects="413,421" Visible="0"/>
						<Atom3d ID="423" HasProperties="1" Mapping="409" Parent="5" UserID="8" DisplayStyle="Line" Hidden="1" XYZ="0.655498271417734,0.617340165056105,1.11980438599318" Connections="424" ForcefieldType="h1" Charge="0.053" Components="H" Visible="0">
							<Properties Force="450.651038385199,112.779559442772,-10.649601700908" RelativeVelocity="0.613693247814702,-0.500218379778401,1.02529600964366"/>
						</Atom3d>
						<Bond ID="424" Mapping="409" Parent="5" Hidden="1" Connects="413,423" Visible="0"/>
						<Atom3d ID="425" HasProperties="1" Mapping="409" Parent="5" UserID="9" DisplayStyle="Line" Hidden="1" XYZ="0.646359254116757,0.612731108006224,1.17785616466305" Connections="426" ForcefieldType="h1" Charge="0.053" Components="H" Visible="0">
							<Properties Force="854.031240459003,-304.907962828275,-807.888132945939" RelativeVelocity="-0.627997005773978,0.450628663890657,0.322070678057629"/>
						</Atom3d>
						<Bond ID="426" Mapping="409" Parent="5" Hidden="1" Connects="413,425" Visible="0"/>
						<Atom3d ID="427" HasProperties="1" Mapping="409" Parent="5" UserID="10" DisplayStyle="Line" Hidden="1" XYZ="0.744641631720164,0.557247961307494,1.13170517372044" Connections="428" ForcefieldType="h1" Charge="0.053" Components="H" Visible="0">
							<Properties Force="-509.847106497518,-381.572247419376,-678.773947462689" RelativeVelocity="0.518118526135671,-0.544671827399309,0.542540361461884"/>
						</Atom3d>
						<Bond ID="428" Mapping="409" Parent="5" Hidden="1" Connects="415,427" Visible="0"/>
						<Atom3d ID="429" HasProperties="1" Mapping="409" Parent="5" UserID="11" DisplayStyle="Line" Hidden="1" XYZ="0.778860231583866,0.591440987321674,1.15243421478958" Connections="430" ForcefieldType="h1" Charge="0.053" Components="H" Visible="0">
							<Properties Force="-148.22363472068,640.834263857957,-345.415945159021" RelativeVelocity="0.235995176310202,0.175463347012663,-0.466533744310579"/>
						</Atom3d>
						<Bond ID="430" Mapping="409" Parent="5" Hidden="1" Connects="415,429" Visible="0"/>
						<Atom3d ID="431" HasProperties="1" Mapping="409" Parent="5" UserID="12" DisplayStyle="Line" Hidden="1" XYZ="0.753097549990492,0.610227186897617,1.09974072350906" Connections="432" ForcefieldType="h1" Charge="0.053" Components="H" Visible="0">
							<Properties Force="-188.651826011486,-703.20892168965,924.974967546588" RelativeVelocity="0.135132800918016,-0.891800289158062,-0.444270594887232"/>
						</Atom3d>
						<Bond ID="432" Mapping="409" Parent="5" Hidden="1" Connects="415,431" Visible="0"/>
						<Molecule ID="5" Mapping="409" Parent="2" Children="ci(24):23+410,5631" Name="Sketch 25" XYZ="0.185004987545936,-0.000923326971751626,0.192028171802445" Visible="0"/>
						<Atom3d ID="433" HasProperties="1" Mapping="409" Parent="7" UserID="13" DisplayStyle="Line" XYZ="1.03558339470732,0.0953289600004314,-0.586238590754361" Connections="435,441,443" ForcefieldType="c3&apos;" Charge="0.374" Components="C" Visible="0">
							<Properties Force="-455.223325501664,80.7328195346501,-748.254621137742" RelativeVelocity="0.0412436625545812,0.059236570880543,0.176536203469499"/>
						</Atom3d>
						<Atom3d ID="434" HasProperties="1" Mapping="409" Parent="7" UserID="14" DisplayStyle="Line" XYZ="0.995923050174174,0.0931735685622287,-0.606143756396092" Connections="435,437,439" ForcefieldType="n3m" Charge="-0.446" Components="N" Visible="0">
							<Properties Force="563.806271216963,-823.635745317487,24.3176404391598" RelativeVelocity="0.0154138013188327,-0.0909513546104162,0.00245047286446729"/>
						</Atom3d>
						<Bond ID="435" Mapping="409" Parent="7" Connects="433,434" Visible="0"/>
						<Atom3d ID="436" HasProperties="1" Mapping="409" Parent="7" UserID="15" DisplayStyle="Line" XYZ="0.973072644542584,0.132506231014327,-0.620199426212455" Connections="437,445,447,449" ForcefieldType="c4" Charge="0.064" Components="C" Visible="0">
							<Properties Force="-585.040199241907,-39.3104524710766,-439.108038017197" RelativeVelocity="0.0214146306743037,0.0895885231149161,0.0413223663824342"/>
						</Atom3d>
						<Bond ID="437" Mapping="409" Parent="7" Connects="434,436" Visible="0"/>
						<Atom3d ID="438" HasProperties="1" Mapping="409" Parent="7" UserID="16" DisplayStyle="Line" XYZ="0.97975201378938,0.0515080028198153,-0.62092217019514" Connections="439,451,453,455" ForcefieldType="c4" Charge="0.064" Components="C" Visible="0">
							<Properties Force="-6.06437251821259,-310.652374471571,-240.228192330995" RelativeVelocity="0.112362475485729,0.0164924017945506,0.0495287884980863"/>
						</Atom3d>
						<Bond ID="439" Mapping="409" Parent="7" Connects="434,438" Visible="0"/>
						<Atom3d ID="440" HasProperties="1" Mapping="409" Parent="7" UserID="17" DisplayStyle="Line" XYZ="1.05163263943377,0.130631964941663,-0.578367614928608" Connections="441" ForcefieldType="o1=" Charge="-0.45" Components="O" Visible="0">
							<Properties Force="499.861568762755,-39.9740294203338,420.549428393529" RelativeVelocity="0.0578436301451006,0.0240476000977849,-0.0736040656628115"/>
						</Atom3d>
						<Bond ID="441" Mapping="409" Parent="7" Connects="433,440" Type="Double" Visible="0"/>
						<Atom3d ID="442" HasProperties="1" Mapping="409" Parent="7" UserID="18" DisplayStyle="Line" Hidden="1" XYZ="1.05194344549158,0.0619330650306004,-0.58118713238989" Connections="443" ForcefieldType="h1" Charge="0.076" Components="H" Visible="0">
							<Properties Force="-273.901757532688,520.335229205819,50.8482245278352" RelativeVelocity="0.832612416220845,0.0702551880137741,0.594118438329368"/>
						</Atom3d>
						<Bond ID="443" Mapping="409" Parent="7" Hidden="1" Connects="433,442" Visible="0"/>
						<Atom3d ID="444" HasProperties="1" Mapping="409" Parent="7" UserID="19" DisplayStyle="Line" Hidden="1" XYZ="0.987073089286564,0.146656061041248,-0.650869773680221" Connections="445" ForcefieldType="h1" Charge="0.053" Components="H" Visible="0">
							<Properties Force="-81.2100225672243,-70.0162685171452,358.26046760915" RelativeVelocity="0.337170467971786,0.0665008708086824,0.438850766091536"/>
						</Atom3d>
						<Bond ID="445" Mapping="409" Parent="7" Hidden="1" Connects="436,444" Visible="0"/>
						<Atom3d ID="446" HasProperties="1" Mapping="409" Parent="7" UserID="20" DisplayStyle="Line" Hidden="1" XYZ="0.975073169735417,0.155384397291706,-0.593225832998395" Connections="447" ForcefieldType="h1" Charge="0.053" Components="H" Visible="0">
							<Properties Force="-59.1582299918782,472.602188909389,82.8361235531963" RelativeVelocity="-0.47801746429632,-0.631754871214037,0.941623543360797"/>
						</Atom3d>
						<Bond ID="447" Mapping="409" Parent="7" Hidden="1" Connects="436,446" Visible="0"/>
						<Atom3d ID="448" HasProperties="1" Mapping="409" Parent="7" UserID="21" DisplayStyle="Line" Hidden="1" XYZ="0.936928884444191,0.126288607212109,-0.627237426567046" Connections="449" ForcefieldType="h1" Charge="0.053" Components="H" Visible="0">
							<Properties Force="744.679992813513,-57.0261635371481,263.719529962192" RelativeVelocity="0.289976009072386,0.158524688249966,-0.0285660539311396"/>
						</Atom3d>
						<Bond ID="449" Mapping="409" Parent="7" Hidden="1" Connects="436,448" Visible="0"/>
						<Atom3d ID="450" HasProperties="1" Mapping="409" Parent="7" UserID="22" DisplayStyle="Line" Hidden="1" XYZ="0.967979068648452,0.0531124920948581,-0.654116537927761" Connections="451" ForcefieldType="h1" Charge="0.053" Components="H" Visible="0">
							<Properties Force="-383.26897998025,230.472212353492,-479.214907699697" RelativeVelocity="-0.91553145319874,-0.0686456244504502,-0.330905249192591"/>
						</Atom3d>
						<Bond ID="451" Mapping="409" Parent="7" Hidden="1" Connects="438,450" Visible="0"/>
						<Atom3d ID="452" HasProperties="1" Mapping="409" Parent="7" UserID="23" DisplayStyle="Line" Hidden="1" XYZ="0.954624952110921,0.0397838214682371,-0.599594619785066" Connections="453" ForcefieldType="h1" Charge="0.053" Components="H" Visible="0">
							<Properties Force="-668.089180650515,-187.917132573109,357.260835290581" RelativeVelocity="-0.389464905388709,-0.0174525267508329,0.0193019601472815"/>
						</Atom3d>
						<Bond ID="453" Mapping="409" Parent="7" Hidden="1" Connects="438,452" Visible="0"/>
						<Atom3d ID="454" HasProperties="1" Mapping="409" Parent="7" UserID="24" DisplayStyle="Line" Hidden="1" XYZ="1.00298137039105,0.0246147704555019,-0.622854727221195" Connections="455" ForcefieldType="h1" Charge="0.053" Components="H" Visible="0">
							<Properties Force="632.363191359096,166.615890636033,265.861223276857" RelativeVelocity="-0.00596345052647586,0.529537004631939,-0.308622338822662"/>
						</Atom3d>
						<Bond ID="455" Mapping="409" Parent="7" Hidden="1" Connects="438,454" Visible="0"/>
						<Molecule ID="7" Mapping="409" Parent="2" Children="ci(24):23+433,5632" Name="Sketch 25" XYZ="0.448065734223708,0.0640093906008154,0.192028171802445" Visible="0"/>
						<Atom3d ID="456" HasProperties="1" Mapping="409" Parent="9" UserID="25" DisplayStyle="Line" XYZ="-0.521722986030829,-0.20493801554513,1.50037216637017" Connections="458,464,466" ForcefieldType="c3&apos;" Charge="0.374" Components="C" Visible="0">
							<Properties Force="595.209653065723,-653.068938783075,-214.003074083649" RelativeVelocity="-0.101633364499243,0.0295271507994844,-0.139607580858164"/>
						</Atom3d>
						<Atom3d ID="457" HasProperties="1" Mapping="409" Parent="9" UserID="26" DisplayStyle="Line" XYZ="-0.516880170944389,-0.247654044166595,1.5128936936895" Connections="458,460,462" ForcefieldType="n3m" Charge="-0.446" Components="N" Visible="0">
							<Properties Force="1109.59645051233,586.830106945642,-147.57988986106" RelativeVelocity="-0.0848114307551696,0.0832354581628787,0.17919503390808"/>
						</Atom3d>
						<Bond ID="458" Mapping="409" Parent="9" Connects="456,457" Visible="0"/>
						<Atom3d ID="459" HasProperties="1" Mapping="409" Parent="9" UserID="27" DisplayStyle="Line" XYZ="-0.475086490650467,-0.267480975035096,1.49949387392829" Connections="460,468,470,472" ForcefieldType="c4" Charge="0.064" Components="C" Visible="0">
							<Properties Force="-272.242945927575,86.6719103293894,-803.986717353052" RelativeVelocity="-0.17904449320529,0.331263770498822,-0.0025426815685563"/>
						</Atom3d>
						<Bond ID="460" Mapping="409" Parent="9" Connects="457,459" Visible="0"/>
						<Atom3d ID="461" HasProperties="1" Mapping="409" Parent="9" UserID="28" DisplayStyle="Line" XYZ="-0.546161221571378,-0.276268290877847,1.53559788495556" Connections="462,474,476,478" ForcefieldType="c4" Charge="0.064" Components="C" Visible="0">
							<Properties Force="-445.683960979235,25.6636817061315,-74.5845081272667" RelativeVelocity="-0.0961917236067516,0.270854778981136,-0.0115732035362947"/>
						</Atom3d>
						<Bond ID="462" Mapping="409" Parent="9" Connects="457,461" Visible="0"/>
						<Atom3d ID="463" HasProperties="1" Mapping="409" Parent="9" UserID="29" DisplayStyle="Line" XYZ="-0.495318422998604,-0.185480657453577,1.4778241306152" Connections="464" ForcefieldType="o1=" Charge="-0.45" Components="O" Visible="0">
							<Properties Force="322.354933743332,18.7005937771174,-146.188714045936" RelativeVelocity="-0.0379314225275419,-0.00878549942764423,0.0331123608872196"/>
						</Atom3d>
						<Bond ID="464" Mapping="409" Parent="9" Connects="456,463" Type="Double" Visible="0"/>
						<Atom3d ID="465" HasProperties="1" Mapping="409" Parent="9" UserID="30" DisplayStyle="Line" Hidden="1" XYZ="-0.550468014086803,-0.187457348684631,1.51018674886907" Connections="466" ForcefieldType="h1" Charge="0.076" Components="H" Visible="0">
							<Properties Force="-961.062861076018,6.52148142215788,629.241582821728" RelativeVelocity="0.506524240261862,0.759753054468726,-0.871412864982508"/>
						</Atom3d>
						<Bond ID="466" Mapping="409" Parent="9" Hidden="1" Connects="456,465" Visible="0"/>
						<Atom3d ID="467" HasProperties="1" Mapping="409" Parent="9" UserID="31" DisplayStyle="Line" Hidden="1" XYZ="-0.457162420127511,-0.288113860476484,1.52088226086628" Connections="468" ForcefieldType="h1" Charge="0.053" Components="H" Visible="0">
							<Properties Force="-213.439113940293,-564.541399345873,1372.37156506679" RelativeVelocity="0.00382295112652217,0.443958536852743,-0.234384589197722"/>
						</Atom3d>
						<Bond ID="468" Mapping="409" Parent="9" Hidden="1" Connects="459,467" Visible="0"/>
						<Atom3d ID="469" HasProperties="1" Mapping="409" Parent="9" UserID="32" DisplayStyle="Line" Hidden="1" XYZ="-0.450235635062133,-0.243076877070671,1.49456551078376" Connections="470" ForcefieldType="h1" Charge="0.053" Components="H" Visible="0">
							<Properties Force="207.600418391874,532.136298342661,-450.623874126776" RelativeVelocity="0.235000551075106,-0.00568480388762831,-0.0419760445675764"/>
						</Atom3d>
						<Bond ID="470" Mapping="409" Parent="9" Hidden="1" Connects="459,469" Visible="0"/>
						<Atom3d ID="471" HasProperties="1" Mapping="409" Parent="9" UserID="33" DisplayStyle="Line" Hidden="1" XYZ="-0.479481055230787,-0.288908062731961,1.47119217435484" Connections="472" ForcefieldType="h1" Charge="0.053" Components="H" Visible="0">
							<Properties Force="-53.5056808058655,183.295251182653,-420.17820630993" RelativeVelocity="-0.43774394202161,0.81030266916975,-0.224231830161534"/>
						</Atom3d>
						<Bond ID="472" Mapping="409" Parent="9" Hidden="1" Connects="459,471" Visible="0"/>
						<Atom3d ID="473" HasProperties="1" Mapping="409" Parent="9" UserID="34" DisplayStyle="Line" Hidden="1" XYZ="-0.533313295383974,-0.287353412908732,1.56656616615891" Connections="474" ForcefieldType="h1" Charge="0.053" Components="H" Visible="0">
							<Properties Force="344.596271133428,-38.7815576051202,503.588546061096" RelativeVelocity="-0.12724155917913,0.637063611913514,0.375945950926094"/>
						</Atom3d>
						<Bond ID="474" Mapping="409" Parent="9" Hidden="1" Connects="461,473" Visible="0"/>
						<Atom3d ID="475" HasProperties="1" Mapping="409" Parent="9" UserID="35" DisplayStyle="Line" Hidden="1" XYZ="-0.551235714482529,-0.30597313757032,1.51602660364482" Connections="476" ForcefieldType="h1" Charge="0.053" Components="H" Visible="0">
							<Properties Force="-264.849298023642,-25.9442943839328,-87.3113947634369" RelativeVelocity="-1.10106626487732,0.162453805778876,0.153620674745621"/>
						</Atom3d>
						<Bond ID="476" Mapping="409" Parent="9" Hidden="1" Connects="461,475" Visible="0"/>
						<Atom3d ID="477" HasProperties="1" Mapping="409" Parent="9" UserID="36" DisplayStyle="Line" Hidden="1" XYZ="-0.576787000042822,-0.259259167568757,1.54261343075846" Connections="478" ForcefieldType="h1" Charge="0.053" Components="H" Visible="0">
							<Properties Force="-116.324916232017,-36.0924962814453,-28.5876482902547" RelativeVelocity="0.896358214545903,-0.172837584080663,-0.469092433287282"/>
						</Atom3d>
						<Bond ID="478" Mapping="409" Parent="9" Hidden="1" Connects="461,477" Visible="0"/>
						<Molecule ID="9" Mapping="409" Parent="2" Children="ci(24):23+456,5633" Name="Sketch 25" XYZ="0.448065734223708,0.0640093906008154,0.192028171802445" Visible="0"/>
						<Atom3d ID="479" HasProperties="1" Mapping="409" Parent="11" UserID="37" DisplayStyle="Line" XYZ="0.416525737355163,0.621852194307395,0.617530020239361" Connections="481,487,489" ForcefieldType="c3&apos;" Charge="0.374" Components="C">
							<Properties Force="-999.131102475914,565.012761867811,-2112.87198321688" RelativeVelocity="0.162465518359936,0.108203586615069,0.370084322061344"/>
						</Atom3d>
						<Atom3d ID="480" HasProperties="1" Mapping="409" Parent="11" UserID="38" DisplayStyle="Line" XYZ="0.383988820105864,0.651554041678677,0.629108556285436" Connections="481,483,485" ForcefieldType="n3m" Charge="-0.446" Components="N">
							<Properties Force="-122.236230770659,-807.153525708864,-43.5766116316141" RelativeVelocity="0.158302767531488,0.0675774945396456,0.140151680320369"/>
						</Atom3d>
						<Bond ID="481" Mapping="409" Parent="11" Connects="479,480"/>
						<Atom3d ID="482" HasProperties="1" Mapping="409" Parent="11" UserID="39" DisplayStyle="Line" XYZ="0.356699589079614,0.669792850632094,0.594440660782623" Connections="483,491,493,495" ForcefieldType="c4" Charge="0.064" Components="C">
							<Properties Force="1016.92191229677,802.651311067953,288.733978968972" RelativeVelocity="0.207976526225879,-0.182166010942044,0.0084078644219593"/>
						</Atom3d>
						<Bond ID="483" Mapping="409" Parent="11" Connects="480,482"/>
						<Atom3d ID="484" HasProperties="1" Mapping="409" Parent="11" UserID="40" DisplayStyle="Line" XYZ="0.357754490633527,0.639052141306309,0.667548251672274" Connections="485,497,499,501" ForcefieldType="c4" Charge="0.064" Components="C">
							<Properties Force="84.4958759609786,38.9620462150743,1295.81010532322" RelativeVelocity="-0.0708977340367361,0.183100463871007,0.0744694332554471"/>
						</Atom3d>
						<Bond ID="485" Mapping="409" Parent="11" Connects="480,484"/>
						<Atom3d ID="486" HasProperties="1" Mapping="409" Parent="11" UserID="41" DisplayStyle="Line" XYZ="0.426516149698455,0.616096198856281,0.577718413724561" Connections="487" ForcefieldType="o1=" Charge="-0.45" Components="O">
							<Properties Force="-32.0554116791931,71.4379181422214,2598.61311955075" RelativeVelocity="0.0453379335830455,0.24924079100929,-0.0827928363694637"/>
						</Atom3d>
						<Bond ID="487" Mapping="409" Parent="11" Connects="479,486" Type="Double"/>
						<Atom3d ID="488" HasProperties="1" Mapping="409" Parent="11" UserID="42" DisplayStyle="Line" Hidden="1" XYZ="0.427209842118279,0.603529534950798,0.647408211928727" Connections="489" ForcefieldType="h1" Charge="0.076" Components="H">
							<Properties Force="442.12592986208,-124.751821672179,-442.324623397083" RelativeVelocity="0.76020282776015,-1.18670038991064,0.579211588079366"/>
						</Atom3d>
						<Bond ID="489" Mapping="409" Parent="11" Hidden="1" Connects="479,488"/>
						<Atom3d ID="490" HasProperties="1" Mapping="409" Parent="11" UserID="43" DisplayStyle="Line" Hidden="1" XYZ="0.376611877842587,0.677237206478158,0.565118537575628" Connections="491" ForcefieldType="h1" Charge="0.053" Components="H">
							<Properties Force="-219.213945730064,-69.252587995548,103.8468364241" RelativeVelocity="-0.207577382764899,0.218886417540124,-0.534429639474137"/>
						</Atom3d>
						<Bond ID="491" Mapping="409" Parent="11" Hidden="1" Connects="482,490"/>
						<Atom3d ID="492" HasProperties="1" Mapping="409" Parent="11" UserID="44" DisplayStyle="Line" Hidden="1" XYZ="0.34403840646499,0.70062348820097,0.607857801735094" Connections="493" ForcefieldType="h1" Charge="0.053" Components="H">
							<Properties Force="-71.6315966302742,153.256404088533,-138.980958599284" RelativeVelocity="-0.493424129688699,0.0102463679119174,0.0846950208790081"/>
						</Atom3d>
						<Bond ID="493" Mapping="409" Parent="11" Hidden="1" Connects="482,492"/>
						<Atom3d ID="494" HasProperties="1" Mapping="409" Parent="11" UserID="45" DisplayStyle="Line" Hidden="1" XYZ="0.329444136309881,0.649621588132096,0.587076223247359" Connections="495" ForcefieldType="h1" Charge="0.053" Components="H">
							<Properties Force="-691.78800064532,-628.169628190165,-399.384918242195" RelativeVelocity="0.347750333085859,-1.30334865005127,0.382162104072882"/>
						</Atom3d>
						<Bond ID="495" Mapping="409" Parent="11" Hidden="1" Connects="482,494"/>
						<Atom3d ID="496" HasProperties="1" Mapping="409" Parent="11" UserID="46" DisplayStyle="Line" Hidden="1" XYZ="0.334162136283921,0.610058280524927,0.663775133287088" Connections="497" ForcefieldType="h1" Charge="0.053" Components="H">
							<Properties Force="716.842003762912,546.476847001892,-95.7491967700428" RelativeVelocity="0.403838200004858,-0.0884063701857483,0.513683705812007"/>
						</Atom3d>
						<Bond ID="497" Mapping="409" Parent="11" Hidden="1" Connects="484,496"/>
						<Atom3d ID="498" HasProperties="1" Mapping="409" Parent="11" UserID="47" DisplayStyle="Line" Hidden="1" XYZ="0.338325960508661,0.666153819518159,0.68396132823783" Connections="499" ForcefieldType="h1" Charge="0.053" Components="H">
							<Properties Force="232.878181187858,-118.452480426686,-853.424623019659" RelativeVelocity="-0.101326305914853,-0.306117295274763,0.0832716162469132"/>
						</Atom3d>
						<Bond ID="499" Mapping="409" Parent="11" Hidden="1" Connects="484,498"/>
						<Atom3d ID="500" HasProperties="1" Mapping="409" Parent="11" UserID="48" DisplayStyle="Line" Hidden="1" XYZ="0.381802295149651,0.633695502383836,0.694556042037118" Connections="501" ForcefieldType="h1" Charge="0.053" Components="H">
							<Properties Force="-273.171767218828,-448.119542707763,-199.865489882164" RelativeVelocity="-0.770834819185453,0.0684646573690146,0.659542677803468"/>
						</Atom3d>
						<Bond ID="501" Mapping="409" Parent="11" Hidden="1" Connects="484,500"/>
						<Molecule ID="11" Mapping="409" Parent="2" Children="ci(24):23+479,5634" Name="Sketch 25" XYZ="0.448065734223708,0.0640093906008154,0.192028171802445"/>
						<Atom3d ID="502" HasProperties="1" Mapping="409" Parent="13" UserID="49" DisplayStyle="Line" XYZ="-0.0477421039511956,-0.0434628682983426,0.0455608181472767" Connections="504,510,512" ForcefieldType="c3&apos;" Charge="0.374" Components="C" Visible="0">
							<Properties Force="354.220507124591,-1518.54990160396,2050.07982155057" RelativeVelocity="0.08998075770635,0.119718555926883,-0.0708531984087063"/>
						</Atom3d>
						<Atom3d ID="503" HasProperties="1" Mapping="409" Parent="13" UserID="50" DisplayStyle="Line" XYZ="-0.0432638885174636,-0.0447371401419006,0.00287946858634668" Connections="504,506,508" ForcefieldType="n3m" Charge="-0.446" Components="N" Visible="0">
							<Properties Force="322.423314615311,-133.92361507944,-444.063611827277" RelativeVelocity="-0.0357923054311243,0.0169714424858904,0.0714041003416207"/>
						</Atom3d>
						<Bond ID="504" Mapping="409" Parent="13" Connects="502,503" Visible="0"/>
						<Atom3d ID="505" HasProperties="1" Mapping="409" Parent="13" UserID="51" DisplayStyle="Line" XYZ="-0.0170778223359226,-0.0816030012791586,-0.0144655667915963" Connections="506,514,516,518" ForcefieldType="c4" Charge="0.064" Components="C" Visible="0">
							<Properties Force="-1.04795208549446,452.104132843417,593.98819859194" RelativeVelocity="0.280562941535879,-0.0615100389713161,-0.170810581003499"/>
						</Atom3d>
						<Bond ID="506" Mapping="409" Parent="13" Connects="503,505" Visible="0"/>
						<Atom3d ID="507" HasProperties="1" Mapping="409" Parent="13" UserID="52" DisplayStyle="Line" XYZ="-0.0410034210041436,-0.00286068519829002,-0.0179427507452293" Connections="508,520,522,524" ForcefieldType="c4" Charge="0.064" Components="C" Visible="0">
							<Properties Force="-843.045900536776,97.7093768422621,234.710956967879" RelativeVelocity="-0.0457134037827269,-0.0253467874520454,-0.161701578736905"/>
						</Atom3d>
						<Bond ID="508" Mapping="409" Parent="13" Connects="503,507" Visible="0"/>
						<Atom3d ID="509" HasProperties="1" Mapping="409" Parent="13" UserID="53" DisplayStyle="Line" XYZ="-0.0430429455731206,-0.0769734638567756,0.0691270787821397" Connections="510" ForcefieldType="o1=" Charge="-0.45" Components="O" Visible="0">
							<Properties Force="-298.208451790116,1690.46456188326,-584.689238477547" RelativeVelocity="0.00132020172870944,-0.0163758150176734,-0.0556321247179613"/>
						</Atom3d>
						<Bond ID="510" Mapping="409" Parent="13" Connects="502,509" Type="Double" Visible="0"/>
						<Atom3d ID="511" HasProperties="1" Mapping="409" Parent="13" UserID="54" DisplayStyle="Line" Hidden="1" XYZ="-0.0536918257827716,-0.00974205246623433,0.0600062980839127" Connections="512" ForcefieldType="h1" Charge="0.076" Components="H" Visible="0">
							<Properties Force="-118.444752270175,-554.964567014921,-190.194322648324" RelativeVelocity="-0.454474258211476,0.480122309339537,-0.47352933147095"/>
						</Atom3d>
						<Bond ID="512" Mapping="409" Parent="13" Hidden="1" Connects="502,511" Visible="0"/>
						<Atom3d ID="513" HasProperties="1" Mapping="409" Parent="13" UserID="55" DisplayStyle="Line" Hidden="1" XYZ="0.0184955829617024,-0.0763643751010716,-0.0127331609579873" Connections="514" ForcefieldType="h1" Charge="0.053" Components="H" Visible="0">
							<Properties Force="41.33947846482,47.4293858275187,165.335702243396" RelativeVelocity="-0.269729892749125,-0.0465226992090923,0.678504782172995"/>
						</Atom3d>
						<Bond ID="514" Mapping="409" Parent="13" Hidden="1" Connects="505,513" Visible="0"/>
						<Atom3d ID="515" HasProperties="1" Mapping="409" Parent="13" UserID="56" DisplayStyle="Line" Hidden="1" XYZ="-0.0239652428399616,-0.0868253630667786,-0.0480200738366943" Connections="516" ForcefieldType="h1" Charge="0.053" Components="H" Visible="0">
							<Properties Force="-457.777675576263,6.89695964726832,-831.393271838255" RelativeVelocity="-0.460765678587492,-0.332844180195551,-0.223646655161389"/>
						</Atom3d>
						<Bond ID="516" Mapping="409" Parent="13" Hidden="1" Connects="505,515" Visible="0"/>
						<Atom3d ID="517" HasProperties="1" Mapping="409" Parent="13" UserID="57" DisplayStyle="Line" Hidden="1" XYZ="-0.0260001095182016,-0.110671739618903,0.00378405891879567" Connections="518" ForcefieldType="h1" Charge="0.053" Components="H" Visible="0">
							<Properties Force="114.53924365418,-374.026211439725,23.0531180104336" RelativeVelocity="0.300056719277224,-0.475822355856198,0.114865440855601"/>
						</Atom3d>
						<Bond ID="518" Mapping="409" Parent="13" Hidden="1" Connects="505,517" Visible="0"/>
						<Atom3d ID="519" HasProperties="1" Mapping="409" Parent="13" UserID="58" DisplayStyle="Line" Hidden="1" XYZ="-0.00996936702544964,0.0119929983868738,-0.0157063248330383" Connections="520" ForcefieldType="h1" Charge="0.053" Components="H" Visible="0">
							<Properties Force="1112.99682666985,460.905350734672,-24.5847219110756" RelativeVelocity="0.470040983208983,0.165152075800982,-0.45147185034652"/>
						</Atom3d>
						<Bond ID="520" Mapping="409" Parent="13" Hidden="1" Connects="507,519" Visible="0"/>
						<Atom3d ID="521" HasProperties="1" Mapping="409" Parent="13" UserID="59" DisplayStyle="Line" Hidden="1" XYZ="-0.0651298302359096,0.0195839498131472,-0.00412087111208732" Connections="522" ForcefieldType="h1" Charge="0.053" Components="H" Visible="0">
							<Properties Force="-77.0901404989614,64.2651875807453,259.717651965161" RelativeVelocity="0.621247132281519,-0.182816426465501,-0.0809183008236539"/>
						</Atom3d>
						<Bond ID="522" Mapping="409" Parent="13" Hidden="1" Connects="507,521" Visible="0"/>
						<Atom3d ID="523" HasProperties="1" Mapping="409" Parent="13" UserID="60" DisplayStyle="Line" Hidden="1" XYZ="-0.0511880648277816,-0.00544095969733893,-0.0509010484411353" Connections="524" ForcefieldType="h1" Charge="0.053" Components="H" Visible="0">
							<Properties Force="-63.123774888958,-207.688662135038,-1139.75495630938" RelativeVelocity="-0.286477574190201,-0.399255526423833,0.440280583294247"/>
						</Atom3d>
						<Bond ID="524" Mapping="409" Parent="13" Hidden="1" Connects="507,523" Visible="0"/>
						<Molecule ID="13" Mapping="409" Parent="2" Children="ci(24):23+502,5635" Name="Sketch 25" XYZ="0.448065734223708,0.0640093906008154,0.192028171802445" Visible="0"/>
						<Atom3d ID="525" HasProperties="1" Mapping="409" Parent="15" UserID="61" DisplayStyle="Line" XYZ="0.424261182114783,1.64600250420627,-0.184222899527563" Connections="527,533,535" ForcefieldType="c3&apos;" Charge="0.374" Components="C" Visible="0">
							<Properties Force="551.456109414588,255.016534271609,-38.6180954802786" RelativeVelocity="0.0341183932855994,-0.032148044063772,0.126193951194023"/>
						</Atom3d>
						<Atom3d ID="526" HasProperties="1" Mapping="409" Parent="15" UserID="62" DisplayStyle="Line" XYZ="0.46747885680967,1.64542071781046,-0.183028065240673" Connections="527,529,531" ForcefieldType="n3m" Charge="-0.446" Components="N" Visible="0">
							<Properties Force="1073.12665635242,1060.4297083898,929.081424781665" RelativeVelocity="0.501616833957804,0.047700552821878,-0.217915423410362"/>
						</Atom3d>
						<Bond ID="527" Mapping="409" Parent="15" Connects="525,526" Visible="0"/>
						<Atom3d ID="528" HasProperties="1" Mapping="409" Parent="15" UserID="63" DisplayStyle="Line" XYZ="0.493312679835649,1.6285976025601,-0.219303623879934" Connections="529,537,539,541" ForcefieldType="c4" Charge="0.064" Components="C" Visible="0">
							<Properties Force="-266.169973894936,443.803708230339,-608.465938006341" RelativeVelocity="0.26759523362725,-0.0137353618194776,-0.144665952910422"/>
						</Atom3d>
						<Bond ID="529" Mapping="409" Parent="15" Connects="526,528" Visible="0"/>
						<Atom3d ID="530" HasProperties="1" Mapping="409" Parent="15" UserID="64" DisplayStyle="Line" XYZ="0.487538213829843,1.68000194435897,-0.155666432509506" Connections="531,543,545,547" ForcefieldType="c4" Charge="0.064" Components="C" Visible="0">
							<Properties Force="-368.562425051726,-20.1011557230715,245.585861384975" RelativeVelocity="-0.269433123770603,-0.0451533429369927,0.0359594760253585"/>
						</Atom3d>
						<Bond ID="531" Mapping="409" Parent="15" Connects="526,530" Visible="0"/>
						<Atom3d ID="532" HasProperties="1" Mapping="409" Parent="15" UserID="65" DisplayStyle="Line" XYZ="0.404484514139185,1.62655007792552,-0.211474106118598" Connections="533" ForcefieldType="o1=" Charge="-0.45" Components="O" Visible="0">
							<Properties Force="-1375.32906032284,-802.533766623944,-895.159445461428" RelativeVelocity="0.261274040826271,0.128991768378532,0.152832988312443"/>
						</Atom3d>
						<Bond ID="533" Mapping="409" Parent="15" Connects="525,532" Type="Double" Visible="0"/>
						<Atom3d ID="534" HasProperties="1" Mapping="409" Parent="15" UserID="66" DisplayStyle="Line" Hidden="1" XYZ="0.409557444368519,1.66729721495073,-0.159540197054523" Connections="535" ForcefieldType="h1" Charge="0.076" Components="H" Visible="0">
							<Properties Force="-297.739782138891,175.034062870641,513.952542907669" RelativeVelocity="1.20635591022715,-0.216333298142682,0.481078451601723"/>
						</Atom3d>
						<Bond ID="535" Mapping="409" Parent="15" Hidden="1" Connects="525,534" Visible="0"/>
						<Atom3d ID="536" HasProperties="1" Mapping="409" Parent="15" UserID="67" DisplayStyle="Line" Hidden="1" XYZ="0.520118882705166,1.60767554521176,-0.209712479359175" Connections="537" ForcefieldType="h1" Charge="0.053" Components="H" Visible="0">
							<Properties Force="307.530545996881,-194.283127814478,376.75970183636" RelativeVelocity="0.655134072473349,-0.473054352241845,-0.41937091962935"/>
						</Atom3d>
						<Bond ID="537" Mapping="409" Parent="15" Hidden="1" Connects="528,536" Visible="0"/>
						<Atom3d ID="538" HasProperties="1" Mapping="409" Parent="15" UserID="68" DisplayStyle="Line" Hidden="1" XYZ="0.506909142248339,1.65440539460288,-0.241914622353258" Connections="539" ForcefieldType="h1" Charge="0.053" Components="H" Visible="0">
							<Properties Force="-270.497661430553,-211.85641794363,379.963400188131" RelativeVelocity="-0.821094092382845,-0.0499413126212587,0.0651160751710369"/>
						</Atom3d>
						<Bond ID="539" Mapping="409" Parent="15" Hidden="1" Connects="528,538" Visible="0"/>
						<Atom3d ID="540" HasProperties="1" Mapping="409" Parent="15" UserID="69" DisplayStyle="Line" Hidden="1" XYZ="0.470800571448321,1.60884342912792,-0.237968202539461" Connections="541" ForcefieldType="h1" Charge="0.053" Components="H" Visible="0">
							<Properties Force="47.6512926833414,-372.719822879571,-518.818765456947" RelativeVelocity="-0.0715724238498371,0.0742277456548968,0.132502603390405"/>
						</Atom3d>
						<Bond ID="541" Mapping="409" Parent="15" Hidden="1" Connects="528,540" Visible="0"/>
						<Atom3d ID="542" HasProperties="1" Mapping="409" Parent="15" UserID="70" DisplayStyle="Line" Hidden="1" XYZ="0.47668277086741,1.67995004937431,-0.120938592505542" Connections="543" ForcefieldType="h1" Charge="0.053" Components="H" Visible="0">
							<Properties Force="92.7657402020817,-456.257140099836,-279.920245660614" RelativeVelocity="-0.147691400665895,0.330741345997039,-0.0980499649740211"/>
						</Atom3d>
						<Bond ID="543" Mapping="409" Parent="15" Hidden="1" Connects="530,542" Visible="0"/>
						<Atom3d ID="544" HasProperties="1" Mapping="409" Parent="15" UserID="71" DisplayStyle="Line" Hidden="1" XYZ="0.478458387601869,1.71314984760849,-0.16572928835591" Connections="545" ForcefieldType="h1" Charge="0.053" Components="H" Visible="0">
							<Properties Force="65.0675820776952,107.056882443657,-405.343022275411" RelativeVelocity="1.17991829336904,0.71999699931074,-0.857501877363648"/>
						</Atom3d>
						<Bond ID="545" Mapping="409" Parent="15" Hidden="1" Connects="530,544" Visible="0"/>
						<Atom3d ID="546" HasProperties="1" Mapping="409" Parent="15" UserID="72" DisplayStyle="Line" Hidden="1" XYZ="0.522609246463184,1.67617659928844,-0.15762706455598" Connections="547" ForcefieldType="h1" Charge="0.053" Components="H" Visible="0">
							<Properties Force="431.789678084269,44.6798030283931,133.173072296057" RelativeVelocity="0.420485970623508,-0.746908372683006,0.221680684105879"/>
						</Atom3d>
						<Bond ID="547" Mapping="409" Parent="15" Hidden="1" Connects="530,546" Visible="0"/>
						<Molecule ID="15" Mapping="409" Parent="2" Children="ci(24):23+525,5636" Name="Sketch 25" XYZ="0.448065734223708,0.0640093906008154,0.192028171802445" Visible="0"/>
						<Atom3d ID="548" HasProperties="1" Mapping="409" Parent="17" UserID="73" DisplayStyle="Line" XYZ="0.363157397992151,0.644810016089165,0.392063055884667" Connections="550,556,558" ForcefieldType="c3&apos;" Charge="0.374" Components="C">
							<Properties Force="-944.929979278108,617.139941915982,222.874351829633" RelativeVelocity="0.0448996403399717,0.029781775752571,-0.19697619170164"/>
						</Atom3d>
						<Atom3d ID="549" HasProperties="1" Mapping="409" Parent="17" UserID="74" DisplayStyle="Line" XYZ="0.37266143479685,0.611719870912083,0.417523437101432" Connections="550,552,554" ForcefieldType="n3m" Charge="-0.446" Components="N">
							<Properties Force="367.849420322831,227.197446951533,1195.73650578323" RelativeVelocity="0.0628982093626783,0.0169246825012878,-0.0198806470682053"/>
						</Atom3d>
						<Bond ID="550" Mapping="409" Parent="17" Connects="548,549"/>
						<Atom3d ID="551" HasProperties="1" Mapping="409" Parent="17" UserID="75" DisplayStyle="Line" XYZ="0.360459918374402,0.609983475741321,0.462901165531996" Connections="552,560,562,564" ForcefieldType="c4" Charge="0.064" Components="C">
							<Properties Force="1101.01807008672,-453.733835790726,-165.320608697804" RelativeVelocity="0.0844793809382279,0.300028472149813,0.0541815353901467"/>
						</Atom3d>
						<Bond ID="552" Mapping="409" Parent="17" Connects="549,551"/>
						<Atom3d ID="553" HasProperties="1" Mapping="409" Parent="17" UserID="76" DisplayStyle="Line" XYZ="0.387055816597518,0.572574553046856,0.399693809485226" Connections="554,566,568,570" ForcefieldType="c4" Charge="0.064" Components="C">
							<Properties Force="-1216.73413722466,-807.273436074114,-1595.9764703365" RelativeVelocity="0.249582047585567,0.217422109633426,-0.150912009186314"/>
						</Atom3d>
						<Bond ID="554" Mapping="409" Parent="17" Connects="549,553"/>
						<Atom3d ID="555" HasProperties="1" Mapping="409" Parent="17" UserID="77" DisplayStyle="Line" XYZ="0.343237823286328,0.677050945318445,0.405096875984462" Connections="556" ForcefieldType="o1=" Charge="-0.45" Components="O">
							<Properties Force="315.322734506494,30.0978472614274,-441.995502706432" RelativeVelocity="-0.0264752907546856,0.0906258820490624,-0.0609407557459005"/>
						</Atom3d>
						<Bond ID="556" Mapping="409" Parent="17" Connects="548,555" Type="Double"/>
						<Atom3d ID="557" HasProperties="1" Mapping="409" Parent="17" UserID="78" DisplayStyle="Line" Hidden="1" XYZ="0.373414985191807,0.638717953000164,0.358032324175304" Connections="558" ForcefieldType="h1" Charge="0.076" Components="H">
							<Properties Force="76.1531431602176,187.685157345543,-358.345869639177" RelativeVelocity="0.036074898276399,0.491395925421209,0.595906883858166"/>
						</Atom3d>
						<Bond ID="558" Mapping="409" Parent="17" Hidden="1" Connects="548,557"/>
						<Atom3d ID="559" HasProperties="1" Mapping="409" Parent="17" UserID="79" DisplayStyle="Line" Hidden="1" XYZ="0.388632819698509,0.596359320054462,0.481972977302319" Connections="560" ForcefieldType="h1" Charge="0.053" Components="H">
							<Properties Force="-263.954200558438,210.952911700773,-55.4548233771292" RelativeVelocity="-0.158567666018897,-0.299877998818142,-0.459130792176582"/>
						</Atom3d>
						<Bond ID="560" Mapping="409" Parent="17" Hidden="1" Connects="551,559"/>
						<Atom3d ID="561" HasProperties="1" Mapping="409" Parent="17" UserID="80" DisplayStyle="Line" Hidden="1" XYZ="0.333893463021751,0.587315295704024,0.465318745890964" Connections="562" ForcefieldType="h1" Charge="0.053" Components="H">
							<Properties Force="-742.770945146415,-209.581040626463,412.658683569356" RelativeVelocity="1.04986445435558,0.394965317235568,0.164947971967262"/>
						</Atom3d>
						<Bond ID="562" Mapping="409" Parent="17" Hidden="1" Connects="551,561"/>
						<Atom3d ID="563" HasProperties="1" Mapping="409" Parent="17" UserID="81" DisplayStyle="Line" Hidden="1" XYZ="0.354156499605438,0.642619536341834,0.472838797177485" Connections="564" ForcefieldType="h1" Charge="0.053" Components="H">
							<Properties Force="-407.566019104405,617.50659583536,625.680386468337" RelativeVelocity="0.86334278573775,0.000802165135368948,-0.40919029688695"/>
						</Atom3d>
						<Bond ID="564" Mapping="409" Parent="17" Hidden="1" Connects="551,563"/>
						<Atom3d ID="565" HasProperties="1" Mapping="409" Parent="17" UserID="82" DisplayStyle="Line" Hidden="1" XYZ="0.388468528321741,0.544550624486651,0.42026638697054" Connections="566" ForcefieldType="h1" Charge="0.053" Components="H">
							<Properties Force="-188.594736542726,-391.514316688671,955.114700391865" RelativeVelocity="1.14401600725119,-0.46115682603844,0.116476453286198"/>
						</Atom3d>
						<Bond ID="566" Mapping="409" Parent="17" Hidden="1" Connects="553,565"/>
						<Atom3d ID="567" HasProperties="1" Mapping="409" Parent="17" UserID="83" DisplayStyle="Line" Hidden="1" XYZ="0.417692361703082,0.574802496701426,0.385066851696439" Connections="568" ForcefieldType="h1" Charge="0.053" Components="H">
							<Properties Force="1387.70582997842,260.488518573036,-726.286387325397" RelativeVelocity="0.765844872243081,0.654531862565304,0.0116970102325799"/>
						</Atom3d>
						<Bond ID="568" Mapping="409" Parent="17" Hidden="1" Connects="553,567"/>
						<Atom3d ID="569" HasProperties="1" Mapping="409" Parent="17" UserID="84" DisplayStyle="Line" Hidden="1" XYZ="0.36208715010072,0.565158487308692,0.374104296750322" Connections="570" ForcefieldType="h1" Charge="0.053" Components="H">
							<Properties Force="444.224523219147,-265.804876054314,111.459799175311" RelativeVelocity="-0.414266856355173,0.815652867289256,0.786613715566585"/>
						</Atom3d>
						<Bond ID="570" Mapping="409" Parent="17" Hidden="1" Connects="553,569"/>
						<Molecule ID="17" Mapping="409" Parent="2" Children="ci(24):23+548,5637" Name="Sketch 25" XYZ="0.448065734223708,0.0640093906008154,0.192028171802445"/>
						<Atom3d ID="571" HasProperties="1" Mapping="409" Parent="19" UserID="85" DisplayStyle="Line" XYZ="0.613053169306825,-0.197418728263746,0.300086066858213" Connections="573,579,581" ForcefieldType="c3&apos;" Charge="0.374" Components="C" Visible="0">
							<Properties Force="-128.441659719278,166.777635932851,-77.490315843384" RelativeVelocity="0.194260199435996,0.299466138394955,-0.104403151652179"/>
						</Atom3d>
						<Atom3d ID="572" HasProperties="1" Mapping="409" Parent="19" UserID="86" DisplayStyle="Line" XYZ="0.623344079063398,-0.207383358850059,0.341629479761066" Connections="573,575,577" ForcefieldType="n3m" Charge="-0.446" Components="N" Visible="0">
							<Properties Force="-1276.36783989631,327.942249506742,804.01785846506" RelativeVelocity="0.0545162368363586,-0.0472314650737475,-0.128181605456263"/>
						</Atom3d>
						<Bond ID="573" Mapping="409" Parent="19" Connects="571,572" Visible="0"/>
						<Atom3d ID="574" HasProperties="1" Mapping="409" Parent="19" UserID="87" DisplayStyle="Line" XYZ="0.582522437328832,-0.214435229750385,0.369215363315818" Connections="575,583,585,587" ForcefieldType="c4" Charge="0.064" Components="C" Visible="0">
							<Properties Force="443.961101281629,-831.446571190558,-528.767277044155" RelativeVelocity="-0.179686527035211,0.0063928686805433,-0.00677429932852049"/>
						</Atom3d>
						<Bond ID="575" Mapping="409" Parent="19" Connects="572,574" Visible="0"/>
						<Atom3d ID="576" HasProperties="1" Mapping="409" Parent="19" UserID="88" DisplayStyle="Line" XYZ="0.660265132273839,-0.184243027524332,0.361026188605371" Connections="577,589,591,593" ForcefieldType="c4" Charge="0.064" Components="C" Visible="0">
							<Properties Force="603.138679055792,1046.89016888774,504.988240369423" RelativeVelocity="-0.174251855478499,0.105659078591784,-0.13942594101394"/>
						</Atom3d>
						<Bond ID="577" Mapping="409" Parent="19" Connects="572,576" Visible="0"/>
						<Atom3d ID="578" HasProperties="1" Mapping="409" Parent="19" UserID="89" DisplayStyle="Line" XYZ="0.577466985797671,-0.203341858225304,0.283391232346823" Connections="579" ForcefieldType="o1=" Charge="-0.45" Components="O" Visible="0">
							<Properties Force="-166.458538986725,-250.147436937457,-170.97117732402" RelativeVelocity="0.0963731107645499,-0.095265386897322,0.30276949886836"/>
						</Atom3d>
						<Bond ID="579" Mapping="409" Parent="19" Connects="571,578" Type="Double" Visible="0"/>
						<Atom3d ID="580" HasProperties="1" Mapping="409" Parent="19" UserID="90" DisplayStyle="Line" Hidden="1" XYZ="0.639670468869776,-0.181724786132561,0.281906593967403" Connections="581" ForcefieldType="h1" Charge="0.076" Components="H" Visible="0">
							<Properties Force="473.551594978908,28.7560791829104,-194.150425271564" RelativeVelocity="0.686971827542659,0.77006148565267,-0.218756020029605"/>
						</Atom3d>
						<Bond ID="581" Mapping="409" Parent="19" Hidden="1" Connects="571,580" Visible="0"/>
						<Atom3d ID="582" HasProperties="1" Mapping="409" Parent="19" UserID="91" DisplayStyle="Line" Hidden="1" XYZ="0.561462154764064,-0.240786374918147,0.352976489917094" Connections="583" ForcefieldType="h1" Charge="0.053" Components="H" Visible="0">
							<Properties Force="397.267467710302,725.304162975669,439.823333824527" RelativeVelocity="0.5208718712225,-0.471268787991713,-0.222647980263935"/>
						</Atom3d>
						<Bond ID="583" Mapping="409" Parent="19" Hidden="1" Connects="574,582" Visible="0"/>
						<Atom3d ID="584" HasProperties="1" Mapping="409" Parent="19" UserID="92" DisplayStyle="Line" Hidden="1" XYZ="0.563354224443737,-0.185733816232538,0.379943727596854" Connections="585" ForcefieldType="h1" Charge="0.053" Components="H" Visible="0">
							<Properties Force="104.694443529817,117.115650516361,-459.372098237208" RelativeVelocity="0.667539239450675,-0.11205454085931,0.0959846684355042"/>
						</Atom3d>
						<Bond ID="585" Mapping="409" Parent="19" Hidden="1" Connects="574,584" Visible="0"/>
						<Atom3d ID="586" HasProperties="1" Mapping="409" Parent="19" UserID="93" DisplayStyle="Line" Hidden="1" XYZ="0.594178141518362,-0.227558685466523,0.399708308291143" Connections="587" ForcefieldType="h1" Charge="0.053" Components="H" Visible="0">
							<Properties Force="125.971159526788,-418.953317957667,521.747946102617" RelativeVelocity="-0.10302407387824,0.168272648410829,-0.000706919649029987"/>
						</Atom3d>
						<Bond ID="587" Mapping="409" Parent="19" Hidden="1" Connects="574,586" Visible="0"/>
						<Atom3d ID="588" HasProperties="1" Mapping="409" Parent="19" UserID="94" DisplayStyle="Line" Hidden="1" XYZ="0.690162578463725,-0.195313411274474,0.345494827013947" Connections="589" ForcefieldType="h1" Charge="0.053" Components="H" Visible="0">
							<Properties Force="306.640324619516,-32.3865736733179,-302.85815292163" RelativeVelocity="0.311475332569143,-0.652417144538546,0.881201369522888"/>
						</Atom3d>
						<Bond ID="589" Mapping="409" Parent="19" Hidden="1" Connects="576,588" Visible="0"/>
						<Atom3d ID="590" HasProperties="1" Mapping="409" Parent="19" UserID="95" DisplayStyle="Line" Hidden="1" XYZ="0.666285711732183,-0.19008180094225,0.396556151713757" Connections="591" ForcefieldType="h1" Charge="0.053" Components="H" Visible="0">
							<Properties Force="-579.851485115861,-416.055860532111,-271.148280243857" RelativeVelocity="-0.412948957006257,0.390531451442367,0.496229462785923"/>
						</Atom3d>
						<Bond ID="591" Mapping="409" Parent="19" Hidden="1" Connects="576,590" Visible="0"/>
						<Atom3d ID="592" HasProperties="1" Mapping="409" Parent="19" UserID="96" DisplayStyle="Line" Hidden="1" XYZ="0.660002145910369,-0.146600565450759,0.360008454698819" Connections="593" ForcefieldType="h1" Charge="0.053" Components="H" Visible="0">
							<Properties Force="-304.190967706535,-896.958100879898,-238.200557331184" RelativeVelocity="-0.20043112748574,0.37702167278113,-0.189951825472777"/>
						</Atom3d>
						<Bond ID="593" Mapping="409" Parent="19" Hidden="1" Connects="576,592" Visible="0"/>
						<Molecule ID="19" Mapping="409" Parent="2" Children="ci(24):23+571,5638" Name="Sketch 25" XYZ="0.185004987545936,-0.000923326971751626,0.192028171802445" Visible="0"/>
						<Atom3d ID="594" HasProperties="1" Mapping="409" Parent="21" UserID="97" DisplayStyle="Line" XYZ="0.784723148646283,1.2492567247928,0.165909478476362" Connections="596,602,604" ForcefieldType="c3&apos;" Charge="0.374" Components="C" Visible="0">
							<Properties Force="300.011486162365,123.375232252114,-1256.50454536477" RelativeVelocity="0.00211597586475183,0.0575051180117878,0.062886405258723"/>
						</Atom3d>
						<Atom3d ID="595" HasProperties="1" Mapping="409" Parent="21" UserID="98" DisplayStyle="Line" XYZ="0.749655291288966,1.24612954111455,0.138954652802728" Connections="596,598,600" ForcefieldType="n3m" Charge="-0.446" Components="N" Visible="0">
							<Properties Force="-109.489878512885,-472.246403192261,245.27377570198" RelativeVelocity="0.00993594733054874,-0.0567080172346324,0.0522246494092032"/>
						</Atom3d>
						<Bond ID="596" Mapping="409" Parent="21" Connects="594,595" Visible="0"/>
						<Atom3d ID="597" HasProperties="1" Mapping="409" Parent="21" UserID="99" DisplayStyle="Line" XYZ="0.754850146918434,1.23530754008483,0.0920318128635907" Connections="598,606,608,610" ForcefieldType="c4" Charge="0.064" Components="C" Visible="0">
							<Properties Force="2150.72019135405,-87.8577365393446,1207.77112735506" RelativeVelocity="0.0137495304633496,0.0518170042609821,0.110992416312323"/>
						</Atom3d>
						<Bond ID="598" Mapping="409" Parent="21" Connects="595,597" Visible="0"/>
						<Atom3d ID="599" HasProperties="1" Mapping="409" Parent="21" UserID="100" DisplayStyle="Line" XYZ="0.706484341222568,1.2501724345097,0.157856623220658" Connections="600,612,614,616" ForcefieldType="c4" Charge="0.064" Components="C" Visible="0">
							<Properties Force="-166.614702740674,635.139053612973,160.841726653507" RelativeVelocity="0.0119447844301507,0.0839664438792502,-0.0609529952244201"/>
						</Atom3d>
						<Bond ID="600" Mapping="409" Parent="21" Connects="595,599" Visible="0"/>
						<Atom3d ID="601" HasProperties="1" Mapping="409" Parent="21" UserID="101" DisplayStyle="Line" XYZ="0.822067291334838,1.24517205877628,0.152034389989561" Connections="602" ForcefieldType="o1=" Charge="-0.45" Components="O" Visible="0">
							<Properties Force="-223.763761628805,-49.2991264859204,485.785833017733" RelativeVelocity="0.128982577768276,-0.10262157171288,-0.201553591933154"/>
						</Atom3d>
						<Bond ID="602" Mapping="409" Parent="21" Connects="594,601" Type="Double" Visible="0"/>
						<Atom3d ID="603" HasProperties="1" Mapping="409" Parent="21" UserID="102" DisplayStyle="Line" Hidden="1" XYZ="0.776475745271791,1.25808753782429,0.200006241768698" Connections="604" ForcefieldType="h1" Charge="0.076" Components="H" Visible="0">
							<Properties Force="-54.4665122818734,6.9257641872497,200.682753620712" RelativeVelocity="-0.044312113535598,-0.263737328477993,1.02675195664691"/>
						</Atom3d>
						<Bond ID="604" Mapping="409" Parent="21" Hidden="1" Connects="594,603" Visible="0"/>
						<Atom3d ID="605" HasProperties="1" Mapping="409" Parent="21" UserID="103" DisplayStyle="Line" Hidden="1" XYZ="0.761663592504298,1.20093276912594,0.0858619741540447" Connections="606" ForcefieldType="h1" Charge="0.053" Components="H" Visible="0">
							<Properties Force="-424.809793760684,-380.453454489148,28.9273782180047" RelativeVelocity="-0.748185244479509,-0.801676692614177,-0.125971295335353"/>
						</Atom3d>
						<Bond ID="606" Mapping="409" Parent="21" Hidden="1" Connects="597,605" Visible="0"/>
						<Atom3d ID="607" HasProperties="1" Mapping="409" Parent="21" UserID="104" DisplayStyle="Line" Hidden="1" XYZ="0.786995279286507,1.24958535702662,0.0836107004477277" Connections="608" ForcefieldType="h1" Charge="0.053" Components="H" Visible="0">
							<Properties Force="-147.291673177349,129.171600200815,-260.862562704461" RelativeVelocity="0.264257218948953,-0.00972128243109614,-0.135576689785778"/>
						</Atom3d>
						<Bond ID="608" Mapping="409" Parent="21" Hidden="1" Connects="597,607" Visible="0"/>
						<Atom3d ID="609" HasProperties="1" Mapping="409" Parent="21" UserID="105" DisplayStyle="Line" Hidden="1" XYZ="0.732333979587749,1.24957016426636,0.0707586221774987" Connections="610" ForcefieldType="h1" Charge="0.053" Components="H" Visible="0">
							<Properties Force="-1158.30755632201,486.224489294262,-615.974174469645" RelativeVelocity="0.602208280925742,0.762257292261952,0.470050945827926"/>
						</Atom3d>
						<Bond ID="610" Mapping="409" Parent="21" Hidden="1" Connects="597,609" Visible="0"/>
						<Atom3d ID="611" HasProperties="1" Mapping="409" Parent="21" UserID="106" DisplayStyle="Line" Hidden="1" XYZ="0.683098373664445,1.22619932221891,0.145519694756082" Connections="612" ForcefieldType="h1" Charge="0.053" Components="H" Visible="0">
							<Properties Force="44.0590419661977,-117.266913731873,-325.799407279939" RelativeVelocity="0.265100955814502,0.509259750962516,-0.637343147071211"/>
						</Atom3d>
						<Bond ID="612" Mapping="409" Parent="21" Hidden="1" Connects="599,611" Visible="0"/>
						<Atom3d ID="613" HasProperties="1" Mapping="409" Parent="21" UserID="107" DisplayStyle="Line" Hidden="1" XYZ="0.695230578038351,1.28404358060336,0.148541629212818" Connections="614" ForcefieldType="h1" Charge="0.053" Components="H" Visible="0">
							<Properties Force="-200.519967438855,-491.579354433656,445.124365523015" RelativeVelocity="0.359683539291515,-0.0594332625977398,0.365242433809394"/>
						</Atom3d>
						<Bond ID="614" Mapping="409" Parent="21" Hidden="1" Connects="599,613" Visible="0"/>
						<Atom3d ID="615" HasProperties="1" Mapping="409" Parent="21" UserID="108" DisplayStyle="Line" Hidden="1" XYZ="0.707227801381821,1.2442312271099,0.19397279489782" Connections="616" ForcefieldType="h1" Charge="0.053" Components="H" Visible="0">
							<Properties Force="57.7617092789637,348.294034058951,-374.576661512034" RelativeVelocity="0.160825454498606,0.748966107795546,0.0121226220247946"/>
						</Atom3d>
						<Bond ID="616" Mapping="409" Parent="21" Hidden="1" Connects="599,615" Visible="0"/>
						<Molecule ID="21" Mapping="409" Parent="2" Children="ci(24):23+594,5639" Name="Sketch 25" XYZ="0.448065734223708,0.0640093906008154,0.192028171802445" Visible="0"/>
						<Atom3d ID="617" HasProperties="1" Mapping="409" Parent="23" UserID="109" DisplayStyle="Line" XYZ="1.6088097641371,0.107884744072019,0.443730434769769" Connections="619,625,627" ForcefieldType="c3&apos;" Charge="0.374" Components="C" Visible="0">
							<Properties Force="-811.042403810405,-526.795540761013,680.499053492812" RelativeVelocity="0.0806820060473623,0.0772197921913241,0.0795877348395899"/>
						</Atom3d>
						<Atom3d ID="618" HasProperties="1" Mapping="409" Parent="23" UserID="110" DisplayStyle="Line" XYZ="1.59703991578683,0.0694729273143059,0.461849585400856" Connections="619,621,623" ForcefieldType="n3m" Charge="-0.446" Components="N" Visible="0">
							<Properties Force="1251.62493531018,-531.620023695079,293.535945512918" RelativeVelocity="-0.159699858468415,-0.0412601671974801,-0.181053699820946"/>
						</Atom3d>
						<Bond ID="619" Mapping="409" Parent="23" Connects="617,618" Visible="0"/>
						<Atom3d ID="620" HasProperties="1" Mapping="409" Parent="23" UserID="111" DisplayStyle="Line" XYZ="1.5521378449163,0.06150220171231,0.472519990248461" Connections="621,629,631,633" ForcefieldType="c4" Charge="0.064" Components="C" Visible="0">
							<Properties Force="-743.582032467651,1960.96531368928,166.647607047181" RelativeVelocity="-0.0863916584278276,-0.219283659851128,-0.162312496089423"/>
						</Atom3d>
						<Bond ID="621" Mapping="409" Parent="23" Connects="618,620" Visible="0"/>
						<Atom3d ID="622" HasProperties="1" Mapping="409" Parent="23" UserID="112" DisplayStyle="Line" XYZ="1.63043710246985,0.041640047390199,0.482970491944587" Connections="623,635,637,639" ForcefieldType="c4" Charge="0.064" Components="C" Visible="0">
							<Properties Force="722.564315131192,-137.34303468116,-591.448867965191" RelativeVelocity="0.18101211839387,-0.122944603061206,-0.146266458286054"/>
						</Atom3d>
						<Bond ID="623" Mapping="409" Parent="23" Connects="618,622" Visible="0"/>
						<Atom3d ID="624" HasProperties="1" Mapping="409" Parent="23" UserID="113" DisplayStyle="Line" XYZ="1.58159522848799,0.134363709547648,0.433063363780098" Connections="625" ForcefieldType="o1=" Charge="-0.45" Components="O" Visible="0">
							<Properties Force="-265.273353147376,788.091613393671,-451.599258872048" RelativeVelocity="-0.129137338735557,-0.0365920265960223,0.244004884740214"/>
						</Atom3d>
						<Bond ID="625" Mapping="409" Parent="23" Connects="617,624" Type="Double" Visible="0"/>
						<Atom3d ID="626" HasProperties="1" Mapping="409" Parent="23" UserID="114" DisplayStyle="Line" Hidden="1" XYZ="1.64404762610897,0.11300487481763,0.443831350979457" Connections="627" ForcefieldType="h1" Charge="0.076" Components="H" Visible="0">
							<Properties Force="602.664100605241,144.656095405379,-264.928773119091" RelativeVelocity="0.132453590891573,-0.335760286282673,-0.0588589019865589"/>
						</Atom3d>
						<Bond ID="627" Mapping="409" Parent="23" Hidden="1" Connects="617,626" Visible="0"/>
						<Atom3d ID="628" HasProperties="1" Mapping="409" Parent="23" UserID="115" DisplayStyle="Line" Hidden="1" XYZ="1.54262919654417,0.0903835839939553,0.495180469313831" Connections="629" ForcefieldType="h1" Charge="0.053" Components="H" Visible="0">
							<Properties Force="-87.0951182468388,-856.645207379842,-481.682235067268" RelativeVelocity="0.659124214482453,0.595812641067742,0.168204541180389"/>
						</Atom3d>
						<Bond ID="629" Mapping="409" Parent="23" Hidden="1" Connects="620,628" Visible="0"/>
						<Atom3d ID="630" HasProperties="1" Mapping="409" Parent="23" UserID="116" DisplayStyle="Line" Hidden="1" XYZ="1.54916961587357,0.0322274605213436,0.492216196157873" Connections="631" ForcefieldType="h1" Charge="0.053" Components="H" Visible="0">
							<Properties Force="-275.54892713478,-417.506369843488,-176.600148789508" RelativeVelocity="0.0561771548591484,-0.355984984018733,-0.333153142657135"/>
						</Atom3d>
						<Bond ID="631" Mapping="409" Parent="23" Hidden="1" Connects="620,630" Visible="0"/>
						<Atom3d ID="632" HasProperties="1" Mapping="409" Parent="23" UserID="117" DisplayStyle="Line" Hidden="1" XYZ="1.53106133022464,0.0658917373799411,0.442208515564311" Connections="633" ForcefieldType="h1" Charge="0.053" Components="H" Visible="0">
							<Properties Force="285.768050086076,-549.95431568637,682.055553423625" RelativeVelocity="0.307539693477916,0.246038433507908,0.24406846314376"/>
						</Atom3d>
						<Bond ID="633" Mapping="409" Parent="23" Hidden="1" Connects="620,632" Visible="0"/>
						<Atom3d ID="634" HasProperties="1" Mapping="409" Parent="23" UserID="118" DisplayStyle="Line" Hidden="1" XYZ="1.66432383308199,0.0589739273572017,0.479257095478551" Connections="635" ForcefieldType="h1" Charge="0.053" Components="H" Visible="0">
							<Properties Force="-1047.03059846767,-681.668815898205,320.317126287003" RelativeVelocity="0.323633608286461,-0.505851087900595,0.28080775759463"/>
						</Atom3d>
						<Bond ID="635" Mapping="409" Parent="23" Hidden="1" Connects="622,634" Visible="0"/>
						<Atom3d ID="636" HasProperties="1" Mapping="409" Parent="23" UserID="119" DisplayStyle="Line" Hidden="1" XYZ="1.63245813445512,0.00931353628371667,0.463725845075402" Connections="637" ForcefieldType="h1" Charge="0.053" Components="H" Visible="0">
							<Properties Force="-7.28421146193257,686.039082177635,598.50162243601" RelativeVelocity="0.178841455053901,0.705289425059173,0.416174513724606"/>
						</Atom3d>
						<Bond ID="637" Mapping="409" Parent="23" Hidden="1" Connects="622,636" Visible="0"/>
						<Atom3d ID="638" HasProperties="1" Mapping="409" Parent="23" UserID="120" DisplayStyle="Line" Hidden="1" XYZ="1.62261087850452,0.0344529145052311,0.518710686135188" Connections="639" ForcefieldType="h1" Charge="0.053" Components="H" Visible="0">
							<Properties Force="229.080478155218,225.135526077677,-746.05861691609" RelativeVelocity="0.0721837034449085,-0.817549819288884,-0.499916612221559"/>
						</Atom3d>
						<Bond ID="639" Mapping="409" Parent="23" Hidden="1" Connects="622,638" Visible="0"/>
						<Molecule ID="23" Mapping="409" Parent="2" Children="ci(24):23+617,5640" Name="Sketch 25" XYZ="0.0731102619982244,0.191956281755701,0.192028171802445" Visible="0"/>
						<Atom3d ID="640" HasProperties="1" Mapping="409" Parent="25" UserID="121" DisplayStyle="Line" XYZ="0.957201136280794,1.99643432576324,1.61937303801164" Connections="642,648,650" ForcefieldType="c3&apos;" Charge="0.374" Components="C" Visible="0">
							<Properties Force="186.217810495051,-1484.68185799196,-5.34634433443893" RelativeVelocity="-0.237881515880156,0.0233934971910599,0.063652803337274"/>
						</Atom3d>
						<Atom3d ID="641" HasProperties="1" Mapping="409" Parent="25" UserID="122" DisplayStyle="Line" XYZ="0.93065179970023,1.96505287090423,1.63908707445251" Connections="642,644,646" ForcefieldType="n3m" Charge="-0.446" Components="N" Visible="0">
							<Properties Force="1242.2095632487,956.820126348934,-196.676886712292" RelativeVelocity="0.0366265734967377,0.0524706978662951,0.0209996728348843"/>
						</Atom3d>
						<Bond ID="642" Mapping="409" Parent="25" Connects="640,641" Visible="0"/>
						<Atom3d ID="643" HasProperties="1" Mapping="409" Parent="25" UserID="123" DisplayStyle="Line" XYZ="0.906819039102731,1.98368168717422,1.67618677631109" Connections="644,652,654,656" ForcefieldType="c4" Charge="0.064" Components="C" Visible="0">
							<Properties Force="66.9655564507968,334.228716633727,1.25707879988225" RelativeVelocity="0.0840532673256191,-0.372187619732596,-0.362896636312906"/>
						</Atom3d>
						<Bond ID="644" Mapping="409" Parent="25" Connects="641,643" Visible="0"/>
						<Atom3d ID="645" HasProperties="1" Mapping="409" Parent="25" UserID="124" DisplayStyle="Line" XYZ="0.939022024935078,1.91591315604016,1.63531348137096" Connections="646,658,660,662" ForcefieldType="c4" Charge="0.064" Components="C" Visible="0">
							<Properties Force="-1686.94609674542,729.415563614692,984.129195007246" RelativeVelocity="0.0888656584359755,0.0314670803552595,0.0145184434494258"/>
						</Atom3d>
						<Bond ID="646" Mapping="409" Parent="25" Connects="641,645" Visible="0"/>
						<Atom3d ID="647" HasProperties="1" Mapping="409" Parent="25" UserID="125" DisplayStyle="Line" XYZ="0.957818877002123,2.03569731672479,1.62507978712253" Connections="648" ForcefieldType="o1=" Charge="-0.45" Components="O" Visible="0">
							<Properties Force="-492.535247592172,-216.671582538255,145.553800357362" RelativeVelocity="0.0616966886459958,0.154616428243111,0.0465008405653159"/>
						</Atom3d>
						<Bond ID="648" Mapping="409" Parent="25" Connects="640,647" Type="Double" Visible="0"/>
						<Atom3d ID="649" HasProperties="1" Mapping="409" Parent="25" UserID="126" DisplayStyle="Line" Hidden="1" XYZ="0.981371058360733,1.97921899967145,1.59783598055964" Connections="650" ForcefieldType="h1" Charge="0.076" Components="H" Visible="0">
							<Properties Force="-61.0829093821964,126.138129919306,-148.861233659744" RelativeVelocity="-0.680717486258507,-0.614427372801425,0.340762400634933"/>
						</Atom3d>
						<Bond ID="650" Mapping="409" Parent="25" Hidden="1" Connects="640,649" Visible="0"/>
						<Atom3d ID="651" HasProperties="1" Mapping="409" Parent="25" UserID="127" DisplayStyle="Line" Hidden="1" XYZ="0.887142273609402,2.01240892420298,1.66549496345882" Connections="652" ForcefieldType="h1" Charge="0.053" Components="H" Visible="0">
							<Properties Force="23.4454914565928,-302.263561867993,-6.49528171909335" RelativeVelocity="-0.06275597540938,-0.675208501882737,0.235091687029067"/>
						</Atom3d>
						<Bond ID="652" Mapping="409" Parent="25" Hidden="1" Connects="643,651" Visible="0"/>
						<Atom3d ID="653" HasProperties="1" Mapping="409" Parent="25" UserID="128" DisplayStyle="Line" Hidden="1" XYZ="0.928621870663155,1.99670810821271,1.7025708246055" Connections="654" ForcefieldType="h1" Charge="0.053" Components="H" Visible="0">
							<Properties Force="-125.242640981743,-379.726206515275,-190.343604043564" RelativeVelocity="-0.833961942546571,-0.481644125227983,-0.544097600474379"/>
						</Atom3d>
						<Bond ID="654" Mapping="409" Parent="25" Hidden="1" Connects="643,653" Visible="0"/>
						<Atom3d ID="655" HasProperties="1" Mapping="409" Parent="25" UserID="129" DisplayStyle="Line" Hidden="1" XYZ="0.885406494918368,1.9582590461853,1.68839562562051" Connections="656" ForcefieldType="h1" Charge="0.053" Components="H" Visible="0">
							<Properties Force="-274.499642846014,-80.0888709219999,346.891681983679" RelativeVelocity="-0.714002687389636,-0.782691519455718,-0.116975896305276"/>
						</Atom3d>
						<Bond ID="656" Mapping="409" Parent="25" Hidden="1" Connects="643,655" Visible="0"/>
						<Atom3d ID="657" HasProperties="1" Mapping="409" Parent="25" UserID="130" DisplayStyle="Line" Hidden="1" XYZ="0.903975004454508,1.90361845383632,1.63630546014126" Connections="658" ForcefieldType="h1" Charge="0.053" Components="H" Visible="0">
							<Properties Force="737.006383176747,-231.806791882706,-374.102890437628" RelativeVelocity="0.342384821520207,0.318137865431074,-0.12108750596916"/>
						</Atom3d>
						<Bond ID="658" Mapping="409" Parent="25" Hidden="1" Connects="645,657" Visible="0"/>
						<Atom3d ID="659" HasProperties="1" Mapping="409" Parent="25" UserID="131" DisplayStyle="Line" Hidden="1" XYZ="0.954849344363528,1.89892986366812,1.66311666714299" Connections="660" ForcefieldType="h1" Charge="0.053" Components="H" Visible="0">
							<Properties Force="147.301987589198,497.560624726142,68.6207780849899" RelativeVelocity="0.372856517936257,0.669086312398294,0.264987031376358"/>
						</Atom3d>
						<Bond ID="660" Mapping="409" Parent="25" Hidden="1" Connects="645,659" Visible="0"/>
						<Atom3d ID="661" HasProperties="1" Mapping="409" Parent="25" UserID="132" DisplayStyle="Line" Hidden="1" XYZ="0.956552796186036,1.907951486573,1.60625193234374" Connections="662" ForcefieldType="h1" Charge="0.053" Components="H" Visible="0">
							<Properties Force="154.224386365694,-29.4348666839469,-701.153846059754" RelativeVelocity="-0.50143635215599,0.15883306504581,0.130167715454698"/>
						</Atom3d>
						<Bond ID="662" Mapping="409" Parent="25" Hidden="1" Connects="645,661" Visible="0"/>
						<Molecule ID="25" Mapping="409" Parent="2" Children="ci(24):23+640,5641" Name="Sketch 25" XYZ="0.448065734223708,0.0640093906008154,0.192028171802445" Visible="0"/>
						<Atom3d ID="663" HasProperties="1" Mapping="409" Parent="27" UserID="133" DisplayStyle="Line" XYZ="0.266204224259238,-0.0793776225637136,0.640948859279371" Connections="665,671,673" ForcefieldType="c3&apos;" Charge="0.374" Components="C" Visible="0">
							<Properties Force="175.908990725599,483.360302811008,497.262212039205" RelativeVelocity="-0.0665191087409506,-0.0247436327078693,-0.244398446720012"/>
						</Atom3d>
						<Atom3d ID="664" HasProperties="1" Mapping="409" Parent="27" UserID="134" DisplayStyle="Line" XYZ="0.297790843455709,-0.0553807775792556,0.621396485154053" Connections="665,667,669" ForcefieldType="n3m" Charge="-0.446" Components="N" Visible="0">
							<Properties Force="818.417909698343,-546.555836808952,336.630623785714" RelativeVelocity="0.215283679089346,0.104881474402577,0.103281935596278"/>
						</Atom3d>
						<Bond ID="665" Mapping="409" Parent="27" Connects="663,664" Visible="0"/>
						<Atom3d ID="666" HasProperties="1" Mapping="409" Parent="27" UserID="135" DisplayStyle="Line" XYZ="0.328286285015853,-0.0290350507429709,0.648033847812089" Connections="667,675,677,679" ForcefieldType="c4" Charge="0.064" Components="C" Visible="0">
							<Properties Force="258.902303194721,-127.423016191707,547.17588007006" RelativeVelocity="0.0689258617467031,0.0376508524486293,-0.0632647511453899"/>
						</Atom3d>
						<Bond ID="667" Mapping="409" Parent="27" Connects="664,666" Visible="0"/>
						<Atom3d ID="668" HasProperties="1" Mapping="409" Parent="27" UserID="136" DisplayStyle="Line" XYZ="0.305161817590508,-0.0596786323802396,0.574013994593204" Connections="669,681,683,685" ForcefieldType="c4" Charge="0.064" Components="C" Visible="0">
							<Properties Force="741.06077387861,-193.920718857226,104.858033849853" RelativeVelocity="0.18745620666901,0.0685898198529627,-0.0285665269461253"/>
						</Atom3d>
						<Bond ID="669" Mapping="409" Parent="27" Connects="664,668" Visible="0"/>
						<Atom3d ID="670" HasProperties="1" Mapping="409" Parent="27" UserID="137" DisplayStyle="Line" XYZ="0.25636828738591,-0.0771507587841846,0.679833112538024" Connections="671" ForcefieldType="o1=" Charge="-0.45" Components="O" Visible="0">
							<Properties Force="165.727612136912,-159.091347101318,-524.166026145557" RelativeVelocity="-0.114145549496749,-0.303148399651127,-0.00427377262618501"/>
						</Atom3d>
						<Bond ID="671" Mapping="409" Parent="27" Connects="663,670" Type="Double" Visible="0"/>
						<Atom3d ID="672" HasProperties="1" Mapping="409" Parent="27" UserID="138" DisplayStyle="Line" Hidden="1" XYZ="0.248490983246404,-0.0998444257664936,0.617057461585703" Connections="673" ForcefieldType="h1" Charge="0.076" Components="H" Visible="0">
							<Properties Force="-187.314502974943,-245.308518023414,-55.6109740977777" RelativeVelocity="-0.714777780269567,-0.554884099012723,0.936001065962101"/>
						</Atom3d>
						<Bond ID="673" Mapping="409" Parent="27" Hidden="1" Connects="663,672" Visible="0"/>
						<Atom3d ID="674" HasProperties="1" Mapping="409" Parent="27" UserID="139" DisplayStyle="Line" Hidden="1" XYZ="0.312501611383361,-0.0243158839841046,0.680893256485183" Connections="675" ForcefieldType="h1" Charge="0.053" Components="H" Visible="0">
							<Properties Force="300.662431173291,261.653568028341,-474.855375436964" RelativeVelocity="0.199235500843485,0.29346216219494,0.009126885171459"/>
						</Atom3d>
						<Bond ID="675" Mapping="409" Parent="27" Hidden="1" Connects="666,674" Visible="0"/>
						<Atom3d ID="676" HasProperties="1" Mapping="409" Parent="27" UserID="140" DisplayStyle="Line" Hidden="1" XYZ="0.333732972392241,0.00212130571074797,0.630504184221575" Connections="677" ForcefieldType="h1" Charge="0.053" Components="H" Visible="0">
							<Properties Force="-83.3298801983899,-25.6976503308517,298.709546393017" RelativeVelocity="-0.349660580050727,-0.070112130914541,0.192289993802517"/>
						</Atom3d>
						<Bond ID="677" Mapping="409" Parent="27" Hidden="1" Connects="666,676" Visible="0"/>
						<Atom3d ID="678" HasProperties="1" Mapping="409" Parent="27" UserID="141" DisplayStyle="Line" Hidden="1" XYZ="0.36264133835288,-0.0428408476448486,0.655949737463338" Connections="679" ForcefieldType="h1" Charge="0.053" Components="H" Visible="0">
							<Properties Force="-965.076787503781,-9.218974380243,-508.436200725624" RelativeVelocity="0.225463753718064,-0.193208914931306,0.665113340395523"/>
						</Atom3d>
						<Bond ID="679" Mapping="409" Parent="27" Hidden="1" Connects="666,678" Visible="0"/>
						<Atom3d ID="680" HasProperties="1" Mapping="409" Parent="27" UserID="142" DisplayStyle="Line" Hidden="1" XYZ="0.328643009836634,-0.0847533156576836,0.559445605837737" Connections="681" ForcefieldType="h1" Charge="0.053" Components="H" Visible="0">
							<Properties Force="-278.450527372242,203.629895862165,958.899215398173" RelativeVelocity="0.533402402452082,0.0973647893980659,-0.245420971044731"/>
						</Atom3d>
						<Bond ID="681" Mapping="409" Parent="27" Hidden="1" Connects="668,680" Visible="0"/>
						<Atom3d ID="682" HasProperties="1" Mapping="409" Parent="27" UserID="143" DisplayStyle="Line" Hidden="1" XYZ="0.318923309394552,-0.0284779197749345,0.562616880081785" Connections="683" ForcefieldType="h1" Charge="0.053" Components="H" Visible="0">
							<Properties Force="-447.434253337776,90.6883552372262,-230.83672746887" RelativeVelocity="0.0256472823699749,0.168427952398584,0.160783339704191"/>
						</Atom3d>
						<Bond ID="683" Mapping="409" Parent="27" Hidden="1" Connects="668,682" Visible="0"/>
						<Atom3d ID="684" HasProperties="1" Mapping="409" Parent="27" UserID="144" DisplayStyle="Line" Hidden="1" XYZ="0.273546399681671,-0.0695571677717036,0.563008416344877" Connections="685" ForcefieldType="h1" Charge="0.053" Components="H" Visible="0">
							<Properties Force="-519.621823247922,208.70603382514,-897.22987252767" RelativeVelocity="-0.507705569750153,-0.102208036260986,0.135485643309831"/>
						</Atom3d>
						<Bond ID="685" Mapping="409" Parent="27" Hidden="1" Connects="668,684" Visible="0"/>
						<Molecule ID="27" Mapping="409" Parent="2" Children="ci(24):23+663,5642" Name="Sketch 25" XYZ="0.448065734223708,0.0640093906008154,0.192028171802445" Visible="0"/>
						<Atom3d ID="686" HasProperties="1" Mapping="409" Parent="29" UserID="145" DisplayStyle="Line" XYZ="0.22105086407116,1.08860391610619,0.456047657795348" Connections="688,694,696" ForcefieldType="c3&apos;" Charge="0.374" Components="C" Visible="0">
							<Properties Force="671.583419559979,77.018592350093,1060.7167196923" RelativeVelocity="0.119569678301383,0.0224589716980479,-0.150102193080411"/>
						</Atom3d>
						<Atom3d ID="687" HasProperties="1" Mapping="409" Parent="29" UserID="146" DisplayStyle="Line" XYZ="0.184641893466087,1.10890279540525,0.443729384272833" Connections="688,690,692" ForcefieldType="n3m" Charge="-0.446" Components="N" Visible="0">
							<Properties Force="-641.798000045011,558.784031658494,-580.256021621092" RelativeVelocity="0.15286675888692,0.1756275892767,-0.0956354032196977"/>
						</Atom3d>
						<Bond ID="688" Mapping="409" Parent="29" Connects="686,687" Visible="0"/>
						<Atom3d ID="689" HasProperties="1" Mapping="409" Parent="29" UserID="147" DisplayStyle="Line" XYZ="0.168450768591491,1.09566461300301,0.400172168359308" Connections="690,698,700,702" ForcefieldType="c4" Charge="0.064" Components="C" Visible="0">
							<Properties Force="407.103130879343,477.766770541587,651.919954678864" RelativeVelocity="-0.0504540057060465,0.0368728993119875,-0.0835459896707393"/>
						</Atom3d>
						<Bond ID="690" Mapping="409" Parent="29" Connects="687,689" Visible="0"/>
						<Atom3d ID="691" HasProperties="1" Mapping="409" Parent="29" UserID="148" DisplayStyle="Line" XYZ="0.172216213120986,1.1531082236755,0.459828411399245" Connections="692,704,706,708" ForcefieldType="c4" Charge="0.064" Components="C" Visible="0">
							<Properties Force="1263.7994187981,234.542774734127,-906.22679883402" RelativeVelocity="-0.0405491531391736,0.0970228367668774,0.181966887976165"/>
						</Atom3d>
						<Bond ID="692" Mapping="409" Parent="29" Connects="687,691" Visible="0"/>
						<Atom3d ID="693" HasProperties="1" Mapping="409" Parent="29" UserID="149" DisplayStyle="Line" XYZ="0.240117435391708,1.0590332721762,0.436798917358125" Connections="694" ForcefieldType="o1=" Charge="-0.45" Components="O" Visible="0">
							<Properties Force="-357.324680260849,442.60613117579,209.969172565736" RelativeVelocity="-0.0347118448458184,-0.0864104412311333,0.0849871055069071"/>
						</Atom3d>
						<Bond ID="694" Mapping="409" Parent="29" Connects="686,693" Type="Double" Visible="0"/>
						<Atom3d ID="695" HasProperties="1" Mapping="409" Parent="29" UserID="150" DisplayStyle="Line" Hidden="1" XYZ="0.230844231803826,1.10115991473794,0.490121989335949" Connections="696" ForcefieldType="h1" Charge="0.076" Components="H" Visible="0">
							<Properties Force="145.778181071925,-274.861854378831,-582.394431083176" RelativeVelocity="-0.341615373961085,-0.342924654808584,0.126968591286557"/>
						</Atom3d>
						<Bond ID="696" Mapping="409" Parent="29" Hidden="1" Connects="686,695" Visible="0"/>
						<Atom3d ID="697" HasProperties="1" Mapping="409" Parent="29" UserID="151" DisplayStyle="Line" Hidden="1" XYZ="0.134660216865531,1.10400951518944,0.393420920883527" Connections="698" ForcefieldType="h1" Charge="0.053" Components="H" Visible="0">
							<Properties Force="-390.439458051128,-77.7280485076565,361.927997367389" RelativeVelocity="-0.952405468199212,-0.260012094272092,0.0424788901612049"/>
						</Atom3d>
						<Bond ID="698" Mapping="409" Parent="29" Hidden="1" Connects="689,697" Visible="0"/>
						<Atom3d ID="699" HasProperties="1" Mapping="409" Parent="29" UserID="152" DisplayStyle="Line" Hidden="1" XYZ="0.175044633461271,1.061466142806,0.397990062490801" Connections="700" ForcefieldType="h1" Charge="0.053" Components="H" Visible="0">
							<Properties Force="-271.768419677553,-743.356734693069,-404.19014228311" RelativeVelocity="0.467552217595098,0.780824457455059,-0.0435235847644225"/>
						</Atom3d>
						<Bond ID="700" Mapping="409" Parent="29" Hidden="1" Connects="689,699" Visible="0"/>
						<Atom3d ID="701" HasProperties="1" Mapping="409" Parent="29" UserID="153" DisplayStyle="Line" Hidden="1" XYZ="0.187178872551868,1.11262008951715,0.375974331336399" Connections="702" ForcefieldType="h1" Charge="0.053" Components="H" Visible="0">
							<Properties Force="426.800101505397,269.985755665865,-704.149623121224" RelativeVelocity="-0.977989933209635,-0.400754875055651,-1.32728443402682"/>
						</Atom3d>
						<Bond ID="702" Mapping="409" Parent="29" Hidden="1" Connects="689,701" Visible="0"/>
						<Atom3d ID="703" HasProperties="1" Mapping="409" Parent="29" UserID="154" DisplayStyle="Line" Hidden="1" XYZ="0.195457721336891,1.16564641378104,0.484359967963283" Connections="704" ForcefieldType="h1" Charge="0.053" Components="H" Visible="0">
							<Properties Force="-83.3286308245647,-306.102741129569,108.117008027146" RelativeVelocity="0.267021867819865,0.0809277787305648,-0.699669267360827"/>
						</Atom3d>
						<Bond ID="704" Mapping="409" Parent="29" Hidden="1" Connects="691,703" Visible="0"/>
						<Atom3d ID="705" HasProperties="1" Mapping="409" Parent="29" UserID="155" DisplayStyle="Line" Hidden="1" XYZ="0.140047936556519,1.15203909686336,0.471744068571289" Connections="706" ForcefieldType="h1" Charge="0.053" Components="H" Visible="0">
							<Properties Force="-1112.78065819327,-11.7986263630771,550.177150157632" RelativeVelocity="-0.259184633015146,0.5826261681982,-0.577954992228446"/>
						</Atom3d>
						<Bond ID="706" Mapping="409" Parent="29" Hidden="1" Connects="691,705" Visible="0"/>
						<Atom3d ID="707" HasProperties="1" Mapping="409" Parent="29" UserID="156" DisplayStyle="Line" Hidden="1" XYZ="0.173017332618498,1.17911092879958,0.433417012218815" Connections="708" ForcefieldType="h1" Charge="0.053" Components="H" Visible="0">
							<Properties Force="5.49333875136852,-573.855407427037,174.088134941297" RelativeVelocity="-0.464502869990889,0.0191932962782004,-0.0210063307948238"/>
						</Atom3d>
						<Bond ID="708" Mapping="409" Parent="29" Hidden="1" Connects="691,707" Visible="0"/>
						<Molecule ID="29" Mapping="409" Parent="2" Children="ci(24):23+686,5643" Name="Sketch 25" XYZ="0.448065734223708,0.0640093906008154,0.192028171802445" Visible="0"/>
						<Atom3d ID="709" HasProperties="1" Mapping="409" Parent="31" UserID="157" DisplayStyle="Line" XYZ="1.60258903875423,1.01562625232669,0.674961321652526" Connections="711,717,719" ForcefieldType="c3&apos;" Charge="0.374" Components="C" Visible="0">
							<Properties Force="-228.615751282866,17.3383603655646,628.032660051621" RelativeVelocity="-0.2106073619926,-0.0572775917409834,-0.100900184864067"/>
						</Atom3d>
						<Atom3d ID="710" HasProperties="1" Mapping="409" Parent="31" UserID="158" DisplayStyle="Line" XYZ="1.60838120210021,1.02425083985472,0.632730702695771" Connections="711,713,715" ForcefieldType="n3m" Charge="-0.446" Components="N" Visible="0">
							<Properties Force="-275.036538259724,-78.5052291995986,-293.052276248241" RelativeVelocity="0.0733014240133464,-0.0270316351586063,0.0360145122163051"/>
						</Atom3d>
						<Bond ID="711" Mapping="409" Parent="31" Connects="709,710" Visible="0"/>
						<Atom3d ID="712" HasProperties="1" Mapping="409" Parent="31" UserID="159" DisplayStyle="Line" XYZ="1.64884646572304,1.0120152953537,0.612636428674737" Connections="713,721,723,725" ForcefieldType="c4" Charge="0.064" Components="C" Visible="0">
							<Properties Force="-30.0644496759756,525.173083751899,437.766361227794" RelativeVelocity="0.11526831424092,-0.00594092719463167,-0.00173319536317477"/>
						</Atom3d>
						<Bond ID="713" Mapping="409" Parent="31" Connects="710,712" Visible="0"/>
						<Atom3d ID="714" HasProperties="1" Mapping="409" Parent="31" UserID="160" DisplayStyle="Line" XYZ="1.56992179234061,1.03262618841337,0.605035621343292" Connections="715,727,729,731" ForcefieldType="c4" Charge="0.064" Components="C" Visible="0">
							<Properties Force="217.039765086381,50.0809249513302,-193.784654922667" RelativeVelocity="-0.145724379515298,0.00145747613536124,-0.0613924145191103"/>
						</Atom3d>
						<Bond ID="715" Mapping="409" Parent="31" Connects="710,714" Visible="0"/>
						<Atom3d ID="716" HasProperties="1" Mapping="409" Parent="31" UserID="161" DisplayStyle="Line" XYZ="1.63031541892987,1.0070577652698,0.702758520873971" Connections="717" ForcefieldType="o1=" Charge="-0.45" Components="O" Visible="0">
							<Properties Force="-346.902331725626,56.1904089195362,-581.432776650226" RelativeVelocity="-0.0492334695865661,0.174309252229636,0.114073942737167"/>
						</Atom3d>
						<Bond ID="717" Mapping="409" Parent="31" Connects="709,716" Type="Double" Visible="0"/>
						<Atom3d ID="718" HasProperties="1" Mapping="409" Parent="31" UserID="162" DisplayStyle="Line" Hidden="1" XYZ="1.56716093213671,1.0191880347455,0.682415937089352" Connections="719" ForcefieldType="h1" Charge="0.076" Components="H" Visible="0">
							<Properties Force="-60.2659044373264,-43.1383059569969,352.621984111109" RelativeVelocity="-0.0363733266246222,-0.0126543520325422,0.0202435134821087"/>
						</Atom3d>
						<Bond ID="719" Mapping="409" Parent="31" Hidden="1" Connects="709,718" Visible="0"/>
						<Atom3d ID="720" HasProperties="1" Mapping="409" Parent="31" UserID="163" DisplayStyle="Line" Hidden="1" XYZ="1.66459853355221,1.04164309307149,0.601204111991129" Connections="721" ForcefieldType="h1" Charge="0.053" Components="H" Visible="0">
							<Properties Force="234.161500946528,152.64438558901,-547.820133065407" RelativeVelocity="-0.469374212899217,1.48374522147594,0.0157179050021114"/>
						</Atom3d>
						<Bond ID="721" Mapping="409" Parent="31" Hidden="1" Connects="712,720" Visible="0"/>
						<Atom3d ID="722" HasProperties="1" Mapping="409" Parent="31" UserID="164" DisplayStyle="Line" Hidden="1" XYZ="1.6453066202019,0.986158942357632,0.588953295082644" Connections="723" ForcefieldType="h1" Charge="0.053" Components="H" Visible="0">
							<Properties Force="74.8895385978124,-51.5288080775413,-333.160294351773" RelativeVelocity="0.63354695058728,-0.99438952456315,0.377022877445424"/>
						</Atom3d>
						<Bond ID="723" Mapping="409" Parent="31" Hidden="1" Connects="712,722" Visible="0"/>
						<Atom3d ID="724" HasProperties="1" Mapping="409" Parent="31" UserID="165" DisplayStyle="Line" Hidden="1" XYZ="1.66917735480287,1.00025020466115,0.638449965818188" Connections="725" ForcefieldType="h1" Charge="0.053" Components="H" Visible="0">
							<Properties Force="690.705470577675,-425.12125721627,332.221890037024" RelativeVelocity="-0.0496187557940289,0.773337012128468,-0.626174593150096"/>
						</Atom3d>
						<Bond ID="725" Mapping="409" Parent="31" Hidden="1" Connects="712,724" Visible="0"/>
						<Atom3d ID="726" HasProperties="1" Mapping="409" Parent="31" UserID="166" DisplayStyle="Line" Hidden="1" XYZ="1.55401276044896,1.00266831495355,0.592860671078218" Connections="727" ForcefieldType="h1" Charge="0.053" Components="H" Visible="0">
							<Properties Force="98.6481230202349,-52.4183044998538,-83.3326717528989" RelativeVelocity="0.415642350128773,-0.469532073855244,-0.731160543110151"/>
						</Atom3d>
						<Bond ID="727" Mapping="409" Parent="31" Hidden="1" Connects="714,726" Visible="0"/>
						<Atom3d ID="728" HasProperties="1" Mapping="409" Parent="31" UserID="167" DisplayStyle="Line" Hidden="1" XYZ="1.57725306182642,1.05512018497284,0.577730932656712" Connections="729" ForcefieldType="h1" Charge="0.053" Components="H" Visible="0">
							<Properties Force="240.17563613598,-210.044470484835,-58.9617863670274" RelativeVelocity="-0.0710410452813345,-0.846762853146286,0.0865660627580773"/>
						</Atom3d>
						<Bond ID="729" Mapping="409" Parent="31" Hidden="1" Connects="714,728" Visible="0"/>
						<Atom3d ID="730" HasProperties="1" Mapping="409" Parent="31" UserID="168" DisplayStyle="Line" Hidden="1" XYZ="1.54614576045023,1.05061310869649,0.623581335242722" Connections="731" ForcefieldType="h1" Charge="0.053" Components="H" Visible="0">
							<Properties Force="-455.450697209626,187.696750375435,441.378813038148" RelativeVelocity="-0.840571742048291,0.19489875555347,0.0734324482326655"/>
						</Atom3d>
						<Bond ID="731" Mapping="409" Parent="31" Hidden="1" Connects="714,730" Visible="0"/>
						<Molecule ID="31" Mapping="409" Parent="2" Children="ci(24):23+709,5644" Name="Sketch 25" XYZ="0.448065734223708,0.0640093906008154,0.192028171802445" Visible="0"/>
						<Atom3d ID="732" HasProperties="1" Mapping="409" Parent="33" UserID="169" DisplayStyle="Line" XYZ="-0.540669298753962,0.373108238167739,0.225940494586327" Connections="734,740,742" ForcefieldType="c3&apos;" Charge="0.374" Components="C" Visible="0">
							<Properties Force="380.985459837591,-1509.5341647594,-1165.65318292" RelativeVelocity="-0.0611549792874676,0.296638513816533,-0.0638060350970286"/>
						</Atom3d>
						<Atom3d ID="733" HasProperties="1" Mapping="409" Parent="33" UserID="170" DisplayStyle="Line" XYZ="-0.522864340431134,0.370861881075186,0.26470065628367" Connections="734,736,738" ForcefieldType="n3m" Charge="-0.446" Components="N" Visible="0">
							<Properties Force="669.052816724304,-142.830157219792,736.670529802412" RelativeVelocity="0.0321170206112498,-0.0759030358074815,-0.259291649547568"/>
						</Atom3d>
						<Bond ID="734" Mapping="409" Parent="33" Connects="732,733" Visible="0"/>
						<Atom3d ID="735" HasProperties="1" Mapping="409" Parent="33" UserID="171" DisplayStyle="Line" XYZ="-0.498601502048666,0.330641548734848,0.278732777744627" Connections="736,744,746,748" ForcefieldType="c4" Charge="0.064" Components="C" Visible="0">
							<Properties Force="-314.544885452168,88.9418776763242,213.11097835333" RelativeVelocity="0.24079469961451,-0.0262335173361709,-0.061117085393003"/>
						</Atom3d>
						<Bond ID="736" Mapping="409" Parent="33" Connects="733,735" Visible="0"/>
						<Atom3d ID="737" HasProperties="1" Mapping="409" Parent="33" UserID="172" DisplayStyle="Line" XYZ="-0.522216676057437,0.412514190055052,0.29042222872481" Connections="738,750,752,754" ForcefieldType="c4" Charge="0.064" Components="C" Visible="0">
							<Properties Force="-216.302813871619,-377.885271936642,-503.271113083194" RelativeVelocity="0.0167808370665301,-0.0100518412765581,-0.207422254688802"/>
						</Atom3d>
						<Bond ID="738" Mapping="409" Parent="33" Connects="733,737" Visible="0"/>
						<Atom3d ID="739" HasProperties="1" Mapping="409" Parent="33" UserID="173" DisplayStyle="Line" XYZ="-0.538855655882183,0.344039828918493,0.197730600401269" Connections="740" ForcefieldType="o1=" Charge="-0.45" Components="O" Visible="0">
							<Properties Force="-256.653281860623,550.026940758022,556.517452916679" RelativeVelocity="0.0813016049595836,-0.0158654758900508,0.0144510959975214"/>
						</Atom3d>
						<Bond ID="740" Mapping="409" Parent="33" Connects="732,739" Type="Double" Visible="0"/>
						<Atom3d ID="741" HasProperties="1" Mapping="409" Parent="33" UserID="174" DisplayStyle="Line" Hidden="1" XYZ="-0.555832840056142,0.403990844847031,0.220425856949836" Connections="742" ForcefieldType="h1" Charge="0.076" Components="H" Visible="0">
							<Properties Force="-602.902017643096,917.230647197341,-254.19248444744" RelativeVelocity="-0.312007117992564,0.233059733834068,-0.208434004822918"/>
						</Atom3d>
						<Bond ID="742" Mapping="409" Parent="33" Hidden="1" Connects="732,741" Visible="0"/>
						<Atom3d ID="743" HasProperties="1" Mapping="409" Parent="33" UserID="175" DisplayStyle="Line" Hidden="1" XYZ="-0.496358710143721,0.304478959469762,0.253656287666811" Connections="744" ForcefieldType="h1" Charge="0.053" Components="H" Visible="0">
							<Properties Force="-12.6495696046311,524.409273473221,-181.733115382491" RelativeVelocity="0.455485152718456,-0.0209385389873015,-0.107725646547881"/>
						</Atom3d>
						<Bond ID="744" Mapping="409" Parent="33" Hidden="1" Connects="735,743" Visible="0"/>
						<Atom3d ID="745" HasProperties="1" Mapping="409" Parent="33" UserID="176" DisplayStyle="Line" Hidden="1" XYZ="-0.516592223168137,0.31432152489988,0.304698394496681" Connections="746" ForcefieldType="h1" Charge="0.053" Components="H" Visible="0">
							<Properties Force="-201.460659355818,23.5970545166631,398.693574882349" RelativeVelocity="-0.703715009518031,0.266561825907029,-0.484178260387259"/>
						</Atom3d>
						<Bond ID="746" Mapping="409" Parent="33" Hidden="1" Connects="735,745" Visible="0"/>
						<Atom3d ID="747" HasProperties="1" Mapping="409" Parent="33" UserID="177" DisplayStyle="Line" Hidden="1" XYZ="-0.466026098317891,0.337576387902004,0.292527617425341" Connections="748" ForcefieldType="h1" Charge="0.053" Components="H" Visible="0">
							<Properties Force="-65.9523237080255,208.514305642763,-140.545926676985" RelativeVelocity="0.717254364428582,1.0424865063749,-0.362413279535446"/>
						</Atom3d>
						<Bond ID="748" Mapping="409" Parent="33" Hidden="1" Connects="735,747" Visible="0"/>
						<Atom3d ID="749" HasProperties="1" Mapping="409" Parent="33" UserID="178" DisplayStyle="Line" Hidden="1" XYZ="-0.553106970096432,0.418518140247508,0.308064817488872" Connections="750" ForcefieldType="h1" Charge="0.053" Components="H" Visible="0">
							<Properties Force="-122.550951471155,10.0647390204047,-389.883391503198" RelativeVelocity="-0.217519057994613,-0.587034347900217,-0.36635413611241"/>
						</Atom3d>
						<Bond ID="750" Mapping="409" Parent="33" Hidden="1" Connects="737,749" Visible="0"/>
						<Atom3d ID="751" HasProperties="1" Mapping="409" Parent="33" UserID="179" DisplayStyle="Line" Hidden="1" XYZ="-0.5142729009217,0.440623672896439,0.267488096325427" Connections="752" ForcefieldType="h1" Charge="0.053" Components="H" Visible="0">
							<Properties Force="-84.6518781132221,-475.084740604302,667.408459250036" RelativeVelocity="0.207263073128833,0.0109476826862049,0.456352237864372"/>
						</Atom3d>
						<Bond ID="752" Mapping="409" Parent="33" Hidden="1" Connects="737,751" Visible="0"/>
						<Atom3d ID="753" HasProperties="1" Mapping="409" Parent="33" UserID="180" DisplayStyle="Line" Hidden="1" XYZ="-0.499349775110408,0.408013688772026,0.316811487510041" Connections="754" ForcefieldType="h1" Charge="0.053" Components="H" Visible="0">
							<Properties Force="574.929546616874,134.442261686341,153.278455413775" RelativeVelocity="-0.66629209421383,0.176440673016348,0.389165761348935"/>
						</Atom3d>
						<Bond ID="754" Mapping="409" Parent="33" Hidden="1" Connects="737,753" Visible="0"/>
						<Molecule ID="33" Mapping="409" Parent="2" Children="ci(24):23+732,5645" Name="Sketch 25" XYZ="0.448065734223708,0.0640093906008154,0.192028171802445" Visible="0"/>
						<Atom3d ID="755" HasProperties="1" Mapping="409" Parent="35" UserID="181" DisplayStyle="Line" XYZ="-0.657755543817132,1.15062764373238,1.27731099590787" Connections="757,763,765" ForcefieldType="c3&apos;" Charge="0.374" Components="C" Visible="0">
							<Properties Force="-1866.2033228584,-413.090599239778,-593.603053150119" RelativeVelocity="-0.0905118000902522,0.170254266187789,0.189313967100905"/>
						</Atom3d>
						<Atom3d ID="756" HasProperties="1" Mapping="409" Parent="35" UserID="182" DisplayStyle="Line" XYZ="-0.697112267881142,1.13825415072453,1.29785242464366" Connections="757,759,761" ForcefieldType="n3m" Charge="-0.446" Components="N" Visible="0">
							<Properties Force="2101.4092528283,195.687553256219,-485.703088465491" RelativeVelocity="-0.109276826227122,0.0663183637076738,0.0821300207062617"/>
						</Atom3d>
						<Bond ID="757" Mapping="409" Parent="35" Connects="755,756" Visible="0"/>
						<Atom3d ID="758" HasProperties="1" Mapping="409" Parent="35" UserID="183" DisplayStyle="Line" XYZ="-0.700453268451462,1.09924690536733,1.3243941269451" Connections="759,767,769,771" ForcefieldType="c4" Charge="0.064" Components="C" Visible="0">
							<Properties Force="468.913533734254,111.733748739203,1496.9361074528" RelativeVelocity="0.264826402151509,-0.0396575131407051,0.286271247986051"/>
						</Atom3d>
						<Bond ID="759" Mapping="409" Parent="35" Connects="756,758" Visible="0"/>
						<Atom3d ID="760" HasProperties="1" Mapping="409" Parent="35" UserID="184" DisplayStyle="Line" XYZ="-0.733666923201762,1.16710271361394,1.29616966398678" Connections="761,773,775,777" ForcefieldType="c4" Charge="0.064" Components="C" Visible="0">
							<Properties Force="-698.371052239549,-769.279935738458,-854.746019136378" RelativeVelocity="0.0867703036143988,-0.0774526243617163,-0.128033593938292"/>
						</Atom3d>
						<Bond ID="761" Mapping="409" Parent="35" Connects="756,760" Visible="0"/>
						<Atom3d ID="762" HasProperties="1" Mapping="409" Parent="35" UserID="185" DisplayStyle="Line" XYZ="-0.626352149397632,1.1264918325538,1.27444119946325" Connections="763" ForcefieldType="o1=" Charge="-0.45" Components="O" Visible="0">
							<Properties Force="-111.291812670635,713.415281952514,342.066034483605" RelativeVelocity="-0.134835743844881,-0.125521050241442,0.0826852652349656"/>
						</Atom3d>
						<Bond ID="763" Mapping="409" Parent="35" Connects="755,762" Type="Double" Visible="0"/>
						<Atom3d ID="764" HasProperties="1" Mapping="409" Parent="35" UserID="186" DisplayStyle="Line" Hidden="1" XYZ="-0.665516440074322,1.18152189143063,1.25470819145957" Connections="765" ForcefieldType="h1" Charge="0.076" Components="H" Visible="0">
							<Properties Force="707.190749795484,-791.844695710697,813.28419798181" RelativeVelocity="0.820171762948386,-0.216821122827117,0.786515402895481"/>
						</Atom3d>
						<Bond ID="765" Mapping="409" Parent="35" Hidden="1" Connects="755,764" Visible="0"/>
						<Atom3d ID="766" HasProperties="1" Mapping="409" Parent="35" UserID="187" DisplayStyle="Line" Hidden="1" XYZ="-0.676161972146922,1.07347196237641,1.31785938609502" Connections="767" ForcefieldType="h1" Charge="0.053" Components="H" Visible="0">
							<Properties Force="35.3076306672998,198.761778693239,-432.367164584939" RelativeVelocity="-1.40575736514831,-0.911698180455064,-0.759490919334471"/>
						</Atom3d>
						<Bond ID="767" Mapping="409" Parent="35" Hidden="1" Connects="758,766" Visible="0"/>
						<Atom3d ID="768" HasProperties="1" Mapping="409" Parent="35" UserID="188" DisplayStyle="Line" Hidden="1" XYZ="-0.732952946792612,1.08546567169935,1.32197959300092" Connections="769" ForcefieldType="h1" Charge="0.053" Components="H" Visible="0">
							<Properties Force="-378.464331992172,-206.664772796598,-92.8812319331185" RelativeVelocity="0.361173510067346,-0.891078315356792,0.0877063084878716"/>
						</Atom3d>
						<Bond ID="769" Mapping="409" Parent="35" Hidden="1" Connects="758,768" Visible="0"/>
						<Atom3d ID="770" HasProperties="1" Mapping="409" Parent="35" UserID="189" DisplayStyle="Line" Hidden="1" XYZ="-0.694529460899842,1.10722018220575,1.36062042523738" Connections="771" ForcefieldType="h1" Charge="0.053" Components="H" Visible="0">
							<Properties Force="-234.683832450251,-79.1396580569243,-699.92099022856" RelativeVelocity="-0.181344534868701,0.19027158525635,0.624094318390679"/>
						</Atom3d>
						<Bond ID="771" Mapping="409" Parent="35" Hidden="1" Connects="758,770" Visible="0"/>
						<Atom3d ID="772" HasProperties="1" Mapping="409" Parent="35" UserID="190" DisplayStyle="Line" Hidden="1" XYZ="-0.724253756299932,1.19589043435613,1.27924737403245" Connections="773" ForcefieldType="h1" Charge="0.053" Components="H" Visible="0">
							<Properties Force="116.823205348504,879.184754731184,-341.233131357834" RelativeVelocity="0.0945008522939426,0.401696180398251,-0.385308046437223"/>
						</Atom3d>
						<Bond ID="773" Mapping="409" Parent="35" Hidden="1" Connects="760,772" Visible="0"/>
						<Atom3d ID="774" HasProperties="1" Mapping="409" Parent="35" UserID="191" DisplayStyle="Line" Hidden="1" XYZ="-0.746344679373882,1.17623776536637,1.32759257292527" Connections="775" ForcefieldType="h1" Charge="0.053" Components="H" Visible="0">
							<Properties Force="-230.841842097642,34.1910571630765,626.117827047003" RelativeVelocity="-0.661823496506205,-0.185086435580375,0.701145363493973"/>
						</Atom3d>
						<Bond ID="775" Mapping="409" Parent="35" Hidden="1" Connects="760,774" Visible="0"/>
						<Atom3d ID="776" HasProperties="1" Mapping="409" Parent="35" UserID="192" DisplayStyle="Line" Hidden="1" XYZ="-0.759202019380882,1.15087635619342,1.27527085760217" Connections="777" ForcefieldType="h1" Charge="0.053" Components="H" Visible="0">
							<Properties Force="30.9422363888856,293.247554042752,415.332630176219" RelativeVelocity="-0.666415487431914,0.0976581298859952,0.720201268353998"/>
						</Atom3d>
						<Bond ID="777" Mapping="409" Parent="35" Hidden="1" Connects="760,776" Visible="0"/>
						<Molecule ID="35" Mapping="409" Parent="2" Children="ci(24):23+755,5646" Name="Sketch 25" XYZ="0.448065734223708,0.0640093906008154,0.192028171802445" Visible="0"/>
						<Atom3d ID="778" HasProperties="1" Mapping="409" Parent="37" UserID="193" DisplayStyle="Line" XYZ="1.12934536183132,-0.512728478339451,1.01995446931529" Connections="780,786,788" ForcefieldType="c3&apos;" Charge="0.374" Components="C" Visible="0">
							<Properties Force="-1158.84244822452,204.48395554188,159.904188598836" RelativeVelocity="-0.120031716032543,0.00506228470692258,0.10721795144903"/>
						</Atom3d>
						<Atom3d ID="779" HasProperties="1" Mapping="409" Parent="37" UserID="194" DisplayStyle="Line" XYZ="1.09006802688041,-0.52396301569981,1.0017870525459" Connections="780,782,784" ForcefieldType="n3m" Charge="-0.446" Components="N" Visible="0">
							<Properties Force="1577.56138612469,-264.241062945364,-229.597401505545" RelativeVelocity="-0.171550388955609,-0.181686394088605,-0.0985062677615599"/>
						</Atom3d>
						<Bond ID="780" Mapping="409" Parent="37" Connects="778,779" Visible="0"/>
						<Atom3d ID="781" HasProperties="1" Mapping="409" Parent="37" UserID="195" DisplayStyle="Line" XYZ="1.04908945153521,-0.502230940311692,1.01211841636919" Connections="782,790,792,794" ForcefieldType="c4" Charge="0.064" Components="C" Visible="0">
							<Properties Force="93.546128027702,917.904160900007,-226.302325557111" RelativeVelocity="0.0671463269770978,0.0725865189778593,0.0836236331551764"/>
						</Atom3d>
						<Bond ID="782" Mapping="409" Parent="37" Connects="779,781" Visible="0"/>
						<Atom3d ID="783" HasProperties="1" Mapping="409" Parent="37" UserID="196" DisplayStyle="Line" XYZ="1.09557224684464,-0.553067583837952,0.963385578422793" Connections="784,796,798,800" ForcefieldType="c4" Charge="0.064" Components="C" Visible="0">
							<Properties Force="1303.45324887881,377.87639619464,22.8442314849556" RelativeVelocity="0.0623919600681192,-0.177153144943445,-0.282830206328133"/>
						</Atom3d>
						<Bond ID="784" Mapping="409" Parent="37" Connects="779,783" Visible="0"/>
						<Atom3d ID="785" HasProperties="1" Mapping="409" Parent="37" UserID="197" DisplayStyle="Line" XYZ="1.13181699479309,-0.486286827575093,1.04973562444004" Connections="786" ForcefieldType="o1=" Charge="-0.45" Components="O" Visible="0">
							<Properties Force="172.869860410723,-309.738928992955,-481.696131359599" RelativeVelocity="0.0965642706699605,0.127298791018277,-0.0246341409571676"/>
						</Atom3d>
						<Bond ID="786" Mapping="409" Parent="37" Connects="778,785" Type="Double" Visible="0"/>
						<Atom3d ID="787" HasProperties="1" Mapping="409" Parent="37" UserID="198" DisplayStyle="Line" Hidden="1" XYZ="1.15671032679758,-0.531818012419065,1.00402455880457" Connections="788" ForcefieldType="h1" Charge="0.076" Components="H" Visible="0">
							<Properties Force="68.7240317618732,316.673590993659,357.612868043327" RelativeVelocity="0.502819419912796,-0.249849811723448,0.30081391985572"/>
						</Atom3d>
						<Bond ID="788" Mapping="409" Parent="37" Hidden="1" Connects="778,787" Visible="0"/>
						<Atom3d ID="789" HasProperties="1" Mapping="409" Parent="37" UserID="199" DisplayStyle="Line" Hidden="1" XYZ="1.04778356843898,-0.469846531848761,0.993524482969123" Connections="790" ForcefieldType="h1" Charge="0.053" Components="H" Visible="0">
							<Properties Force="-132.518963874047,-550.881858064933,618.890382283636" RelativeVelocity="0.126089495460542,0.395150071507464,0.217719434664038"/>
						</Atom3d>
						<Bond ID="790" Mapping="409" Parent="37" Hidden="1" Connects="781,789" Visible="0"/>
						<Atom3d ID="791" HasProperties="1" Mapping="409" Parent="37" UserID="200" DisplayStyle="Line" Hidden="1" XYZ="1.0442468637208,-0.496746427374962,1.04871410865352" Connections="792" ForcefieldType="h1" Charge="0.053" Components="H" Visible="0">
							<Properties Force="167.922229508437,-147.76425820709,-902.236064012904" RelativeVelocity="-0.51793593532143,-0.392287023309051,0.820142765787432"/>
						</Atom3d>
						<Bond ID="792" Mapping="409" Parent="37" Hidden="1" Connects="781,791" Visible="0"/>
						<Atom3d ID="793" HasProperties="1" Mapping="409" Parent="37" UserID="201" DisplayStyle="Line" Hidden="1" XYZ="1.02366154746454,-0.522883516655023,0.998324200722712" Connections="794" ForcefieldType="h1" Charge="0.053" Components="H" Visible="0">
							<Properties Force="-425.550775313794,-65.5913220342751,176.33956957654" RelativeVelocity="-0.328696761730069,-0.0513057480336452,0.0544671845244943"/>
						</Atom3d>
						<Bond ID="794" Mapping="409" Parent="37" Hidden="1" Connects="781,793" Visible="0"/>
						<Atom3d ID="795" HasProperties="1" Mapping="409" Parent="37" UserID="202" DisplayStyle="Line" Hidden="1" XYZ="1.11344597240473,-0.538857753657295,0.932134853879144" Connections="796" ForcefieldType="h1" Charge="0.053" Components="H" Visible="0">
							<Properties Force="-654.970732448891,-254.039073304792,1270.27377830236" RelativeVelocity="-0.174852400635992,-0.435981739308731,0.0334296483631514"/>
						</Atom3d>
						<Bond ID="796" Mapping="409" Parent="37" Hidden="1" Connects="783,795" Visible="0"/>
						<Atom3d ID="797" HasProperties="1" Mapping="409" Parent="37" UserID="203" DisplayStyle="Line" Hidden="1" XYZ="1.06454793700419,-0.564027412823318,0.955054042754288" Connections="798" ForcefieldType="h1" Charge="0.053" Components="H" Visible="0">
							<Properties Force="-1403.0169788417,-454.250784071201,-697.822154092016" RelativeVelocity="-0.372073728689477,-0.39606527957771,-0.74875011096895"/>
						</Atom3d>
						<Bond ID="798" Mapping="409" Parent="37" Hidden="1" Connects="783,797" Visible="0"/>
						<Atom3d ID="799" HasProperties="1" Mapping="409" Parent="37" UserID="204" DisplayStyle="Line" Hidden="1" XYZ="1.11310766957609,-0.582736363539732,0.974892833876164" Connections="800" ForcefieldType="h1" Charge="0.053" Components="H" Visible="0">
							<Properties Force="106.110792970447,216.938222232538,-229.070763933413" RelativeVelocity="-0.69956774584848,0.0701816736055871,-0.232065373244521"/>
						</Atom3d>
						<Bond ID="800" Mapping="409" Parent="37" Hidden="1" Connects="783,799" Visible="0"/>
						<Molecule ID="37" Mapping="409" Parent="2" Children="ci(24):23+778,5647" Name="Sketch 25" XYZ="0.448065734223708,0.0640093906008154,0.192028171802445" Visible="0"/>
						<Atom3d ID="801" HasProperties="1" Mapping="409" Parent="39" UserID="205" DisplayStyle="Line" XYZ="0.187989266541724,1.14507110792701,-0.0925408066837153" Connections="803,809,811" ForcefieldType="c3&apos;" Charge="0.374" Components="C" Visible="0">
							<Properties Force="1084.63377888423,-169.028643751995,-1208.56494729782" RelativeVelocity="0.0102355181383883,0.177879488632145,0.12891413904616"/>
						</Atom3d>
						<Atom3d ID="802" HasProperties="1" Mapping="409" Parent="39" UserID="206" DisplayStyle="Line" XYZ="0.150877087919572,1.12718168518897,-0.0793848410595863" Connections="803,805,807" ForcefieldType="n3m" Charge="-0.446" Components="N" Visible="0">
							<Properties Force="-1022.483080522,456.965868485201,-377.473892663746" RelativeVelocity="0.0954563757779318,0.0393202945798995,0.0379958212762654"/>
						</Atom3d>
						<Bond ID="803" Mapping="409" Parent="39" Connects="801,802" Visible="0"/>
						<Atom3d ID="804" HasProperties="1" Mapping="409" Parent="39" UserID="207" DisplayStyle="Line" XYZ="0.151977559579724,1.09404834971453,-0.0455871163516243" Connections="805,813,815,817" ForcefieldType="c4" Charge="0.064" Components="C" Visible="0">
							<Properties Force="-884.981479438612,-1515.88442785435,462.139657071223" RelativeVelocity="-0.10445924574563,-0.299748272528041,0.292955490265839"/>
						</Atom3d>
						<Bond ID="805" Mapping="409" Parent="39" Connects="802,804" Visible="0"/>
						<Atom3d ID="806" HasProperties="1" Mapping="409" Parent="39" UserID="208" DisplayStyle="Line" XYZ="0.112656078576554,1.13446965728966,-0.109391773602501" Connections="807,819,821,823" ForcefieldType="c4" Charge="0.064" Components="C" Visible="0">
							<Properties Force="-851.346597335762,-652.901305089701,950.503029113791" RelativeVelocity="0.00454306596584054,0.0957546827320408,0.119308572229586"/>
						</Atom3d>
						<Bond ID="807" Mapping="409" Parent="39" Connects="802,806" Visible="0"/>
						<Atom3d ID="808" HasProperties="1" Mapping="409" Parent="39" UserID="209" DisplayStyle="Line" XYZ="0.2241606849724,1.13356800101571,-0.0797178980248543" Connections="809" ForcefieldType="o1=" Charge="-0.45" Components="O" Visible="0">
							<Properties Force="-392.51218512489,482.318415971784,150.824353320839" RelativeVelocity="0.0433852165076724,-0.0175186744145452,-0.199562312536658"/>
						</Atom3d>
						<Bond ID="809" Mapping="409" Parent="39" Connects="801,808" Type="Double" Visible="0"/>
						<Atom3d ID="810" HasProperties="1" Mapping="409" Parent="39" UserID="210" DisplayStyle="Line" Hidden="1" XYZ="0.183801577953909,1.16869108441521,-0.12231965500319" Connections="811" ForcefieldType="h1" Charge="0.076" Components="H" Visible="0">
							<Properties Force="68.1491410496715,-421.22373637978,854.337868628884" RelativeVelocity="0.762703961306319,1.03768907457918,-0.0941638568539059"/>
						</Atom3d>
						<Bond ID="811" Mapping="409" Parent="39" Hidden="1" Connects="801,810" Visible="0"/>
						<Atom3d ID="812" HasProperties="1" Mapping="409" Parent="39" UserID="211" DisplayStyle="Line" Hidden="1" XYZ="0.166863151652303,1.06059203135095,-0.0523846488352883" Connections="813" ForcefieldType="h1" Charge="0.053" Components="H" Visible="0">
							<Properties Force="104.323517967385,837.115082746718,-420.042342726376" RelativeVelocity="0.00431383059518957,-0.829868531266993,1.47855419949179"/>
						</Atom3d>
						<Bond ID="813" Mapping="409" Parent="39" Hidden="1" Connects="804,812" Visible="0"/>
						<Atom3d ID="814" HasProperties="1" Mapping="409" Parent="39" UserID="212" DisplayStyle="Line" Hidden="1" XYZ="0.11817233126935,1.08260910187293,-0.0355904700906353" Connections="815" ForcefieldType="h1" Charge="0.053" Components="H" Visible="0">
							<Properties Force="307.950836580871,586.597213942756,-280.39197076499" RelativeVelocity="-0.50153738416717,-0.640267331800791,0.471958243440804"/>
						</Atom3d>
						<Bond ID="815" Mapping="409" Parent="39" Hidden="1" Connects="804,814" Visible="0"/>
						<Atom3d ID="816" HasProperties="1" Mapping="409" Parent="39" UserID="213" DisplayStyle="Line" Hidden="1" XYZ="0.166717477675637,1.10695697844256,-0.0161882688380773" Connections="817" ForcefieldType="h1" Charge="0.053" Components="H" Visible="0">
							<Properties Force="277.658852349655,145.640243370122,293.980379248758" RelativeVelocity="0.162262693950693,-0.655823988468551,0.245381809845726"/>
						</Atom3d>
						<Bond ID="817" Mapping="409" Parent="39" Hidden="1" Connects="804,816" Visible="0"/>
						<Atom3d ID="818" HasProperties="1" Mapping="409" Parent="39" UserID="214" DisplayStyle="Line" Hidden="1" XYZ="0.110410058395156,1.10773344792481,-0.133437763423139" Connections="819" ForcefieldType="h1" Charge="0.053" Components="H" Visible="0">
							<Properties Force="117.613756485212,100.320863919463,-188.121501851975" RelativeVelocity="0.370744733489465,-0.113799461625916,0.0519295931007903"/>
						</Atom3d>
						<Bond ID="819" Mapping="409" Parent="39" Hidden="1" Connects="806,818" Visible="0"/>
						<Atom3d ID="820" HasProperties="1" Mapping="409" Parent="39" UserID="215" DisplayStyle="Line" Hidden="1" XYZ="0.115099724001216,1.16672876640088,-0.125948791666525" Connections="821" ForcefieldType="h1" Charge="0.053" Components="H" Visible="0">
							<Properties Force="-71.8988619079699,-300.887979507396,217.875272239285" RelativeVelocity="0.211876138568848,0.138901269803676,-0.0858747039331257"/>
						</Atom3d>
						<Bond ID="821" Mapping="409" Parent="39" Hidden="1" Connects="806,820" Visible="0"/>
						<Atom3d ID="822" HasProperties="1" Mapping="409" Parent="39" UserID="216" DisplayStyle="Line" Hidden="1" XYZ="0.0792987508594583,1.13090787667449,-0.0908242927629563" Connections="823" ForcefieldType="h1" Charge="0.053" Components="H" Visible="0">
							<Properties Force="1174.37092149068,387.226249148035,-389.333884867768" RelativeVelocity="0.962425979354744,-1.10289812739543,0.60187156023066"/>
						</Atom3d>
						<Bond ID="823" Mapping="409" Parent="39" Hidden="1" Connects="806,822" Visible="0"/>
						<Molecule ID="39" Mapping="409" Parent="2" Children="ci(24):23+801,5648" Name="Sketch 25" XYZ="0.448065734223708,0.0640093906008154,0.192028171802445" Visible="0"/>
						<Atom3d ID="824" HasProperties="1" Mapping="409" Parent="41" UserID="217" DisplayStyle="Line" XYZ="0.321270427018944,0.994604514029492,0.950255480041625" Connections="826,832,834" ForcefieldType="c3&apos;" Charge="0.374" Components="C" Visible="0">
							<Properties Force="395.366471726936,-17.8777782187655,-145.475150652858" RelativeVelocity="-0.0496688944166876,-0.114854476176898,0.151874647245218"/>
						</Atom3d>
						<Atom3d ID="825" HasProperties="1" Mapping="409" Parent="41" UserID="218" DisplayStyle="Line" XYZ="0.295817769884666,1.0160554165737,0.975930173908738" Connections="826,828,830" ForcefieldType="n3m" Charge="-0.446" Components="N" Visible="0">
							<Properties Force="-453.313223682624,881.304790426973,1966.77549752642" RelativeVelocity="-0.00853110457422449,-0.156579931136051,-0.101195540303243"/>
						</Atom3d>
						<Bond ID="826" Mapping="409" Parent="41" Connects="824,825" Visible="0"/>
						<Atom3d ID="827" HasProperties="1" Mapping="409" Parent="41" UserID="219" DisplayStyle="Line" XYZ="0.250775376735399,1.02165914494579,0.965046785836171" Connections="828,836,838,840" ForcefieldType="c4" Charge="0.064" Components="C" Visible="0">
							<Properties Force="-740.316343110112,395.689577998818,1142.31320502995" RelativeVelocity="0.253024373727992,0.0261563179161119,0.207739452031673"/>
						</Atom3d>
						<Bond ID="828" Mapping="409" Parent="41" Connects="825,827" Visible="0"/>
						<Atom3d ID="829" HasProperties="1" Mapping="409" Parent="41" UserID="220" DisplayStyle="Line" XYZ="0.308042339727021,1.02955286753076,1.0224915542413" Connections="830,842,844,846" ForcefieldType="c4" Charge="0.064" Components="C" Visible="0">
							<Properties Force="447.982289913843,63.0625147125954,-1216.23434293206" RelativeVelocity="0.0955890008676731,0.0851174377501025,-0.0165308341195459"/>
						</Atom3d>
						<Bond ID="830" Mapping="409" Parent="41" Connects="825,829" Visible="0"/>
						<Atom3d ID="831" HasProperties="1" Mapping="409" Parent="41" UserID="221" DisplayStyle="Line" XYZ="0.312320934352408,0.982760224610481,0.91389744213617" Connections="832" ForcefieldType="o1=" Charge="-0.45" Components="O" Visible="0">
							<Properties Force="-102.236096375524,-440.340381777586,-986.099363424865" RelativeVelocity="-0.215691591955116,-0.0359727498055084,-0.0592086345921006"/>
						</Atom3d>
						<Bond ID="832" Mapping="409" Parent="41" Connects="824,831" Type="Double" Visible="0"/>
						<Atom3d ID="833" HasProperties="1" Mapping="409" Parent="41" UserID="222" DisplayStyle="Line" Hidden="1" XYZ="0.352221929906265,0.990057389043816,0.966220788903223" Connections="834" ForcefieldType="h1" Charge="0.076" Components="H" Visible="0">
							<Properties Force="1070.16473044157,-282.428523362022,196.096066624582" RelativeVelocity="-0.213287864246692,0.395993442468868,0.227130972760734"/>
						</Atom3d>
						<Bond ID="834" Mapping="409" Parent="41" Hidden="1" Connects="824,833" Visible="0"/>
						<Atom3d ID="835" HasProperties="1" Mapping="409" Parent="41" UserID="223" DisplayStyle="Line" Hidden="1" XYZ="0.245322636453515,1.04784797983568,0.943172340851253" Connections="836" ForcefieldType="h1" Charge="0.053" Components="H" Visible="0">
							<Properties Force="18.921727474833,896.140244904584,-726.842021221857" RelativeVelocity="0.307557798198766,-0.513177430481084,0.624293743170049"/>
						</Atom3d>
						<Bond ID="836" Mapping="409" Parent="41" Hidden="1" Connects="827,835" Visible="0"/>
						<Atom3d ID="837" HasProperties="1" Mapping="409" Parent="41" UserID="224" DisplayStyle="Line" Hidden="1" XYZ="0.232531223922721,1.03063122307543,0.995812952426473" Connections="838" ForcefieldType="h1" Charge="0.053" Components="H" Visible="0">
							<Properties Force="179.668394551587,-149.148513596121,-436.481360460047" RelativeVelocity="0.257433365462599,0.205319034316636,-0.728581055452278"/>
						</Atom3d>
						<Bond ID="838" Mapping="409" Parent="41" Hidden="1" Connects="827,837" Visible="0"/>
						<Atom3d ID="839" HasProperties="1" Mapping="409" Parent="41" UserID="225" DisplayStyle="Line" Hidden="1" XYZ="0.234775852290361,0.993830008675982,0.951003041427011" Connections="840" ForcefieldType="h1" Charge="0.053" Components="H" Visible="0">
							<Properties Force="-36.0352960366034,-732.384168473108,-155.927530344767" RelativeVelocity="0.0413064780999914,0.345641289175992,-0.161203036992369"/>
						</Atom3d>
						<Bond ID="840" Mapping="409" Parent="41" Hidden="1" Connects="827,839" Visible="0"/>
						<Atom3d ID="841" HasProperties="1" Mapping="409" Parent="41" UserID="226" DisplayStyle="Line" Hidden="1" XYZ="0.297118328556664,1.06306426986131,1.02777975820344" Connections="842" ForcefieldType="h1" Charge="0.053" Components="H" Visible="0">
							<Properties Force="-150.397201878581,220.406308861551,31.504925801116" RelativeVelocity="-0.230650131004591,-0.882021177121675,-0.0975041417790189"/>
						</Atom3d>
						<Bond ID="842" Mapping="409" Parent="41" Hidden="1" Connects="829,841" Visible="0"/>
						<Atom3d ID="843" HasProperties="1" Mapping="409" Parent="41" UserID="227" DisplayStyle="Line" Hidden="1" XYZ="0.34432272447665,1.03026132267911,1.02702323555916" Connections="844" ForcefieldType="h1" Charge="0.053" Components="H" Visible="0">
							<Properties Force="-450.617604330516,-281.101156424444,-56.1957911886843" RelativeVelocity="-0.079096808947631,0.495986219715645,-0.122069761702419"/>
						</Atom3d>
						<Bond ID="844" Mapping="409" Parent="41" Hidden="1" Connects="829,843" Visible="0"/>
						<Atom3d ID="845" HasProperties="1" Mapping="409" Parent="41" UserID="228" DisplayStyle="Line" Hidden="1" XYZ="0.291177163635132,1.00933349147415,1.04603679930507" Connections="846" ForcefieldType="h1" Charge="0.053" Components="H" Visible="0">
							<Properties Force="-14.5430189444392,-372.052438465252,370.044220474479" RelativeVelocity="0.554228403529613,-0.0981972219051255,-1.11208701820837"/>
						</Atom3d>
						<Bond ID="846" Mapping="409" Parent="41" Hidden="1" Connects="829,845" Visible="0"/>
						<Molecule ID="41" Mapping="409" Parent="2" Children="ci(24):23+824,5649" Name="Sketch 25" XYZ="0.448065734223708,0.0640093906008154,0.192028171802445" Visible="0"/>
						<Atom3d ID="847" HasProperties="1" Mapping="409" Parent="43" UserID="229" DisplayStyle="Line" XYZ="1.93082242020026,1.22574627110338,0.245039529029835" Connections="849,855,857" ForcefieldType="c3&apos;" Charge="0.374" Components="C" Visible="0">
							<Properties Force="260.102861762133,770.771962522973,-882.16241086607" RelativeVelocity="-0.109270680642476,0.336253009871363,-0.232607138174787"/>
						</Atom3d>
						<Atom3d ID="848" HasProperties="1" Mapping="409" Parent="43" UserID="230" DisplayStyle="Line" XYZ="1.95731058294583,1.26029041765543,0.238889056926425" Connections="849,851,853" ForcefieldType="n3m" Charge="-0.446" Components="N" Visible="0">
							<Properties Force="209.435490016105,-81.9326073534803,371.405777457512" RelativeVelocity="-0.0110044668200683,0.00767886582887817,0.144197106354533"/>
						</Atom3d>
						<Bond ID="849" Mapping="409" Parent="43" Connects="847,848" Visible="0"/>
						<Atom3d ID="850" HasProperties="1" Mapping="409" Parent="43" UserID="231" DisplayStyle="Line" XYZ="1.96808253282975,1.27671652039697,0.194170351783583" Connections="851,859,861,863" ForcefieldType="c4" Charge="0.064" Components="C" Visible="0">
							<Properties Force="-1505.13343746018,107.93910686915,1428.35384908541" RelativeVelocity="-0.0950385732776395,-0.00759104138886299,-0.0399551005299511"/>
						</Atom3d>
						<Bond ID="851" Mapping="409" Parent="43" Connects="848,850" Visible="0"/>
						<Atom3d ID="852" HasProperties="1" Mapping="409" Parent="43" UserID="232" DisplayStyle="Line" XYZ="1.9802697056463,1.27846862335859,0.277092623796061" Connections="853,865,867,869" ForcefieldType="c4" Charge="0.064" Components="C" Visible="0">
							<Properties Force="920.912167107981,604.581929780223,-25.6282969410501" RelativeVelocity="0.140033534622516,-0.238146106819584,0.135764416424381"/>
						</Atom3d>
						<Bond ID="853" Mapping="409" Parent="43" Connects="848,852" Visible="0"/>
						<Atom3d ID="854" HasProperties="1" Mapping="409" Parent="43" UserID="233" DisplayStyle="Line" XYZ="1.91736158230007,1.20520336478138,0.213866181990456" Connections="855" ForcefieldType="o1=" Charge="-0.45" Components="O" Visible="0">
							<Properties Force="-342.09166170902,-463.081961564185,311.881955018779" RelativeVelocity="-0.0546612428588648,0.155790774954277,0.17503947147018"/>
						</Atom3d>
						<Bond ID="855" Mapping="409" Parent="43" Connects="847,854" Type="Double" Visible="0"/>
						<Atom3d ID="856" HasProperties="1" Mapping="409" Parent="43" UserID="234" DisplayStyle="Line" Hidden="1" XYZ="1.92168970614261,1.22188351931862,0.27992336176662" Connections="857" ForcefieldType="h1" Charge="0.076" Components="H" Visible="0">
							<Properties Force="-45.1797333226172,-344.515239109071,114.104179537263" RelativeVelocity="-0.0492649563654359,-0.0146884935156129,0.272965302977237"/>
						</Atom3d>
						<Bond ID="857" Mapping="409" Parent="43" Hidden="1" Connects="847,856" Visible="0"/>
						<Atom3d ID="858" HasProperties="1" Mapping="409" Parent="43" UserID="235" DisplayStyle="Line" Hidden="1" XYZ="1.9442948163669,1.26547733388983,0.170675686205589" Connections="859" ForcefieldType="h1" Charge="0.053" Components="H" Visible="0">
							<Properties Force="-393.924041099403,-142.298367846163,-192.924194769263" RelativeVelocity="0.310087874937885,-0.492038919135485,-0.279624402284262"/>
						</Atom3d>
						<Bond ID="859" Mapping="409" Parent="43" Hidden="1" Connects="850,858" Visible="0"/>
						<Atom3d ID="860" HasProperties="1" Mapping="409" Parent="43" UserID="236" DisplayStyle="Line" Hidden="1" XYZ="1.99839997836456,1.26786449146502,0.182317268167209" Connections="861" ForcefieldType="h1" Charge="0.053" Components="H" Visible="0">
							<Properties Force="1746.02209229629,-466.866317071213,-339.263141850969" RelativeVelocity="-0.557337061413991,-0.382411303852318,0.421734074815721"/>
						</Atom3d>
						<Bond ID="861" Mapping="409" Parent="43" Hidden="1" Connects="850,860" Visible="0"/>
						<Atom3d ID="862" HasProperties="1" Mapping="409" Parent="43" UserID="237" DisplayStyle="Line" Hidden="1" XYZ="1.96507588646932,1.31154917621867,0.198041789758949" Connections="863" ForcefieldType="h1" Charge="0.053" Components="H" Visible="0">
							<Properties Force="147.909315792136,659.685687989868,-372.80269000348" RelativeVelocity="-0.0399778793212385,-0.67028070592311,0.294272792736476"/>
						</Atom3d>
						<Bond ID="863" Mapping="409" Parent="43" Hidden="1" Connects="850,862" Visible="0"/>
						<Atom3d ID="864" HasProperties="1" Mapping="409" Parent="43" UserID="238" DisplayStyle="Line" Hidden="1" XYZ="1.98512051165195,1.3146475594798,0.274349099831968" Connections="865" ForcefieldType="h1" Charge="0.053" Components="H" Visible="0">
							<Properties Force="-334.054866992908,-267.014476216362,-101.704653881925" RelativeVelocity="-0.698285877840861,0.770619437313953,0.724251439388508"/>
						</Atom3d>
						<Bond ID="865" Mapping="409" Parent="43" Hidden="1" Connects="852,864" Visible="0"/>
						<Atom3d ID="866" HasProperties="1" Mapping="409" Parent="43" UserID="239" DisplayStyle="Line" Hidden="1" XYZ="2.01459777234716,1.26647389894424,0.280461208255837" Connections="867" ForcefieldType="h1" Charge="0.053" Components="H" Visible="0">
							<Properties Force="-269.614737767295,-155.250404142654,-200.903409750779" RelativeVelocity="1.00125961809114,0.556478525626631,-0.250078225188302"/>
						</Atom3d>
						<Bond ID="867" Mapping="409" Parent="43" Hidden="1" Connects="852,866" Visible="0"/>
						<Atom3d ID="868" HasProperties="1" Mapping="409" Parent="43" UserID="240" DisplayStyle="Line" Hidden="1" XYZ="1.96463618893905,1.27191411547995,0.308736869225811" Connections="869" ForcefieldType="h1" Charge="0.053" Components="H" Visible="0">
							<Properties Force="-326.74874830944,-113.945530478753,-157.165555732907" RelativeVelocity="-0.23279081360568,0.459499537378011,-0.0817719548274988"/>
						</Atom3d>
						<Bond ID="869" Mapping="409" Parent="43" Hidden="1" Connects="852,868" Visible="0"/>
						<Molecule ID="43" Mapping="409" Parent="2" Children="ci(24):23+847,5650" Name="Sketch 25" XYZ="0.448065734223708,0.0640093906008154,0.192028171802445" Visible="0"/>
						<Atom3d ID="870" HasProperties="1" Mapping="409" Parent="45" UserID="241" DisplayStyle="Line" XYZ="1.05647606463801,0.216812449331091,0.805527344071844" Connections="872,878,880" ForcefieldType="c3&apos;" Charge="0.374" Components="C" Visible="0">
							<Properties Force="950.132194962399,-468.430515874561,-114.181715091693" RelativeVelocity="0.22844527614404,0.0512580007417257,-0.170765592230235"/>
						</Atom3d>
						<Atom3d ID="871" HasProperties="1" Mapping="409" Parent="45" UserID="242" DisplayStyle="Line" XYZ="1.0933189272988,0.195386062681063,0.793252684716517" Connections="872,874,876" ForcefieldType="n3m" Charge="-0.446" Components="N" Visible="0">
							<Properties Force="-506.989428938098,-682.729992563728,-583.646911386279" RelativeVelocity="0.0742171682906715,0.0225540552008423,-0.0127669275996379"/>
						</Atom3d>
						<Bond ID="872" Mapping="409" Parent="45" Connects="870,871" Visible="0"/>
						<Atom3d ID="873" HasProperties="1" Mapping="409" Parent="45" UserID="243" DisplayStyle="Line" XYZ="1.13539417245658,0.216506382480439,0.791620032606218" Connections="874,882,884,886" ForcefieldType="c4" Charge="0.064" Components="C" Visible="0">
							<Properties Force="-258.760355056871,1000.99917748174,1022.06462667957" RelativeVelocity="0.0376609850100508,0.0590442253660679,-0.0363123236672446"/>
						</Atom3d>
						<Bond ID="874" Mapping="409" Parent="45" Connects="871,873" Visible="0"/>
						<Atom3d ID="875" HasProperties="1" Mapping="409" Parent="45" UserID="244" DisplayStyle="Line" XYZ="1.09184887650373,0.152061648422993,0.772759149113881" Connections="876,888,890,892" ForcefieldType="c4" Charge="0.064" Components="C" Visible="0">
							<Properties Force="-309.42044628993,387.150882169377,787.444251993399" RelativeVelocity="0.0113272061864718,-0.00540937722163723,-0.0411123303635916"/>
						</Atom3d>
						<Bond ID="876" Mapping="409" Parent="45" Connects="871,875" Visible="0"/>
						<Atom3d ID="877" HasProperties="1" Mapping="409" Parent="45" UserID="245" DisplayStyle="Line" XYZ="1.0576621885182,0.254407925313646,0.817233699693768" Connections="878" ForcefieldType="o1=" Charge="-0.45" Components="O" Visible="0">
							<Properties Force="-382.992817624347,593.554416705143,253.207173862014" RelativeVelocity="-0.055378889828597,-0.0728124041955419,0.0972313148427097"/>
						</Atom3d>
						<Bond ID="878" Mapping="409" Parent="45" Connects="870,877" Type="Double" Visible="0"/>
						<Atom3d ID="879" HasProperties="1" Mapping="409" Parent="45" UserID="246" DisplayStyle="Line" Hidden="1" XYZ="1.02688890794012,0.195693659548814,0.806018917978022" Connections="880" ForcefieldType="h1" Charge="0.076" Components="H" Visible="0">
							<Properties Force="-86.3860884300576,-76.8553444971763,-96.0800597161351" RelativeVelocity="-0.539063615885342,0.0234436471754729,0.400592321202628"/>
						</Atom3d>
						<Bond ID="880" Mapping="409" Parent="45" Hidden="1" Connects="870,879" Visible="0"/>
						<Atom3d ID="881" HasProperties="1" Mapping="409" Parent="45" UserID="247" DisplayStyle="Line" Hidden="1" XYZ="1.13174005566262,0.246611002260802,0.812564299244256" Connections="882" ForcefieldType="h1" Charge="0.053" Components="H" Visible="0">
							<Properties Force="491.622400563367,-400.300454624466,-256.828865891415" RelativeVelocity="-0.768545503897859,-0.21622553264334,-0.0381507470389339"/>
						</Atom3d>
						<Bond ID="882" Mapping="409" Parent="45" Hidden="1" Connects="873,881" Visible="0"/>
						<Atom3d ID="883" HasProperties="1" Mapping="409" Parent="45" UserID="248" DisplayStyle="Line" Hidden="1" XYZ="1.14513073404069,0.228458076155587,0.759569497597361" Connections="884" ForcefieldType="h1" Charge="0.053" Components="H" Visible="0">
							<Properties Force="44.3134952100703,-90.7608520094107,-326.350153769061" RelativeVelocity="-1.21547639994638,0.259217633241337,0.139624777020526"/>
						</Atom3d>
						<Bond ID="884" Mapping="409" Parent="45" Hidden="1" Connects="873,883" Visible="0"/>
						<Atom3d ID="885" HasProperties="1" Mapping="409" Parent="45" UserID="249" DisplayStyle="Line" Hidden="1" XYZ="1.16071625639394,0.195396713675595,0.806062412616434" Connections="886" ForcefieldType="h1" Charge="0.053" Components="H" Visible="0">
							<Properties Force="-151.624886237299,-78.2459686782603,-94.0135891669475" RelativeVelocity="-0.0263185844954145,0.728960082417603,0.42537579605845"/>
						</Atom3d>
						<Bond ID="886" Mapping="409" Parent="45" Hidden="1" Connects="873,885" Visible="0"/>
						<Atom3d ID="887" HasProperties="1" Mapping="409" Parent="45" UserID="250" DisplayStyle="Line" Hidden="1" XYZ="1.10249733256143,0.126873876549181,0.795794330010907" Connections="888" ForcefieldType="h1" Charge="0.053" Components="H" Visible="0">
							<Properties Force="261.761846727079,-161.475965881861,-41.6049243108597" RelativeVelocity="0.0212818782907082,-0.308120036241835,-0.488777084323364"/>
						</Atom3d>
						<Bond ID="888" Mapping="409" Parent="45" Hidden="1" Connects="875,887" Visible="0"/>
						<Atom3d ID="889" HasProperties="1" Mapping="409" Parent="45" UserID="251" DisplayStyle="Line" Hidden="1" XYZ="1.10897791545959,0.151077749177574,0.742267467173577" Connections="890" ForcefieldType="h1" Charge="0.053" Components="H" Visible="0">
							<Properties Force="651.370304569115,31.4553066556329,-470.396094811661" RelativeVelocity="-0.0932476935610131,0.21144412402633,0.362709613194155"/>
						</Atom3d>
						<Bond ID="890" Mapping="409" Parent="45" Hidden="1" Connects="875,889" Visible="0"/>
						<Atom3d ID="891" HasProperties="1" Mapping="409" Parent="45" UserID="252" DisplayStyle="Line" Hidden="1" XYZ="1.05888776813536,0.144612270463058,0.764111272783083" Connections="892" ForcefieldType="h1" Charge="0.053" Components="H" Visible="0">
							<Properties Force="-804.356423832186,-155.969076037306,-59.9381632939315" RelativeVelocity="0.108979928145648,-0.0330933397262565,0.374250926938922"/>
						</Atom3d>
						<Bond ID="892" Mapping="409" Parent="45" Hidden="1" Connects="875,891" Visible="0"/>
						<Molecule ID="45" Mapping="409" Parent="2" Children="ci(24):23+870,5651" Name="Sketch 25" XYZ="0.448065734223708,0.0640093906008154,0.192028171802445" Visible="0"/>
						<Atom3d ID="893" HasProperties="1" Mapping="409" Parent="47" UserID="253" DisplayStyle="Line" XYZ="1.1824916141016,1.4965515174246,1.12554962241397" Connections="895,901,903" ForcefieldType="c3&apos;" Charge="0.374" Components="C" Visible="0">
							<Properties Force="6.67499464783466,-1078.21651628832,347.510866714546" RelativeVelocity="0.0193496181788647,0.38781848619125,0.30198973096468"/>
						</Atom3d>
						<Atom3d ID="894" HasProperties="1" Mapping="409" Parent="47" UserID="254" DisplayStyle="Line" XYZ="1.19138931309512,1.45745097974806,1.14546758309164" Connections="895,897,899" ForcefieldType="n3m" Charge="-0.446" Components="N" Visible="0">
							<Properties Force="1154.04805516951,-31.6046851620803,-1073.30471557011" RelativeVelocity="0.218199875574789,-0.0814958841714897,-0.00630385736894565"/>
						</Atom3d>
						<Bond ID="895" Mapping="409" Parent="47" Connects="893,894" Visible="0"/>
						<Atom3d ID="896" HasProperties="1" Mapping="409" Parent="47" UserID="255" DisplayStyle="Line" XYZ="1.23518240433161,1.43445213227635,1.13982742921137" Connections="897,905,907,909" ForcefieldType="c4" Charge="0.064" Components="C" Visible="0">
							<Properties Force="-1221.01652557488,303.687491107179,727.460378035207" RelativeVelocity="0.0337817201123631,0.0253591411103814,-0.00731679402335279"/>
						</Atom3d>
						<Bond ID="897" Mapping="409" Parent="47" Connects="894,896" Visible="0"/>
						<Atom3d ID="898" HasProperties="1" Mapping="409" Parent="47" UserID="256" DisplayStyle="Line" XYZ="1.16069658421808,1.44056459081211,1.17547828176401" Connections="899,911,913,915" ForcefieldType="c4" Charge="0.064" Components="C" Visible="0">
							<Properties Force="539.520171414565,1042.58841230274,1989.99310927739" RelativeVelocity="-0.147097792550368,-0.00251956089381345,-0.248290286066785"/>
						</Atom3d>
						<Bond ID="899" Mapping="409" Parent="47" Connects="894,898" Visible="0"/>
						<Atom3d ID="900" HasProperties="1" Mapping="409" Parent="47" UserID="257" DisplayStyle="Line" XYZ="1.20838618861854,1.51457335759876,1.10245117609256" Connections="901" ForcefieldType="o1=" Charge="-0.45" Components="O" Visible="0">
							<Properties Force="924.172238518854,642.010620964358,-484.509510078651" RelativeVelocity="0.178379168483195,0.0725694520962269,-0.112638343229023"/>
						</Atom3d>
						<Bond ID="901" Mapping="409" Parent="47" Connects="893,900" Type="Double" Visible="0"/>
						<Atom3d ID="902" HasProperties="1" Mapping="409" Parent="47" UserID="258" DisplayStyle="Line" Hidden="1" XYZ="1.14880026768168,1.5093673441264,1.12948090531346" Connections="903" ForcefieldType="h1" Charge="0.076" Components="H" Visible="0">
							<Properties Force="-215.440448387473,-99.1762442227949,372.858809004242" RelativeVelocity="-0.179554937126699,0.357709914466878,-0.0186019666725519"/>
						</Atom3d>
						<Bond ID="903" Mapping="409" Parent="47" Hidden="1" Connects="893,902" Visible="0"/>
						<Atom3d ID="904" HasProperties="1" Mapping="409" Parent="47" UserID="259" DisplayStyle="Line" Hidden="1" XYZ="1.24861354811488,1.44436861103642,1.10983322967164" Connections="905" ForcefieldType="h1" Charge="0.053" Components="H" Visible="0">
							<Properties Force="678.37591970827,616.01380577698,-747.401741430623" RelativeVelocity="0.414682683929178,-1.00915013277608,-0.0198727193244333"/>
						</Atom3d>
						<Bond ID="905" Mapping="409" Parent="47" Hidden="1" Connects="896,904" Visible="0"/>
						<Atom3d ID="906" HasProperties="1" Mapping="409" Parent="47" UserID="260" DisplayStyle="Line" Hidden="1" XYZ="1.2291235274045,1.39986774063181,1.13426275797669" Connections="907" ForcefieldType="h1" Charge="0.053" Components="H" Visible="0">
							<Properties Force="-51.9685365952254,-364.7669876,294.742651545515" RelativeVelocity="-0.670449653281614,0.134002054839089,0.140775244904998"/>
						</Atom3d>
						<Bond ID="907" Mapping="409" Parent="47" Hidden="1" Connects="896,906" Visible="0"/>
						<Atom3d ID="908" HasProperties="1" Mapping="409" Parent="47" UserID="261" DisplayStyle="Line" Hidden="1" XYZ="1.25870898259188,1.43986365490489,1.16708983654672" Connections="909" ForcefieldType="h1" Charge="0.053" Components="H" Visible="0">
							<Properties Force="-288.599532626944,-3.59527783348517,-142.453361442548" RelativeVelocity="0.855522286335095,-0.0631885921980444,0.244200171582732"/>
						</Atom3d>
						<Bond ID="909" Mapping="409" Parent="47" Hidden="1" Connects="896,908" Visible="0"/>
						<Atom3d ID="910" HasProperties="1" Mapping="409" Parent="47" UserID="262" DisplayStyle="Line" Hidden="1" XYZ="1.12893998792614,1.45028116369178,1.1651459136336" Connections="911" ForcefieldType="h1" Charge="0.053" Components="H" Visible="0">
							<Properties Force="-855.124018658125,292.949005775372,-14.9409763593165" RelativeVelocity="0.157412200926655,-0.313049838164095,0.447229254882565"/>
						</Atom3d>
						<Bond ID="911" Mapping="409" Parent="47" Hidden="1" Connects="898,910" Visible="0"/>
						<Atom3d ID="912" HasProperties="1" Mapping="409" Parent="47" UserID="263" DisplayStyle="Line" Hidden="1" XYZ="1.17111984107558,1.45874018461217,1.20814997737144" Connections="913" ForcefieldType="h1" Charge="0.053" Components="H" Visible="0">
							<Properties Force="-820.970338448183,-1026.43441980108,-792.129683929413" RelativeVelocity="-0.895691734750211,0.67650482756675,-0.227351039985238"/>
						</Atom3d>
						<Bond ID="913" Mapping="409" Parent="47" Hidden="1" Connects="898,912" Visible="0"/>
						<Atom3d ID="914" HasProperties="1" Mapping="409" Parent="47" UserID="264" DisplayStyle="Line" Hidden="1" XYZ="1.15967233376251,1.40524243874579,1.17943531432628" Connections="915" ForcefieldType="h1" Charge="0.053" Components="H" Visible="0">
							<Properties Force="376.408800497601,-241.79375203377,-87.7954523817216" RelativeVelocity="-0.190140591448195,0.665697340682518,0.296486722010096"/>
						</Atom3d>
						<Bond ID="915" Mapping="409" Parent="47" Hidden="1" Connects="898,914" Visible="0"/>
						<Molecule ID="47" Mapping="409" Parent="2" Children="ci(24):23+893,5652" Name="Sketch 25" XYZ="0.448065734223708,0.0640093906008154,0.192028171802445" Visible="0"/>
						<Atom3d ID="916" HasProperties="1" Mapping="409" Parent="49" UserID="265" DisplayStyle="Line" XYZ="0.238730503168937,0.489985991444291,0.514709246134711" Connections="918,924,926" ForcefieldType="c3&apos;" Charge="0.374" Components="C">
							<Properties Force="-445.692067413615,-1037.06515902402,-253.867592306454" RelativeVelocity="-0.141231557615984,0.176077146787371,0.136181303493394"/>
						</Atom3d>
						<Atom3d ID="917" HasProperties="1" Mapping="409" Parent="49" UserID="266" DisplayStyle="Line" XYZ="0.279870227924155,0.490322137554834,0.525658092930576" Connections="918,920,922" ForcefieldType="n3m" Charge="-0.446" Components="N">
							<Properties Force="1647.02578977786,127.474802117919,180.944570685504" RelativeVelocity="-0.176334151966031,0.226987769853935,-0.143382774764943"/>
						</Atom3d>
						<Bond ID="918" Mapping="409" Parent="49" Connects="916,917"/>
						<Atom3d ID="919" HasProperties="1" Mapping="409" Parent="49" UserID="267" DisplayStyle="Line" XYZ="0.305418733443625,0.528532660679175,0.538988142437683" Connections="920,928,930,932" ForcefieldType="c4" Charge="0.064" Components="C">
							<Properties Force="-457.537180996544,999.534489708163,127.654630996537" RelativeVelocity="-0.0437973504286976,-0.047953214935198,0.103691794084374"/>
						</Atom3d>
						<Bond ID="920" Mapping="409" Parent="49" Connects="917,919"/>
						<Atom3d ID="921" HasProperties="1" Mapping="409" Parent="49" UserID="268" DisplayStyle="Line" XYZ="0.303907598911117,0.449945374017696,0.525613725348528" Connections="922,934,936,938" ForcefieldType="c4" Charge="0.064" Components="C">
							<Properties Force="85.0757515107737,-888.78387436646,451.166808974921" RelativeVelocity="0.0550082927723987,-0.131071566768059,0.0168569300849063"/>
						</Atom3d>
						<Bond ID="922" Mapping="409" Parent="49" Connects="917,921"/>
						<Atom3d ID="923" HasProperties="1" Mapping="409" Parent="49" UserID="269" DisplayStyle="Line" XYZ="0.214586414740937,0.520413058548623,0.518187526273743" Connections="924" ForcefieldType="o1=" Charge="-0.45" Components="O">
							<Properties Force="-969.116918216558,1165.62858154449,-69.6373168758587" RelativeVelocity="0.151407478938117,0.0185630052427702,-0.132396779178735"/>
						</Atom3d>
						<Bond ID="924" Mapping="409" Parent="49" Connects="916,923" Type="Double"/>
						<Atom3d ID="925" HasProperties="1" Mapping="409" Parent="49" UserID="270" DisplayStyle="Line" Hidden="1" XYZ="0.227630171886536,0.456857531220834,0.50215885425482" Connections="926" ForcefieldType="h1" Charge="0.076" Components="H">
							<Properties Force="49.1719813707353,250.448170012873,102.62094814265" RelativeVelocity="-0.08496665465618,-0.0758466130273349,-0.685180342151923"/>
						</Atom3d>
						<Bond ID="926" Mapping="409" Parent="49" Hidden="1" Connects="916,925"/>
						<Atom3d ID="927" HasProperties="1" Mapping="409" Parent="49" UserID="271" DisplayStyle="Line" Hidden="1" XYZ="0.313667062277576,0.528822543720597,0.574399445475189" Connections="928" ForcefieldType="h1" Charge="0.053" Components="H">
							<Properties Force="-163.434411597609,-91.7126102840376,-149.665901315434" RelativeVelocity="-0.390435913582422,-0.106198836949946,-0.36446900427755"/>
						</Atom3d>
						<Bond ID="928" Mapping="409" Parent="49" Hidden="1" Connects="919,927"/>
						<Atom3d ID="929" HasProperties="1" Mapping="409" Parent="49" UserID="272" DisplayStyle="Line" Hidden="1" XYZ="0.287581022033981,0.559491916732292,0.530875272663373" Connections="930" ForcefieldType="h1" Charge="0.053" Components="H">
							<Properties Force="-88.7224302929764,-407.956160252564,286.407369199798" RelativeVelocity="0.0110883766809825,0.907666907881989,0.045712819074278"/>
						</Atom3d>
						<Bond ID="930" Mapping="409" Parent="49" Hidden="1" Connects="919,929"/>
						<Atom3d ID="931" HasProperties="1" Mapping="409" Parent="49" UserID="273" DisplayStyle="Line" Hidden="1" XYZ="0.336061792705115,0.533875693608627,0.520832984393821" Connections="932" ForcefieldType="h1" Charge="0.053" Components="H">
							<Properties Force="104.175015683569,-489.909545494667,-134.631139316887" RelativeVelocity="-0.564965021193121,0.867390747235764,-0.344836317132742"/>
						</Atom3d>
						<Bond ID="932" Mapping="409" Parent="49" Hidden="1" Connects="919,931"/>
						<Atom3d ID="933" HasProperties="1" Mapping="409" Parent="49" UserID="274" DisplayStyle="Line" Hidden="1" XYZ="0.338928189157345,0.456390997644757,0.517523635153573" Connections="934" ForcefieldType="h1" Charge="0.053" Components="H">
							<Properties Force="-502.293481083183,-224.340992873475,-163.145301051454" RelativeVelocity="0.289782340686849,-0.192879736551912,0.123698647971393"/>
						</Atom3d>
						<Bond ID="934" Mapping="409" Parent="49" Hidden="1" Connects="921,933"/>
						<Atom3d ID="935" HasProperties="1" Mapping="409" Parent="49" UserID="275" DisplayStyle="Line" Hidden="1" XYZ="0.288173805425874,0.425965338835117,0.50383322506048" Connections="936" ForcefieldType="h1" Charge="0.053" Components="H">
							<Properties Force="280.526133350435,127.567127801618,-335.458885898081" RelativeVelocity="-0.774275085674495,1.7475317540625,-0.619823074431385"/>
						</Atom3d>
						<Bond ID="936" Mapping="409" Parent="49" Hidden="1" Connects="921,935"/>
						<Atom3d ID="937" HasProperties="1" Mapping="409" Parent="49" UserID="276" DisplayStyle="Line" Hidden="1" XYZ="0.301955927203504,0.431885804050344,0.557714436021124" Connections="938" ForcefieldType="h1" Charge="0.053" Components="H">
							<Properties Force="214.570164989612,512.131797042289,-218.803506988603" RelativeVelocity="0.0890718514732248,-0.0369570501507376,-0.0525572263908436"/>
						</Atom3d>
						<Bond ID="938" Mapping="409" Parent="49" Hidden="1" Connects="921,937"/>
						<Molecule ID="49" Mapping="409" Parent="2" Children="ci(24):23+916,5653" Name="Sketch 25" XYZ="0.448065734223708,0.0640093906008154,0.192028171802445"/>
						<Atom3d ID="939" HasProperties="1" Mapping="409" Parent="51" UserID="277" DisplayStyle="Line" XYZ="0.774568663706523,0.0896614942204966,-0.310514642863343" Connections="941,947,949" ForcefieldType="c3&apos;" Charge="0.374" Components="C" Visible="0">
							<Properties Force="-1203.00688902965,271.961125730236,-204.708475627803" RelativeVelocity="0.255663098851222,0.100689548782369,0.165335396089338"/>
						</Atom3d>
						<Atom3d ID="940" HasProperties="1" Mapping="409" Parent="51" UserID="278" DisplayStyle="Line" XYZ="0.741863340760756,0.08677035548928,-0.280685736008508" Connections="941,943,945" ForcefieldType="n3m" Charge="-0.446" Components="N" Visible="0">
							<Properties Force="-66.0676445046553,-200.618581527325,133.470956696828" RelativeVelocity="0.238645600640268,-0.0620681157817387,-0.101220746524229"/>
						</Atom3d>
						<Bond ID="941" Mapping="409" Parent="51" Connects="939,940" Visible="0"/>
						<Atom3d ID="942" HasProperties="1" Mapping="409" Parent="51" UserID="279" DisplayStyle="Line" XYZ="0.749571305105438,0.0692682799544629,-0.234834872705788" Connections="943,951,953,955" ForcefieldType="c4" Charge="0.064" Components="C" Visible="0">
							<Properties Force="206.554236044287,470.328563286905,-1565.0880593807" RelativeVelocity="-0.148434488901349,-0.0454558038756412,-0.239476096499185"/>
						</Atom3d>
						<Bond ID="943" Mapping="409" Parent="51" Connects="940,942" Visible="0"/>
						<Atom3d ID="944" HasProperties="1" Mapping="409" Parent="51" UserID="280" DisplayStyle="Line" XYZ="0.697866467940146,0.102247263655012,-0.292266704567074" Connections="945,957,959,961" ForcefieldType="c4" Charge="0.064" Components="C" Visible="0">
							<Properties Force="737.191751923059,400.319269143774,-768.433890608197" RelativeVelocity="0.13717514396164,-0.0330315923997556,0.352211078644185"/>
						</Atom3d>
						<Bond ID="945" Mapping="409" Parent="51" Connects="940,944" Visible="0"/>
						<Atom3d ID="946" HasProperties="1" Mapping="409" Parent="51" UserID="281" DisplayStyle="Line" XYZ="0.811590605548567,0.0787095984556435,-0.304313098994473" Connections="947" ForcefieldType="o1=" Charge="-0.45" Components="O" Visible="0">
							<Properties Force="1017.26457966532,-340.481928906878,216.762727463286" RelativeVelocity="-0.0448795422557297,0.287777809590163,0.103261354891248"/>
						</Atom3d>
						<Bond ID="947" Mapping="409" Parent="51" Connects="939,946" Type="Double" Visible="0"/>
						<Atom3d ID="948" HasProperties="1" Mapping="409" Parent="51" UserID="282" DisplayStyle="Line" Hidden="1" XYZ="0.763260429526902,0.103114441827198,-0.343295827103697" Connections="949" ForcefieldType="h1" Charge="0.076" Components="H" Visible="0">
							<Properties Force="-38.9256025123044,-158.713195711611,445.928427472679" RelativeVelocity="0.171281096366798,-0.60916654061056,0.618541903380634"/>
						</Atom3d>
						<Bond ID="949" Mapping="409" Parent="51" Hidden="1" Connects="939,948" Visible="0"/>
						<Atom3d ID="950" HasProperties="1" Mapping="409" Parent="51" UserID="283" DisplayStyle="Line" Hidden="1" XYZ="0.781028758816951,0.0515387362329723,-0.237339004373922" Connections="951" ForcefieldType="h1" Charge="0.053" Components="H" Visible="0">
							<Properties Force="-352.169551393018,-93.5349053305981,429.088855124758" RelativeVelocity="0.516461480616913,-0.303468392205958,0.249051700707737"/>
						</Atom3d>
						<Bond ID="951" Mapping="409" Parent="51" Hidden="1" Connects="942,950" Visible="0"/>
						<Atom3d ID="952" HasProperties="1" Mapping="409" Parent="51" UserID="284" DisplayStyle="Line" Hidden="1" XYZ="0.721178431257969,0.049482765963116,-0.225789374968453" Connections="953" ForcefieldType="h1" Charge="0.053" Components="H" Visible="0">
							<Properties Force="100.944373614331,-244.865323316914,99.3400657907839" RelativeVelocity="0.309707722022484,0.277458285830021,-0.448778161623565"/>
						</Atom3d>
						<Bond ID="953" Mapping="409" Parent="51" Hidden="1" Connects="942,952" Visible="0"/>
						<Atom3d ID="954" HasProperties="1" Mapping="409" Parent="51" UserID="285" DisplayStyle="Line" Hidden="1" XYZ="0.752279009277929,0.0971777720666012,-0.213058658314974" Connections="955" ForcefieldType="h1" Charge="0.053" Components="H" Visible="0">
							<Properties Force="107.698684498013,127.825035195441,362.065236935041" RelativeVelocity="0.645247781003644,-0.0157834215895272,-1.06033964424206"/>
						</Atom3d>
						<Bond ID="955" Mapping="409" Parent="51" Hidden="1" Connects="942,954" Visible="0"/>
						<Atom3d ID="956" HasProperties="1" Mapping="409" Parent="51" UserID="286" DisplayStyle="Line" Hidden="1" XYZ="0.688916058053948,0.130318174984822,-0.273708110860051" Connections="957" ForcefieldType="h1" Charge="0.053" Components="H" Visible="0">
							<Properties Force="-179.768233597258,685.732942820242,672.452377276733" RelativeVelocity="-0.491643658463183,0.401883385573069,-0.562837882786359"/>
						</Atom3d>
						<Bond ID="957" Mapping="409" Parent="51" Hidden="1" Connects="944,956" Visible="0"/>
						<Atom3d ID="958" HasProperties="1" Mapping="409" Parent="51" UserID="287" DisplayStyle="Line" Hidden="1" XYZ="0.67305028958695,0.078331956216829,-0.288225365980492" Connections="959" ForcefieldType="h1" Charge="0.053" Components="H" Visible="0">
							<Properties Force="-514.389731917584,-820.576548278041,194.926325908756" RelativeVelocity="-0.40516528337123,0.337211570780474,0.327221888119997"/>
						</Atom3d>
						<Bond ID="959" Mapping="409" Parent="51" Hidden="1" Connects="944,958" Visible="0"/>
						<Atom3d ID="960" HasProperties="1" Mapping="409" Parent="51" UserID="288" DisplayStyle="Line" Hidden="1" XYZ="0.696119326884248,0.113722325472643,-0.326650585765398" Connections="961" ForcefieldType="h1" Charge="0.053" Components="H" Visible="0">
							<Properties Force="213.417730733295,-227.459606820779,112.654476756978" RelativeVelocity="0.459823167546486,0.0140250501846605,0.0914766069351094"/>
						</Atom3d>
						<Bond ID="961" Mapping="409" Parent="51" Hidden="1" Connects="944,960" Visible="0"/>
						<Molecule ID="51" Mapping="409" Parent="2" Children="ci(24):23+939,5654" Name="Sketch 25" XYZ="0.876696152778049,0.108488837047789,0.192028171802442" Visible="0"/>
						<Atom3d ID="962" HasProperties="1" Mapping="409" Parent="53" UserID="289" DisplayStyle="Line" XYZ="0.83740379060597,1.25437912916446,0.362266535581708" Connections="964,970,972" ForcefieldType="c3&apos;" Charge="0.374" Components="C" Visible="0">
							<Properties Force="1051.21825297866,3.96538600719751,-21.8834990570445" RelativeVelocity="-0.157030483063845,-0.117596935158238,0.0714217737367133"/>
						</Atom3d>
						<Atom3d ID="963" HasProperties="1" Mapping="409" Parent="53" UserID="290" DisplayStyle="Line" XYZ="0.850904997892558,1.2653619770678,0.402501426570841" Connections="964,966,968" ForcefieldType="n3m" Charge="-0.446" Components="N" Visible="0">
							<Properties Force="-761.031509716417,-177.343882988937,2.6302964759755" RelativeVelocity="0.21207602359814,-0.18178861386454,-0.11484958981462"/>
						</Atom3d>
						<Bond ID="964" Mapping="409" Parent="53" Connects="962,963" Visible="0"/>
						<Atom3d ID="965" HasProperties="1" Mapping="409" Parent="53" UserID="291" DisplayStyle="Line" XYZ="0.895467674509393,1.28094913383295,0.409532049523029" Connections="966,974,976,978" ForcefieldType="c4" Charge="0.064" Components="C" Visible="0">
							<Properties Force="154.097077471514,593.617452669451,1176.28963846841" RelativeVelocity="-0.0292766232567288,0.0447839031773333,-0.013173758511025"/>
						</Atom3d>
						<Bond ID="966" Mapping="409" Parent="53" Connects="963,965" Visible="0"/>
						<Atom3d ID="967" HasProperties="1" Mapping="409" Parent="53" UserID="292" DisplayStyle="Line" XYZ="0.817728104126207,1.26413124697106,0.438222169108241" Connections="968,980,982,984" ForcefieldType="c4" Charge="0.064" Components="C" Visible="0">
							<Properties Force="653.950231912184,176.327182002381,528.969215769786" RelativeVelocity="-0.105462192923389,0.153514836922956,0.0404061209969516"/>
						</Atom3d>
						<Bond ID="968" Mapping="409" Parent="53" Connects="963,967" Visible="0"/>
						<Atom3d ID="969" HasProperties="1" Mapping="409" Parent="53" UserID="293" DisplayStyle="Line" XYZ="0.862477622665803,1.25261690741478,0.331052095550009" Connections="970" ForcefieldType="o1=" Charge="-0.45" Components="O" Visible="0">
							<Properties Force="-479.421590129606,-70.5429222804257,143.060670060628" RelativeVelocity="0.0491172585315009,0.167981266523794,-0.225057180379153"/>
						</Atom3d>
						<Bond ID="970" Mapping="409" Parent="53" Connects="962,969" Type="Double" Visible="0"/>
						<Atom3d ID="971" HasProperties="1" Mapping="409" Parent="53" UserID="294" DisplayStyle="Line" Hidden="1" XYZ="0.802201520466645,1.24639423125025,0.361793185218062" Connections="972" ForcefieldType="h1" Charge="0.076" Components="H" Visible="0">
							<Properties Force="-212.700585646887,-122.048112137564,-298.329462817993" RelativeVelocity="0.0240538301612164,0.109538924012834,-0.0813140167597175"/>
						</Atom3d>
						<Bond ID="972" Mapping="409" Parent="53" Hidden="1" Connects="962,971" Visible="0"/>
						<Atom3d ID="973" HasProperties="1" Mapping="409" Parent="53" UserID="295" DisplayStyle="Line" Hidden="1" XYZ="0.89636399955946,1.29918841914823,0.44212781450656" Connections="974" ForcefieldType="h1" Charge="0.053" Components="H" Visible="0">
							<Properties Force="-42.1373950289517,-314.674144092327,-706.787559796563" RelativeVelocity="-0.697112473668386,-0.507747324752831,0.267953710965301"/>
						</Atom3d>
						<Bond ID="974" Mapping="409" Parent="53" Hidden="1" Connects="965,973" Visible="0"/>
						<Atom3d ID="975" HasProperties="1" Mapping="409" Parent="53" UserID="296" DisplayStyle="Line" Hidden="1" XYZ="0.906738623226508,1.30409534248107,0.384494340222354" Connections="976" ForcefieldType="h1" Charge="0.053" Components="H" Visible="0">
							<Properties Force="-209.068592740623,18.9223059544981,-140.569227167455" RelativeVelocity="0.260661327945831,-0.820484878810664,0.277318769085045"/>
						</Atom3d>
						<Bond ID="976" Mapping="409" Parent="53" Hidden="1" Connects="965,975" Visible="0"/>
						<Atom3d ID="977" HasProperties="1" Mapping="409" Parent="53" UserID="297" DisplayStyle="Line" Hidden="1" XYZ="0.92049702394595,1.25539937214415,0.412348452808897" Connections="978" ForcefieldType="h1" Charge="0.053" Components="H" Visible="0">
							<Properties Force="-136.550226360109,-294.638125852211,-58.3550876903852" RelativeVelocity="-0.127325202243984,-0.133079056838883,0.328517628573997"/>
						</Atom3d>
						<Bond ID="978" Mapping="409" Parent="53" Hidden="1" Connects="965,977" Visible="0"/>
						<Atom3d ID="979" HasProperties="1" Mapping="409" Parent="53" UserID="298" DisplayStyle="Line" Hidden="1" XYZ="0.814985887142174,1.29764438090545,0.45296831951276" Connections="980" ForcefieldType="h1" Charge="0.053" Components="H" Visible="0">
							<Properties Force="10.6358635185125,-430.864024893002,-95.350453360639" RelativeVelocity="0.912077330648177,0.804436029748584,-0.825192530443742"/>
						</Atom3d>
						<Bond ID="980" Mapping="409" Parent="53" Hidden="1" Connects="967,979" Visible="0"/>
						<Atom3d ID="981" HasProperties="1" Mapping="409" Parent="53" UserID="299" DisplayStyle="Line" Hidden="1" XYZ="0.828431157224944,1.24014334509394,0.465044037417557" Connections="982" ForcefieldType="h1" Charge="0.053" Components="H" Visible="0">
							<Properties Force="-359.097390373465,545.616700870589,-615.064885509358" RelativeVelocity="0.198664652275483,-0.309954665194633,-0.0441796245476903"/>
						</Atom3d>
						<Bond ID="982" Mapping="409" Parent="53" Hidden="1" Connects="967,981" Visible="0"/>
						<Atom3d ID="983" HasProperties="1" Mapping="409" Parent="53" UserID="300" DisplayStyle="Line" Hidden="1" XYZ="0.784772389119616,1.2555949808633,0.425566133533675" Connections="984" ForcefieldType="h1" Charge="0.053" Components="H" Visible="0">
							<Properties Force="365.354478488518,-61.4698523042769,84.4108342055431" RelativeVelocity="-0.43766777987535,-0.285997116043725,0.0137290592501211"/>
						</Atom3d>
						<Bond ID="984" Mapping="409" Parent="53" Hidden="1" Connects="967,983" Visible="0"/>
						<Molecule ID="53" Mapping="409" Parent="2" Children="ci(24):23+962,5655" Name="Sketch 25" XYZ="0.448065734223708,0.0640093906008154,0.192028171802445" Visible="0"/>
						<Atom3d ID="985" HasProperties="1" Mapping="409" Parent="55" UserID="301" DisplayStyle="Line" XYZ="0.235080813839729,1.85456135618818,1.96937611655756" Connections="987,993,995" ForcefieldType="c3&apos;" Charge="0.374" Components="C" Visible="0">
							<Properties Force="-1649.71455603283,595.099425790103,-277.082984562279" RelativeVelocity="-0.159310118519535,0.118050994503619,0.146042301338912"/>
						</Atom3d>
						<Atom3d ID="986" HasProperties="1" Mapping="409" Parent="55" UserID="302" DisplayStyle="Line" XYZ="0.276601969481328,1.85866483747192,1.96557877372444" Connections="987,989,991" ForcefieldType="n3m" Charge="-0.446" Components="N" Visible="0">
							<Properties Force="1983.73531451454,-902.395846720207,-203.01062015439" RelativeVelocity="0.208606721053578,-0.072792185005953,-0.187754597677395"/>
						</Atom3d>
						<Bond ID="987" Mapping="409" Parent="55" Connects="985,986" Visible="0"/>
						<Atom3d ID="988" HasProperties="1" Mapping="409" Parent="55" UserID="303" DisplayStyle="Line" XYZ="0.301298673779419,1.83076936399201,1.93459234561287" Connections="989,997,999,1001" ForcefieldType="c4" Charge="0.064" Components="C" Visible="0">
							<Properties Force="-1583.89831313764,556.04250623595,-304.348919922965" RelativeVelocity="-0.0864606181831324,-0.0122328948081987,0.0976609451216661"/>
						</Atom3d>
						<Bond ID="989" Mapping="409" Parent="55" Connects="986,988" Visible="0"/>
						<Atom3d ID="990" HasProperties="1" Mapping="409" Parent="55" UserID="304" DisplayStyle="Line" XYZ="0.30179848163344,1.88772854557553,1.99253807032187" Connections="991,1003,1005,1007" ForcefieldType="c4" Charge="0.064" Components="C" Visible="0">
							<Properties Force="-294.998007312339,933.901960069725,-534.750290733788" RelativeVelocity="0.111356366917693,-0.138066963078336,-0.183975505730073"/>
						</Atom3d>
						<Bond ID="991" Mapping="409" Parent="55" Connects="986,990" Visible="0"/>
						<Atom3d ID="992" HasProperties="1" Mapping="409" Parent="55" UserID="305" DisplayStyle="Line" XYZ="0.212157476622858,1.8315368375142,1.94580115470333" Connections="993" ForcefieldType="o1=" Charge="-0.45" Components="O" Visible="0">
							<Properties Force="-69.3937901393299,35.3661522955772,578.205716977353" RelativeVelocity="0.121440001673075,-0.199908069575392,-0.043675595796855"/>
						</Atom3d>
						<Bond ID="993" Mapping="409" Parent="55" Connects="985,992" Type="Double" Visible="0"/>
						<Atom3d ID="994" HasProperties="1" Mapping="409" Parent="55" UserID="306" DisplayStyle="Line" Hidden="1" XYZ="0.22317622309651,1.88092026756176,1.99271271788129" Connections="995" ForcefieldType="h1" Charge="0.076" Components="H" Visible="0">
							<Properties Force="-375.582537635562,-562.143247607536,-110.291139586152" RelativeVelocity="0.710505536416215,-0.173968537532403,0.461235302108895"/>
						</Atom3d>
						<Bond ID="995" Mapping="409" Parent="55" Hidden="1" Connects="985,994" Visible="0"/>
						<Atom3d ID="996" HasProperties="1" Mapping="409" Parent="55" UserID="307" DisplayStyle="Line" Hidden="1" XYZ="0.277672453673628,1.82720335263146,1.90602454021946" Connections="997" ForcefieldType="h1" Charge="0.053" Components="H" Visible="0">
							<Properties Force="942.583317444625,-149.799174793893,304.150015704472" RelativeVelocity="-0.10216337841434,-0.780629283027651,-0.451065760257956"/>
						</Atom3d>
						<Bond ID="997" Mapping="409" Parent="55" Hidden="1" Connects="988,996" Visible="0"/>
						<Atom3d ID="998" HasProperties="1" Mapping="409" Parent="55" UserID="308" DisplayStyle="Line" Hidden="1" XYZ="0.308893552743966,1.79884746057156,1.94820279555458" Connections="999" ForcefieldType="h1" Charge="0.053" Components="H" Visible="0">
							<Properties Force="110.585046413728,-213.657129669752,83.6770058680352" RelativeVelocity="0.00182447189666752,0.0574491119629415,0.26212656731577"/>
						</Atom3d>
						<Bond ID="999" Mapping="409" Parent="55" Hidden="1" Connects="988,998" Visible="0"/>
						<Atom3d ID="1000" HasProperties="1" Mapping="409" Parent="55" UserID="309" DisplayStyle="Line" Hidden="1" XYZ="0.330332344950104,1.84890694961275,1.92602536152221" Connections="1001" ForcefieldType="h1" Charge="0.053" Components="H" Visible="0">
							<Properties Force="426.897541220132,5.69322384726583,-330.339248942514" RelativeVelocity="-0.763206413672125,-0.260164025944658,-0.0199401101762492"/>
						</Atom3d>
						<Bond ID="1001" Mapping="409" Parent="55" Hidden="1" Connects="988,1000" Visible="0"/>
						<Atom3d ID="1002" HasProperties="1" Mapping="409" Parent="55" UserID="310" DisplayStyle="Line" Hidden="1" XYZ="0.307517741949655,1.91705101702882,1.97177386512996" Connections="1003" ForcefieldType="h1" Charge="0.053" Components="H" Visible="0">
							<Properties Force="497.734952796696,-213.115891259829,256.481435571322" RelativeVelocity="-0.465651223139605,-0.306901453680174,0.353422445401996"/>
						</Atom3d>
						<Bond ID="1003" Mapping="409" Parent="55" Hidden="1" Connects="990,1002" Visible="0"/>
						<Atom3d ID="1004" HasProperties="1" Mapping="409" Parent="55" UserID="311" DisplayStyle="Line" Hidden="1" XYZ="0.331424739597847,1.87318681457286,2.0056618669325" Connections="1005" ForcefieldType="h1" Charge="0.053" Components="H" Visible="0">
							<Properties Force="286.807205070756,-146.420317779456,-15.2860966294375" RelativeVelocity="0.343130893135185,0.127256680710417,0.549313550040889"/>
						</Atom3d>
						<Bond ID="1005" Mapping="409" Parent="55" Hidden="1" Connects="990,1004" Visible="0"/>
						<Atom3d ID="1006" HasProperties="1" Mapping="409" Parent="55" UserID="312" DisplayStyle="Line" Hidden="1" XYZ="0.282279476034715,1.90070902517447,2.01881973523196" Connections="1007" ForcefieldType="h1" Charge="0.053" Components="H" Visible="0">
							<Properties Force="-235.889200942361,-27.7209456636767,556.597837510103" RelativeVelocity="-0.0435645303033473,0.227667406637145,-0.964237930387552"/>
						</Atom3d>
						<Bond ID="1007" Mapping="409" Parent="55" Hidden="1" Connects="990,1006" Visible="0"/>
						<Molecule ID="55" Mapping="409" Parent="2" Children="ci(24):23+985,5656" Name="Sketch 25" XYZ="0.448065734223708,0.0640093906008154,0.192028171802445" Visible="0"/>
						<Atom3d ID="1008" HasProperties="1" Mapping="409" Parent="57" UserID="313" DisplayStyle="Line" XYZ="0.347196652647271,-0.273799691907317,1.21281182614251" Connections="1010,1016,1018" ForcefieldType="c3&apos;" Charge="0.374" Components="C" Visible="0">
							<Properties Force="475.920019340585,124.347688380672,-909.277982529809" RelativeVelocity="-0.048315904440447,0.151495408985916,-0.0318217057752627"/>
						</Atom3d>
						<Atom3d ID="1009" HasProperties="1" Mapping="409" Parent="57" UserID="314" DisplayStyle="Line" XYZ="0.346988061200519,-0.303905769238815,1.24321322635281" Connections="1010,1012,1014" ForcefieldType="n3m" Charge="-0.446" Components="N" Visible="0">
							<Properties Force="-713.8737551024,-318.031624337977,757.566035609422" RelativeVelocity="-0.0551210755602536,0.0977482730108688,0.147119067178612"/>
						</Atom3d>
						<Bond ID="1010" Mapping="409" Parent="57" Connects="1008,1009" Visible="0"/>
						<Atom3d ID="1011" HasProperties="1" Mapping="409" Parent="57" UserID="315" DisplayStyle="Line" XYZ="0.329765449296373,-0.29052438345628,1.28625388693672" Connections="1012,1020,1022,1024" ForcefieldType="c4" Charge="0.064" Components="C" Visible="0">
							<Properties Force="-1861.07982231243,201.151636908885,-922.139830519798" RelativeVelocity="-0.0732541507983237,-0.0729572950683502,-0.113323446649335"/>
						</Atom3d>
						<Bond ID="1012" Mapping="409" Parent="57" Connects="1009,1011" Visible="0"/>
						<Atom3d ID="1013" HasProperties="1" Mapping="409" Parent="57" UserID="316" DisplayStyle="Line" XYZ="0.365404354391184,-0.347958455493113,1.23770274823289" Connections="1014,1026,1028,1030" ForcefieldType="c4" Charge="0.064" Components="C" Visible="0">
							<Properties Force="711.660457728762,-421.257178813342,617.20155210752" RelativeVelocity="0.0268582138083583,-0.191503033827196,-0.12743783305646"/>
						</Atom3d>
						<Bond ID="1014" Mapping="409" Parent="57" Connects="1009,1013" Visible="0"/>
						<Atom3d ID="1015" HasProperties="1" Mapping="409" Parent="57" UserID="317" DisplayStyle="Line" XYZ="0.331209728735822,-0.237519755424226,1.2155613928965" Connections="1016" ForcefieldType="o1=" Charge="-0.45" Components="O" Visible="0">
							<Properties Force="8.30465624712746,203.137313675244,-129.019283193182" RelativeVelocity="0.206923122390759,0.0104728494516628,-0.00812320104812279"/>
						</Atom3d>
						<Bond ID="1016" Mapping="409" Parent="57" Connects="1008,1015" Type="Double" Visible="0"/>
						<Atom3d ID="1017" HasProperties="1" Mapping="409" Parent="57" UserID="318" DisplayStyle="Line" Hidden="1" XYZ="0.366389884242654,-0.285589476414684,1.18392534067597" Connections="1018" ForcefieldType="h1" Charge="0.076" Components="H" Visible="0">
							<Properties Force="-181.275838086316,145.221884270585,-156.75631714585" RelativeVelocity="0.458178068928541,-1.03007718345011,-0.117771916365481"/>
						</Atom3d>
						<Bond ID="1018" Mapping="409" Parent="57" Hidden="1" Connects="1008,1017" Visible="0"/>
						<Atom3d ID="1019" HasProperties="1" Mapping="409" Parent="57" UserID="319" DisplayStyle="Line" Hidden="1" XYZ="0.355635388001509,-0.295454760890932,1.30687362351579" Connections="1020" ForcefieldType="h1" Charge="0.053" Components="H" Visible="0">
							<Properties Force="1382.54190591789,-104.941125711814,1695.51890006505" RelativeVelocity="-0.0133834017852862,-0.148954529823984,0.162457449388242"/>
						</Atom3d>
						<Bond ID="1020" Mapping="409" Parent="57" Hidden="1" Connects="1011,1019" Visible="0"/>
						<Atom3d ID="1021" HasProperties="1" Mapping="409" Parent="57" UserID="320" DisplayStyle="Line" Hidden="1" XYZ="0.30023611913965,-0.30975278280772,1.29893160856988" Connections="1022" ForcefieldType="h1" Charge="0.053" Components="H" Visible="0">
							<Properties Force="656.36509874965,161.671056815099,-511.337677264617" RelativeVelocity="1.06115005280709,-0.0137467397868627,0.0348932654758819"/>
						</Atom3d>
						<Bond ID="1022" Mapping="409" Parent="57" Hidden="1" Connects="1011,1021" Visible="0"/>
						<Atom3d ID="1023" HasProperties="1" Mapping="409" Parent="57" UserID="321" DisplayStyle="Line" Hidden="1" XYZ="0.318940181914335,-0.254990654922621,1.28674364406466" Connections="1024" ForcefieldType="h1" Charge="0.053" Components="H" Visible="0">
							<Properties Force="353.837852428425,-666.020827003695,-5.40996690807902" RelativeVelocity="-0.483639637733634,-0.219406852018117,0.205669584240753"/>
						</Atom3d>
						<Bond ID="1024" Mapping="409" Parent="57" Hidden="1" Connects="1011,1023" Visible="0"/>
						<Atom3d ID="1025" HasProperties="1" Mapping="409" Parent="57" UserID="322" DisplayStyle="Line" Hidden="1" XYZ="0.342075383046433,-0.373630832712558,1.24996496433148" Connections="1026" ForcefieldType="h1" Charge="0.053" Components="H" Visible="0">
							<Properties Force="269.29160311587,369.16366876282,1.45303127071796" RelativeVelocity="-0.497013611810481,-0.296104063977094,0.986292338707987"/>
						</Atom3d>
						<Bond ID="1026" Mapping="409" Parent="57" Hidden="1" Connects="1013,1025" Visible="0"/>
						<Atom3d ID="1027" HasProperties="1" Mapping="409" Parent="57" UserID="323" DisplayStyle="Line" Hidden="1" XYZ="0.398529046663119,-0.351453761763464,1.2570285666849" Connections="1028" ForcefieldType="h1" Charge="0.053" Components="H" Visible="0">
							<Properties Force="-1053.38662077847,32.8010967114274,-642.480119477609" RelativeVelocity="0.29424701809322,-0.0693373554351886,-0.0597416495407672"/>
						</Atom3d>
						<Bond ID="1028" Mapping="409" Parent="57" Hidden="1" Connects="1013,1027" Visible="0"/>
						<Atom3d ID="1029" HasProperties="1" Mapping="409" Parent="57" UserID="324" DisplayStyle="Line" Hidden="1" XYZ="0.371018326689084,-0.356202020405152,1.20274330385335" Connections="1030" ForcefieldType="h1" Charge="0.053" Components="H" Visible="0">
							<Properties Force="62.2245981213649,284.470392682265,294.863542703347" RelativeVelocity="-0.310821633296767,0.112730997284306,-0.297805189366628"/>
						</Atom3d>
						<Bond ID="1030" Mapping="409" Parent="57" Hidden="1" Connects="1013,1029" Visible="0"/>
						<Molecule ID="57" Mapping="409" Parent="2" Children="ci(24):23+1008,5657" Name="Sketch 25" XYZ="0.448065734223708,0.0640093906008154,0.192028171802445" Visible="0"/>
						<Atom3d ID="1031" HasProperties="1" Mapping="409" Parent="59" UserID="325" DisplayStyle="Line" XYZ="-0.476131525265963,-0.356706883927914,0.0364362830175997" Connections="1033,1039,1041" ForcefieldType="c3&apos;" Charge="0.374" Components="C" Visible="0">
							<Properties Force="-1252.97488438848,320.46978212798,90.7367347573703" RelativeVelocity="0.0378534961751804,-0.0216896145717748,-0.0338586655908273"/>
						</Atom3d>
						<Atom3d ID="1032" HasProperties="1" Mapping="409" Parent="59" UserID="326" DisplayStyle="Line" XYZ="-0.507150630544654,-0.333305888242459,0.0600922205152737" Connections="1033,1035,1037" ForcefieldType="n3m" Charge="-0.446" Components="N" Visible="0">
							<Properties Force="1073.03714297869,175.801520389361,-259.149632327539" RelativeVelocity="0.192756097114555,-0.0724042667977422,-0.127416246511616"/>
						</Atom3d>
						<Bond ID="1033" Mapping="409" Parent="59" Connects="1031,1032" Visible="0"/>
						<Atom3d ID="1034" HasProperties="1" Mapping="409" Parent="59" UserID="327" DisplayStyle="Line" XYZ="-0.492926976554866,-0.299612116204477,0.0897783956147137" Connections="1035,1043,1045,1047" ForcefieldType="c4" Charge="0.064" Components="C" Visible="0">
							<Properties Force="780.018968131773,835.687686732047,-68.896280794891" RelativeVelocity="-0.218356467773492,0.201521577744401,0.153521747143778"/>
						</Atom3d>
						<Bond ID="1035" Mapping="409" Parent="59" Connects="1032,1034" Visible="0"/>
						<Atom3d ID="1036" HasProperties="1" Mapping="409" Parent="59" UserID="328" DisplayStyle="Line" XYZ="-0.548723305698036,-0.353686348472821,0.0702375325725097" Connections="1037,1049,1051,1053" ForcefieldType="c4" Charge="0.064" Components="C" Visible="0">
							<Properties Force="-362.358720302264,-78.2277767119653,757.766068182315" RelativeVelocity="0.125593479154161,0.123656149652027,0.0160214464862746"/>
						</Atom3d>
						<Bond ID="1037" Mapping="409" Parent="59" Connects="1032,1036" Visible="0"/>
						<Atom3d ID="1038" HasProperties="1" Mapping="409" Parent="59" UserID="329" DisplayStyle="Line" XYZ="-0.437982938187964,-0.349648688783558,0.0280256942581567" Connections="1039" ForcefieldType="o1=" Charge="-0.45" Components="O" Visible="0">
							<Properties Force="-149.930228219051,422.893569655925,729.609133329417" RelativeVelocity="-0.139967808521808,-0.0772664721737381,-0.140689679346558"/>
						</Atom3d>
						<Bond ID="1039" Mapping="409" Parent="59" Connects="1031,1038" Type="Double" Visible="0"/>
						<Atom3d ID="1040" HasProperties="1" Mapping="409" Parent="59" UserID="330" DisplayStyle="Line" Hidden="1" XYZ="-0.49411893827875,-0.382691658261545,0.0197182717003017" Connections="1041" ForcefieldType="h1" Charge="0.076" Components="H" Visible="0">
							<Properties Force="-44.328346280039,-654.451456277586,-203.772166827909" RelativeVelocity="-0.688553115316551,-0.0333400637260792,-0.316813780873066"/>
						</Atom3d>
						<Bond ID="1041" Mapping="409" Parent="59" Hidden="1" Connects="1031,1040" Visible="0"/>
						<Atom3d ID="1042" HasProperties="1" Mapping="409" Parent="59" UserID="331" DisplayStyle="Line" Hidden="1" XYZ="-0.478662162069269,-0.312697936692241,0.120367301197203" Connections="1043" ForcefieldType="h1" Charge="0.053" Components="H" Visible="0">
							<Properties Force="-73.2985016453214,60.1727185887108,-85.838519033292" RelativeVelocity="0.272460705530496,0.221003327942527,0.129480227601874"/>
						</Atom3d>
						<Bond ID="1043" Mapping="409" Parent="59" Hidden="1" Connects="1034,1042" Visible="0"/>
						<Atom3d ID="1044" HasProperties="1" Mapping="409" Parent="59" UserID="332" DisplayStyle="Line" Hidden="1" XYZ="-0.518412530529471,-0.275012947428806,0.097309854405244" Connections="1045" ForcefieldType="h1" Charge="0.053" Components="H" Visible="0">
							<Properties Force="-139.552924497318,-438.595385129312,89.9333506454506" RelativeVelocity="-0.46396363349415,-0.0946250437110735,-0.034613363352829"/>
						</Atom3d>
						<Bond ID="1045" Mapping="409" Parent="59" Hidden="1" Connects="1034,1044" Visible="0"/>
						<Atom3d ID="1046" HasProperties="1" Mapping="409" Parent="59" UserID="333" DisplayStyle="Line" Hidden="1" XYZ="-0.468086624859325,-0.27832415657632,0.0732943231985187" Connections="1047" ForcefieldType="h1" Charge="0.053" Components="H" Visible="0">
							<Properties Force="-3.60939573508528,-412.438505925796,170.67054042651" RelativeVelocity="0.767380723011933,0.417875358479656,0.338439709878284"/>
						</Atom3d>
						<Bond ID="1047" Mapping="409" Parent="59" Hidden="1" Connects="1034,1046" Visible="0"/>
						<Atom3d ID="1048" HasProperties="1" Mapping="409" Parent="59" UserID="334" DisplayStyle="Line" Hidden="1" XYZ="-0.544800607041573,-0.382452914026148,0.0900635117120137" Connections="1049" ForcefieldType="h1" Charge="0.053" Components="H" Visible="0">
							<Properties Force="266.383529485267,-514.851915231688,525.335972812801" RelativeVelocity="1.02191745454947,-0.0779123994233529,0.0750764729611048"/>
						</Atom3d>
						<Bond ID="1049" Mapping="409" Parent="59" Hidden="1" Connects="1036,1048" Visible="0"/>
						<Atom3d ID="1050" HasProperties="1" Mapping="409" Parent="59" UserID="335" DisplayStyle="Line" Hidden="1" XYZ="-0.563151233135732,-0.366009873705035,0.0415633887391337" Connections="1051" ForcefieldType="h1" Charge="0.053" Components="H" Visible="0">
							<Properties Force="-571.75216677711,-175.136821618703,-1059.28775226523" RelativeVelocity="0.21873213560655,0.234390909388184,-0.385566498086745"/>
						</Atom3d>
						<Bond ID="1051" Mapping="409" Parent="59" Hidden="1" Connects="1036,1050" Visible="0"/>
						<Atom3d ID="1052" HasProperties="1" Mapping="409" Parent="59" UserID="336" DisplayStyle="Line" Hidden="1" XYZ="-0.574133774107462,-0.333945016242887,0.0883432600276217" Connections="1053" ForcefieldType="h1" Charge="0.053" Components="H" Visible="0">
							<Properties Force="721.812251711983,229.481995689015,-385.667430019022" RelativeVelocity="0.329585784572318,0.343046247937271,-0.122615325294029"/>
						</Atom3d>
						<Bond ID="1053" Mapping="409" Parent="59" Hidden="1" Connects="1036,1052" Visible="0"/>
						<Molecule ID="59" Mapping="409" Parent="2" Children="ci(24):23+1031,5658" Name="Sketch 25" XYZ="0.448065734223708,0.0640093906008154,0.192028171802445" Visible="0"/>
						<Atom3d ID="1054" HasProperties="1" Mapping="409" Parent="61" UserID="337" DisplayStyle="Line" XYZ="0.22458661774761,0.81402896609473,0.81772249508996" Connections="1056,1062,1064" ForcefieldType="c3&apos;" Charge="0.374" Components="C">
							<Properties Force="-2368.16642196395,-1038.67232831616,1291.19998360804" RelativeVelocity="-0.0230754501201155,-0.135929355119037,0.114763898097681"/>
						</Atom3d>
						<Atom3d ID="1055" HasProperties="1" Mapping="409" Parent="61" UserID="338" DisplayStyle="Line" XYZ="0.185338977250694,0.794059772677248,0.806394050761877" Connections="1056,1058,1060" ForcefieldType="n3m" Charge="-0.446" Components="N">
							<Properties Force="1382.96467911853,292.179143757891,1704.41995722557" RelativeVelocity="-0.0338138433339881,-0.0159011516044991,-0.0228295494879697"/>
						</Atom3d>
						<Bond ID="1056" Mapping="409" Parent="61" Connects="1054,1055"/>
						<Atom3d ID="1057" HasProperties="1" Mapping="409" Parent="61" UserID="339" DisplayStyle="Line" XYZ="0.17387551734292,0.783994836907211,0.76247348930683" Connections="1058,1066,1068,1070" ForcefieldType="c4" Charge="0.064" Components="C">
							<Properties Force="-1654.40947658777,212.214548127206,-22.9413681120211" RelativeVelocity="0.339133432566504,-0.134785843502768,-0.0750770034076831"/>
						</Atom3d>
						<Bond ID="1058" Mapping="409" Parent="61" Connects="1055,1057"/>
						<Atom3d ID="1059" HasProperties="1" Mapping="409" Parent="61" UserID="340" DisplayStyle="Line" XYZ="0.155599852523266,0.785258946195334,0.843358826988012" Connections="1060,1072,1074,1076" ForcefieldType="c4" Charge="0.064" Components="C">
							<Properties Force="-307.400281565911,959.361804744642,-550.863450572108" RelativeVelocity="0.105272157316373,-0.158153124638985,-0.295295557722702"/>
						</Atom3d>
						<Bond ID="1060" Mapping="409" Parent="61" Connects="1055,1059"/>
						<Atom3d ID="1061" HasProperties="1" Mapping="409" Parent="61" UserID="341" DisplayStyle="Line" XYZ="0.25189010908977,0.826442958740136,0.793883832331739" Connections="1062" ForcefieldType="o1=" Charge="-0.45" Components="O">
							<Properties Force="1552.52925439665,652.250287121443,-1597.11197537259" RelativeVelocity="-0.131004510266548,0.154632641649627,0.0718970128161694"/>
						</Atom3d>
						<Bond ID="1062" Mapping="409" Parent="61" Connects="1054,1061" Type="Double"/>
						<Atom3d ID="1063" HasProperties="1" Mapping="409" Parent="61" UserID="342" DisplayStyle="Line" Hidden="1" XYZ="0.227681835832238,0.816783033025629,0.854177942605919" Connections="1064" ForcefieldType="h1" Charge="0.076" Components="H">
							<Properties Force="-25.4577564579999,63.6603180345071,5.15445211146855" RelativeVelocity="0.0652740567560881,-0.247008886856484,0.0260112747974853"/>
						</Atom3d>
						<Bond ID="1064" Mapping="409" Parent="61" Hidden="1" Connects="1054,1063"/>
						<Atom3d ID="1065" HasProperties="1" Mapping="409" Parent="61" UserID="343" DisplayStyle="Line" Hidden="1" XYZ="0.137406547115013,0.787459680362969,0.755462967309483" Connections="1066" ForcefieldType="h1" Charge="0.053" Components="H">
							<Properties Force="635.325316218454,220.982428878795,390.790808018916" RelativeVelocity="1.79613813789776,-0.727139299591012,-0.56410505937373"/>
						</Atom3d>
						<Bond ID="1066" Mapping="409" Parent="61" Hidden="1" Connects="1057,1065"/>
						<Atom3d ID="1067" HasProperties="1" Mapping="409" Parent="61" UserID="344" DisplayStyle="Line" Hidden="1" XYZ="0.17936215560152,0.75038446179841,0.754260037399548" Connections="1068" ForcefieldType="h1" Charge="0.053" Components="H">
							<Properties Force="567.89812525581,-581.503934601585,-283.835325894796" RelativeVelocity="-0.0872491357785742,0.491119279518004,0.357963868548441"/>
						</Atom3d>
						<Bond ID="1068" Mapping="409" Parent="61" Hidden="1" Connects="1057,1067"/>
						<Atom3d ID="1069" HasProperties="1" Mapping="409" Parent="61" UserID="345" DisplayStyle="Line" Hidden="1" XYZ="0.189692921238788,0.808290473999852,0.743466938616109" Connections="1070" ForcefieldType="h1" Charge="0.053" Components="H">
							<Properties Force="476.038688514608,241.671781198444,-931.919665057589" RelativeVelocity="-0.502693194338842,-0.490777892478325,-0.0408371311825685"/>
						</Atom3d>
						<Bond ID="1070" Mapping="409" Parent="61" Hidden="1" Connects="1057,1069"/>
						<Atom3d ID="1071" HasProperties="1" Mapping="409" Parent="61" UserID="346" DisplayStyle="Line" Hidden="1" XYZ="0.139845627475623,0.753343550884221,0.838258043882712" Connections="1072" ForcefieldType="h1" Charge="0.053" Components="H">
							<Properties Force="107.230262194072,23.4639818529058,360.588172242902" RelativeVelocity="-0.262739689098231,0.743290701932124,1.47261057412484"/>
						</Atom3d>
						<Bond ID="1072" Mapping="409" Parent="61" Hidden="1" Connects="1059,1071"/>
						<Atom3d ID="1073" HasProperties="1" Mapping="409" Parent="61" UserID="347" DisplayStyle="Line" Hidden="1" XYZ="0.130172060860698,0.811372185598027,0.838112421925302" Connections="1074" ForcefieldType="h1" Charge="0.053" Components="H">
							<Properties Force="9.33757805723314,-433.385826259702,549.845450286118" RelativeVelocity="0.599990646981577,-0.307185775085451,0.165536789113398"/>
						</Atom3d>
						<Bond ID="1074" Mapping="409" Parent="61" Hidden="1" Connects="1059,1073"/>
						<Atom3d ID="1075" HasProperties="1" Mapping="409" Parent="61" UserID="348" DisplayStyle="Line" Hidden="1" XYZ="0.171925433089303,0.790672484520469,0.876603671475468" Connections="1076" ForcefieldType="h1" Charge="0.053" Components="H">
							<Properties Force="-412.923469974314,-351.47399455109,-843.559303594702" RelativeVelocity="-0.120553339390054,-0.515289138319383,-0.430761969392115"/>
						</Atom3d>
						<Bond ID="1076" Mapping="409" Parent="61" Hidden="1" Connects="1059,1075"/>
						<Molecule ID="61" Mapping="409" Parent="2" Children="ci(24):23+1054,5659" Name="Sketch 25" XYZ="0.448065734223708,0.0640093906008154,0.192028171802445"/>
						<Atom3d ID="1077" HasProperties="1" Mapping="409" Parent="63" UserID="349" DisplayStyle="Line" XYZ="0.910325047847545,0.633922495830621,-0.337308119322425" Connections="1079,1085,1087" ForcefieldType="c3&apos;" Charge="0.374" Components="C" Visible="0">
							<Properties Force="-1445.55798033979,-380.781540404426,1460.99218059536" RelativeVelocity="0.0629866491524466,0.0629789720145005,0.0922649499252341"/>
						</Atom3d>
						<Atom3d ID="1078" HasProperties="1" Mapping="409" Parent="63" UserID="350" DisplayStyle="Line" XYZ="0.947475172277276,0.654878816990418,-0.332451447034841" Connections="1079,1081,1083" ForcefieldType="n3m" Charge="-0.446" Components="N" Visible="0">
							<Properties Force="494.234827501437,317.200892763089,275.885349503034" RelativeVelocity="-0.261682883854117,-0.036561246504373,0.21393485602514"/>
						</Atom3d>
						<Bond ID="1079" Mapping="409" Parent="63" Connects="1077,1078" Visible="0"/>
						<Atom3d ID="1080" HasProperties="1" Mapping="409" Parent="63" UserID="351" DisplayStyle="Line" XYZ="0.958689899796055,0.670536046540027,-0.288556045637358" Connections="1081,1089,1091,1093" ForcefieldType="c4" Charge="0.064" Components="C" Visible="0">
							<Properties Force="-1359.77197345062,1014.73633674537,-152.31559709331" RelativeVelocity="0.0575180480973403,0.0436964666769194,0.113289302782799"/>
						</Atom3d>
						<Bond ID="1081" Mapping="409" Parent="63" Connects="1078,1080" Visible="0"/>
						<Atom3d ID="1082" HasProperties="1" Mapping="409" Parent="63" UserID="352" DisplayStyle="Line" XYZ="0.976422194845941,0.664910227103081,-0.369801078788454" Connections="1083,1095,1097,1099" ForcefieldType="c4" Charge="0.064" Components="C" Visible="0">
							<Properties Force="-174.560545656669,-294.146588564159,432.530712457997" RelativeVelocity="0.0301907361596287,0.0868328403894912,0.202437624187892"/>
						</Atom3d>
						<Bond ID="1083" Mapping="409" Parent="63" Connects="1078,1082" Visible="0"/>
						<Atom3d ID="1084" HasProperties="1" Mapping="409" Parent="63" UserID="353" DisplayStyle="Line" XYZ="0.884994995143515,0.626051025601041,-0.30594279260968" Connections="1085" ForcefieldType="o1=" Charge="-0.45" Components="O" Visible="0">
							<Properties Force="708.645127007833,195.217204994664,-1342.43625505053" RelativeVelocity="-0.0845754790792572,0.0479713168810831,0.0390845948307592"/>
						</Atom3d>
						<Bond ID="1085" Mapping="409" Parent="63" Connects="1077,1084" Type="Double" Visible="0"/>
						<Atom3d ID="1086" HasProperties="1" Mapping="409" Parent="63" UserID="354" DisplayStyle="Line" Hidden="1" XYZ="0.902847253067901,0.624122842746721,-0.371292061651615" Connections="1087" ForcefieldType="h1" Charge="0.076" Components="H" Visible="0">
							<Properties Force="-52.659689956462,-4.42357990987905,-121.930731623525" RelativeVelocity="-0.0694302581505951,-0.695154635631621,0.0727217676867609"/>
						</Atom3d>
						<Bond ID="1087" Mapping="409" Parent="63" Hidden="1" Connects="1077,1086" Visible="0"/>
						<Atom3d ID="1088" HasProperties="1" Mapping="409" Parent="63" UserID="355" DisplayStyle="Line" Hidden="1" XYZ="0.98764346723276,0.656139633623109,-0.277008024714894" Connections="1089" ForcefieldType="h1" Charge="0.053" Components="H" Visible="0">
							<Properties Force="1207.52758818072,-395.765496732392,290.126020014319" RelativeVelocity="0.352060287666781,0.0387314244746771,-0.946771121620835"/>
						</Atom3d>
						<Bond ID="1089" Mapping="409" Parent="63" Hidden="1" Connects="1080,1088" Visible="0"/>
						<Atom3d ID="1090" HasProperties="1" Mapping="409" Parent="63" UserID="356" DisplayStyle="Line" Hidden="1" XYZ="0.932722927960893,0.662353730468783,-0.262821054880958" Connections="1091" ForcefieldType="h1" Charge="0.053" Components="H" Visible="0">
							<Properties Force="503.368707485218,267.08949311688,-705.418373923773" RelativeVelocity="0.549705441891793,-0.997481718646151,0.575544431448159"/>
						</Atom3d>
						<Bond ID="1091" Mapping="409" Parent="63" Hidden="1" Connects="1080,1090" Visible="0"/>
						<Atom3d ID="1092" HasProperties="1" Mapping="409" Parent="63" UserID="357" DisplayStyle="Line" Hidden="1" XYZ="0.96159679866978,0.707305806596839,-0.291348178882858" Connections="1093" ForcefieldType="h1" Charge="0.053" Components="H" Visible="0">
							<Properties Force="85.6053594621783,-566.31796912512,381.389067161472" RelativeVelocity="-0.170046947785389,-0.268797743214938,0.0675286560019493"/>
						</Atom3d>
						<Bond ID="1093" Mapping="409" Parent="63" Hidden="1" Connects="1080,1092" Visible="0"/>
						<Atom3d ID="1094" HasProperties="1" Mapping="409" Parent="63" UserID="358" DisplayStyle="Line" Hidden="1" XYZ="1.00886467204938,0.649636992769694,-0.365250259553499" Connections="1095" ForcefieldType="h1" Charge="0.053" Components="H" Visible="0">
							<Properties Force="-61.1013310555911,-99.5270199007294,-4.11015474287569" RelativeVelocity="-0.83556428528139,0.985245017970741,-0.069646773328505"/>
						</Atom3d>
						<Bond ID="1095" Mapping="409" Parent="63" Hidden="1" Connects="1082,1094" Visible="0"/>
						<Atom3d ID="1096" HasProperties="1" Mapping="409" Parent="63" UserID="359" DisplayStyle="Line" Hidden="1" XYZ="0.983055622864897,0.701022006208593,-0.3723124791013" Connections="1097" ForcefieldType="h1" Charge="0.053" Components="H" Visible="0">
							<Properties Force="-432.050933610384,-572.303129902345,-234.996609455004" RelativeVelocity="-0.166585627254813,-0.190732880835542,0.121495897163739"/>
						</Atom3d>
						<Bond ID="1097" Mapping="409" Parent="63" Hidden="1" Connects="1082,1096" Visible="0"/>
						<Atom3d ID="1098" HasProperties="1" Mapping="409" Parent="63" UserID="360" DisplayStyle="Line" Hidden="1" XYZ="0.959158866570252,0.648363276391179,-0.397205760374795" Connections="1099" ForcefieldType="h1" Charge="0.053" Components="H" Visible="0">
							<Properties Force="578.817152524224,580.147819377799,-173.592963663401" RelativeVelocity="-0.0759792483268298,0.599992214783628,0.28447995512518"/>
						</Atom3d>
						<Bond ID="1099" Mapping="409" Parent="63" Hidden="1" Connects="1082,1098" Visible="0"/>
						<Molecule ID="63" Mapping="409" Parent="2" Children="ci(24):23+1077,5660" Name="Sketch 25" XYZ="0.448065734223708,0.0640093906008154,0.192028171802445" Visible="0"/>
						<Atom3d ID="1100" HasProperties="1" Mapping="409" Parent="65" UserID="361" DisplayStyle="Line" XYZ="-0.526544516911817,0.93444852218238,-1.3367810732247" Connections="1102,1108,1110" ForcefieldType="c3&apos;" Charge="0.374" Components="C" Visible="0">
							<Properties Force="-134.960609275142,1087.1629248751,1096.76763514003" RelativeVelocity="0.013255451986845,0.029676845045309,0.0657004084207484"/>
						</Atom3d>
						<Atom3d ID="1101" HasProperties="1" Mapping="409" Parent="65" UserID="362" DisplayStyle="Line" XYZ="-0.54742675450587,0.913586697822526,-1.3680607211987" Connections="1102,1104,1106" ForcefieldType="n3m" Charge="-0.446" Components="N" Visible="0">
							<Properties Force="773.690485845368,-437.081266637009,-2054.28429403878" RelativeVelocity="-0.344277539084797,0.0167425515080528,0.216484202129654"/>
						</Atom3d>
						<Bond ID="1102" Mapping="409" Parent="65" Connects="1100,1101" Visible="0"/>
						<Atom3d ID="1103" HasProperties="1" Mapping="409" Parent="65" UserID="363" DisplayStyle="Line" XYZ="-0.528228360976251,0.920598625780843,-1.41340869472929" Connections="1104,1112,1114,1116" ForcefieldType="c4" Charge="0.064" Components="C" Visible="0">
							<Properties Force="138.330620417785,-1806.90634887025,11.4565198633127" RelativeVelocity="0.0581223971064791,-0.0299126750509894,-0.201130099251616"/>
						</Atom3d>
						<Bond ID="1104" Mapping="409" Parent="65" Connects="1101,1103" Visible="0"/>
						<Atom3d ID="1105" HasProperties="1" Mapping="409" Parent="65" UserID="364" DisplayStyle="Line" XYZ="-0.580356103421952,0.878869972332458,-1.36582672259309" Connections="1106,1118,1120,1122" ForcefieldType="c4" Charge="0.064" Components="C" Visible="0">
							<Properties Force="-368.476596966435,807.581925282644,156.642214971106" RelativeVelocity="0.249758089817917,-0.217100316649069,-0.121698851881557"/>
						</Atom3d>
						<Bond ID="1106" Mapping="409" Parent="65" Connects="1101,1105" Visible="0"/>
						<Atom3d ID="1107" HasProperties="1" Mapping="409" Parent="65" UserID="365" DisplayStyle="Line" XYZ="-0.498832161339944,0.963071296437678,-1.34225172889786" Connections="1108" ForcefieldType="o1=" Charge="-0.45" Components="O" Visible="0">
							<Properties Force="-20.659640366838,-450.660653173621,-205.133724047828" RelativeVelocity="0.163809932435061,0.271996783393176,-0.0304730519688977"/>
						</Atom3d>
						<Bond ID="1108" Mapping="409" Parent="65" Connects="1100,1107" Type="Double" Visible="0"/>
						<Atom3d ID="1109" HasProperties="1" Mapping="409" Parent="65" UserID="366" DisplayStyle="Line" Hidden="1" XYZ="-0.54051940242601,0.929675878463692,-1.3030911964307" Connections="1110" ForcefieldType="h1" Charge="0.076" Components="H" Visible="0">
							<Properties Force="29.0609777949182,-344.388668097992,-232.501592686948" RelativeVelocity="-0.0275783664594238,0.183786336011861,0.228353658017018"/>
						</Atom3d>
						<Bond ID="1110" Mapping="409" Parent="65" Hidden="1" Connects="1100,1109" Visible="0"/>
						<Atom3d ID="1111" HasProperties="1" Mapping="409" Parent="65" UserID="367" DisplayStyle="Line" Hidden="1" XYZ="-0.492300305516605,0.913473882073603,-1.41395022366644" Connections="1112" ForcefieldType="h1" Charge="0.053" Components="H" Visible="0">
							<Properties Force="-264.505119521188,455.249227936889,231.597625654407" RelativeVelocity="1.53722880914569,-1.17452594857724,-0.0245301277884601"/>
						</Atom3d>
						<Bond ID="1112" Mapping="409" Parent="65" Hidden="1" Connects="1103,1111" Visible="0"/>
						<Atom3d ID="1113" HasProperties="1" Mapping="409" Parent="65" UserID="368" DisplayStyle="Line" Hidden="1" XYZ="-0.535610862903448,0.951916572775891,-1.42759083810323" Connections="1114" ForcefieldType="h1" Charge="0.053" Components="H" Visible="0">
							<Properties Force="-102.801304520889,471.963379324145,-23.3451506630298" RelativeVelocity="0.169053145010376,0.861726575083872,0.0376885305627158"/>
						</Atom3d>
						<Bond ID="1114" Mapping="409" Parent="65" Hidden="1" Connects="1103,1113" Visible="0"/>
						<Atom3d ID="1115" HasProperties="1" Mapping="409" Parent="65" UserID="369" DisplayStyle="Line" Hidden="1" XYZ="-0.539200692933448,0.893586370874468,-1.43773046487736" Connections="1116" ForcefieldType="h1" Charge="0.053" Components="H" Visible="0">
							<Properties Force="-147.205146333274,771.958311969678,792.686122252069" RelativeVelocity="0.438432025456185,0.1720733169139,0.194014225697369"/>
						</Atom3d>
						<Bond ID="1116" Mapping="409" Parent="65" Hidden="1" Connects="1103,1115" Visible="0"/>
						<Atom3d ID="1117" HasProperties="1" Mapping="409" Parent="65" UserID="370" DisplayStyle="Line" Hidden="1" XYZ="-0.609758976005592,0.894456644918815,-1.38075566625885" Connections="1118" ForcefieldType="h1" Charge="0.053" Components="H" Visible="0">
							<Properties Force="0.436816458642294,-448.220354726174,10.8336617177798" RelativeVelocity="0.239694553459635,0.048620374661571,0.56603612371435"/>
						</Atom3d>
						<Bond ID="1118" Mapping="409" Parent="65" Hidden="1" Connects="1105,1117" Visible="0"/>
						<Atom3d ID="1119" HasProperties="1" Mapping="409" Parent="65" UserID="371" DisplayStyle="Line" Hidden="1" XYZ="-0.588388652015232,0.87261893556681,-1.33120198674729" Connections="1120" ForcefieldType="h1" Charge="0.053" Components="H" Visible="0">
							<Properties Force="114.390975995916,-269.490163280132,-230.428209790494" RelativeVelocity="-0.211820336785714,0.689957876342834,-0.29073000836114"/>
						</Atom3d>
						<Bond ID="1120" Mapping="409" Parent="65" Hidden="1" Connects="1105,1119" Visible="0"/>
						<Atom3d ID="1121" HasProperties="1" Mapping="409" Parent="65" UserID="372" DisplayStyle="Line" Hidden="1" XYZ="-0.571435357680542,0.849177084627124,-1.38525913703261" Connections="1122" ForcefieldType="h1" Charge="0.053" Components="H" Visible="0">
							<Properties Force="3.69774921220251,269.090385285126,375.135447398232" RelativeVelocity="0.553636089041654,0.36323565130837,-1.15470391425982"/>
						</Atom3d>
						<Bond ID="1122" Mapping="409" Parent="65" Hidden="1" Connects="1105,1121" Visible="0"/>
						<Molecule ID="65" Mapping="409" Parent="2" Children="ci(24):23+1100,5661" Name="Sketch 25" XYZ="0.448065734223708,0.0640093906008154,0.192028171802445" Visible="0"/>
						<Atom3d ID="1123" HasProperties="1" Mapping="409" Parent="67" UserID="373" DisplayStyle="Line" XYZ="0.300641557057484,0.103069883735483,0.76663984977385" Connections="1125,1131,1133" ForcefieldType="c3&apos;" Charge="0.374" Components="C">
							<Properties Force="552.309563135801,-854.496042891071,-871.441083631001" RelativeVelocity="-0.137649410052209,-0.0672380077022569,0.108384475659626"/>
						</Atom3d>
						<Atom3d ID="1124" HasProperties="1" Mapping="409" Parent="67" UserID="374" DisplayStyle="Line" XYZ="0.313566403280316,0.0859730290981597,0.803949057719622" Connections="1125,1127,1129" ForcefieldType="n3m" Charge="-0.446" Components="N">
							<Properties Force="104.960383187277,101.834870628028,1368.71194191568" RelativeVelocity="-0.118342456999539,0.048694443545229,-0.112456390227198"/>
						</Atom3d>
						<Bond ID="1125" Mapping="409" Parent="67" Connects="1123,1124"/>
						<Atom3d ID="1126" HasProperties="1" Mapping="409" Parent="67" UserID="375" DisplayStyle="Line" XYZ="0.339186279222163,0.043756603981639,0.806326372414414" Connections="1127,1135,1137,1139" ForcefieldType="c4" Charge="0.064" Components="C">
							<Properties Force="140.097573384517,897.68781337091,-2642.33818480896" RelativeVelocity="0.163075448016954,0.0349012247952649,-0.035796831065366"/>
						</Atom3d>
						<Bond ID="1127" Mapping="409" Parent="67" Connects="1124,1126"/>
						<Atom3d ID="1128" HasProperties="1" Mapping="409" Parent="67" UserID="376" DisplayStyle="Line" XYZ="0.294579583694266,0.10580765451924,0.843717227714822" Connections="1129,1141,1143,1145" ForcefieldType="c4" Charge="0.064" Components="C">
							<Properties Force="80.7337335085051,-282.378378706262,48.226365549617" RelativeVelocity="-0.122671092621954,-0.0184141308823868,0.03315737468804"/>
						</Atom3d>
						<Bond ID="1129" Mapping="409" Parent="67" Connects="1124,1128"/>
						<Atom3d ID="1130" HasProperties="1" Mapping="409" Parent="67" UserID="377" DisplayStyle="Line" XYZ="0.312260612228798,0.0868662164872387,0.73233565316712" Connections="1131" ForcefieldType="o1=" Charge="-0.45" Components="O">
							<Properties Force="-28.7363612503014,86.5845388284167,-719.470401875668" RelativeVelocity="-0.0286485031123532,0.20811994538597,0.0674265186712297"/>
						</Atom3d>
						<Bond ID="1131" Mapping="409" Parent="67" Connects="1123,1130" Type="Double"/>
						<Atom3d ID="1132" HasProperties="1" Mapping="409" Parent="67" UserID="378" DisplayStyle="Line" Hidden="1" XYZ="0.279387014241203,0.131757219832753,0.767178292348977" Connections="1133" ForcefieldType="h1" Charge="0.076" Components="H">
							<Properties Force="-247.831043726741,435.208588733446,376.119635981057" RelativeVelocity="-0.40793296575385,0.40961259553914,-0.188553147503986"/>
						</Atom3d>
						<Bond ID="1133" Mapping="409" Parent="67" Hidden="1" Connects="1123,1132"/>
						<Atom3d ID="1134" HasProperties="1" Mapping="409" Parent="67" UserID="379" DisplayStyle="Line" Hidden="1" XYZ="0.37483080770831,0.0497803157428473,0.800617333156952" Connections="1135" ForcefieldType="h1" Charge="0.053" Components="H">
							<Properties Force="-290.445781825155,159.847402210298,372.323731474285" RelativeVelocity="-0.163520098675713,-0.512592047843406,0.189993217914676"/>
						</Atom3d>
						<Bond ID="1135" Mapping="409" Parent="67" Hidden="1" Connects="1126,1134"/>
						<Atom3d ID="1136" HasProperties="1" Mapping="409" Parent="67" UserID="380" DisplayStyle="Line" Hidden="1" XYZ="0.330986367359871,0.0230379705997163,0.775168485275887" Connections="1137" ForcefieldType="h1" Charge="0.053" Components="H">
							<Properties Force="-67.9213283325445,482.598755274155,1214.53001309367" RelativeVelocity="-0.919342534465635,0.329576807009251,0.353615199039518"/>
						</Atom3d>
						<Bond ID="1137" Mapping="409" Parent="67" Hidden="1" Connects="1126,1136"/>
						<Atom3d ID="1138" HasProperties="1" Mapping="409" Parent="67" UserID="381" DisplayStyle="Line" Hidden="1" XYZ="0.334158415198028,0.0269513822226694,0.835981112416834" Connections="1139" ForcefieldType="h1" Charge="0.053" Components="H">
							<Properties Force="-251.251073162757,-449.327970448918,834.433112189461" RelativeVelocity="-0.633721784483416,1.0129462507861,1.20996306824455"/>
						</Atom3d>
						<Bond ID="1139" Mapping="409" Parent="67" Hidden="1" Connects="1126,1138"/>
						<Atom3d ID="1140" HasProperties="1" Mapping="409" Parent="67" UserID="382" DisplayStyle="Line" Hidden="1" XYZ="0.279313918517049,0.138660346468601,0.837023267283137" Connections="1141" ForcefieldType="h1" Charge="0.053" Components="H">
							<Properties Force="35.1550791626275,-673.190650451552,4.83814316787967" RelativeVelocity="0.344301430107863,0.203265044210056,0.33120957775011"/>
						</Atom3d>
						<Bond ID="1141" Mapping="409" Parent="67" Hidden="1" Connects="1128,1140"/>
						<Atom3d ID="1142" HasProperties="1" Mapping="409" Parent="67" UserID="383" DisplayStyle="Line" Hidden="1" XYZ="0.318403587869996,0.111000460986054,0.870161339518557" Connections="1143" ForcefieldType="h1" Charge="0.053" Components="H">
							<Properties Force="291.644095598773,-1.90080102090543,-199.686991472858" RelativeVelocity="0.381291307974559,0.431088608547151,0.460735864721572"/>
						</Atom3d>
						<Bond ID="1143" Mapping="409" Parent="67" Hidden="1" Connects="1128,1142"/>
						<Atom3d ID="1144" HasProperties="1" Mapping="409" Parent="67" UserID="384" DisplayStyle="Line" Hidden="1" XYZ="0.272332654389804,0.0806998336170162,0.856856378479664" Connections="1145" ForcefieldType="h1" Charge="0.053" Components="H">
							<Properties Force="-390.558279702351,446.519095955582,151.910557227217" RelativeVelocity="-0.0115120235474422,-0.201316045698137,-0.442814655652056"/>
						</Atom3d>
						<Bond ID="1145" Mapping="409" Parent="67" Hidden="1" Connects="1128,1144"/>
						<Molecule ID="67" Mapping="409" Parent="2" Children="ci(24):23+1123,5662" Name="Sketch 25" XYZ="0.335387470377273,-0.276609800959832,0.193391148398899"/>
						<Atom3d ID="1146" HasProperties="1" Mapping="409" Parent="69" UserID="385" DisplayStyle="Line" XYZ="2.06111368080902,0.326273758554474,0.633756905513409" Connections="1148,1154,1156" ForcefieldType="c3&apos;" Charge="0.374" Components="C" Visible="0">
							<Properties Force="89.3787194899157,-933.211486255397,688.411238948657" RelativeVelocity="-0.0430205190462798,-0.0675256927288483,-0.0775320472052808"/>
						</Atom3d>
						<Atom3d ID="1147" HasProperties="1" Mapping="409" Parent="69" UserID="386" DisplayStyle="Line" XYZ="2.07989506846442,0.330521842863629,0.673748454829367" Connections="1148,1150,1152" ForcefieldType="n3m" Charge="-0.446" Components="N" Visible="0">
							<Properties Force="411.7340366808,1401.38721026677,-1859.7318138694" RelativeVelocity="0.0333392070620828,-0.160811265494358,0.156385938473701"/>
						</Atom3d>
						<Bond ID="1148" Mapping="409" Parent="69" Connects="1146,1147" Visible="0"/>
						<Atom3d ID="1149" HasProperties="1" Mapping="409" Parent="69" UserID="387" DisplayStyle="Line" XYZ="2.07000044628836,0.30158845369812,0.708844143206677" Connections="1150,1158,1160,1162" ForcefieldType="c4" Charge="0.064" Components="C" Visible="0">
							<Properties Force="1277.68886640045,596.965339567538,209.384803610093" RelativeVelocity="0.141717793131233,-0.0299866285480589,-0.215640409984377"/>
						</Atom3d>
						<Bond ID="1150" Mapping="409" Parent="69" Connects="1147,1149" Visible="0"/>
						<Atom3d ID="1151" HasProperties="1" Mapping="409" Parent="69" UserID="388" DisplayStyle="Line" XYZ="2.11166924560025,0.366841733999757,0.674733695492389" Connections="1152,1164,1166,1168" ForcefieldType="c4" Charge="0.064" Components="C" Visible="0">
							<Properties Force="258.697343271037,49.6185513190431,1939.92515039289" RelativeVelocity="-0.0453029411781612,0.0959880167880327,-0.314371364288465"/>
						</Atom3d>
						<Bond ID="1152" Mapping="409" Parent="69" Connects="1147,1151" Visible="0"/>
						<Atom3d ID="1153" HasProperties="1" Mapping="409" Parent="69" UserID="389" DisplayStyle="Line" XYZ="2.0404404936772,0.293672594722541,0.624438067147542" Connections="1154" ForcefieldType="o1=" Charge="-0.45" Components="O" Visible="0">
							<Properties Force="-413.080354974955,159.303909321085,-400.593231711047" RelativeVelocity="0.0300148133053988,0.00359102617296663,0.0555079699187542"/>
						</Atom3d>
						<Bond ID="1154" Mapping="409" Parent="69" Connects="1146,1153" Type="Double" Visible="0"/>
						<Atom3d ID="1155" HasProperties="1" Mapping="409" Parent="69" UserID="390" DisplayStyle="Line" Hidden="1" XYZ="2.06742212143895,0.353585705720968,0.610709852458745" Connections="1156" ForcefieldType="h1" Charge="0.076" Components="H" Visible="0">
							<Properties Force="75.3082267486965,87.3752403885055,-68.8253566440731" RelativeVelocity="-0.435103818115254,-0.076112457132486,0.375576128177337"/>
						</Atom3d>
						<Bond ID="1156" Mapping="409" Parent="69" Hidden="1" Connects="1146,1155" Visible="0"/>
						<Atom3d ID="1157" HasProperties="1" Mapping="409" Parent="69" UserID="391" DisplayStyle="Line" Hidden="1" XYZ="2.03931381590946,0.289352845833941,0.70274300910583" Connections="1158" ForcefieldType="h1" Charge="0.053" Components="H" Visible="0">
							<Properties Force="-1640.3520713678,-1020.0036741176,-186.937831562677" RelativeVelocity="-0.436694641701268,0.695266980929334,0.889607158184617"/>
						</Atom3d>
						<Bond ID="1158" Mapping="409" Parent="69" Hidden="1" Connects="1149,1157" Visible="0"/>
						<Atom3d ID="1159" HasProperties="1" Mapping="409" Parent="69" UserID="392" DisplayStyle="Line" Hidden="1" XYZ="2.06685094119452,0.323059854968111,0.736209351233086" Connections="1160" ForcefieldType="h1" Charge="0.053" Components="H" Visible="0">
							<Properties Force="116.022061883431,62.8635104351291,1022.59384728529" RelativeVelocity="0.136971076738846,-0.180313139190473,-0.505430569483378"/>
						</Atom3d>
						<Bond ID="1160" Mapping="409" Parent="69" Hidden="1" Connects="1149,1159" Visible="0"/>
						<Atom3d ID="1161" HasProperties="1" Mapping="409" Parent="69" UserID="393" DisplayStyle="Line" Hidden="1" XYZ="2.09407881919629,0.275239259262508,0.713387334295189" Connections="1162" ForcefieldType="h1" Charge="0.053" Components="H" Visible="0">
							<Properties Force="25.9792858103946,85.609026863335,105.848647331419" RelativeVelocity="-0.991922693470879,0.665941792734245,-0.0630383344231985"/>
						</Atom3d>
						<Bond ID="1162" Mapping="409" Parent="69" Hidden="1" Connects="1149,1161" Visible="0"/>
						<Atom3d ID="1163" HasProperties="1" Mapping="409" Parent="69" UserID="394" DisplayStyle="Line" Hidden="1" XYZ="2.12784648617169,0.370402975193549,0.643363143693993" Connections="1164" ForcefieldType="h1" Charge="0.053" Components="H" Visible="0">
							<Properties Force="184.818593493316,-59.5650431422244,-126.804466797668" RelativeVelocity="0.0763879374368894,-0.149451811145196,-0.504500502610913"/>
						</Atom3d>
						<Bond ID="1164" Mapping="409" Parent="69" Hidden="1" Connects="1151,1163" Visible="0"/>
						<Atom3d ID="1165" HasProperties="1" Mapping="409" Parent="69" UserID="395" DisplayStyle="Line" Hidden="1" XYZ="2.13584435518231,0.36184839494712,0.702629506371256" Connections="1166" ForcefieldType="h1" Charge="0.053" Components="H" Visible="0">
							<Properties Force="-182.42074587526,-282.975668167762,-811.283163494791" RelativeVelocity="0.610741685122143,0.406535715921749,0.0692169396495992"/>
						</Atom3d>
						<Bond ID="1166" Mapping="409" Parent="69" Hidden="1" Connects="1151,1165" Visible="0"/>
						<Atom3d ID="1167" HasProperties="1" Mapping="409" Parent="69" UserID="396" DisplayStyle="Line" Hidden="1" XYZ="2.09835484333419,0.398758958715046,0.686040078624938" Connections="1168" ForcefieldType="h1" Charge="0.053" Components="H" Visible="0">
							<Properties Force="-370.828070554493,-166.699950230293,-414.56994504586" RelativeVelocity="0.3502689355489,0.104659470354951,0.651250501990553"/>
						</Atom3d>
						<Bond ID="1168" Mapping="409" Parent="69" Hidden="1" Connects="1151,1167" Visible="0"/>
						<Molecule ID="69" Mapping="409" Parent="2" Children="ci(24):23+1146,5663" Name="Sketch 25" XYZ="0.448065734223708,0.0640093906008154,0.192028171802445" Visible="0"/>
						<Atom3d ID="1169" HasProperties="1" Mapping="409" Parent="71" UserID="397" DisplayStyle="Line" XYZ="2.91976866928566,-0.555807980210154,1.02133715413698" Connections="1171,1177,1179" ForcefieldType="c3&apos;" Charge="0.374" Components="C" Visible="0">
							<Properties Force="-201.211180618991,-859.361218000569,-755.014445015484" RelativeVelocity="0.113947882562258,0.178324709619044,-0.0220427792098792"/>
						</Atom3d>
						<Atom3d ID="1170" HasProperties="1" Mapping="409" Parent="71" UserID="398" DisplayStyle="Line" XYZ="2.92564404359615,-0.580472706599136,0.984859733178175" Connections="1171,1173,1175" ForcefieldType="n3m" Charge="-0.446" Components="N" Visible="0">
							<Properties Force="542.475872100084,635.148062425758,-199.63603834948" RelativeVelocity="-0.268810759568817,0.337607835056707,-0.148130203971372"/>
						</Atom3d>
						<Bond ID="1171" Mapping="409" Parent="71" Connects="1169,1170" Visible="0"/>
						<Atom3d ID="1172" HasProperties="1" Mapping="409" Parent="71" UserID="399" DisplayStyle="Line" XYZ="2.94520650774381,-0.559001638430266,0.94462857805411" Connections="1173,1181,1183,1185" ForcefieldType="c4" Charge="0.064" Components="C" Visible="0">
							<Properties Force="-1458.23651422132,-230.420086659853,256.118366399183" RelativeVelocity="-0.309843245136813,0.0250443983991191,-0.0516690511346485"/>
						</Atom3d>
						<Bond ID="1173" Mapping="409" Parent="71" Connects="1170,1172" Visible="0"/>
						<Atom3d ID="1174" HasProperties="1" Mapping="409" Parent="71" UserID="400" DisplayStyle="Line" XYZ="2.90106129790033,-0.621581940946244,0.98568341862602" Connections="1175,1187,1189,1191" ForcefieldType="c4" Charge="0.064" Components="C" Visible="0">
							<Properties Force="-781.786880333259,-399.414068907798,595.645505402269" RelativeVelocity="-0.202537348309852,-0.288566791467474,0.038343278076794"/>
						</Atom3d>
						<Bond ID="1175" Mapping="409" Parent="71" Connects="1170,1174" Visible="0"/>
						<Atom3d ID="1176" HasProperties="1" Mapping="409" Parent="71" UserID="401" DisplayStyle="Line" XYZ="2.92757277767512,-0.517259755320332,1.02401744379563" Connections="1177" ForcefieldType="o1=" Charge="-0.45" Components="O" Visible="0">
							<Properties Force="158.907913183947,333.62425206876,329.875760406537" RelativeVelocity="-0.146012601460389,0.0496115507223362,0.114669457364176"/>
						</Atom3d>
						<Bond ID="1177" Mapping="409" Parent="71" Connects="1169,1176" Type="Double" Visible="0"/>
						<Atom3d ID="1178" HasProperties="1" Mapping="409" Parent="71" UserID="402" DisplayStyle="Line" Hidden="1" XYZ="2.90499276160438,-0.578029344351959,1.04631080410619" Connections="1179" ForcefieldType="h1" Charge="0.076" Components="H" Visible="0">
							<Properties Force="11.938452696833,447.693401842563,505.215834279846" RelativeVelocity="-0.863059760185058,0.819402622986525,0.377682543101065"/>
						</Atom3d>
						<Bond ID="1179" Mapping="409" Parent="71" Hidden="1" Connects="1169,1178" Visible="0"/>
						<Atom3d ID="1180" HasProperties="1" Mapping="409" Parent="71" UserID="403" DisplayStyle="Line" Hidden="1" XYZ="2.91734881536099,-0.55288984759278,0.920212306688592" Connections="1181" ForcefieldType="h1" Charge="0.053" Components="H" Visible="0">
							<Properties Force="872.905922898676,-120.83770521084,326.138696522046" RelativeVelocity="-0.724936153840934,0.915105451009983,0.871770996950108"/>
						</Atom3d>
						<Bond ID="1181" Mapping="409" Parent="71" Hidden="1" Connects="1172,1180" Visible="0"/>
						<Atom3d ID="1182" HasProperties="1" Mapping="409" Parent="71" UserID="404" DisplayStyle="Line" Hidden="1" XYZ="2.97312808109088,-0.575881816302571,0.930598403725076" Connections="1183" ForcefieldType="h1" Charge="0.053" Components="H" Visible="0">
							<Properties Force="-41.3414029870151,-622.791098739803,-161.173675323384" RelativeVelocity="-0.492897194166674,0.203548210514143,-0.578132643621231"/>
						</Atom3d>
						<Bond ID="1183" Mapping="409" Parent="71" Hidden="1" Connects="1172,1182" Visible="0"/>
						<Atom3d ID="1184" HasProperties="1" Mapping="409" Parent="71" UserID="405" DisplayStyle="Line" Hidden="1" XYZ="2.95957497703901,-0.528235283077017,0.95446871300252" Connections="1185" ForcefieldType="h1" Charge="0.053" Components="H" Visible="0">
							<Properties Force="-86.6300295572234,465.686059767147,103.677468038611" RelativeVelocity="0.455546917113113,-0.0748682167880851,0.952592943187578"/>
						</Atom3d>
						<Bond ID="1185" Mapping="409" Parent="71" Hidden="1" Connects="1172,1184" Visible="0"/>
						<Atom3d ID="1186" HasProperties="1" Mapping="409" Parent="71" UserID="406" DisplayStyle="Line" Hidden="1" XYZ="2.91165247061457,-0.644241706105031,1.01314884386632" Connections="1187" ForcefieldType="h1" Charge="0.053" Components="H" Visible="0">
							<Properties Force="105.613116974735,445.561818966183,-705.71662964682" RelativeVelocity="-0.420035234384951,0.791604831241885,-0.0479181412082373"/>
						</Atom3d>
						<Bond ID="1187" Mapping="409" Parent="71" Hidden="1" Connects="1174,1186" Visible="0"/>
						<Atom3d ID="1188" HasProperties="1" Mapping="409" Parent="71" UserID="407" DisplayStyle="Line" Hidden="1" XYZ="2.90087735097692,-0.638114269583813,0.954175801895473" Connections="1189" ForcefieldType="h1" Charge="0.053" Components="H" Visible="0">
							<Properties Force="265.051907978154,-112.735003010328,-165.018239228822" RelativeVelocity="-0.366194749588172,-0.934141602517039,-0.165588221010731"/>
						</Atom3d>
						<Bond ID="1189" Mapping="409" Parent="71" Hidden="1" Connects="1174,1188" Visible="0"/>
						<Atom3d ID="1190" HasProperties="1" Mapping="409" Parent="71" UserID="408" DisplayStyle="Line" Hidden="1" XYZ="2.86516918169668,-0.615900585174572,0.993643771229876" Connections="1191" ForcefieldType="h1" Charge="0.053" Components="H" Visible="0">
							<Properties Force="580.494561965861,107.357594721276,-222.327534543474" RelativeVelocity="-0.854496657680839,0.145905384709007,-0.739150497174483"/>
						</Atom3d>
						<Bond ID="1191" Mapping="409" Parent="71" Hidden="1" Connects="1174,1190" Visible="0"/>
						<Molecule ID="71" Mapping="409" Parent="2" Children="ci(24):23+1169,5664" Name="Sketch 25" XYZ="0.448065734223708,0.0640093906008154,0.192028171802445" Visible="0"/>
						<Atom3d ID="1192" HasProperties="1" Mapping="409" Parent="73" UserID="409" DisplayStyle="Line" XYZ="1.44542971928112,1.30790238180615,0.61958615719162" Connections="1194,1200,1202" ForcefieldType="c3&apos;" Charge="0.374" Components="C" Visible="0">
							<Properties Force="-388.972638357541,210.49897812051,-455.383893620828" RelativeVelocity="-0.137411668825929,0.116927445710958,-0.164671871682467"/>
						</Atom3d>
						<Atom3d ID="1193" HasProperties="1" Mapping="409" Parent="73" UserID="410" DisplayStyle="Line" XYZ="1.44866658243266,1.27878909279622,0.585936546008509" Connections="1194,1196,1198" ForcefieldType="n3m" Charge="-0.446" Components="N" Visible="0">
							<Properties Force="488.101759128562,279.126567651244,1243.09417193806" RelativeVelocity="0.101275952698649,-0.136923106019855,-0.050899886750221"/>
						</Atom3d>
						<Bond ID="1194" Mapping="409" Parent="73" Connects="1192,1193" Visible="0"/>
						<Atom3d ID="1195" HasProperties="1" Mapping="409" Parent="73" UserID="411" DisplayStyle="Line" XYZ="1.42796253457415,1.28563595948387,0.544692457246858" Connections="1196,1204,1206,1208" ForcefieldType="c4" Charge="0.064" Components="C" Visible="0">
							<Properties Force="-1528.96786233842,1583.69954328649,547.925146302348" RelativeVelocity="0.132433956283563,0.0173451837703429,-0.0273420449725955"/>
						</Atom3d>
						<Bond ID="1196" Mapping="409" Parent="73" Connects="1193,1195" Visible="0"/>
						<Atom3d ID="1197" HasProperties="1" Mapping="409" Parent="73" UserID="412" DisplayStyle="Line" XYZ="1.45942509117526,1.23428123208358,0.598228229079816" Connections="1198,1210,1212,1214" ForcefieldType="c4" Charge="0.064" Components="C" Visible="0">
							<Properties Force="-904.049389705907,-400.228664109845,-303.595334047388" RelativeVelocity="0.00836181737325535,-0.00648107363013082,-0.0707601325850969"/>
						</Atom3d>
						<Bond ID="1198" Mapping="409" Parent="73" Connects="1193,1197" Visible="0"/>
						<Atom3d ID="1199" HasProperties="1" Mapping="409" Parent="73" UserID="413" DisplayStyle="Line" XYZ="1.43245633976817,1.34534320831232,0.614804000908718" Connections="1200" ForcefieldType="o1=" Charge="-0.45" Components="O" Visible="0">
							<Properties Force="409.307691806576,-448.698968093744,117.085236479948" RelativeVelocity="0.00487032416448523,-0.0111087144353501,-0.0151275209677688"/>
						</Atom3d>
						<Bond ID="1200" Mapping="409" Parent="73" Connects="1192,1199" Type="Double" Visible="0"/>
						<Atom3d ID="1201" HasProperties="1" Mapping="409" Parent="73" UserID="414" DisplayStyle="Line" Hidden="1" XYZ="1.45418155997565,1.29423715696504,0.65285955812246" Connections="1202" ForcefieldType="h1" Charge="0.076" Components="H" Visible="0">
							<Properties Force="106.821355293351,38.4350384501213,-335.424434506404" RelativeVelocity="-0.662967638237442,0.145248886011268,0.127985442023161"/>
						</Atom3d>
						<Bond ID="1202" Mapping="409" Parent="73" Hidden="1" Connects="1192,1201" Visible="0"/>
						<Atom3d ID="1203" HasProperties="1" Mapping="409" Parent="73" UserID="415" DisplayStyle="Line" Hidden="1" XYZ="1.41559827794927,1.32043475364218,0.541384302156569" Connections="1204" ForcefieldType="h1" Charge="0.053" Components="H" Visible="0">
							<Properties Force="513.722452911226,-395.462857051895,114.588687424446" RelativeVelocity="0.187026601356378,0.6075261289719,-0.613311543858512"/>
						</Atom3d>
						<Bond ID="1204" Mapping="409" Parent="73" Hidden="1" Connects="1195,1203" Visible="0"/>
						<Atom3d ID="1205" HasProperties="1" Mapping="409" Parent="73" UserID="416" DisplayStyle="Line" Hidden="1" XYZ="1.39676793073959,1.26870985912195,0.542856639377085" Connections="1206" ForcefieldType="h1" Charge="0.053" Components="H" Visible="0">
							<Properties Force="-160.004412404986,-585.562327761291,-238.82402920552" RelativeVelocity="0.828147396325704,0.882816650863149,0.5343632067362"/>
						</Atom3d>
						<Bond ID="1206" Mapping="409" Parent="73" Hidden="1" Connects="1195,1205" Visible="0"/>
						<Atom3d ID="1207" HasProperties="1" Mapping="409" Parent="73" UserID="417" DisplayStyle="Line" Hidden="1" XYZ="1.44861837239278,1.27997383364155,0.517969623458502" Connections="1208" ForcefieldType="h1" Charge="0.053" Components="H" Visible="0">
							<Properties Force="790.065965616204,-400.776665894256,-969.949229632863" RelativeVelocity="-0.174067490376759,-0.24784524316403,0.0486776210692996"/>
						</Atom3d>
						<Bond ID="1208" Mapping="409" Parent="73" Hidden="1" Connects="1195,1207" Visible="0"/>
						<Atom3d ID="1209" HasProperties="1" Mapping="409" Parent="73" UserID="418" DisplayStyle="Line" Hidden="1" XYZ="1.47374664542316,1.21768011281734,0.569455663147512" Connections="1210" ForcefieldType="h1" Charge="0.053" Components="H" Visible="0">
							<Properties Force="188.128457089383,-20.4966819431268,246.147924257881" RelativeVelocity="0.0485730032508138,0.0653784466845761,-0.593868724723603"/>
						</Atom3d>
						<Bond ID="1210" Mapping="409" Parent="73" Hidden="1" Connects="1197,1209" Visible="0"/>
						<Atom3d ID="1211" HasProperties="1" Mapping="409" Parent="73" UserID="419" DisplayStyle="Line" Hidden="1" XYZ="1.42804796852777,1.21608649060837,0.606343572687039" Connections="1212" ForcefieldType="h1" Charge="0.053" Components="H" Visible="0">
							<Properties Force="635.003204656458,152.021046547271,-21.549333521832" RelativeVelocity="0.748553775597879,0.140151762181015,0.327888820872407"/>
						</Atom3d>
						<Bond ID="1212" Mapping="409" Parent="73" Hidden="1" Connects="1197,1211" Visible="0"/>
						<Atom3d ID="1213" HasProperties="1" Mapping="409" Parent="73" UserID="420" DisplayStyle="Line" Hidden="1" XYZ="1.48104738602237,1.235111355654,0.626717580042409" Connections="1214" ForcefieldType="h1" Charge="0.053" Components="H" Visible="0">
							<Properties Force="160.261389517239,-238.08392324799,-45.0427943433199" RelativeVelocity="0.820894338226834,0.0367217564612348,-0.583930049994041"/>
						</Atom3d>
						<Bond ID="1214" Mapping="409" Parent="73" Hidden="1" Connects="1197,1213" Visible="0"/>
						<Molecule ID="73" Mapping="409" Parent="2" Children="ci(24):23+1192,5665" Name="Sketch 25" XYZ="0.448065734223708,0.0640093906008154,0.192028171802445" Visible="0"/>
						<Atom3d ID="1215" HasProperties="1" Mapping="409" Parent="75" UserID="421" DisplayStyle="Line" XYZ="-0.833530909886792,1.2775441250838,0.648329371366254" Connections="1217,1223,1225" ForcefieldType="c3&apos;" Charge="0.374" Components="C" Visible="0">
							<Properties Force="627.827091798239,-1088.95377117835,872.262182999705" RelativeVelocity="-0.262360273957064,-0.0677142456060011,-0.128627173433231"/>
						</Atom3d>
						<Atom3d ID="1216" HasProperties="1" Mapping="409" Parent="75" UserID="422" DisplayStyle="Line" XYZ="-0.855808145956262,1.24219116062261,0.635245171168585" Connections="1217,1219,1221" ForcefieldType="n3m" Charge="-0.446" Components="N" Visible="0">
							<Properties Force="-561.560829371647,7.05319846892148,-1165.66882235766" RelativeVelocity="0.0449986775009785,-0.174857697240202,0.0685550102390853"/>
						</Atom3d>
						<Bond ID="1217" Mapping="409" Parent="75" Connects="1215,1216" Visible="0"/>
						<Atom3d ID="1218" HasProperties="1" Mapping="409" Parent="75" UserID="423" DisplayStyle="Line" XYZ="-0.872535835710642,1.20648691707638,0.661461277845631" Connections="1219,1227,1229,1231" ForcefieldType="c4" Charge="0.064" Components="C" Visible="0">
							<Properties Force="2229.64817975641,-755.004655497289,1154.98268888526" RelativeVelocity="0.104600061640119,0.0589148851510106,0.0377467638621423"/>
						</Atom3d>
						<Bond ID="1219" Mapping="409" Parent="75" Connects="1216,1218" Visible="0"/>
						<Atom3d ID="1220" HasProperties="1" Mapping="409" Parent="75" UserID="424" DisplayStyle="Line" XYZ="-0.868434285732572,1.24075850698348,0.588314353550157" Connections="1221,1233,1235,1237" ForcefieldType="c4" Charge="0.064" Components="C" Visible="0">
							<Properties Force="272.851793663393,-303.761196320011,913.624165204772" RelativeVelocity="-0.0592259782640139,0.228685845081419,-0.280782723957986"/>
						</Atom3d>
						<Bond ID="1221" Mapping="409" Parent="75" Connects="1216,1220" Visible="0"/>
						<Atom3d ID="1222" HasProperties="1" Mapping="409" Parent="75" UserID="425" DisplayStyle="Line" XYZ="-0.817306041697722,1.28151355133125,0.685120140246508" Connections="1223" ForcefieldType="o1=" Charge="-0.45" Components="O" Visible="0">
							<Properties Force="-594.76178214118,425.674723208001,-990.371156285252" RelativeVelocity="-0.0891466744815165,-0.100610375967572,-0.0366895347514452"/>
						</Atom3d>
						<Bond ID="1223" Mapping="409" Parent="75" Connects="1215,1222" Type="Double" Visible="0"/>
						<Atom3d ID="1224" HasProperties="1" Mapping="409" Parent="75" UserID="426" DisplayStyle="Line" Hidden="1" XYZ="-0.827119078225612,1.29751630683917,0.618792505046349" Connections="1225" ForcefieldType="h1" Charge="0.076" Components="H" Visible="0">
							<Properties Force="198.622535206584,617.609901191611,201.141306375456" RelativeVelocity="0.0410614666471115,-0.343972326065365,0.176689313929885"/>
						</Atom3d>
						<Bond ID="1225" Mapping="409" Parent="75" Hidden="1" Connects="1215,1224" Visible="0"/>
						<Atom3d ID="1226" HasProperties="1" Mapping="409" Parent="75" UserID="427" DisplayStyle="Line" Hidden="1" XYZ="-0.855396846671252,1.21065805241632,0.695062829348878" Connections="1227" ForcefieldType="h1" Charge="0.053" Components="H" Visible="0">
							<Properties Force="-794.27218741166,-368.851203453485,-877.444025604843" RelativeVelocity="0.115565221993654,-0.386910235510714,0.625377274142874"/>
						</Atom3d>
						<Bond ID="1227" Mapping="409" Parent="75" Hidden="1" Connects="1218,1226" Visible="0"/>
						<Atom3d ID="1228" HasProperties="1" Mapping="409" Parent="75" UserID="428" DisplayStyle="Line" Hidden="1" XYZ="-0.860047770668002,1.17345944326816,0.64765685063764" Connections="1229" ForcefieldType="h1" Charge="0.053" Components="H" Visible="0">
							<Properties Force="-396.669838943653,810.339237806187,341.705233302999" RelativeVelocity="0.309684667212639,-0.387277929028195,0.357048226553217"/>
						</Atom3d>
						<Bond ID="1229" Mapping="409" Parent="75" Hidden="1" Connects="1218,1228" Visible="0"/>
						<Atom3d ID="1230" HasProperties="1" Mapping="409" Parent="75" UserID="429" DisplayStyle="Line" Hidden="1" XYZ="-0.907195491792302,1.20453677069694,0.666855950926082" Connections="1231" ForcefieldType="h1" Charge="0.053" Components="H" Visible="0">
							<Properties Force="-639.307852247107,246.448573791969,-112.749093558431" RelativeVelocity="-0.542085715861472,-0.612061063280744,0.00726309615849717"/>
						</Atom3d>
						<Bond ID="1231" Mapping="409" Parent="75" Hidden="1" Connects="1218,1230" Visible="0"/>
						<Atom3d ID="1232" HasProperties="1" Mapping="409" Parent="75" UserID="430" DisplayStyle="Line" Hidden="1" XYZ="-0.841766388287482,1.24642146798092,0.566257775355825" Connections="1233" ForcefieldType="h1" Charge="0.053" Components="H" Visible="0">
							<Properties Force="700.678092434958,156.023951889771,-180.337076878179" RelativeVelocity="-0.133880714583563,-1.02248900093657,0.154349792984262"/>
						</Atom3d>
						<Bond ID="1233" Mapping="409" Parent="75" Hidden="1" Connects="1220,1232" Visible="0"/>
						<Atom3d ID="1234" HasProperties="1" Mapping="409" Parent="75" UserID="431" DisplayStyle="Line" Hidden="1" XYZ="-0.891373524982202,1.26630984839042,0.58284387539844" Connections="1235" ForcefieldType="h1" Charge="0.053" Components="H" Visible="0">
							<Properties Force="-793.617836918487,355.581610050832,-352.147330840032" RelativeVelocity="0.0294295496373766,-0.44007760324343,0.151251806602455"/>
						</Atom3d>
						<Bond ID="1235" Mapping="409" Parent="75" Hidden="1" Connects="1220,1234" Visible="0"/>
						<Atom3d ID="1236" HasProperties="1" Mapping="409" Parent="75" UserID="432" DisplayStyle="Line" Hidden="1" XYZ="-0.879903251887552,1.2079635557456,0.580866799749421" Connections="1237" ForcefieldType="h1" Charge="0.053" Components="H" Visible="0">
							<Properties Force="-388.065812793259,-142.999362170293,-85.5240549095579" RelativeVelocity="0.284170047830185,0.266836601687174,0.0576912113791938"/>
						</Atom3d>
						<Bond ID="1237" Mapping="409" Parent="75" Hidden="1" Connects="1220,1236" Visible="0"/>
						<Molecule ID="75" Mapping="409" Parent="2" Children="ci(24):23+1215,5666" Name="Sketch 25" XYZ="0.448065734223708,0.0640093906008154,0.192028171802445" Visible="0"/>
						<Atom3d ID="1238" HasProperties="1" Mapping="409" Parent="77" UserID="433" DisplayStyle="Line" XYZ="0.69321385716807,0.610903045809965,-0.0012374010705033" Connections="1240,1246,1248" ForcefieldType="c3&apos;" Charge="0.374" Components="C" Visible="0">
							<Properties Force="1003.63876245067,-583.347094583204,-779.90498703288" RelativeVelocity="-0.032712399270428,0.169891318979794,0.042914867240338"/>
						</Atom3d>
						<Atom3d ID="1239" HasProperties="1" Mapping="409" Parent="77" UserID="434" DisplayStyle="Line" XYZ="0.687203204002429,0.623429541981932,-0.0439354493594013" Connections="1240,1242,1244" ForcefieldType="n3m" Charge="-0.446" Components="N" Visible="0">
							<Properties Force="323.834628500582,-252.181301859078,775.158365329697" RelativeVelocity="-0.230540879705486,-0.00513923526514373,-0.0551274621466588"/>
						</Atom3d>
						<Bond ID="1240" Mapping="409" Parent="77" Connects="1238,1239" Visible="0"/>
						<Atom3d ID="1241" HasProperties="1" Mapping="409" Parent="77" UserID="435" DisplayStyle="Line" XYZ="0.728493574641892,0.624642591617509,-0.0713250152388213" Connections="1242,1250,1252,1254" ForcefieldType="c4" Charge="0.064" Components="C" Visible="0">
							<Properties Force="-595.310482377121,329.838638682128,705.310094395619" RelativeVelocity="-0.0737667076828489,0.0389226733290195,-0.0710325305546523"/>
						</Atom3d>
						<Bond ID="1242" Mapping="409" Parent="77" Connects="1239,1241" Visible="0"/>
						<Atom3d ID="1243" HasProperties="1" Mapping="409" Parent="77" UserID="436" DisplayStyle="Line" XYZ="0.641201717967054,0.636251509272867,-0.0582270577030383" Connections="1244,1256,1258,1260" ForcefieldType="c4" Charge="0.064" Components="C" Visible="0">
							<Properties Force="1504.31216693398,247.30026641509,-106.4354998268" RelativeVelocity="-0.0113132689521763,-0.302754800124687,0.119089886278303"/>
						</Atom3d>
						<Bond ID="1244" Mapping="409" Parent="77" Connects="1239,1243" Visible="0"/>
						<Atom3d ID="1245" HasProperties="1" Mapping="409" Parent="77" UserID="437" DisplayStyle="Line" XYZ="0.727583316902404,0.59793034387525,0.0151871595174187" Connections="1246" ForcefieldType="o1=" Charge="-0.45" Components="O" Visible="0">
							<Properties Force="-197.420184884036,448.881545183636,-468.083689416946" RelativeVelocity="0.248158231532627,0.0124154835289098,0.00190402310058131"/>
						</Atom3d>
						<Bond ID="1246" Mapping="409" Parent="77" Connects="1238,1245" Type="Double" Visible="0"/>
						<Atom3d ID="1247" HasProperties="1" Mapping="409" Parent="77" UserID="438" DisplayStyle="Line" Hidden="1" XYZ="0.663872872751307,0.607434455115633,0.0173798912551737" Connections="1248" ForcefieldType="h1" Charge="0.076" Components="H" Visible="0">
							<Properties Force="-1140.25783746886,240.413471297248,408.357361719514" RelativeVelocity="0.381247256082792,0.684911170794327,0.231827413296465"/>
						</Atom3d>
						<Bond ID="1248" Mapping="409" Parent="77" Hidden="1" Connects="1238,1247" Visible="0"/>
						<Atom3d ID="1249" HasProperties="1" Mapping="409" Parent="77" UserID="439" DisplayStyle="Line" Hidden="1" XYZ="0.741776773853365,0.658501288435334,-0.0729171786480503" Connections="1250" ForcefieldType="h1" Charge="0.053" Components="H" Visible="0">
							<Properties Force="29.6408611508205,-273.542118012051,96.2520435257771" RelativeVelocity="0.0406335272841564,0.283298687587933,-0.442933994733897"/>
						</Atom3d>
						<Bond ID="1250" Mapping="409" Parent="77" Hidden="1" Connects="1241,1249" Visible="0"/>
						<Atom3d ID="1251" HasProperties="1" Mapping="409" Parent="77" UserID="440" DisplayStyle="Line" Hidden="1" XYZ="0.72094255753814,0.614667009559703,-0.103938882769484" Connections="1252" ForcefieldType="h1" Charge="0.053" Components="H" Visible="0">
							<Properties Force="-203.701181859787,-180.295948622424,-716.745632633954" RelativeVelocity="0.0817108621874909,0.197077526950538,0.276951478319619"/>
						</Atom3d>
						<Bond ID="1252" Mapping="409" Parent="77" Hidden="1" Connects="1241,1251" Visible="0"/>
						<Atom3d ID="1253" HasProperties="1" Mapping="409" Parent="77" UserID="441" DisplayStyle="Line" Hidden="1" XYZ="0.753183553517064,0.6008989625235,-0.0586383231009273" Connections="1254" ForcefieldType="h1" Charge="0.053" Components="H" Visible="0">
							<Properties Force="-272.274853316691,385.629584002822,7.99754578062061" RelativeVelocity="0.677691641179188,0.831299119945224,-0.0120046437896891"/>
						</Atom3d>
						<Bond ID="1254" Mapping="409" Parent="77" Hidden="1" Connects="1241,1253" Visible="0"/>
						<Atom3d ID="1255" HasProperties="1" Mapping="409" Parent="77" UserID="442" DisplayStyle="Line" Hidden="1" XYZ="0.628085057065487,0.613487349509895,-0.0814887777081003" Connections="1256" ForcefieldType="h1" Charge="0.053" Components="H" Visible="0">
							<Properties Force="-135.225964078669,-503.00364783663,-446.083347700444" RelativeVelocity="-0.0470944041803871,-0.361128009911628,0.462182650005555"/>
						</Atom3d>
						<Bond ID="1256" Mapping="409" Parent="77" Hidden="1" Connects="1243,1255" Visible="0"/>
						<Atom3d ID="1257" HasProperties="1" Mapping="409" Parent="77" UserID="443" DisplayStyle="Line" Hidden="1" XYZ="0.641904479036827,0.668624472800502,-0.0744189212767243" Connections="1258" ForcefieldType="h1" Charge="0.053" Components="H" Visible="0">
							<Properties Force="-68.219102652836,-35.8439606371365,227.317615484855" RelativeVelocity="-1.01341442042197,0.361245091785012,-0.574023926613909"/>
						</Atom3d>
						<Bond ID="1258" Mapping="409" Parent="77" Hidden="1" Connects="1243,1257" Visible="0"/>
						<Atom3d ID="1259" HasProperties="1" Mapping="409" Parent="77" UserID="444" DisplayStyle="Line" Hidden="1" XYZ="0.620481215532588,0.635425443718312,-0.0297446952715953" Connections="1260" ForcefieldType="h1" Charge="0.053" Components="H" Visible="0">
							<Properties Force="-249.169714220203,188.723445214365,314.142349597554" RelativeVelocity="-0.0460691685934627,-0.0957528328957315,-0.233086143327177"/>
						</Atom3d>
						<Bond ID="1260" Mapping="409" Parent="77" Hidden="1" Connects="1243,1259" Visible="0"/>
						<Molecule ID="77" Mapping="409" Parent="2" Children="ci(24):23+1238,5667" Name="Sketch 25" XYZ="0.448065734223708,0.0640093906008154,0.192028171802445" Visible="0"/>
						<Atom3d ID="1261" HasProperties="1" Mapping="409" Parent="79" UserID="445" DisplayStyle="Line" XYZ="0.192955615041192,0.373465106497285,1.54800770232256" Connections="1263,1269,1271" ForcefieldType="c3&apos;" Charge="0.374" Components="C" Visible="0">
							<Properties Force="481.544764257879,518.6907286479,-209.552159184159" RelativeVelocity="-0.011397548931954,-0.162482047328796,0.208850414269419"/>
						</Atom3d>
						<Atom3d ID="1262" HasProperties="1" Mapping="409" Parent="79" UserID="446" DisplayStyle="Line" XYZ="0.195975796026327,0.405363755431013,1.57842202341544" Connections="1263,1265,1267" ForcefieldType="n3m" Charge="-0.446" Components="N" Visible="0">
							<Properties Force="-542.0404491939,-483.303377793544,423.18188255674" RelativeVelocity="-0.0742907680781723,0.0284211743367627,-0.0666455000667934"/>
						</Atom3d>
						<Bond ID="1263" Mapping="409" Parent="79" Connects="1261,1262" Visible="0"/>
						<Atom3d ID="1264" HasProperties="1" Mapping="409" Parent="79" UserID="447" DisplayStyle="Line" XYZ="0.229700798964096,0.406254252300435,1.61241979563571" Connections="1265,1273,1275,1277" ForcefieldType="c4" Charge="0.064" Components="C" Visible="0">
							<Properties Force="1221.22085754684,-876.279150556152,-712.55231985554" RelativeVelocity="0.0807339138696232,-0.138176891204183,-0.0407217388467603"/>
						</Atom3d>
						<Bond ID="1265" Mapping="409" Parent="79" Connects="1262,1264" Visible="0"/>
						<Atom3d ID="1266" HasProperties="1" Mapping="409" Parent="79" UserID="448" DisplayStyle="Line" XYZ="0.160183760186595,0.432705262069993,1.5917425265935" Connections="1267,1279,1281,1283" ForcefieldType="c4" Charge="0.064" Components="C" Visible="0">
							<Properties Force="747.097891708499,1337.10273141929,124.230139057627" RelativeVelocity="0.180976634169853,-0.14196541115278,0.0457035421685967"/>
						</Atom3d>
						<Bond ID="1267" Mapping="409" Parent="79" Connects="1262,1266" Visible="0"/>
						<Atom3d ID="1268" HasProperties="1" Mapping="409" Parent="79" UserID="449" DisplayStyle="Line" XYZ="0.222923572615173,0.348849473528955,1.54032371861803" Connections="1269" ForcefieldType="o1=" Charge="-0.45" Components="O" Visible="0">
							<Properties Force="340.047799508848,-561.327806677936,134.045361278601" RelativeVelocity="-0.0900174314352242,-0.205639596093897,0.0404098997600247"/>
						</Atom3d>
						<Bond ID="1269" Mapping="409" Parent="79" Connects="1261,1268" Type="Double" Visible="0"/>
						<Atom3d ID="1270" HasProperties="1" Mapping="409" Parent="79" UserID="450" DisplayStyle="Line" Hidden="1" XYZ="0.164604677732445,0.37408860448123,1.52520567725443" Connections="1271" ForcefieldType="h1" Charge="0.076" Components="H" Visible="0">
							<Properties Force="-255.097676305544,316.559361839572,352.018253486531" RelativeVelocity="0.0970868433280953,-0.597569423724688,-0.94965691606414"/>
						</Atom3d>
						<Bond ID="1271" Mapping="409" Parent="79" Hidden="1" Connects="1261,1270" Visible="0"/>
						<Atom3d ID="1272" HasProperties="1" Mapping="409" Parent="79" UserID="451" DisplayStyle="Line" Hidden="1" XYZ="0.220495501314366,0.39230938571559,1.64469838009414" Connections="1273" ForcefieldType="h1" Charge="0.053" Components="H" Visible="0">
							<Properties Force="-123.780600589242,-150.254192291082,-286.178253655895" RelativeVelocity="0.247839265958332,-0.125908874645659,-0.164690360023232"/>
						</Atom3d>
						<Bond ID="1273" Mapping="409" Parent="79" Hidden="1" Connects="1264,1272" Visible="0"/>
						<Atom3d ID="1274" HasProperties="1" Mapping="409" Parent="79" UserID="452" DisplayStyle="Line" Hidden="1" XYZ="0.237609079643051,0.440136408537471,1.61835361007275" Connections="1275" ForcefieldType="h1" Charge="0.053" Components="H" Visible="0">
							<Properties Force="252.365096434786,538.680763862111,98.1984978660138" RelativeVelocity="-0.258563235722754,-0.0665195974653219,-0.0782366565121626"/>
						</Atom3d>
						<Bond ID="1275" Mapping="409" Parent="79" Hidden="1" Connects="1264,1274" Visible="0"/>
						<Atom3d ID="1276" HasProperties="1" Mapping="409" Parent="79" UserID="453" DisplayStyle="Line" Hidden="1" XYZ="0.261333011729103,0.389366178537222,1.59986450427827" Connections="1277" ForcefieldType="h1" Charge="0.053" Components="H" Visible="0">
							<Properties Force="-971.327230065899,465.414580673559,483.749555197461" RelativeVelocity="0.664525054147311,0.55389420886811,0.0799112634177189"/>
						</Atom3d>
						<Bond ID="1277" Mapping="409" Parent="79" Hidden="1" Connects="1264,1276" Visible="0"/>
						<Atom3d ID="1278" HasProperties="1" Mapping="409" Parent="79" UserID="454" DisplayStyle="Line" Hidden="1" XYZ="0.168833028501959,0.468009298232883,1.58599238737268" Connections="1279" ForcefieldType="h1" Charge="0.053" Components="H" Visible="0">
							<Properties Force="-174.308016424183,-361.303598031397,-168.096924992584" RelativeVelocity="-0.802770792570422,-0.435244737279864,0.0667488119883239"/>
						</Atom3d>
						<Bond ID="1279" Mapping="409" Parent="79" Hidden="1" Connects="1266,1278" Visible="0"/>
						<Atom3d ID="1280" HasProperties="1" Mapping="409" Parent="79" UserID="455" DisplayStyle="Line" Hidden="1" XYZ="0.154940470690813,0.431450931558322,1.62656287989099" Connections="1281" ForcefieldType="h1" Charge="0.053" Components="H" Visible="0">
							<Properties Force="9.85526808340841,-181.854855923805,622.60653368501" RelativeVelocity="-0.695583935852295,0.0582890861162733,-0.422278612425263"/>
						</Atom3d>
						<Bond ID="1281" Mapping="409" Parent="79" Hidden="1" Connects="1266,1280" Visible="0"/>
						<Atom3d ID="1282" HasProperties="1" Mapping="409" Parent="79" UserID="456" DisplayStyle="Line" Hidden="1" XYZ="0.129657311004637,0.425417545450312,1.57798468614334" Connections="1283" ForcefieldType="h1" Charge="0.053" Components="H" Visible="0">
							<Properties Force="-911.551870253811,-407.347121801021,-864.854957390266" RelativeVelocity="0.174782059863223,-0.329195733821725,-0.0588176051763275"/>
						</Atom3d>
						<Bond ID="1283" Mapping="409" Parent="79" Hidden="1" Connects="1266,1282" Visible="0"/>
						<Molecule ID="79" Mapping="409" Parent="2" Children="ci(24):23+1261,5668" Name="Sketch 25" XYZ="0.448065734223708,0.0640093906008154,0.192028171802445" Visible="0"/>
						<Atom3d ID="1284" HasProperties="1" Mapping="409" Parent="81" UserID="457" DisplayStyle="Line" XYZ="0.436924042267001,-0.762573970684784,0.335329272679196" Connections="1286,1292,1294" ForcefieldType="c3&apos;" Charge="0.374" Components="C" Visible="0">
							<Properties Force="-600.531643873137,252.26642159533,9.04844018629102" RelativeVelocity="0.0156926937482899,0.13830374540404,0.251945405896289"/>
						</Atom3d>
						<Atom3d ID="1285" HasProperties="1" Mapping="409" Parent="81" UserID="458" DisplayStyle="Line" XYZ="0.413846964277339,-0.740535122990431,0.303910802781512" Connections="1286,1288,1290" ForcefieldType="n3m" Charge="-0.446" Components="N" Visible="0">
							<Properties Force="493.870932666945,-321.195932507488,439.608840252534" RelativeVelocity="-0.0753489781306553,-0.229050597168966,0.151110132424257"/>
						</Atom3d>
						<Bond ID="1286" Mapping="409" Parent="81" Connects="1284,1285" Visible="0"/>
						<Atom3d ID="1287" HasProperties="1" Mapping="409" Parent="81" UserID="459" DisplayStyle="Line" XYZ="0.386964002345621,-0.701136729771273,0.313395346515789" Connections="1288,1296,1298,1300" ForcefieldType="c4" Charge="0.064" Components="C" Visible="0">
							<Properties Force="-282.594768093997,-463.936423186757,-957.751136905885" RelativeVelocity="0.163654126647047,0.198328235346715,-0.106640055237023"/>
						</Atom3d>
						<Bond ID="1288" Mapping="409" Parent="81" Connects="1285,1287" Visible="0"/>
						<Atom3d ID="1289" HasProperties="1" Mapping="409" Parent="81" UserID="460" DisplayStyle="Line" XYZ="0.419164259761455,-0.75451027326778,0.257800866531571" Connections="1290,1302,1304,1306" ForcefieldType="c4" Charge="0.064" Components="C" Visible="0">
							<Properties Force="-1383.5870794786,547.137909703708,-435.856092661907" RelativeVelocity="-0.0920637540719503,0.103073796286566,0.0634000799618216"/>
						</Atom3d>
						<Bond ID="1290" Mapping="409" Parent="81" Connects="1285,1289" Visible="0"/>
						<Atom3d ID="1291" HasProperties="1" Mapping="409" Parent="81" UserID="461" DisplayStyle="Line" XYZ="0.435429454158894,-0.753465559672716,0.374415198985299" Connections="1292" ForcefieldType="o1=" Charge="-0.45" Components="O" Visible="0">
							<Properties Force="144.010954691088,-248.28487275673,-800.836489948109" RelativeVelocity="0.0769024829801468,-0.0736153783339297,0.0934032631408561"/>
						</Atom3d>
						<Bond ID="1292" Mapping="409" Parent="81" Connects="1284,1291" Type="Double" Visible="0"/>
						<Atom3d ID="1293" HasProperties="1" Mapping="409" Parent="81" UserID="462" DisplayStyle="Line" Hidden="1" XYZ="0.456060269584887,-0.791391467552368,0.320975342285974" Connections="1294" ForcefieldType="h1" Charge="0.076" Components="H" Visible="0">
							<Properties Force="-211.731989912735,406.416332118299,326.884655793073" RelativeVelocity="0.309008457563113,0.545431026948121,0.0922192964749013"/>
						</Atom3d>
						<Bond ID="1294" Mapping="409" Parent="81" Hidden="1" Connects="1284,1293" Visible="0"/>
						<Atom3d ID="1295" HasProperties="1" Mapping="409" Parent="81" UserID="463" DisplayStyle="Line" Hidden="1" XYZ="0.405261576446242,-0.670886099456272,0.306654099897369" Connections="1296" ForcefieldType="h1" Charge="0.053" Components="H" Visible="0">
							<Properties Force="-110.141752235354,28.3796285687685,-80.7458629836012" RelativeVelocity="-0.105846312797269,-0.251828661032003,-0.342915407751216"/>
						</Atom3d>
						<Bond ID="1296" Mapping="409" Parent="81" Hidden="1" Connects="1287,1295" Visible="0"/>
						<Atom3d ID="1297" HasProperties="1" Mapping="409" Parent="81" UserID="464" DisplayStyle="Line" Hidden="1" XYZ="0.372482219604068,-0.699051863694109,0.345485678243959" Connections="1298" ForcefieldType="h1" Charge="0.053" Components="H" Visible="0">
							<Properties Force="255.754139232599,-337.983647153421,574.687731709286" RelativeVelocity="0.772041429572399,-0.138212315752679,0.584005007144003"/>
						</Atom3d>
						<Bond ID="1298" Mapping="409" Parent="81" Hidden="1" Connects="1287,1297" Visible="0"/>
						<Atom3d ID="1299" HasProperties="1" Mapping="409" Parent="81" UserID="465" DisplayStyle="Line" Hidden="1" XYZ="0.356957514707937,-0.703725973834631,0.292668262803484" Connections="1300" ForcefieldType="h1" Charge="0.053" Components="H" Visible="0">
							<Properties Force="363.49589876367,249.762199712757,-76.0470427503883" RelativeVelocity="-1.05409588910052,-0.62132946705514,0.150053445801136"/>
						</Atom3d>
						<Bond ID="1300" Mapping="409" Parent="81" Hidden="1" Connects="1287,1299" Visible="0"/>
						<Atom3d ID="1301" HasProperties="1" Mapping="409" Parent="81" UserID="466" DisplayStyle="Line" Hidden="1" XYZ="0.420705361786863,-0.72531705409497,0.234501237680175" Connections="1302" ForcefieldType="h1" Charge="0.053" Components="H" Visible="0">
							<Properties Force="702.232935724737,-581.192197865709,674.692573007188" RelativeVelocity="0.00476495545426498,0.254278487171533,-0.247456024380451"/>
						</Atom3d>
						<Bond ID="1302" Mapping="409" Parent="81" Hidden="1" Connects="1289,1301" Visible="0"/>
						<Atom3d ID="1303" HasProperties="1" Mapping="409" Parent="81" UserID="467" DisplayStyle="Line" Hidden="1" XYZ="0.387384882435021,-0.768877235047284,0.245152340672116" Connections="1304" ForcefieldType="h1" Charge="0.053" Components="H" Visible="0">
							<Properties Force="579.264298477879,-181.329231479062,564.077543139704" RelativeVelocity="-0.505863229887252,0.307310094267128,0.734161905268297"/>
						</Atom3d>
						<Bond ID="1304" Mapping="409" Parent="81" Hidden="1" Connects="1289,1303" Visible="0"/>
						<Atom3d ID="1305" HasProperties="1" Mapping="409" Parent="81" UserID="468" DisplayStyle="Line" Hidden="1" XYZ="0.444181887314003,-0.780074881395917,0.254936371956974" Connections="1306" ForcefieldType="h1" Charge="0.053" Components="H" Visible="0">
							<Properties Force="121.413453209997,278.494709342043,-189.105470447302" RelativeVelocity="-0.0188401274891291,0.152938348115802,0.175439295470093"/>
						</Atom3d>
						<Bond ID="1306" Mapping="409" Parent="81" Hidden="1" Connects="1289,1305" Visible="0"/>
						<Molecule ID="81" Mapping="409" Parent="2" Children="ci(24):23+1284,5669" Name="Sketch 25" XYZ="0.448065734223708,0.0640093906008154,0.192028171802445" Visible="0"/>
						<Atom3d ID="1307" HasProperties="1" Mapping="409" Parent="83" UserID="469" DisplayStyle="Line" XYZ="2.05302177300187,0.427440873256662,1.8293342538176" Connections="1309,1315,1317" ForcefieldType="c3&apos;" Charge="0.374" Components="C" Visible="0">
							<Properties Force="-99.5776669631867,-12.3670744224039,261.678793252732" RelativeVelocity="-0.0014864437347272,-0.0566349386170707,0.282201644972924"/>
						</Atom3d>
						<Atom3d ID="1308" HasProperties="1" Mapping="409" Parent="83" UserID="470" DisplayStyle="Line" XYZ="2.08699923148306,0.399822610465068,1.82471292858558" Connections="1309,1311,1313" ForcefieldType="n3m" Charge="-0.446" Components="N" Visible="0">
							<Properties Force="-26.8456828282855,-24.2192393040477,457.644732510903" RelativeVelocity="0.132887603192974,-0.105609213929426,-0.119580837076123"/>
						</Atom3d>
						<Bond ID="1309" Mapping="409" Parent="83" Connects="1307,1308" Visible="0"/>
						<Atom3d ID="1310" HasProperties="1" Mapping="409" Parent="83" UserID="471" DisplayStyle="Line" XYZ="2.12178510088238,0.404644994353269,1.79157910156009" Connections="1311,1319,1321,1323" ForcefieldType="c4" Charge="0.064" Components="C" Visible="0">
							<Properties Force="-1859.36141588864,464.727312814105,603.01194487297" RelativeVelocity="0.133765728696017,-0.0162858820829035,0.101727168476512"/>
						</Atom3d>
						<Bond ID="1311" Mapping="409" Parent="83" Connects="1308,1310" Visible="0"/>
						<Atom3d ID="1312" HasProperties="1" Mapping="409" Parent="83" UserID="472" DisplayStyle="Line" XYZ="2.0902291792177,0.363495993575956,1.85607416981807" Connections="1313,1325,1327,1329" ForcefieldType="c4" Charge="0.064" Components="C" Visible="0">
							<Properties Force="488.647744078262,-264.288384317396,465.425324466309" RelativeVelocity="-0.0148029815694666,0.00940244150227586,0.296537205452279"/>
						</Atom3d>
						<Bond ID="1313" Mapping="409" Parent="83" Connects="1308,1312" Visible="0"/>
						<Atom3d ID="1314" HasProperties="1" Mapping="409" Parent="83" UserID="473" DisplayStyle="Line" XYZ="2.04448094696218,0.458282603928323,1.80626273965558" Connections="1315" ForcefieldType="o1=" Charge="-0.45" Components="O" Visible="0">
							<Properties Force="454.711509851289,427.919962604696,-665.090226558258" RelativeVelocity="0.0604880983967041,0.0468167018593465,-0.17170819674046"/>
						</Atom3d>
						<Bond ID="1315" Mapping="409" Parent="83" Connects="1307,1314" Type="Double" Visible="0"/>
						<Atom3d ID="1316" HasProperties="1" Mapping="409" Parent="83" UserID="474" DisplayStyle="Line" Hidden="1" XYZ="2.03095787140261,0.421187008071312,1.85786094156596" Connections="1317" ForcefieldType="h1" Charge="0.076" Components="H" Visible="0">
							<Properties Force="269.035932259307,-336.312202974538,101.24610746014" RelativeVelocity="0.50320102657758,-0.127980377253972,-1.17184191552896"/>
						</Atom3d>
						<Bond ID="1317" Mapping="409" Parent="83" Hidden="1" Connects="1307,1316" Visible="0"/>
						<Atom3d ID="1318" HasProperties="1" Mapping="409" Parent="83" UserID="475" DisplayStyle="Line" Hidden="1" XYZ="2.12277451780662,0.374537909611646,1.77546526903516" Connections="1319" ForcefieldType="h1" Charge="0.053" Components="H" Visible="0">
							<Properties Force="559.572200437835,-1309.95310649133,-583.062653987358" RelativeVelocity="-0.445074743943192,0.271174885645848,-0.321954543804807"/>
						</Atom3d>
						<Bond ID="1319" Mapping="409" Parent="83" Hidden="1" Connects="1310,1318" Visible="0"/>
						<Atom3d ID="1320" HasProperties="1" Mapping="409" Parent="83" UserID="476" DisplayStyle="Line" Hidden="1" XYZ="2.15128135730434,0.414511270532239,1.80702312671685" Connections="1321" ForcefieldType="h1" Charge="0.053" Components="H" Visible="0">
							<Properties Force="850.184885225474,239.348801518242,152.340401629345" RelativeVelocity="-0.729604646309491,0.726895009327498,0.411122505249922"/>
						</Atom3d>
						<Bond ID="1321" Mapping="409" Parent="83" Hidden="1" Connects="1310,1320" Visible="0"/>
						<Atom3d ID="1322" HasProperties="1" Mapping="409" Parent="83" UserID="477" DisplayStyle="Line" Hidden="1" XYZ="2.10966649864008,0.426910086305256,1.76698270895436" Connections="1323" ForcefieldType="h1" Charge="0.053" Components="H" Visible="0">
							<Properties Force="154.244952279157,556.077549957136,-159.29563322963" RelativeVelocity="-0.796100149802447,0.027174619643909,0.0185235342894032"/>
						</Atom3d>
						<Bond ID="1323" Mapping="409" Parent="83" Hidden="1" Connects="1310,1322" Visible="0"/>
						<Atom3d ID="1324" HasProperties="1" Mapping="409" Parent="83" UserID="478" DisplayStyle="Line" Hidden="1" XYZ="2.12012713564084,0.366570078996624,1.87893002967532" Connections="1325" ForcefieldType="h1" Charge="0.053" Components="H" Visible="0">
							<Properties Force="-617.826806337855,-7.68887863314543,-675.640300413993" RelativeVelocity="-0.0508665210964748,-0.265230707849833,0.314528960748615"/>
						</Atom3d>
						<Bond ID="1325" Mapping="409" Parent="83" Hidden="1" Connects="1312,1324" Visible="0"/>
						<Atom3d ID="1326" HasProperties="1" Mapping="409" Parent="83" UserID="479" DisplayStyle="Line" Hidden="1" XYZ="2.09325744449472,0.330722871948556,1.83806641067137" Connections="1327" ForcefieldType="h1" Charge="0.053" Components="H" Visible="0">
							<Properties Force="-235.473250615119,701.262120945257,491.064992442192" RelativeVelocity="-0.186646263979151,0.142494078535694,0.0260099512631615"/>
						</Atom3d>
						<Bond ID="1327" Mapping="409" Parent="83" Hidden="1" Connects="1312,1326" Visible="0"/>
						<Atom3d ID="1328" HasProperties="1" Mapping="409" Parent="83" UserID="480" DisplayStyle="Line" Hidden="1" XYZ="2.06111190944726,0.364986941433731,1.878602009097" Connections="1329" ForcefieldType="h1" Charge="0.053" Components="H" Visible="0">
							<Properties Force="379.948662189192,-341.233039108762,-432.630323391469" RelativeVelocity="0.470306425477463,-0.581582269889477,-0.0782746106468321"/>
						</Atom3d>
						<Bond ID="1329" Mapping="409" Parent="83" Hidden="1" Connects="1312,1328" Visible="0"/>
						<Molecule ID="83" Mapping="409" Parent="2" Children="ci(24):23+1307,5670" Name="Sketch 25" XYZ="0.448065734223708,0.0640093906008154,0.192028171802445" Visible="0"/>
						<Atom3d ID="1330" HasProperties="1" Mapping="409" Parent="85" UserID="481" DisplayStyle="Line" XYZ="1.10027426473707,-0.42680705527537,0.934491204426303" Connections="1332,1338,1340" ForcefieldType="c3&apos;" Charge="0.374" Components="C" Visible="0">
							<Properties Force="-354.428583327891,-1227.71168885573,-850.533954664527" RelativeVelocity="0.0123377424156514,-0.105502509359618,-0.161341821126982"/>
						</Atom3d>
						<Atom3d ID="1331" HasProperties="1" Mapping="409" Parent="85" UserID="482" DisplayStyle="Line" XYZ="1.05959645215553,-0.42661772588295,0.918794180813234" Connections="1332,1334,1336" ForcefieldType="n3m" Charge="-0.446" Components="N" Visible="0">
							<Properties Force="-89.0618625021452,-543.479544426622,-1142.17944523632" RelativeVelocity="0.0336012706350544,0.319006615479406,-0.0753527632208372"/>
						</Atom3d>
						<Bond ID="1332" Mapping="409" Parent="85" Connects="1330,1331" Visible="0"/>
						<Atom3d ID="1333" HasProperties="1" Mapping="409" Parent="85" UserID="483" DisplayStyle="Line" XYZ="1.0474788086268,-0.46058589830123,0.886104248251591" Connections="1334,1342,1344,1346" ForcefieldType="c4" Charge="0.064" Components="C" Visible="0">
							<Properties Force="-610.125481809743,245.957205690125,-232.374357344751" RelativeVelocity="-0.277008564675905,0.279835321121962,0.00275854623135865"/>
						</Atom3d>
						<Bond ID="1334" Mapping="409" Parent="85" Connects="1331,1333" Visible="0"/>
						<Atom3d ID="1335" HasProperties="1" Mapping="409" Parent="85" UserID="484" DisplayStyle="Line" XYZ="1.03080378744404,-0.391292647860684,0.928806099499902" Connections="1336,1348,1350,1352" ForcefieldType="c4" Charge="0.064" Components="C" Visible="0">
							<Properties Force="-318.581004853711,276.390092943379,426.760096043026" RelativeVelocity="-0.0281928520041715,-0.112299069511135,-0.540534427834576"/>
						</Atom3d>
						<Bond ID="1336" Mapping="409" Parent="85" Connects="1331,1335" Visible="0"/>
						<Atom3d ID="1337" HasProperties="1" Mapping="409" Parent="85" UserID="485" DisplayStyle="Line" XYZ="1.12577076242455,-0.456043598279566,0.926164097150146" Connections="1338" ForcefieldType="o1=" Charge="-0.45" Components="O" Visible="0">
							<Properties Force="588.050607211418,-101.46720452275,-38.1018903779017" RelativeVelocity="-0.162346098752344,0.141983603911693,0.104907652317693"/>
						</Atom3d>
						<Bond ID="1338" Mapping="409" Parent="85" Connects="1330,1337" Type="Double" Visible="0"/>
						<Atom3d ID="1339" HasProperties="1" Mapping="409" Parent="85" UserID="486" DisplayStyle="Line" Hidden="1" XYZ="1.10794133179701,-0.400365956764887,0.955312686619493" Connections="1340" ForcefieldType="h1" Charge="0.076" Components="H" Visible="0">
							<Properties Force="280.276933331817,1157.88880353126,874.034461917684" RelativeVelocity="-0.140468438361359,0.395116346157621,-0.694636655822738"/>
						</Atom3d>
						<Bond ID="1340" Mapping="409" Parent="85" Hidden="1" Connects="1330,1339" Visible="0"/>
						<Atom3d ID="1341" HasProperties="1" Mapping="409" Parent="85" UserID="487" DisplayStyle="Line" Hidden="1" XYZ="1.06870577813366,-0.488599224338607,0.890010444278896" Connections="1342" ForcefieldType="h1" Charge="0.053" Components="H" Visible="0">
							<Properties Force="273.846343961686,-297.085083730255,-32.4296571742621" RelativeVelocity="0.799264106824493,0.405692312370914,-0.270687424954696"/>
						</Atom3d>
						<Bond ID="1342" Mapping="409" Parent="85" Hidden="1" Connects="1333,1341" Visible="0"/>
						<Atom3d ID="1343" HasProperties="1" Mapping="409" Parent="85" UserID="488" DisplayStyle="Line" Hidden="1" XYZ="1.05038494507954,-0.449529831948277,0.850695182279451" Connections="1344" ForcefieldType="h1" Charge="0.053" Components="H" Visible="0">
							<Properties Force="-203.707029633512,-81.4844949697909,731.577591117394" RelativeVelocity="-0.781299765413132,-0.246074858417281,0.811177932306813"/>
						</Atom3d>
						<Bond ID="1344" Mapping="409" Parent="85" Hidden="1" Connects="1333,1343" Visible="0"/>
						<Atom3d ID="1345" HasProperties="1" Mapping="409" Parent="85" UserID="489" DisplayStyle="Line" Hidden="1" XYZ="1.01356031618296,-0.474147705399444,0.892093946357384" Connections="1346" ForcefieldType="h1" Charge="0.053" Components="H" Visible="0">
							<Properties Force="441.80158110374,443.544953395436,-75.469741006246" RelativeVelocity="-0.231968272510757,-0.339130613874744,0.210198530968169"/>
						</Atom3d>
						<Bond ID="1346" Mapping="409" Parent="85" Hidden="1" Connects="1333,1345" Visible="0"/>
						<Atom3d ID="1347" HasProperties="1" Mapping="409" Parent="85" UserID="490" DisplayStyle="Line" Hidden="1" XYZ="1.04015616634889,-0.383356206596808,0.962152654419645" Connections="1348" ForcefieldType="h1" Charge="0.053" Components="H" Visible="0">
							<Properties Force="-60.4951461782443,814.129390668308,152.963313272854" RelativeVelocity="0.0846357525567474,0.723008627146361,1.27275358322728"/>
						</Atom3d>
						<Bond ID="1348" Mapping="409" Parent="85" Hidden="1" Connects="1335,1347" Visible="0"/>
						<Atom3d ID="1349" HasProperties="1" Mapping="409" Parent="85" UserID="491" DisplayStyle="Line" Hidden="1" XYZ="0.99782435388407,-0.402600755467354,0.932792805532802" Connections="1350" ForcefieldType="h1" Charge="0.053" Components="H" Visible="0">
							<Properties Force="-686.252754361413,-447.819917090511,-42.7106106392197" RelativeVelocity="0.308451246620948,-0.726840530254967,-0.460726752192294"/>
						</Atom3d>
						<Bond ID="1350" Mapping="409" Parent="85" Hidden="1" Connects="1335,1349" Visible="0"/>
						<Atom3d ID="1351" HasProperties="1" Mapping="409" Parent="85" UserID="492" DisplayStyle="Line" Hidden="1" XYZ="1.02715847674996,-0.363251632105985,0.905710675783186" Connections="1352" ForcefieldType="h1" Charge="0.053" Components="H" Visible="0">
							<Properties Force="599.781452434102,-237.657498477466,134.177476810378" RelativeVelocity="-0.364639417333551,-0.150922579565548,-0.637877038727012"/>
						</Atom3d>
						<Bond ID="1352" Mapping="409" Parent="85" Hidden="1" Connects="1335,1351" Visible="0"/>
						<Molecule ID="85" Mapping="409" Parent="2" Children="ci(24):23+1330,5671" Name="Sketch 25" XYZ="0.448065734223708,0.0640093906008154,0.192028171802445" Visible="0"/>
						<Atom3d ID="1353" HasProperties="1" Mapping="409" Parent="87" UserID="493" DisplayStyle="Line" XYZ="0.797117185646931,1.06798069038549,-2.10539353409426" Connections="1355,1361,1363" ForcefieldType="c3&apos;" Charge="0.374" Components="C" Visible="0">
							<Properties Force="457.685328133189,724.411282889143,-71.2003396188928" RelativeVelocity="0.201196694830811,0.16417736764313,-0.174969036308932"/>
						</Atom3d>
						<Atom3d ID="1354" HasProperties="1" Mapping="409" Parent="87" UserID="494" DisplayStyle="Line" XYZ="0.828292563453171,1.07437825587467,-2.07444609804949" Connections="1355,1357,1359" ForcefieldType="n3m" Charge="-0.446" Components="N" Visible="0">
							<Properties Force="280.656597428398,952.476129668458,-214.032384383052" RelativeVelocity="-0.0349897200300681,-0.0624516937353436,0.00912450113196313"/>
						</Atom3d>
						<Bond ID="1355" Mapping="409" Parent="87" Connects="1353,1354" Visible="0"/>
						<Atom3d ID="1356" HasProperties="1" Mapping="409" Parent="87" UserID="495" DisplayStyle="Line" XYZ="0.85753517054117,1.0391195574612,-2.0602424168934" Connections="1357,1365,1367,1369" ForcefieldType="c4" Charge="0.064" Components="C" Visible="0">
							<Properties Force="5.95018120830287,461.86333494853,547.073586130235" RelativeVelocity="0.000351603489214706,-0.0507298205573922,0.0477987410831742"/>
						</Atom3d>
						<Bond ID="1357" Mapping="409" Parent="87" Connects="1354,1356" Visible="0"/>
						<Atom3d ID="1358" HasProperties="1" Mapping="409" Parent="87" UserID="496" DisplayStyle="Line" XYZ="0.847003374611055,1.11973757349661,-2.07569953968316" Connections="1359,1371,1373,1375" ForcefieldType="c4" Charge="0.064" Components="C" Visible="0">
							<Properties Force="-196.639911988219,443.665311311927,723.624451617329" RelativeVelocity="0.118919578177201,-0.100733732842821,-0.0489560313087129"/>
						</Atom3d>
						<Bond ID="1359" Mapping="409" Parent="87" Connects="1354,1358" Visible="0"/>
						<Atom3d ID="1360" HasProperties="1" Mapping="409" Parent="87" UserID="497" DisplayStyle="Line" XYZ="0.788188281451968,1.03307568308917,-2.12088597828984" Connections="1361" ForcefieldType="o1=" Charge="-0.45" Components="O" Visible="0">
							<Properties Force="-410.585457077938,-746.157151244433,-192.917853681235" RelativeVelocity="-0.253788986842924,0.21803236922489,-0.0521750483334333"/>
						</Atom3d>
						<Bond ID="1361" Mapping="409" Parent="87" Connects="1353,1360" Type="Double" Visible="0"/>
						<Atom3d ID="1362" HasProperties="1" Mapping="409" Parent="87" UserID="498" DisplayStyle="Line" Hidden="1" XYZ="0.782027182802415,1.09972078149431,-2.11763019553795" Connections="1363" ForcefieldType="h1" Charge="0.076" Components="H" Visible="0">
							<Properties Force="66.5160861389521,-287.827796760039,245.96579803785" RelativeVelocity="0.349761473470076,-0.426217857643065,0.593742674178972"/>
						</Atom3d>
						<Bond ID="1363" Mapping="409" Parent="87" Hidden="1" Connects="1353,1362" Visible="0"/>
						<Atom3d ID="1364" HasProperties="1" Mapping="409" Parent="87" UserID="499" DisplayStyle="Line" Hidden="1" XYZ="0.843029013574337,1.00858479337452,-2.06755569182088" Connections="1365" ForcefieldType="h1" Charge="0.053" Components="H" Visible="0">
							<Properties Force="-437.551137391603,-910.14594946185,-393.756594895496" RelativeVelocity="0.0502599196604314,-0.72526028585684,0.108554576068457"/>
						</Atom3d>
						<Bond ID="1365" Mapping="409" Parent="87" Hidden="1" Connects="1356,1364" Visible="0"/>
						<Atom3d ID="1366" HasProperties="1" Mapping="409" Parent="87" UserID="500" DisplayStyle="Line" Hidden="1" XYZ="0.858729878040793,1.03853938741531,-2.02378487472114" Connections="1367" ForcefieldType="h1" Charge="0.053" Components="H" Visible="0">
							<Properties Force="274.106412371387,227.673992611773,-249.578138595239" RelativeVelocity="-0.396827285585742,-0.773339935056865,0.43806921407038"/>
						</Atom3d>
						<Bond ID="1367" Mapping="409" Parent="87" Hidden="1" Connects="1356,1366" Visible="0"/>
						<Atom3d ID="1368" HasProperties="1" Mapping="409" Parent="87" UserID="501" DisplayStyle="Line" Hidden="1" XYZ="0.890670850544905,1.03895933617299,-2.07538914619192" Connections="1369" ForcefieldType="h1" Charge="0.053" Components="H" Visible="0">
							<Properties Force="-243.751789002261,232.946398503854,127.474908256476" RelativeVelocity="0.104338649122584,0.157374266282628,-0.0800108088381581"/>
						</Atom3d>
						<Bond ID="1369" Mapping="409" Parent="87" Hidden="1" Connects="1356,1368" Visible="0"/>
						<Atom3d ID="1370" HasProperties="1" Mapping="409" Parent="87" UserID="502" DisplayStyle="Line" Hidden="1" XYZ="0.865464574653728,1.12753995338356,-2.04393497304799" Connections="1371" ForcefieldType="h1" Charge="0.053" Components="H" Visible="0">
							<Properties Force="-696.386806863007,-198.016300698354,-572.726758375741" RelativeVelocity="-0.201525613005472,0.0508195994119855,-0.121859655301829"/>
						</Atom3d>
						<Bond ID="1371" Mapping="409" Parent="87" Hidden="1" Connects="1358,1370" Visible="0"/>
						<Atom3d ID="1372" HasProperties="1" Mapping="409" Parent="87" UserID="503" DisplayStyle="Line" Hidden="1" XYZ="0.820170738681389,1.14664546415659,-2.08202263811399" Connections="1373" ForcefieldType="h1" Charge="0.053" Components="H" Visible="0">
							<Properties Force="914.345212272306,-1008.70321429374,268.872648833997" RelativeVelocity="1.05849003837038,-1.16209891698319,-0.472489690740033"/>
						</Atom3d>
						<Bond ID="1373" Mapping="409" Parent="87" Hidden="1" Connects="1358,1372" Visible="0"/>
						<Atom3d ID="1374" HasProperties="1" Mapping="409" Parent="87" UserID="504" DisplayStyle="Line" Hidden="1" XYZ="0.872880469040003,1.12193506501455,-2.10050608995201" Connections="1375" ForcefieldType="h1" Charge="0.053" Components="H" Visible="0">
							<Properties Force="-67.7337557861163,128.23981829704,-267.647895103544" RelativeVelocity="0.588325918969338,0.0293244385722485,-0.681075882846887"/>
						</Atom3d>
						<Bond ID="1375" Mapping="409" Parent="87" Hidden="1" Connects="1358,1374" Visible="0"/>
						<Molecule ID="87" Mapping="409" Parent="2" Children="ci(24):23+1353,5672" Name="Sketch 25" XYZ="0.436531035840108,0.592683070590074,0.192028171802445" Visible="0"/>
						<Atom3d ID="1376" HasProperties="1" Mapping="409" Parent="89" UserID="505" DisplayStyle="Line" XYZ="1.89820719205709,1.59247509634976,1.97206949358721" Connections="1378,1384,1386" ForcefieldType="c3&apos;" Charge="0.374" Components="C" Visible="0">
							<Properties Force="-983.251708389379,-443.693571203485,-1369.83614258324" RelativeVelocity="-0.0796492255191285,-0.121111872308904,0.154956850449076"/>
						</Atom3d>
						<Atom3d ID="1377" HasProperties="1" Mapping="409" Parent="89" UserID="506" DisplayStyle="Line" XYZ="1.92099046016818,1.61965566141101,1.99623094160693" Connections="1378,1380,1382" ForcefieldType="n3m" Charge="-0.446" Components="N" Visible="0">
							<Properties Force="304.019818082015,489.313298696275,124.817611897483" RelativeVelocity="0.285627463414887,-0.110290395967013,-0.0889762903357658"/>
						</Atom3d>
						<Bond ID="1378" Mapping="409" Parent="89" Connects="1376,1377" Visible="0"/>
						<Atom3d ID="1379" HasProperties="1" Mapping="409" Parent="89" UserID="507" DisplayStyle="Line" XYZ="1.92675978324604,1.66599329327027,1.98668646290824" Connections="1380,1388,1390,1392" ForcefieldType="c4" Charge="0.064" Components="C" Visible="0">
							<Properties Force="222.95954160102,195.619115746318,-239.424710374277" RelativeVelocity="0.0792966662992043,-0.00529038306536668,0.167830161309962"/>
						</Atom3d>
						<Bond ID="1380" Mapping="409" Parent="89" Connects="1377,1379" Visible="0"/>
						<Atom3d ID="1381" HasProperties="1" Mapping="409" Parent="89" UserID="508" DisplayStyle="Line" XYZ="1.93458659677171,1.60670512601538,2.03946798137158" Connections="1382,1394,1396,1398" ForcefieldType="c4" Charge="0.064" Components="C" Visible="0">
							<Properties Force="-606.925861892005,-104.868219089858,763.454710595399" RelativeVelocity="0.0211884778127652,0.325056922751928,-0.091645466970645"/>
						</Atom3d>
						<Bond ID="1382" Mapping="409" Parent="89" Connects="1377,1381" Visible="0"/>
						<Atom3d ID="1383" HasProperties="1" Mapping="409" Parent="89" UserID="509" DisplayStyle="Line" XYZ="1.87636746266868,1.60273711783118,1.93946647065137" Connections="1384" ForcefieldType="o1=" Charge="-0.45" Components="O" Visible="0">
							<Properties Force="707.545280704105,12.4312323101097,698.405250469879" RelativeVelocity="0.161469644663605,-0.0421014345828103,0.0357476652275203"/>
						</Atom3d>
						<Bond ID="1384" Mapping="409" Parent="89" Connects="1376,1383" Type="Double" Visible="0"/>
						<Atom3d ID="1385" HasProperties="1" Mapping="409" Parent="89" UserID="510" DisplayStyle="Line" Hidden="1" XYZ="1.90127900869758,1.55705930891081,1.98167989646189" Connections="1386" ForcefieldType="h1" Charge="0.076" Components="H" Visible="0">
							<Properties Force="-21.0082104825482,255.133583359583,163.956529894614" RelativeVelocity="-0.169360828780654,1.34952823219248,-0.938256880728486"/>
						</Atom3d>
						<Bond ID="1386" Mapping="409" Parent="89" Hidden="1" Connects="1376,1385" Visible="0"/>
						<Atom3d ID="1387" HasProperties="1" Mapping="409" Parent="89" UserID="511" DisplayStyle="Line" Hidden="1" XYZ="1.91073441103366,1.68543358607423,2.01167825133911" Connections="1388" ForcefieldType="h1" Charge="0.053" Components="H" Visible="0">
							<Properties Force="-74.741546241326,292.784506704699,356.017127276204" RelativeVelocity="0.441375913420518,-0.438942860906167,-0.0385596185045478"/>
						</Atom3d>
						<Bond ID="1388" Mapping="409" Parent="89" Hidden="1" Connects="1379,1387" Visible="0"/>
						<Atom3d ID="1389" HasProperties="1" Mapping="409" Parent="89" UserID="512" DisplayStyle="Line" Hidden="1" XYZ="1.91265261348467,1.67709292779768,1.95559020764482" Connections="1390" ForcefieldType="h1" Charge="0.053" Components="H" Visible="0">
							<Properties Force="-126.23411884209,-401.679713748059,-104.493859790552" RelativeVelocity="0.948851776171176,-0.00432719448646399,-1.14016096856903"/>
						</Atom3d>
						<Bond ID="1390" Mapping="409" Parent="89" Hidden="1" Connects="1379,1389" Visible="0"/>
						<Atom3d ID="1391" HasProperties="1" Mapping="409" Parent="89" UserID="513" DisplayStyle="Line" Hidden="1" XYZ="1.96199271178614,1.67502013307985,1.98491151203346" Connections="1392" ForcefieldType="h1" Charge="0.053" Components="H" Visible="0">
							<Properties Force="-149.95603037471,-124.616016757974,160.189345797809" RelativeVelocity="0.0472018964762754,0.60731794653252,-0.606969841564907"/>
						</Atom3d>
						<Bond ID="1392" Mapping="409" Parent="89" Hidden="1" Connects="1379,1391" Visible="0"/>
						<Atom3d ID="1393" HasProperties="1" Mapping="409" Parent="89" UserID="514" DisplayStyle="Line" Hidden="1" XYZ="1.92512784756185,1.57242124745559,2.04654008134" Connections="1394" ForcefieldType="h1" Charge="0.053" Components="H" Visible="0">
							<Properties Force="-122.287388405035,231.090087717056,-44.050492711384" RelativeVelocity="0.0325343932573049,-0.390221173772872,-0.198814203372123"/>
						</Atom3d>
						<Bond ID="1394" Mapping="409" Parent="89" Hidden="1" Connects="1381,1393" Visible="0"/>
						<Atom3d ID="1395" HasProperties="1" Mapping="409" Parent="89" UserID="515" DisplayStyle="Line" Hidden="1" XYZ="1.91986354207115,1.62907412594693,2.06557191144003" Connections="1396" ForcefieldType="h1" Charge="0.053" Components="H" Visible="0">
							<Properties Force="304.561677159141,-492.337953999091,-485.612613588353" RelativeVelocity="0.011563136841368,0.179680287241922,-0.170765746660419"/>
						</Atom3d>
						<Bond ID="1396" Mapping="409" Parent="89" Hidden="1" Connects="1381,1395" Visible="0"/>
						<Atom3d ID="1397" HasProperties="1" Mapping="409" Parent="89" UserID="516" DisplayStyle="Line" Hidden="1" XYZ="1.96952362922296,1.60672708004917,2.04275957552118" Connections="1398" ForcefieldType="h1" Charge="0.053" Components="H" Visible="0">
							<Properties Force="670.753890684604,177.083464347971,-46.3209281903655" RelativeVelocity="1.12848374514117,-0.217817838900335,0.57614651133989"/>
						</Atom3d>
						<Bond ID="1398" Mapping="409" Parent="89" Hidden="1" Connects="1381,1397" Visible="0"/>
						<Molecule ID="89" Mapping="409" Parent="2" Children="ci(24):23+1376,5673" Name="Sketch 25" XYZ="0.448065734223708,0.0640093906008154,0.192028171802445" Visible="0"/>
						<Atom3d ID="1399" HasProperties="1" Mapping="409" Parent="91" UserID="517" DisplayStyle="Line" XYZ="0.530221855808485,0.647178950913749,0.225270221844265" Connections="1401,1407,1409" ForcefieldType="c3&apos;" Charge="0.374" Components="C">
							<Properties Force="1655.72833558523,-370.149340664174,747.646529422865" RelativeVelocity="-0.0761689820323647,-0.139251584380634,-0.0176459792546889"/>
						</Atom3d>
						<Atom3d ID="1400" HasProperties="1" Mapping="409" Parent="91" UserID="518" DisplayStyle="Line" XYZ="0.523476964854951,0.687156554340161,0.213566232152898" Connections="1401,1403,1405" ForcefieldType="n3m" Charge="-0.446" Components="N">
							<Properties Force="167.283657626558,1088.10973732282,-482.140924496717" RelativeVelocity="0.130634824529964,-0.00146473008296401,-0.111560914182483"/>
						</Atom3d>
						<Bond ID="1401" Mapping="409" Parent="91" Connects="1399,1400"/>
						<Atom3d ID="1402" HasProperties="1" Mapping="409" Parent="91" UserID="519" DisplayStyle="Line" XYZ="0.480181791500094,0.703150089614036,0.207290776429325" Connections="1403,1411,1413,1415" ForcefieldType="c4" Charge="0.064" Components="C">
							<Properties Force="-503.743700189567,121.450336747606,-242.694770411869" RelativeVelocity="0.0151560329195436,-0.369608635998465,-0.106655957384179"/>
						</Atom3d>
						<Bond ID="1403" Mapping="409" Parent="91" Connects="1400,1402"/>
						<Atom3d ID="1404" HasProperties="1" Mapping="409" Parent="91" UserID="520" DisplayStyle="Line" XYZ="0.561006234806558,0.714145146675688,0.201594569834128" Connections="1405,1417,1419,1421" ForcefieldType="c4" Charge="0.064" Components="C">
							<Properties Force="-665.104320647544,840.39147228204,-426.100378872265" RelativeVelocity="0.0126952153841888,0.418335969904291,-0.103419969878473"/>
						</Atom3d>
						<Bond ID="1405" Mapping="409" Parent="91" Connects="1400,1404"/>
						<Atom3d ID="1406" HasProperties="1" Mapping="409" Parent="91" UserID="521" DisplayStyle="Line" XYZ="0.50382114770875,0.619355697822443,0.233069413440706" Connections="1407" ForcefieldType="o1=" Charge="-0.45" Components="O">
							<Properties Force="-831.339169015066,-821.876350626298,-112.021325426526" RelativeVelocity="-0.119734920081306,-0.159977936292171,-0.00783229380869685"/>
						</Atom3d>
						<Bond ID="1407" Mapping="409" Parent="91" Connects="1399,1406" Type="Double"/>
						<Atom3d ID="1408" HasProperties="1" Mapping="409" Parent="91" UserID="522" DisplayStyle="Line" Hidden="1" XYZ="0.566399945492239,0.643771141379836,0.232434818626345" Connections="1409" ForcefieldType="h1" Charge="0.076" Components="H">
							<Properties Force="-266.321310869821,-365.218034573688,-231.070037784186" RelativeVelocity="-0.280945293761159,0.452380150350047,-0.16817458014894"/>
						</Atom3d>
						<Bond ID="1409" Mapping="409" Parent="91" Hidden="1" Connects="1399,1408"/>
						<Atom3d ID="1410" HasProperties="1" Mapping="409" Parent="91" UserID="523" DisplayStyle="Line" Hidden="1" XYZ="0.458357534948809,0.68717931697449,0.230188679765292" Connections="1411" ForcefieldType="h1" Charge="0.053" Components="H">
							<Properties Force="-270.959710109771,-72.2342045215971,288.262358873086" RelativeVelocity="-0.661686479133609,0.178670100530236,0.503506797222044"/>
						</Atom3d>
						<Bond ID="1411" Mapping="409" Parent="91" Hidden="1" Connects="1402,1410"/>
						<Atom3d ID="1412" HasProperties="1" Mapping="409" Parent="91" UserID="524" DisplayStyle="Line" Hidden="1" XYZ="0.467995240664901,0.695337845849198,0.174651614394289" Connections="1413" ForcefieldType="h1" Charge="0.053" Components="H">
							<Properties Force="-103.172357160486,55.4290156631578,-255.405439647976" RelativeVelocity="-0.186225672775058,0.159470895191815,0.0911533273725795"/>
						</Atom3d>
						<Bond ID="1413" Mapping="409" Parent="91" Hidden="1" Connects="1402,1412"/>
						<Atom3d ID="1414" HasProperties="1" Mapping="409" Parent="91" UserID="525" DisplayStyle="Line" Hidden="1" XYZ="0.478530046608495,0.738541549679965,0.212519339315786" Connections="1415" ForcefieldType="h1" Charge="0.053" Components="H">
							<Properties Force="-1.22615798532242,125.139692712665,40.4780136440127" RelativeVelocity="0.146754116528942,0.278095079603174,-0.090404007853836"/>
						</Atom3d>
						<Bond ID="1415" Mapping="409" Parent="91" Hidden="1" Connects="1402,1414"/>
						<Atom3d ID="1416" HasProperties="1" Mapping="409" Parent="91" UserID="526" DisplayStyle="Line" Hidden="1" XYZ="0.57804093534513,0.724425851333265,0.231490422025843" Connections="1417" ForcefieldType="h1" Charge="0.053" Components="H">
							<Properties Force="312.965660208435,-87.1594767834329,-112.548055452685" RelativeVelocity="-1.2381216683949,-0.125475848990001,0.699671172605171"/>
						</Atom3d>
						<Bond ID="1417" Mapping="409" Parent="91" Hidden="1" Connects="1404,1416"/>
						<Atom3d ID="1418" HasProperties="1" Mapping="409" Parent="91" UserID="527" DisplayStyle="Line" Hidden="1" XYZ="0.548199947348803,0.745264333218083,0.18553620118582" Connections="1419" ForcefieldType="h1" Charge="0.053" Components="H">
							<Properties Force="312.371380837241,-651.569764523711,304.445381824125" RelativeVelocity="0.00373003165763632,-0.372044068930517,-0.511653511935694"/>
						</Atom3d>
						<Bond ID="1419" Mapping="409" Parent="91" Hidden="1" Connects="1404,1418"/>
						<Atom3d ID="1420" HasProperties="1" Mapping="409" Parent="91" UserID="528" DisplayStyle="Line" Hidden="1" XYZ="0.581434630530396,0.697484393445808,0.176862413766721" Connections="1421" ForcefieldType="h1" Charge="0.053" Components="H">
							<Properties Force="129.1268112461,59.0687146644869,279.725938372753" RelativeVelocity="0.285823931193526,-0.201474300289848,0.413639087864637"/>
						</Atom3d>
						<Bond ID="1421" Mapping="409" Parent="91" Hidden="1" Connects="1404,1420"/>
						<Molecule ID="91" Mapping="409" Parent="2" Children="ci(24):23+1399,5674" Name="Sketch 25" XYZ="0.448065734223708,0.0640093906008154,0.192028171802445"/>
						<Atom3d ID="1422" HasProperties="1" Mapping="409" Parent="93" UserID="529" DisplayStyle="Line" XYZ="0.774076235065275,-0.0246291919772421,0.536879005301822" Connections="1424,1430,1432" ForcefieldType="c3&apos;" Charge="0.374" Components="C">
							<Properties Force="-1850.62620190726,1175.89478005973,-1594.34255288385" RelativeVelocity="-0.0980443208631282,-0.195495297135505,-0.207620480383609"/>
						</Atom3d>
						<Atom3d ID="1423" HasProperties="1" Mapping="409" Parent="93" UserID="530" DisplayStyle="Line" XYZ="0.795468247133176,0.00242753038670297,0.561656288940379" Connections="1424,1426,1428" ForcefieldType="n3m" Charge="-0.446" Components="N">
							<Properties Force="1367.21226615203,730.148181973887,1304.08553194937" RelativeVelocity="-0.0571006759081078,0.150213061217091,0.0965935582136172"/>
						</Atom3d>
						<Bond ID="1424" Mapping="409" Parent="93" Connects="1422,1423"/>
						<Atom3d ID="1425" HasProperties="1" Mapping="409" Parent="93" UserID="531" DisplayStyle="Line" XYZ="0.787324403097191,0.0496705787421333,0.56547463172866" Connections="1426,1434,1436,1438" ForcefieldType="c4" Charge="0.064" Components="C">
							<Properties Force="-1033.59609961404,14.9569979741118,212.178292130994" RelativeVelocity="0.0872468233212643,0.282326744352207,-0.087898686770756"/>
						</Atom3d>
						<Bond ID="1426" Mapping="409" Parent="93" Connects="1423,1425"/>
						<Atom3d ID="1427" HasProperties="1" Mapping="409" Parent="93" UserID="532" DisplayStyle="Line" XYZ="0.833729089877928,-0.014213620288461,0.585069871454256" Connections="1428,1440,1442,1444" ForcefieldType="c4" Charge="0.064" Components="C">
							<Properties Force="-87.0855948376619,-555.909545093469,-147.821135334273" RelativeVelocity="0.0141014797209779,0.0398030142404907,-0.380604238277771"/>
						</Atom3d>
						<Bond ID="1428" Mapping="409" Parent="93" Connects="1423,1427"/>
						<Atom3d ID="1429" HasProperties="1" Mapping="409" Parent="93" UserID="533" DisplayStyle="Line" XYZ="0.745666654905758,-0.011030474294166,0.511351734507361" Connections="1430" ForcefieldType="o1=" Charge="-0.45" Components="O">
							<Properties Force="258.364324960359,-490.057783402622,297.120281262102" RelativeVelocity="0.00855856832758991,0.129712966041571,0.0926776351849012"/>
						</Atom3d>
						<Bond ID="1430" Mapping="409" Parent="93" Connects="1422,1429" Type="Double"/>
						<Atom3d ID="1431" HasProperties="1" Mapping="409" Parent="93" UserID="534" DisplayStyle="Line" Hidden="1" XYZ="0.780045478494678,-0.0590981038839726,0.540433001469184" Connections="1432" ForcefieldType="h1" Charge="0.076" Components="H">
							<Properties Force="508.684731150765,-730.270583986589,180.856755109782" RelativeVelocity="0.753111901816286,0.795125503861607,-0.465353909575444"/>
						</Atom3d>
						<Bond ID="1432" Mapping="409" Parent="93" Hidden="1" Connects="1422,1431"/>
						<Atom3d ID="1433" HasProperties="1" Mapping="409" Parent="93" UserID="535" DisplayStyle="Line" Hidden="1" XYZ="0.755052832851206,0.058162350728284,0.55120571877956" Connections="1434" ForcefieldType="h1" Charge="0.053" Components="H">
							<Properties Force="118.996779349052,-307.221507153792,163.267569028642" RelativeVelocity="-0.5708932700892,-0.579451922055047,0.725756301932045"/>
						</Atom3d>
						<Bond ID="1434" Mapping="409" Parent="93" Hidden="1" Connects="1425,1433"/>
						<Atom3d ID="1435" HasProperties="1" Mapping="409" Parent="93" UserID="536" DisplayStyle="Line" Hidden="1" XYZ="0.809645621311935,0.070697912640742,0.547508354877183" Connections="1436" ForcefieldType="h1" Charge="0.053" Components="H">
							<Properties Force="539.872554928991,-18.3508399089035,-51.4702269442492" RelativeVelocity="-0.0920519385534663,0.165024563959487,-0.58829306145667"/>
						</Atom3d>
						<Bond ID="1436" Mapping="409" Parent="93" Hidden="1" Connects="1425,1435"/>
						<Atom3d ID="1437" HasProperties="1" Mapping="409" Parent="93" UserID="537" DisplayStyle="Line" Hidden="1" XYZ="0.784901603178584,0.0599450979958297,0.600775658142782" Connections="1438" ForcefieldType="h1" Charge="0.053" Components="H">
							<Properties Force="208.73348410964,-215.230585473072,-460.197692399814" RelativeVelocity="-0.0929085599193315,0.433716975785865,0.282489880285121"/>
						</Atom3d>
						<Bond ID="1438" Mapping="409" Parent="93" Hidden="1" Connects="1425,1437"/>
						<Atom3d ID="1439" HasProperties="1" Mapping="409" Parent="93" UserID="538" DisplayStyle="Line" Hidden="1" XYZ="0.856164978832326,0.0119753519514588,0.595612362585799" Connections="1440" ForcefieldType="h1" Charge="0.053" Components="H">
							<Properties Force="-160.562915527232,14.139814870325,-74.2583401232938" RelativeVelocity="0.290419596714691,0.868439829315582,0.0906293295901384"/>
						</Atom3d>
						<Bond ID="1440" Mapping="409" Parent="93" Hidden="1" Connects="1427,1439"/>
						<Atom3d ID="1441" HasProperties="1" Mapping="409" Parent="93" UserID="539" DisplayStyle="Line" Hidden="1" XYZ="0.851345688200235,-0.0369262127196426,0.563387526799589" Connections="1442" ForcefieldType="h1" Charge="0.053" Components="H">
							<Properties Force="177.251309039081,131.729596636482,-45.7330430707569" RelativeVelocity="-0.535411318611591,0.246517014922224,0.416024520119014"/>
						</Atom3d>
						<Bond ID="1442" Mapping="409" Parent="93" Hidden="1" Connects="1427,1441"/>
						<Atom3d ID="1443" HasProperties="1" Mapping="409" Parent="93" UserID="540" DisplayStyle="Line" Hidden="1" XYZ="0.823976805753151,-0.0349414795378275,0.612869661522066" Connections="1444" ForcefieldType="h1" Charge="0.053" Components="H">
							<Properties Force="-29.601319202838,275.771614815279,171.934245615564" RelativeVelocity="-0.13085342430891,0.427133320892419,-0.856294542475687"/>
						</Atom3d>
						<Bond ID="1444" Mapping="409" Parent="93" Hidden="1" Connects="1427,1443"/>
						<Molecule ID="93" Mapping="409" Parent="2" Children="ci(24):23+1422,5675" Name="Sketch 25" XYZ="0.448065734223708,0.0640093906008154,0.192028171802445"/>
						<Atom3d ID="1445" HasProperties="1" Mapping="409" Parent="95" UserID="541" DisplayStyle="Line" XYZ="0.765501043327761,1.23819800106241,0.967819935947834" Connections="1447,1453,1455" ForcefieldType="c3&apos;" Charge="0.374" Components="C" Visible="0">
							<Properties Force="-25.5425899733389,964.64993093021,-55.76548741528" RelativeVelocity="-0.0871706425140172,0.0721358049452663,-0.331932667689024"/>
						</Atom3d>
						<Atom3d ID="1446" HasProperties="1" Mapping="409" Parent="95" UserID="542" DisplayStyle="Line" XYZ="0.796258879520013,1.26637322476101,0.952808631102282" Connections="1447,1449,1451" ForcefieldType="n3m" Charge="-0.446" Components="N" Visible="0">
							<Properties Force="650.102570055661,284.373873201895,111.977015153911" RelativeVelocity="0.096969312753568,0.169988713404021,-0.0729142511248938"/>
						</Atom3d>
						<Bond ID="1447" Mapping="409" Parent="95" Connects="1445,1446" Visible="0"/>
						<Atom3d ID="1448" HasProperties="1" Mapping="409" Parent="95" UserID="543" DisplayStyle="Line" XYZ="0.843073049725676,1.25672701399619,0.960397547412624" Connections="1449,1457,1459,1461" ForcefieldType="c4" Charge="0.064" Components="C" Visible="0">
							<Properties Force="180.460497180751,86.8981848061045,479.660679664035" RelativeVelocity="0.38681082085631,-0.0987993271542078,-0.124780280978879"/>
						</Atom3d>
						<Bond ID="1449" Mapping="409" Parent="95" Connects="1446,1448" Visible="0"/>
						<Atom3d ID="1450" HasProperties="1" Mapping="409" Parent="95" UserID="544" DisplayStyle="Line" XYZ="0.790555880084694,1.30853350531505,0.929480242584688" Connections="1451,1463,1465,1467" ForcefieldType="c4" Charge="0.064" Components="C" Visible="0">
							<Properties Force="-623.445855157643,471.774813709283,317.097309390365" RelativeVelocity="-0.218306647047436,-0.1272703767989,0.0808788219858945"/>
						</Atom3d>
						<Bond ID="1451" Mapping="409" Parent="95" Connects="1446,1450" Visible="0"/>
						<Atom3d ID="1452" HasProperties="1" Mapping="409" Parent="95" UserID="545" DisplayStyle="Line" XYZ="0.773022565580406,1.20446662663346,0.987215542263768" Connections="1453" ForcefieldType="o1=" Charge="-0.45" Components="O" Visible="0">
							<Properties Force="71.6140681596741,-188.933684910226,-22.596849240457" RelativeVelocity="-0.070747925207718,0.0391954921328647,-0.184688471734608"/>
						</Atom3d>
						<Bond ID="1453" Mapping="409" Parent="95" Connects="1445,1452" Type="Double" Visible="0"/>
						<Atom3d ID="1454" HasProperties="1" Mapping="409" Parent="95" UserID="546" DisplayStyle="Line" Hidden="1" XYZ="0.731924494238142,1.25211674799017,0.963056404034369" Connections="1455" ForcefieldType="h1" Charge="0.076" Components="H" Visible="0">
							<Properties Force="25.178551686404,-173.200866035654,-103.020834011852" RelativeVelocity="0.728299935014986,-0.0809215535771596,0.122051126550258"/>
						</Atom3d>
						<Bond ID="1455" Mapping="409" Parent="95" Hidden="1" Connects="1445,1454" Visible="0"/>
						<Atom3d ID="1456" HasProperties="1" Mapping="409" Parent="95" UserID="547" DisplayStyle="Line" Hidden="1" XYZ="0.859918681790114,1.24969818262297,0.930087676644662" Connections="1457" ForcefieldType="h1" Charge="0.053" Components="H" Visible="0">
							<Properties Force="121.113391073649,-65.743355649334,-515.982718535058" RelativeVelocity="0.333621621446474,0.639947392778862,0.729497048099883"/>
						</Atom3d>
						<Bond ID="1457" Mapping="409" Parent="95" Hidden="1" Connects="1448,1456" Visible="0"/>
						<Atom3d ID="1458" HasProperties="1" Mapping="409" Parent="95" UserID="548" DisplayStyle="Line" Hidden="1" XYZ="0.847841227768895,1.22794365350958,0.981152247307853" Connections="1459" ForcefieldType="h1" Charge="0.053" Components="H" Visible="0">
							<Properties Force="-182.886282117322,-116.86740210724,69.6999742681303" RelativeVelocity="-0.0359017504345125,-0.516336046930617,0.410587433244399"/>
						</Atom3d>
						<Bond ID="1459" Mapping="409" Parent="95" Hidden="1" Connects="1448,1458" Visible="0"/>
						<Atom3d ID="1460" HasProperties="1" Mapping="409" Parent="95" UserID="549" DisplayStyle="Line" Hidden="1" XYZ="0.862713877950226,1.28339085346991,0.976945066710802" Connections="1461" ForcefieldType="h1" Charge="0.053" Components="H" Visible="0">
							<Properties Force="-632.197015836947,-140.818037167018,-214.460906101027" RelativeVelocity="0.0645298769815083,-0.601547084949314,0.503576622345297"/>
						</Atom3d>
						<Bond ID="1461" Mapping="409" Parent="95" Hidden="1" Connects="1448,1460" Visible="0"/>
						<Atom3d ID="1462" HasProperties="1" Mapping="409" Parent="95" UserID="550" DisplayStyle="Line" Hidden="1" XYZ="0.755656285247089,1.31740369306973,0.921794039268162" Connections="1463" ForcefieldType="h1" Charge="0.053" Components="H" Visible="0">
							<Properties Force="343.18410012545,-389.945749785598,444.829621688393" RelativeVelocity="0.0199126006624826,0.417568057493203,-0.288364284922357"/>
						</Atom3d>
						<Bond ID="1463" Mapping="409" Parent="95" Hidden="1" Connects="1450,1462" Visible="0"/>
						<Atom3d ID="1464" HasProperties="1" Mapping="409" Parent="95" UserID="551" DisplayStyle="Line" Hidden="1" XYZ="0.805327236306172,1.30692080655253,0.89690340890127" Connections="1465" ForcefieldType="h1" Charge="0.053" Components="H" Visible="0">
							<Properties Force="340.55769922545,-5.76255200733379,-71.3215662245632" RelativeVelocity="0.997127334650171,-0.59821050994852,-0.924454745408185"/>
						</Atom3d>
						<Bond ID="1465" Mapping="409" Parent="95" Hidden="1" Connects="1450,1464" Visible="0"/>
						<Atom3d ID="1466" HasProperties="1" Mapping="409" Parent="95" UserID="552" DisplayStyle="Line" Hidden="1" XYZ="0.804948181015736,1.33738585595881,0.948832217358013" Connections="1467" ForcefieldType="h1" Charge="0.053" Components="H" Visible="0">
							<Properties Force="-247.095010721389,-715.174757518288,-413.799850831729" RelativeVelocity="0.537814846299181,-0.274408653555336,-0.716114736193655"/>
						</Atom3d>
						<Bond ID="1467" Mapping="409" Parent="95" Hidden="1" Connects="1450,1466" Visible="0"/>
						<Molecule ID="95" Mapping="409" Parent="2" Children="ci(24):23+1445,5676" Name="Sketch 25" XYZ="0.448065734223708,0.0640093906008154,0.192028171802445" Visible="0"/>
						<Atom3d ID="1468" HasProperties="1" Mapping="409" Parent="97" UserID="553" DisplayStyle="Line" XYZ="2.37052108679793,-0.230171954760278,1.01304103684303" Connections="1470,1476,1478" ForcefieldType="c3&apos;" Charge="0.374" Components="C" Visible="0">
							<Properties Force="-793.700018026931,-111.453539788329,733.571882977953" RelativeVelocity="-0.200881363125494,0.0251965141855584,-0.219480573948239"/>
						</Atom3d>
						<Atom3d ID="1469" HasProperties="1" Mapping="409" Parent="97" UserID="554" DisplayStyle="Line" XYZ="2.404521389554,-0.228572701841578,1.03981203638431" Connections="1470,1472,1474" ForcefieldType="n3m" Charge="-0.446" Components="N" Visible="0">
							<Properties Force="-652.260255913087,184.303151744467,-18.8914695396717" RelativeVelocity="0.0935189013788981,-0.143459902424319,-0.111454202511894"/>
						</Atom3d>
						<Bond ID="1470" Mapping="409" Parent="97" Connects="1468,1469" Visible="0"/>
						<Atom3d ID="1471" HasProperties="1" Mapping="409" Parent="97" UserID="555" DisplayStyle="Line" XYZ="2.3993323820744,-0.220922760266016,1.08660837900145" Connections="1472,1480,1482,1484" ForcefieldType="c4" Charge="0.064" Components="C" Visible="0">
							<Properties Force="468.624346523789,-18.1121578341659,459.218406719212" RelativeVelocity="-0.055978681177893,0.0314022439975815,-0.0867874788785496"/>
						</Atom3d>
						<Bond ID="1472" Mapping="409" Parent="97" Connects="1469,1471" Visible="0"/>
						<Atom3d ID="1473" HasProperties="1" Mapping="409" Parent="97" UserID="556" DisplayStyle="Line" XYZ="2.44616241020421,-0.22190187080899,1.01820594419046" Connections="1474,1486,1488,1490" ForcefieldType="c4" Charge="0.064" Components="C" Visible="0">
							<Properties Force="507.492190433183,-613.127302779422,1344.01354452889" RelativeVelocity="0.178406560122364,0.0529768230167193,-0.0973666353460543"/>
						</Atom3d>
						<Bond ID="1474" Mapping="409" Parent="97" Connects="1469,1473" Visible="0"/>
						<Atom3d ID="1475" HasProperties="1" Mapping="409" Parent="97" UserID="557" DisplayStyle="Line" XYZ="2.33235159959904,-0.229709535385236,1.02481097842363" Connections="1476" ForcefieldType="o1=" Charge="-0.45" Components="O" Visible="0">
							<Properties Force="53.7865601720837,3.72603583680211,-81.8286692283563" RelativeVelocity="0.126179917443238,0.0914192152461767,0.125365752275393"/>
						</Atom3d>
						<Bond ID="1476" Mapping="409" Parent="97" Connects="1468,1475" Type="Double" Visible="0"/>
						<Atom3d ID="1477" HasProperties="1" Mapping="409" Parent="97" UserID="558" DisplayStyle="Line" Hidden="1" XYZ="2.37994665111859,-0.235547693362927,0.979338628671275" Connections="1478" ForcefieldType="h1" Charge="0.076" Components="H" Visible="0">
							<Properties Force="78.0904985501572,24.073829433925,-798.60043534922" RelativeVelocity="0.825376036055797,-0.0106352604741816,0.836598930471708"/>
						</Atom3d>
						<Bond ID="1478" Mapping="409" Parent="97" Hidden="1" Connects="1468,1477" Visible="0"/>
						<Atom3d ID="1479" HasProperties="1" Mapping="409" Parent="97" UserID="559" DisplayStyle="Line" Hidden="1" XYZ="2.36627030220017,-0.226624606772775,1.09943143528937" Connections="1480" ForcefieldType="h1" Charge="0.053" Components="H" Visible="0">
							<Properties Force="-60.0751377679546,-332.745436962668,-307.739931133777" RelativeVelocity="-0.234989645920215,0.567262989499564,-0.550531404015444"/>
						</Atom3d>
						<Bond ID="1480" Mapping="409" Parent="97" Hidden="1" Connects="1471,1479" Visible="0"/>
						<Atom3d ID="1481" HasProperties="1" Mapping="409" Parent="97" UserID="560" DisplayStyle="Line" Hidden="1" XYZ="2.40772093177008,-0.188527491338347,1.0999417594417" Connections="1482" ForcefieldType="h1" Charge="0.053" Components="H" Visible="0">
							<Properties Force="159.17959089625,274.549782235141,-499.198069720408" RelativeVelocity="-0.257606202916108,-0.350703430298872,0.801947821646458"/>
						</Atom3d>
						<Bond ID="1482" Mapping="409" Parent="97" Hidden="1" Connects="1471,1481" Visible="0"/>
						<Atom3d ID="1483" HasProperties="1" Mapping="409" Parent="97" UserID="561" DisplayStyle="Line" Hidden="1" XYZ="2.42323239224234,-0.242870181869482,1.10163901384192" Connections="1484" ForcefieldType="h1" Charge="0.053" Components="H" Visible="0">
							<Properties Force="-162.988811035881,-168.70044486977,396.963629645523" RelativeVelocity="0.0373607696275465,0.660345527837994,0.576830591369798"/>
						</Atom3d>
						<Bond ID="1484" Mapping="409" Parent="97" Hidden="1" Connects="1471,1483" Visible="0"/>
						<Atom3d ID="1485" HasProperties="1" Mapping="409" Parent="97" UserID="562" DisplayStyle="Line" Hidden="1" XYZ="2.45262525695379,-0.186602954839588,1.01890866160512" Connections="1486" ForcefieldType="h1" Charge="0.053" Components="H" Visible="0">
							<Properties Force="218.376829361227,48.7099632759651,-615.609468245888" RelativeVelocity="-0.306671979584469,0.142371625541923,0.105525400513526"/>
						</Atom3d>
						<Bond ID="1486" Mapping="409" Parent="97" Hidden="1" Connects="1473,1485" Visible="0"/>
						<Atom3d ID="1487" HasProperties="1" Mapping="409" Parent="97" UserID="563" DisplayStyle="Line" Hidden="1" XYZ="2.444424354904,-0.2395402375312,0.986702874317823" Connections="1488" ForcefieldType="h1" Charge="0.053" Components="H" Visible="0">
							<Properties Force="410.08776065842,459.323140598935,9.01223002811143" RelativeVelocity="0.657403674100594,0.0249079274039479,0.46070263886372"/>
						</Atom3d>
						<Bond ID="1488" Mapping="409" Parent="97" Hidden="1" Connects="1473,1487" Visible="0"/>
						<Atom3d ID="1489" HasProperties="1" Mapping="409" Parent="97" UserID="564" DisplayStyle="Line" Hidden="1" XYZ="2.47202939597312,-0.237707965385259,1.04045493109933" Connections="1490" ForcefieldType="h1" Charge="0.053" Components="H" Visible="0">
							<Properties Force="-555.078299462022,221.988862506316,-914.983042094565" RelativeVelocity="0.331961975217343,0.201334114967558,0.279428044556816"/>
						</Atom3d>
						<Bond ID="1490" Mapping="409" Parent="97" Hidden="1" Connects="1473,1489" Visible="0"/>
						<Molecule ID="97" Mapping="409" Parent="2" Children="ci(24):23+1468,5677" Name="Sketch 25" XYZ="0.448065734223708,0.0640093906008154,0.192028171802445" Visible="0"/>
						<Atom3d ID="1491" HasProperties="1" Mapping="409" Parent="99" UserID="565" DisplayStyle="Line" XYZ="1.32970635862254,1.09716892452888,0.120266207059667" Connections="1493,1499,1501" ForcefieldType="c3&apos;" Charge="0.374" Components="C" Visible="0">
							<Properties Force="-1031.69573304874,-1080.62423231846,880.312131855914" RelativeVelocity="-0.135408957275891,0.334628654907493,0.212355076396393"/>
						</Atom3d>
						<Atom3d ID="1492" HasProperties="1" Mapping="409" Parent="99" UserID="566" DisplayStyle="Line" XYZ="1.30808305088466,1.08744834983396,0.158000556980289" Connections="1493,1495,1497" ForcefieldType="n3m" Charge="-0.446" Components="N" Visible="0">
							<Properties Force="-1197.43975916452,1634.77470651495,-413.96092369141" RelativeVelocity="0.163317518621473,0.0919259712807999,-0.0333276930194266"/>
						</Atom3d>
						<Bond ID="1493" Mapping="409" Parent="99" Connects="1491,1492" Visible="0"/>
						<Atom3d ID="1494" HasProperties="1" Mapping="409" Parent="99" UserID="567" DisplayStyle="Line" XYZ="1.32704818787001,1.06488244588652,0.195160546025914" Connections="1495,1503,1505,1507" ForcefieldType="c4" Charge="0.064" Components="C" Visible="0">
							<Properties Force="461.226560158064,-214.411043694486,-691.175332000468" RelativeVelocity="0.22396392419482,0.146555291750019,0.0478938456115072"/>
						</Atom3d>
						<Bond ID="1495" Mapping="409" Parent="99" Connects="1492,1494" Visible="0"/>
						<Atom3d ID="1496" HasProperties="1" Mapping="409" Parent="99" UserID="568" DisplayStyle="Line" XYZ="1.26720523453429,1.11365947045393,0.169322133614819" Connections="1497,1509,1511,1513" ForcefieldType="c4" Charge="0.064" Components="C" Visible="0">
							<Properties Force="372.38793485263,-572.898492123132,82.2836523049408" RelativeVelocity="-0.00463951284251037,0.0855809228220435,0.0721822574596613"/>
						</Atom3d>
						<Bond ID="1497" Mapping="409" Parent="99" Connects="1492,1496" Visible="0"/>
						<Atom3d ID="1498" HasProperties="1" Mapping="409" Parent="99" UserID="569" DisplayStyle="Line" XYZ="1.36245943425716,1.07815088903027,0.109803065964909" Connections="1499" ForcefieldType="o1=" Charge="-0.45" Components="O" Visible="0">
							<Properties Force="896.079809987489,89.4824570792809,-402.514532695695" RelativeVelocity="0.292934182977966,-0.146134355427717,0.0868071833228016"/>
						</Atom3d>
						<Bond ID="1499" Mapping="409" Parent="99" Connects="1491,1498" Type="Double" Visible="0"/>
						<Atom3d ID="1500" HasProperties="1" Mapping="409" Parent="99" UserID="570" DisplayStyle="Line" Hidden="1" XYZ="1.30901268700098,1.11692009263472,0.0981292125508084" Connections="1501" ForcefieldType="h1" Charge="0.076" Components="H" Visible="0">
							<Properties Force="48.234141848704,385.179947063828,-153.57308297209" RelativeVelocity="-0.0691567072123448,-0.364646668620657,0.098669977094002"/>
						</Atom3d>
						<Bond ID="1501" Mapping="409" Parent="99" Hidden="1" Connects="1491,1500" Visible="0"/>
						<Atom3d ID="1502" HasProperties="1" Mapping="409" Parent="99" UserID="571" DisplayStyle="Line" Hidden="1" XYZ="1.33534660902173,1.08802064724383,0.220652086367137" Connections="1503" ForcefieldType="h1" Charge="0.053" Components="H" Visible="0">
							<Properties Force="322.402638423324,94.5571251671857,185.007127922225" RelativeVelocity="0.313620400940062,-0.292833934604758,-0.0497204022476987"/>
						</Atom3d>
						<Bond ID="1503" Mapping="409" Parent="99" Hidden="1" Connects="1494,1502" Visible="0"/>
						<Atom3d ID="1504" HasProperties="1" Mapping="409" Parent="99" UserID="572" DisplayStyle="Line" Hidden="1" XYZ="1.35535570483919,1.04479383491854,0.184447418603835" Connections="1505" ForcefieldType="h1" Charge="0.053" Components="H" Visible="0">
							<Properties Force="-125.2242484878,228.954679948772,223.524665871738" RelativeVelocity="-0.639088241319834,-0.216934503393037,0.482167154611267"/>
						</Atom3d>
						<Bond ID="1505" Mapping="409" Parent="99" Hidden="1" Connects="1494,1504" Visible="0"/>
						<Atom3d ID="1506" HasProperties="1" Mapping="409" Parent="99" UserID="573" DisplayStyle="Line" Hidden="1" XYZ="1.30251667770022,1.04368731889145,0.208424996607649" Connections="1507" ForcefieldType="h1" Charge="0.053" Components="H" Visible="0">
							<Properties Force="-445.377287849841,-560.707720712405,291.87159905463" RelativeVelocity="0.45087250267827,-0.855340378470682,-0.606036094677013"/>
						</Atom3d>
						<Bond ID="1507" Mapping="409" Parent="99" Hidden="1" Connects="1494,1506" Visible="0"/>
						<Atom3d ID="1508" HasProperties="1" Mapping="409" Parent="99" UserID="574" DisplayStyle="Line" Hidden="1" XYZ="1.23550018803061,1.09755959493931,0.162181957660396" Connections="1509" ForcefieldType="h1" Charge="0.053" Components="H" Visible="0">
							<Properties Force="363.985839293165,-230.609934585991,-102.339430112603" RelativeVelocity="-0.389279972617249,-0.499520831808664,0.361676677666325"/>
						</Atom3d>
						<Bond ID="1509" Mapping="409" Parent="99" Hidden="1" Connects="1496,1508" Visible="0"/>
						<Atom3d ID="1510" HasProperties="1" Mapping="409" Parent="99" UserID="575" DisplayStyle="Line" Hidden="1" XYZ="1.26494217784914,1.14673424414091,0.156545224971047" Connections="1511" ForcefieldType="h1" Charge="0.053" Components="H" Visible="0">
							<Properties Force="451.851605100266,146.957209631183,-490.031957990389" RelativeVelocity="0.119371222364666,0.774156078695367,-0.320571840013168"/>
						</Atom3d>
						<Bond ID="1511" Mapping="409" Parent="99" Hidden="1" Connects="1496,1510" Visible="0"/>
						<Atom3d ID="1512" HasProperties="1" Mapping="409" Parent="99" UserID="576" DisplayStyle="Line" Hidden="1" XYZ="1.26852561833843,1.11870928356103,0.204315207551145" Connections="1513" ForcefieldType="h1" Charge="0.053" Components="H" Visible="0">
							<Properties Force="-113.644736663545,4.28082099608007,485.771477552262" RelativeVelocity="-0.640399786924629,-0.338729652991978,-0.403658043163573"/>
						</Atom3d>
						<Bond ID="1513" Mapping="409" Parent="99" Hidden="1" Connects="1496,1512" Visible="0"/>
						<Molecule ID="99" Mapping="409" Parent="2" Children="ci(24):23+1491,5678" Name="Sketch 25" XYZ="0.448065734223708,0.0640093906008154,0.192028171802445" Visible="0"/>
						<Atom3d ID="1514" HasProperties="1" Mapping="409" Parent="101" UserID="577" DisplayStyle="Line" XYZ="1.55647958799279,-0.0477458869262066,2.0494729270475" Connections="1516,1522,1524" ForcefieldType="c3&apos;" Charge="0.374" Components="C" Visible="0">
							<Properties Force="-193.754000245132,-998.7570750743,-421.194873109314" RelativeVelocity="-0.0214744964186842,-0.0562772313150659,0.116039595428217"/>
						</Atom3d>
						<Atom3d ID="1515" HasProperties="1" Mapping="409" Parent="101" UserID="578" DisplayStyle="Line" XYZ="1.54989162171364,-0.0295634943695763,2.08814790567097" Connections="1516,1518,1520" ForcefieldType="n3m" Charge="-0.446" Components="N" Visible="0">
							<Properties Force="-603.835410621467,-20.6199223962316,599.674075953355" RelativeVelocity="-0.0321262848705279,0.260625895566846,0.265090368954414"/>
						</Atom3d>
						<Bond ID="1516" Mapping="409" Parent="101" Connects="1514,1515" Visible="0"/>
						<Atom3d ID="1517" HasProperties="1" Mapping="409" Parent="101" UserID="579" DisplayStyle="Line" XYZ="1.51308698559066,-0.0420755120517496,2.11783410423157" Connections="1518,1526,1528,1530" ForcefieldType="c4" Charge="0.064" Components="C" Visible="0">
							<Properties Force="872.995906017163,-771.00159320392,-582.749175991239" RelativeVelocity="0.0611055237604541,-0.090948654158173,-0.0359340214761261"/>
						</Atom3d>
						<Bond ID="1518" Mapping="409" Parent="101" Connects="1515,1517" Visible="0"/>
						<Atom3d ID="1519" HasProperties="1" Mapping="409" Parent="101" UserID="580" DisplayStyle="Line" XYZ="1.57451911540674,0.00992924355557917,2.09717959933541" Connections="1520,1532,1534,1536" ForcefieldType="c4" Charge="0.064" Components="C" Visible="0">
							<Properties Force="-405.793421852167,942.817949388989,523.491574925474" RelativeVelocity="-0.190286317788566,0.178618865363066,-0.0290913607709698"/>
						</Atom3d>
						<Bond ID="1520" Mapping="409" Parent="101" Connects="1515,1519" Visible="0"/>
						<Atom3d ID="1521" HasProperties="1" Mapping="409" Parent="101" UserID="581" DisplayStyle="Line" XYZ="1.53970688352202,-0.0815814916145796,2.03490666527444" Connections="1522" ForcefieldType="o1=" Charge="-0.45" Components="O" Visible="0">
							<Properties Force="292.294044563792,927.982106653404,435.340856072805" RelativeVelocity="-0.0737610098985105,0.0772337297183208,-0.0494663774969585"/>
						</Atom3d>
						<Bond ID="1522" Mapping="409" Parent="101" Connects="1514,1521" Type="Double" Visible="0"/>
						<Atom3d ID="1523" HasProperties="1" Mapping="409" Parent="101" UserID="582" DisplayStyle="Line" Hidden="1" XYZ="1.58145080066543,-0.0283633068038629,2.03182394987633" Connections="1524" ForcefieldType="h1" Charge="0.076" Components="H" Visible="0">
							<Properties Force="166.645151505711,-200.946814317466,-444.491118981237" RelativeVelocity="-0.115966857635189,-1.27236306644616,0.155744361711424"/>
						</Atom3d>
						<Bond ID="1524" Mapping="409" Parent="101" Hidden="1" Connects="1514,1523" Visible="0"/>
						<Atom3d ID="1525" HasProperties="1" Mapping="409" Parent="101" UserID="583" DisplayStyle="Line" Hidden="1" XYZ="1.48169686928035,-0.0409956752578556,2.10165927044492" Connections="1526" ForcefieldType="h1" Charge="0.053" Components="H" Visible="0">
							<Properties Force="-357.600250297319,296.40259440072,-197.637686594181" RelativeVelocity="-0.0873456962741974,0.117856283821126,-0.654785417689875"/>
						</Atom3d>
						<Bond ID="1526" Mapping="409" Parent="101" Hidden="1" Connects="1517,1525" Visible="0"/>
						<Atom3d ID="1527" HasProperties="1" Mapping="409" Parent="101" UserID="584" DisplayStyle="Line" Hidden="1" XYZ="1.51414821848387,-0.0235174153051933,2.147561217965" Connections="1528" ForcefieldType="h1" Charge="0.053" Components="H" Visible="0">
							<Properties Force="-46.9456721181109,515.588682740219,362.181824830555" RelativeVelocity="0.275098093545008,0.0741470004450363,-0.365899696986511"/>
						</Atom3d>
						<Bond ID="1528" Mapping="409" Parent="101" Hidden="1" Connects="1517,1527" Visible="0"/>
						<Atom3d ID="1529" HasProperties="1" Mapping="409" Parent="101" UserID="585" DisplayStyle="Line" Hidden="1" XYZ="1.51685762249345,-0.0762099705620886,2.12793291818772" Connections="1530" ForcefieldType="h1" Charge="0.053" Components="H" Visible="0">
							<Properties Force="136.303317469002,-179.081470507127,-38.4421903638035" RelativeVelocity="-0.000859595677862903,1.00111254694312,0.257821940317921"/>
						</Atom3d>
						<Bond ID="1530" Mapping="409" Parent="101" Hidden="1" Connects="1517,1529" Visible="0"/>
						<Atom3d ID="1531" HasProperties="1" Mapping="409" Parent="101" UserID="586" DisplayStyle="Line" Hidden="1" XYZ="1.55338930032004,0.0324444183010676,2.11781341040586" Connections="1532" ForcefieldType="h1" Charge="0.053" Components="H" Visible="0">
							<Properties Force="354.192499918084,-309.113416857855,-480.835229412399" RelativeVelocity="-0.362680913379054,-0.416227411183321,0.275691628554649"/>
						</Atom3d>
						<Bond ID="1532" Mapping="409" Parent="101" Hidden="1" Connects="1519,1531" Visible="0"/>
						<Atom3d ID="1533" HasProperties="1" Mapping="409" Parent="101" UserID="587" DisplayStyle="Line" Hidden="1" XYZ="1.58247194634953,0.0277200821650642,2.06633237302924" Connections="1534" ForcefieldType="h1" Charge="0.053" Components="H" Visible="0">
							<Properties Force="-143.024977507468,-211.270872154014,400.717121934693" RelativeVelocity="-0.0314874086190903,0.301525770273015,-0.442383679680314"/>
						</Atom3d>
						<Bond ID="1534" Mapping="409" Parent="101" Hidden="1" Connects="1519,1533" Visible="0"/>
						<Atom3d ID="1535" HasProperties="1" Mapping="409" Parent="101" UserID="588" DisplayStyle="Line" Hidden="1" XYZ="1.60459932159477,0.00473372624331407,2.11674564068865" Connections="1536" ForcefieldType="h1" Charge="0.053" Components="H" Visible="0">
							<Properties Force="-81.128894660267,-163.295683190479,-170.882432224741" RelativeVelocity="0.184807298454996,0.228627353218152,-0.050684418789329"/>
						</Atom3d>
						<Bond ID="1536" Mapping="409" Parent="101" Hidden="1" Connects="1519,1535" Visible="0"/>
						<Molecule ID="101" Mapping="409" Parent="2" Children="ci(24):23+1514,5679" Name="Sketch 25" XYZ="0.448065734223708,0.0640093906008154,0.192028171802445" Visible="0"/>
						<Atom3d ID="1537" HasProperties="1" Mapping="409" Parent="103" UserID="589" DisplayStyle="Line" XYZ="0.979563892861248,1.33066526849719,-1.18278178403755" Connections="1539,1545,1547" ForcefieldType="c3&apos;" Charge="0.374" Components="C" Visible="0">
							<Properties Force="-161.157004903709,1079.03207885002,81.298983208941" RelativeVelocity="0.0713010277137331,-0.00565702235323462,-0.119953868330788"/>
						</Atom3d>
						<Atom3d ID="1538" HasProperties="1" Mapping="409" Parent="103" UserID="590" DisplayStyle="Line" XYZ="0.951457709942259,1.30358574830594,-1.16298728006925" Connections="1539,1541,1543" ForcefieldType="n3m" Charge="-0.446" Components="N" Visible="0">
							<Properties Force="299.855923991881,-394.921475229286,-45.4686843541127" RelativeVelocity="-0.0918597293469149,-0.176267940771987,-0.172254352225857"/>
						</Atom3d>
						<Bond ID="1539" Mapping="409" Parent="103" Connects="1537,1538" Visible="0"/>
						<Atom3d ID="1540" HasProperties="1" Mapping="409" Parent="103" UserID="591" DisplayStyle="Line" XYZ="0.928257271210364,1.32011255244456,-1.12622914254221" Connections="1541,1549,1551,1553" ForcefieldType="c4" Charge="0.064" Components="C" Visible="0">
							<Properties Force="-827.175465019255,255.557180244985,232.9410847801" RelativeVelocity="0.132513674947802,-0.132692984679837,-0.00704314037975472"/>
						</Atom3d>
						<Bond ID="1541" Mapping="409" Parent="103" Connects="1538,1540" Visible="0"/>
						<Atom3d ID="1542" HasProperties="1" Mapping="409" Parent="103" UserID="592" DisplayStyle="Line" XYZ="0.956725031460613,1.25550355702511,-1.1653507255535" Connections="1543,1555,1557,1559" ForcefieldType="c4" Charge="0.064" Components="C" Visible="0">
							<Properties Force="653.592596820616,143.98344506549,-470.968448295999" RelativeVelocity="-0.0636030285388603,-0.0328802520988217,0.205525235884163"/>
						</Atom3d>
						<Bond ID="1543" Mapping="409" Parent="103" Connects="1538,1542" Visible="0"/>
						<Atom3d ID="1544" HasProperties="1" Mapping="409" Parent="103" UserID="593" DisplayStyle="Line" XYZ="0.98200240136312,1.37071658674866,-1.17690003610579" Connections="1545" ForcefieldType="o1=" Charge="-0.45" Components="O" Visible="0">
							<Properties Force="-259.825262908931,-1070.98035468282,-78.5348620351244" RelativeVelocity="0.0605284857817814,0.0344742082979932,-0.0326232834734606"/>
						</Atom3d>
						<Bond ID="1545" Mapping="409" Parent="103" Connects="1537,1544" Type="Double" Visible="0"/>
						<Atom3d ID="1546" HasProperties="1" Mapping="409" Parent="103" UserID="594" DisplayStyle="Line" Hidden="1" XYZ="0.998934555293999,1.31444479701799,-1.20786734606709" Connections="1547" ForcefieldType="h1" Charge="0.076" Components="H" Visible="0">
							<Properties Force="363.695991176259,-279.248329434126,-370.524758578823" RelativeVelocity="-0.916911455728051,-0.172646735206555,0.721059543644104"/>
						</Atom3d>
						<Bond ID="1547" Mapping="409" Parent="103" Hidden="1" Connects="1537,1546" Visible="0"/>
						<Atom3d ID="1548" HasProperties="1" Mapping="409" Parent="103" UserID="595" DisplayStyle="Line" Hidden="1" XYZ="0.893389844353261,1.3292590957432,-1.1366312277536" Connections="1549" ForcefieldType="h1" Charge="0.053" Components="H" Visible="0">
							<Properties Force="734.149793231919,-308.5334838641,530.102458644137" RelativeVelocity="0.389393904482087,0.218140995429721,-0.343948188346529"/>
						</Atom3d>
						<Bond ID="1549" Mapping="409" Parent="103" Hidden="1" Connects="1540,1548" Visible="0"/>
						<Atom3d ID="1550" HasProperties="1" Mapping="409" Parent="103" UserID="596" DisplayStyle="Line" Hidden="1" XYZ="0.944106406821462,1.34970390630404,-1.11389180914327" Connections="1551" ForcefieldType="h1" Charge="0.053" Components="H" Visible="0">
							<Properties Force="-41.9706962489309,160.288206742196,106.135742045214" RelativeVelocity="-0.225158636837767,0.281812034104354,0.301469294251332"/>
						</Atom3d>
						<Bond ID="1551" Mapping="409" Parent="103" Hidden="1" Connects="1540,1550" Visible="0"/>
						<Atom3d ID="1552" HasProperties="1" Mapping="409" Parent="103" UserID="597" DisplayStyle="Line" Hidden="1" XYZ="0.930399285172827,1.2958909338123,-1.09917166998459" Connections="1553" ForcefieldType="h1" Charge="0.053" Components="H" Visible="0">
							<Properties Force="-402.36422821496,190.146142640484,-131.724114306413" RelativeVelocity="-0.138322507414259,-0.855494207286912,-0.157570309110663"/>
						</Atom3d>
						<Bond ID="1553" Mapping="409" Parent="103" Hidden="1" Connects="1540,1552" Visible="0"/>
						<Atom3d ID="1554" HasProperties="1" Mapping="409" Parent="103" UserID="598" DisplayStyle="Line" Hidden="1" XYZ="0.973646364882407,1.24241935171086,-1.13482135116221" Connections="1555" ForcefieldType="h1" Charge="0.053" Components="H" Visible="0">
							<Properties Force="-467.085642024446,68.8123716840041,-664.280065363372" RelativeVelocity="0.91435894752045,0.500113613036242,0.13587781992146"/>
						</Atom3d>
						<Bond ID="1555" Mapping="409" Parent="103" Hidden="1" Connects="1542,1554" Visible="0"/>
						<Atom3d ID="1556" HasProperties="1" Mapping="409" Parent="103" UserID="599" DisplayStyle="Line" Hidden="1" XYZ="0.978613905515744,1.24952205626607,-1.19436235269043" Connections="1557" ForcefieldType="h1" Charge="0.053" Components="H" Visible="0">
							<Properties Force="-389.49380228583,-75.3726494771531,507.651338598497" RelativeVelocity="-0.426303418622042,-1.4705122793152,-0.254938667721585"/>
						</Atom3d>
						<Bond ID="1557" Mapping="409" Parent="103" Hidden="1" Connects="1542,1556" Visible="0"/>
						<Atom3d ID="1558" HasProperties="1" Mapping="409" Parent="103" UserID="600" DisplayStyle="Line" Hidden="1" XYZ="0.925405444610613,1.23814456641785,-1.17313111880719" Connections="1559" ForcefieldType="h1" Charge="0.053" Components="H" Visible="0">
							<Properties Force="464.631778061316,250.845353533896,448.289502877647" RelativeVelocity="0.273681432113388,0.381077332408364,0.361260617796299"/>
						</Atom3d>
						<Bond ID="1559" Mapping="409" Parent="103" Hidden="1" Connects="1542,1558" Visible="0"/>
						<Molecule ID="103" Mapping="409" Parent="2" Children="ci(24):23+1537,5680" Name="Sketch 25" XYZ="0.448065734223708,0.0640093906008154,0.192028171802445" Visible="0"/>
						<Atom3d ID="1560" HasProperties="1" Mapping="409" Parent="105" UserID="601" DisplayStyle="Line" XYZ="0.585420214039252,0.175953977657137,0.761605216666832" Connections="1562,1568,1570" ForcefieldType="c3&apos;" Charge="0.374" Components="C">
							<Properties Force="-959.965800988539,747.563237810998,-1364.55174744732" RelativeVelocity="0.0465973077781337,0.0202632300008724,0.303237446633917"/>
						</Atom3d>
						<Atom3d ID="1561" HasProperties="1" Mapping="409" Parent="105" UserID="602" DisplayStyle="Line" XYZ="0.571465381267648,0.144802512771921,0.733901121927779" Connections="1562,1564,1566" ForcefieldType="n3m" Charge="-0.446" Components="N">
							<Properties Force="420.26383800231,-1227.3079313795,-332.66326684351" RelativeVelocity="0.0436478651502002,-0.224608527862885,-0.0796216048557349"/>
						</Atom3d>
						<Bond ID="1562" Mapping="409" Parent="105" Connects="1560,1561"/>
						<Atom3d ID="1563" HasProperties="1" Mapping="409" Parent="105" UserID="603" DisplayStyle="Line" XYZ="0.571805566598543,0.0986682897416053,0.750007746049169" Connections="1564,1572,1574,1576" ForcefieldType="c4" Charge="0.064" Components="C">
							<Properties Force="164.153389889559,-313.91720422595,-6.2273762592366" RelativeVelocity="-0.244262722128726,-0.0022314962062925,0.057837652773944"/>
						</Atom3d>
						<Bond ID="1564" Mapping="409" Parent="105" Connects="1561,1563"/>
						<Atom3d ID="1565" HasProperties="1" Mapping="409" Parent="105" UserID="604" DisplayStyle="Line" XYZ="0.57525994197459,0.14399237562776,0.685662314787621" Connections="1566,1578,1580,1582" ForcefieldType="c4" Charge="0.064" Components="C">
							<Properties Force="127.291120078283,1253.18481615232,426.835399408614" RelativeVelocity="-0.0419720448926546,0.0529329078197554,0.0560802511094037"/>
						</Atom3d>
						<Bond ID="1566" Mapping="409" Parent="105" Connects="1561,1565"/>
						<Atom3d ID="1567" HasProperties="1" Mapping="409" Parent="105" UserID="605" DisplayStyle="Line" XYZ="0.586231510684284,0.170776797775271,0.800331388123461" Connections="1568" ForcefieldType="o1=" Charge="-0.45" Components="O">
							<Properties Force="456.623473247366,-69.647681705709,1047.3555352859" RelativeVelocity="-0.114548095115608,0.0550646822706442,-0.102280104497276"/>
						</Atom3d>
						<Bond ID="1568" Mapping="409" Parent="105" Connects="1560,1567" Type="Double"/>
						<Atom3d ID="1569" HasProperties="1" Mapping="409" Parent="105" UserID="606" DisplayStyle="Line" Hidden="1" XYZ="0.585689078068137,0.210304179337626,0.746040510390701" Connections="1570" ForcefieldType="h1" Charge="0.076" Components="H">
							<Properties Force="286.872650195889,-664.311318473964,71.0813598969224" RelativeVelocity="-0.3069175890775,-0.810702856604349,0.240700040593486"/>
						</Atom3d>
						<Bond ID="1570" Mapping="409" Parent="105" Hidden="1" Connects="1560,1569"/>
						<Atom3d ID="1571" HasProperties="1" Mapping="409" Parent="105" UserID="607" DisplayStyle="Line" Hidden="1" XYZ="0.544494752594303,0.0807071755626852,0.733515121892084" Connections="1572" ForcefieldType="h1" Charge="0.053" Components="H">
							<Properties Force="214.792329990542,153.014652210988,395.979508301041" RelativeVelocity="-0.572868725128395,0.256721840255719,-0.103874630705585"/>
						</Atom3d>
						<Bond ID="1572" Mapping="409" Parent="105" Hidden="1" Connects="1563,1571"/>
						<Atom3d ID="1573" HasProperties="1" Mapping="409" Parent="105" UserID="608" DisplayStyle="Line" Hidden="1" XYZ="0.570352650250292,0.0961603286645191,0.786244221077885" Connections="1574" ForcefieldType="h1" Charge="0.053" Components="H">
							<Properties Force="-371.668654261809,194.709969804354,-344.056495034079" RelativeVelocity="0.134573616894633,-0.0632192911549932,-0.648338978849692"/>
						</Atom3d>
						<Bond ID="1574" Mapping="409" Parent="105" Hidden="1" Connects="1563,1573"/>
						<Atom3d ID="1575" HasProperties="1" Mapping="409" Parent="105" UserID="609" DisplayStyle="Line" Hidden="1" XYZ="0.602087887627029,0.0789366492928473,0.741960600899392" Connections="1576" ForcefieldType="h1" Charge="0.053" Components="H">
							<Properties Force="-265.516379876574,606.494033964366,-87.032854185116" RelativeVelocity="0.513998167697294,-0.445581253038233,-0.298871769241039"/>
						</Atom3d>
						<Bond ID="1576" Mapping="409" Parent="105" Hidden="1" Connects="1563,1575"/>
						<Atom3d ID="1577" HasProperties="1" Mapping="409" Parent="105" UserID="610" DisplayStyle="Line" Hidden="1" XYZ="0.60479226761646,0.127255784422097,0.677035220056298" Connections="1578" ForcefieldType="h1" Charge="0.053" Components="H">
							<Properties Force="536.42514657985,-532.194575350769,-272.09926567673" RelativeVelocity="0.498913853410156,0.171730338486571,0.647514678313982"/>
						</Atom3d>
						<Bond ID="1578" Mapping="409" Parent="105" Hidden="1" Connects="1565,1577"/>
						<Atom3d ID="1579" HasProperties="1" Mapping="409" Parent="105" UserID="611" DisplayStyle="Line" Hidden="1" XYZ="0.579501532714528,0.177220008731113,0.671966073501728" Connections="1580" ForcefieldType="h1" Charge="0.053" Components="H">
							<Properties Force="-178.390685099435,-42.5055907574702,210.195904446494" RelativeVelocity="-0.506543779762435,-1.14041435318692,0.413099039084027"/>
						</Atom3d>
						<Bond ID="1580" Mapping="409" Parent="105" Hidden="1" Connects="1565,1579"/>
						<Atom3d ID="1581" HasProperties="1" Mapping="409" Parent="105" UserID="612" DisplayStyle="Line" Hidden="1" XYZ="0.547289286834659,0.128960364484495,0.66937311052635" Connections="1582" ForcefieldType="h1" Charge="0.053" Components="H">
							<Properties Force="-261.994727567986,-163.277406814044,132.019331431554" RelativeVelocity="0.208531653236081,0.486707329448749,-0.572618006182668"/>
						</Atom3d>
						<Bond ID="1582" Mapping="409" Parent="105" Hidden="1" Connects="1565,1581"/>
						<Molecule ID="105" Mapping="409" Parent="2" Children="ci(24):23+1560,5681" Name="Sketch 25" XYZ="0.448065734223708,0.0640093906008154,0.192028171802445"/>
						<Atom3d ID="1583" HasProperties="1" Mapping="409" Parent="107" UserID="613" DisplayStyle="Line" XYZ="-0.781427597797702,-1.23651943565623,0.448097324575266" Connections="1585,1591,1593" ForcefieldType="c3&apos;" Charge="0.374" Components="C" Visible="0">
							<Properties Force="-1061.70884995702,105.180796535317,959.848426246459" RelativeVelocity="-0.0099155474180839,0.0381329203492498,-0.114376198096562"/>
						</Atom3d>
						<Atom3d ID="1584" HasProperties="1" Mapping="409" Parent="107" UserID="614" DisplayStyle="Line" XYZ="-0.758031375217192,-1.22286317225977,0.414138272850674" Connections="1585,1587,1589" ForcefieldType="n3m" Charge="-0.446" Components="N" Visible="0">
							<Properties Force="-731.363115824646,76.6539120016164,112.64602243678" RelativeVelocity="0.0900443374216217,0.121061010363952,0.301801660091584"/>
						</Atom3d>
						<Bond ID="1585" Mapping="409" Parent="107" Connects="1583,1584" Visible="0"/>
						<Atom3d ID="1586" HasProperties="1" Mapping="409" Parent="107" UserID="615" DisplayStyle="Line" XYZ="-0.741889500045652,-1.25296250482326,0.382113806365832" Connections="1587,1595,1597,1599" ForcefieldType="c4" Charge="0.064" Components="C" Visible="0">
							<Properties Force="1352.14478747612,402.861480881466,-888.960342303753" RelativeVelocity="-0.220441161586711,-0.0666380520814094,-0.0439791141312052"/>
						</Atom3d>
						<Bond ID="1587" Mapping="409" Parent="107" Connects="1584,1586" Visible="0"/>
						<Atom3d ID="1588" HasProperties="1" Mapping="409" Parent="107" UserID="616" DisplayStyle="Line" XYZ="-0.747902457650122,-1.17626977219281,0.411535338212604" Connections="1589,1601,1603,1605" ForcefieldType="c4" Charge="0.064" Components="C" Visible="0">
							<Properties Force="-317.449707503163,-326.326973955008,246.634716540134" RelativeVelocity="0.141686232408754,-0.0723437135752181,-0.0743911012477218"/>
						</Atom3d>
						<Bond ID="1589" Mapping="409" Parent="107" Connects="1584,1588" Visible="0"/>
						<Atom3d ID="1590" HasProperties="1" Mapping="409" Parent="107" UserID="617" DisplayStyle="Line" XYZ="-0.795261031586512,-1.2731296424181,0.456832344255704" Connections="1591" ForcefieldType="o1=" Charge="-0.45" Components="O" Visible="0">
							<Properties Force="498.298468577361,42.6880771707988,-525.721392129508" RelativeVelocity="0.00626641287919961,-0.0511734037206518,-0.0459019336418498"/>
						</Atom3d>
						<Bond ID="1591" Mapping="409" Parent="107" Connects="1583,1590" Type="Double" Visible="0"/>
						<Atom3d ID="1592" HasProperties="1" Mapping="409" Parent="107" UserID="618" DisplayStyle="Line" Hidden="1" XYZ="-0.792085495912902,-1.20919600996346,0.470676933819728" Connections="1593" ForcefieldType="h1" Charge="0.076" Components="H" Visible="0">
							<Properties Force="348.014383453453,41.8348770854501,-298.329468199003" RelativeVelocity="0.077833914143611,-0.40227268112994,-0.338321344325946"/>
						</Atom3d>
						<Bond ID="1593" Mapping="409" Parent="107" Hidden="1" Connects="1583,1592" Visible="0"/>
						<Atom3d ID="1594" HasProperties="1" Mapping="409" Parent="107" UserID="619" DisplayStyle="Line" Hidden="1" XYZ="-0.750866530653012,-1.2454491329016,0.347116974478867" Connections="1595" ForcefieldType="h1" Charge="0.053" Components="H" Visible="0">
							<Properties Force="-89.6691828641294,51.1222150181102,558.127880772884" RelativeVelocity="-0.690077787359858,0.0623318487531271,-0.406321554484884"/>
						</Atom3d>
						<Bond ID="1595" Mapping="409" Parent="107" Hidden="1" Connects="1586,1594" Visible="0"/>
						<Atom3d ID="1596" HasProperties="1" Mapping="409" Parent="107" UserID="620" DisplayStyle="Line" Hidden="1" XYZ="-0.750762601092872,-1.28574101435414,0.389489066786653" Connections="1597" ForcefieldType="h1" Charge="0.053" Components="H" Visible="0">
							<Properties Force="-410.702380064149,-724.629517851419,233.144417733419" RelativeVelocity="0.425940025090369,-0.162509536432838,0.0698533263305634"/>
						</Atom3d>
						<Bond ID="1597" Mapping="409" Parent="107" Hidden="1" Connects="1586,1596" Visible="0"/>
						<Atom3d ID="1598" HasProperties="1" Mapping="409" Parent="107" UserID="621" DisplayStyle="Line" Hidden="1" XYZ="-0.705114334798572,-1.25344602882257,0.38334037706702" Connections="1599" ForcefieldType="h1" Charge="0.053" Components="H" Visible="0">
							<Properties Force="-325.290231461856,94.8011204775153,-98.7973691471876" RelativeVelocity="-0.158989223467133,-0.140563587813123,-1.31220889098783"/>
						</Atom3d>
						<Bond ID="1599" Mapping="409" Parent="107" Hidden="1" Connects="1586,1598" Visible="0"/>
						<Atom3d ID="1600" HasProperties="1" Mapping="409" Parent="107" UserID="622" DisplayStyle="Line" Hidden="1" XYZ="-0.715184985769642,-1.17260370062132,0.424532802885758" Connections="1601" ForcefieldType="h1" Charge="0.053" Components="H" Visible="0">
							<Properties Force="236.208246002142,441.537441521624,332.494811056337" RelativeVelocity="0.0408114092985881,-0.772641953779724,-0.59050899160815"/>
						</Atom3d>
						<Bond ID="1601" Mapping="409" Parent="107" Hidden="1" Connects="1588,1600" Visible="0"/>
						<Atom3d ID="1602" HasProperties="1" Mapping="409" Parent="107" UserID="623" DisplayStyle="Line" Hidden="1" XYZ="-0.774257479381162,-1.15594070410286,0.426147764577744" Connections="1603" ForcefieldType="h1" Charge="0.053" Components="H" Visible="0">
							<Properties Force="385.461415346325,-261.836052751245,313.284595730751" RelativeVelocity="0.638565464413231,0.048326009599762,1.23010272090408"/>
						</Atom3d>
						<Bond ID="1603" Mapping="409" Parent="107" Hidden="1" Connects="1588,1602" Visible="0"/>
						<Atom3d ID="1604" HasProperties="1" Mapping="409" Parent="107" UserID="624" DisplayStyle="Line" Hidden="1" XYZ="-0.747166231808372,-1.1644200185257,0.378754415156253" Connections="1605" ForcefieldType="h1" Charge="0.053" Components="H" Visible="0">
							<Properties Force="68.5235137031194,-21.1484250229149,-892.77223437023" RelativeVelocity="0.347919334527873,0.390425108744161,-0.492468536027807"/>
						</Atom3d>
						<Bond ID="1605" Mapping="409" Parent="107" Hidden="1" Connects="1588,1604" Visible="0"/>
						<Molecule ID="107" Mapping="409" Parent="2" Children="ci(24):23+1583,5682" Name="Sketch 25" XYZ="0.448065734223708,0.0640093906008154,0.192028171802445" Visible="0"/>
						<Atom3d ID="1606" HasProperties="1" Mapping="409" Parent="109" UserID="625" DisplayStyle="Line" XYZ="1.17233618895518,2.49211211292058,0.695818287020624" Connections="1608,1614,1616" ForcefieldType="c3&apos;" Charge="0.374" Components="C" Visible="0">
							<Properties Force="-1132.95078653452,678.527460145615,-26.4108978074551" RelativeVelocity="0.100618830587146,-0.161313897023844,0.076409809161507"/>
						</Atom3d>
						<Atom3d ID="1607" HasProperties="1" Mapping="409" Parent="109" UserID="626" DisplayStyle="Line" XYZ="1.14499789827446,2.52025386488102,0.673911536429875" Connections="1608,1610,1612" ForcefieldType="n3m" Charge="-0.446" Components="N" Visible="0">
							<Properties Force="1691.87032910895,-902.154961187982,177.017786359845" RelativeVelocity="-0.0882792271197257,0.141743687217958,0.0256719844552336"/>
						</Atom3d>
						<Bond ID="1608" Mapping="409" Parent="109" Connects="1606,1607" Visible="0"/>
						<Atom3d ID="1609" HasProperties="1" Mapping="409" Parent="109" UserID="627" DisplayStyle="Line" XYZ="1.16361372164252,2.55629420863432,0.649963466198579" Connections="1610,1618,1620,1622" ForcefieldType="c4" Charge="0.064" Components="C" Visible="0">
							<Properties Force="879.678518120326,-63.6954189105571,-601.885779825766" RelativeVelocity="0.21309043360896,0.0741180167311624,-0.202925498776848"/>
						</Atom3d>
						<Bond ID="1610" Mapping="409" Parent="109" Connects="1607,1609" Visible="0"/>
						<Atom3d ID="1611" HasProperties="1" Mapping="409" Parent="109" UserID="628" DisplayStyle="Line" XYZ="1.09930688622815,2.51439393802142,0.676433041082566" Connections="1612,1624,1626,1628" ForcefieldType="c4" Charge="0.064" Components="C" Visible="0">
							<Properties Force="-159.266395990784,421.233136477098,173.626499257386" RelativeVelocity="-0.0824293486387116,0.0531174983152343,-0.173902523313312"/>
						</Atom3d>
						<Bond ID="1612" Mapping="409" Parent="109" Connects="1607,1611" Visible="0"/>
						<Atom3d ID="1613" HasProperties="1" Mapping="409" Parent="109" UserID="629" DisplayStyle="Line" XYZ="1.21136082098275,2.49273269951601,0.695840862132084" Connections="1614" ForcefieldType="o1=" Charge="-0.45" Components="O" Visible="0">
							<Properties Force="1252.02555789756,131.711621325264,-307.381927642796" RelativeVelocity="-0.0768384767971179,0.099499971428471,-0.129042018514632"/>
						</Atom3d>
						<Bond ID="1614" Mapping="409" Parent="109" Connects="1606,1613" Type="Double" Visible="0"/>
						<Atom3d ID="1615" HasProperties="1" Mapping="409" Parent="109" UserID="630" DisplayStyle="Line" Hidden="1" XYZ="1.1552993183736,2.46950300436042,0.717673275179341" Connections="1616" ForcefieldType="h1" Charge="0.076" Components="H" Visible="0">
							<Properties Force="-517.873942900637,-398.504901797711,104.807498784911" RelativeVelocity="-0.347076112159966,1.05210092399634,-0.160827170541332"/>
						</Atom3d>
						<Bond ID="1616" Mapping="409" Parent="109" Hidden="1" Connects="1606,1615" Visible="0"/>
						<Atom3d ID="1617" HasProperties="1" Mapping="409" Parent="109" UserID="631" DisplayStyle="Line" Hidden="1" XYZ="1.19790195368536,2.56179935423768,0.662081619805089" Connections="1618" ForcefieldType="h1" Charge="0.053" Components="H" Visible="0">
							<Properties Force="-561.37182171379,166.070978973597,-19.3451967409614" RelativeVelocity="-0.113858380854837,-0.0519667300754225,0.0590476418438823"/>
						</Atom3d>
						<Bond ID="1618" Mapping="409" Parent="109" Hidden="1" Connects="1609,1617" Visible="0"/>
						<Atom3d ID="1619" HasProperties="1" Mapping="409" Parent="109" UserID="632" DisplayStyle="Line" Hidden="1" XYZ="1.14349914116865,2.58605936701931,0.653938015979617" Connections="1620" ForcefieldType="h1" Charge="0.053" Components="H" Visible="0">
							<Properties Force="169.106276457345,-32.3969588527313,-102.368334155128" RelativeVelocity="0.056530741666835,-0.748028746161017,0.393060032095439"/>
						</Atom3d>
						<Bond ID="1620" Mapping="409" Parent="109" Hidden="1" Connects="1609,1619" Visible="0"/>
						<Atom3d ID="1621" HasProperties="1" Mapping="409" Parent="109" UserID="633" DisplayStyle="Line" Hidden="1" XYZ="1.16898190150652,2.5479833906024,0.614414932739938" Connections="1622" ForcefieldType="h1" Charge="0.053" Components="H" Visible="0">
							<Properties Force="-360.718590883684,198.280964945728,381.039541267775" RelativeVelocity="0.313195885873682,0.420843219131985,0.841483096862959"/>
						</Atom3d>
						<Bond ID="1622" Mapping="409" Parent="109" Hidden="1" Connects="1609,1621" Visible="0"/>
						<Atom3d ID="1623" HasProperties="1" Mapping="409" Parent="109" UserID="634" DisplayStyle="Line" Hidden="1" XYZ="1.08533487508721,2.49651431530787,0.647865623332398" Connections="1624" ForcefieldType="h1" Charge="0.053" Components="H" Visible="0">
							<Properties Force="25.4118786493838,231.592198276498,332.43747122355" RelativeVelocity="0.0867569963610891,0.144184655758277,-0.145106393628944"/>
						</Atom3d>
						<Bond ID="1624" Mapping="409" Parent="109" Hidden="1" Connects="1611,1623" Visible="0"/>
						<Atom3d ID="1625" HasProperties="1" Mapping="409" Parent="109" UserID="635" DisplayStyle="Line" Hidden="1" XYZ="1.08649316205284,2.54738070162146,0.681700501347266" Connections="1626" ForcefieldType="h1" Charge="0.053" Components="H" Visible="0">
							<Properties Force="-584.835638275029,63.3796915067085,-323.696409037963" RelativeVelocity="0.341573844996041,-0.21262457422675,-0.58090007125405"/>
						</Atom3d>
						<Bond ID="1626" Mapping="409" Parent="109" Hidden="1" Connects="1611,1625" Visible="0"/>
						<Atom3d ID="1627" HasProperties="1" Mapping="409" Parent="109" UserID="636" DisplayStyle="Line" Hidden="1" XYZ="1.09547581458244,2.49835497300787,0.707503892276858" Connections="1628" ForcefieldType="h1" Charge="0.053" Components="H" Visible="0">
							<Properties Force="-707.51627275663,-588.135026548771,246.709564537655" RelativeVelocity="-0.578835864216024,0.696914634312137,-0.320128865454033"/>
						</Atom3d>
						<Bond ID="1628" Mapping="409" Parent="109" Hidden="1" Connects="1611,1627" Visible="0"/>
						<Molecule ID="109" Mapping="409" Parent="2" Children="ci(24):23+1606,5683" Name="Sketch 25" XYZ="0.448065734223708,0.0640093906008154,0.192028171802445" Visible="0"/>
						<Atom3d ID="1629" HasProperties="1" Mapping="409" Parent="111" UserID="637" DisplayStyle="Line" XYZ="1.6170930271495,1.59972338093845,0.371819010922265" Connections="1631,1637,1639" ForcefieldType="c3&apos;" Charge="0.374" Components="C" Visible="0">
							<Properties Force="685.824595182244,-1949.7710213075,855.040762629636" RelativeVelocity="0.12385974168954,-0.105651573877384,-0.0356881912168417"/>
						</Atom3d>
						<Atom3d ID="1630" HasProperties="1" Mapping="409" Parent="111" UserID="638" DisplayStyle="Line" XYZ="1.61138157806147,1.62272451061749,0.337162311153489" Connections="1631,1633,1635" ForcefieldType="n3m" Charge="-0.446" Components="N" Visible="0">
							<Properties Force="-101.766202533431,1441.74233141774,-550.253887553698" RelativeVelocity="-0.13035294587281,-0.0381798640749909,0.0758982286100842"/>
						</Atom3d>
						<Bond ID="1631" Mapping="409" Parent="111" Connects="1629,1630" Visible="0"/>
						<Atom3d ID="1632" HasProperties="1" Mapping="409" Parent="111" UserID="639" DisplayStyle="Line" XYZ="1.59546876862873,1.66717522441976,0.342995242453562" Connections="1633,1641,1643,1645" ForcefieldType="c4" Charge="0.064" Components="C" Visible="0">
							<Properties Force="-1297.28637192007,-383.994440644502,-644.435475208948" RelativeVelocity="0.0734362290598336,0.0778293510555592,0.0610863398406381"/>
						</Atom3d>
						<Bond ID="1633" Mapping="409" Parent="111" Connects="1630,1632" Visible="0"/>
						<Atom3d ID="1634" HasProperties="1" Mapping="409" Parent="111" UserID="640" DisplayStyle="Line" XYZ="1.61587130921513,1.6056444793341,0.292842129054176" Connections="1635,1647,1649,1651" ForcefieldType="c4" Charge="0.064" Components="C" Visible="0">
							<Properties Force="-279.148651736719,-163.632734085308,-764.032921059782" RelativeVelocity="0.00282023051834267,-0.17324513717295,0.0338888584677047"/>
						</Atom3d>
						<Bond ID="1635" Mapping="409" Parent="111" Connects="1630,1634" Visible="0"/>
						<Atom3d ID="1636" HasProperties="1" Mapping="409" Parent="111" UserID="641" DisplayStyle="Line" XYZ="1.60881933713896,1.6099823147785,0.409719299215286" Connections="1637" ForcefieldType="o1=" Charge="-0.45" Components="O" Visible="0">
							<Properties Force="209.05697859636,-286.662387610013,-442.816693078298" RelativeVelocity="0.147269333476454,0.0306010686474798,-0.241063032896316"/>
						</Atom3d>
						<Bond ID="1637" Mapping="409" Parent="111" Connects="1629,1636" Type="Double" Visible="0"/>
						<Atom3d ID="1638" HasProperties="1" Mapping="409" Parent="111" UserID="642" DisplayStyle="Line" Hidden="1" XYZ="1.63291528066568,1.56690873715829,0.36062058213596" Connections="1639" ForcefieldType="h1" Charge="0.076" Components="H" Visible="0">
							<Properties Force="-404.239500664164,499.029459442002,700.449391909279" RelativeVelocity="0.342945072676765,0.094483857983366,-0.587441510694476"/>
						</Atom3d>
						<Bond ID="1639" Mapping="409" Parent="111" Hidden="1" Connects="1629,1638" Visible="0"/>
						<Atom3d ID="1640" HasProperties="1" Mapping="409" Parent="111" UserID="643" DisplayStyle="Line" Hidden="1" XYZ="1.58150501234449,1.67367920273389,0.375894442427868" Connections="1641" ForcefieldType="h1" Charge="0.053" Components="H" Visible="0">
							<Properties Force="441.131129465825,7.72759554934871,-130.87152745571" RelativeVelocity="-0.554887148001898,-0.0136272535205951,-0.0464149989498457"/>
						</Atom3d>
						<Bond ID="1641" Mapping="409" Parent="111" Hidden="1" Connects="1632,1640" Visible="0"/>
						<Atom3d ID="1642" HasProperties="1" Mapping="409" Parent="111" UserID="644" DisplayStyle="Line" Hidden="1" XYZ="1.56604169177055,1.66803616131248,0.321497581000969" Connections="1643" ForcefieldType="h1" Charge="0.053" Components="H" Visible="0">
							<Properties Force="159.533923249937,350.096844618011,55.0442925655601" RelativeVelocity="-0.541710059521979,-0.0225581319888703,-0.773304545098144"/>
						</Atom3d>
						<Bond ID="1643" Mapping="409" Parent="111" Hidden="1" Connects="1632,1642" Visible="0"/>
						<Atom3d ID="1644" HasProperties="1" Mapping="409" Parent="111" UserID="645" DisplayStyle="Line" Hidden="1" XYZ="1.6181025478495,1.6918426155772,0.330850501203549" Connections="1645" ForcefieldType="h1" Charge="0.053" Components="H" Visible="0">
							<Properties Force="204.455780654863,212.221608773901,159.552167685596" RelativeVelocity="-0.46603062583206,0.65702504146534,-0.734716843588335"/>
						</Atom3d>
						<Bond ID="1645" Mapping="409" Parent="111" Hidden="1" Connects="1632,1644" Visible="0"/>
						<Atom3d ID="1646" HasProperties="1" Mapping="409" Parent="111" UserID="646" DisplayStyle="Line" Hidden="1" XYZ="1.58586226838537,1.5870639688759,0.281638932065033" Connections="1647" ForcefieldType="h1" Charge="0.053" Components="H" Visible="0">
							<Properties Force="338.86342705965,499.577256025204,192.440384266985" RelativeVelocity="1.10330101996012,-0.0949193353723196,-0.310574532141015"/>
						</Atom3d>
						<Bond ID="1647" Mapping="409" Parent="111" Hidden="1" Connects="1634,1646" Visible="0"/>
						<Atom3d ID="1648" HasProperties="1" Mapping="409" Parent="111" UserID="647" DisplayStyle="Line" Hidden="1" XYZ="1.64204703168002,1.58107919303521,0.290783117301106" Connections="1649" ForcefieldType="h1" Charge="0.053" Components="H" Visible="0">
							<Properties Force="136.80217876422,171.740248169649,75.8245295275891" RelativeVelocity="-0.22310086134411,0.737601884371503,0.0859337807651546"/>
						</Atom3d>
						<Bond ID="1649" Mapping="409" Parent="111" Hidden="1" Connects="1634,1648" Visible="0"/>
						<Atom3d ID="1650" HasProperties="1" Mapping="409" Parent="111" UserID="648" DisplayStyle="Line" Hidden="1" XYZ="1.62268371307164,1.6330699198393,0.268528996721883" Connections="1651" ForcefieldType="h1" Charge="0.053" Components="H" Visible="0">
							<Properties Force="-59.6740754673856,-572.285155844925,558.259655445175" RelativeVelocity="-0.396548314931842,0.420617756351374,-0.854905678970323"/>
						</Atom3d>
						<Bond ID="1651" Mapping="409" Parent="111" Hidden="1" Connects="1634,1650" Visible="0"/>
						<Molecule ID="111" Mapping="409" Parent="2" Children="ci(24):23+1629,5684" Name="Sketch 25" XYZ="0.448065734223708,0.0640093906008154,0.192028171802445" Visible="0"/>
						<Atom3d ID="1652" HasProperties="1" Mapping="409" Parent="113" UserID="649" DisplayStyle="Line" XYZ="2.6528146424301,0.476109209431687,2.43441531025607" Connections="1654,1660,1662" ForcefieldType="c3&apos;" Charge="0.374" Components="C" Visible="0">
							<Properties Force="211.709285564899,241.72206056018,1172.91248082761" RelativeVelocity="0.0881069116178583,-0.0536792525595716,-0.174800206568102"/>
						</Atom3d>
						<Atom3d ID="1653" HasProperties="1" Mapping="409" Parent="113" UserID="650" DisplayStyle="Line" XYZ="2.62396157265104,0.483972452351447,2.46755331384362" Connections="1654,1656,1658" ForcefieldType="n3m" Charge="-0.446" Components="N" Visible="0">
							<Properties Force="138.340571511667,-37.3856621678155,-566.074438701856" RelativeVelocity="-0.0826690391514774,-0.120005080267147,-0.330669127343345"/>
						</Atom3d>
						<Bond ID="1654" Mapping="409" Parent="113" Connects="1652,1653" Visible="0"/>
						<Atom3d ID="1655" HasProperties="1" Mapping="409" Parent="113" UserID="651" DisplayStyle="Line" XYZ="2.59547359016515,0.445249870332294,2.47426721197517" Connections="1656,1664,1666,1668" ForcefieldType="c4" Charge="0.064" Components="C" Visible="0">
							<Properties Force="1279.51368531989,16.1587261982031,-846.31975751866" RelativeVelocity="-0.101677401963831,0.0733167185035446,0.031563551741143"/>
						</Atom3d>
						<Bond ID="1656" Mapping="409" Parent="113" Connects="1653,1655" Visible="0"/>
						<Atom3d ID="1657" HasProperties="1" Mapping="409" Parent="113" UserID="652" DisplayStyle="Line" XYZ="2.61634242947525,0.529999776272902,2.48459758153542" Connections="1658,1670,1672,1674" ForcefieldType="c4" Charge="0.064" Components="C" Visible="0">
							<Properties Force="-324.640169142458,-1538.42914430852,398.906671184712" RelativeVelocity="-0.0958705935142695,0.068946125842835,0.0520925787252694"/>
						</Atom3d>
						<Bond ID="1658" Mapping="409" Parent="113" Connects="1653,1657" Visible="0"/>
						<Atom3d ID="1659" HasProperties="1" Mapping="409" Parent="113" UserID="653" DisplayStyle="Line" XYZ="2.6564760426859,0.441263516020124,2.41596126735658" Connections="1660" ForcefieldType="o1=" Charge="-0.45" Components="O" Visible="0">
							<Properties Force="-178.136734887386,-200.975075300347,-380.519349419093" RelativeVelocity="0.0853476294081944,-0.173396830869209,0.0414485481670944"/>
						</Atom3d>
						<Bond ID="1660" Mapping="409" Parent="113" Connects="1652,1659" Type="Double" Visible="0"/>
						<Atom3d ID="1661" HasProperties="1" Mapping="409" Parent="113" UserID="654" DisplayStyle="Line" Hidden="1" XYZ="2.67848980343037,0.501646120337906,2.43249732991472" Connections="1662" ForcefieldType="h1" Charge="0.076" Components="H" Visible="0">
							<Properties Force="-82.0617672947399,368.179359622494,-304.546436702453" RelativeVelocity="-1.16192462962472,-0.0814416118119521,-0.282454191921063"/>
						</Atom3d>
						<Bond ID="1662" Mapping="409" Parent="113" Hidden="1" Connects="1652,1661" Visible="0"/>
						<Atom3d ID="1663" HasProperties="1" Mapping="409" Parent="113" UserID="655" DisplayStyle="Line" Hidden="1" XYZ="2.61624614282159,0.416180534186997,2.47876981214256" Connections="1664" ForcefieldType="h1" Charge="0.053" Components="H" Visible="0">
							<Properties Force="38.4910287375988,113.766300071614,391.769299142792" RelativeVelocity="-0.287737442462753,-0.806482374263118,0.37762912672446"/>
						</Atom3d>
						<Bond ID="1664" Mapping="409" Parent="113" Hidden="1" Connects="1655,1663" Visible="0"/>
						<Atom3d ID="1665" HasProperties="1" Mapping="409" Parent="113" UserID="656" DisplayStyle="Line" Hidden="1" XYZ="2.57792764431907,0.43727336084403,2.44504795788082" Connections="1666" ForcefieldType="h1" Charge="0.053" Components="H" Visible="0">
							<Properties Force="-548.851848948015,125.062857844448,-605.101964994121" RelativeVelocity="-0.507636465530764,0.496520350288446,-1.03295084943699"/>
						</Atom3d>
						<Bond ID="1666" Mapping="409" Parent="113" Hidden="1" Connects="1655,1665" Visible="0"/>
						<Atom3d ID="1667" HasProperties="1" Mapping="409" Parent="113" UserID="657" DisplayStyle="Line" Hidden="1" XYZ="2.57339079374624,0.44816031278138,2.4996008592916" Connections="1668" ForcefieldType="h1" Charge="0.053" Components="H" Visible="0">
							<Properties Force="-982.398103642614,363.897098213405,1403.27302704443" RelativeVelocity="0.468140405921935,-0.0112589329337045,0.772316188494866"/>
						</Atom3d>
						<Bond ID="1668" Mapping="409" Parent="113" Hidden="1" Connects="1655,1667" Visible="0"/>
						<Atom3d ID="1669" HasProperties="1" Mapping="409" Parent="113" UserID="658" DisplayStyle="Line" Hidden="1" XYZ="2.61178120297278,0.52766000756364,2.5207517666803" Connections="1670" ForcefieldType="h1" Charge="0.053" Components="H" Visible="0">
							<Properties Force="1.91669823748188,69.2986845723776,-264.162406795985" RelativeVelocity="-0.0478557403125098,-0.573442542749965,-0.117462058352265"/>
						</Atom3d>
						<Bond ID="1670" Mapping="409" Parent="113" Hidden="1" Connects="1657,1669" Visible="0"/>
						<Atom3d ID="1671" HasProperties="1" Mapping="409" Parent="113" UserID="659" DisplayStyle="Line" Hidden="1" XYZ="2.5856066228911,0.543094448089451,2.47085144433433" Connections="1672" ForcefieldType="h1" Charge="0.053" Components="H" Visible="0">
							<Properties Force="497.801279333624,178.331304166002,-122.104760639299" RelativeVelocity="0.326224588548918,-0.597433957793354,0.165584255790957"/>
						</Atom3d>
						<Bond ID="1672" Mapping="409" Parent="113" Hidden="1" Connects="1657,1671" Visible="0"/>
						<Atom3d ID="1673" HasProperties="1" Mapping="409" Parent="113" UserID="660" DisplayStyle="Line" Hidden="1" XYZ="2.64641946241415,0.548053966208337,2.47880320907279" Connections="1674" ForcefieldType="h1" Charge="0.053" Components="H" Visible="0">
							<Properties Force="-149.873492894967,339.547294979412,-289.439894038127" RelativeVelocity="0.717908933068985,0.740406147132839,0.441329936346653"/>
						</Atom3d>
						<Bond ID="1674" Mapping="409" Parent="113" Hidden="1" Connects="1657,1673" Visible="0"/>
						<Molecule ID="113" Mapping="409" Parent="2" Children="ci(24):23+1652,5685" Name="Sketch 25" XYZ="0.448065734223708,0.0640093906008154,0.192028171802445" Visible="0"/>
						<Atom3d ID="1675" HasProperties="1" Mapping="409" Parent="115" UserID="661" DisplayStyle="Line" XYZ="1.76408904854447,1.79831079756791,1.4318262334929" Connections="1677,1683,1685" ForcefieldType="c3&apos;" Charge="0.374" Components="C" Visible="0">
							<Properties Force="-967.934140144203,1030.76620610931,-1254.44832533918" RelativeVelocity="0.061027339100123,-0.181601052023452,-0.0832653838918463"/>
						</Atom3d>
						<Atom3d ID="1676" HasProperties="1" Mapping="409" Parent="115" UserID="662" DisplayStyle="Line" XYZ="1.80092291358971,1.78378068278255,1.41296625824338" Connections="1677,1679,1681" ForcefieldType="n3m" Charge="-0.446" Components="N" Visible="0">
							<Properties Force="187.948142499536,266.832981704138,515.461971118868" RelativeVelocity="0.168344458598913,-0.146156907860454,-0.0395592113420353"/>
						</Atom3d>
						<Bond ID="1677" Mapping="409" Parent="115" Connects="1675,1676" Visible="0"/>
						<Atom3d ID="1678" HasProperties="1" Mapping="409" Parent="115" UserID="663" DisplayStyle="Line" XYZ="1.81748679727648,1.80183828699928,1.3720127969029" Connections="1679,1687,1689,1691" ForcefieldType="c4" Charge="0.064" Components="C" Visible="0">
							<Properties Force="120.696186286584,-543.182549908766,-202.06162323533" RelativeVelocity="-0.0646800525145059,0.123283509583689,-0.00949272200764531"/>
						</Atom3d>
						<Bond ID="1679" Mapping="409" Parent="115" Connects="1676,1678" Visible="0"/>
						<Atom3d ID="1680" HasProperties="1" Mapping="409" Parent="115" UserID="664" DisplayStyle="Line" XYZ="1.82288067287617,1.74514330204325,1.43124140641746" Connections="1681,1693,1695,1697" ForcefieldType="c4" Charge="0.064" Components="C" Visible="0">
							<Properties Force="114.592829765935,-669.860848675717,42.7356006260007" RelativeVelocity="0.0287003799744168,0.236673947401473,0.00727583462666788"/>
						</Atom3d>
						<Bond ID="1681" Mapping="409" Parent="115" Connects="1676,1680" Visible="0"/>
						<Atom3d ID="1682" HasProperties="1" Mapping="409" Parent="115" UserID="665" DisplayStyle="Line" XYZ="1.73933084782506,1.82682824289828,1.41523826836425" Connections="1683" ForcefieldType="o1=" Charge="-0.45" Components="O" Visible="0">
							<Properties Force="1280.66806256047,-1166.27256283164,1065.83666016958" RelativeVelocity="0.439736046888506,0.145359530359726,0.142165953966012"/>
						</Atom3d>
						<Bond ID="1683" Mapping="409" Parent="115" Connects="1675,1682" Type="Double" Visible="0"/>
						<Atom3d ID="1684" HasProperties="1" Mapping="409" Parent="115" UserID="666" DisplayStyle="Line" Hidden="1" XYZ="1.75692367063411,1.78102469653447,1.4629667377094" Connections="1685" ForcefieldType="h1" Charge="0.076" Components="H" Visible="0">
							<Properties Force="-60.3594423304441,120.900843805406,47.7150401224981" RelativeVelocity="-0.193098076084845,-0.541705996306043,-0.496941433026432"/>
						</Atom3d>
						<Bond ID="1685" Mapping="409" Parent="115" Hidden="1" Connects="1675,1684" Visible="0"/>
						<Atom3d ID="1686" HasProperties="1" Mapping="409" Parent="115" UserID="667" DisplayStyle="Line" Hidden="1" XYZ="1.84280071083985,1.82770755049258,1.37319652008997" Connections="1687" ForcefieldType="h1" Charge="0.053" Components="H" Visible="0">
							<Properties Force="-277.731042419804,26.3827715091445,488.243722351379" RelativeVelocity="0.371335654111545,-0.80807170246274,0.124171920931694"/>
						</Atom3d>
						<Bond ID="1687" Mapping="409" Parent="115" Hidden="1" Connects="1678,1686" Visible="0"/>
						<Atom3d ID="1688" HasProperties="1" Mapping="409" Parent="115" UserID="668" DisplayStyle="Line" Hidden="1" XYZ="1.78934928583271,1.81407564967024,1.35312512442676" Connections="1689" ForcefieldType="h1" Charge="0.053" Components="H" Visible="0">
							<Properties Force="231.221390946597,-199.324922284253,-237.258287095006" RelativeVelocity="-0.183147644820375,-0.699111613939787,-0.935791042808513"/>
						</Atom3d>
						<Bond ID="1689" Mapping="409" Parent="115" Hidden="1" Connects="1678,1688" Visible="0"/>
						<Atom3d ID="1690" HasProperties="1" Mapping="409" Parent="115" UserID="669" DisplayStyle="Line" Hidden="1" XYZ="1.83590092126862,1.77429282686231,1.35715456294076" Connections="1691" ForcefieldType="h1" Charge="0.053" Components="H" Visible="0">
							<Properties Force="-418.135104531909,205.239859544642,-449.352378933467" RelativeVelocity="0.292379929367663,-0.0859324719336705,-0.383052692158209"/>
						</Atom3d>
						<Bond ID="1691" Mapping="409" Parent="115" Hidden="1" Connects="1678,1690" Visible="0"/>
						<Atom3d ID="1692" HasProperties="1" Mapping="409" Parent="115" UserID="670" DisplayStyle="Line" Hidden="1" XYZ="1.85505359152303,1.7391066720831,1.41371414580347" Connections="1693" ForcefieldType="h1" Charge="0.053" Components="H" Visible="0">
							<Properties Force="-418.477032150209,330.911365452194,597.413470212107" RelativeVelocity="-0.783633112069522,0.682883784187236,0.235032020592264"/>
						</Atom3d>
						<Bond ID="1693" Mapping="409" Parent="115" Hidden="1" Connects="1680,1692" Visible="0"/>
						<Atom3d ID="1694" HasProperties="1" Mapping="409" Parent="115" UserID="671" DisplayStyle="Line" Hidden="1" XYZ="1.80395167589205,1.71423407127089,1.42312806258319" Connections="1695" ForcefieldType="h1" Charge="0.053" Components="H" Visible="0">
							<Properties Force="161.259433559241,512.404637380936,318.770733007003" RelativeVelocity="0.0406349675681722,-0.380312763139435,1.37042072773307"/>
						</Atom3d>
						<Bond ID="1695" Mapping="409" Parent="115" Hidden="1" Connects="1680,1694" Visible="0"/>
						<Atom3d ID="1696" HasProperties="1" Mapping="409" Parent="115" UserID="672" DisplayStyle="Line" Hidden="1" XYZ="1.82659823088974,1.74811124716327,1.46834142208265" Connections="1697" ForcefieldType="h1" Charge="0.053" Components="H" Visible="0">
							<Properties Force="60.5437604738552,-118.302791091445,-908.484986088785" RelativeVelocity="-0.14432957965552,0.104162842550109,-0.35002599512732"/>
						</Atom3d>
						<Bond ID="1697" Mapping="409" Parent="115" Hidden="1" Connects="1680,1696" Visible="0"/>
						<Molecule ID="115" Mapping="409" Parent="2" Children="ci(24):23+1675,5686" Name="Sketch 25" XYZ="0.448065734223708,0.0640093906008154,0.192028171802445" Visible="0"/>
						<Atom3d ID="1698" HasProperties="1" Mapping="409" Parent="117" UserID="673" DisplayStyle="Line" XYZ="-0.237025697271184,0.920055821078367,0.999646400962788" Connections="1700,1706,1708" ForcefieldType="c3&apos;" Charge="0.374" Components="C" Visible="0">
							<Properties Force="1164.42383723177,42.8379592813602,-772.310594905618" RelativeVelocity="0.0933526397237133,-0.159179820889137,-0.303226822403131"/>
						</Atom3d>
						<Atom3d ID="1699" HasProperties="1" Mapping="409" Parent="117" UserID="674" DisplayStyle="Line" XYZ="-0.272597319358639,0.925685420707158,0.975728047875672" Connections="1700,1702,1704" ForcefieldType="n3m" Charge="-0.446" Components="N" Visible="0">
							<Properties Force="-1275.85188441359,-124.615478034769,-144.367810546098" RelativeVelocity="-0.119157575129879,-0.0432886948764715,0.0855247016857993"/>
						</Atom3d>
						<Bond ID="1700" Mapping="409" Parent="117" Connects="1698,1699" Visible="0"/>
						<Atom3d ID="1701" HasProperties="1" Mapping="409" Parent="117" UserID="675" DisplayStyle="Line" XYZ="-0.272593416949526,0.959125372148079,0.940211077229612" Connections="1702,1710,1712,1714" ForcefieldType="c4" Charge="0.064" Components="C" Visible="0">
							<Properties Force="-707.048544507837,-867.985696174602,687.207313381398" RelativeVelocity="-0.274456491266828,-0.268582331949891,-0.0255013777028693"/>
						</Atom3d>
						<Bond ID="1702" Mapping="409" Parent="117" Connects="1699,1701" Visible="0"/>
						<Atom3d ID="1703" HasProperties="1" Mapping="409" Parent="117" UserID="676" DisplayStyle="Line" XYZ="-0.315400912122506,0.903272155182762,0.983243702230318" Connections="1704,1716,1718,1720" ForcefieldType="c4" Charge="0.064" Components="C" Visible="0">
							<Properties Force="375.23448364634,-40.0002858586371,200.526562805392" RelativeVelocity="0.192506859681956,0.244393245805185,0.271212718967437"/>
						</Atom3d>
						<Bond ID="1704" Mapping="409" Parent="117" Connects="1699,1703" Visible="0"/>
						<Atom3d ID="1705" HasProperties="1" Mapping="409" Parent="117" UserID="677" DisplayStyle="Line" XYZ="-0.202775456925022,0.938695731186545,0.990209800306416" Connections="1706" ForcefieldType="o1=" Charge="-0.45" Components="O" Visible="0">
							<Properties Force="-16.5702609755203,33.2035681267003,537.384685305783" RelativeVelocity="-0.0971838664625076,0.122028713065878,0.107002393773553"/>
						</Atom3d>
						<Bond ID="1706" Mapping="409" Parent="117" Connects="1698,1705" Type="Double" Visible="0"/>
						<Atom3d ID="1707" HasProperties="1" Mapping="409" Parent="117" UserID="678" DisplayStyle="Line" Hidden="1" XYZ="-0.237086055616508,0.893823369721094,1.02424097420162" Connections="1708" ForcefieldType="h1" Charge="0.076" Components="H" Visible="0">
							<Properties Force="-428.733212189196,-151.327072995483,299.601517023174" RelativeVelocity="0.141486079569106,0.373983333762269,-0.561269101232801"/>
						</Atom3d>
						<Bond ID="1708" Mapping="409" Parent="117" Hidden="1" Connects="1698,1707" Visible="0"/>
						<Atom3d ID="1709" HasProperties="1" Mapping="409" Parent="117" UserID="679" DisplayStyle="Line" Hidden="1" XYZ="-0.2403388824167,0.970440080641391,0.935818549635869" Connections="1710" ForcefieldType="h1" Charge="0.053" Components="H" Visible="0">
							<Properties Force="914.624011626556,320.547169470111,-484.86067149788" RelativeVelocity="-0.567915383151311,-0.324732446298319,0.314852739887345"/>
						</Atom3d>
						<Bond ID="1710" Mapping="409" Parent="117" Hidden="1" Connects="1701,1709" Visible="0"/>
						<Atom3d ID="1711" HasProperties="1" Mapping="409" Parent="117" UserID="680" DisplayStyle="Line" Hidden="1" XYZ="-0.291773680097164,0.987542792168678,0.949683776970398" Connections="1712" ForcefieldType="h1" Charge="0.053" Components="H" Visible="0">
							<Properties Force="-307.785269463054,118.92782328451,11.336987337135" RelativeVelocity="-0.635215602907833,0.615129505418564,-1.06216253244916"/>
						</Atom3d>
						<Bond ID="1712" Mapping="409" Parent="117" Hidden="1" Connects="1701,1711" Visible="0"/>
						<Atom3d ID="1713" HasProperties="1" Mapping="409" Parent="117" UserID="681" DisplayStyle="Line" Hidden="1" XYZ="-0.286337006411896,0.943952142604738,0.910656670845037" Connections="1714" ForcefieldType="h1" Charge="0.053" Components="H" Visible="0">
							<Properties Force="75.4324373160993,162.629192220382,-52.7360189773864" RelativeVelocity="0.435172752833864,0.169164625177724,0.247277685525164"/>
						</Atom3d>
						<Bond ID="1714" Mapping="409" Parent="117" Hidden="1" Connects="1701,1713" Visible="0"/>
						<Atom3d ID="1715" HasProperties="1" Mapping="409" Parent="117" UserID="682" DisplayStyle="Line" Hidden="1" XYZ="-0.340895289126846,0.928174238022467,0.979817919573308" Connections="1716" ForcefieldType="h1" Charge="0.053" Components="H" Visible="0">
							<Properties Force="-160.926675560587,39.4021438134914,328.948808325766" RelativeVelocity="-0.0855148348989745,0.449551193162836,-0.863428837517629"/>
						</Atom3d>
						<Bond ID="1716" Mapping="409" Parent="117" Hidden="1" Connects="1703,1715" Visible="0"/>
						<Atom3d ID="1717" HasProperties="1" Mapping="409" Parent="117" UserID="683" DisplayStyle="Line" Hidden="1" XYZ="-0.316636111474329,0.886445072486304,1.01598629170225" Connections="1718" ForcefieldType="h1" Charge="0.053" Components="H" Visible="0">
							<Properties Force="52.9320168666916,422.259150200751,-523.54712795813" RelativeVelocity="0.498791411002008,0.31906586541255,1.41563984086446"/>
						</Atom3d>
						<Bond ID="1718" Mapping="409" Parent="117" Hidden="1" Connects="1703,1717" Visible="0"/>
						<Atom3d ID="1719" HasProperties="1" Mapping="409" Parent="117" UserID="684" DisplayStyle="Line" Hidden="1" XYZ="-0.323719091794466,0.878890353167118,0.957822375895617" Connections="1720" ForcefieldType="h1" Charge="0.053" Components="H" Visible="0">
							<Properties Force="313.812708513203,-36.7744406710668,21.3152256931675" RelativeVelocity="0.309840313681516,0.188363503570828,-0.106118284703958"/>
						</Atom3d>
						<Bond ID="1720" Mapping="409" Parent="117" Hidden="1" Connects="1703,1719" Visible="0"/>
						<Molecule ID="117" Mapping="409" Parent="2" Children="ci(24):23+1698,5687" Name="Sketch 25" XYZ="0.448065734223708,0.0640093906008154,0.192028171802445" Visible="0"/>
						<Atom3d ID="1721" HasProperties="1" Mapping="409" Parent="119" UserID="685" DisplayStyle="Line" XYZ="1.32953229317253,-0.203622755897399,0.664481407995612" Connections="1723,1729,1731" ForcefieldType="c3&apos;" Charge="0.374" Components="C" Visible="0">
							<Properties Force="329.306115724434,1691.33221577621,-686.941224368253" RelativeVelocity="0.162819157237514,-0.16487314615959,-0.0821020922405941"/>
						</Atom3d>
						<Atom3d ID="1722" HasProperties="1" Mapping="409" Parent="119" UserID="686" DisplayStyle="Line" XYZ="1.29042141952875,-0.214448394492522,0.678502735116608" Connections="1723,1725,1727" ForcefieldType="n3m" Charge="-0.446" Components="N" Visible="0">
							<Properties Force="-650.687356787936,-1012.92172542419,776.580367235572" RelativeVelocity="0.0628313245663372,-0.0671370626074859,0.292763906332192"/>
						</Atom3d>
						<Bond ID="1723" Mapping="409" Parent="119" Connects="1721,1722" Visible="0"/>
						<Atom3d ID="1724" HasProperties="1" Mapping="409" Parent="119" UserID="687" DisplayStyle="Line" XYZ="1.24792274277791,-0.198894715645994,0.662942952555634" Connections="1725,1733,1735,1737" ForcefieldType="c4" Charge="0.064" Components="C" Visible="0">
							<Properties Force="-158.994189329217,992.464702065942,-1272.69687455391" RelativeVelocity="0.0389788449275578,-0.170144833470565,-0.077809943022322"/>
						</Atom3d>
						<Bond ID="1725" Mapping="409" Parent="119" Connects="1722,1724" Visible="0"/>
						<Atom3d ID="1726" HasProperties="1" Mapping="409" Parent="119" UserID="688" DisplayStyle="Line" XYZ="1.28716922801119,-0.248239330342193,0.713156697531385" Connections="1727,1739,1741,1743" ForcefieldType="c4" Charge="0.064" Components="C" Visible="0">
							<Properties Force="-1810.09249155438,1495.4965308367,174.472866878959" RelativeVelocity="-0.0559530235535084,-0.0530433707965964,-0.101612020387288"/>
						</Atom3d>
						<Bond ID="1727" Mapping="409" Parent="119" Connects="1722,1726" Visible="0"/>
						<Atom3d ID="1728" HasProperties="1" Mapping="409" Parent="119" UserID="689" DisplayStyle="Line" XYZ="1.33528030368057,-0.172775936102276,0.639080611337914" Connections="1729" ForcefieldType="o1=" Charge="-0.45" Components="O" Visible="0">
							<Properties Force="149.84039284151,-754.02210527249,426.665219254446" RelativeVelocity="-0.202593086880161,0.000535343590089199,0.102652218999404"/>
						</Atom3d>
						<Bond ID="1729" Mapping="409" Parent="119" Connects="1721,1728" Type="Double" Visible="0"/>
						<Atom3d ID="1730" HasProperties="1" Mapping="409" Parent="119" UserID="690" DisplayStyle="Line" Hidden="1" XYZ="1.35743232307754,-0.22151330325391,0.680034625161892" Connections="1731" ForcefieldType="h1" Charge="0.076" Components="H" Visible="0">
							<Properties Force="-145.740975567704,-63.0680651856698,-59.3572312014264" RelativeVelocity="-0.778911631829875,0.425664144604714,-0.385932136432874"/>
						</Atom3d>
						<Bond ID="1731" Mapping="409" Parent="119" Hidden="1" Connects="1721,1730" Visible="0"/>
						<Atom3d ID="1732" HasProperties="1" Mapping="409" Parent="119" UserID="691" DisplayStyle="Line" Hidden="1" XYZ="1.23190759576947,-0.172623908477183,0.682722401380708" Connections="1733" ForcefieldType="h1" Charge="0.053" Components="H" Visible="0">
							<Properties Force="260.27094822503,-447.594956453237,252.454175504168" RelativeVelocity="0.178228108887411,-0.822246150381774,1.23158662496941"/>
						</Atom3d>
						<Bond ID="1733" Mapping="409" Parent="119" Hidden="1" Connects="1724,1732" Visible="0"/>
						<Atom3d ID="1734" HasProperties="1" Mapping="409" Parent="119" UserID="692" DisplayStyle="Line" Hidden="1" XYZ="1.2259489091707,-0.22692421309539,0.657385649221664" Connections="1735" ForcefieldType="h1" Charge="0.053" Components="H" Visible="0">
							<Properties Force="-107.049309997488,42.31253457752,204.88273546701" RelativeVelocity="-0.729786186850186,-0.058041088643185,-0.624771871969565"/>
						</Atom3d>
						<Bond ID="1735" Mapping="409" Parent="119" Hidden="1" Connects="1724,1734" Visible="0"/>
						<Atom3d ID="1736" HasProperties="1" Mapping="409" Parent="119" UserID="693" DisplayStyle="Line" Hidden="1" XYZ="1.24892257653219,-0.182102947173536,0.629205381451928" Connections="1737" ForcefieldType="h1" Charge="0.053" Components="H" Visible="0">
							<Properties Force="433.324190867843,-525.641911875787,751.687296047091" RelativeVelocity="-0.487496334877254,-0.799946960425782,0.989774793461808"/>
						</Atom3d>
						<Bond ID="1737" Mapping="409" Parent="119" Hidden="1" Connects="1724,1736" Visible="0"/>
						<Atom3d ID="1738" HasProperties="1" Mapping="409" Parent="119" UserID="694" DisplayStyle="Line" Hidden="1" XYZ="1.26349102180461,-0.272658721430278,0.701038573133563" Connections="1739" ForcefieldType="h1" Charge="0.053" Components="H" Visible="0">
							<Properties Force="156.764462381763,-191.963964342055,287.547630111724" RelativeVelocity="-0.620897694442156,0.134539649133575,0.0977858991358349"/>
						</Atom3d>
						<Bond ID="1739" Mapping="409" Parent="119" Hidden="1" Connects="1726,1738" Visible="0"/>
						<Atom3d ID="1740" HasProperties="1" Mapping="409" Parent="119" UserID="695" DisplayStyle="Line" Hidden="1" XYZ="1.27378554858667,-0.232523229229265,0.74532166073111" Connections="1741" ForcefieldType="h1" Charge="0.053" Components="H" Visible="0">
							<Properties Force="377.002120725137,-573.194453530921,-979.962405941601" RelativeVelocity="0.278534594186743,-0.199060014908621,-0.104748685477008"/>
						</Atom3d>
						<Bond ID="1741" Mapping="409" Parent="119" Hidden="1" Connects="1726,1740" Visible="0"/>
						<Atom3d ID="1742" HasProperties="1" Mapping="409" Parent="119" UserID="696" DisplayStyle="Line" Hidden="1" XYZ="1.31802587664655,-0.26110518678776,0.719297894254376" Connections="1743" ForcefieldType="h1" Charge="0.053" Components="H" Visible="0">
							<Properties Force="1207.98240152259,-740.012419247735,307.113100729779" RelativeVelocity="-0.346634861888415,-0.596760589830337,-0.655262759778941"/>
						</Atom3d>
						<Bond ID="1743" Mapping="409" Parent="119" Hidden="1" Connects="1726,1742" Visible="0"/>
						<Molecule ID="119" Mapping="409" Parent="2" Children="ci(24):23+1721,5688" Name="Sketch 25" XYZ="0.448065734223708,0.0640093906008154,0.192028171802445" Visible="0"/>
						<Atom3d ID="1744" HasProperties="1" Mapping="409" Parent="121" UserID="697" DisplayStyle="Line" XYZ="3.2118061731161,-0.852696497409057,1.0487054031706" Connections="1746,1752,1754" ForcefieldType="c3&apos;" Charge="0.374" Components="C" Visible="0">
							<Properties Force="1350.80971781834,-2131.07410927781,863.296697428789" RelativeVelocity="-0.170532779396614,0.428665220029456,0.0294473010505807"/>
						</Atom3d>
						<Atom3d ID="1745" HasProperties="1" Mapping="409" Parent="121" UserID="698" DisplayStyle="Line" XYZ="3.17284062192539,-0.83698732795089,1.05629315595403" Connections="1746,1748,1750" ForcefieldType="n3m" Charge="-0.446" Components="N" Visible="0">
							<Properties Force="-424.99437681368,1003.19846114909,-655.280879698352" RelativeVelocity="-0.13814594220533,-0.0362665545781895,-0.364473559661276"/>
						</Atom3d>
						<Bond ID="1746" Mapping="409" Parent="121" Connects="1744,1745" Visible="0"/>
						<Atom3d ID="1747" HasProperties="1" Mapping="409" Parent="121" UserID="699" DisplayStyle="Line" XYZ="3.14756997061568,-0.858363053197499,1.09073597146664" Connections="1748,1756,1758,1760" ForcefieldType="c4" Charge="0.064" Components="C" Visible="0">
							<Properties Force="1182.72433293101,840.879250688792,562.554334256185" RelativeVelocity="-0.137090037359979,-0.273412025651837,0.00171049628626438"/>
						</Atom3d>
						<Bond ID="1748" Mapping="409" Parent="121" Connects="1745,1747" Visible="0"/>
						<Atom3d ID="1749" HasProperties="1" Mapping="409" Parent="121" UserID="700" DisplayStyle="Line" XYZ="3.153317617346,-0.80137617517076,1.02996220896083" Connections="1750,1762,1764,1766" ForcefieldType="c4" Charge="0.064" Components="C" Visible="0">
							<Properties Force="-71.2233733391122,270.761915446017,365.165840784164" RelativeVelocity="0.131735503431031,0.18503343527368,0.16196689324494"/>
						</Atom3d>
						<Bond ID="1750" Mapping="409" Parent="121" Connects="1745,1749" Visible="0"/>
						<Atom3d ID="1751" HasProperties="1" Mapping="409" Parent="121" UserID="701" DisplayStyle="Line" XYZ="3.22736797206655,-0.883246774502445,1.0723949206031" Connections="1752" ForcefieldType="o1=" Charge="-0.45" Components="O" Visible="0">
							<Properties Force="-320.099769605042,1603.15164568121,-1464.46959136375" RelativeVelocity="-0.183494189232185,0.0144271482286766,-0.157448594127879"/>
						</Atom3d>
						<Bond ID="1752" Mapping="409" Parent="121" Connects="1744,1751" Type="Double" Visible="0"/>
						<Atom3d ID="1753" HasProperties="1" Mapping="409" Parent="121" UserID="702" DisplayStyle="Line" Hidden="1" XYZ="3.22815756244605,-0.840257562266782,1.01785423274248" Connections="1754" ForcefieldType="h1" Charge="0.076" Components="H" Visible="0">
							<Properties Force="-101.487651318283,3.62591921654888,505.261158361508" RelativeVelocity="0.0958941273048586,-0.576576616586518,0.164355211184033"/>
						</Atom3d>
						<Bond ID="1754" Mapping="409" Parent="121" Hidden="1" Connects="1744,1753" Visible="0"/>
						<Atom3d ID="1755" HasProperties="1" Mapping="409" Parent="121" UserID="703" DisplayStyle="Line" Hidden="1" XYZ="3.11712735210025,-0.840770208251039,1.09556345796092" Connections="1756" ForcefieldType="h1" Charge="0.053" Components="H" Visible="0">
							<Properties Force="-112.06962372968,-27.15872876346,185.990900867321" RelativeVelocity="-0.104461311115198,0.464699570674212,-0.00113795088219806"/>
						</Atom3d>
						<Bond ID="1756" Mapping="409" Parent="121" Hidden="1" Connects="1747,1755" Visible="0"/>
						<Atom3d ID="1757" HasProperties="1" Mapping="409" Parent="121" UserID="704" DisplayStyle="Line" Hidden="1" XYZ="3.16955662630128,-0.858134995757455,1.12090259240513" Connections="1758" ForcefieldType="h1" Charge="0.053" Components="H" Visible="0">
							<Properties Force="-808.785520071309,-11.5839383956346,-364.802507380241" RelativeVelocity="0.413373434345559,-0.871741235008645,0.99842072274241"/>
						</Atom3d>
						<Bond ID="1758" Mapping="409" Parent="121" Hidden="1" Connects="1747,1757" Visible="0"/>
						<Atom3d ID="1759" HasProperties="1" Mapping="409" Parent="121" UserID="705" DisplayStyle="Line" Hidden="1" XYZ="3.14276771793602,-0.891149172118542,1.08055398983263" Connections="1760" ForcefieldType="h1" Charge="0.053" Components="H" Visible="0">
							<Properties Force="-419.21380027621,-940.003767580653,-35.1985829459883" RelativeVelocity="-0.354854104730614,-0.340414489230401,0.758222201915331"/>
						</Atom3d>
						<Bond ID="1760" Mapping="409" Parent="121" Hidden="1" Connects="1747,1759" Visible="0"/>
						<Atom3d ID="1761" HasProperties="1" Mapping="409" Parent="121" UserID="706" DisplayStyle="Line" Hidden="1" XYZ="3.12613485228811,-0.81473906580638,1.0102266686917" Connections="1762" ForcefieldType="h1" Charge="0.053" Components="H" Visible="0">
							<Properties Force="121.47958646362,114.01216957631,-139.045984289758" RelativeVelocity="-0.389954690692066,0.204616610970198,0.0794180127707166"/>
						</Atom3d>
						<Bond ID="1762" Mapping="409" Parent="121" Hidden="1" Connects="1749,1761" Visible="0"/>
						<Atom3d ID="1763" HasProperties="1" Mapping="409" Parent="121" UserID="707" DisplayStyle="Line" Hidden="1" XYZ="3.17772709207444,-0.782620243761362,1.00830156542472" Connections="1764" ForcefieldType="h1" Charge="0.053" Components="H" Visible="0">
							<Properties Force="-509.608306994269,-690.455067054621,675.445440687281" RelativeVelocity="0.385134880847534,0.0566584296061131,-0.391298303755754"/>
						</Atom3d>
						<Bond ID="1764" Mapping="409" Parent="121" Hidden="1" Connects="1749,1763" Visible="0"/>
						<Atom3d ID="1765" HasProperties="1" Mapping="409" Parent="121" UserID="708" DisplayStyle="Line" Hidden="1" XYZ="3.13813431195258,-0.778435092898934,1.05435593801583" Connections="1766" ForcefieldType="h1" Charge="0.053" Components="H" Visible="0">
							<Properties Force="212.542848533384,-26.5051390720551,-469.534789038618" RelativeVelocity="-0.500704804346231,-1.26268244335748,-0.316993085288276"/>
						</Atom3d>
						<Bond ID="1766" Mapping="409" Parent="121" Hidden="1" Connects="1749,1765" Visible="0"/>
						<Molecule ID="121" Mapping="409" Parent="2" Children="ci(24):23+1744,5689" Name="Sketch 25" XYZ="0.448065734223708,0.0640093906008154,0.192028171802445" Visible="0"/>
						<Atom3d ID="1767" HasProperties="1" Mapping="409" Parent="123" UserID="709" DisplayStyle="Line" XYZ="-0.0930459713411706,2.07923709252482,0.0903643180315547" Connections="1769,1775,1777" ForcefieldType="c3&apos;" Charge="0.374" Components="C" Visible="0">
							<Properties Force="364.54457403893,-1520.50338192554,27.2221691704831" RelativeVelocity="-0.0274554288989931,0.22414110342716,0.0140806620386841"/>
						</Atom3d>
						<Atom3d ID="1768" HasProperties="1" Mapping="409" Parent="123" UserID="710" DisplayStyle="Line" XYZ="-0.110271136547044,2.11873637271134,0.0952591855080699" Connections="1769,1771,1773" ForcefieldType="n3m" Charge="-0.446" Components="N" Visible="0">
							<Properties Force="-289.82972005473,-50.0398531585573,-1340.16292550614" RelativeVelocity="-0.0540921134421849,-0.119737152761531,-0.161984272483969"/>
						</Atom3d>
						<Bond ID="1769" Mapping="409" Parent="123" Connects="1767,1768" Visible="0"/>
						<Atom3d ID="1770" HasProperties="1" Mapping="409" Parent="123" UserID="711" DisplayStyle="Line" XYZ="-0.139538729040506,2.13656316534814,0.0605012449449367" Connections="1771,1779,1781,1783" ForcefieldType="c4" Charge="0.064" Components="C" Visible="0">
							<Properties Force="648.064008118188,-110.450163106251,909.06693217465" RelativeVelocity="-0.378162063356933,0.194283062203879,-0.0838293320541745"/>
						</Atom3d>
						<Bond ID="1771" Mapping="409" Parent="123" Connects="1768,1770" Visible="0"/>
						<Atom3d ID="1772" HasProperties="1" Mapping="409" Parent="123" UserID="712" DisplayStyle="Line" XYZ="-0.108080737884482,2.14105485367733,0.13669431605126" Connections="1773,1785,1787,1789" ForcefieldType="c4" Charge="0.064" Components="C" Visible="0">
							<Properties Force="1142.87129345042,881.054436307689,-335.461442374623" RelativeVelocity="0.105830855836589,0.144996257043221,0.0197048081793171"/>
						</Atom3d>
						<Bond ID="1773" Mapping="409" Parent="123" Connects="1768,1772" Visible="0"/>
						<Atom3d ID="1774" HasProperties="1" Mapping="409" Parent="123" UserID="713" DisplayStyle="Line" XYZ="-0.100908175817466,2.05182547807247,0.0611867674183137" Connections="1775" ForcefieldType="o1=" Charge="-0.45" Components="O" Visible="0">
							<Properties Force="263.922724007409,1349.0353586322,812.607810799443" RelativeVelocity="0.148290131392764,-0.217578621046964,0.00261332823056837"/>
						</Atom3d>
						<Bond ID="1775" Mapping="409" Parent="123" Connects="1767,1774" Type="Double" Visible="0"/>
						<Atom3d ID="1776" HasProperties="1" Mapping="409" Parent="123" UserID="714" DisplayStyle="Line" Hidden="1" XYZ="-0.0690261246714276,2.07161191178738,0.11808121743428" Connections="1777" ForcefieldType="h1" Charge="0.076" Components="H" Visible="0">
							<Properties Force="-374.465963016499,26.8862622961634,-413.73738550204" RelativeVelocity="-0.60056791643666,0.284550854821033,-0.204383994721761"/>
						</Atom3d>
						<Bond ID="1777" Mapping="409" Parent="123" Hidden="1" Connects="1767,1776" Visible="0"/>
						<Atom3d ID="1778" HasProperties="1" Mapping="409" Parent="123" UserID="715" DisplayStyle="Line" Hidden="1" XYZ="-0.170734951621313,2.13873237176304,0.0776339699860497" Connections="1779" ForcefieldType="h1" Charge="0.053" Components="H" Visible="0">
							<Properties Force="-509.903174132016,138.564675839991,-462.090352260324" RelativeVelocity="-0.552090083617795,0.105845954814459,0.395795296979736"/>
						</Atom3d>
						<Bond ID="1779" Mapping="409" Parent="123" Hidden="1" Connects="1770,1778" Visible="0"/>
						<Atom3d ID="1780" HasProperties="1" Mapping="409" Parent="123" UserID="716" DisplayStyle="Line" Hidden="1" XYZ="-0.138775530300611,2.11442550203127,0.0323307591380177" Connections="1781" ForcefieldType="h1" Charge="0.053" Components="H" Visible="0">
							<Properties Force="-257.689373683007,39.6901284323694,20.2987514503104" RelativeVelocity="0.65088753842959,-0.401962114971583,0.485588604895884"/>
						</Atom3d>
						<Bond ID="1781" Mapping="409" Parent="123" Hidden="1" Connects="1770,1780" Visible="0"/>
						<Atom3d ID="1782" HasProperties="1" Mapping="409" Parent="123" UserID="717" DisplayStyle="Line" Hidden="1" XYZ="-0.128147710043008,2.16939574408513,0.0500976303274107" Connections="1783" ForcefieldType="h1" Charge="0.053" Components="H" Visible="0">
							<Properties Force="-109.46392694933,-122.197885714443,81.8846838211047" RelativeVelocity="0.125367757591392,-0.834732165554843,0.662979496055811"/>
						</Atom3d>
						<Bond ID="1783" Mapping="409" Parent="123" Hidden="1" Connects="1770,1782" Visible="0"/>
						<Atom3d ID="1784" HasProperties="1" Mapping="409" Parent="123" UserID="718" DisplayStyle="Line" Hidden="1" XYZ="-0.137722989632843,2.13624074133289,0.1558609468804" Connections="1785" ForcefieldType="h1" Charge="0.053" Components="H" Visible="0">
							<Properties Force="26.083010989276,-47.9759797584878,362.684318531354" RelativeVelocity="0.0688941785924309,-0.302225098278071,-0.627653924133689"/>
						</Atom3d>
						<Bond ID="1785" Mapping="409" Parent="123" Hidden="1" Connects="1772,1784" Visible="0"/>
						<Atom3d ID="1786" HasProperties="1" Mapping="409" Parent="123" UserID="719" DisplayStyle="Line" Hidden="1" XYZ="-0.102642463733206,2.17680002282152,0.130639657031508" Connections="1787" ForcefieldType="h1" Charge="0.053" Components="H" Visible="0">
							<Properties Force="-394.258005670685,-202.14193072032,30.3106321458272" RelativeVelocity="-0.279734377727762,-0.544318083346574,-0.0297856169947089"/>
						</Atom3d>
						<Bond ID="1787" Mapping="409" Parent="123" Hidden="1" Connects="1772,1786" Visible="0"/>
						<Atom3d ID="1788" HasProperties="1" Mapping="409" Parent="123" UserID="720" DisplayStyle="Line" Hidden="1" XYZ="-0.0762542228950656,2.13259145008328,0.152223107776826" Connections="1789" ForcefieldType="h1" Charge="0.053" Components="H" Visible="0">
							<Properties Force="-532.869428340302,-219.182983945936,325.035629142513" RelativeVelocity="0.223866807793201,1.40649303549106,0.261397372502604"/>
						</Atom3d>
						<Bond ID="1789" Mapping="409" Parent="123" Hidden="1" Connects="1772,1788" Visible="0"/>
						<Molecule ID="123" Mapping="409" Parent="2" Children="ci(24):23+1767,5690" Name="Sketch 25" XYZ="0.448065734223708,0.0640093906008154,0.192028171802445" Visible="0"/>
						<Atom3d ID="1790" HasProperties="1" Mapping="409" Parent="125" UserID="721" DisplayStyle="Line" XYZ="-0.377921915879983,-0.0852569498162376,0.273450822701087" Connections="1792,1798,1800" ForcefieldType="c3&apos;" Charge="0.374" Components="C" Visible="0">
							<Properties Force="-1418.50397270221,-254.062056511303,124.627992688765" RelativeVelocity="-0.149138628114212,-0.101990806501757,0.160791604062379"/>
						</Atom3d>
						<Atom3d ID="1791" HasProperties="1" Mapping="409" Parent="125" UserID="722" DisplayStyle="Line" XYZ="-0.421124941074831,-0.0844718727241536,0.285155933933243" Connections="1792,1794,1796" ForcefieldType="n3m" Charge="-0.446" Components="N" Visible="0">
							<Properties Force="369.757938627225,291.226424873086,309.534790213746" RelativeVelocity="0.0177836802636818,-0.16804985412705,0.255344927655069"/>
						</Atom3d>
						<Bond ID="1792" Mapping="409" Parent="125" Connects="1790,1791" Visible="0"/>
						<Atom3d ID="1793" HasProperties="1" Mapping="409" Parent="125" UserID="723" DisplayStyle="Line" XYZ="-0.433742810920582,-0.100431505987895,0.330807647400905" Connections="1794,1802,1804,1806" ForcefieldType="c4" Charge="0.064" Components="C" Visible="0">
							<Properties Force="1242.81016133829,546.88294357633,-278.903066210105" RelativeVelocity="-0.0302183714910814,-0.180936883753536,-0.0326098475869386"/>
						</Atom3d>
						<Bond ID="1794" Mapping="409" Parent="125" Connects="1791,1793" Visible="0"/>
						<Atom3d ID="1795" HasProperties="1" Mapping="409" Parent="125" UserID="724" DisplayStyle="Line" XYZ="-0.451435645960318,-0.0594773402821136,0.257583667038108" Connections="1796,1808,1810,1812" ForcefieldType="c4" Charge="0.064" Components="C" Visible="0">
							<Properties Force="543.767943250718,1534.60715437154,1214.92923014878" RelativeVelocity="0.122099823042123,-0.10592812282944,0.0311185850797793"/>
						</Atom3d>
						<Bond ID="1796" Mapping="409" Parent="125" Connects="1791,1795" Visible="0"/>
						<Atom3d ID="1797" HasProperties="1" Mapping="409" Parent="125" UserID="725" DisplayStyle="Line" XYZ="-0.351468655366646,-0.102645471725604,0.296693399571964" Connections="1798" ForcefieldType="o1=" Charge="-0.45" Components="O" Visible="0">
							<Properties Force="749.375402864948,17.5124053096809,8.00115183517894" RelativeVelocity="-0.19330004116494,0.144694873156975,0.0287943533332415"/>
						</Atom3d>
						<Bond ID="1798" Mapping="409" Parent="125" Connects="1790,1797" Type="Double" Visible="0"/>
						<Atom3d ID="1799" HasProperties="1" Mapping="409" Parent="125" UserID="726" DisplayStyle="Line" Hidden="1" XYZ="-0.372517986323323,-0.0718015474953746,0.239546417171064" Connections="1800" ForcefieldType="h1" Charge="0.076" Components="H" Visible="0">
							<Properties Force="217.444496535703,-12.6167211807658,238.132924247147" RelativeVelocity="0.268527582948591,-0.040488202758534,-0.44563450374206"/>
						</Atom3d>
						<Bond ID="1800" Mapping="409" Parent="125" Hidden="1" Connects="1790,1799" Visible="0"/>
						<Atom3d ID="1801" HasProperties="1" Mapping="409" Parent="125" UserID="727" DisplayStyle="Line" Hidden="1" XYZ="-0.425832714276308,-0.136092682244899,0.332263017160312" Connections="1802" ForcefieldType="h1" Charge="0.053" Components="H" Visible="0">
							<Properties Force="-240.001293854488,642.981855444914,163.888491850061" RelativeVelocity="0.721210629184048,-0.00491423370042819,-0.780479807819592"/>
						</Atom3d>
						<Bond ID="1802" Mapping="409" Parent="125" Hidden="1" Connects="1793,1801" Visible="0"/>
						<Atom3d ID="1803" HasProperties="1" Mapping="409" Parent="125" UserID="728" DisplayStyle="Line" Hidden="1" XYZ="-0.468553277220417,-0.0948884145963956,0.33534428828608" Connections="1804" ForcefieldType="h1" Charge="0.053" Components="H" Visible="0">
							<Properties Force="-151.845459653874,-31.5519132175285,96.6217524804271" RelativeVelocity="-0.165165898721732,0.478845875553141,0.290689454001674"/>
						</Atom3d>
						<Bond ID="1804" Mapping="409" Parent="125" Hidden="1" Connects="1793,1803" Visible="0"/>
						<Atom3d ID="1805" HasProperties="1" Mapping="409" Parent="125" UserID="729" DisplayStyle="Line" Hidden="1" XYZ="-0.413552751407643,-0.0816779656060026,0.358002215122755" Connections="1806" ForcefieldType="h1" Charge="0.053" Components="H" Visible="0">
							<Properties Force="-779.814037890537,-663.524750775111,-1004.77924367279" RelativeVelocity="0.662251390165643,0.532304417144654,-0.587604011902868"/>
						</Atom3d>
						<Bond ID="1806" Mapping="409" Parent="125" Hidden="1" Connects="1793,1805" Visible="0"/>
						<Atom3d ID="1807" HasProperties="1" Mapping="409" Parent="125" UserID="730" DisplayStyle="Line" Hidden="1" XYZ="-0.47518852548597,-0.0807093890994926,0.244470010587144" Connections="1808" ForcefieldType="h1" Charge="0.053" Components="H" Visible="0">
							<Properties Force="-783.7625340793,-499.321789995169,-469.964169116659" RelativeVelocity="-0.0160468968421107,-0.554509688634694,0.0652337876130246"/>
						</Atom3d>
						<Bond ID="1808" Mapping="409" Parent="125" Hidden="1" Connects="1795,1807" Visible="0"/>
						<Atom3d ID="1809" HasProperties="1" Mapping="409" Parent="125" UserID="731" DisplayStyle="Line" Hidden="1" XYZ="-0.433222495948879,-0.0422272691033166,0.231725646795284" Connections="1810" ForcefieldType="h1" Charge="0.053" Components="H" Visible="0">
							<Properties Force="-22.7210378167827,-262.820499326384,-106.653177789813" RelativeVelocity="-0.313000497531624,0.123305217728666,-0.000209871965405124"/>
						</Atom3d>
						<Bond ID="1810" Mapping="409" Parent="125" Hidden="1" Connects="1795,1809" Visible="0"/>
						<Atom3d ID="1811" HasProperties="1" Mapping="409" Parent="125" UserID="732" DisplayStyle="Line" Hidden="1" XYZ="-0.467112832672981,-0.0308049424340732,0.27681821344323" Connections="1812" ForcefieldType="h1" Charge="0.053" Components="H" Visible="0">
							<Properties Force="210.467872687212,-918.009312006175,-363.776694581284" RelativeVelocity="0.491032702446649,-0.814674834263748,0.0517055199904809"/>
						</Atom3d>
						<Bond ID="1812" Mapping="409" Parent="125" Hidden="1" Connects="1795,1811" Visible="0"/>
						<Molecule ID="125" Mapping="409" Parent="2" Children="ci(24):23+1790,5691" Name="Sketch 25" XYZ="0.448065734223708,0.0640093906008154,0.192028171802445" Visible="0"/>
						<Atom3d ID="1813" HasProperties="1" Mapping="409" Parent="127" UserID="733" DisplayStyle="Line" XYZ="2.61355068191944,-0.00469611964572814,0.805617559727" Connections="1815,1821,1823" ForcefieldType="c3&apos;" Charge="0.374" Components="C" Visible="0">
							<Properties Force="1738.15027062161,-421.263010951811,-388.980428884228" RelativeVelocity="0.0800083823271969,0.00993726697289385,-0.244802233491526"/>
						</Atom3d>
						<Atom3d ID="1814" HasProperties="1" Mapping="409" Parent="127" UserID="734" DisplayStyle="Line" XYZ="2.58448674945031,-0.0334810894486585,0.793410861083859" Connections="1815,1817,1819" ForcefieldType="n3m" Charge="-0.446" Components="N" Visible="0">
							<Properties Force="-1240.15922969891,-554.206364731603,-346.895733884708" RelativeVelocity="0.125455738085254,0.0697114285866083,-0.0861713786561636"/>
						</Atom3d>
						<Bond ID="1815" Mapping="409" Parent="127" Connects="1813,1814" Visible="0"/>
						<Atom3d ID="1816" HasProperties="1" Mapping="409" Parent="127" UserID="735" DisplayStyle="Line" XYZ="2.54063431677063,-0.0181012343267795,0.77964955690607" Connections="1817,1825,1827,1829" ForcefieldType="c4" Charge="0.064" Components="C" Visible="0">
							<Properties Force="-43.692228611211,350.341057976407,76.9542240196042" RelativeVelocity="-0.123668321390131,0.021352234553713,-0.206801635092997"/>
						</Atom3d>
						<Bond ID="1817" Mapping="409" Parent="127" Connects="1814,1816" Visible="0"/>
						<Atom3d ID="1818" HasProperties="1" Mapping="409" Parent="127" UserID="736" DisplayStyle="Line" XYZ="2.59862786557804,-0.0778134080858956,0.780679923968741" Connections="1819,1831,1833,1835" ForcefieldType="c4" Charge="0.064" Components="C" Visible="0">
							<Properties Force="-1433.81891696777,-217.603781727064,-1907.74013885363" RelativeVelocity="0.268014670796179,0.193542913256731,-0.00638575954615821"/>
						</Atom3d>
						<Bond ID="1819" Mapping="409" Parent="127" Connects="1814,1818" Visible="0"/>
						<Atom3d ID="1820" HasProperties="1" Mapping="409" Parent="127" UserID="737" DisplayStyle="Line" XYZ="2.60846681502114,0.0327708445756718,0.815491730501731" Connections="1821" ForcefieldType="o1=" Charge="-0.45" Components="O" Visible="0">
							<Properties Force="-579.724441142684,1071.57321644272,403.938082440663" RelativeVelocity="0.102650045165778,-0.0227363436646218,-0.245080508591983"/>
						</Atom3d>
						<Bond ID="1821" Mapping="409" Parent="127" Connects="1813,1820" Type="Double" Visible="0"/>
						<Atom3d ID="1822" HasProperties="1" Mapping="409" Parent="127" UserID="738" DisplayStyle="Line" Hidden="1" XYZ="2.64791338925657,-0.0180754127204088,0.803131273213987" Connections="1823" ForcefieldType="h1" Charge="0.076" Components="H" Visible="0">
							<Properties Force="-192.327999895085,-68.7687776414999,186.907783045691" RelativeVelocity="0.428661892146732,-0.192297115937612,0.280254967991454"/>
						</Atom3d>
						<Bond ID="1823" Mapping="409" Parent="127" Hidden="1" Connects="1813,1822" Visible="0"/>
						<Atom3d ID="1824" HasProperties="1" Mapping="409" Parent="127" UserID="739" DisplayStyle="Line" Hidden="1" XYZ="2.52036701076531,-0.00591132269952663,0.807810755898235" Connections="1825" ForcefieldType="h1" Charge="0.053" Components="H" Visible="0">
							<Properties Force="463.543152535712,-160.947038129491,-382.847933093831" RelativeVelocity="-0.924668574246499,-1.12554105639068,-0.320028944994302"/>
						</Atom3d>
						<Bond ID="1825" Mapping="409" Parent="127" Hidden="1" Connects="1816,1824" Visible="0"/>
						<Atom3d ID="1826" HasProperties="1" Mapping="409" Parent="127" UserID="740" DisplayStyle="Line" Hidden="1" XYZ="2.52286617995567,-0.0468106668341326,0.767079818651381" Connections="1827" ForcefieldType="h1" Charge="0.053" Components="H" Visible="0">
							<Properties Force="-24.8594973698659,170.262956831589,-205.635065516844" RelativeVelocity="0.387247018418592,-0.2648554379555,0.480315362282544"/>
						</Atom3d>
						<Bond ID="1827" Mapping="409" Parent="127" Hidden="1" Connects="1816,1826" Visible="0"/>
						<Atom3d ID="1828" HasProperties="1" Mapping="409" Parent="127" UserID="741" DisplayStyle="Line" Hidden="1" XYZ="2.54299908556787,0.00919127319409807,0.753856571183505" Connections="1829" ForcefieldType="h1" Charge="0.053" Components="H" Visible="0">
							<Properties Force="-117.923532923597,-802.631162554892,610.823623971728" RelativeVelocity="-0.42142621445344,0.00117343982530454,-0.66532783624534"/>
						</Atom3d>
						<Bond ID="1829" Mapping="409" Parent="127" Hidden="1" Connects="1816,1828" Visible="0"/>
						<Atom3d ID="1830" HasProperties="1" Mapping="409" Parent="127" UserID="742" DisplayStyle="Line" Hidden="1" XYZ="2.57789548600971,-0.104476646028102,0.795283989008407" Connections="1831" ForcefieldType="h1" Charge="0.053" Components="H" Visible="0">
							<Properties Force="417.213742890524,472.457253188159,258.519301392622" RelativeVelocity="-0.195044884425148,-1.08728131862103,0.515676740616822"/>
						</Atom3d>
						<Bond ID="1831" Mapping="409" Parent="127" Hidden="1" Connects="1818,1830" Visible="0"/>
						<Atom3d ID="1832" HasProperties="1" Mapping="409" Parent="127" UserID="743" DisplayStyle="Line" Hidden="1" XYZ="2.6330292837859,-0.0810020371214486,0.786918677940671" Connections="1833" ForcefieldType="h1" Charge="0.053" Components="H" Visible="0">
							<Properties Force="430.450095388434,-371.615464883077,44.721545941271" RelativeVelocity="-0.26768886792714,0.768018889483553,0.000585191175889145"/>
						</Atom3d>
						<Bond ID="1833" Mapping="409" Parent="127" Hidden="1" Connects="1818,1832" Visible="0"/>
						<Atom3d ID="1834" HasProperties="1" Mapping="409" Parent="127" UserID="744" DisplayStyle="Line" Hidden="1" XYZ="2.59111376480286,-0.0835949974340236,0.742197189359093" Connections="1835" ForcefieldType="h1" Charge="0.053" Components="H" Visible="0">
							<Properties Force="593.969159698004,370.282712363689,1458.72708086581" RelativeVelocity="-0.194233557971519,0.890740179767431,0.688729864680978"/>
						</Atom3d>
						<Bond ID="1835" Mapping="409" Parent="127" Hidden="1" Connects="1818,1834" Visible="0"/>
						<Molecule ID="127" Mapping="409" Parent="2" Children="ci(24):23+1813,5692" Name="Sketch 25" XYZ="0.448065734223708,0.0640093906008154,0.192028171802445" Visible="0"/>
						<Atom3d ID="1836" HasProperties="1" Mapping="409" Parent="129" UserID="745" DisplayStyle="Line" XYZ="0.450765422653429,0.636607654042877,0.951458718338788" Connections="1838,1844,1846" ForcefieldType="c3&apos;" Charge="0.374" Components="C">
							<Properties Force="1077.84708723514,-102.825507074112,-594.093267572846" RelativeVelocity="0.0505361288745124,0.0928103146904299,0.148840598716145"/>
						</Atom3d>
						<Atom3d ID="1837" HasProperties="1" Mapping="409" Parent="129" UserID="746" DisplayStyle="Line" XYZ="0.409458746805854,0.621428303272091,0.948220340370823" Connections="1838,1840,1842" ForcefieldType="n3m" Charge="-0.446" Components="N">
							<Properties Force="-209.21347971405,534.040067099449,160.851126325151" RelativeVelocity="-0.257457470072168,-0.234086074817192,-0.0605763109151487"/>
						</Atom3d>
						<Bond ID="1838" Mapping="409" Parent="129" Connects="1836,1837"/>
						<Atom3d ID="1839" HasProperties="1" Mapping="409" Parent="129" UserID="747" DisplayStyle="Line" XYZ="0.396620323484487,0.581568297709863,0.926083035882363" Connections="1840,1848,1850,1852" ForcefieldType="c4" Charge="0.064" Components="C">
							<Properties Force="614.97498612461,-17.6762834986217,-587.340317193043" RelativeVelocity="-0.0796355466181988,-0.304847630294985,0.00861223612608308"/>
						</Atom3d>
						<Bond ID="1840" Mapping="409" Parent="129" Connects="1837,1839"/>
						<Atom3d ID="1841" HasProperties="1" Mapping="409" Parent="129" UserID="748" DisplayStyle="Line" XYZ="0.372547971197814,0.645973039499565,0.966561904393842" Connections="1842,1854,1856,1858" ForcefieldType="c4" Charge="0.064" Components="C">
							<Properties Force="404.361107536906,649.585481526169,-436.090196157456" RelativeVelocity="0.196265911275799,0.0537241296232928,0.181495458445149"/>
						</Atom3d>
						<Bond ID="1842" Mapping="409" Parent="129" Connects="1837,1841"/>
						<Atom3d ID="1843" HasProperties="1" Mapping="409" Parent="129" UserID="749" DisplayStyle="Line" XYZ="0.484267940773998,0.618919145988748,0.936191354395359" Connections="1844" ForcefieldType="o1=" Charge="-0.45" Components="O">
							<Properties Force="-1407.54201572683,460.26815063538,625.340773933393" RelativeVelocity="0.238794982256467,-0.0415387856757296,-0.063556494478477"/>
						</Atom3d>
						<Bond ID="1844" Mapping="409" Parent="129" Connects="1836,1843" Type="Double"/>
						<Atom3d ID="1845" HasProperties="1" Mapping="409" Parent="129" UserID="750" DisplayStyle="Line" Hidden="1" XYZ="0.453623932043346,0.669539961857457,0.968863339665405" Connections="1846" ForcefieldType="h1" Charge="0.076" Components="H">
							<Properties Force="-265.103266220842,-491.068419213066,-194.515624193121" RelativeVelocity="0.0658358335652287,-0.574354225918571,-0.703180052095874"/>
						</Atom3d>
						<Bond ID="1846" Mapping="409" Parent="129" Hidden="1" Connects="1836,1845"/>
						<Atom3d ID="1847" HasProperties="1" Mapping="409" Parent="129" UserID="751" DisplayStyle="Line" Hidden="1" XYZ="0.379359086248348,0.588800896642723,0.89465225598408" Connections="1848" ForcefieldType="h1" Charge="0.053" Components="H">
							<Properties Force="107.155159691166,-140.987922024331,299.937031475876" RelativeVelocity="0.697200941149873,0.643719401454289,0.693569348133853"/>
						</Atom3d>
						<Bond ID="1848" Mapping="409" Parent="129" Hidden="1" Connects="1839,1847"/>
						<Atom3d ID="1849" HasProperties="1" Mapping="409" Parent="129" UserID="752" DisplayStyle="Line" Hidden="1" XYZ="0.377456833138301,0.559312551593497,0.946394682741457" Connections="1850" ForcefieldType="h1" Charge="0.053" Components="H">
							<Properties Force="-337.899682496306,84.9132961794365,159.007781526371" RelativeVelocity="0.652646754846744,-0.825597041743822,0.548566242204124"/>
						</Atom3d>
						<Bond ID="1850" Mapping="409" Parent="129" Hidden="1" Connects="1839,1849"/>
						<Atom3d ID="1851" HasProperties="1" Mapping="409" Parent="129" UserID="753" DisplayStyle="Line" Hidden="1" XYZ="0.426645298783215,0.563355367036516,0.919166178349612" Connections="1852" ForcefieldType="h1" Charge="0.053" Components="H">
							<Properties Force="37.7547226121841,-80.4349499264384,-284.561516100915" RelativeVelocity="0.302463805919547,-0.495758823463101,0.334990449911499"/>
						</Atom3d>
						<Bond ID="1852" Mapping="409" Parent="129" Hidden="1" Connects="1839,1851"/>
[truncated: 1,415,933 more chars]
