# Supplementary material for: Supramolecular dynamics-enhanced synergistic antifouling mechanisms for enhanced membrane antifouling and permeability
Source: Nat Commun. 2025 Jul 30;16:6956. doi: 10.1038/s41467-025-62231-w (PMC12311053; doi:10.1038/s41467-025-62231-w)
Supplement: Supplementary file 4 — Supplementary Data 1 [file 41467_2025_62231_MOESM4_ESM.zip › Supplementary date-Molecular simulation/Unassembled β-CD_PDMS in Ethanol.xsd]

<?xml version="1.0" encoding="latin1"?>
<!DOCTYPE XSD []>
<XSD Version="20.1" WrittenBy="Materials Studio 20.1">
	<AtomisticTreeRoot ID="1" NumProperties="62" HasProperties="1" NumChildren="1">
		<Property Name="AngleAxisType" DefinedOn="AngleBetweenPlanesBender" Type="Enumerated"/>
		<Property Name="AngleEnergy" DefinedOn="ClassicalEnergyHolder" Type="Double"/>
		<Property Name="BeadDocumentID" DefinedOn="MesoMoleculeSet" Type="String"/>
		<Property Name="BendBendEnergy" DefinedOn="ClassicalEnergyHolder" Type="Double"/>
		<Property Name="BendTorsionBendEnergy" DefinedOn="ClassicalEnergyHolder" Type="Double"/>
		<Property Name="BondEnergy" DefinedOn="ClassicalEnergyHolder" Type="Double"/>
		<Property Name="EFGAsymmetry" DefinedOn="Atom" Type="Double"/>
		<Property Name="EFGQuadrupolarCoupling" DefinedOn="Atom" Type="Double"/>
		<Property Name="ElectrostaticEnergy" DefinedOn="ClassicalEnergyHolder" Type="Double"/>
		<Property Name="FaceMillerIndex" DefinedOn="GrowthFace" Type="MillerIndex"/>
		<Property Name="FacetTransparency" DefinedOn="GrowthFace" Type="Float"/>
		<Property Name="FermiLevel" DefinedOn="ScalarFieldBase" Type="Double"/>
		<Property Name="Force" DefinedOn="Matter" Type="CoDirection"/>
		<Property Name="FrameFilter" DefinedOn="Trajectory" Type="String"/>
		<Property Name="HarmonicForceConstant" DefinedOn="HarmonicRestraint" Type="Double"/>
		<Property Name="HarmonicMinimum" DefinedOn="HarmonicRestraint" Type="Double"/>
		<Property Name="HydrogenBondEnergy" DefinedOn="ClassicalEnergyHolder" Type="Double"/>
		<Property Name="ImportOrder" DefinedOn="Bondable" Type="UnsignedInteger"/>
		<Property Name="InversionEnergy" DefinedOn="ClassicalEnergyHolder" Type="Double"/>
		<Property Name="IsBackboneAtom" DefinedOn="Atom" Type="Boolean"/>
		<Property Name="IsChiralCenter" DefinedOn="Atom" Type="Boolean"/>
		<Property Name="IsOutOfPlane" DefinedOn="Atom" Type="Boolean"/>
		<Property Name="IsRepeatArrowVisible" DefinedOn="ElectrodeWire" Type="Boolean"/>
		<Property Name="KineticEnergy" DefinedOn="ClassicalEnergyHolder" Type="Double"/>
		<Property Name="LineExtentPadding" DefinedOn="BestFitLineMonitor" Type="Double"/>
		<Property Name="LinkageGroupName" DefinedOn="Linkage" Type="String"/>
		<Property Name="ListIdentifier" DefinedOn="PropertyList" Type="String"/>
		<Property Name="NMRShielding" DefinedOn="Atom" Type="Double"/>
		<Property Name="NonBondEnergy" DefinedOn="ClassicalEnergyHolder" Type="Double"/>
		<Property Name="NormalMode" DefinedOn="Bondable" Type="Direction"/>
		<Property Name="NormalModeFrequency" DefinedOn="Bondable" Type="Double"/>
		<Property Name="NumScanSteps" DefinedOn="LinearScan" Type="UnsignedInteger"/>
		<Property Name="OrbitalCutoffRadius" DefinedOn="Bondable" Type="Double"/>
		<Property Name="PlaneExtentPadding" DefinedOn="BestFitPlaneMonitor" Type="Double"/>
		<Property Name="PotentialEnergy" DefinedOn="ClassicalEnergyHolder" Type="Double"/>
		<Property Name="QuantizationValue" DefinedOn="ScalarFieldBase" Type="Double"/>
		<Property Name="RelativeVelocity" DefinedOn="Matter" Type="Direction"/>
		<Property Name="RepeatArrowScale" DefinedOn="ElectrodeWire" Type="Float"/>
		<Property Name="RestraintEnergy" DefinedOn="ClassicalEnergyHolder" Type="Double"/>
		<Property Name="ScanEnd" DefinedOn="LinearScan" Type="Double"/>
		<Property Name="ScanStart" DefinedOn="LinearScan" Type="Double"/>
		<Property Name="SeparatedStretchStretchEnergy" DefinedOn="ClassicalEnergyHolder" Type="Double"/>
		<Property Name="ServerDipoleMoment" DefinedOn="MatterGroupProperties" Type="Direction"/>
		<Property Name="SimulationStep" DefinedOn="Trajectory" Type="Integer"/>
		<Property Name="SpinQuantizationDirection" DefinedOn="Atom" Type="Direction"/>
		<Property Name="Stiffness" DefinedOn="SymmetryMatterHessian" Type="Matrix6x6"/>
		<Property Name="StretchBendStretchEnergy" DefinedOn="ClassicalEnergyHolder" Type="Double"/>
		<Property Name="StretchStretchEnergy" DefinedOn="ClassicalEnergyHolder" Type="Double"/>
		<Property Name="StretchTorsionStretchEnergy" DefinedOn="ClassicalEnergyHolder" Type="Double"/>
		<Property Name="Temperature" DefinedOn="ClassicalEnergyHolder" Type="Double"/>
		<Property Name="ThreeBodyNonBondEnergy" DefinedOn="ClassicalEnergyHolder" Type="Double"/>
		<Property Name="TorsionBendBendEnergy" DefinedOn="ClassicalEnergyHolder" Type="Double"/>
		<Property Name="TorsionEnergy" DefinedOn="ClassicalEnergyHolder" Type="Double"/>
		<Property Name="TorsionStretchEnergy" DefinedOn="ClassicalEnergyHolder" Type="Double"/>
		<Property Name="TotalEnergy" DefinedOn="ClassicalEnergyHolder" Type="Double"/>
		<Property Name="Units" DefinedOn="ScalarFieldBase" Type="String"/>
		<Property Name="ValenceCrossTermEnergy" DefinedOn="ClassicalEnergyHolder" Type="Double"/>
		<Property Name="ValenceDiagonalEnergy" DefinedOn="ClassicalEnergyHolder" Type="Double"/>
		<Property Name="VanDerWaalsEnergy" DefinedOn="ClassicalEnergyHolder" Type="Double"/>
		<Property Name="_ServerAtomNames" DefinedOn="IndexProvider" Type="String"/>
		<Property Name="_Stress" DefinedOn="MatterSymmetrySystem" Type="Matrix"/>
		<Property Name="_TrajectoryStress" DefinedOn="MatterSymmetrySystem" Type="Matrix"/>
		<Properties TotalEnergy="-1293.2850345234" KineticEnergy="1875.93826161751" PotentialEnergy="-3168.70898417241" ValenceDiagonalEnergy="441.25142277553" BondEnergy="694.877691676858" AngleEnergy="924.968428734768" TorsionEnergy="-1178.5946976361" InversionEnergy="0" ValenceCrossTermEnergy="-164.506319426076" StretchStretchEnergy="0.0904012785379814" StretchBendStretchEnergy="-17.7475911020439" StretchTorsionStretchEnergy="-7.71741118429694" SeparatedStretchStretchEnergy="0" TorsionStretchEnergy="-5.06109528723898" BendBendEnergy="-4.95975414159934" TorsionBendBendEnergy="-35.3160775224889" BendTorsionBendEnergy="-93.7947914669456" NonBondEnergy="-3445.45408752187" HydrogenBondEnergy="0" VanDerWaalsEnergy="-425.592886128246" ElectrostaticEnergy="-2987.2789981356" RestraintEnergy="0" ThreeBodyNonBondEnergy="0" Temperature="299.971029727154"/>
		<SymmetrySystem ID="2" HasProperties="1" Mapping="3" Children="ci(403):403+4" Normalized="1" OverspecificationTolerance="0.01" HasSymmetryHistory="1">
			<Properties _Stress="-8.70817352111987e-005,1.07064584873826e-005,-7.03910250808538e-006,1.07064584873826e-005,-1.70208617844977e-005,-3.1673974445008e-005,-7.03910250808538e-006,-3.1673974445008e-005,-8.5953173042847e-005" _TrajectoryStress="0.000104915683493796,-8.58172503718774e-005,3.81877927533569e-005,-8.58172503718774e-005,-0.000367108758131562,0.000225306984781568,3.81877927533569e-005,0.000225306984781568,0.000117134898118345"/>
			<MappingSet ID="407" SymmetryDefinition="4" ActiveSystem="2" NumFamilies="1" OwnsTotalConstraintMapping="1" TotalConstraintMapping="3">
				<MappingFamily ID="408" NumImageMappings="66">
					<IdentityMapping ID="409" Element="1,0,0,0,0,1,0,0,0,0,1,0" Constraint="1,0,0,0,0,1,0,0,0,0,1,0" MappedObjects="ci(4221):17+410,5,17+427,7,17+444,9,17+461,11,17+478,13,17+495,15,17+512,17,17+529,19,17+546,21,17+563,23,17+580,25,17+597,27,17+614,29,17+631,31,17+648,33,17+665,35,17+682,37,17+699,39,17+716,41,17+733,43,17+750,45,17+767,47,17+784,49,17+801,51,17+818,53,17+835,55,17+852,57,17+869,59,17+886,61,17+903,63,17+920,65,17+937,67,17+954,69,17+971,71,17+988,73,17+1005,75,17+1022,77,17+1039,79,17+1056,81,17+1073,83,17+1090,85,17+1107,87,17+1124,89,17+1141,91,17+1158,93,17+1175,95,17+1192,97,17+1209,99,17+1226,101,17+1243,103,17+1260,105,17+1277,107,17+1294,109,17+1311,111,17+1328,113,17+1345,115,17+1362,117,17+1379,119,17+1396,121,17+1413,123,17+1430,125,17+1447,127,17+1464,129,17+1481,131,17+1498,133,17+1515,135,17+1532,137,17+1549,139,17+1566,141,17+1583,143,17+1600,145,17+1617,147,17+1634,149,17+1651,151,17+1668,153,17+1685,155,17+1702,157,17+1719,159,17+1736,161,17+1753,163,17+1770,165,17+1787,167,17+1804,169,17+1821,171,17+1838,173,17+1855,175,17+1872,177,17+1889,179,17+1906,181,17+1923,183,17+1940,185,17+1957,187,17+1974,189,17+1991,191,17+2008,193,17+2025,195,17+2042,197,17+2059,199,17+2076,201,17+2093,203,17+2110,205,17+2127,207,17+2144,209,17+2161,211,17+2178,213,17+2195,215,17+2212,217,17+2229,219,17+2246,221,17+2263,223,17+2280,225,17+2297,227,17+2314,229,17+2331,231,17+2348,233,17+2365,235,17+2382,237,17+2399,239,17+2416,241,17+2433,243,17+2450,245,17+2467,247,17+2484,249,17+2501,251,17+2518,253,17+2535,255,17+2552,257,17+2569,259,17+2586,261,17+2603,263,17+2620,265,17+2637,267,17+2654,269,17+2671,271,17+2688,273,17+2705,275,17+2722,277,17+2739,279,17+2756,281,17+2773,283,17+2790,285,17+2807,287,17+2824,289,17+2841,291,17+2858,293,17+2875,295,17+2892,297,17+2909,299,17+2926,301,17+2943,303,17+2960,305,17+2977,307,17+2994,309,17+3011,311,17+3028,313,17+3045,315,17+3062,317,17+3079,319,17+3096,321,17+3113,323,17+3130,325,17+3147,327,17+3164,329,17+3181,331,17+3198,333,17+3215,335,17+3232,337,17+3249,339,17+3266,341,17+3283,343,17+3300,345,17+3317,347,17+3334,349,17+3351,351,17+3368,353,17+3385,355,17+3402,357,17+3419,359,17+3436,361,17+3453,363,17+3470,365,17+3487,367,17+3504,369,17+3521,371,17+3538,373,17+3555,375,17+3572,377,17+3589,379,17+3606,381,17+3623,383,17+3640,385,17+3657,387,17+3674,389,17+3691,391,17+3708,393,17+3725,395,17+3742,397,17+3759,399,17+3776,401,17+3793,403,620+3810,406" DefectObjects="ci(203):4,202+4430" NumImages="4221" NumDefects="203">
						<Atom3d ID="410" HasProperties="1" Mapping="409" Parent="5" UserID="1" DisplayStyle="Line" XYZ="-0.824443106604733,-0.124360894536641,-0.235439459868873" Connections="412,416,418,420" ForcefieldType="c4" Charge="-0.159" Components="C" Visible="0">
							<Properties Force="-354.136696402737,-138.405269595779,-885.157869004196" RelativeVelocity="0.0558133173735572,0.402445514364421,0.0695170099380838"/>
						</Atom3d>
						<Atom3d ID="411" HasProperties="1" Mapping="409" Parent="5" UserID="2" DisplayStyle="Line" XYZ="-0.833586755327669,-0.0730006618703741,-0.224052061415616" Connections="412,414,422,424" ForcefieldType="c4o" Charge="0.054" Components="C" Visible="0">
							<Properties Force="114.864998080236,473.286720469989,-72.0157536407528" RelativeVelocity="-0.125301955580891,0.193369746894937,0.116530960653842"/>
						</Atom3d>
						<Bond ID="412" Mapping="409" Parent="5" Connects="410,411" Visible="0"/>
						<Atom3d ID="413" HasProperties="1" Mapping="409" Parent="5" UserID="3" DisplayStyle="Line" XYZ="-0.84322737273629,-0.0644682485822674,-0.175836383622845" Connections="414,426" ForcefieldType="o2h" Charge="-0.57" Components="O" Visible="0">
							<Properties Force="-390.996083931107,463.926288243333,814.877754068983" RelativeVelocity="-0.134094394613455,-0.0140818878101228,0.0106398804064241"/>
						</Atom3d>
						<Bond ID="414" Mapping="409" Parent="5" Connects="411,413" Visible="0"/>
						<Atom3d ID="415" HasProperties="1" Mapping="409" Parent="5" UserID="4" DisplayStyle="Line" Hidden="1" XYZ="-0.813740530140054,-0.128836747487179,-0.273440387941466" Connections="416" ForcefieldType="h1" Charge="0.053" Components="H" Visible="0">
							<Properties Force="179.34234088811,162.08579371622,382.753326931305" RelativeVelocity="0.185297947874373,-0.0748543332187835,-0.0211115597906655"/>
						</Atom3d>
						<Bond ID="416" Mapping="409" Parent="5" Hidden="1" Connects="410,415" Visible="0"/>
						<Atom3d ID="417" HasProperties="1" Mapping="409" Parent="5" UserID="5" DisplayStyle="Line" Hidden="1" XYZ="-0.855421344900686,-0.147397623230491,-0.233458260310481" Connections="418" ForcefieldType="h1" Charge="0.053" Components="H" Visible="0">
							<Properties Force="-356.36741509816,19.8377191025404,265.599690056094" RelativeVelocity="0.0571200525768378,-0.16252825104935,-1.06946206674594"/>
						</Atom3d>
						<Bond ID="418" Mapping="409" Parent="5" Hidden="1" Connects="410,417" Visible="0"/>
						<Atom3d ID="419" HasProperties="1" Mapping="409" Parent="5" UserID="6" DisplayStyle="Line" Hidden="1" XYZ="-0.798335696296894,-0.13889981777661,-0.212393911572916" Connections="420" ForcefieldType="h1" Charge="0.053" Components="H" Visible="0">
							<Properties Force="636.272254165427,-177.005707581607,404.586011631087" RelativeVelocity="0.543802571050111,0.946715786171632,0.181903259775733"/>
						</Atom3d>
						<Bond ID="420" Mapping="409" Parent="5" Hidden="1" Connects="410,419" Visible="0"/>
						<Atom3d ID="421" HasProperties="1" Mapping="409" Parent="5" UserID="7" DisplayStyle="Line" Hidden="1" XYZ="-0.863911962342583,-0.0602029665923338,-0.242863953291861" Connections="422" ForcefieldType="h1" Charge="0.053" Components="H" Visible="0">
							<Properties Force="-522.751522878613,117.726463387753,-654.275444423393" RelativeVelocity="0.762033560042638,0.815261464751747,0.495769553568316"/>
						</Atom3d>
						<Bond ID="422" Mapping="409" Parent="5" Hidden="1" Connects="411,421" Visible="0"/>
						<Atom3d ID="423" HasProperties="1" Mapping="409" Parent="5" UserID="8" DisplayStyle="Line" Hidden="1" XYZ="-0.8035047207525,-0.0511958732835751,-0.235938947136589" Connections="424" ForcefieldType="h1" Charge="0.053" Components="H" Visible="0">
							<Properties Force="169.466687032023,56.0144338290119,-1.16177813976445" RelativeVelocity="0.660677753067121,-0.00572841264752162,0.889704390754498"/>
						</Atom3d>
						<Bond ID="424" Mapping="409" Parent="5" Hidden="1" Connects="411,423" Visible="0"/>
						<Atom3d ID="425" HasProperties="1" Mapping="409" Parent="5" UserID="9" DisplayStyle="Line" Hidden="1" XYZ="-0.858381425561099,-0.0326855130634374,-0.171941435451966" Connections="426" ForcefieldType="h1o" Charge="0.41" Components="H" Visible="0">
							<Properties Force="575.807905311787,-603.483189858437,-351.204793444763" RelativeVelocity="-0.295071435027738,0.0567288806510449,1.34187399487848"/>
						</Atom3d>
						<Bond ID="426" Mapping="409" Parent="5" Hidden="1" Connects="413,425" Visible="0"/>
						<Molecule ID="5" Mapping="409" Parent="2" Children="ci(18):17+410,4431" Name="Sketch 24" XYZ="-0.267439056824546,-0.0764111590887456,-0.152822318177482" Visible="0"/>
						<Atom3d ID="427" HasProperties="1" Mapping="409" Parent="7" UserID="10" DisplayStyle="Line" XYZ="-1.70067024153568,0.587565215757032,0.128838974113296" Connections="429,433,435,437" ForcefieldType="c4" Charge="-0.159" Components="C" Visible="0">
							<Properties Force="219.761992218538,-282.862328715467,-610.489814484256" RelativeVelocity="-0.0639470928313211,0.170533428114166,-0.107266553864037"/>
						</Atom3d>
						<Atom3d ID="428" HasProperties="1" Mapping="409" Parent="7" UserID="11" DisplayStyle="Line" XYZ="-1.68623786638391,0.639808398667818,0.115808330824509" Connections="429,431,439,441" ForcefieldType="c4o" Charge="0.054" Components="C" Visible="0">
							<Properties Force="-1420.70970309796,-512.517228200338,445.134190939239" RelativeVelocity="0.00944664060819309,0.0623493031962194,0.0349901703773409"/>
						</Atom3d>
						<Bond ID="429" Mapping="409" Parent="7" Connects="427,428" Visible="0"/>
						<Atom3d ID="430" HasProperties="1" Mapping="409" Parent="7" UserID="12" DisplayStyle="Line" XYZ="-1.63743566889288,0.647676961844481,0.116443354175331" Connections="431,443" ForcefieldType="o2h" Charge="-0.57" Components="O" Visible="0">
							<Properties Force="-192.3150677812,879.096757269353,1930.90822399406" RelativeVelocity="-0.167441264642063,0.132406821381468,-0.0463865089607506"/>
						</Atom3d>
						<Bond ID="431" Mapping="409" Parent="7" Connects="428,430" Visible="0"/>
						<Atom3d ID="432" HasProperties="1" Mapping="409" Parent="7" UserID="13" DisplayStyle="Line" Hidden="1" XYZ="-1.71341098198825,0.581177771288378,0.165468885192673" Connections="433" ForcefieldType="h1" Charge="0.053" Components="H" Visible="0">
							<Properties Force="-333.867168945839,204.58590707597,-321.086409959617" RelativeVelocity="-0.98060204362856,-0.326879152119349,0.16435811319198"/>
						</Atom3d>
						<Bond ID="433" Mapping="409" Parent="7" Hidden="1" Connects="427,432" Visible="0"/>
						<Atom3d ID="434" HasProperties="1" Mapping="409" Parent="7" UserID="14" DisplayStyle="Line" Hidden="1" XYZ="-1.66839922086543,0.567520070513816,0.129858813648037" Connections="435" ForcefieldType="h1" Charge="0.053" Components="H" Visible="0">
							<Properties Force="824.004815029597,-179.726754350666,75.1002016234759" RelativeVelocity="0.197215393814946,0.000708615070798592,0.977051437142254"/>
						</Atom3d>
						<Bond ID="435" Mapping="409" Parent="7" Hidden="1" Connects="427,434" Visible="0"/>
						<Atom3d ID="436" HasProperties="1" Mapping="409" Parent="7" UserID="15" DisplayStyle="Line" Hidden="1" XYZ="-1.71845647438488,0.564861977564053,0.100476654159977" Connections="437" ForcefieldType="h1" Charge="0.053" Components="H" Visible="0">
							<Properties Force="-190.082903017239,657.358198203151,550.111334530562" RelativeVelocity="-0.135938722991577,-0.213194176545481,-0.505164888299458"/>
						</Atom3d>
						<Bond ID="437" Mapping="409" Parent="7" Hidden="1" Connects="427,436" Visible="0"/>
						<Atom3d ID="438" HasProperties="1" Mapping="409" Parent="7" UserID="16" DisplayStyle="Line" Hidden="1" XYZ="-1.70359560636646,0.662228359809538,0.143544791968859" Connections="439" ForcefieldType="h1" Charge="0.053" Components="H" Visible="0">
							<Properties Force="361.018678477644,10.4603109662383,-187.233116079708" RelativeVelocity="-0.485521581593202,0.638079038654118,-0.074983881910276"/>
						</Atom3d>
						<Bond ID="439" Mapping="409" Parent="7" Hidden="1" Connects="428,438" Visible="0"/>
						<Atom3d ID="440" HasProperties="1" Mapping="409" Parent="7" UserID="17" DisplayStyle="Line" Hidden="1" XYZ="-1.70400441660445,0.651106524035116,0.0825588000659482" Connections="441" ForcefieldType="h1" Charge="0.053" Components="H" Visible="0">
							<Properties Force="210.362500303783,-19.7874772384688,-50.0657238123643" RelativeVelocity="0.452015359831221,-0.934916165011151,-1.20410597712583"/>
						</Atom3d>
						<Bond ID="441" Mapping="409" Parent="7" Hidden="1" Connects="428,440" Visible="0"/>
						<Atom3d ID="442" HasProperties="1" Mapping="409" Parent="7" UserID="18" DisplayStyle="Line" Hidden="1" XYZ="-1.62500781224951,0.63972475961382,0.0879233901411312" Connections="443" ForcefieldType="h1o" Charge="0.41" Components="H" Visible="0">
							<Properties Force="405.612025118142,-691.603650332785,-1816.16510945674" RelativeVelocity="0.86993008053321,-0.0333276171069098,0.196660178277999"/>
						</Atom3d>
						<Bond ID="443" Mapping="409" Parent="7" Hidden="1" Connects="430,442" Visible="0"/>
						<Molecule ID="7" Mapping="409" Parent="2" Children="ci(18):17+427,4432" Name="Sketch 24" XYZ="-0.267439056824546,-0.0764111590887456,-0.152822318177482" Visible="0"/>
						<Atom3d ID="444" HasProperties="1" Mapping="409" Parent="9" UserID="19" DisplayStyle="Line" XYZ="0.270492395353203,-0.486171022960503,-0.135967650523638" Connections="446,450,452,454" ForcefieldType="c4" Charge="-0.159" Components="C" Visible="0">
							<Properties Force="1648.997340056,-912.8473704482,74.3054139232391" RelativeVelocity="0.0349622989638502,-0.130177704081081,-0.105893933996109"/>
						</Atom3d>
						<Atom3d ID="445" HasProperties="1" Mapping="409" Parent="9" UserID="20" DisplayStyle="Line" XYZ="0.290735952908535,-0.527452207605777,-0.104964855048089" Connections="446,448,456,458" ForcefieldType="c4o" Charge="0.054" Components="C" Visible="0">
							<Properties Force="-249.685278190747,57.4741035933102,-219.987972275" RelativeVelocity="-0.168114437564299,-0.185214310682093,0.0454174291129657"/>
						</Atom3d>
						<Bond ID="446" Mapping="409" Parent="9" Connects="444,445" Visible="0"/>
						<Atom3d ID="447" HasProperties="1" Mapping="409" Parent="9" UserID="21" DisplayStyle="Line" XYZ="0.335474620899038,-0.515067407142834,-0.0855951735903435" Connections="448,460" ForcefieldType="o2h" Charge="-0.57" Components="O" Visible="0">
							<Properties Force="-9.31334015901504,760.772016414676,-316.221912029731" RelativeVelocity="0.160235373017439,0.0462237003049129,0.101576676732516"/>
						</Atom3d>
						<Bond ID="448" Mapping="409" Parent="9" Connects="445,447" Visible="0"/>
						<Atom3d ID="449" HasProperties="1" Mapping="409" Parent="9" UserID="22" DisplayStyle="Line" Hidden="1" XYZ="0.263153772028428,-0.458678996828288,-0.111365716683367" Connections="450" ForcefieldType="h1" Charge="0.053" Components="H" Visible="0">
							<Properties Force="-313.401141512924,815.07902224166,285.471054768946" RelativeVelocity="0.0413064954173599,0.119070904720388,-0.306275928815578"/>
						</Atom3d>
						<Bond ID="450" Mapping="409" Parent="9" Hidden="1" Connects="444,449" Visible="0"/>
						<Atom3d ID="451" HasProperties="1" Mapping="409" Parent="9" UserID="23" DisplayStyle="Line" Hidden="1" XYZ="0.241596572934863,-0.49469978699365,-0.15891883850836" Connections="452" ForcefieldType="h1" Charge="0.053" Components="H" Visible="0">
							<Properties Force="-681.096989322159,-233.320969983072,-139.40974558473" RelativeVelocity="-0.00876219799935173,-0.0237618578689472,-0.271479202126354"/>
						</Atom3d>
						<Bond ID="452" Mapping="409" Parent="9" Hidden="1" Connects="444,451" Visible="0"/>
						<Atom3d ID="453" HasProperties="1" Mapping="409" Parent="9" UserID="24" DisplayStyle="Line" Hidden="1" XYZ="0.299604511931542,-0.474996594425851,-0.160212756174607" Connections="454" ForcefieldType="h1" Charge="0.053" Components="H" Visible="0">
							<Properties Force="-128.315866467514,55.5434426003678,232.884783681219" RelativeVelocity="-0.286403910298941,-0.0720546010108392,-0.55644802388451"/>
						</Atom3d>
						<Bond ID="454" Mapping="409" Parent="9" Hidden="1" Connects="444,453" Visible="0"/>
						<Atom3d ID="455" HasProperties="1" Mapping="409" Parent="9" UserID="25" DisplayStyle="Line" Hidden="1" XYZ="0.295007300558869,-0.56083381957462,-0.124301838598998" Connections="456" ForcefieldType="h1" Charge="0.053" Components="H" Visible="0">
							<Properties Force="-114.326454592062,-121.566211655027,-227.130131143822" RelativeVelocity="-0.31498688838817,0.049559864092963,0.50469309076274"/>
						</Atom3d>
						<Bond ID="456" Mapping="409" Parent="9" Hidden="1" Connects="445,455" Visible="0"/>
						<Atom3d ID="457" HasProperties="1" Mapping="409" Parent="9" UserID="26" DisplayStyle="Line" Hidden="1" XYZ="0.266459643767153,-0.533965043254322,-0.0755568347306829" Connections="458" ForcefieldType="h1" Charge="0.053" Components="H" Visible="0">
							<Properties Force="-266.198308818436,-114.764425641602,148.961330054304" RelativeVelocity="0.291315216754377,0.523540883231583,-0.699373382901763"/>
						</Atom3d>
						<Bond ID="458" Mapping="409" Parent="9" Hidden="1" Connects="445,457" Visible="0"/>
						<Atom3d ID="459" HasProperties="1" Mapping="409" Parent="9" UserID="27" DisplayStyle="Line" Hidden="1" XYZ="0.345299823353367,-0.539018493566161,-0.0639028196174901" Connections="460" ForcefieldType="h1o" Charge="0.41" Components="H" Visible="0">
							<Properties Force="1.09560088741474,-310.28145727934,161.122667492499" RelativeVelocity="-0.199628063942135,-0.191687180618578,0.397199654032343"/>
						</Atom3d>
						<Bond ID="460" Mapping="409" Parent="9" Hidden="1" Connects="447,459" Visible="0"/>
						<Molecule ID="9" Mapping="409" Parent="2" Children="ci(18):17+444,4433" Name="Sketch 24" XYZ="-0.267439056824546,-0.0764111590887456,-0.152822318177482" Visible="0"/>
						<Atom3d ID="461" HasProperties="1" Mapping="409" Parent="11" UserID="28" DisplayStyle="Line" XYZ="-0.356272030483042,0.646573307334349,1.20987963261625" Connections="463,467,469,471" ForcefieldType="c4" Charge="-0.159" Components="C" Visible="0">
							<Properties Force="-760.685625476907,227.688904181281,-802.506665401988" RelativeVelocity="-0.307539819617539,0.0830174989465375,-0.0656811188370443"/>
						</Atom3d>
						<Atom3d ID="462" HasProperties="1" Mapping="409" Parent="11" UserID="29" DisplayStyle="Line" XYZ="-0.323880556037767,0.604128097754514,1.20247423996299" Connections="463,465,473,475" ForcefieldType="c4o" Charge="0.054" Components="C" Visible="0">
							<Properties Force="-45.3162483798478,639.996331301687,-209.05456602103" RelativeVelocity="0.216868071115224,-0.134993672526127,0.177073570777547"/>
						</Atom3d>
						<Bond ID="463" Mapping="409" Parent="11" Connects="461,462" Visible="0"/>
						<Atom3d ID="464" HasProperties="1" Mapping="409" Parent="11" UserID="30" DisplayStyle="Line" XYZ="-0.279063684423052,0.622918446785009,1.21466803342875" Connections="465,477" ForcefieldType="o2h" Charge="-0.57" Components="O" Visible="0">
							<Properties Force="308.503958007767,-18.6755194922455,-18.3783874498753" RelativeVelocity="0.0479938081970511,0.184734443455914,0.113305214530223"/>
						</Atom3d>
						<Bond ID="465" Mapping="409" Parent="11" Connects="462,464" Visible="0"/>
						<Atom3d ID="466" HasProperties="1" Mapping="409" Parent="11" UserID="31" DisplayStyle="Line" Hidden="1" XYZ="-0.3517524299575,0.660235910072623,1.24587786692294" Connections="467" ForcefieldType="h1" Charge="0.053" Components="H" Visible="0">
							<Properties Force="-4.97978272858481,-34.202241957755,176.7972910934" RelativeVelocity="1.1798188316108,-0.0762424428842624,0.536740963258597"/>
						</Atom3d>
						<Bond ID="467" Mapping="409" Parent="11" Hidden="1" Connects="461,466" Visible="0"/>
						<Atom3d ID="468" HasProperties="1" Mapping="409" Parent="11" UserID="32" DisplayStyle="Line" Hidden="1" XYZ="-0.395786690923467,0.638921264342318,1.20501824616384" Connections="469" ForcefieldType="h1" Charge="0.053" Components="H" Visible="0">
							<Properties Force="732.273119954781,116.390615363834,6.08950740916371" RelativeVelocity="-0.637074268602593,-0.237272007116427,-0.239682543443642"/>
						</Atom3d>
						<Bond ID="469" Mapping="409" Parent="11" Hidden="1" Connects="461,468" Visible="0"/>
						<Atom3d ID="470" HasProperties="1" Mapping="409" Parent="11" UserID="33" DisplayStyle="Line" Hidden="1" XYZ="-0.345773749720369,0.676134052391861,1.18482738621578" Connections="471" ForcefieldType="h1" Charge="0.053" Components="H" Visible="0">
							<Properties Force="-219.933574774944,-390.770016250681,289.088306672142" RelativeVelocity="-0.13739707151561,-0.609201170234499,-0.552637798490074"/>
						</Atom3d>
						<Bond ID="471" Mapping="409" Parent="11" Hidden="1" Connects="461,470" Visible="0"/>
						<Atom3d ID="472" HasProperties="1" Mapping="409" Parent="11" UserID="34" DisplayStyle="Line" Hidden="1" XYZ="-0.321326638876342,0.59003658619361,1.16516185351647" Connections="473" ForcefieldType="h1" Charge="0.053" Components="H" Visible="0">
							<Properties Force="-353.744229062195,111.690389371096,419.156384813114" RelativeVelocity="0.2284464808727,-0.130867301716606,-0.404132138211687"/>
						</Atom3d>
						<Bond ID="473" Mapping="409" Parent="11" Hidden="1" Connects="462,472" Visible="0"/>
						<Atom3d ID="474" HasProperties="1" Mapping="409" Parent="11" UserID="35" DisplayStyle="Line" Hidden="1" XYZ="-0.333741139900193,0.577504421280669,1.22823279759563" Connections="475" ForcefieldType="h1" Charge="0.053" Components="H" Visible="0">
							<Properties Force="-67.2587558529051,-588.183715768637,69.9471268791777" RelativeVelocity="0.682086141265462,1.18542869314542,-0.372898236142806"/>
						</Atom3d>
						<Bond ID="475" Mapping="409" Parent="11" Hidden="1" Connects="462,474" Visible="0"/>
						<Atom3d ID="476" HasProperties="1" Mapping="409" Parent="11" UserID="36" DisplayStyle="Line" Hidden="1" XYZ="-0.257390835005857,0.600952018202899,1.19923260361891" Connections="477" ForcefieldType="h1o" Charge="0.41" Components="H" Visible="0">
							<Properties Force="106.791359216755,215.074866223181,237.910857432237" RelativeVelocity="-0.128367421815367,0.24124656390643,-0.798825601561456"/>
						</Atom3d>
						<Bond ID="477" Mapping="409" Parent="11" Hidden="1" Connects="464,476" Visible="0"/>
						<Molecule ID="11" Mapping="409" Parent="2" Children="ci(18):17+461,4434" Name="Sketch 24" XYZ="-0.267439056824546,-0.0764111590887456,-0.152822318177482" Visible="0"/>
						<Atom3d ID="478" HasProperties="1" Mapping="409" Parent="13" UserID="37" DisplayStyle="Line" XYZ="-0.950977113711282,-1.96547928261615,0.14374609261783" Connections="480,484,486,488" ForcefieldType="c4" Charge="-0.159" Components="C" Visible="0">
							<Properties Force="-588.196765326927,-632.924973211627,1057.15343387634" RelativeVelocity="0.170107420626571,-0.102524547759955,-0.000817509865765963"/>
						</Atom3d>
						<Atom3d ID="479" HasProperties="1" Mapping="409" Parent="13" UserID="38" DisplayStyle="Line" XYZ="-0.919039400330975,-1.93710782930633,0.110067585905504" Connections="480,482,490,492" ForcefieldType="c4o" Charge="0.054" Components="C" Visible="0">
							<Properties Force="513.993962031991,-1162.58138691388,1220.75909363878" RelativeVelocity="-0.125099575405387,0.00500425878158661,0.123304313657771"/>
						</Atom3d>
						<Bond ID="480" Mapping="409" Parent="13" Connects="478,479" Visible="0"/>
						<Atom3d ID="481" HasProperties="1" Mapping="409" Parent="13" UserID="39" DisplayStyle="Line" XYZ="-0.876905069626606,-1.92639920838134,0.138292419383366" Connections="482,494" ForcefieldType="o2h" Charge="-0.57" Components="O" Visible="0">
							<Properties Force="-54.6317059661532,-651.781410960169,-1164.8327795037" RelativeVelocity="-0.249176975216793,-0.0276350257175102,-0.0230282427050592"/>
						</Atom3d>
						<Bond ID="482" Mapping="409" Parent="13" Connects="479,481" Visible="0"/>
						<Atom3d ID="483" HasProperties="1" Mapping="409" Parent="13" UserID="40" DisplayStyle="Line" Hidden="1" XYZ="-0.964191320766045,-1.94458731906805,0.174938843093181" Connections="484" ForcefieldType="h1" Charge="0.053" Components="H" Visible="0">
							<Properties Force="-33.7449370792011,52.2274833041408,-476.007398164434" RelativeVelocity="0.638822221930881,-0.267145129489772,0.402429689480565"/>
						</Atom3d>
						<Bond ID="484" Mapping="409" Parent="13" Hidden="1" Connects="478,483" Visible="0"/>
						<Atom3d ID="485" HasProperties="1" Mapping="409" Parent="13" UserID="41" DisplayStyle="Line" Hidden="1" XYZ="-0.932279816326674,-1.99552181842048,0.163139127084738" Connections="486" ForcefieldType="h1" Charge="0.053" Components="H" Visible="0">
							<Properties Force="348.345058694335,584.042943381564,-473.478284657748" RelativeVelocity="1.21685563934816,-0.668250062647698,0.0908235904845712"/>
						</Atom3d>
						<Bond ID="486" Mapping="409" Parent="13" Hidden="1" Connects="478,485" Visible="0"/>
						<Atom3d ID="487" HasProperties="1" Mapping="409" Parent="13" UserID="42" DisplayStyle="Line" Hidden="1" XYZ="-0.98060814641649,-1.98732926332717,0.128992064452417" Connections="488" ForcefieldType="h1" Charge="0.053" Components="H" Visible="0">
							<Properties Force="56.6383682576978,591.99481785423,-245.642237283292" RelativeVelocity="0.721975874999146,-0.145583563641966,0.0287136722889284"/>
						</Atom3d>
						<Bond ID="488" Mapping="409" Parent="13" Hidden="1" Connects="478,487" Visible="0"/>
						<Atom3d ID="489" HasProperties="1" Mapping="409" Parent="13" UserID="43" DisplayStyle="Line" Hidden="1" XYZ="-0.934354249457343,-1.90544144753243,0.0939943770219172" Connections="490" ForcefieldType="h1" Charge="0.053" Components="H" Visible="0">
							<Properties Force="-17.4305978964362,99.4386417984693,-41.417532339498" RelativeVelocity="-0.995869307319953,-0.284697046355256,-0.391057202397141"/>
						</Atom3d>
						<Bond ID="490" Mapping="409" Parent="13" Hidden="1" Connects="479,489" Visible="0"/>
						<Atom3d ID="491" HasProperties="1" Mapping="409" Parent="13" UserID="44" DisplayStyle="Line" Hidden="1" XYZ="-0.908845805397648,-1.96432956942971,0.0841820974616173" Connections="492" ForcefieldType="h1" Charge="0.053" Components="H" Visible="0">
							<Properties Force="83.674922110986,319.419094373382,-426.495418028044" RelativeVelocity="-0.0883663436658414,0.933202931640568,0.842234992867907"/>
						</Atom3d>
						<Bond ID="492" Mapping="409" Parent="13" Hidden="1" Connects="479,491" Visible="0"/>
						<Atom3d ID="493" HasProperties="1" Mapping="409" Parent="13" UserID="45" DisplayStyle="Line" Hidden="1" XYZ="-0.852966685788575,-1.94830796417123,0.123824651814728" Connections="494" ForcefieldType="h1o" Charge="0.41" Components="H" Visible="0">
							<Properties Force="-313.507855732564,528.578167653202,530.867664952132" RelativeVelocity="0.121195663395426,0.1740682180345,-0.819693306043658"/>
						</Atom3d>
						<Bond ID="494" Mapping="409" Parent="13" Hidden="1" Connects="481,493" Visible="0"/>
						<Molecule ID="13" Mapping="409" Parent="2" Children="ci(18):17+478,4435" Name="Sketch 24" XYZ="-0.267439056824546,-0.0764111590887456,-0.152822318177482" Visible="0"/>
						<Atom3d ID="495" HasProperties="1" Mapping="409" Parent="15" UserID="46" DisplayStyle="Line" XYZ="0.490666467118107,-0.275565476935938,-0.69147653253031" Connections="497,501,503,505" ForcefieldType="c4" Charge="-0.159" Components="C" Visible="0">
							<Properties Force="-48.3040324867326,842.793512588597,-429.294762750807" RelativeVelocity="0.134654876303468,-0.133228763535795,0.00825351019589237"/>
						</Atom3d>
						<Atom3d ID="496" HasProperties="1" Mapping="409" Parent="15" UserID="47" DisplayStyle="Line" XYZ="0.4382164008121,-0.276747447006391,-0.680387354767348" Connections="497,499,507,509" ForcefieldType="c4o" Charge="0.054" Components="C" Visible="0">
							<Properties Force="-226.847617064191,-1812.7384575837,402.5824752215" RelativeVelocity="-0.0716113734239913,-0.0729552627488569,0.112249229785201"/>
						</Atom3d>
						<Bond ID="497" Mapping="409" Parent="15" Connects="495,496" Visible="0"/>
						<Atom3d ID="498" HasProperties="1" Mapping="409" Parent="15" UserID="48" DisplayStyle="Line" XYZ="0.434758382577261,-0.280987588676464,-0.629353869006737" Connections="499,511" ForcefieldType="o2h" Charge="-0.57" Components="O" Visible="0">
							<Properties Force="-343.251580018191,-423.876056989763,-865.080294430175" RelativeVelocity="-0.242335328615231,0.115719044832387,0.226261991011307"/>
						</Atom3d>
						<Bond ID="499" Mapping="409" Parent="15" Connects="496,498" Visible="0"/>
						<Atom3d ID="500" HasProperties="1" Mapping="409" Parent="15" UserID="49" DisplayStyle="Line" Hidden="1" XYZ="0.504631430046452,-0.240767114374634,-0.681335164475189" Connections="501" ForcefieldType="h1" Charge="0.053" Components="H" Visible="0">
							<Properties Force="46.7345541429949,193.706674317057,101.461119863617" RelativeVelocity="-0.372096081904851,-0.380658014162213,-0.230118427714275"/>
						</Atom3d>
						<Bond ID="501" Mapping="409" Parent="15" Hidden="1" Connects="495,500" Visible="0"/>
						<Atom3d ID="502" HasProperties="1" Mapping="409" Parent="15" UserID="50" DisplayStyle="Line" Hidden="1" XYZ="0.49948690083335,-0.279068531560806,-0.728583832994688" Connections="503" ForcefieldType="h1" Charge="0.053" Components="H" Visible="0">
							<Properties Force="-57.3389564103435,-103.807246969431,-482.821327420522" RelativeVelocity="-0.472123415177238,0.60843255566436,0.272473931877359"/>
						</Atom3d>
						<Bond ID="503" Mapping="409" Parent="15" Hidden="1" Connects="495,502" Visible="0"/>
						<Atom3d ID="504" HasProperties="1" Mapping="409" Parent="15" UserID="51" DisplayStyle="Line" Hidden="1" XYZ="0.512108423182638,-0.300639159629782,-0.672860629062824" Connections="505" ForcefieldType="h1" Charge="0.053" Components="H" Visible="0">
							<Properties Force="92.5610106714086,-669.466467749036,476.742714840408" RelativeVelocity="-0.980586200557141,-0.326524442034951,-0.0878796646943289"/>
						</Atom3d>
						<Bond ID="505" Mapping="409" Parent="15" Hidden="1" Connects="495,504" Visible="0"/>
						<Atom3d ID="506" HasProperties="1" Mapping="409" Parent="15" UserID="52" DisplayStyle="Line" Hidden="1" XYZ="0.418945566891479,-0.309596257065795,-0.696791695467732" Connections="507" ForcefieldType="h1" Charge="0.053" Components="H" Visible="0">
							<Properties Force="596.959056001058,857.216213076322,451.753281852775" RelativeVelocity="0.255276725870267,0.107353698656076,0.536233402967571"/>
						</Atom3d>
						<Bond ID="507" Mapping="409" Parent="15" Hidden="1" Connects="496,506" Visible="0"/>
						<Atom3d ID="508" HasProperties="1" Mapping="409" Parent="15" UserID="53" DisplayStyle="Line" Hidden="1" XYZ="0.419048834481187,-0.246633875023695,-0.693730053805286" Connections="509" ForcefieldType="h1" Charge="0.053" Components="H" Visible="0">
							<Properties Force="-192.881615550017,627.309643541715,-98.8589574855967" RelativeVelocity="-0.70457527323737,-0.275555343629271,-1.39495112190579"/>
						</Atom3d>
						<Bond ID="509" Mapping="409" Parent="15" Hidden="1" Connects="496,508" Visible="0"/>
						<Atom3d ID="510" HasProperties="1" Mapping="409" Parent="15" UserID="54" DisplayStyle="Line" Hidden="1" XYZ="0.456261628143758,-0.257338218542762,-0.619300953523458" Connections="511" ForcefieldType="h1o" Charge="0.41" Components="H" Visible="0">
							<Properties Force="172.83741850917,393.599297835583,266.734705011863" RelativeVelocity="-0.609662854497349,-0.607425814606978,0.314671755286574"/>
						</Atom3d>
						<Bond ID="511" Mapping="409" Parent="15" Hidden="1" Connects="498,510" Visible="0"/>
						<Molecule ID="15" Mapping="409" Parent="2" Children="ci(18):17+495,4436" Name="Sketch 24" XYZ="0.117864597333959,-0.612359870221016,-0.152822318177482" Visible="0"/>
						<Atom3d ID="512" HasProperties="1" Mapping="409" Parent="17" UserID="55" DisplayStyle="Line" XYZ="-0.389111399602659,-0.14777220216364,0.545771331812242" Connections="514,518,520,522" ForcefieldType="c4" Charge="-0.159" Components="C" Visible="0">
							<Properties Force="499.336483174138,344.588875842914,562.794336890598" RelativeVelocity="0.116152348210329,-0.141192841745094,0.202015461753321"/>
						</Atom3d>
						<Atom3d ID="513" HasProperties="1" Mapping="409" Parent="17" UserID="56" DisplayStyle="Line" XYZ="-0.398830385556387,-0.108049762244516,0.582174677671562" Connections="514,516,524,526" ForcefieldType="c4o" Charge="0.054" Components="C" Visible="0">
							<Properties Force="309.777824957673,-59.9402781857537,-119.901015600473" RelativeVelocity="-0.00519758923124375,-0.157360435642022,-0.262424719332878"/>
						</Atom3d>
						<Bond ID="514" Mapping="409" Parent="17" Connects="512,513" Visible="0"/>
						<Atom3d ID="515" HasProperties="1" Mapping="409" Parent="17" UserID="57" DisplayStyle="Line" XYZ="-0.432290074009676,-0.125604368288275,0.614733289051074" Connections="516,528" ForcefieldType="o2h" Charge="-0.57" Components="O" Visible="0">
							<Properties Force="-682.294310638915,-1345.15543036054,-1297.01009294443" RelativeVelocity="0.130961696610768,-0.0499712114236782,-0.0847421446584752"/>
						</Atom3d>
						<Bond ID="516" Mapping="409" Parent="17" Connects="513,515" Visible="0"/>
						<Atom3d ID="517" HasProperties="1" Mapping="409" Parent="17" UserID="58" DisplayStyle="Line" Hidden="1" XYZ="-0.36316607830138,-0.173632367762234,0.559144847376588" Connections="518" ForcefieldType="h1" Charge="0.053" Components="H" Visible="0">
							<Properties Force="-368.079787509799,-186.270791821161,85.0501824664191" RelativeVelocity="-0.794555677539751,0.47845245508507,-0.131981847210006"/>
						</Atom3d>
						<Bond ID="518" Mapping="409" Parent="17" Hidden="1" Connects="512,517" Visible="0"/>
						<Atom3d ID="519" HasProperties="1" Mapping="409" Parent="17" UserID="59" DisplayStyle="Line" Hidden="1" XYZ="-0.369417381059828,-0.130345499254156,0.517348916905342" Connections="520" ForcefieldType="h1" Charge="0.053" Components="H" Visible="0">
							<Properties Force="-177.747501203639,-55.5570051145418,-469.281056950047" RelativeVelocity="0.656028271149638,-0.807157976187694,0.0295139245041433"/>
						</Atom3d>
						<Bond ID="520" Mapping="409" Parent="17" Hidden="1" Connects="512,519" Visible="0"/>
						<Atom3d ID="521" HasProperties="1" Mapping="409" Parent="17" UserID="60" DisplayStyle="Line" Hidden="1" XYZ="-0.421787470097035,-0.165582763171265,0.534017994093741" Connections="522" ForcefieldType="h1" Charge="0.053" Components="H" Visible="0">
							<Properties Force="58.0682289825385,128.674389952053,-54.9755842646452" RelativeVelocity="0.10803189859368,0.45519799624541,0.0584837536765716"/>
						</Atom3d>
						<Bond ID="522" Mapping="409" Parent="17" Hidden="1" Connects="512,521" Visible="0"/>
						<Atom3d ID="523" HasProperties="1" Mapping="409" Parent="17" UserID="61" DisplayStyle="Line" Hidden="1" XYZ="-0.41159997405604,-0.0777147835916639,0.557851974276307" Connections="524" ForcefieldType="h1" Charge="0.053" Components="H" Visible="0">
							<Properties Force="235.408596639277,-335.945636332961,980.165361029969" RelativeVelocity="0.316397641319637,0.0535964007626365,1.11505600607796"/>
						</Atom3d>
						<Bond ID="524" Mapping="409" Parent="17" Hidden="1" Connects="513,523" Visible="0"/>
						<Atom3d ID="525" HasProperties="1" Mapping="409" Parent="17" UserID="62" DisplayStyle="Line" Hidden="1" XYZ="-0.365680561242548,-0.100847882900226,0.604221236393994" Connections="526" ForcefieldType="h1" Charge="0.053" Components="H" Visible="0">
							<Properties Force="-372.778303080517,268.717363637011,-798.61229726056" RelativeVelocity="0.677024316855391,0.0172049754600623,0.0927563849734914"/>
						</Atom3d>
						<Bond ID="526" Mapping="409" Parent="17" Hidden="1" Connects="513,525" Visible="0"/>
						<Atom3d ID="527" HasProperties="1" Mapping="409" Parent="17" UserID="63" DisplayStyle="Line" Hidden="1" XYZ="-0.437551013824632,-0.106545404595051,0.640882242994894" Connections="528" ForcefieldType="h1o" Charge="0.41" Components="H" Visible="0">
							<Properties Force="205.896100711604,1010.79574822271,938.389705555226" RelativeVelocity="-0.350816229861933,0.450025192211635,0.831372540796145"/>
						</Atom3d>
						<Bond ID="528" Mapping="409" Parent="17" Hidden="1" Connects="515,527" Visible="0"/>
						<Molecule ID="17" Mapping="409" Parent="2" Children="ci(18):17+512,4437" Name="Sketch 24" XYZ="-0.267439056824546,-0.0764111590887456,-0.152822318177482" Visible="0"/>
						<Atom3d ID="529" HasProperties="1" Mapping="409" Parent="19" UserID="64" DisplayStyle="Line" XYZ="-0.37400782241176,0.29815699615822,1.10604044908498" Connections="531,535,537,539" ForcefieldType="c4" Charge="-0.159" Components="C" Visible="0">
							<Properties Force="-891.753788342692,18.5295112318113,873.734896990483" RelativeVelocity="-0.208727011007693,0.120398542792327,0.0712547545579335"/>
						</Atom3d>
						<Atom3d ID="530" HasProperties="1" Mapping="409" Parent="19" UserID="65" DisplayStyle="Line" XYZ="-0.386174920771533,0.317962541895488,1.05728323150895" Connections="531,533,541,543" ForcefieldType="c4o" Charge="0.054" Components="C" Visible="0">
							<Properties Force="-191.608730823808,-156.124999886581,935.36014938342" RelativeVelocity="0.0452162608927359,0.257352876515273,-0.045370403379526"/>
						</Atom3d>
						<Bond ID="531" Mapping="409" Parent="19" Connects="529,530" Visible="0"/>
						<Atom3d ID="532" HasProperties="1" Mapping="409" Parent="19" UserID="66" DisplayStyle="Line" XYZ="-0.354125166207815,0.353909455869923,1.04512069414402" Connections="533,545" ForcefieldType="o2h" Charge="-0.57" Components="O" Visible="0">
							<Properties Force="-31.1624202652742,276.871768668753,82.0060509158215" RelativeVelocity="0.0371490412958331,0.0247045451233754,-0.056744808186683"/>
						</Atom3d>
						<Bond ID="533" Mapping="409" Parent="19" Connects="530,532" Visible="0"/>
						<Atom3d ID="534" HasProperties="1" Mapping="409" Parent="19" UserID="67" DisplayStyle="Line" Hidden="1" XYZ="-0.405070025358245,0.274793990488382,1.12180818570206" Connections="535" ForcefieldType="h1" Charge="0.053" Components="H" Visible="0">
							<Properties Force="980.446068280152,723.680505349583,-419.712715112754" RelativeVelocity="-0.152050608727259,0.399449653235226,-0.614639398608336"/>
						</Atom3d>
						<Bond ID="535" Mapping="409" Parent="19" Hidden="1" Connects="529,534" Visible="0"/>
						<Atom3d ID="536" HasProperties="1" Mapping="409" Parent="19" UserID="68" DisplayStyle="Line" Hidden="1" XYZ="-0.366038435417348,0.328440986383927,1.13028586402192" Connections="537" ForcefieldType="h1" Charge="0.053" Components="H" Visible="0">
							<Properties Force="-245.634156896744,-265.469548529258,-36.6355324983201" RelativeVelocity="0.788903910900424,0.327522384512093,0.402588250862198"/>
						</Atom3d>
						<Bond ID="537" Mapping="409" Parent="19" Hidden="1" Connects="529,536" Visible="0"/>
						<Atom3d ID="538" HasProperties="1" Mapping="409" Parent="19" UserID="69" DisplayStyle="Line" Hidden="1" XYZ="-0.341615461429349,0.276927832603446,1.10541440101205" Connections="539" ForcefieldType="h1" Charge="0.053" Components="H" Visible="0">
							<Properties Force="52.3314939146093,-160.197396093221,-111.200769624199" RelativeVelocity="-0.60117456512216,-0.11853898185574,-0.215227401438679"/>
						</Atom3d>
						<Bond ID="539" Mapping="409" Parent="19" Hidden="1" Connects="529,538" Visible="0"/>
						<Atom3d ID="540" HasProperties="1" Mapping="409" Parent="19" UserID="70" DisplayStyle="Line" Hidden="1" XYZ="-0.424942983009739,0.326427021985104,1.05511276757172" Connections="541" ForcefieldType="h1" Charge="0.053" Components="H" Visible="0">
							<Properties Force="402.047399681507,175.094171062527,-161.715546959931" RelativeVelocity="-0.441556239012949,0.0435857189333892,-0.341591941342601"/>
						</Atom3d>
						<Bond ID="541" Mapping="409" Parent="19" Hidden="1" Connects="530,540" Visible="0"/>
						<Atom3d ID="542" HasProperties="1" Mapping="409" Parent="19" UserID="71" DisplayStyle="Line" Hidden="1" XYZ="-0.37770056556476,0.289396628359328,1.03506790528447" Connections="543" ForcefieldType="h1" Charge="0.053" Components="H" Visible="0">
							<Properties Force="-180.012781428306,-1007.19198604443,-1004.71006816875" RelativeVelocity="0.650488631420119,-0.500454432736887,-0.0305856785779374"/>
						</Atom3d>
						<Bond ID="543" Mapping="409" Parent="19" Hidden="1" Connects="530,542" Visible="0"/>
						<Atom3d ID="544" HasProperties="1" Mapping="409" Parent="19" UserID="72" DisplayStyle="Line" Hidden="1" XYZ="-0.348318718901524,0.349311930629357,1.01186380125531" Connections="545" ForcefieldType="h1o" Charge="0.41" Components="H" Visible="0">
							<Properties Force="-90.3349289296728,172.63477701597,-148.976962649188" RelativeVelocity="-0.372357539633208,0.593959504067509,-0.692781784438033"/>
						</Atom3d>
						<Bond ID="545" Mapping="409" Parent="19" Hidden="1" Connects="532,544" Visible="0"/>
						<Molecule ID="19" Mapping="409" Parent="2" Children="ci(18):17+529,4438" Name="Sketch 24" XYZ="-0.267439056824546,-0.0764111590887456,-0.152822318177482" Visible="0"/>
						<Atom3d ID="546" HasProperties="1" Mapping="409" Parent="21" UserID="73" DisplayStyle="Line" XYZ="-0.384188381127211,-0.476376008491629,-1.12649637354137" Connections="548,552,554,556" ForcefieldType="c4" Charge="-0.159" Components="C" Visible="0">
							<Properties Force="962.778358977269,139.499353842274,1052.77485632852" RelativeVelocity="-0.0634793296936936,0.0271443931450043,-0.219662255919298"/>
						</Atom3d>
						<Atom3d ID="547" HasProperties="1" Mapping="409" Parent="21" UserID="74" DisplayStyle="Line" XYZ="-0.390777430134262,-0.434041659090593,-1.15611870041887" Connections="548,550,558,560" ForcefieldType="c4o" Charge="0.054" Components="C" Visible="0">
							<Properties Force="-1765.03389173475,291.317267479027,-53.7836681026769" RelativeVelocity="-0.0637631894361012,0.0368996719900331,-0.26996778209536"/>
						</Atom3d>
						<Bond ID="548" Mapping="409" Parent="21" Connects="546,547" Visible="0"/>
						<Atom3d ID="549" HasProperties="1" Mapping="409" Parent="21" UserID="75" DisplayStyle="Line" XYZ="-0.427218565686891,-0.448472161985783,-1.19104154228223" Connections="550,562" ForcefieldType="o2h" Charge="-0.57" Components="O" Visible="0">
							<Properties Force="691.743180628837,1026.84588457743,405.931331576673" RelativeVelocity="0.123747783449182,-0.104475609947088,0.167255783519641"/>
						</Atom3d>
						<Bond ID="550" Mapping="409" Parent="21" Connects="547,549" Visible="0"/>
						<Atom3d ID="551" HasProperties="1" Mapping="409" Parent="21" UserID="76" DisplayStyle="Line" Hidden="1" XYZ="-0.359365548182048,-0.469409215709774,-1.09519348528328" Connections="552" ForcefieldType="h1" Charge="0.053" Components="H" Visible="0">
							<Properties Force="-717.623793055836,-180.091718443476,-375.032996052381" RelativeVelocity="0.249915055300476,0.025948717263996,-1.20878610054595"/>
						</Atom3d>
						<Bond ID="552" Mapping="409" Parent="21" Hidden="1" Connects="546,551" Visible="0"/>
						<Atom3d ID="553" HasProperties="1" Mapping="409" Parent="21" UserID="77" DisplayStyle="Line" Hidden="1" XYZ="-0.367060745924218,-0.503396438179742,-1.14672521111834" Connections="554" ForcefieldType="h1" Charge="0.053" Components="H" Visible="0">
							<Properties Force="279.732146861399,-605.082823077268,-442.003069786966" RelativeVelocity="-0.405709892213851,0.0527276867843282,-0.301155987611549"/>
						</Atom3d>
						<Bond ID="554" Mapping="409" Parent="21" Hidden="1" Connects="546,553" Visible="0"/>
						<Atom3d ID="555" HasProperties="1" Mapping="409" Parent="21" UserID="78" DisplayStyle="Line" Hidden="1" XYZ="-0.419134753359019,-0.488466685416296,-1.11804506141289" Connections="556" ForcefieldType="h1" Charge="0.053" Components="H" Visible="0">
							<Properties Force="-441.163645437968,-307.490242478751,617.128149566812" RelativeVelocity="0.271594229152615,0.194932236246722,0.0696792470327625"/>
						</Atom3d>
						<Bond ID="556" Mapping="409" Parent="21" Hidden="1" Connects="546,555" Visible="0"/>
						<Atom3d ID="557" HasProperties="1" Mapping="409" Parent="21" UserID="79" DisplayStyle="Line" Hidden="1" XYZ="-0.35964129652306,-0.426938841285716,-1.17374872409916" Connections="558" ForcefieldType="h1" Charge="0.053" Components="H" Visible="0">
							<Properties Force="1506.91534400479,435.305932895828,-961.24091808163" RelativeVelocity="0.0694362123668301,0.0841712221088048,0.42124328203056"/>
						</Atom3d>
						<Bond ID="558" Mapping="409" Parent="21" Hidden="1" Connects="547,557" Visible="0"/>
						<Atom3d ID="559" HasProperties="1" Mapping="409" Parent="21" UserID="80" DisplayStyle="Line" Hidden="1" XYZ="-0.398465274270912,-0.401499618872306,-1.13313521187306" Connections="560" ForcefieldType="h1" Charge="0.053" Components="H" Visible="0">
							<Properties Force="-236.038165244105,-505.100792143592,-642.706248177011" RelativeVelocity="1.33605365129687,0.639308337165974,0.320531788695709"/>
						</Atom3d>
						<Bond ID="560" Mapping="409" Parent="21" Hidden="1" Connects="547,559" Visible="0"/>
						<Atom3d ID="561" HasProperties="1" Mapping="409" Parent="21" UserID="81" DisplayStyle="Line" Hidden="1" XYZ="-0.425298798852722,-0.424693901824348,-1.21647141249245" Connections="562" ForcefieldType="h1o" Charge="0.41" Components="H" Visible="0">
							<Properties Force="-168.628961283571,-412.233318424631,225.385381824351" RelativeVelocity="0.222436757894019,-0.159348847773034,0.552182359870523"/>
						</Atom3d>
						<Bond ID="562" Mapping="409" Parent="21" Hidden="1" Connects="549,561" Visible="0"/>
						<Molecule ID="21" Mapping="409" Parent="2" Children="ci(18):17+546,4439" Name="Sketch 24" XYZ="-0.267439056824546,-0.0764111590887456,-0.152822318177482" Visible="0"/>
						<Atom3d ID="563" HasProperties="1" Mapping="409" Parent="23" UserID="82" DisplayStyle="Line" XYZ="0.398885040475004,-1.32224452619713,-0.169862076678328" Connections="565,569,571,573" ForcefieldType="c4" Charge="-0.159" Components="C" Visible="0">
							<Properties Force="1018.7324450706,-130.179392017318,1049.08005387909" RelativeVelocity="0.148608666157266,0.0956522909265829,-0.058867827168339"/>
						</Atom3d>
						<Atom3d ID="564" HasProperties="1" Mapping="409" Parent="23" UserID="83" DisplayStyle="Line" XYZ="0.355424665206699,-1.325139367329,-0.138833083738337" Connections="565,567,575,577" ForcefieldType="c4o" Charge="0.054" Components="C" Visible="0">
							<Properties Force="-1560.55124008397,630.42532680007,-1094.06224269849" RelativeVelocity="-0.0735034529518021,0.2245637049054,0.0481042927693209"/>
						</Atom3d>
						<Bond ID="565" Mapping="409" Parent="23" Connects="563,564" Visible="0"/>
						<Atom3d ID="566" HasProperties="1" Mapping="409" Parent="23" UserID="84" DisplayStyle="Line" XYZ="0.321140405041557,-1.28899932189131,-0.156838397966569" Connections="567,579" ForcefieldType="o2h" Charge="-0.57" Components="O" Visible="0">
							<Properties Force="766.216958174589,-1121.36754550726,848.83563957591" RelativeVelocity="-0.0858064732887172,0.0201265079402022,0.171264690720537"/>
						</Atom3d>
						<Bond ID="567" Mapping="409" Parent="23" Connects="564,566" Visible="0"/>
						<Atom3d ID="568" HasProperties="1" Mapping="409" Parent="23" UserID="85" DisplayStyle="Line" Hidden="1" XYZ="0.420873919438483,-1.2902576274664,-0.160205472262272" Connections="569" ForcefieldType="h1" Charge="0.053" Components="H" Visible="0">
							<Properties Force="-252.961203992159,-383.578716801043,-219.277975030763" RelativeVelocity="0.0213316971601275,0.245781929723608,-0.602926247515725"/>
						</Atom3d>
						<Bond ID="569" Mapping="409" Parent="23" Hidden="1" Connects="563,568" Visible="0"/>
						<Atom3d ID="570" HasProperties="1" Mapping="409" Parent="23" UserID="86" DisplayStyle="Line" Hidden="1" XYZ="0.391586409333142,-1.32154630132578,-0.207311303372073" Connections="571" ForcefieldType="h1" Charge="0.053" Components="H" Visible="0">
							<Properties Force="-340.187695047486,72.6303318508023,-463.393402229576" RelativeVelocity="0.223096042757548,0.761454338388835,-0.761250253417533"/>
						</Atom3d>
						<Bond ID="571" Mapping="409" Parent="23" Hidden="1" Connects="563,570" Visible="0"/>
						<Atom3d ID="572" HasProperties="1" Mapping="409" Parent="23" UserID="87" DisplayStyle="Line" Hidden="1" XYZ="0.421165776127488,-1.35415601145023,-0.163522266920472" Connections="573" ForcefieldType="h1" Charge="0.053" Components="H" Visible="0">
							<Properties Force="11.3682841200912,229.651805222747,-63.4726893746026" RelativeVelocity="0.085627591812542,-0.115054062002923,0.575988212155522"/>
						</Atom3d>
						<Bond ID="573" Mapping="409" Parent="23" Hidden="1" Connects="563,572" Visible="0"/>
						<Atom3d ID="574" HasProperties="1" Mapping="409" Parent="23" UserID="88" DisplayStyle="Line" Hidden="1" XYZ="0.359641762914391,-1.31821354710135,-0.10090988823761" Connections="575" ForcefieldType="h1" Charge="0.053" Components="H" Visible="0">
							<Properties Force="288.192482672111,-51.3497741783768,131.913251476866" RelativeVelocity="0.0895097566722981,-0.722827156274029,0.628368954614894"/>
						</Atom3d>
						<Bond ID="575" Mapping="409" Parent="23" Hidden="1" Connects="564,574" Visible="0"/>
						<Atom3d ID="576" HasProperties="1" Mapping="409" Parent="23" UserID="89" DisplayStyle="Line" Hidden="1" XYZ="0.336133664017736,-1.35869570743478,-0.142880727607147" Connections="577" ForcefieldType="h1" Charge="0.053" Components="H" Visible="0">
							<Properties Force="142.438878963605,-92.6339932173051,4.16261190003177" RelativeVelocity="-0.352346266174241,-0.375182142236381,-0.0208228165538888"/>
						</Atom3d>
						<Bond ID="577" Mapping="409" Parent="23" Hidden="1" Connects="564,576" Visible="0"/>
						<Atom3d ID="578" HasProperties="1" Mapping="409" Parent="23" UserID="90" DisplayStyle="Line" Hidden="1" XYZ="0.334223312901124,-1.26383394942325,-0.138512944394804" Connections="579" ForcefieldType="h1o" Charge="0.41" Components="H" Visible="0">
							<Properties Force="-158.04703155555,787.259246749803,-194.791394671656" RelativeVelocity="0.296694144381388,0.633700327479687,0.391748685103889"/>
						</Atom3d>
						<Bond ID="579" Mapping="409" Parent="23" Hidden="1" Connects="566,578" Visible="0"/>
						<Molecule ID="23" Mapping="409" Parent="2" Children="ci(18):17+563,4440" Name="Sketch 24" XYZ="-0.267439056824546,-0.0764111590887456,-0.152822318177482" Visible="0"/>
						<Atom3d ID="580" HasProperties="1" Mapping="409" Parent="25" UserID="91" DisplayStyle="Line" XYZ="-0.576764280773452,-0.131940266156879,0.574520881261482" Connections="582,586,588,590" ForcefieldType="c4" Charge="-0.159" Components="C" Visible="0">
							<Properties Force="-386.357365464875,715.337942918394,-46.7732286940662" RelativeVelocity="0.00641162024468863,-0.326837473384462,0.181275780593401"/>
						</Atom3d>
						<Atom3d ID="581" HasProperties="1" Mapping="409" Parent="25" UserID="92" DisplayStyle="Line" XYZ="-0.548352766741953,-0.152753540196429,0.613732552575169" Connections="582,584,592,594" ForcefieldType="c4o" Charge="0.054" Components="C" Visible="0">
							<Properties Force="751.799643863248,-601.486698605004,770.687959415831" RelativeVelocity="0.0140560365019972,0.127828814642556,-0.200352891374488"/>
						</Atom3d>
						<Bond ID="582" Mapping="409" Parent="25" Connects="580,581" Visible="0"/>
						<Atom3d ID="583" HasProperties="1" Mapping="409" Parent="25" UserID="93" DisplayStyle="Line" XYZ="-0.514437868898034,-0.186563282686284,0.594267046763854" Connections="584,596" ForcefieldType="o2h" Charge="-0.57" Components="O" Visible="0">
							<Properties Force="274.791629925056,304.12337438731,461.846829712673" RelativeVelocity="0.135050108766694,0.128296778961907,-0.0387547385989765"/>
						</Atom3d>
						<Bond ID="584" Mapping="409" Parent="25" Connects="581,583" Visible="0"/>
						<Atom3d ID="585" HasProperties="1" Mapping="409" Parent="25" UserID="94" DisplayStyle="Line" Hidden="1" XYZ="-0.593015396888467,-0.0977706664234429,0.586564044959016" Connections="586" ForcefieldType="h1" Charge="0.053" Components="H" Visible="0">
							<Properties Force="-140.959780587638,-428.15333373379,-86.9545563145884" RelativeVelocity="-0.0342597879976726,-0.127685720930569,-0.277557544642746"/>
						</Atom3d>
						<Bond ID="586" Mapping="409" Parent="25" Hidden="1" Connects="580,585" Visible="0"/>
						<Atom3d ID="587" HasProperties="1" Mapping="409" Parent="25" UserID="95" DisplayStyle="Line" Hidden="1" XYZ="-0.604033740918574,-0.156145841742869,0.560765752694323" Connections="588" ForcefieldType="h1" Charge="0.053" Components="H" Visible="0">
							<Properties Force="24.3792468679062,74.693944422913,-117.54673525586" RelativeVelocity="0.238650309211786,-0.0165754851039508,0.425672534557725"/>
						</Atom3d>
						<Bond ID="588" Mapping="409" Parent="25" Hidden="1" Connects="580,587" Visible="0"/>
						<Atom3d ID="589" HasProperties="1" Mapping="409" Parent="25" UserID="96" DisplayStyle="Line" Hidden="1" XYZ="-0.551226436008566,-0.120966840383236,0.547132649439888" Connections="590" ForcefieldType="h1" Charge="0.053" Components="H" Visible="0">
							<Properties Force="-82.9102121246582,-179.943025227135,-217.671496874912" RelativeVelocity="-1.00710529310512,-0.757416108365584,0.325938497320634"/>
						</Atom3d>
						<Bond ID="590" Mapping="409" Parent="25" Hidden="1" Connects="580,589" Visible="0"/>
						<Atom3d ID="591" HasProperties="1" Mapping="409" Parent="25" UserID="97" DisplayStyle="Line" Hidden="1" XYZ="-0.56914796360151,-0.168702608930121,0.645183478176514" Connections="592" ForcefieldType="h1" Charge="0.053" Components="H" Visible="0">
							<Properties Force="370.787211435542,183.814585709122,-978.67880782061" RelativeVelocity="0.827957823335618,-0.0982704313360023,0.334933279720616"/>
						</Atom3d>
						<Bond ID="592" Mapping="409" Parent="25" Hidden="1" Connects="581,591" Visible="0"/>
						<Atom3d ID="593" HasProperties="1" Mapping="409" Parent="25" UserID="98" DisplayStyle="Line" Hidden="1" XYZ="-0.528472738618838,-0.122835427049803,0.629262494931329" Connections="594" ForcefieldType="h1" Charge="0.053" Components="H" Visible="0">
							<Properties Force="100.828580823385,-59.2818707828659,100.377295684502" RelativeVelocity="-0.726999297646538,0.0861521470523695,0.444429930016772"/>
						</Atom3d>
						<Bond ID="594" Mapping="409" Parent="25" Hidden="1" Connects="581,593" Visible="0"/>
						<Atom3d ID="595" HasProperties="1" Mapping="409" Parent="25" UserID="99" DisplayStyle="Line" Hidden="1" XYZ="-0.481906816939376,-0.173275869013924,0.596574508848589" Connections="596" ForcefieldType="h1o" Charge="0.41" Components="H" Visible="0">
							<Properties Force="-836.874825023526,47.5062367202514,50.8176659917003" RelativeVelocity="-0.0769367462498147,1.29954190972586,-0.26691396750912"/>
						</Atom3d>
						<Bond ID="596" Mapping="409" Parent="25" Hidden="1" Connects="583,595" Visible="0"/>
						<Molecule ID="25" Mapping="409" Parent="2" Children="ci(18):17+580,4441" Name="Sketch 24" XYZ="-0.267439056824546,-0.0764111590887456,-0.152822318177482" Visible="0"/>
						<Atom3d ID="597" HasProperties="1" Mapping="409" Parent="27" UserID="100" DisplayStyle="Line" XYZ="1.05668049070011,1.96388277210528,1.44785688994608" Connections="599,603,605,607" ForcefieldType="c4" Charge="-0.159" Components="C" Visible="0">
							<Properties Force="-154.310831511809,-1611.66583621395,1267.56978200248" RelativeVelocity="0.0455269633967962,0.112435054849488,-0.152745240515868"/>
						</Atom3d>
						<Atom3d ID="598" HasProperties="1" Mapping="409" Parent="27" UserID="101" DisplayStyle="Line" XYZ="1.08489126808973,1.99233156519989,1.41203805225332" Connections="599,601,609,611" ForcefieldType="c4o" Charge="0.054" Components="C" Visible="0">
							<Properties Force="-116.085513749344,741.57238026262,-185.546497485673" RelativeVelocity="0.0950524123709129,-0.273856258679886,0.211664313468047"/>
						</Atom3d>
						<Bond ID="599" Mapping="409" Parent="27" Connects="597,598" Visible="0"/>
						<Atom3d ID="600" HasProperties="1" Mapping="409" Parent="27" UserID="102" DisplayStyle="Line" XYZ="1.10804130968122,2.03269166169228,1.43338587581528" Connections="601,613" ForcefieldType="o2h" Charge="-0.57" Components="O" Visible="0">
							<Properties Force="42.820450570495,-1077.19022670336,683.655776149803" RelativeVelocity="0.074909641185132,-0.0252193116635179,0.0645454123827612"/>
						</Atom3d>
						<Bond ID="601" Mapping="409" Parent="27" Connects="598,600" Visible="0"/>
						<Atom3d ID="602" HasProperties="1" Mapping="409" Parent="27" UserID="103" DisplayStyle="Line" Hidden="1" XYZ="1.0612643468556,1.92254333020084,1.44024169141389" Connections="603" ForcefieldType="h1" Charge="0.053" Components="H" Visible="0">
							<Properties Force="-279.827731453524,1249.36590322063,130.390412105862" RelativeVelocity="0.443869106986737,0.282308614763919,-0.173251941460797"/>
						</Atom3d>
						<Bond ID="603" Mapping="409" Parent="27" Hidden="1" Connects="597,602" Visible="0"/>
						<Atom3d ID="604" HasProperties="1" Mapping="409" Parent="27" UserID="104" DisplayStyle="Line" Hidden="1" XYZ="1.01675703540127,1.9697270345563,1.45320139606906" Connections="605" ForcefieldType="h1" Charge="0.053" Components="H" Visible="0">
							<Properties Force="784.717627928545,93.9119116170773,-358.524060811966" RelativeVelocity="-0.28652087704732,-0.947543221737119,-0.215888018148867"/>
						</Atom3d>
						<Bond ID="605" Mapping="409" Parent="27" Hidden="1" Connects="597,604" Visible="0"/>
						<Atom3d ID="606" HasProperties="1" Mapping="409" Parent="27" UserID="105" DisplayStyle="Line" Hidden="1" XYZ="1.07280308817971,1.96695435526724,1.48540914482365" Connections="607" ForcefieldType="h1" Charge="0.053" Components="H" Visible="0">
							<Properties Force="-230.577511505648,110.03084658235,-846.172619862033" RelativeVelocity="0.113398315230318,-0.288382014860522,-0.125883515320381"/>
						</Atom3d>
						<Bond ID="607" Mapping="409" Parent="27" Hidden="1" Connects="597,606" Visible="0"/>
						<Atom3d ID="608" HasProperties="1" Mapping="409" Parent="27" UserID="106" DisplayStyle="Line" Hidden="1" XYZ="1.06178485156925,2.00552119800303,1.38258464778168" Connections="609" ForcefieldType="h1" Charge="0.053" Components="H" Visible="0">
							<Properties Force="216.57127075905,-214.20443325354,158.379568909953" RelativeVelocity="0.0900934684634879,-0.250050669983756,0.173854870850926"/>
						</Atom3d>
						<Bond ID="609" Mapping="409" Parent="27" Hidden="1" Connects="598,608" Visible="0"/>
						<Atom3d ID="610" HasProperties="1" Mapping="409" Parent="27" UserID="107" DisplayStyle="Line" Hidden="1" XYZ="1.11266930053325,1.96961154675155,1.39697116670535" Connections="611" ForcefieldType="h1" Charge="0.053" Components="H" Visible="0">
							<Properties Force="34.4039548704685,-27.8778590120562,-121.013487876088" RelativeVelocity="-0.0737968917282683,-0.803756722897901,-0.00849784343743279"/>
						</Atom3d>
						<Bond ID="611" Mapping="409" Parent="27" Hidden="1" Connects="598,610" Visible="0"/>
						<Atom3d ID="612" HasProperties="1" Mapping="409" Parent="27" UserID="108" DisplayStyle="Line" Hidden="1" XYZ="1.10010761717327,2.05868263400874,1.41476693653855" Connections="613" ForcefieldType="h1o" Charge="0.41" Components="H" Visible="0">
							<Properties Force="-203.823182965284,788.159545753639,-774.431909960231" RelativeVelocity="1.65760652211232,-0.0340403885458841,-0.932136640287733"/>
						</Atom3d>
						<Bond ID="613" Mapping="409" Parent="27" Hidden="1" Connects="600,612" Visible="0"/>
						<Molecule ID="27" Mapping="409" Parent="2" Children="ci(18):17+597,4442" Name="Sketch 24" XYZ="-0.267439056824546,-0.0764111590887456,-0.152822318177482" Visible="0"/>
						<Atom3d ID="614" HasProperties="1" Mapping="409" Parent="29" UserID="109" DisplayStyle="Line" XYZ="-0.234581941608011,-0.00298155731572167,-0.388260466994963" Connections="616,620,622,624" ForcefieldType="c4" Charge="-0.159" Components="C" Visible="0">
							<Properties Force="-303.058954913357,-1053.70785735536,20.2697881602334" RelativeVelocity="0.0555026431229306,0.067401150080579,0.228523758524291"/>
						</Atom3d>
						<Atom3d ID="615" HasProperties="1" Mapping="409" Parent="29" UserID="110" DisplayStyle="Line" XYZ="-0.186812430818773,0.0111268670425685,-0.368982260693021" Connections="616,618,626,628" ForcefieldType="c4o" Charge="0.054" Components="C" Visible="0">
							<Properties Force="731.124401058368,295.849454341218,-527.16421976411" RelativeVelocity="-0.100241973183873,0.0793947426540904,-0.154453436206269"/>
						</Atom3d>
						<Bond ID="616" Mapping="409" Parent="29" Connects="614,615" Visible="0"/>
						<Atom3d ID="617" HasProperties="1" Mapping="409" Parent="29" UserID="111" DisplayStyle="Line" XYZ="-0.152269628293353,-0.00813596767925147,-0.402430048091681" Connections="618,630" ForcefieldType="o2h" Charge="-0.57" Components="O" Visible="0">
							<Properties Force="-376.151029507347,571.23201466529,650.279722243836" RelativeVelocity="0.110147366077164,-0.0836125585253171,0.0982409501791551"/>
						</Atom3d>
						<Bond ID="618" Mapping="409" Parent="29" Connects="615,617" Visible="0"/>
						<Atom3d ID="619" HasProperties="1" Mapping="409" Parent="29" UserID="112" DisplayStyle="Line" Hidden="1" XYZ="-0.262176228660281,0.0203526423672682,-0.37588749083979" Connections="620" ForcefieldType="h1" Charge="0.053" Components="H" Visible="0">
							<Properties Force="-458.588272870191,180.467212275219,164.273848208185" RelativeVelocity="-0.951085439471413,-0.196703415331239,-0.189778340872594"/>
						</Atom3d>
						<Bond ID="620" Mapping="409" Parent="29" Hidden="1" Connects="614,619" Visible="0"/>
						<Atom3d ID="621" HasProperties="1" Mapping="409" Parent="29" UserID="113" DisplayStyle="Line" Hidden="1" XYZ="-0.244273813108019,-0.0411863231959996,-0.378794246788896" Connections="622" ForcefieldType="h1" Charge="0.053" Components="H" Visible="0">
							<Properties Force="149.503316531297,681.099104921878,-1.31403993948252" RelativeVelocity="-0.0674600771061237,-0.263463030781281,0.299909260600125"/>
						</Atom3d>
						<Bond ID="622" Mapping="409" Parent="29" Hidden="1" Connects="614,621" Visible="0"/>
						<Atom3d ID="623" HasProperties="1" Mapping="409" Parent="29" UserID="114" DisplayStyle="Line" Hidden="1" XYZ="-0.235674256129764,-0.00337317243906878,-0.427345625074421" Connections="624" ForcefieldType="h1" Charge="0.053" Components="H" Visible="0">
							<Properties Force="198.23821392461,247.786442245394,-7.6684801830885" RelativeVelocity="-0.973088404458567,-0.364127525839393,0.183323083547576"/>
						</Atom3d>
						<Bond ID="624" Mapping="409" Parent="29" Hidden="1" Connects="614,623" Visible="0"/>
						<Atom3d ID="625" HasProperties="1" Mapping="409" Parent="29" UserID="115" DisplayStyle="Line" Hidden="1" XYZ="-0.1791384852559,-0.00203445071617747,-0.333541785967464" Connections="626" ForcefieldType="h1" Charge="0.053" Components="H" Visible="0">
							<Properties Force="-76.6954137294667,-399.256381587517,266.628087636232" RelativeVelocity="-0.109120744745775,0.887285059290492,-0.340970194279576"/>
						</Atom3d>
						<Bond ID="626" Mapping="409" Parent="29" Hidden="1" Connects="615,625" Visible="0"/>
						<Atom3d ID="627" HasProperties="1" Mapping="409" Parent="29" UserID="116" DisplayStyle="Line" Hidden="1" XYZ="-0.183329534087053,0.0509037942748554,-0.362849187389059" Connections="628" ForcefieldType="h1" Charge="0.053" Components="H" Visible="0">
							<Properties Force="1.99804795612079,-476.228402742049,-567.25571990795" RelativeVelocity="0.243008877035683,-0.477395618083472,0.0211940707924746"/>
						</Atom3d>
						<Bond ID="628" Mapping="409" Parent="29" Hidden="1" Connects="615,627" Visible="0"/>
						<Atom3d ID="629" HasProperties="1" Mapping="409" Parent="29" UserID="117" DisplayStyle="Line" Hidden="1" XYZ="-0.123192749649131,0.00608837014160023,-0.391766442718753" Connections="630" ForcefieldType="h1o" Charge="0.41" Components="H" Visible="0">
							<Properties Force="216.323204191243,-12.9011219878799,-119.827544662693" RelativeVelocity="0.269419606104351,-1.39537604718609,0.61957290345161"/>
						</Atom3d>
						<Bond ID="630" Mapping="409" Parent="29" Hidden="1" Connects="617,629" Visible="0"/>
						<Molecule ID="29" Mapping="409" Parent="2" Children="ci(18):17+614,4443" Name="Sketch 24" XYZ="-0.267439056824546,-0.0764111590887456,-0.152822318177482" Visible="0"/>
						<Atom3d ID="631" HasProperties="1" Mapping="409" Parent="31" UserID="118" DisplayStyle="Line" XYZ="0.154403276517275,0.225125932967215,0.523108629680061" Connections="633,637,639,641" ForcefieldType="c4" Charge="-0.159" Components="C">
							<Properties Force="1721.22406877002,2344.66719861811,-45.9422680896406" RelativeVelocity="0.0886577236820625,-0.134694412886467,-0.282930856590211"/>
						</Atom3d>
						<Atom3d ID="632" HasProperties="1" Mapping="409" Parent="31" UserID="119" DisplayStyle="Line" XYZ="0.1151897668718,0.201177862435362,0.544556955971294" Connections="633,635,643,645" ForcefieldType="c4o" Charge="0.054" Components="C">
							<Properties Force="-1231.85894950013,-1184.46141131186,728.225255880892" RelativeVelocity="-0.0347613633465878,0.0365374565392347,0.0302230214613535"/>
						</Atom3d>
						<Bond ID="633" Mapping="409" Parent="31" Connects="631,632"/>
						<Atom3d ID="634" HasProperties="1" Mapping="409" Parent="31" UserID="120" DisplayStyle="Line" XYZ="0.134289072645969,0.157036493835092,0.560049304633937" Connections="635,647" ForcefieldType="o2h" Charge="-0.57" Components="O">
							<Properties Force="114.822739931225,-260.010645772542,415.290709474203" RelativeVelocity="0.14582222448791,0.0416966817992611,-0.0459538803925659"/>
						</Atom3d>
						<Bond ID="635" Mapping="409" Parent="31" Connects="632,634"/>
						<Atom3d ID="636" HasProperties="1" Mapping="409" Parent="31" UserID="121" DisplayStyle="Line" Hidden="1" XYZ="0.14731344060061,0.263581113549156,0.512864223549465" Connections="637" ForcefieldType="h1" Charge="0.053" Components="H">
							<Properties Force="-87.6359405741836,-628.168481676913,153.380763007184" RelativeVelocity="0.556902981268614,-0.130981078364244,-0.609738890346832"/>
						</Atom3d>
						<Bond ID="637" Mapping="409" Parent="31" Hidden="1" Connects="631,636"/>
						<Atom3d ID="638" HasProperties="1" Mapping="409" Parent="31" UserID="122" DisplayStyle="Line" Hidden="1" XYZ="0.165722708257445,0.208150261871015,0.491037499085626" Connections="639" ForcefieldType="h1" Charge="0.053" Components="H">
							<Properties Force="386.965912721878,-370.302647046407,-398.899304110988" RelativeVelocity="1.22247802206666,0.23876562491912,-0.445874771239581"/>
						</Atom3d>
						<Bond ID="639" Mapping="409" Parent="31" Hidden="1" Connects="631,638"/>
						<Atom3d ID="640" HasProperties="1" Mapping="409" Parent="31" UserID="123" DisplayStyle="Line" Hidden="1" XYZ="0.185091889431513,0.229909018821646,0.550173365383699" Connections="641" ForcefieldType="h1" Charge="0.053" Components="H">
							<Properties Force="-643.14304041838,-322.210551050309,-668.105696066697" RelativeVelocity="-0.226854281311832,0.161428922839984,0.260258145299184"/>
						</Atom3d>
						<Bond ID="641" Mapping="409" Parent="31" Hidden="1" Connects="631,640"/>
						<Atom3d ID="642" HasProperties="1" Mapping="409" Parent="31" UserID="124" DisplayStyle="Line" Hidden="1" XYZ="0.0861726320189977,0.191535566792498,0.520150028998196" Connections="643" ForcefieldType="h1" Charge="0.053" Components="H">
							<Properties Force="-72.2213558643168,342.417469401514,-37.5753106173756" RelativeVelocity="-0.287932820358926,-0.0830154622272017,-0.734924571322703"/>
						</Atom3d>
						<Bond ID="643" Mapping="409" Parent="31" Hidden="1" Connects="632,642"/>
						<Atom3d ID="644" HasProperties="1" Mapping="409" Parent="31" UserID="125" DisplayStyle="Line" Hidden="1" XYZ="0.101819627339672,0.22265312964199,0.574285472427646" Connections="645" ForcefieldType="h1" Charge="0.053" Components="H">
							<Properties Force="-94.4522408991113,-193.471856800019,-27.9499126819257" RelativeVelocity="-0.388647054030878,-0.221732453361332,-0.282151022483034"/>
						</Atom3d>
						<Bond ID="645" Mapping="409" Parent="31" Hidden="1" Connects="632,644"/>
						<Atom3d ID="646" HasProperties="1" Mapping="409" Parent="31" UserID="126" DisplayStyle="Line" Hidden="1" XYZ="0.116367613784658,0.146743918001207,0.587236203106241" Connections="647" ForcefieldType="h1o" Charge="0.41" Components="H">
							<Properties Force="28.6667067468508,210.148199256278,-52.2028267318005" RelativeVelocity="-0.242170221788618,-0.35982889883726,0.5280024671961"/>
						</Atom3d>
						<Bond ID="647" Mapping="409" Parent="31" Hidden="1" Connects="634,646"/>
						<Molecule ID="31" Mapping="409" Parent="2" Children="ci(18):17+631,4444" Name="Sketch 24" XYZ="-0.267439056824546,-0.0764111590887456,-0.152822318177482"/>
						<Atom3d ID="648" HasProperties="1" Mapping="409" Parent="33" UserID="127" DisplayStyle="Line" XYZ="1.10011760190421,0.517430876900163,0.600333138183778" Connections="650,654,656,658" ForcefieldType="c4" Charge="-0.159" Components="C" Visible="0">
							<Properties Force="-103.758025424746,53.1742143119261,593.005684840781" RelativeVelocity="-0.058997528213702,-0.120407957190124,0.0938114707036639"/>
						</Atom3d>
						<Atom3d ID="649" HasProperties="1" Mapping="409" Parent="33" UserID="128" DisplayStyle="Line" XYZ="1.05474644904593,0.489693341267153,0.589565656034199" Connections="650,652,660,662" ForcefieldType="c4o" Charge="0.054" Components="C" Visible="0">
							<Properties Force="-194.865385422772,-648.978937365873,-681.279570495602" RelativeVelocity="0.128250305299208,0.150647360685994,-0.223427829241481"/>
						</Atom3d>
						<Bond ID="650" Mapping="409" Parent="33" Connects="648,649" Visible="0"/>
						<Atom3d ID="651" HasProperties="1" Mapping="409" Parent="33" UserID="129" DisplayStyle="Line" XYZ="1.03215359499552,0.509169876056041,0.548835376285188" Connections="652,664" ForcefieldType="o2h" Charge="-0.57" Components="O" Visible="0">
							<Properties Force="-759.393058721786,-236.426615969519,918.781053594743" RelativeVelocity="0.140036148075434,0.0472192490884257,-0.0730137700441884"/>
						</Atom3d>
						<Bond ID="652" Mapping="409" Parent="33" Connects="649,651" Visible="0"/>
						<Atom3d ID="653" HasProperties="1" Mapping="409" Parent="33" UserID="130" DisplayStyle="Line" Hidden="1" XYZ="1.09295107591547,0.556371141913091,0.597875880718258" Connections="654" ForcefieldType="h1" Charge="0.053" Components="H" Visible="0">
							<Properties Force="-36.7089560089467,-314.253898266485,309.036399621556" RelativeVelocity="0.202686112190876,-0.412843585162248,0.035959454870428"/>
						</Atom3d>
						<Bond ID="654" Mapping="409" Parent="33" Hidden="1" Connects="648,653" Visible="0"/>
						<Atom3d ID="655" HasProperties="1" Mapping="409" Parent="33" UserID="131" DisplayStyle="Line" Hidden="1" XYZ="1.1294356635523,0.511884399475347,0.575354770100194" Connections="656" ForcefieldType="h1" Charge="0.053" Components="H" Visible="0">
							<Properties Force="-26.5242086442414,-280.082539656839,-151.902698739516" RelativeVelocity="0.213184500582885,-0.316926964747174,-1.46842631380283"/>
						</Atom3d>
						<Bond ID="656" Mapping="409" Parent="33" Hidden="1" Connects="648,655" Visible="0"/>
						<Atom3d ID="657" HasProperties="1" Mapping="409" Parent="33" UserID="132" DisplayStyle="Line" Hidden="1" XYZ="1.11342040680155,0.506627524984781,0.636328727284245" Connections="658" ForcefieldType="h1" Charge="0.053" Components="H" Visible="0">
							<Properties Force="-54.80898064547,360.49833516761,-373.842030897399" RelativeVelocity="-0.905106508397397,-0.116601248543469,-0.834686555402621"/>
						</Atom3d>
						<Bond ID="658" Mapping="409" Parent="33" Hidden="1" Connects="648,657" Visible="0"/>
						<Atom3d ID="659" HasProperties="1" Mapping="409" Parent="33" UserID="133" DisplayStyle="Line" Hidden="1" XYZ="1.02855836342171,0.487403739433965,0.617588549714236" Connections="660" ForcefieldType="h1" Charge="0.053" Components="H" Visible="0">
							<Properties Force="-73.0026215886767,386.488474628644,422.597788426385" RelativeVelocity="-0.256094049705029,-1.20646482804533,-0.923501287586547"/>
						</Atom3d>
						<Bond ID="660" Mapping="409" Parent="33" Hidden="1" Connects="649,659" Visible="0"/>
						<Atom3d ID="661" HasProperties="1" Mapping="409" Parent="33" UserID="134" DisplayStyle="Line" Hidden="1" XYZ="1.05989543039595,0.451522987010955,0.581414443152558" Connections="662" ForcefieldType="h1" Charge="0.053" Components="H" Visible="0">
							<Properties Force="423.281470866703,98.4996458029127,44.891099652865" RelativeVelocity="-0.643646280917783,-0.324597406575368,-0.272719536845659"/>
						</Atom3d>
						<Bond ID="662" Mapping="409" Parent="33" Hidden="1" Connects="649,661" Visible="0"/>
						<Atom3d ID="663" HasProperties="1" Mapping="409" Parent="33" UserID="135" DisplayStyle="Line" Hidden="1" XYZ="1.05882712848567,0.522196552516826,0.534961505719431" Connections="664" ForcefieldType="h1o" Charge="0.41" Components="H" Visible="0">
							<Properties Force="807.830703326967,575.670298585385,-1092.79515298051" RelativeVelocity="-0.0601444413046954,-0.706116944261514,1.06387594678521"/>
						</Atom3d>
						<Bond ID="664" Mapping="409" Parent="33" Hidden="1" Connects="651,663" Visible="0"/>
						<Molecule ID="33" Mapping="409" Parent="2" Children="ci(18):17+648,4445" Name="Sketch 24" XYZ="-0.267439056824546,-0.0764111590887456,-0.152822318177482" Visible="0"/>
						<Atom3d ID="665" HasProperties="1" Mapping="409" Parent="35" UserID="136" DisplayStyle="Line" XYZ="-0.259065708612487,0.415777866552206,0.425184725170274" Connections="667,671,673,675" ForcefieldType="c4" Charge="-0.159" Components="C" Visible="0">
							<Properties Force="253.080152651758,435.722156004222,-1464.31077170612" RelativeVelocity="-0.0218452146492377,0.0954491280578548,0.107808048331093"/>
						</Atom3d>
						<Atom3d ID="666" HasProperties="1" Mapping="409" Parent="35" UserID="137" DisplayStyle="Line" XYZ="-0.291478008674968,0.387480206211471,0.389823111061389" Connections="667,669,677,679" ForcefieldType="c4o" Charge="0.054" Components="C" Visible="0">
							<Properties Force="1217.94376900159,299.758984967973,473.105618023954" RelativeVelocity="0.060325951393744,0.16981113399938,0.052228915219153"/>
						</Atom3d>
						<Bond ID="667" Mapping="409" Parent="35" Connects="665,666" Visible="0"/>
						<Atom3d ID="668" HasProperties="1" Mapping="409" Parent="35" UserID="138" DisplayStyle="Line" XYZ="-0.263776377585983,0.370008561703138,0.348470822240891" Connections="669,681" ForcefieldType="o2h" Charge="-0.57" Components="O" Visible="0">
							<Properties Force="-967.696326617678,959.755373750158,446.106635974727" RelativeVelocity="0.268533179337764,-0.0326055152121877,-0.06246228593155"/>
						</Atom3d>
						<Bond ID="669" Mapping="409" Parent="35" Connects="666,668" Visible="0"/>
						<Atom3d ID="670" HasProperties="1" Mapping="409" Parent="35" UserID="139" DisplayStyle="Line" Hidden="1" XYZ="-0.259020205991463,0.455467755533132,0.418378212115288" Connections="671" ForcefieldType="h1" Charge="0.053" Components="H" Visible="0">
							<Properties Force="333.249176729557,-622.69774750029,-367.446811897445" RelativeVelocity="-0.478880130481175,-0.446135268701772,1.32297322255613"/>
						</Atom3d>
						<Bond ID="671" Mapping="409" Parent="35" Hidden="1" Connects="665,670" Visible="0"/>
						<Atom3d ID="672" HasProperties="1" Mapping="409" Parent="35" UserID="140" DisplayStyle="Line" Hidden="1" XYZ="-0.223391662658384,0.399450745619548,0.424773690457643" Connections="673" ForcefieldType="h1" Charge="0.053" Components="H" Visible="0">
							<Properties Force="-54.1783622105927,261.194076222911,-41.1193308666114" RelativeVelocity="-0.427597853323146,-0.751487262620367,-1.05012980982834"/>
						</Atom3d>
						<Bond ID="673" Mapping="409" Parent="35" Hidden="1" Connects="665,672" Visible="0"/>
						<Atom3d ID="674" HasProperties="1" Mapping="409" Parent="35" UserID="141" DisplayStyle="Line" Hidden="1" XYZ="-0.269690728572323,0.417463781488773,0.460653693951181" Connections="675" ForcefieldType="h1" Charge="0.053" Components="H" Visible="0">
							<Properties Force="-617.83376342594,-454.708362895073,1238.3996562647" RelativeVelocity="1.23672257074072,-0.60976570676261,0.703158432591474"/>
						</Atom3d>
						<Bond ID="675" Mapping="409" Parent="35" Hidden="1" Connects="665,674" Visible="0"/>
						<Atom3d ID="676" HasProperties="1" Mapping="409" Parent="35" UserID="142" DisplayStyle="Line" Hidden="1" XYZ="-0.321592189644235,0.411183440360183,0.382038131371187" Connections="677" ForcefieldType="h1" Charge="0.053" Components="H" Visible="0">
							<Properties Force="40.482323949219,-322.620693773894,-488.660808056416" RelativeVelocity="0.293215443809707,0.326391869912648,-0.0617348048810677"/>
						</Atom3d>
						<Bond ID="677" Mapping="409" Parent="35" Hidden="1" Connects="666,676" Visible="0"/>
						<Atom3d ID="678" HasProperties="1" Mapping="409" Parent="35" UserID="143" DisplayStyle="Line" Hidden="1" XYZ="-0.305213731713305,0.356378863210328,0.409131116137846" Connections="679" ForcefieldType="h1" Charge="0.053" Components="H" Visible="0">
							<Properties Force="24.0338242591215,15.4287623269952,-260.885154629647" RelativeVelocity="-0.242759015122309,-1.35997812359745,-0.54765580283143"/>
						</Atom3d>
						<Bond ID="679" Mapping="409" Parent="35" Hidden="1" Connects="666,678" Visible="0"/>
						<Atom3d ID="680" HasProperties="1" Mapping="409" Parent="35" UserID="144" DisplayStyle="Line" Hidden="1" XYZ="-0.270653413616743,0.391619277020202,0.321272350326373" Connections="681" ForcefieldType="h1o" Charge="0.41" Components="H" Visible="0">
							<Properties Force="27.1008130879467,-407.359133852813,644.641182148757" RelativeVelocity="-0.603497932127813,0.702554450010436,0.451047749789255"/>
						</Atom3d>
						<Bond ID="681" Mapping="409" Parent="35" Hidden="1" Connects="668,680" Visible="0"/>
						<Molecule ID="35" Mapping="409" Parent="2" Children="ci(18):17+665,4446" Name="Sketch 24" XYZ="-0.519550422198008,-0.246685317652501,-0.152822318177482" Visible="0"/>
						<Atom3d ID="682" HasProperties="1" Mapping="409" Parent="37" UserID="145" DisplayStyle="Line" XYZ="0.265369443246889,1.58196767619561,0.764685995156163" Connections="684,688,690,692" ForcefieldType="c4" Charge="-0.159" Components="C" Visible="0">
							<Properties Force="723.215862361792,311.972690712415,-1545.90378098167" RelativeVelocity="0.0826319542468073,0.0520832037055452,0.135178673612951"/>
						</Atom3d>
						<Atom3d ID="683" HasProperties="1" Mapping="409" Parent="37" UserID="146" DisplayStyle="Line" XYZ="0.276126509990076,1.63393744998118,0.749689408805626" Connections="684,686,694,696" ForcefieldType="c4o" Charge="0.054" Components="C" Visible="0">
							<Properties Force="-204.163544539872,-397.659207213742,-1111.82005158477" RelativeVelocity="-0.165767627280353,-0.332331371773476,-0.27670173552752"/>
						</Atom3d>
						<Bond ID="684" Mapping="409" Parent="37" Connects="682,683" Visible="0"/>
						<Atom3d ID="685" HasProperties="1" Mapping="409" Parent="37" UserID="147" DisplayStyle="Line" XYZ="0.298356888788164,1.63519438603662,0.702292043899845" Connections="686,698" ForcefieldType="o2h" Charge="-0.57" Components="O" Visible="0">
							<Properties Force="-594.411897466062,-665.397479734096,886.461065112428" RelativeVelocity="0.129414807915972,0.115418922398088,0.0526325544236987"/>
						</Atom3d>
						<Bond ID="686" Mapping="409" Parent="37" Connects="683,685" Visible="0"/>
						<Atom3d ID="687" HasProperties="1" Mapping="409" Parent="37" UserID="148" DisplayStyle="Line" Hidden="1" XYZ="0.249157593120664,1.58706666441781,0.797392881881676" Connections="688" ForcefieldType="h1" Charge="0.053" Components="H" Visible="0">
							<Properties Force="-548.601353759899,-322.703632237403,1388.32473139185" RelativeVelocity="0.32025166217854,-0.164650767817104,0.160548113150204"/>
						</Atom3d>
						<Bond ID="688" Mapping="409" Parent="37" Hidden="1" Connects="682,687" Visible="0"/>
						<Atom3d ID="689" HasProperties="1" Mapping="409" Parent="37" UserID="149" DisplayStyle="Line" Hidden="1" XYZ="0.298926361861029,1.56129382050938,0.765838545752622" Connections="690" ForcefieldType="h1" Charge="0.053" Components="H" Visible="0">
							<Properties Force="-256.160838037545,97.2183601152953,172.834035882796" RelativeVelocity="0.187551400045026,-0.585702857913585,-0.319885942323591"/>
						</Atom3d>
						<Bond ID="690" Mapping="409" Parent="37" Hidden="1" Connects="682,689" Visible="0"/>
						<Atom3d ID="691" HasProperties="1" Mapping="409" Parent="37" UserID="150" DisplayStyle="Line" Hidden="1" XYZ="0.240023881520895,1.56265293833204,0.740283267134635" Connections="692" ForcefieldType="h1" Charge="0.053" Components="H" Visible="0">
							<Properties Force="329.07668122359,435.804293064189,231.030021087434" RelativeVelocity="-0.391831189359791,-0.287815733537786,0.134969585571642"/>
						</Atom3d>
						<Bond ID="692" Mapping="409" Parent="37" Hidden="1" Connects="682,691" Visible="0"/>
						<Atom3d ID="693" HasProperties="1" Mapping="409" Parent="37" UserID="151" DisplayStyle="Line" Hidden="1" XYZ="0.297665331958043,1.65263334067772,0.776572376536968" Connections="694" ForcefieldType="h1" Charge="0.053" Components="H" Visible="0">
							<Properties Force="92.0185733018981,-125.001074397047,-117.820522238239" RelativeVelocity="-0.0471605258624663,-1.06805025761513,0.132773007640279"/>
						</Atom3d>
						<Bond ID="694" Mapping="409" Parent="37" Hidden="1" Connects="683,693" Visible="0"/>
						<Atom3d ID="695" HasProperties="1" Mapping="409" Parent="37" UserID="152" DisplayStyle="Line" Hidden="1" XYZ="0.240687987654038,1.65157926802141,0.748642194411002" Connections="696" ForcefieldType="h1" Charge="0.053" Components="H" Visible="0">
							<Properties Force="291.780266009925,115.670366300386,-122.38172830906" RelativeVelocity="1.38470379472491,-0.148290634609864,-0.211869728386626"/>
						</Atom3d>
						<Bond ID="696" Mapping="409" Parent="37" Hidden="1" Connects="683,695" Visible="0"/>
						<Atom3d ID="697" HasProperties="1" Mapping="409" Parent="37" UserID="153" DisplayStyle="Line" Hidden="1" XYZ="0.315195727753752,1.66378290118625,0.698553264281316" Connections="698" ForcefieldType="h1o" Charge="0.41" Components="H" Visible="0">
							<Properties Force="193.124649581855,786.257691192931,180.788354778906" RelativeVelocity="0.120223030126372,-0.032469320576853,0.637814876300798"/>
						</Atom3d>
						<Bond ID="698" Mapping="409" Parent="37" Hidden="1" Connects="685,697" Visible="0"/>
						<Molecule ID="37" Mapping="409" Parent="2" Children="ci(18):17+682,4447" Name="Sketch 24" XYZ="-0.267439056824546,-0.0764111590887456,-0.152822318177482" Visible="0"/>
						<Atom3d ID="699" HasProperties="1" Mapping="409" Parent="39" UserID="154" DisplayStyle="Line" XYZ="-0.476680147043772,0.368990259368518,1.80710508908959" Connections="701,705,707,709" ForcefieldType="c4" Charge="-0.159" Components="C" Visible="0">
							<Properties Force="1410.79551636833,-67.7568148499138,-69.9703837343456" RelativeVelocity="0.0804267727167125,0.159684932052911,-0.0225805078288107"/>
						</Atom3d>
						<Atom3d ID="700" HasProperties="1" Mapping="409" Parent="39" UserID="155" DisplayStyle="Line" XYZ="-0.443302377769572,0.410559726236493,1.79443604015022" Connections="701,703,711,713" ForcefieldType="c4o" Charge="0.054" Components="C" Visible="0">
							<Properties Force="519.631625270916,-209.160175837278,528.502738218719" RelativeVelocity="-0.00736964129967968,0.0928901940392569,0.0534949027374642"/>
						</Atom3d>
						<Bond ID="701" Mapping="409" Parent="39" Connects="699,700" Visible="0"/>
						<Atom3d ID="702" HasProperties="1" Mapping="409" Parent="39" UserID="156" DisplayStyle="Line" XYZ="-0.459048109961199,0.450732830917117,1.82039673509769" Connections="703,715" ForcefieldType="o2h" Charge="-0.57" Components="O" Visible="0">
							<Properties Force="-1274.82242688556,-729.551929946861,485.087211269054" RelativeVelocity="0.0551452798919048,0.138831616946634,-0.100637057376261"/>
						</Atom3d>
						<Bond ID="703" Mapping="409" Parent="39" Connects="700,702" Visible="0"/>
						<Atom3d ID="704" HasProperties="1" Mapping="409" Parent="39" UserID="157" DisplayStyle="Line" Hidden="1" XYZ="-0.466253960035584,0.334019189074003,1.79111052728018" Connections="705" ForcefieldType="h1" Charge="0.053" Components="H" Visible="0">
							<Properties Force="-67.9839845291546,451.133468158245,68.9173253627584" RelativeVelocity="0.730864651935052,-0.393199340315958,-0.52148676883424"/>
						</Atom3d>
						<Bond ID="705" Mapping="409" Parent="39" Hidden="1" Connects="699,704" Visible="0"/>
						<Atom3d ID="706" HasProperties="1" Mapping="409" Parent="39" UserID="158" DisplayStyle="Line" Hidden="1" XYZ="-0.510209780177183,0.379503310212475,1.79377872464518" Connections="707" ForcefieldType="h1" Charge="0.053" Components="H" Visible="0">
							<Properties Force="-991.498136775012,3.8421875741955,46.6825211513752" RelativeVelocity="0.0623864046661963,0.177265802773346,-0.100708800092042"/>
						</Atom3d>
						<Bond ID="707" Mapping="409" Parent="39" Hidden="1" Connects="699,706" Visible="0"/>
						<Atom3d ID="708" HasProperties="1" Mapping="409" Parent="39" UserID="159" DisplayStyle="Line" Hidden="1" XYZ="-0.473607104433608,0.364771199732225,1.84604045880966" Connections="709" ForcefieldType="h1" Charge="0.053" Components="H" Visible="0">
							<Properties Force="-420.593919461301,30.6956980111599,-144.468317803427" RelativeVelocity="0.469974545680441,-1.13511264995235,0.403516575963832"/>
						</Atom3d>
						<Bond ID="709" Mapping="409" Parent="39" Hidden="1" Connects="699,708" Visible="0"/>
						<Atom3d ID="710" HasProperties="1" Mapping="409" Parent="39" UserID="160" DisplayStyle="Line" Hidden="1" XYZ="-0.443669466158232,0.419448464864545,1.75642882505927" Connections="711" ForcefieldType="h1" Charge="0.053" Components="H" Visible="0">
							<Properties Force="169.62399103794,-167.684279580611,-73.717675885031" RelativeVelocity="0.502199455030286,0.228108716269346,-0.556901783230467"/>
						</Atom3d>
						<Bond ID="711" Mapping="409" Parent="39" Hidden="1" Connects="700,710" Visible="0"/>
						<Atom3d ID="712" HasProperties="1" Mapping="409" Parent="39" UserID="161" DisplayStyle="Line" Hidden="1" XYZ="-0.406697854615956,0.402054327260426,1.80821274107158" Connections="713" ForcefieldType="h1" Charge="0.053" Components="H" Visible="0">
							<Properties Force="-268.664037653211,15.5774076544309,-498.07019250463" RelativeVelocity="0.258245909657781,0.18493226731057,0.878230017040964"/>
						</Atom3d>
						<Bond ID="713" Mapping="409" Parent="39" Hidden="1" Connects="700,712" Visible="0"/>
						<Atom3d ID="714" HasProperties="1" Mapping="409" Parent="39" UserID="162" DisplayStyle="Line" Hidden="1" XYZ="-0.440437418718696,0.476953385426712,1.81457009077893" Connections="715" ForcefieldType="h1o" Charge="0.41" Components="H" Visible="0">
							<Properties Force="920.898441054745,920.657173771103,-392.681065619857" RelativeVelocity="-0.595702902213664,0.749176703570963,-0.683820868518173"/>
						</Atom3d>
						<Bond ID="715" Mapping="409" Parent="39" Hidden="1" Connects="702,714" Visible="0"/>
						<Molecule ID="39" Mapping="409" Parent="2" Children="ci(18):17+699,4448" Name="Sketch 24" XYZ="-0.267439056824546,-0.0764111590887456,-0.152822318177482" Visible="0"/>
						<Atom3d ID="716" HasProperties="1" Mapping="409" Parent="41" UserID="163" DisplayStyle="Line" XYZ="-0.167241255549789,1.56433437057144,1.2467437385679" Connections="718,722,724,726" ForcefieldType="c4" Charge="-0.159" Components="C" Visible="0">
							<Properties Force="-1054.00809957395,-383.425973859811,309.904879085713" RelativeVelocity="0.0571100436120652,0.188264508494851,0.0807944955917985"/>
						</Atom3d>
						<Atom3d ID="717" HasProperties="1" Mapping="409" Parent="41" UserID="164" DisplayStyle="Line" XYZ="-0.177494190186432,1.58414895085824,1.19617720254682" Connections="718,720,728,730" ForcefieldType="c4o" Charge="0.054" Components="C" Visible="0">
							<Properties Force="310.195312962205,-346.006276921953,-76.7970310244657" RelativeVelocity="0.0970750669235998,-0.0231804194893922,0.0756011752316933"/>
						</Atom3d>
						<Bond ID="718" Mapping="409" Parent="41" Connects="716,717" Visible="0"/>
						<Atom3d ID="719" HasProperties="1" Mapping="409" Parent="41" UserID="165" DisplayStyle="Line" XYZ="-0.220818627082114,1.57002623128725,1.1739707540839" Connections="720,732" ForcefieldType="o2h" Charge="-0.57" Components="O" Visible="0">
							<Properties Force="5.13698672645743,-253.066590888238,118.514420372452" RelativeVelocity="-0.093040807107364,-0.242621592007989,0.0384229532000499"/>
						</Atom3d>
						<Bond ID="720" Mapping="409" Parent="41" Connects="717,719" Visible="0"/>
						<Atom3d ID="721" HasProperties="1" Mapping="409" Parent="41" UserID="166" DisplayStyle="Line" Hidden="1" XYZ="-0.148459493820361,1.52968526343434,1.24451041295571" Connections="722" ForcefieldType="h1" Charge="0.053" Components="H" Visible="0">
							<Properties Force="50.5732231675299,268.079235274677,134.97319449804" RelativeVelocity="0.690430377908022,-0.62301535735766,-0.302419116531029"/>
						</Atom3d>
						<Bond ID="722" Mapping="409" Parent="41" Hidden="1" Connects="716,721" Visible="0"/>
						<Atom3d ID="723" HasProperties="1" Mapping="409" Parent="41" UserID="167" DisplayStyle="Line" Hidden="1" XYZ="-0.202483027590433,1.55548228374748,1.26566419492879" Connections="724" ForcefieldType="h1" Charge="0.053" Components="H" Visible="0">
							<Properties Force="701.594012332648,176.459237044632,-568.285157623885" RelativeVelocity="-0.263725227722649,0.14026353225809,-0.561941402546545"/>
						</Atom3d>
						<Bond ID="724" Mapping="409" Parent="41" Hidden="1" Connects="716,723" Visible="0"/>
						<Atom3d ID="725" HasProperties="1" Mapping="409" Parent="41" UserID="168" DisplayStyle="Line" Hidden="1" XYZ="-0.14965589255679,1.58945046334375,1.27224972345375" Connections="726" ForcefieldType="h1" Charge="0.053" Components="H" Visible="0">
							<Properties Force="61.3778175330863,-269.497338240874,-469.383818548195" RelativeVelocity="0.182782286528821,0.525364797648666,0.0816452906900395"/>
						</Atom3d>
						<Bond ID="726" Mapping="409" Parent="41" Hidden="1" Connects="716,725" Visible="0"/>
						<Atom3d ID="727" HasProperties="1" Mapping="409" Parent="41" UserID="169" DisplayStyle="Line" Hidden="1" XYZ="-0.147855168687402,1.57659870296361,1.1718722063115" Connections="728" ForcefieldType="h1" Charge="0.053" Components="H" Visible="0">
							<Properties Force="127.864662585602,-144.483362605667,33.9966072919197" RelativeVelocity="-0.0964659834477214,-0.569426306025333,-1.40284061702694"/>
						</Atom3d>
						<Bond ID="728" Mapping="409" Parent="41" Hidden="1" Connects="717,727" Visible="0"/>
						<Atom3d ID="729" HasProperties="1" Mapping="409" Parent="41" UserID="170" DisplayStyle="Line" Hidden="1" XYZ="-0.177981151006263,1.62215510592478,1.19680664572949" Connections="730" ForcefieldType="h1" Charge="0.053" Components="H" Visible="0">
							<Properties Force="-127.966020674878,659.124646003393,138.130833475891" RelativeVelocity="-0.0299057170856768,0.16618658844942,-0.0609762693606978"/>
						</Atom3d>
						<Bond ID="730" Mapping="409" Parent="41" Hidden="1" Connects="717,729" Visible="0"/>
						<Atom3d ID="731" HasProperties="1" Mapping="409" Parent="41" UserID="171" DisplayStyle="Line" Hidden="1" XYZ="-0.214628776207686,1.54487382570586,1.15117685814736" Connections="732" ForcefieldType="h1o" Charge="0.41" Components="H" Visible="0">
							<Properties Force="237.49356115903,55.4117878988751,270.673820780972" RelativeVelocity="0.338092084839615,0.429767212389655,-0.421914412959114"/>
						</Atom3d>
						<Bond ID="732" Mapping="409" Parent="41" Hidden="1" Connects="719,731" Visible="0"/>
						<Molecule ID="41" Mapping="409" Parent="2" Children="ci(18):17+716,4449" Name="Sketch 24" XYZ="-0.267439056824546,-0.0764111590887456,-0.152822318177482" Visible="0"/>
						<Atom3d ID="733" HasProperties="1" Mapping="409" Parent="43" UserID="172" DisplayStyle="Line" XYZ="0.829934387306664,0.442869797888237,0.165633469018518" Connections="735,739,741,743" ForcefieldType="c4" Charge="-0.159" Components="C">
							<Properties Force="-279.59312863139,414.254544072135,572.821132850241" RelativeVelocity="0.246045028118342,0.00193479070544651,0.0510366728597542"/>
						</Atom3d>
						<Atom3d ID="734" HasProperties="1" Mapping="409" Parent="43" UserID="173" DisplayStyle="Line" XYZ="0.805809303821844,0.455071157762751,0.11951383663547" Connections="735,737,745,747" ForcefieldType="c4o" Charge="0.054" Components="C">
							<Properties Force="-201.558360571482,-1600.51020155878,-1101.74288591995" RelativeVelocity="0.168524755272516,0.23400821315129,-0.0412169468589302"/>
						</Atom3d>
						<Bond ID="735" Mapping="409" Parent="43" Connects="733,734"/>
						<Atom3d ID="736" HasProperties="1" Mapping="409" Parent="43" UserID="174" DisplayStyle="Line" XYZ="0.791195331167834,0.501724435204553,0.113624415550053" Connections="737,749" ForcefieldType="o2h" Charge="-0.57" Components="O">
							<Properties Force="-382.936138943481,769.90943018018,174.266389709561" RelativeVelocity="0.257017087608973,0.0553934984649411,0.128165918210405"/>
						</Atom3d>
						<Bond ID="737" Mapping="409" Parent="43" Connects="734,736"/>
						<Atom3d ID="738" HasProperties="1" Mapping="409" Parent="43" UserID="175" DisplayStyle="Line" Hidden="1" XYZ="0.802733493488714,0.448028266437574,0.19404531725003" Connections="739" ForcefieldType="h1" Charge="0.053" Components="H">
							<Properties Force="491.218147709195,-1.56116995725387,-140.389722338635" RelativeVelocity="0.510989126249137,-1.11489544909103,-0.297251610066727"/>
						</Atom3d>
						<Bond ID="739" Mapping="409" Parent="43" Hidden="1" Connects="733,738"/>
						<Atom3d ID="740" HasProperties="1" Mapping="409" Parent="43" UserID="176" DisplayStyle="Line" Hidden="1" XYZ="0.860871248228754,0.466720496965513,0.171695489446522" Connections="741" ForcefieldType="h1" Charge="0.053" Components="H">
							<Properties Force="-222.058077986475,-188.636953759267,45.5359627356446" RelativeVelocity="0.146837440042107,-0.429773368426638,0.00337890075591153"/>
						</Atom3d>
						<Bond ID="741" Mapping="409" Parent="43" Hidden="1" Connects="733,740"/>
						<Atom3d ID="742" HasProperties="1" Mapping="409" Parent="43" UserID="177" DisplayStyle="Line" Hidden="1" XYZ="0.841423079433674,0.405534046283055,0.167531881898173" Connections="743" ForcefieldType="h1" Charge="0.053" Components="H">
							<Properties Force="28.9365214804707,61.4859118346,-113.903720622747" RelativeVelocity="-0.137717583685023,-0.410799443652035,-0.368396470893785"/>
						</Atom3d>
						<Bond ID="743" Mapping="409" Parent="43" Hidden="1" Connects="733,742"/>
						<Atom3d ID="744" HasProperties="1" Mapping="409" Parent="43" UserID="178" DisplayStyle="Line" Hidden="1" XYZ="0.774724695343624,0.430289133403042,0.112420901631525" Connections="745" ForcefieldType="h1" Charge="0.053" Components="H">
							<Properties Force="283.362517992203,318.561990822044,389.684356941685" RelativeVelocity="-0.315222312867765,-0.0336970617288731,0.226823994648422"/>
						</Atom3d>
						<Bond ID="745" Mapping="409" Parent="43" Hidden="1" Connects="734,744"/>
						<Atom3d ID="746" HasProperties="1" Mapping="409" Parent="43" UserID="179" DisplayStyle="Line" Hidden="1" XYZ="0.828840896177154,0.445206727020662,0.0893857812442982" Connections="747" ForcefieldType="h1" Charge="0.053" Components="H">
							<Properties Force="243.014402850468,91.0419924964528,10.6721645856735" RelativeVelocity="-0.420160891404218,0.185472704181682,0.635875963812768"/>
						</Atom3d>
						<Bond ID="747" Mapping="409" Parent="43" Hidden="1" Connects="734,746"/>
						<Atom3d ID="748" HasProperties="1" Mapping="409" Parent="43" UserID="180" DisplayStyle="Line" Hidden="1" XYZ="0.766785086316484,0.499466743833059,0.0896605758511813" Connections="749" ForcefieldType="h1o" Charge="0.41" Components="H">
							<Properties Force="60.992865823851,67.553018822735,-114.031824251318" RelativeVelocity="-1.24847804938901,0.210598333735435,-0.163813171830303"/>
						</Atom3d>
						<Bond ID="749" Mapping="409" Parent="43" Hidden="1" Connects="736,748"/>
						<Molecule ID="43" Mapping="409" Parent="2" Children="ci(18):17+733,4450" Name="Sketch 24" XYZ="-0.671573340697565,-0.106829869720577,-0.152822318177482"/>
						<Atom3d ID="750" HasProperties="1" Mapping="409" Parent="45" UserID="181" DisplayStyle="Line" XYZ="-0.60395454646017,-0.450960624219835,-0.996346253720421" Connections="752,756,758,760" ForcefieldType="c4" Charge="-0.159" Components="C" Visible="0">
							<Properties Force="555.336754565695,-416.038976059894,947.155773399296" RelativeVelocity="-0.355880852467441,0.155824748513393,0.100090681476666"/>
						</Atom3d>
						<Atom3d ID="751" HasProperties="1" Mapping="409" Parent="45" UserID="182" DisplayStyle="Line" XYZ="-0.647737677029919,-0.418074631210633,-0.995042991904068" Connections="752,754,762,764" ForcefieldType="c4o" Charge="0.054" Components="C" Visible="0">
							<Properties Force="300.966019825975,-95.187890581918,145.437626814746" RelativeVelocity="-0.101899718779616,-0.00983251763179477,0.125396576310696"/>
						</Atom3d>
						<Bond ID="752" Mapping="409" Parent="45" Connects="750,751" Visible="0"/>
						<Atom3d ID="753" HasProperties="1" Mapping="409" Parent="45" UserID="183" DisplayStyle="Line" XYZ="-0.634326129371123,-0.373078812236458,-0.974212615335943" Connections="754,766" ForcefieldType="o2h" Charge="-0.57" Components="O" Visible="0">
							<Properties Force="595.265214604928,-208.691819646852,-714.98146998728" RelativeVelocity="-0.172688775890929,-0.161885371483231,0.0878216574783027"/>
						</Atom3d>
						<Bond ID="754" Mapping="409" Parent="45" Connects="751,753" Visible="0"/>
						<Atom3d ID="755" HasProperties="1" Mapping="409" Parent="45" UserID="184" DisplayStyle="Line" Hidden="1" XYZ="-0.587113437875792,-0.454011363722448,-0.95783959453458" Connections="756" ForcefieldType="h1" Charge="0.053" Components="H" Visible="0">
							<Properties Force="-579.22279010281,50.2668063840598,-1161.35637106241" RelativeVelocity="0.164367436640363,0.229331172674812,-0.134008347006399"/>
						</Atom3d>
						<Bond ID="756" Mapping="409" Parent="45" Hidden="1" Connects="750,755" Visible="0"/>
						<Atom3d ID="757" HasProperties="1" Mapping="409" Parent="45" UserID="185" DisplayStyle="Line" Hidden="1" XYZ="-0.575069701297492,-0.43794236348884,-1.0196429143864" Connections="758" ForcefieldType="h1" Charge="0.053" Components="H" Visible="0">
							<Properties Force="-214.173416545573,205.731775676856,82.312236544552" RelativeVelocity="0.148770334026597,0.521145978427888,0.809385509458418"/>
						</Atom3d>
						<Bond ID="758" Mapping="409" Parent="45" Hidden="1" Connects="750,757" Visible="0"/>
						<Atom3d ID="759" HasProperties="1" Mapping="409" Parent="45" UserID="186" DisplayStyle="Line" Hidden="1" XYZ="-0.610351924453899,-0.487802477885239,-1.00995500497975" Connections="760" ForcefieldType="h1" Charge="0.053" Components="H" Visible="0">
							<Properties Force="-187.710731124822,371.022943310987,286.499177824996" RelativeVelocity="0.522145327745616,0.790548226304318,-0.485348421161371"/>
						</Atom3d>
						<Bond ID="760" Mapping="409" Parent="45" Hidden="1" Connects="750,759" Visible="0"/>
						<Atom3d ID="761" HasProperties="1" Mapping="409" Parent="45" UserID="187" DisplayStyle="Line" Hidden="1" XYZ="-0.67588604234963,-0.431966439928363,-0.970830484271733" Connections="762" ForcefieldType="h1" Charge="0.053" Components="H" Visible="0">
							<Properties Force="306.926919071759,-9.10063222072075,-269.064414482306" RelativeVelocity="0.0668173584137422,0.569520228034462,-0.532285214175225"/>
						</Atom3d>
						<Bond ID="762" Mapping="409" Parent="45" Hidden="1" Connects="751,761" Visible="0"/>
						<Atom3d ID="763" HasProperties="1" Mapping="409" Parent="45" UserID="188" DisplayStyle="Line" Hidden="1" XYZ="-0.663998433803949,-0.415848438904134,-1.0315673391811" Connections="764" ForcefieldType="h1" Charge="0.053" Components="H" Visible="0">
							<Properties Force="300.622630195134,287.741211192869,403.033449988124" RelativeVelocity="-1.34412951028272,-0.166948861512944,-0.214306971100608"/>
						</Atom3d>
						<Bond ID="764" Mapping="409" Parent="45" Hidden="1" Connects="751,763" Visible="0"/>
						<Atom3d ID="765" HasProperties="1" Mapping="409" Parent="45" UserID="189" DisplayStyle="Line" Hidden="1" XYZ="-0.602811628579113,-0.364337876597582,-0.988468728990861" Connections="766" ForcefieldType="h1o" Charge="0.41" Components="H" Visible="0">
							<Properties Force="-1017.68378972756,-262.815885101194,283.578511698215" RelativeVelocity="-0.711220786902832,-1.13685399495759,-0.469651746008362"/>
						</Atom3d>
						<Bond ID="766" Mapping="409" Parent="45" Hidden="1" Connects="753,765" Visible="0"/>
						<Molecule ID="45" Mapping="409" Parent="2" Children="ci(18):17+750,4451" Name="Sketch 24" XYZ="-0.854623747961012,-0.400615029243915,-0.152822318177482" Visible="0"/>
						<Atom3d ID="767" HasProperties="1" Mapping="409" Parent="47" UserID="190" DisplayStyle="Line" XYZ="-0.0233893212434842,1.323650872012,0.786673862681065" Connections="769,773,775,777" ForcefieldType="c4" Charge="-0.159" Components="C" Visible="0">
							<Properties Force="559.796216370286,-399.247597017805,-180.988872149375" RelativeVelocity="0.00439129235771245,-0.379485602838691,-0.46058985439618"/>
						</Atom3d>
						<Atom3d ID="768" HasProperties="1" Mapping="409" Parent="47" UserID="191" DisplayStyle="Line" XYZ="-0.0227971389393562,1.37027690870155,0.812805559699501" Connections="769,771,779,781" ForcefieldType="c4o" Charge="0.054" Components="C" Visible="0">
							<Properties Force="62.8151498846691,1588.09373366784,471.734074115401" RelativeVelocity="0.0368681378997944,0.0607866856421499,0.348273906569151"/>
						</Atom3d>
						<Bond ID="769" Mapping="409" Parent="47" Connects="767,768" Visible="0"/>
						<Atom3d ID="770" HasProperties="1" Mapping="409" Parent="47" UserID="192" DisplayStyle="Line" XYZ="-0.0550746001188752,1.37119800199431,0.852859013887588" Connections="771,783" ForcefieldType="o2h" Charge="-0.57" Components="O" Visible="0">
							<Properties Force="5.29398102982163,-225.457259258614,-424.631746999314" RelativeVelocity="-0.0973700644908863,0.315289547276526,0.0114692489562039"/>
						</Atom3d>
						<Bond ID="771" Mapping="409" Parent="47" Connects="768,770" Visible="0"/>
						<Atom3d ID="772" HasProperties="1" Mapping="409" Parent="47" UserID="193" DisplayStyle="Line" Hidden="1" XYZ="0.00479438739405378,1.3261223891655,0.757448777500438" Connections="773" ForcefieldType="h1" Charge="0.053" Components="H" Visible="0">
							<Properties Force="-526.701230652576,-282.174750903348,567.267769570864" RelativeVelocity="-0.805800821401565,0.282794533638921,-0.381901528662945"/>
						</Atom3d>
						<Bond ID="773" Mapping="409" Parent="47" Hidden="1" Connects="767,772" Visible="0"/>
						<Atom3d ID="774" HasProperties="1" Mapping="409" Parent="47" UserID="194" DisplayStyle="Line" Hidden="1" XYZ="-0.0583187781500182,1.31555733700796,0.76883850787115" Connections="775" ForcefieldType="h1" Charge="0.053" Components="H" Visible="0">
							<Properties Force="432.184197609032,28.9359838752761,394.217426398834" RelativeVelocity="-0.353447956751357,-0.954986382106719,0.708968648979266"/>
						</Atom3d>
						<Bond ID="775" Mapping="409" Parent="47" Hidden="1" Connects="767,774" Visible="0"/>
						<Atom3d ID="776" HasProperties="1" Mapping="409" Parent="47" UserID="195" DisplayStyle="Line" Hidden="1" XYZ="-0.0126542197477173,1.2958551689844,0.814990009877709" Connections="777" ForcefieldType="h1" Charge="0.053" Components="H" Visible="0">
							<Properties Force="-347.072073732872,404.261487040071,-907.089902353589" RelativeVelocity="-0.893533342868134,0.222958319795537,-0.690868279882414"/>
						</Atom3d>
						<Bond ID="777" Mapping="409" Parent="47" Hidden="1" Connects="767,776" Visible="0"/>
						<Atom3d ID="778" HasProperties="1" Mapping="409" Parent="47" UserID="196" DisplayStyle="Line" Hidden="1" XYZ="-0.0297567277955192,1.40392953392087,0.790446353802649" Connections="779" ForcefieldType="h1" Charge="0.053" Components="H" Visible="0">
							<Properties Force="-146.377909494988,-895.670713810095,262.781288168296" RelativeVelocity="0.858624859458504,0.899819395717012,0.186733651925922"/>
						</Atom3d>
						<Bond ID="779" Mapping="409" Parent="47" Hidden="1" Connects="768,778" Visible="0"/>
						<Atom3d ID="780" HasProperties="1" Mapping="409" Parent="47" UserID="197" DisplayStyle="Line" Hidden="1" XYZ="0.0143624425305468,1.3787958265911,0.824879960516463" Connections="781" ForcefieldType="h1" Charge="0.053" Components="H" Visible="0">
							<Properties Force="-354.341071495496,-381.550055405893,14.4404140102876" RelativeVelocity="-0.444636065265075,0.327293545211544,-0.517731289810678"/>
						</Atom3d>
						<Bond ID="781" Mapping="409" Parent="47" Hidden="1" Connects="768,780" Visible="0"/>
						<Atom3d ID="782" HasProperties="1" Mapping="409" Parent="47" UserID="198" DisplayStyle="Line" Hidden="1" XYZ="-0.0387032628037832,1.37489054253567,0.882520969844738" Connections="783" ForcefieldType="h1o" Charge="0.41" Components="H" Visible="0">
							<Properties Force="491.370741038777,156.195720458695,-246.157476531945" RelativeVelocity="0.551082631457645,-0.208196587374757,0.254353987305984"/>
						</Atom3d>
						<Bond ID="783" Mapping="409" Parent="47" Hidden="1" Connects="770,782" Visible="0"/>
						<Molecule ID="47" Mapping="409" Parent="2" Children="ci(18):17+767,4452" Name="Sketch 24" XYZ="-0.267439056824546,-0.0764111590887456,-0.152822318177482" Visible="0"/>
						<Atom3d ID="784" HasProperties="1" Mapping="409" Parent="49" UserID="199" DisplayStyle="Line" XYZ="-0.448834668620017,-0.773954858943752,0.321986392037639" Connections="786,790,792,794" ForcefieldType="c4" Charge="-0.159" Components="C" Visible="0">
							<Properties Force="257.875321191087,780.276899382136,-87.9946620073421" RelativeVelocity="-0.0989465092991194,-0.087289188362325,-0.0230263710136316"/>
						</Atom3d>
						<Atom3d ID="785" HasProperties="1" Mapping="409" Parent="49" UserID="200" DisplayStyle="Line" XYZ="-0.443231005757534,-0.785340125897709,0.268160486214622" Connections="786,788,796,798" ForcefieldType="c4o" Charge="0.054" Components="C" Visible="0">
							<Properties Force="-608.384576654434,-319.997751984486,922.347059250396" RelativeVelocity="0.26290153519244,-0.00265262180235341,0.212892366792144"/>
						</Atom3d>
						<Bond ID="786" Mapping="409" Parent="49" Connects="784,785" Visible="0"/>
						<Atom3d ID="787" HasProperties="1" Mapping="409" Parent="49" UserID="201" DisplayStyle="Line" XYZ="-0.40483690028891,-0.814860644606498,0.259581476401051" Connections="788,800" ForcefieldType="o2h" Charge="-0.57" Components="O" Visible="0">
							<Properties Force="566.346301041286,-1318.2857131034,302.726176511952" RelativeVelocity="-0.0206349103507063,0.15098422411198,-0.219914582017907"/>
						</Atom3d>
						<Bond ID="788" Mapping="409" Parent="49" Connects="785,787" Visible="0"/>
						<Atom3d ID="789" HasProperties="1" Mapping="409" Parent="49" UserID="202" DisplayStyle="Line" Hidden="1" XYZ="-0.473754225675432,-0.797030425828487,0.343547450046544" Connections="790" ForcefieldType="h1" Charge="0.053" Components="H" Visible="0">
							<Properties Force="472.441727027185,193.804611851544,-421.465379117017" RelativeVelocity="0.124980449694382,-1.14498124063175,-0.380468470617791"/>
						</Atom3d>
						<Bond ID="790" Mapping="409" Parent="49" Hidden="1" Connects="784,789" Visible="0"/>
						<Atom3d ID="791" HasProperties="1" Mapping="409" Parent="49" UserID="203" DisplayStyle="Line" Hidden="1" XYZ="-0.464908158069463,-0.736817511888236,0.322256787405549" Connections="792" ForcefieldType="h1" Charge="0.053" Components="H" Visible="0">
							<Properties Force="241.752024351568,-585.939745086429,298.805172838376" RelativeVelocity="0.0302656724709433,-0.359545050645756,-0.0135543793642884"/>
						</Atom3d>
						<Bond ID="792" Mapping="409" Parent="49" Hidden="1" Connects="784,791" Visible="0"/>
						<Atom3d ID="793" HasProperties="1" Mapping="409" Parent="49" UserID="204" DisplayStyle="Line" Hidden="1" XYZ="-0.411765490322041,-0.771741685080627,0.339785015616105" Connections="794" ForcefieldType="h1" Charge="0.053" Components="H" Visible="0">
							<Properties Force="-954.540822136359,-100.329181600027,-385.274351252416" RelativeVelocity="0.835240465926272,0.641445181670805,-0.358870028989232"/>
						</Atom3d>
						<Bond ID="794" Mapping="409" Parent="49" Hidden="1" Connects="784,793" Visible="0"/>
						<Atom3d ID="795" HasProperties="1" Mapping="409" Parent="49" UserID="205" DisplayStyle="Line" Hidden="1" XYZ="-0.436893215909904,-0.753737098740301,0.247763264329954" Connections="796" ForcefieldType="h1" Charge="0.053" Components="H" Visible="0">
							<Properties Force="39.9630340576799,504.076582389301,-169.971590787157" RelativeVelocity="-0.0925570012085062,0.232769661734906,0.0759662409541869"/>
						</Atom3d>
						<Bond ID="796" Mapping="409" Parent="49" Hidden="1" Connects="785,795" Visible="0"/>
						<Atom3d ID="797" HasProperties="1" Mapping="409" Parent="49" UserID="206" DisplayStyle="Line" Hidden="1" XYZ="-0.475910642722534,-0.801673666551109,0.25453336766853" Connections="798" ForcefieldType="h1" Charge="0.053" Components="H" Visible="0">
							<Properties Force="-134.893471526818,19.8330028650423,-84.7764624529581" RelativeVelocity="1.01844672175115,0.208663640921559,0.0349474494898774"/>
						</Atom3d>
						<Bond ID="798" Mapping="409" Parent="49" Hidden="1" Connects="785,797" Visible="0"/>
						<Atom3d ID="799" HasProperties="1" Mapping="409" Parent="49" UserID="207" DisplayStyle="Line" Hidden="1" XYZ="-0.41261694082419,-0.844991382821468,0.276738754491124" Connections="800" ForcefieldType="h1o" Charge="0.41" Components="H" Visible="0">
							<Properties Force="128.650677536029,682.684819004485,-385.161493426597" RelativeVelocity="0.0382993912100005,0.0926231305865439,-0.431589227617373"/>
						</Atom3d>
						<Bond ID="800" Mapping="409" Parent="49" Hidden="1" Connects="787,799" Visible="0"/>
						<Molecule ID="49" Mapping="409" Parent="2" Children="ci(18):17+784,4453" Name="Sketch 24" XYZ="-0.267439056824546,-0.0764111590887456,-0.152822318177482" Visible="0"/>
						<Atom3d ID="801" HasProperties="1" Mapping="409" Parent="51" UserID="208" DisplayStyle="Line" XYZ="0.00692600856952478,0.0903240214416384,1.44874042395769" Connections="803,807,809,811" ForcefieldType="c4" Charge="-0.159" Components="C" Visible="0">
							<Properties Force="-949.894205202235,-861.347498174123,-1298.38173637898" RelativeVelocity="-0.00211733356261773,-0.199002787939649,-0.264467449591548"/>
						</Atom3d>
						<Atom3d ID="802" HasProperties="1" Mapping="409" Parent="51" UserID="209" DisplayStyle="Line" XYZ="-0.0434407658351922,0.0757927339972524,1.42923091401444" Connections="803,805,813,815" ForcefieldType="c4o" Charge="0.054" Components="C" Visible="0">
							<Properties Force="59.7921694516252,5.54024615783025,-411.167007962413" RelativeVelocity="0.138102558275252,0.287343502017446,0.233321765095284"/>
						</Atom3d>
						<Bond ID="803" Mapping="409" Parent="51" Connects="801,802" Visible="0"/>
						<Atom3d ID="804" HasProperties="1" Mapping="409" Parent="51" UserID="210" DisplayStyle="Line" XYZ="-0.0798737038994873,0.0982191074952044,1.45671091902357" Connections="805,817" ForcefieldType="o2h" Charge="-0.57" Components="O" Visible="0">
							<Properties Force="-691.017796043982,-1118.34455453843,-198.997787018174" RelativeVelocity="0.0881364397162735,-0.117636534407382,-0.156474469994364"/>
						</Atom3d>
						<Bond ID="805" Mapping="409" Parent="51" Connects="802,804" Visible="0"/>
						<Atom3d ID="806" HasProperties="1" Mapping="409" Parent="51" UserID="211" DisplayStyle="Line" Hidden="1" XYZ="0.0345814885017688,0.0822354730518374,1.42158993031606" Connections="807" ForcefieldType="h1" Charge="0.053" Components="H" Visible="0">
							<Properties Force="-174.679849185038,104.416110562926,356.259562911225" RelativeVelocity="0.0595833898698098,-0.0246724392710626,-0.0946881209413233"/>
						</Atom3d>
						<Bond ID="807" Mapping="409" Parent="51" Hidden="1" Connects="801,806" Visible="0"/>
						<Atom3d ID="808" HasProperties="1" Mapping="409" Parent="51" UserID="212" DisplayStyle="Line" Hidden="1" XYZ="0.0121527469246857,0.0706517006466114,1.48060725066544" Connections="809" ForcefieldType="h1" Charge="0.053" Components="H" Visible="0">
							<Properties Force="341.850521359814,-339.535167494883,623.442478169569" RelativeVelocity="-0.119382175356143,0.0408772833387261,0.620537636323103"/>
						</Atom3d>
						<Bond ID="809" Mapping="409" Parent="51" Hidden="1" Connects="801,808" Visible="0"/>
						<Atom3d ID="810" HasProperties="1" Mapping="409" Parent="51" UserID="213" DisplayStyle="Line" Hidden="1" XYZ="0.00668944817502374,0.127101415891841,1.45709142569106" Connections="811" ForcefieldType="h1" Charge="0.053" Components="H" Visible="0">
							<Properties Force="92.0088024965836,725.816243229963,80.118123635334" RelativeVelocity="0.175470092065968,0.338750681335647,-0.315169367837174"/>
						</Atom3d>
						<Bond ID="811" Mapping="409" Parent="51" Hidden="1" Connects="801,810" Visible="0"/>
						<Atom3d ID="812" HasProperties="1" Mapping="409" Parent="51" UserID="214" DisplayStyle="Line" Hidden="1" XYZ="-0.0509785090209432,0.0358702405369944,1.43214101500903" Connections="813" ForcefieldType="h1" Charge="0.053" Components="H" Visible="0">
							<Properties Force="508.605737230823,693.948246719656,-178.100554271416" RelativeVelocity="0.315569322952433,0.47320831960408,0.23076377095569"/>
						</Atom3d>
						<Bond ID="813" Mapping="409" Parent="51" Hidden="1" Connects="802,812" Visible="0"/>
						<Atom3d ID="814" HasProperties="1" Mapping="409" Parent="51" UserID="215" DisplayStyle="Line" Hidden="1" XYZ="-0.0486528771667632,0.0863838535481494,1.39000071778601" Connections="815" ForcefieldType="h1" Charge="0.053" Components="H" Visible="0">
							<Properties Force="232.441945448287,-263.897555012268,862.973261200824" RelativeVelocity="0.148094468590509,0.230199741773202,0.596038351485318"/>
						</Atom3d>
						<Bond ID="815" Mapping="409" Parent="51" Hidden="1" Connects="802,814" Visible="0"/>
						<Atom3d ID="816" HasProperties="1" Mapping="409" Parent="51" UserID="216" DisplayStyle="Line" Hidden="1" XYZ="-0.104723059261372,0.0718097393271574,1.45597399412742" Connections="817" ForcefieldType="h1o" Charge="0.41" Components="H" Visible="0">
							<Properties Force="658.963382990519,990.980754295385,255.66546987654" RelativeVelocity="0.301548743228313,1.31471453754308,-0.20450071887177"/>
						</Atom3d>
						<Bond ID="817" Mapping="409" Parent="51" Hidden="1" Connects="804,816" Visible="0"/>
						<Molecule ID="51" Mapping="409" Parent="2" Children="ci(18):17+801,4454" Name="Sketch 24" XYZ="-0.267439056824546,-0.0764111590887456,-0.152822318177482" Visible="0"/>
						<Atom3d ID="818" HasProperties="1" Mapping="409" Parent="53" UserID="217" DisplayStyle="Line" XYZ="-0.344139746520572,-0.310181453709763,0.0674473106055732" Connections="820,824,826,828" ForcefieldType="c4" Charge="-0.159" Components="C" Visible="0">
							<Properties Force="847.479705139812,-284.319309027458,-535.87530307092" RelativeVelocity="-0.00187778856368006,-0.0839209515686587,0.290363916983585"/>
						</Atom3d>
						<Atom3d ID="819" HasProperties="1" Mapping="409" Parent="53" UserID="218" DisplayStyle="Line" XYZ="-0.392115262616376,-0.327928473178772,0.0500855356898812" Connections="820,822,830,832" ForcefieldType="c4o" Charge="0.054" Components="C" Visible="0">
							<Properties Force="10.5844216869026,305.100221184316,-284.608533808069" RelativeVelocity="0.216406175080464,-0.252995569610579,-0.0860117132922068"/>
						</Atom3d>
						<Bond ID="820" Mapping="409" Parent="53" Connects="818,819" Visible="0"/>
						<Atom3d ID="821" HasProperties="1" Mapping="409" Parent="53" UserID="219" DisplayStyle="Line" XYZ="-0.414046345852779,-0.356480420197564,0.0846954849021412" Connections="822,834" ForcefieldType="o2h" Charge="-0.57" Components="O" Visible="0">
							<Properties Force="948.803348251982,-764.58851356629,68.4711799244087" RelativeVelocity="-0.062132485939197,-0.145281425321864,0.160925631789804"/>
						</Atom3d>
						<Bond ID="822" Mapping="409" Parent="53" Connects="819,821" Visible="0"/>
						<Atom3d ID="823" HasProperties="1" Mapping="409" Parent="53" UserID="220" DisplayStyle="Line" Hidden="1" XYZ="-0.316937981151686,-0.341405109607998,0.0686337814672053" Connections="824" ForcefieldType="h1" Charge="0.053" Components="H" Visible="0">
							<Properties Force="-748.40461028388,827.241249930561,187.450374583782" RelativeVelocity="0.669042159720649,0.570617148599204,-0.323490292174424"/>
						</Atom3d>
						<Bond ID="824" Mapping="409" Parent="53" Hidden="1" Connects="818,823" Visible="0"/>
						<Atom3d ID="825" HasProperties="1" Mapping="409" Parent="53" UserID="221" DisplayStyle="Line" Hidden="1" XYZ="-0.350024328141018,-0.294065132974837,0.103091288105061" Connections="826" ForcefieldType="h1" Charge="0.053" Components="H" Visible="0">
							<Properties Force="282.728694678954,-152.262488401275,-243.776878370353" RelativeVelocity="0.202381566464513,-0.975946147878959,1.11036309767814"/>
						</Atom3d>
						<Bond ID="826" Mapping="409" Parent="53" Hidden="1" Connects="818,825" Visible="0"/>
						<Atom3d ID="827" HasProperties="1" Mapping="409" Parent="53" UserID="222" DisplayStyle="Line" Hidden="1" XYZ="-0.328028466978343,-0.282693884436636,0.0418104804506432" Connections="828" ForcefieldType="h1" Charge="0.053" Components="H" Visible="0">
							<Properties Force="-391.32685917062,-498.271081003927,630.308368188913" RelativeVelocity="0.930663554226889,-0.0810739407605071,0.0800122585966749"/>
						</Atom3d>
						<Bond ID="828" Mapping="409" Parent="53" Hidden="1" Connects="818,827" Visible="0"/>
						<Atom3d ID="829" HasProperties="1" Mapping="409" Parent="53" UserID="223" DisplayStyle="Line" Hidden="1" XYZ="-0.392297180031015,-0.339910554709806,0.0123071791558192" Connections="830" ForcefieldType="h1" Charge="0.053" Components="H" Visible="0">
							<Properties Force="93.2244781231133,-466.186883087433,359.359000217705" RelativeVelocity="-0.193665551760592,0.830626568048516,0.1100970873074"/>
						</Atom3d>
						<Bond ID="830" Mapping="409" Parent="53" Hidden="1" Connects="819,829" Visible="0"/>
						<Atom3d ID="831" HasProperties="1" Mapping="409" Parent="53" UserID="224" DisplayStyle="Line" Hidden="1" XYZ="-0.415663361318997,-0.298392828823202,0.0474745303610722" Connections="832" ForcefieldType="h1" Charge="0.053" Components="H" Visible="0">
							<Properties Force="-308.817909370516,880.767943386844,-73.4856585444839" RelativeVelocity="0.321409014153709,0.156913317671653,0.0266568135425502"/>
						</Atom3d>
						<Bond ID="832" Mapping="409" Parent="53" Hidden="1" Connects="819,831" Visible="0"/>
						<Atom3d ID="833" HasProperties="1" Mapping="409" Parent="53" UserID="225" DisplayStyle="Line" Hidden="1" XYZ="-0.446768144936115,-0.350889699759014,0.0835339936616032" Connections="834" ForcefieldType="h1o" Charge="0.41" Components="H" Visible="0">
							<Properties Force="-777.410705020312,180.79369466162,-63.2810685352232" RelativeVelocity="0.544750853475824,0.549067703310688,-0.0803563498039962"/>
						</Atom3d>
						<Bond ID="834" Mapping="409" Parent="53" Hidden="1" Connects="821,833" Visible="0"/>
						<Molecule ID="53" Mapping="409" Parent="2" Children="ci(18):17+818,4455" Name="Sketch 24" XYZ="-0.267439056824546,-0.0764111590887456,-0.152822318177482" Visible="0"/>
						<Atom3d ID="835" HasProperties="1" Mapping="409" Parent="55" UserID="226" DisplayStyle="Line" XYZ="-0.545868827496957,0.418219982379936,0.688087289332773" Connections="837,841,843,845" ForcefieldType="c4" Charge="-0.159" Components="C" Visible="0">
							<Properties Force="1099.64723052404,337.567666109814,290.948072342982" RelativeVelocity="0.103120984644454,-0.0432575260121737,0.303659582621588"/>
						</Atom3d>
						<Atom3d ID="836" HasProperties="1" Mapping="409" Parent="55" UserID="227" DisplayStyle="Line" XYZ="-0.519963124380622,0.455086211970548,0.657487083014482" Connections="837,839,847,849" ForcefieldType="c4o" Charge="0.054" Components="C" Visible="0">
							<Properties Force="838.155679822661,219.107915536336,954.650865489147" RelativeVelocity="0.195074634205419,0.103945069944556,0.00989814940950329"/>
						</Atom3d>
						<Bond ID="837" Mapping="409" Parent="55" Connects="835,836" Visible="0"/>
						<Atom3d ID="838" HasProperties="1" Mapping="409" Parent="55" UserID="228" DisplayStyle="Line" XYZ="-0.484746402566349,0.436278735449559,0.625972721050635" Connections="839,851" ForcefieldType="o2h" Charge="-0.57" Components="O" Visible="0">
							<Properties Force="-711.237358836225,-569.258189083451,69.478547122042" RelativeVelocity="-0.0734899814566927,-0.12727180396879,0.0481335040982187"/>
						</Atom3d>
						<Bond ID="839" Mapping="409" Parent="55" Connects="836,838" Visible="0"/>
						<Atom3d ID="840" HasProperties="1" Mapping="409" Parent="55" UserID="229" DisplayStyle="Line" Hidden="1" XYZ="-0.561414894472631,0.390281402182323,0.667760545875321" Connections="841" ForcefieldType="h1" Charge="0.053" Components="H" Visible="0">
							<Properties Force="-528.261520806041,-347.13801914429,-274.04819956747" RelativeVelocity="-0.372466950856671,0.425738251485273,-0.572993022868285"/>
						</Atom3d>
						<Bond ID="841" Mapping="409" Parent="55" Hidden="1" Connects="835,840" Visible="0"/>
						<Atom3d ID="842" HasProperties="1" Mapping="409" Parent="55" UserID="230" DisplayStyle="Line" Hidden="1" XYZ="-0.568006215039591,0.433538914300184,0.716604890351914" Connections="843" ForcefieldType="h1" Charge="0.053" Components="H" Visible="0">
							<Properties Force="-170.008429748376,26.0429019448739,-345.791795979956" RelativeVelocity="0.41101164468213,0.142956236510481,0.736683318667402"/>
						</Atom3d>
						<Bond ID="843" Mapping="409" Parent="55" Hidden="1" Connects="835,842" Visible="0"/>
						<Atom3d ID="844" HasProperties="1" Mapping="409" Parent="55" UserID="231" DisplayStyle="Line" Hidden="1" XYZ="-0.516289109272146,0.402090556496609,0.707896107654797" Connections="845" ForcefieldType="h1" Charge="0.053" Components="H" Visible="0">
							<Properties Force="-25.4231602630909,-258.364546475641,26.580616536677" RelativeVelocity="1.3182866856247,-0.994083082723678,0.348535372173493"/>
						</Atom3d>
						<Bond ID="845" Mapping="409" Parent="55" Hidden="1" Connects="835,844" Visible="0"/>
						<Atom3d ID="846" HasProperties="1" Mapping="409" Parent="55" UserID="232" DisplayStyle="Line" Hidden="1" XYZ="-0.49696432354661,0.474438725650317,0.68371175294633" Connections="847" ForcefieldType="h1" Charge="0.053" Components="H" Visible="0">
							<Properties Force="-462.136482562582,148.488376356942,-99.7349884778718" RelativeVelocity="0.111184338478921,0.744599525805865,0.142327997550325"/>
						</Atom3d>
						<Bond ID="847" Mapping="409" Parent="55" Hidden="1" Connects="836,846" Visible="0"/>
						<Atom3d ID="848" HasProperties="1" Mapping="409" Parent="55" UserID="233" DisplayStyle="Line" Hidden="1" XYZ="-0.543118531161766,0.481282365893219,0.641480848779754" Connections="849" ForcefieldType="h1" Charge="0.053" Components="H" Visible="0">
							<Properties Force="-226.982333658962,158.225537194264,-373.519371891094" RelativeVelocity="-0.269568393828421,0.0581715783573963,-0.297645490097465"/>
						</Atom3d>
						<Bond ID="849" Mapping="409" Parent="55" Hidden="1" Connects="836,848" Visible="0"/>
						<Atom3d ID="850" HasProperties="1" Mapping="409" Parent="55" UserID="234" DisplayStyle="Line" Hidden="1" XYZ="-0.470571174551898,0.464003575716604,0.61289954994667" Connections="851" ForcefieldType="h1o" Charge="0.41" Components="H" Visible="0">
							<Properties Force="296.783968988643,229.344724062941,-301.070236241525" RelativeVelocity="0.788225600527271,0.627820861659378,0.182411322732448"/>
						</Atom3d>
						<Bond ID="851" Mapping="409" Parent="55" Hidden="1" Connects="838,850" Visible="0"/>
						<Molecule ID="55" Mapping="409" Parent="2" Children="ci(18):17+835,4456" Name="Sketch 24" XYZ="-0.267439056824546,-0.0764111590887456,-0.152822318177482" Visible="0"/>
						<Atom3d ID="852" HasProperties="1" Mapping="409" Parent="57" UserID="235" DisplayStyle="Line" XYZ="-1.37015869253276,0.0918885556185024,0.858054213221208" Connections="854,858,860,862" ForcefieldType="c4" Charge="-0.159" Components="C" Visible="0">
							<Properties Force="-61.7936151654882,445.955234169669,1268.59597609062" RelativeVelocity="-0.0925427282605781,0.0429865649782826,-0.191247534127746"/>
						</Atom3d>
						<Atom3d ID="853" HasProperties="1" Mapping="409" Parent="57" UserID="236" DisplayStyle="Line" XYZ="-1.42194440410428,0.0877564478303814,0.845993893737446" Connections="854,856,864,866" ForcefieldType="c4o" Charge="0.054" Components="C" Visible="0">
							<Properties Force="-685.456500957612,951.792765620081,598.636209539621" RelativeVelocity="0.347846642288491,0.270331277886984,-0.0811853016475222"/>
						</Atom3d>
						<Bond ID="854" Mapping="409" Parent="57" Connects="852,853" Visible="0"/>
						<Atom3d ID="855" HasProperties="1" Mapping="409" Parent="57" UserID="237" DisplayStyle="Line" XYZ="-1.4303135493976,0.113919678704842,0.804272653206486" Connections="856,868" ForcefieldType="o2h" Charge="-0.57" Components="O" Visible="0">
							<Properties Force="1884.3293312594,50.5350120308927,-226.386520556638" RelativeVelocity="-0.112394068280698,-0.141942353275261,0.115711725516879"/>
						</Atom3d>
						<Bond ID="856" Mapping="409" Parent="57" Connects="853,855" Visible="0"/>
						<Atom3d ID="857" HasProperties="1" Mapping="409" Parent="57" UserID="238" DisplayStyle="Line" Hidden="1" XYZ="-1.34951106269244,0.0672337969350584,0.839385508024552" Connections="858" ForcefieldType="h1" Charge="0.053" Components="H" Visible="0">
							<Properties Force="724.491814075269,-548.102305591283,-923.215858925062" RelativeVelocity="-0.952069359516752,0.229499519716718,0.380240902892329"/>
						</Atom3d>
						<Bond ID="858" Mapping="409" Parent="57" Hidden="1" Connects="852,857" Visible="0"/>
						<Atom3d ID="859" HasProperties="1" Mapping="409" Parent="57" UserID="239" DisplayStyle="Line" Hidden="1" XYZ="-1.36183855221765,0.0816204679037654,0.896117622258248" Connections="860" ForcefieldType="h1" Charge="0.053" Components="H" Visible="0">
							<Properties Force="-286.249098272143,340.420593593057,-434.332228706442" RelativeVelocity="-0.275762249044502,1.12439856825646,0.0465421636869788"/>
						</Atom3d>
						<Bond ID="860" Mapping="409" Parent="57" Hidden="1" Connects="852,859" Visible="0"/>
						<Atom3d ID="861" HasProperties="1" Mapping="409" Parent="57" UserID="240" DisplayStyle="Line" Hidden="1" XYZ="-1.35863328029599,0.129281269842539,0.852242289835978" Connections="862" ForcefieldType="h1" Charge="0.053" Components="H" Visible="0">
							<Properties Force="43.5114073170717,-339.139844970843,-0.103685930035668" RelativeVelocity="0.055247535369901,-0.0925254405962999,0.365505353984294"/>
						</Atom3d>
						<Bond ID="862" Mapping="409" Parent="57" Hidden="1" Connects="852,861" Visible="0"/>
						<Atom3d ID="863" HasProperties="1" Mapping="409" Parent="57" UserID="241" DisplayStyle="Line" Hidden="1" XYZ="-1.44241802346467,0.10531717744387,0.875151585529718" Connections="864" ForcefieldType="h1" Charge="0.053" Components="H" Visible="0">
							<Properties Force="104.519862193045,-314.854220734521,-162.442861936898" RelativeVelocity="-0.457309909067892,0.119568923165015,0.581780168958724"/>
						</Atom3d>
						<Bond ID="864" Mapping="409" Parent="57" Hidden="1" Connects="853,863" Visible="0"/>
						<Atom3d ID="865" HasProperties="1" Mapping="409" Parent="57" UserID="242" DisplayStyle="Line" Hidden="1" XYZ="-1.43437889850056,0.0519139618781824,0.843665947975297" Connections="866" ForcefieldType="h1" Charge="0.053" Components="H" Visible="0">
							<Properties Force="-168.164355785654,-685.173545186641,-105.652178078853" RelativeVelocity="0.43013199585005,-0.0250790487299013,0.279750965190891"/>
						</Atom3d>
						<Bond ID="866" Mapping="409" Parent="57" Hidden="1" Connects="853,865" Visible="0"/>
						<Atom3d ID="867" HasProperties="1" Mapping="409" Parent="57" UserID="243" DisplayStyle="Line" Hidden="1" XYZ="-1.46131251653174,0.117707516468115,0.796171050301112" Connections="868" ForcefieldType="h1o" Charge="0.41" Components="H" Visible="0">
							<Properties Force="-1514.58355272617,-33.5534978867941,-113.661522520054" RelativeVelocity="0.0586548407916528,0.0188609098598324,0.0671215586446531"/>
						</Atom3d>
						<Bond ID="868" Mapping="409" Parent="57" Hidden="1" Connects="855,867" Visible="0"/>
						<Molecule ID="57" Mapping="409" Parent="2" Children="ci(18):17+852,4457" Name="Sketch 24" XYZ="-0.267439056824546,-0.0764111590887456,-0.152822318177482" Visible="0"/>
						<Atom3d ID="869" HasProperties="1" Mapping="409" Parent="59" UserID="244" DisplayStyle="Line" XYZ="0.0226984030554217,0.369003955746726,0.233780026239727" Connections="871,875,877,879" ForcefieldType="c4" Charge="-0.159" Components="C">
							<Properties Force="709.878047471068,-873.355198457662,1241.98023804045" RelativeVelocity="0.193583787668557,-0.115329468252885,0.172386832394598"/>
						</Atom3d>
						<Atom3d ID="870" HasProperties="1" Mapping="409" Parent="59" UserID="245" DisplayStyle="Line" XYZ="-0.0142578094779992,0.401334071670459,0.215258591467511" Connections="871,873,881,883" ForcefieldType="c4o" Charge="0.054" Components="C">
							<Properties Force="-468.466794124101,-24.5826428544664,-1022.828054332" RelativeVelocity="-0.0070575883669717,0.17786896705113,0.103959262583004"/>
						</Atom3d>
						<Bond ID="871" Mapping="409" Parent="59" Connects="869,870"/>
						<Atom3d ID="872" HasProperties="1" Mapping="409" Parent="59" UserID="246" DisplayStyle="Line" XYZ="0.00455913884194174,0.423730088752754,0.17303062381492" Connections="873,885" ForcefieldType="o2h" Charge="-0.57" Components="O">
							<Properties Force="41.2622415743595,-579.749583493871,723.437741874053" RelativeVelocity="-0.135748887727523,-0.0572064672461595,0.037251523140394"/>
						</Atom3d>
						<Bond ID="873" Mapping="409" Parent="59" Connects="870,872"/>
						<Atom3d ID="874" HasProperties="1" Mapping="409" Parent="59" UserID="247" DisplayStyle="Line" Hidden="1" XYZ="0.0565018645250758,0.385631844396045,0.244983517344518" Connections="875" ForcefieldType="h1" Charge="0.053" Components="H">
							<Properties Force="-311.579199373209,351.294502429403,-62.321168482069" RelativeVelocity="-0.0821114348224465,0.68666274018228,-0.350909937948967"/>
						</Atom3d>
						<Bond ID="875" Mapping="409" Parent="59" Hidden="1" Connects="869,874"/>
						<Atom3d ID="876" HasProperties="1" Mapping="409" Parent="59" UserID="248" DisplayStyle="Line" Hidden="1" XYZ="0.0333174799207638,0.343815813087107,0.206551590034734" Connections="877" ForcefieldType="h1" Charge="0.053" Components="H">
							<Properties Force="-127.85239913145,-201.101112602698,-269.658808082289" RelativeVelocity="-0.939876890216142,-0.944006599725727,0.743551944605803"/>
						</Atom3d>
						<Bond ID="877" Mapping="409" Parent="59" Hidden="1" Connects="869,876"/>
						<Atom3d ID="878" HasProperties="1" Mapping="409" Parent="59" UserID="249" DisplayStyle="Line" Hidden="1" XYZ="0.0123543194247157,0.347516275266565,0.266412186596773" Connections="879" ForcefieldType="h1" Charge="0.053" Components="H">
							<Properties Force="-74.4611519296711,339.513293144254,-572.947231423413" RelativeVelocity="0.558833823796998,0.647867612189743,0.150782078510145"/>
						</Atom3d>
						<Bond ID="879" Mapping="409" Parent="59" Hidden="1" Connects="869,878"/>
						<Atom3d ID="880" HasProperties="1" Mapping="409" Parent="59" UserID="250" DisplayStyle="Line" Hidden="1" XYZ="-0.0285336819460232,0.42573127580309,0.2408637912183" Connections="881" ForcefieldType="h1" Charge="0.053" Components="H">
							<Properties Force="142.682251794144,673.26835460581,395.979120707594" RelativeVelocity="-0.371503016245254,0.0434107519987941,-1.15090418388734"/>
						</Atom3d>
						<Bond ID="881" Mapping="409" Parent="59" Hidden="1" Connects="870,880"/>
						<Atom3d ID="882" HasProperties="1" Mapping="409" Parent="59" UserID="251" DisplayStyle="Line" Hidden="1" XYZ="-0.0463939178960032,0.380503883867302,0.20597255282754" Connections="883" ForcefieldType="h1" Charge="0.053" Components="H">
							<Properties Force="172.450072820082,-81.4506405441644,-171.676867421241" RelativeVelocity="-0.286334576222059,-0.106627117752784,-0.299221388997192"/>
						</Atom3d>
						<Bond ID="883" Mapping="409" Parent="59" Hidden="1" Connects="870,882"/>
						<Atom3d ID="884" HasProperties="1" Mapping="409" Parent="59" UserID="252" DisplayStyle="Line" Hidden="1" XYZ="-0.0204168779852942,0.442196422881255,0.160305177166033" Connections="885" ForcefieldType="h1o" Charge="0.41" Components="H">
							<Properties Force="-262.016747280115,457.911305005595,-178.307065930637" RelativeVelocity="-0.15659146067073,-0.0530015435975586,1.60395463913873"/>
						</Atom3d>
						<Bond ID="885" Mapping="409" Parent="59" Hidden="1" Connects="872,884"/>
						<Molecule ID="59" Mapping="409" Parent="2" Children="ci(18):17+869,4458" Name="Sketch 24" XYZ="-0.267439056824546,-0.0764111590887456,-0.152822318177482"/>
						<Atom3d ID="886" HasProperties="1" Mapping="409" Parent="61" UserID="253" DisplayStyle="Line" XYZ="-0.0593498424179252,-1.0917961105384,0.164721348684969" Connections="888,892,894,896" ForcefieldType="c4" Charge="-0.159" Components="C" Visible="0">
							<Properties Force="-1381.26226854193,143.861006079874,985.045036290823" RelativeVelocity="0.134137249070263,-0.197242240656077,0.337674729615753"/>
						</Atom3d>
						<Atom3d ID="887" HasProperties="1" Mapping="409" Parent="61" UserID="254" DisplayStyle="Line" XYZ="-0.0229554272050632,-1.10803182816128,0.129748600331606" Connections="888,890,898,900" ForcefieldType="c4o" Charge="0.054" Components="C" Visible="0">
							<Properties Force="577.648510430968,-97.4225657974465,-800.358068886802" RelativeVelocity="0.00716106221122899,-0.139000048929648,0.0746046419660884"/>
						</Atom3d>
						<Bond ID="888" Mapping="409" Parent="61" Connects="886,887" Visible="0"/>
						<Atom3d ID="889" HasProperties="1" Mapping="409" Parent="61" UserID="255" DisplayStyle="Line" XYZ="-0.0429021147279012,-1.1271880731629,0.0873959390914343" Connections="890,902" ForcefieldType="o2h" Charge="-0.57" Components="O" Visible="0">
							<Properties Force="-239.768068508162,761.389052222483,-289.58542352296" RelativeVelocity="0.169786435533417,0.0225206955628931,-0.0376582723938104"/>
						</Atom3d>
						<Bond ID="890" Mapping="409" Parent="61" Connects="887,889" Visible="0"/>
						<Atom3d ID="891" HasProperties="1" Mapping="409" Parent="61" UserID="256" DisplayStyle="Line" Hidden="1" XYZ="-0.0850203600590682,-1.12060793013437,0.172786857161279" Connections="892" ForcefieldType="h1" Charge="0.053" Components="H" Visible="0">
							<Properties Force="233.879998797293,-196.038651657387,-235.804816015346" RelativeVelocity="-0.0626403538005333,0.638138415403812,1.58872922145048"/>
						</Atom3d>
						<Bond ID="892" Mapping="409" Parent="61" Hidden="1" Connects="886,891" Visible="0"/>
						<Atom3d ID="893" HasProperties="1" Mapping="409" Parent="61" UserID="257" DisplayStyle="Line" Hidden="1" XYZ="-0.0854593096938522,-1.06231655718675,0.157046325824413" Connections="894" ForcefieldType="h1" Charge="0.053" Components="H" Visible="0">
							<Properties Force="773.891827427509,-115.635556843568,-324.466328370256" RelativeVelocity="-0.527163369823191,0.562066766850218,0.304437297435145"/>
						</Atom3d>
						<Bond ID="894" Mapping="409" Parent="61" Hidden="1" Connects="886,893" Visible="0"/>
						<Atom3d ID="895" HasProperties="1" Mapping="409" Parent="61" UserID="258" DisplayStyle="Line" Hidden="1" XYZ="-0.0452004093605102,-1.08456096252656,0.200407494772988" Connections="896" ForcefieldType="h1" Charge="0.053" Components="H" Visible="0">
							<Properties Force="285.008920426926,140.650032231023,-78.8834970771131" RelativeVelocity="-0.576227900744661,0.0445477665261737,-0.345704898900597"/>
						</Atom3d>
						<Bond ID="896" Mapping="409" Parent="61" Hidden="1" Connects="886,895" Visible="0"/>
						<Atom3d ID="897" HasProperties="1" Mapping="409" Parent="61" UserID="259" DisplayStyle="Line" Hidden="1" XYZ="-0.00442007033793625,-1.13923578432891,0.141854169748472" Connections="898" ForcefieldType="h1" Charge="0.053" Components="H" Visible="0">
							<Properties Force="298.751120949125,-213.10565498089,710.998405042636" RelativeVelocity="-0.633214226932658,0.305200379688243,-0.619876790344522"/>
						</Atom3d>
						<Bond ID="898" Mapping="409" Parent="61" Hidden="1" Connects="887,897" Visible="0"/>
						<Atom3d ID="899" HasProperties="1" Mapping="409" Parent="61" UserID="260" DisplayStyle="Line" Hidden="1" XYZ="0.00637341941328676,-1.08230137336217,0.120320855156279" Connections="900" ForcefieldType="h1" Charge="0.053" Components="H" Visible="0">
							<Properties Force="-636.489067139861,-93.8048514071579,171.428886811509" RelativeVelocity="-0.189051656415444,0.421020855450981,-1.47369511013682"/>
						</Atom3d>
						<Bond ID="900" Mapping="409" Parent="61" Hidden="1" Connects="887,899" Visible="0"/>
						<Atom3d ID="901" HasProperties="1" Mapping="409" Parent="61" UserID="261" DisplayStyle="Line" Hidden="1" XYZ="-0.0271629119725672,-1.1074967827099,0.0637802840883862" Connections="902" ForcefieldType="h1o" Charge="0.41" Components="H" Visible="0">
							<Properties Force="-92.3512802331102,-302.240394822866,-142.391018377898" RelativeVelocity="-0.40062581754153,0.443499075524065,0.268718498531357"/>
						</Atom3d>
						<Bond ID="902" Mapping="409" Parent="61" Hidden="1" Connects="889,901" Visible="0"/>
						<Molecule ID="61" Mapping="409" Parent="2" Children="ci(18):17+886,4459" Name="Sketch 24" XYZ="-0.267439056824546,-0.0764111590887456,-0.152822318177482" Visible="0"/>
						<Atom3d ID="903" HasProperties="1" Mapping="409" Parent="63" UserID="262" DisplayStyle="Line" XYZ="-0.500872249127304,-0.747462874968544,-0.435587317164568" Connections="905,909,911,913" ForcefieldType="c4" Charge="-0.159" Components="C" Visible="0">
							<Properties Force="576.194497966339,719.258866317315,-700.584294340933" RelativeVelocity="0.0735376126924877,0.208400217444435,0.0810909477921125"/>
						</Atom3d>
						<Atom3d ID="904" HasProperties="1" Mapping="409" Parent="63" UserID="263" DisplayStyle="Line" XYZ="-0.509445221099801,-0.792347322021038,-0.409313158655728" Connections="905,907,915,917" ForcefieldType="c4o" Charge="0.054" Components="C" Visible="0">
							<Properties Force="398.973510112876,-0.498762496178247,873.829611652556" RelativeVelocity="-0.089006322028522,0.0778927361935004,0.166241388231023"/>
						</Atom3d>
						<Bond ID="905" Mapping="409" Parent="63" Connects="903,904" Visible="0"/>
						<Atom3d ID="906" HasProperties="1" Mapping="409" Parent="63" UserID="264" DisplayStyle="Line" XYZ="-0.545796183214968,-0.820495217545579,-0.428572052646438" Connections="907,919" ForcefieldType="o2h" Charge="-0.57" Components="O" Visible="0">
							<Properties Force="200.636281112136,-420.6070047165,-476.026509401177" RelativeVelocity="0.210251982342185,0.167092930376224,0.105931270082822"/>
						</Atom3d>
						<Bond ID="907" Mapping="409" Parent="63" Connects="904,906" Visible="0"/>
						<Atom3d ID="908" HasProperties="1" Mapping="409" Parent="63" UserID="265" DisplayStyle="Line" Hidden="1" XYZ="-0.484121967821379,-0.756886767443603,-0.469968281065347" Connections="909" ForcefieldType="h1" Charge="0.053" Components="H" Visible="0">
							<Properties Force="-203.83802281272,206.816631221168,84.9402061090248" RelativeVelocity="-0.814610099764656,-0.273993289180415,-0.221138326142487"/>
						</Atom3d>
						<Bond ID="909" Mapping="409" Parent="63" Hidden="1" Connects="903,908" Visible="0"/>
						<Atom3d ID="910" HasProperties="1" Mapping="409" Parent="63" UserID="266" DisplayStyle="Line" Hidden="1" XYZ="-0.474657801250449,-0.72305773317733,-0.417259969046363" Connections="911" ForcefieldType="h1" Charge="0.053" Components="H" Visible="0">
							<Properties Force="-451.979118424815,-367.707054217325,-137.873323484632" RelativeVelocity="0.163588077942116,0.822711171013694,0.175275438051433"/>
						</Atom3d>
						<Bond ID="911" Mapping="409" Parent="63" Hidden="1" Connects="903,910" Visible="0"/>
						<Atom3d ID="912" HasProperties="1" Mapping="409" Parent="63" UserID="267" DisplayStyle="Line" Hidden="1" XYZ="-0.534824511081144,-0.728020983487668,-0.441869343709082" Connections="913" ForcefieldType="h1" Charge="0.053" Components="H" Visible="0">
							<Properties Force="319.621924865555,-161.026715799504,39.9717344666056" RelativeVelocity="-0.557667907076994,0.342687092169878,-0.513995471917813"/>
						</Atom3d>
						<Bond ID="913" Mapping="409" Parent="63" Hidden="1" Connects="903,912" Visible="0"/>
						<Atom3d ID="914" HasProperties="1" Mapping="409" Parent="63" UserID="268" DisplayStyle="Line" Hidden="1" XYZ="-0.519864708648557,-0.77981682061775,-0.373661221020875" Connections="915" ForcefieldType="h1" Charge="0.053" Components="H" Visible="0">
							<Properties Force="-168.375570063538,-412.95115153087,35.4467847227905" RelativeVelocity="-0.427965870128415,-0.410017875147141,0.436842809172422"/>
						</Atom3d>
						<Bond ID="915" Mapping="409" Parent="63" Hidden="1" Connects="904,914" Visible="0"/>
						<Atom3d ID="916" HasProperties="1" Mapping="409" Parent="63" UserID="269" DisplayStyle="Line" Hidden="1" XYZ="-0.475830784945019,-0.813060902202235,-0.404912450557727" Connections="917" ForcefieldType="h1" Charge="0.053" Components="H" Visible="0">
							<Properties Force="-212.615433464693,104.889386067691,-18.878733087676" RelativeVelocity="-0.424184165480144,0.832290134703345,-0.161705855570683"/>
						</Atom3d>
						<Bond ID="917" Mapping="409" Parent="63" Hidden="1" Connects="904,916" Visible="0"/>
						<Atom3d ID="918" HasProperties="1" Mapping="409" Parent="63" UserID="270" DisplayStyle="Line" Hidden="1" XYZ="-0.532610929820584,-0.832562201763659,-0.458454887351164" Connections="919" ForcefieldType="h1o" Charge="0.41" Components="H" Visible="0">
							<Properties Force="-431.699386315465,146.259046800217,343.728016659504" RelativeVelocity="0.143827121425055,0.138054621475657,-0.512169597652569"/>
						</Atom3d>
						<Bond ID="919" Mapping="409" Parent="63" Hidden="1" Connects="906,918" Visible="0"/>
						<Molecule ID="63" Mapping="409" Parent="2" Children="ci(18):17+903,4460" Name="Sketch 24" XYZ="-0.267439056824546,-0.0764111590887456,-0.152822318177482" Visible="0"/>
						<Atom3d ID="920" HasProperties="1" Mapping="409" Parent="65" UserID="271" DisplayStyle="Line" XYZ="0.379143614473722,0.552145353557597,1.34955718280247" Connections="922,926,928,930" ForcefieldType="c4" Charge="-0.159" Components="C" Visible="0">
							<Properties Force="-1158.80413735633,-757.360107943934,840.182975270437" RelativeVelocity="0.0896377680433305,0.084986945626005,-0.00790934948095918"/>
						</Atom3d>
						<Atom3d ID="921" HasProperties="1" Mapping="409" Parent="65" UserID="272" DisplayStyle="Line" XYZ="0.3786627369097,0.600557405536022,1.36896208111543" Connections="922,924,932,934" ForcefieldType="c4o" Charge="0.054" Components="C" Visible="0">
							<Properties Force="300.489582836981,1932.06357155413,534.647760541897" RelativeVelocity="-0.0343793434745702,0.120780280750087,0.166947014948674"/>
						</Atom3d>
						<Bond ID="922" Mapping="409" Parent="65" Connects="920,921" Visible="0"/>
						<Atom3d ID="923" HasProperties="1" Mapping="409" Parent="65" UserID="273" DisplayStyle="Line" XYZ="0.422964167565199,0.624965483594784,1.35723031839427" Connections="924,936" ForcefieldType="o2h" Charge="-0.57" Components="O" Visible="0">
							<Properties Force="-500.373880108107,-150.892653873557,318.409505036442" RelativeVelocity="-0.0693560234846146,-0.0119297974545643,0.189522113665329"/>
						</Atom3d>
						<Bond ID="924" Mapping="409" Parent="65" Connects="921,923" Visible="0"/>
						<Atom3d ID="925" HasProperties="1" Mapping="409" Parent="65" UserID="274" DisplayStyle="Line" Hidden="1" XYZ="0.399611999888555,0.528892037458753,1.37246301957142" Connections="926" ForcefieldType="h1" Charge="0.053" Components="H" Visible="0">
							<Properties Force="241.751798125358,-162.772821956038,111.644765465255" RelativeVelocity="-0.873418061675267,0.551547504610741,0.394750172665451"/>
						</Atom3d>
						<Bond ID="926" Mapping="409" Parent="65" Hidden="1" Connects="920,925" Visible="0"/>
						<Atom3d ID="927" HasProperties="1" Mapping="409" Parent="65" UserID="275" DisplayStyle="Line" Hidden="1" XYZ="0.393784006338533,0.551193574746784,1.31561138543552" Connections="928" ForcefieldType="h1" Charge="0.053" Components="H" Visible="0">
							<Properties Force="445.051206736887,-2.25942921660342,-1246.32098336326" RelativeVelocity="0.634484701198723,0.756976721120467,0.753201676706201"/>
						</Atom3d>
						<Bond ID="928" Mapping="409" Parent="65" Hidden="1" Connects="920,927" Visible="0"/>
						<Atom3d ID="929" HasProperties="1" Mapping="409" Parent="65" UserID="276" DisplayStyle="Line" Hidden="1" XYZ="0.342147183739722,0.537334864565934,1.3489954238614" Connections="930" ForcefieldType="h1" Charge="0.053" Components="H" Visible="0">
							<Properties Force="402.568195974027,59.2769992692399,-70.3168362285303" RelativeVelocity="-0.69712392593258,-0.231999864161842,0.635278104289913"/>
						</Atom3d>
						<Bond ID="930" Mapping="409" Parent="65" Hidden="1" Connects="920,929" Visible="0"/>
						<Atom3d ID="931" HasProperties="1" Mapping="409" Parent="65" UserID="277" DisplayStyle="Line" Hidden="1" XYZ="0.373393448309183,0.600151068579888,1.40801720821546" Connections="932" ForcefieldType="h1" Charge="0.053" Components="H" Visible="0">
							<Properties Force="144.699880510233,-76.3055716606589,-81.0971364135089" RelativeVelocity="-0.450819024000863,-0.230981876464005,0.202290057087601"/>
						</Atom3d>
						<Bond ID="932" Mapping="409" Parent="65" Hidden="1" Connects="921,931" Visible="0"/>
						<Atom3d ID="933" HasProperties="1" Mapping="409" Parent="65" UserID="278" DisplayStyle="Line" Hidden="1" XYZ="0.348606188260267,0.623370098556055,1.35703483472406" Connections="934" ForcefieldType="h1" Charge="0.053" Components="H" Visible="0">
							<Properties Force="127.974023479807,-274.191304023334,-249.951840001567" RelativeVelocity="-0.231761091302183,-0.191783789020419,0.191265345773886"/>
						</Atom3d>
						<Bond ID="934" Mapping="409" Parent="65" Hidden="1" Connects="921,933" Visible="0"/>
						<Atom3d ID="935" HasProperties="1" Mapping="409" Parent="65" UserID="279" DisplayStyle="Line" Hidden="1" XYZ="0.420526542980007,0.657970658837715,1.36786774073648" Connections="936" ForcefieldType="h1o" Charge="0.41" Components="H" Visible="0">
							<Properties Force="-84.9958347854892,-342.476960883934,-82.7980011124446" RelativeVelocity="0.474604838564117,-0.0981989845322373,-0.0181624247399815"/>
						</Atom3d>
						<Bond ID="936" Mapping="409" Parent="65" Hidden="1" Connects="923,935" Visible="0"/>
						<Molecule ID="65" Mapping="409" Parent="2" Children="ci(18):17+920,4461" Name="Sketch 24" XYZ="-0.267439056824546,-0.0764111590887456,-0.152822318177482" Visible="0"/>
						<Atom3d ID="937" HasProperties="1" Mapping="409" Parent="67" UserID="280" DisplayStyle="Line" XYZ="-0.0537842465199092,-0.000679609990167376,0.904308557713908" Connections="939,943,945,947" ForcefieldType="c4" Charge="-0.159" Components="C" Visible="0">
							<Properties Force="-845.466448405909,884.552410767225,1480.76401209406" RelativeVelocity="0.101280090178799,0.0316201971766488,-0.0348577977596632"/>
						</Atom3d>
						<Atom3d ID="938" HasProperties="1" Mapping="409" Parent="67" UserID="281" DisplayStyle="Line" XYZ="-0.0648800685367343,-0.0266097356568276,0.951916927575478" Connections="939,941,949,951" ForcefieldType="c4o" Charge="0.054" Components="C" Visible="0">
							<Properties Force="-276.677251752274,1032.4291963746,-217.125455115553" RelativeVelocity="-0.130510210463563,0.0852721914989608,-0.232447895778607"/>
						</Atom3d>
						<Bond ID="939" Mapping="409" Parent="67" Connects="937,938" Visible="0"/>
						<Atom3d ID="940" HasProperties="1" Mapping="409" Parent="67" UserID="282" DisplayStyle="Line" XYZ="-0.114217745033696,-0.0298169889030274,0.956798858397678" Connections="941,953" ForcefieldType="o2h" Charge="-0.57" Components="O" Visible="0">
							<Properties Force="-1260.82430701485,-665.043345918655,396.747202528687" RelativeVelocity="0.0610170643160158,-0.287983518246466,0.0143785205682816"/>
						</Atom3d>
						<Bond ID="941" Mapping="409" Parent="67" Connects="938,940" Visible="0"/>
						<Atom3d ID="942" HasProperties="1" Mapping="409" Parent="67" UserID="283" DisplayStyle="Line" Hidden="1" XYZ="-0.0195847922701812,0.0160231002904642,0.907940728068538" Connections="943" ForcefieldType="h1" Charge="0.053" Components="H" Visible="0">
							<Properties Force="448.157810615078,189.656210454472,-259.673361271712" RelativeVelocity="0.56593206046507,0.360253771410326,-0.250424880413049"/>
						</Atom3d>
						<Bond ID="943" Mapping="409" Parent="67" Hidden="1" Connects="937,942" Visible="0"/>
						<Atom3d ID="944" HasProperties="1" Mapping="409" Parent="67" UserID="284" DisplayStyle="Line" Hidden="1" XYZ="-0.0807953536729732,0.0275955059511734,0.894492518563418" Connections="945" ForcefieldType="h1" Charge="0.053" Components="H" Visible="0">
							<Properties Force="372.98302246751,-412.501365377279,401.66884869552" RelativeVelocity="-0.183156748084188,0.193453608490442,-0.710267799353516"/>
						</Atom3d>
						<Bond ID="945" Mapping="409" Parent="67" Hidden="1" Connects="937,944" Visible="0"/>
						<Atom3d ID="946" HasProperties="1" Mapping="409" Parent="67" UserID="285" DisplayStyle="Line" Hidden="1" XYZ="-0.0546985716825162,-0.0253648426362143,0.877068257161208" Connections="947" ForcefieldType="h1" Charge="0.053" Components="H" Visible="0">
							<Properties Force="139.656093844331,-944.577705846839,-1194.48081597555" RelativeVelocity="0.607085944045821,-0.858941335764945,0.299900464462058"/>
						</Atom3d>
						<Bond ID="947" Mapping="409" Parent="67" Hidden="1" Connects="937,946" Visible="0"/>
						<Atom3d ID="948" HasProperties="1" Mapping="409" Parent="67" UserID="286" DisplayStyle="Line" Hidden="1" XYZ="-0.0554853120387243,-0.00453705609714337,0.982541703072418" Connections="949" ForcefieldType="h1" Charge="0.053" Components="H" Visible="0">
							<Properties Force="534.706079605325,32.3262063087612,11.7527900192234" RelativeVelocity="-0.0918679489208156,-1.52836643587829,0.705573517872078"/>
						</Atom3d>
						<Bond ID="949" Mapping="409" Parent="67" Hidden="1" Connects="938,948" Visible="0"/>
						<Atom3d ID="950" HasProperties="1" Mapping="409" Parent="67" UserID="287" DisplayStyle="Line" Hidden="1" XYZ="-0.0455203695699112,-0.0600538918526766,0.952274247452338" Connections="951" ForcefieldType="h1" Charge="0.053" Components="H" Visible="0">
							<Properties Force="-57.0668196162618,-288.048587438751,222.158314681165" RelativeVelocity="0.299536355978025,1.53431777378471,-0.984059114222981"/>
						</Atom3d>
						<Bond ID="951" Mapping="409" Parent="67" Hidden="1" Connects="938,950" Visible="0"/>
						<Atom3d ID="952" HasProperties="1" Mapping="409" Parent="67" UserID="288" DisplayStyle="Line" Hidden="1" XYZ="-0.123133229156594,-0.0429547141059231,0.988603106777848" Connections="953" ForcefieldType="h1o" Charge="0.41" Components="H" Visible="0">
							<Properties Force="678.323740080191,247.223816375711,-775.187037183758" RelativeVelocity="-0.384150568052837,-0.681069860980995,-0.245210675585659"/>
						</Atom3d>
						<Bond ID="953" Mapping="409" Parent="67" Hidden="1" Connects="940,952" Visible="0"/>
						<Molecule ID="67" Mapping="409" Parent="2" Children="ci(18):17+937,4462" Name="Sketch 24" XYZ="-0.144434772378078,-0.526013008992591,-0.152822318177482" Visible="0"/>
						<Atom3d ID="954" HasProperties="1" Mapping="409" Parent="69" UserID="289" DisplayStyle="Line" XYZ="0.316711997552605,0.167936876239951,-0.430683839218116" Connections="956,960,962,964" ForcefieldType="c4" Charge="-0.159" Components="C" Visible="0">
							<Properties Force="861.171071687991,849.083655904225,983.876216417192" RelativeVelocity="-0.0949968458400265,0.00565451058320213,-0.211733057161391"/>
						</Atom3d>
						<Atom3d ID="955" HasProperties="1" Mapping="409" Parent="69" UserID="290" DisplayStyle="Line" XYZ="0.267116625880076,0.169323287853791,-0.414572537300254" Connections="956,958,966,968" ForcefieldType="c4o" Charge="0.054" Components="C" Visible="0">
							<Properties Force="-1352.11268193482,1381.82543725471,-982.575097150798" RelativeVelocity="0.109089540776747,0.0797149982305447,0.0970940984117116"/>
						</Atom3d>
						<Bond ID="956" Mapping="409" Parent="69" Connects="954,955" Visible="0"/>
						<Atom3d ID="957" HasProperties="1" Mapping="409" Parent="69" UserID="291" DisplayStyle="Line" XYZ="0.234554166799778,0.15834073206187,-0.453063968998968" Connections="958,970" ForcefieldType="o2h" Charge="-0.57" Components="O" Visible="0">
							<Properties Force="416.875836734726,-241.76294235963,64.1970209709837" RelativeVelocity="0.170230108723356,-0.155323375417464,0.163709985618552"/>
						</Atom3d>
						<Bond ID="958" Mapping="409" Parent="69" Connects="955,957" Visible="0"/>
						<Atom3d ID="959" HasProperties="1" Mapping="409" Parent="69" UserID="292" DisplayStyle="Line" Hidden="1" XYZ="0.327674682319243,0.198701903736206,-0.45093338240267" Connections="960" ForcefieldType="h1" Charge="0.053" Components="H" Visible="0">
							<Properties Force="23.324618672667,341.934534503957,-175.005051758044" RelativeVelocity="-0.343801905163681,-0.1053370546274,-1.25401056526788"/>
						</Atom3d>
						<Bond ID="960" Mapping="409" Parent="69" Hidden="1" Connects="954,959" Visible="0"/>
						<Atom3d ID="961" HasProperties="1" Mapping="409" Parent="69" UserID="293" DisplayStyle="Line" Hidden="1" XYZ="0.319352752643606,0.138979181999186,-0.45260100344233" Connections="962" ForcefieldType="h1" Charge="0.053" Components="H" Visible="0">
							<Properties Force="454.86724784732,-1452.25688577821,-969.800321028396" RelativeVelocity="-0.0401945397187105,0.197088926021292,-0.0224093130589817"/>
						</Atom3d>
						<Bond ID="962" Mapping="409" Parent="69" Hidden="1" Connects="954,961" Visible="0"/>
						<Atom3d ID="963" HasProperties="1" Mapping="409" Parent="69" UserID="294" DisplayStyle="Line" Hidden="1" XYZ="0.341685217004086,0.164651098879971,-0.399540207835142" Connections="964" ForcefieldType="h1" Charge="0.053" Components="H" Visible="0">
							<Properties Force="-240.325333851124,-8.58790893917038,-437.562570735189" RelativeVelocity="0.258916450514636,0.0965065401319057,-0.433713415174759"/>
						</Atom3d>
						<Bond ID="964" Mapping="409" Parent="69" Hidden="1" Connects="954,963" Visible="0"/>
						<Atom3d ID="965" HasProperties="1" Mapping="409" Parent="69" UserID="295" DisplayStyle="Line" Hidden="1" XYZ="0.258908062025653,0.206541431040749,-0.404362799144683" Connections="966" ForcefieldType="h1" Charge="0.053" Components="H" Visible="0">
							<Properties Force="-9.74054335738779,-287.053625591138,378.45734453214" RelativeVelocity="0.0524165187896295,0.418386106380901,-0.239296892661052"/>
						</Atom3d>
						<Bond ID="966" Mapping="409" Parent="69" Hidden="1" Connects="955,965" Visible="0"/>
						<Atom3d ID="967" HasProperties="1" Mapping="409" Parent="69" UserID="296" DisplayStyle="Line" Hidden="1" XYZ="0.263748089122733,0.144986466482118,-0.386763213142713" Connections="968" ForcefieldType="h1" Charge="0.053" Components="H" Visible="0">
							<Properties Force="-366.844366186238,-742.934228885116,1027.72963427044" RelativeVelocity="-0.119406595145168,-0.0887610072678058,0.284144445514435"/>
						</Atom3d>
						<Bond ID="968" Mapping="409" Parent="69" Hidden="1" Connects="955,967" Visible="0"/>
						<Atom3d ID="969" HasProperties="1" Mapping="409" Parent="69" UserID="297" DisplayStyle="Line" Hidden="1" XYZ="0.202852194407454,0.152202929046496,-0.441555801901629" Connections="970" ForcefieldType="h1o" Charge="0.41" Components="H" Visible="0">
							<Properties Force="242.403494059276,233.921403505505,172.550806703293" RelativeVelocity="0.2348738733891,-0.102155237861786,-0.451921491183481"/>
						</Atom3d>
						<Bond ID="970" Mapping="409" Parent="69" Hidden="1" Connects="957,969" Visible="0"/>
						<Molecule ID="69" Mapping="409" Parent="2" Children="ci(18):17+954,4463" Name="Sketch 24" XYZ="-0.267439056824546,-0.0764111590887456,-0.152822318177482" Visible="0"/>
						<Atom3d ID="971" HasProperties="1" Mapping="409" Parent="71" UserID="298" DisplayStyle="Line" XYZ="1.06248532969905,1.28791979366675,-0.354434346992659" Connections="973,977,979,981" ForcefieldType="c4" Charge="-0.159" Components="C" Visible="0">
							<Properties Force="239.691574898326,712.759918941512,1097.31598991133" RelativeVelocity="0.0680858246269239,0.39335220328482,0.138253240210564"/>
						</Atom3d>
						<Atom3d ID="972" HasProperties="1" Mapping="409" Parent="71" UserID="299" DisplayStyle="Line" XYZ="1.09633829643738,1.3064526764608,-0.314823803808695" Connections="973,975,983,985" ForcefieldType="c4o" Charge="0.054" Components="C" Visible="0">
							<Properties Force="26.5555070736871,-1374.16338867602,-1037.6207282187" RelativeVelocity="0.200003094967847,0.0314669268571269,0.0821450721042953"/>
						</Atom3d>
						<Bond ID="973" Mapping="409" Parent="71" Connects="971,972" Visible="0"/>
						<Atom3d ID="974" HasProperties="1" Mapping="409" Parent="71" UserID="300" DisplayStyle="Line" XYZ="1.12650050876963,1.2654537478519,-0.308361756727678" Connections="975,987" ForcefieldType="o2h" Charge="-0.57" Components="O" Visible="0">
							<Properties Force="-133.443951148151,195.684818270591,521.888341092575" RelativeVelocity="-0.054875595922191,0.114987411890507,-0.0827742909131919"/>
						</Atom3d>
						<Bond ID="975" Mapping="409" Parent="71" Connects="972,974" Visible="0"/>
						<Atom3d ID="976" HasProperties="1" Mapping="409" Parent="71" UserID="301" DisplayStyle="Line" Hidden="1" XYZ="1.05184612112592,1.31571387718394,-0.378624456149064" Connections="977" ForcefieldType="h1" Charge="0.053" Components="H" Visible="0">
							<Properties Force="-197.454059897529,144.905957949502,-324.27030782188" RelativeVelocity="-0.257824565949479,0.523971308321762,-0.47131723673618"/>
						</Atom3d>
						<Bond ID="977" Mapping="409" Parent="71" Hidden="1" Connects="971,976" Visible="0"/>
						<Atom3d ID="978" HasProperties="1" Mapping="409" Parent="71" UserID="302" DisplayStyle="Line" Hidden="1" XYZ="1.03156101664059,1.27116726912377,-0.339137631216085" Connections="979" ForcefieldType="h1" Charge="0.053" Components="H" Visible="0">
							<Properties Force="-457.823943040179,-61.0426865042351,136.869379287562" RelativeVelocity="-0.792894141540266,0.0765243808737572,1.27649636331777"/>
						</Atom3d>
						<Bond ID="979" Mapping="409" Parent="71" Hidden="1" Connects="971,978" Visible="0"/>
						<Atom3d ID="980" HasProperties="1" Mapping="409" Parent="71" UserID="303" DisplayStyle="Line" Hidden="1" XYZ="1.0806760743235,1.26012951219389,-0.372270162456356" Connections="981" ForcefieldType="h1" Charge="0.053" Components="H" Visible="0">
							<Properties Force="351.446220158875,-354.092307433533,-543.19403233141" RelativeVelocity="-0.0223164535736805,-0.0554273873754917,-0.473712882589534"/>
						</Atom3d>
						<Bond ID="981" Mapping="409" Parent="71" Hidden="1" Connects="971,980" Visible="0"/>
						<Atom3d ID="982" HasProperties="1" Mapping="409" Parent="71" UserID="304" DisplayStyle="Line" Hidden="1" XYZ="1.07743639745543,1.32222209087891,-0.28584672538353" Connections="983" ForcefieldType="h1" Charge="0.053" Components="H" Visible="0">
							<Properties Force="-272.757339075509,-328.625481712935,934.392486476032" RelativeVelocity="0.370050565312096,-0.609857915334381,0.59916203937198"/>
						</Atom3d>
						<Bond ID="983" Mapping="409" Parent="71" Hidden="1" Connects="972,982" Visible="0"/>
						<Atom3d ID="984" HasProperties="1" Mapping="409" Parent="71" UserID="305" DisplayStyle="Line" Hidden="1" XYZ="1.1153526190411,1.33615555543783,-0.327398620507291" Connections="985" ForcefieldType="h1" Charge="0.053" Components="H" Visible="0">
							<Properties Force="821.981555246641,647.847847770971,-567.383056661896" RelativeVelocity="0.329255172457641,0.557869025534384,0.334754452911375"/>
						</Atom3d>
						<Bond ID="985" Mapping="409" Parent="71" Hidden="1" Connects="972,984" Visible="0"/>
						<Atom3d ID="986" HasProperties="1" Mapping="409" Parent="71" UserID="306" DisplayStyle="Line" Hidden="1" XYZ="1.15741788432386,1.27137539985581,-0.294260827774653" Connections="987" ForcefieldType="h1o" Charge="0.41" Components="H" Visible="0">
							<Properties Force="-441.906121243917,478.228915311159,-173.638809817892" RelativeVelocity="0.132954818998413,-0.137071877010064,0.432916698675348"/>
						</Atom3d>
						<Bond ID="987" Mapping="409" Parent="71" Hidden="1" Connects="974,986" Visible="0"/>
						<Molecule ID="71" Mapping="409" Parent="2" Children="ci(18):17+971,4464" Name="Sketch 24" XYZ="-0.267439056824546,-0.0764111590887456,-0.152822318177482" Visible="0"/>
						<Atom3d ID="988" HasProperties="1" Mapping="409" Parent="73" UserID="307" DisplayStyle="Line" XYZ="-0.667176207172904,-0.0398602355514004,1.0524076180072" Connections="990,994,996,998" ForcefieldType="c4" Charge="-0.159" Components="C" Visible="0">
							<Properties Force="-457.869092066182,-339.22225802926,622.933045649777" RelativeVelocity="-0.155970322097467,0.190069888205256,0.107081566129532"/>
						</Atom3d>
						<Atom3d ID="989" HasProperties="1" Mapping="409" Parent="73" UserID="308" DisplayStyle="Line" XYZ="-0.666384809552649,-0.0920590326053508,1.0614744950933" Connections="990,992,1000,1002" ForcefieldType="c4o" Charge="0.054" Components="C" Visible="0">
							<Properties Force="27.1205934163423,405.900589846538,25.3820350293875" RelativeVelocity="0.0118951076209156,0.0558213215334011,-0.253090538459996"/>
						</Atom3d>
						<Bond ID="990" Mapping="409" Parent="73" Connects="988,989" Visible="0"/>
						<Atom3d ID="991" HasProperties="1" Mapping="409" Parent="73" UserID="309" DisplayStyle="Line" XYZ="-0.709459937583684,-0.0999794718731488,1.08672356092937" Connections="992,1004" ForcefieldType="o2h" Charge="-0.57" Components="O" Visible="0">
							<Properties Force="847.667368423109,-702.073604925821,603.999436689518" RelativeVelocity="-0.0774728708600809,-0.229141416594709,-0.0810119108237498"/>
						</Atom3d>
						<Bond ID="992" Mapping="409" Parent="73" Connects="989,991" Visible="0"/>
						<Atom3d ID="993" HasProperties="1" Mapping="409" Parent="73" UserID="310" DisplayStyle="Line" Hidden="1" XYZ="-0.701791814424423,-0.0315633742224087,1.04076688250803" Connections="994" ForcefieldType="h1" Charge="0.053" Components="H" Visible="0">
							<Properties Force="-822.610806432853,321.341422060673,-784.94496485964" RelativeVelocity="-0.20904829737943,0.579344471929033,0.202223016773959"/>
						</Atom3d>
						<Bond ID="994" Mapping="409" Parent="73" Hidden="1" Connects="988,993" Visible="0"/>
						<Atom3d ID="995" HasProperties="1" Mapping="409" Parent="73" UserID="311" DisplayStyle="Line" Hidden="1" XYZ="-0.641038634452294,-0.0237953935352701,1.03110217964592" Connections="996" ForcefieldType="h1" Charge="0.053" Components="H" Visible="0">
							<Properties Force="734.664932824824,292.483534637169,-617.60851393307" RelativeVelocity="1.22958258418136,-0.629167038930864,0.0262452027396033"/>
						</Atom3d>
						<Bond ID="996" Mapping="409" Parent="73" Hidden="1" Connects="988,995" Visible="0"/>
						<Atom3d ID="997" HasProperties="1" Mapping="409" Parent="73" UserID="312" DisplayStyle="Line" Hidden="1" XYZ="-0.66815378930915,-0.0234981091829531,1.08679797042395" Connections="998" ForcefieldType="h1" Charge="0.053" Components="H" Visible="0">
							<Properties Force="399.373042965372,393.340846345337,570.258599331753" RelativeVelocity="-0.866060241815064,0.457062180155883,-1.04226846765805"/>
						</Atom3d>
						<Bond ID="998" Mapping="409" Parent="73" Hidden="1" Connects="988,997" Visible="0"/>
						<Atom3d ID="999" HasProperties="1" Mapping="409" Parent="73" UserID="313" DisplayStyle="Line" Hidden="1" XYZ="-0.6345840332236,-0.0989120599318693,1.08382842732722" Connections="1000" ForcefieldType="h1" Charge="0.053" Components="H" Visible="0">
							<Properties Force="-205.91355778195,-275.484013020288,-100.523572861313" RelativeVelocity="-0.470449097866178,-0.469356538179047,0.0425071181733023"/>
						</Atom3d>
						<Bond ID="1000" Mapping="409" Parent="73" Hidden="1" Connects="989,999" Visible="0"/>
						<Atom3d ID="1001" HasProperties="1" Mapping="409" Parent="73" UserID="314" DisplayStyle="Line" Hidden="1" XYZ="-0.667629319324113,-0.114504953727344,1.02996666854677" Connections="1002" ForcefieldType="h1" Charge="0.053" Components="H" Visible="0">
							<Properties Force="295.356879714056,-95.5078428201323,-195.068655581619" RelativeVelocity="0.040886828235694,-0.172668185747199,0.415626270524512"/>
						</Atom3d>
						<Bond ID="1002" Mapping="409" Parent="73" Hidden="1" Connects="989,1001" Visible="0"/>
						<Atom3d ID="1003" HasProperties="1" Mapping="409" Parent="73" UserID="315" DisplayStyle="Line" Hidden="1" XYZ="-0.698675003101858,-0.130096921815788,1.09993664630084" Connections="1004" ForcefieldType="h1o" Charge="0.41" Components="H" Visible="0">
							<Properties Force="-793.129147163467,-4.22579659199381,-2.97096272868488" RelativeVelocity="0.227341261153467,0.906856317754039,0.223815177143786"/>
						</Atom3d>
						<Bond ID="1004" Mapping="409" Parent="73" Hidden="1" Connects="991,1003" Visible="0"/>
						<Molecule ID="73" Mapping="409" Parent="2" Children="ci(18):17+988,4465" Name="Sketch 24" XYZ="-0.267439056824546,-0.0764111590887456,-0.152822318177482" Visible="0"/>
						<Atom3d ID="1005" HasProperties="1" Mapping="409" Parent="75" UserID="316" DisplayStyle="Line" XYZ="0.598350320053446,0.749503212023895,0.400451334155775" Connections="1007,1011,1013,1015" ForcefieldType="c4" Charge="-0.159" Components="C">
							<Properties Force="659.46719338225,941.895177650451,485.769905197742" RelativeVelocity="0.188828266035238,-0.0410002058604135,-0.141334902125763"/>
						</Atom3d>
						<Atom3d ID="1006" HasProperties="1" Mapping="409" Parent="75" UserID="317" DisplayStyle="Line" XYZ="0.614635015100065,0.76785069699987,0.450036428467623" Connections="1007,1009,1017,1019" ForcefieldType="c4o" Charge="0.054" Components="C">
							<Properties Force="-1200.63779917225,-718.41382924124,347.941082562083" RelativeVelocity="0.290022176959618,-0.0965286494734578,-0.0393244242091869"/>
						</Atom3d>
						<Bond ID="1007" Mapping="409" Parent="75" Connects="1005,1006"/>
						<Atom3d ID="1008" HasProperties="1" Mapping="409" Parent="75" UserID="318" DisplayStyle="Line" XYZ="0.59221237007254,0.733568348494661,0.481860735006429" Connections="1009,1021" ForcefieldType="o2h" Charge="-0.57" Components="O">
							<Properties Force="352.203501713023,252.004293380414,-477.187710161696" RelativeVelocity="0.0794333231496892,-0.00654145347227483,0.0575836727834316"/>
						</Atom3d>
						<Bond ID="1009" Mapping="409" Parent="75" Connects="1006,1008"/>
						<Atom3d ID="1010" HasProperties="1" Mapping="409" Parent="75" UserID="319" DisplayStyle="Line" Hidden="1" XYZ="0.561620319491503,0.761664383103975,0.392552651184727" Connections="1011" ForcefieldType="h1" Charge="0.053" Components="H">
							<Properties Force="259.260993061857,-185.922099588688,-48.7142617350374" RelativeVelocity="0.186043949304736,0.786788280692081,0.616414190392083"/>
						</Atom3d>
						<Bond ID="1011" Mapping="409" Parent="75" Hidden="1" Connects="1005,1010"/>
						<Atom3d ID="1012" HasProperties="1" Mapping="409" Parent="75" UserID="320" DisplayStyle="Line" Hidden="1" XYZ="0.602295677923104,0.711692063507857,0.398048362530493" Connections="1013" ForcefieldType="h1" Charge="0.053" Components="H">
							<Properties Force="-247.662087855717,-631.330309347112,205.711029416928" RelativeVelocity="-0.432559238604541,-0.256601858878684,0.200681106660293"/>
						</Atom3d>
						<Bond ID="1013" Mapping="409" Parent="75" Hidden="1" Connects="1005,1012"/>
						<Atom3d ID="1014" HasProperties="1" Mapping="409" Parent="75" UserID="321" DisplayStyle="Line" Hidden="1" XYZ="0.623620113447283,0.761338248284921,0.373670776281773" Connections="1015" ForcefieldType="h1" Charge="0.053" Components="H">
							<Properties Force="-136.882405248482,348.789593379431,-333.936781837826" RelativeVelocity="0.684904204762872,-0.206754877551895,-0.30778139478086"/>
						</Atom3d>
						<Bond ID="1015" Mapping="409" Parent="75" Hidden="1" Connects="1005,1014"/>
						<Atom3d ID="1016" HasProperties="1" Mapping="409" Parent="75" UserID="322" DisplayStyle="Line" Hidden="1" XYZ="0.599138446783963,0.803873231647355,0.458078533406412" Connections="1017" ForcefieldType="h1" Charge="0.053" Components="H">
							<Properties Force="365.8059350286,-355.359631057391,-208.634441317648" RelativeVelocity="-0.397492055041807,1.27796645520158,0.678513057741267"/>
						</Atom3d>
						<Bond ID="1017" Mapping="409" Parent="75" Hidden="1" Connects="1006,1016"/>
						<Atom3d ID="1018" HasProperties="1" Mapping="409" Parent="75" UserID="323" DisplayStyle="Line" Hidden="1" XYZ="0.653070629710068,0.766552299397684,0.457181041610312" Connections="1019" ForcefieldType="h1" Charge="0.053" Components="H">
							<Properties Force="-7.01395149440218,136.394536845995,-209.30690040898" RelativeVelocity="-0.282341023210423,-0.00741315227725689,-0.262214444366158"/>
						</Atom3d>
						<Bond ID="1019" Mapping="409" Parent="75" Hidden="1" Connects="1006,1018"/>
						<Atom3d ID="1020" HasProperties="1" Mapping="409" Parent="75" UserID="324" DisplayStyle="Line" Hidden="1" XYZ="0.588878138089066,0.748130779301619,0.511799618887546" Connections="1021" ForcefieldType="h1o" Charge="0.41" Components="H">
							<Properties Force="24.1211463815996,182.322578701466,245.44825504495" RelativeVelocity="0.723779048775958,-0.341986435837855,-0.0798776996347143"/>
						</Atom3d>
						<Bond ID="1021" Mapping="409" Parent="75" Hidden="1" Connects="1008,1020"/>
						<Molecule ID="75" Mapping="409" Parent="2" Children="ci(18):17+1005,4466" Name="Sketch 24" XYZ="-0.267439056824546,-0.0764111590887456,-0.152822318177482"/>
						<Atom3d ID="1022" HasProperties="1" Mapping="409" Parent="77" UserID="325" DisplayStyle="Line" XYZ="0.579817109364403,0.395635970880548,0.933331710026358" Connections="1024,1028,1030,1032" ForcefieldType="c4" Charge="-0.159" Components="C">
							<Properties Force="-10.9295652758368,1016.60710945964,1310.13577649259" RelativeVelocity="-0.152689789675743,0.0102511216073183,-0.0811684276630498"/>
						</Atom3d>
						<Atom3d ID="1023" HasProperties="1" Mapping="409" Parent="77" UserID="326" DisplayStyle="Line" XYZ="0.631735434600756,0.40953862547321,0.934965874722378" Connections="1024,1026,1034,1036" ForcefieldType="c4o" Charge="0.054" Components="C">
							<Properties Force="145.636109585433,-344.320281594938,-852.982263200197" RelativeVelocity="0.111476287130454,-0.0563999063540805,0.0536482727126117"/>
						</Atom3d>
						<Bond ID="1024" Mapping="409" Parent="77" Connects="1022,1023"/>
						<Atom3d ID="1025" HasProperties="1" Mapping="409" Parent="77" UserID="327" DisplayStyle="Line" XYZ="0.653852908907914,0.370340830859059,0.956980590429098" Connections="1026,1038" ForcefieldType="o2h" Charge="-0.57" Components="O">
							<Properties Force="51.1486704009495,-427.88038453068,-80.0471081545588" RelativeVelocity="-0.11553958494736,-0.0293104610959005,0.309132935991678"/>
						</Atom3d>
						<Bond ID="1026" Mapping="409" Parent="77" Connects="1023,1025"/>
						<Atom3d ID="1027" HasProperties="1" Mapping="409" Parent="77" UserID="328" DisplayStyle="Line" Hidden="1" XYZ="0.572347735828055,0.382388042589966,0.971765097234198" Connections="1028" ForcefieldType="h1" Charge="0.053" Components="H">
							<Properties Force="-46.8475546096548,-9.64029079616743,-1241.85734886401" RelativeVelocity="-0.220396123615654,0.0910536160891863,0.0823838735119392"/>
						</Atom3d>
						<Bond ID="1028" Mapping="409" Parent="77" Hidden="1" Connects="1022,1027"/>
						<Atom3d ID="1029" HasProperties="1" Mapping="409" Parent="77" UserID="329" DisplayStyle="Line" Hidden="1" XYZ="0.576632999399329,0.370711597218586,0.904089850759958" Connections="1030" ForcefieldType="h1" Charge="0.053" Components="H">
							<Properties Force="-373.424861736047,-337.530213749775,136.847340417168" RelativeVelocity="-0.417061025968419,-0.498306798028069,-0.503989687405001"/>
						</Atom3d>
						<Bond ID="1030" Mapping="409" Parent="77" Hidden="1" Connects="1022,1029"/>
						<Atom3d ID="1031" HasProperties="1" Mapping="409" Parent="77" UserID="330" DisplayStyle="Line" Hidden="1" XYZ="0.556725847467361,0.427873871521772,0.927847810902778" Connections="1032" ForcefieldType="h1" Charge="0.053" Components="H">
							<Properties Force="171.589619174207,-523.262158766986,-90.2411680504018" RelativeVelocity="0.0093392598512757,0.383538721278358,-0.247864368555736"/>
						</Atom3d>
						<Bond ID="1032" Mapping="409" Parent="77" Hidden="1" Connects="1022,1031"/>
						<Atom3d ID="1033" HasProperties="1" Mapping="409" Parent="77" UserID="331" DisplayStyle="Line" Hidden="1" XYZ="0.639916343094949,0.439611846592077,0.957141948564048" Connections="1034" ForcefieldType="h1" Charge="0.053" Components="H">
							<Properties Force="-102.707905036578,627.832834010534,70.141362200329" RelativeVelocity="-0.183574875700472,0.0958191079797972,-0.103685878041688"/>
						</Atom3d>
						<Bond ID="1034" Mapping="409" Parent="77" Hidden="1" Connects="1023,1033"/>
						<Atom3d ID="1035" HasProperties="1" Mapping="409" Parent="77" UserID="332" DisplayStyle="Line" Hidden="1" XYZ="0.644462474044581,0.41547848389199,0.896734364278968" Connections="1036" ForcefieldType="h1" Charge="0.053" Components="H">
							<Properties Force="-40.8235431127941,-37.5809705863284,749.238298834826" RelativeVelocity="0.290213993278215,0.540313256664202,-0.131887031767031"/>
						</Atom3d>
						<Bond ID="1036" Mapping="409" Parent="77" Hidden="1" Connects="1023,1035"/>
						<Atom3d ID="1037" HasProperties="1" Mapping="409" Parent="77" UserID="333" DisplayStyle="Line" Hidden="1" XYZ="0.686938192704602,0.37400651782406,0.951841709831038" Connections="1038" ForcefieldType="h1o" Charge="0.41" Components="H">
							<Properties Force="477.398843190589,58.3343562553337,-192.564433324904" RelativeVelocity="-0.458586831571354,0.921436428861177,1.15807967644387"/>
						</Atom3d>
						<Bond ID="1038" Mapping="409" Parent="77" Hidden="1" Connects="1025,1037"/>
						<Molecule ID="77" Mapping="409" Parent="2" Children="ci(18):17+1022,4467" Name="Sketch 24" XYZ="-0.267439056824546,-0.0764111590887456,-0.152822318177482"/>
						<Atom3d ID="1039" HasProperties="1" Mapping="409" Parent="79" UserID="334" DisplayStyle="Line" XYZ="-0.124821215677232,-0.674413206555985,0.0755336554265922" Connections="1041,1045,1047,1049" ForcefieldType="c4" Charge="-0.159" Components="C" Visible="0">
							<Properties Force="-474.110597342573,-16.4022204123084,412.668783855806" RelativeVelocity="0.109848766603563,-0.159974043107126,-0.517226306742882"/>
						</Atom3d>
						<Atom3d ID="1040" HasProperties="1" Mapping="409" Parent="79" UserID="335" DisplayStyle="Line" XYZ="-0.0750664554870983,-0.673448271402819,0.0976379081350882" Connections="1041,1043,1051,1053" ForcefieldType="c4o" Charge="0.054" Components="C" Visible="0">
							<Properties Force="-206.191731265654,204.62186918393,-2078.57833100508" RelativeVelocity="0.00698810953173505,-0.038697519496657,0.0606917840630191"/>
						</Atom3d>
						<Bond ID="1041" Mapping="409" Parent="79" Connects="1039,1040" Visible="0"/>
						<Atom3d ID="1042" HasProperties="1" Mapping="409" Parent="79" UserID="336" DisplayStyle="Line" XYZ="-0.0566243883719802,-0.710488893949346,0.0684448925253162" Connections="1043,1055" ForcefieldType="o2h" Charge="-0.57" Components="O" Visible="0">
							<Properties Force="62.4666257978289,-336.694785234117,191.128403891781" RelativeVelocity="-0.144395418252324,-0.284191341005334,-0.000687505248584398"/>
						</Atom3d>
						<Bond ID="1043" Mapping="409" Parent="79" Connects="1040,1042" Visible="0"/>
						<Atom3d ID="1044" HasProperties="1" Mapping="409" Parent="79" UserID="337" DisplayStyle="Line" Hidden="1" XYZ="-0.138555404280248,-0.712152341453615,0.0771021591261583" Connections="1045" ForcefieldType="h1" Charge="0.053" Components="H" Visible="0">
							<Properties Force="99.7763860525078,500.452478490537,121.322882298472" RelativeVelocity="-0.089733679602752,0.153954676930875,-0.684085285344275"/>
						</Atom3d>
						<Bond ID="1045" Mapping="409" Parent="79" Hidden="1" Connects="1039,1044" Visible="0"/>
						<Atom3d ID="1046" HasProperties="1" Mapping="409" Parent="79" UserID="338" DisplayStyle="Line" Hidden="1" XYZ="-0.12404344285975,-0.665607447135869,0.0378369523927492" Connections="1047" ForcefieldType="h1" Charge="0.053" Components="H" Visible="0">
							<Properties Force="253.448670182309,61.2213468523753,-255.474953705834" RelativeVelocity="-0.621828232081175,-0.941218978486079,0.807599109214678"/>
						</Atom3d>
						<Bond ID="1047" Mapping="409" Parent="79" Hidden="1" Connects="1039,1046" Visible="0"/>
						<Atom3d ID="1048" HasProperties="1" Mapping="409" Parent="79" UserID="339" DisplayStyle="Line" Hidden="1" XYZ="-0.152092979998847,-0.650144479276507,0.0901541247645462" Connections="1049" ForcefieldType="h1" Charge="0.053" Components="H" Visible="0">
							<Properties Force="164.724991682696,-175.855848307495,153.867223363207" RelativeVelocity="0.236409647999096,-0.312602381882134,0.567969575561951"/>
						</Atom3d>
						<Bond ID="1049" Mapping="409" Parent="79" Hidden="1" Connects="1039,1048" Visible="0"/>
						<Atom3d ID="1050" HasProperties="1" Mapping="409" Parent="79" UserID="340" DisplayStyle="Line" Hidden="1" XYZ="-0.0750675306190162,-0.682216607026298,0.13378130407721" Connections="1051" ForcefieldType="h1" Charge="0.053" Components="H" Visible="0">
							<Properties Force="85.3389327993234,-293.615167685961,1173.87198708693" RelativeVelocity="-0.833385073202538,1.22734320999012,-0.99913268713369"/>
						</Atom3d>
						<Bond ID="1051" Mapping="409" Parent="79" Hidden="1" Connects="1040,1050" Visible="0"/>
						<Atom3d ID="1052" HasProperties="1" Mapping="409" Parent="79" UserID="341" DisplayStyle="Line" Hidden="1" XYZ="-0.0538718328075762,-0.640578283548961,0.0907592866345023" Connections="1053" ForcefieldType="h1" Charge="0.053" Components="H" Visible="0">
							<Properties Force="-318.504408992012,-202.57122548433,166.450155560599" RelativeVelocity="1.09883703964686,0.256164677464107,0.368522784996089"/>
						</Atom3d>
						<Bond ID="1053" Mapping="409" Parent="79" Hidden="1" Connects="1040,1052" Visible="0"/>
						<Atom3d ID="1054" HasProperties="1" Mapping="409" Parent="79" UserID="342" DisplayStyle="Line" Hidden="1" XYZ="-0.0228390476652392,-0.710370728514608,0.0700420967201373" Connections="1055" ForcefieldType="h1o" Charge="0.41" Components="H" Visible="0">
							<Properties Force="390.212747284264,118.597871758946,117.212357863638" RelativeVelocity="0.446674278644295,0.58343241215217,-0.752924460989205"/>
						</Atom3d>
						<Bond ID="1055" Mapping="409" Parent="79" Hidden="1" Connects="1042,1054" Visible="0"/>
						<Molecule ID="79" Mapping="409" Parent="2" Children="ci(18):17+1039,4468" Name="Sketch 24" XYZ="-0.267439056824546,-0.0764111590887456,-0.152822318177482" Visible="0"/>
						<Atom3d ID="1056" HasProperties="1" Mapping="409" Parent="81" UserID="343" DisplayStyle="Line" XYZ="0.637983633710158,-0.714705503523968,0.854990749907298" Connections="1058,1062,1064,1066" ForcefieldType="c4" Charge="-0.159" Components="C" Visible="0">
							<Properties Force="-208.147886603215,-633.125192171953,280.46394885569" RelativeVelocity="-0.0307784606387529,-0.0143600502566678,0.0371942583926503"/>
						</Atom3d>
						<Atom3d ID="1057" HasProperties="1" Mapping="409" Parent="81" UserID="344" DisplayStyle="Line" XYZ="0.689793704062162,-0.706113774111204,0.844272205760615" Connections="1058,1060,1068,1070" ForcefieldType="c4o" Charge="0.054" Components="C" Visible="0">
							<Properties Force="125.944816691592,-475.231342241306,-490.849299290702" RelativeVelocity="-0.135501986888694,0.185462511014479,0.366223624286295"/>
						</Atom3d>
						<Bond ID="1058" Mapping="409" Parent="81" Connects="1056,1057" Visible="0"/>
						<Atom3d ID="1059" HasProperties="1" Mapping="409" Parent="81" UserID="345" DisplayStyle="Line" XYZ="0.694321430043817,-0.669143259469133,0.810632059341951" Connections="1060,1072" ForcefieldType="o2h" Charge="-0.57" Components="O" Visible="0">
							<Properties Force="193.406127642519,167.448944788268,357.85816230501" RelativeVelocity="-0.0445940621614862,0.0351003633395913,-0.129016811380643"/>
						</Atom3d>
						<Bond ID="1060" Mapping="409" Parent="81" Connects="1057,1059" Visible="0"/>
						<Atom3d ID="1061" HasProperties="1" Mapping="409" Parent="81" UserID="346" DisplayStyle="Line" Hidden="1" XYZ="0.638725974407812,-0.747818544031558,0.877346285599308" Connections="1062" ForcefieldType="h1" Charge="0.053" Components="H" Visible="0">
							<Properties Force="-399.345783443765,298.70493339237,-371.317002998413" RelativeVelocity="-0.121136149363474,0.142594835483752,-0.0635695863267961"/>
						</Atom3d>
						<Bond ID="1062" Mapping="409" Parent="81" Hidden="1" Connects="1056,1061" Visible="0"/>
						<Atom3d ID="1063" HasProperties="1" Mapping="409" Parent="81" UserID="347" DisplayStyle="Line" Hidden="1" XYZ="0.615237958025194,-0.718551584630992,0.822513860727519" Connections="1064" ForcefieldType="h1" Charge="0.053" Components="H" Visible="0">
							<Properties Force="388.717518591511,-153.982627886206,297.466689456566" RelativeVelocity="0.868746511163855,-0.571550473979359,-0.046952964378137"/>
						</Atom3d>
						<Bond ID="1064" Mapping="409" Parent="81" Hidden="1" Connects="1056,1063" Visible="0"/>
						<Atom3d ID="1065" HasProperties="1" Mapping="409" Parent="81" UserID="348" DisplayStyle="Line" Hidden="1" XYZ="0.620835609421549,-0.687333459779302,0.876913886125638" Connections="1066" ForcefieldType="h1" Charge="0.053" Components="H" Visible="0">
							<Properties Force="186.123517359751,108.768148821243,2.84573924296103" RelativeVelocity="-0.642002973863614,-0.335356591230157,-0.329795558846501"/>
						</Atom3d>
						<Bond ID="1066" Mapping="409" Parent="81" Hidden="1" Connects="1056,1065" Visible="0"/>
						<Atom3d ID="1067" HasProperties="1" Mapping="409" Parent="81" UserID="349" DisplayStyle="Line" Hidden="1" XYZ="0.706297623115893,-0.738395047127065,0.82650354687366" Connections="1068" ForcefieldType="h1" Charge="0.053" Components="H" Visible="0">
							<Properties Force="-296.966888594784,267.370302070338,461.238942444942" RelativeVelocity="-0.584487943246249,-0.634842584464825,-0.279253905170469"/>
						</Atom3d>
						<Bond ID="1068" Mapping="409" Parent="81" Hidden="1" Connects="1057,1067" Visible="0"/>
						<Atom3d ID="1069" HasProperties="1" Mapping="409" Parent="81" UserID="350" DisplayStyle="Line" Hidden="1" XYZ="0.70955669120798,-0.699820931106008,0.878320010548038" Connections="1070" ForcefieldType="h1" Charge="0.053" Components="H" Visible="0">
							<Properties Force="-162.705789431478,78.9299565279352,-384.63441238123" RelativeVelocity="-0.214604680532525,0.269704201488334,-0.0586666578816459"/>
						</Atom3d>
						<Bond ID="1070" Mapping="409" Parent="81" Hidden="1" Connects="1057,1069" Visible="0"/>
						<Atom3d ID="1071" HasProperties="1" Mapping="409" Parent="81" UserID="351" DisplayStyle="Line" Hidden="1" XYZ="0.72744304760448,-0.6627724360472,0.814065372950602" Connections="1072" ForcefieldType="h1o" Charge="0.41" Components="H" Visible="0">
							<Properties Force="291.697062285529,296.588673459055,-366.086766934144" RelativeVelocity="-0.268264545996043,-0.525334519410475,-0.711431467968681"/>
						</Atom3d>
						<Bond ID="1072" Mapping="409" Parent="81" Hidden="1" Connects="1059,1071" Visible="0"/>
						<Molecule ID="81" Mapping="409" Parent="2" Children="ci(18):17+1056,4469" Name="Sketch 24" XYZ="-0.267439056824546,-0.0764111590887456,-0.152822318177482" Visible="0"/>
						<Atom3d ID="1073" HasProperties="1" Mapping="409" Parent="83" UserID="352" DisplayStyle="Line" XYZ="1.90402172134885,1.45606919330216,-1.08480968025843" Connections="1075,1079,1081,1083" ForcefieldType="c4" Charge="-0.159" Components="C" Visible="0">
							<Properties Force="-196.830298260496,-1056.06016163446,124.430633667282" RelativeVelocity="0.119470104788737,-0.0819678725693094,0.0750808803342643"/>
						</Atom3d>
						<Atom3d ID="1074" HasProperties="1" Mapping="409" Parent="83" UserID="353" DisplayStyle="Line" XYZ="1.91752855976769,1.50271927339748,-1.06267181631756" Connections="1075,1077,1085,1087" ForcefieldType="c4o" Charge="0.054" Components="C" Visible="0">
							<Properties Force="116.925332692468,-150.806683227087,-1489.17164299302" RelativeVelocity="-0.185611974581952,0.130902153443056,0.12908956149635"/>
						</Atom3d>
						<Bond ID="1075" Mapping="409" Parent="83" Connects="1073,1074" Visible="0"/>
						<Atom3d ID="1076" HasProperties="1" Mapping="409" Parent="83" UserID="354" DisplayStyle="Line" XYZ="1.88978183511086,1.53880124452006,-1.08549842781517" Connections="1077,1089" ForcefieldType="o2h" Charge="-0.57" Components="O" Visible="0">
							<Properties Force="169.846631729992,-939.849634039458,664.046745209895" RelativeVelocity="-0.501211758949375,0.180625631132247,0.108225150118791"/>
						</Atom3d>
						<Bond ID="1077" Mapping="409" Parent="83" Connects="1074,1076" Visible="0"/>
						<Atom3d ID="1078" HasProperties="1" Mapping="409" Parent="83" UserID="355" DisplayStyle="Line" Hidden="1" XYZ="1.86616106283217,1.44994919502732,-1.07423170316733" Connections="1079" ForcefieldType="h1" Charge="0.053" Components="H" Visible="0">
							<Properties Force="357.751617088188,-181.199780783916,-13.6358173251009" RelativeVelocity="0.347173594529875,0.302744705844182,0.685799889444756"/>
						</Atom3d>
						<Bond ID="1079" Mapping="409" Parent="83" Hidden="1" Connects="1073,1078" Visible="0"/>
						<Atom3d ID="1080" HasProperties="1" Mapping="409" Parent="83" UserID="356" DisplayStyle="Line" Hidden="1" XYZ="1.9273324271156,1.42471708685292,-1.07311353761289" Connections="1081" ForcefieldType="h1" Charge="0.053" Components="H" Visible="0">
							<Properties Force="-562.089600964389,710.290183109342,-84.7731403148009" RelativeVelocity="0.223982843611878,-0.509720988041092,0.241631741045659"/>
						</Atom3d>
						<Bond ID="1081" Mapping="409" Parent="83" Hidden="1" Connects="1073,1080" Visible="0"/>
						<Atom3d ID="1082" HasProperties="1" Mapping="409" Parent="83" UserID="357" DisplayStyle="Line" Hidden="1" XYZ="1.9030739170273,1.4547613758257,-1.12355729476854" Connections="1083" ForcefieldType="h1" Charge="0.053" Components="H" Visible="0">
							<Properties Force="195.237323439987,283.676457715027,-182.675038380046" RelativeVelocity="0.901083853570157,-0.682287162348107,-0.324710645885079"/>
						</Atom3d>
						<Bond ID="1083" Mapping="409" Parent="83" Hidden="1" Connects="1073,1082" Visible="0"/>
						<Atom3d ID="1084" HasProperties="1" Mapping="409" Parent="83" UserID="358" DisplayStyle="Line" Hidden="1" XYZ="1.95438284457669,1.51231795602683,-1.07025483087681" Connections="1085" ForcefieldType="h1" Charge="0.053" Components="H" Visible="0">
							<Properties Force="231.834549578988,-150.653314438179,367.584740522459" RelativeVelocity="1.03362304040243,0.2690255093128,0.244765540997595"/>
						</Atom3d>
						<Bond ID="1085" Mapping="409" Parent="83" Hidden="1" Connects="1074,1084" Visible="0"/>
						<Atom3d ID="1086" HasProperties="1" Mapping="409" Parent="83" UserID="359" DisplayStyle="Line" Hidden="1" XYZ="1.90921191275577,1.49595003257672,-1.02590276518205" Connections="1087" ForcefieldType="h1" Charge="0.053" Components="H" Visible="0">
							<Properties Force="4.13300828369988,538.488621500798,540.459473783372" RelativeVelocity="-0.59095566559034,-0.135255890186664,-0.134693716449438"/>
						</Atom3d>
						<Bond ID="1087" Mapping="409" Parent="83" Hidden="1" Connects="1074,1086" Visible="0"/>
						<Atom3d ID="1088" HasProperties="1" Mapping="409" Parent="83" UserID="360" DisplayStyle="Line" Hidden="1" XYZ="1.88674606654903,1.55959394809026,-1.0593210287789" Connections="1089" ForcefieldType="h1o" Charge="0.41" Components="H" Visible="0">
							<Properties Force="-265.880852945367,796.930831127474,141.345722884367" RelativeVelocity="-0.462271929168537,0.240805291866614,0.188113725730344"/>
						</Atom3d>
						<Bond ID="1089" Mapping="409" Parent="83" Hidden="1" Connects="1076,1088" Visible="0"/>
						<Molecule ID="83" Mapping="409" Parent="2" Children="ci(18):17+1073,4470" Name="Sketch 24" XYZ="-0.267439056824546,-0.0764111590887456,-0.152822318177482" Visible="0"/>
						<Atom3d ID="1090" HasProperties="1" Mapping="409" Parent="85" UserID="361" DisplayStyle="Line" XYZ="-0.389028646063401,0.110301017142661,0.685072483987201" Connections="1092,1096,1098,1100" ForcefieldType="c4" Charge="-0.159" Components="C" Visible="0">
							<Properties Force="-19.6175286353129,432.28378657687,184.699636904545" RelativeVelocity="-0.189781109360586,0.301004691986883,-0.278935210391763"/>
						</Atom3d>
						<Atom3d ID="1091" HasProperties="1" Mapping="409" Parent="85" UserID="362" DisplayStyle="Line" XYZ="-0.35932416107319,0.154862268594699,0.68195652166292" Connections="1092,1094,1102,1104" ForcefieldType="c4o" Charge="0.054" Components="C" Visible="0">
							<Properties Force="73.6651046866073,960.772295516354,-320.713590982177" RelativeVelocity="-0.1489258462523,0.0179332518332224,0.150860133866919"/>
						</Atom3d>
						<Bond ID="1092" Mapping="409" Parent="85" Connects="1090,1091" Visible="0"/>
						<Atom3d ID="1093" HasProperties="1" Mapping="409" Parent="85" UserID="363" DisplayStyle="Line" XYZ="-0.313291185333448,0.139666217429224,0.668530778037843" Connections="1094,1106" ForcefieldType="o2h" Charge="-0.57" Components="O" Visible="0">
							<Properties Force="176.995975637327,-492.636432856116,-220.428395482291" RelativeVelocity="-0.128179929032048,0.168876294354357,0.283538246528443"/>
						</Atom3d>
						<Bond ID="1094" Mapping="409" Parent="85" Connects="1091,1093" Visible="0"/>
						<Atom3d ID="1095" HasProperties="1" Mapping="409" Parent="85" UserID="364" DisplayStyle="Line" Hidden="1" XYZ="-0.386268338796212,0.0908262459600244,0.650705444977347" Connections="1096" ForcefieldType="h1" Charge="0.053" Components="H" Visible="0">
							<Properties Force="-279.433851922952,26.9680357056376,436.986138071444" RelativeVelocity="1.09742688429393,-0.764930535744035,-0.680162892485912"/>
						</Atom3d>
						<Bond ID="1096" Mapping="409" Parent="85" Hidden="1" Connects="1090,1095" Visible="0"/>
						<Atom3d ID="1097" HasProperties="1" Mapping="409" Parent="85" UserID="365" DisplayStyle="Line" Hidden="1" XYZ="-0.424950216917851,0.117921588279367,0.698398730846841" Connections="1098" ForcefieldType="h1" Charge="0.053" Components="H" Visible="0">
							<Properties Force="-139.402636690008,-73.0146121317017,-454.418909639025" RelativeVelocity="-0.774540417949626,-0.267448358595243,-0.602563916807409"/>
						</Atom3d>
						<Bond ID="1098" Mapping="409" Parent="85" Hidden="1" Connects="1090,1097" Visible="0"/>
						<Atom3d ID="1099" HasProperties="1" Mapping="409" Parent="85" UserID="366" DisplayStyle="Line" Hidden="1" XYZ="-0.3738684560621,0.0906462475755604,0.714700314794766" Connections="1100" ForcefieldType="h1" Charge="0.053" Components="H" Visible="0">
							<Properties Force="248.413953577939,-468.897293420155,-41.740849889956" RelativeVelocity="-0.64036848137334,-0.696694981090802,0.142462947009971"/>
						</Atom3d>
						<Bond ID="1100" Mapping="409" Parent="85" Hidden="1" Connects="1090,1099" Visible="0"/>
						<Atom3d ID="1101" HasProperties="1" Mapping="409" Parent="85" UserID="367" DisplayStyle="Line" Hidden="1" XYZ="-0.357375609991049,0.173962350000005,0.716464379988372" Connections="1102" ForcefieldType="h1" Charge="0.053" Components="H" Visible="0">
							<Properties Force="-79.7572581321172,-215.040957607728,-15.2137965526878" RelativeVelocity="0.409580881081436,-0.00861949237993584,0.0350328073942319"/>
						</Atom3d>
						<Bond ID="1102" Mapping="409" Parent="85" Hidden="1" Connects="1091,1101" Visible="0"/>
						<Atom3d ID="1103" HasProperties="1" Mapping="409" Parent="85" UserID="368" DisplayStyle="Line" Hidden="1" XYZ="-0.371734987735756,0.183396420978941,0.655828077707153" Connections="1104" ForcefieldType="h1" Charge="0.053" Components="H" Visible="0">
							<Properties Force="-35.6231532015163,-647.173672543041,338.883719411031" RelativeVelocity="0.214937469483865,-0.0719669103050346,-0.377622545512688"/>
						</Atom3d>
						<Bond ID="1104" Mapping="409" Parent="85" Hidden="1" Connects="1091,1103" Visible="0"/>
						<Atom3d ID="1105" HasProperties="1" Mapping="409" Parent="85" UserID="369" DisplayStyle="Line" Hidden="1" XYZ="-0.292220223417575,0.166224768899926,0.67167168965961" Connections="1106" ForcefieldType="h1o" Charge="0.41" Components="H" Visible="0">
							<Properties Force="-146.477137847621,226.431535486253,66.8711213479318" RelativeVelocity="-0.314848559730291,0.277210673027228,0.390570932509369"/>
						</Atom3d>
						<Bond ID="1106" Mapping="409" Parent="85" Hidden="1" Connects="1093,1105" Visible="0"/>
						<Molecule ID="85" Mapping="409" Parent="2" Children="ci(18):17+1090,4471" Name="Sketch 24" XYZ="-0.267439056824546,-0.0764111590887456,-0.152822318177482" Visible="0"/>
						<Atom3d ID="1107" HasProperties="1" Mapping="409" Parent="87" UserID="370" DisplayStyle="Line" XYZ="1.34844065572709,1.20757323249324,-1.22995936039358" Connections="1109,1113,1115,1117" ForcefieldType="c4" Charge="-0.159" Components="C" Visible="0">
							<Properties Force="537.856245191366,-51.9773264098323,682.078450433948" RelativeVelocity="0.283132570454131,-0.122152886762456,-0.0135551819105183"/>
						</Atom3d>
						<Atom3d ID="1108" HasProperties="1" Mapping="409" Parent="87" UserID="371" DisplayStyle="Line" XYZ="1.36731923234338,1.17421577094413,-1.2709558669684" Connections="1109,1111,1119,1121" ForcefieldType="c4o" Charge="0.054" Components="C" Visible="0">
							<Properties Force="-1329.60808820308,-205.271850968808,987.817923833596" RelativeVelocity="-0.0225443403024529,0.199616929608772,0.0293915792339299"/>
						</Atom3d>
						<Bond ID="1109" Mapping="409" Parent="87" Connects="1107,1108" Visible="0"/>
						<Atom3d ID="1110" HasProperties="1" Mapping="409" Parent="87" UserID="372" DisplayStyle="Line" XYZ="1.3654940422184,1.12432699157188,-1.26100537211598" Connections="1111,1123" ForcefieldType="o2h" Charge="-0.57" Components="O" Visible="0">
							<Properties Force="829.786759029688,185.832445340418,625.923564154458" RelativeVelocity="0.0511478934744952,0.139134541283178,-0.173749780862259"/>
						</Atom3d>
						<Bond ID="1111" Mapping="409" Parent="87" Connects="1108,1110" Visible="0"/>
						<Atom3d ID="1112" HasProperties="1" Mapping="409" Parent="87" UserID="373" DisplayStyle="Line" Hidden="1" XYZ="1.31282064562017,1.19632151118128,-1.21404738449208" Connections="1113" ForcefieldType="h1" Charge="0.053" Components="H" Visible="0">
							<Properties Force="783.669917743493,-208.258622849452,-290.061541829417" RelativeVelocity="-0.124752379372244,-0.271921661540168,-0.0984257286410245"/>
						</Atom3d>
						<Bond ID="1113" Mapping="409" Parent="87" Hidden="1" Connects="1107,1112" Visible="0"/>
						<Atom3d ID="1114" HasProperties="1" Mapping="409" Parent="87" UserID="374" DisplayStyle="Line" Hidden="1" XYZ="1.33998585892261,1.24426691083823,-1.24114455154368" Connections="1115" ForcefieldType="h1" Charge="0.053" Components="H" Visible="0">
							<Properties Force="247.128126007835,-96.8376777309365,-296.46593412469" RelativeVelocity="-0.143928739061597,0.473105158171623,-0.23949264910995"/>
						</Atom3d>
						<Bond ID="1115" Mapping="409" Parent="87" Hidden="1" Connects="1107,1114" Visible="0"/>
						<Atom3d ID="1116" HasProperties="1" Mapping="409" Parent="87" UserID="375" DisplayStyle="Line" Hidden="1" XYZ="1.37667547800393,1.21207711535497,-1.20003590612406" Connections="1117" ForcefieldType="h1" Charge="0.053" Components="H" Visible="0">
							<Properties Force="-808.684477600882,-245.653339603098,-644.622767583791" RelativeVelocity="-0.247792597797785,0.372538527558952,-0.108762252726511"/>
						</Atom3d>
						<Bond ID="1117" Mapping="409" Parent="87" Hidden="1" Connects="1107,1116" Visible="0"/>
						<Atom3d ID="1118" HasProperties="1" Mapping="409" Parent="87" UserID="376" DisplayStyle="Line" Hidden="1" XYZ="1.40091684955649,1.18326148100756,-1.28650528361924" Connections="1119" ForcefieldType="h1" Charge="0.053" Components="H" Visible="0">
							<Properties Force="563.28945266136,130.350237736605,53.3267678446709" RelativeVelocity="0.869486494024036,-0.307686540251534,-0.391783905720563"/>
						</Atom3d>
						<Bond ID="1119" Mapping="409" Parent="87" Hidden="1" Connects="1108,1118" Visible="0"/>
						<Atom3d ID="1120" HasProperties="1" Mapping="409" Parent="87" UserID="377" DisplayStyle="Line" Hidden="1" XYZ="1.34227295936444,1.17685360541841,-1.29891566181599" Connections="1121" ForcefieldType="h1" Charge="0.053" Components="H" Visible="0">
							<Properties Force="-543.705240806337,425.284094199914,-835.366641442201" RelativeVelocity="-0.154138767114668,0.0134091533554857,-0.875700511029954"/>
						</Atom3d>
						<Bond ID="1121" Mapping="409" Parent="87" Hidden="1" Connects="1108,1120" Visible="0"/>
						<Atom3d ID="1122" HasProperties="1" Mapping="409" Parent="87" UserID="378" DisplayStyle="Line" Hidden="1" XYZ="1.33302544335593,1.11365207257882,-1.2628328620029" Connections="1123" ForcefieldType="h1o" Charge="0.41" Components="H" Visible="0">
							<Properties Force="-25.2289249765322,72.1260944129949,-258.591336053956" RelativeVelocity="1.06395791606341,0.489592439316817,-0.430329508370146"/>
						</Atom3d>
						<Bond ID="1123" Mapping="409" Parent="87" Hidden="1" Connects="1110,1122" Visible="0"/>
						<Molecule ID="87" Mapping="409" Parent="2" Children="ci(18):17+1107,4472" Name="Sketch 24" XYZ="-0.267439056824546,-0.0764111590887456,-0.152822318177482" Visible="0"/>
						<Atom3d ID="1124" HasProperties="1" Mapping="409" Parent="89" UserID="379" DisplayStyle="Line" XYZ="0.961166455483864,0.568781464076697,0.443019693498962" Connections="1126,1130,1132,1134" ForcefieldType="c4" Charge="-0.159" Components="C">
							<Properties Force="-279.594360455378,-491.600903675198,-1568.17783054168" RelativeVelocity="0.359139103712636,0.306915940205113,-0.0448142587531331"/>
						</Atom3d>
						<Atom3d ID="1125" HasProperties="1" Mapping="409" Parent="89" UserID="380" DisplayStyle="Line" XYZ="0.962384639801134,0.618787570072142,0.461710233490637" Connections="1126,1128,1136,1138" ForcefieldType="c4o" Charge="0.054" Components="C">
							<Properties Force="-899.529724231261,-127.824069999593,621.983953100387" RelativeVelocity="-0.0362976271247469,-0.0244198884672826,-0.120025474150142"/>
						</Atom3d>
						<Bond ID="1126" Mapping="409" Parent="89" Connects="1124,1125"/>
						<Atom3d ID="1127" HasProperties="1" Mapping="409" Parent="89" UserID="381" DisplayStyle="Line" XYZ="0.965130120470944,0.649373828991217,0.423218683839869" Connections="1128,1140" ForcefieldType="o2h" Charge="-0.57" Components="O">
							<Properties Force="229.923623563837,250.831298024201,-338.563245871988" RelativeVelocity="-0.200982816591571,0.0884527011888792,0.168651726427563"/>
						</Atom3d>
						<Bond ID="1128" Mapping="409" Parent="89" Connects="1125,1127"/>
						<Atom3d ID="1129" HasProperties="1" Mapping="409" Parent="89" UserID="382" DisplayStyle="Line" Hidden="1" XYZ="0.959293670222804,0.542410951022197,0.471501732186978" Connections="1130" ForcefieldType="h1" Charge="0.053" Components="H">
							<Properties Force="65.5428616130377,-134.704643029867,-58.8405567979089" RelativeVelocity="-0.251513034596364,-0.67616067749679,-0.132522670023827"/>
						</Atom3d>
						<Bond ID="1130" Mapping="409" Parent="89" Hidden="1" Connects="1124,1129"/>
						<Atom3d ID="1131" HasProperties="1" Mapping="409" Parent="89" UserID="383" DisplayStyle="Line" Hidden="1" XYZ="0.991521947597894,0.561872162558339,0.417801315975297" Connections="1132" ForcefieldType="h1" Charge="0.053" Components="H">
							<Properties Force="-163.625663966575,24.4971341167694,632.743061601805" RelativeVelocity="0.616541742370956,-0.242888077908166,-0.031526570561134"/>
						</Atom3d>
						<Bond ID="1132" Mapping="409" Parent="89" Hidden="1" Connects="1124,1131"/>
						<Atom3d ID="1133" HasProperties="1" Mapping="409" Parent="89" UserID="384" DisplayStyle="Line" Hidden="1" XYZ="0.928392868056214,0.562832358397537,0.416910119950631" Connections="1134" ForcefieldType="h1" Charge="0.053" Components="H">
							<Properties Force="805.580232831453,257.600351125169,1070.51821804632" RelativeVelocity="-0.422369147438093,0.0375254924314013,0.281833556546722"/>
						</Atom3d>
						<Bond ID="1134" Mapping="409" Parent="89" Hidden="1" Connects="1124,1133"/>
						<Atom3d ID="1135" HasProperties="1" Mapping="409" Parent="89" UserID="385" DisplayStyle="Line" Hidden="1" XYZ="0.990190438782134,0.627441893006584,0.487296876787539" Connections="1136" ForcefieldType="h1" Charge="0.053" Components="H">
							<Properties Force="237.863297360951,-217.524413272175,178.804796493364" RelativeVelocity="0.214376361837802,0.344311090667876,-0.443437166636753"/>
						</Atom3d>
						<Bond ID="1136" Mapping="409" Parent="89" Hidden="1" Connects="1125,1135"/>
						<Atom3d ID="1137" HasProperties="1" Mapping="409" Parent="89" UserID="386" DisplayStyle="Line" Hidden="1" XYZ="0.927671264681794,0.621779876813558,0.480811838203701" Connections="1138" ForcefieldType="h1" Charge="0.053" Components="H">
							<Properties Force="218.136581644667,261.855339151854,-29.0653440908215" RelativeVelocity="0.49194852547599,-0.611639149793359,0.189452545087326"/>
						</Atom3d>
						<Bond ID="1138" Mapping="409" Parent="89" Hidden="1" Connects="1125,1137"/>
						<Atom3d ID="1139" HasProperties="1" Mapping="409" Parent="89" UserID="387" DisplayStyle="Line" Hidden="1" XYZ="0.955290012379494,0.680698321211041,0.432119089023629" Connections="1140" ForcefieldType="h1o" Charge="0.41" Components="H">
							<Properties Force="71.4835273386913,117.569162751567,156.230454987346" RelativeVelocity="0.81933384460246,0.161162764653624,-0.0401275126029756"/>
						</Atom3d>
						<Bond ID="1140" Mapping="409" Parent="89" Hidden="1" Connects="1127,1139"/>
						<Molecule ID="89" Mapping="409" Parent="2" Children="ci(18):17+1124,4473" Name="Sketch 24" XYZ="-0.267439056824546,-0.0764111590887456,-0.152822318177482"/>
						<Atom3d ID="1141" HasProperties="1" Mapping="409" Parent="91" UserID="388" DisplayStyle="Line" XYZ="1.51654012397381,-0.0201508017819046,0.200984636596855" Connections="1143,1147,1149,1151" ForcefieldType="c4" Charge="-0.159" Components="C" Visible="0">
							<Properties Force="-748.908248785166,980.450380069982,-1488.33211377027" RelativeVelocity="-0.0555598611048548,0.419347784349572,-0.179720805671607"/>
						</Atom3d>
						<Atom3d ID="1142" HasProperties="1" Mapping="409" Parent="91" UserID="389" DisplayStyle="Line" XYZ="1.56172912356886,0.00508406975879602,0.188500426934426" Connections="1143,1145,1153,1155" ForcefieldType="c4o" Charge="0.054" Components="C" Visible="0">
							<Properties Force="231.944094102549,-469.585906400872,-69.1256428129806" RelativeVelocity="-0.123648386665607,-0.0253706393746954,-0.259799054624402"/>
						</Atom3d>
						<Bond ID="1143" Mapping="409" Parent="91" Connects="1141,1142" Visible="0"/>
						<Atom3d ID="1144" HasProperties="1" Mapping="409" Parent="91" UserID="390" DisplayStyle="Line" XYZ="1.59625773918641,-0.0324449124351844,0.188452574141158" Connections="1145,1157" ForcefieldType="o2h" Charge="-0.57" Components="O" Visible="0">
							<Properties Force="-267.369826318202,166.445442478657,204.290310282396" RelativeVelocity="-0.00682963164855838,-0.0139070209728245,-0.138020944666762"/>
						</Atom3d>
						<Bond ID="1145" Mapping="409" Parent="91" Connects="1142,1144" Visible="0"/>
						<Atom3d ID="1146" HasProperties="1" Mapping="409" Parent="91" UserID="391" DisplayStyle="Line" Hidden="1" XYZ="1.48400345413538,0.00265550726927023,0.195675402680831" Connections="1147" ForcefieldType="h1" Charge="0.053" Components="H" Visible="0">
							<Properties Force="405.32265825775,-301.792324994913,118.157663305722" RelativeVelocity="-0.499686025930946,-0.93097052683049,0.254346475629211"/>
						</Atom3d>
						<Bond ID="1147" Mapping="409" Parent="91" Hidden="1" Connects="1141,1146" Visible="0"/>
						<Atom3d ID="1148" HasProperties="1" Mapping="409" Parent="91" UserID="392" DisplayStyle="Line" Hidden="1" XYZ="1.51811301706449,-0.0309837489874909,0.236170480880307" Connections="1149" ForcefieldType="h1" Charge="0.053" Components="H" Visible="0">
							<Properties Force="-19.4544180233014,-547.938065620222,1352.08616694983" RelativeVelocity="-0.255412987095764,0.302262824110793,0.14042735339779"/>
						</Atom3d>
						<Bond ID="1149" Mapping="409" Parent="91" Hidden="1" Connects="1141,1148" Visible="0"/>
						<Atom3d ID="1150" HasProperties="1" Mapping="409" Parent="91" UserID="393" DisplayStyle="Line" Hidden="1" XYZ="1.51384264600267,-0.0499934101024909,0.176883955427469" Connections="1151" ForcefieldType="h1" Charge="0.053" Components="H" Visible="0">
							<Properties Force="-211.809468715974,-219.898777907083,58.332941806018" RelativeVelocity="1.21548179988476,-0.415737170630922,-1.2276357847233"/>
						</Atom3d>
						<Bond ID="1151" Mapping="409" Parent="91" Hidden="1" Connects="1141,1150" Visible="0"/>
						<Atom3d ID="1152" HasProperties="1" Mapping="409" Parent="91" UserID="394" DisplayStyle="Line" Hidden="1" XYZ="1.56670282009028,0.0314684653364264,0.21576361461297" Connections="1153" ForcefieldType="h1" Charge="0.053" Components="H" Visible="0">
							<Properties Force="438.212810311122,373.801671772002,346.667124984877" RelativeVelocity="0.553439509965778,-1.19430997402776,0.299892530838397"/>
						</Atom3d>
						<Bond ID="1153" Mapping="409" Parent="91" Hidden="1" Connects="1142,1152" Visible="0"/>
						<Atom3d ID="1154" HasProperties="1" Mapping="409" Parent="91" UserID="395" DisplayStyle="Line" Hidden="1" XYZ="1.55959385953646,0.0231956637198068,0.154050988493157" Connections="1155" ForcefieldType="h1" Charge="0.053" Components="H" Visible="0">
							<Properties Force="50.7108387817678,-0.335830242290868,-108.674365397962" RelativeVelocity="-0.222396297890482,-0.702084295409742,0.0540894910513693"/>
						</Atom3d>
						<Bond ID="1155" Mapping="409" Parent="91" Hidden="1" Connects="1142,1154" Visible="0"/>
						<Atom3d ID="1156" HasProperties="1" Mapping="409" Parent="91" UserID="396" DisplayStyle="Line" Hidden="1" XYZ="1.62824358633373,-0.0205834960660666,0.189481445351473" Connections="1157" ForcefieldType="h1o" Charge="0.41" Components="H" Visible="0">
							<Properties Force="36.6391207935134,172.299127169567,-129.073794470807" RelativeVelocity="0.336198844415271,-0.425896708930748,0.126612885683538"/>
						</Atom3d>
						<Bond ID="1157" Mapping="409" Parent="91" Hidden="1" Connects="1144,1156" Visible="0"/>
						<Molecule ID="91" Mapping="409" Parent="2" Children="ci(18):17+1141,4474" Name="Sketch 24" XYZ="-0.267439056824546,-0.0764111590887456,-0.152822318177482" Visible="0"/>
						<Atom3d ID="1158" HasProperties="1" Mapping="409" Parent="93" UserID="397" DisplayStyle="Line" XYZ="-0.226817540922959,0.38143263133374,0.00425721331522727" Connections="1160,1164,1166,1168" ForcefieldType="c4" Charge="-0.159" Components="C" Visible="0">
							<Properties Force="41.0734073649061,398.753099940474,192.489336614272" RelativeVelocity="-0.00409405240622508,-0.0425231719881595,-0.0150688255065859"/>
						</Atom3d>
						<Atom3d ID="1159" HasProperties="1" Mapping="409" Parent="93" UserID="398" DisplayStyle="Line" XYZ="-0.21760757167589,0.359403888699274,-0.0446651681970137" Connections="1160,1162,1170,1172" ForcefieldType="c4o" Charge="0.054" Components="C" Visible="0">
							<Properties Force="611.760814461142,-726.972352776272,29.1480472446177" RelativeVelocity="0.0908975154817513,0.00532532633352827,-0.0401111334223066"/>
						</Atom3d>
						<Bond ID="1160" Mapping="409" Parent="93" Connects="1158,1159" Visible="0"/>
						<Atom3d ID="1161" HasProperties="1" Mapping="409" Parent="93" UserID="399" DisplayStyle="Line" XYZ="-0.254271983442385,0.368669054440386,-0.0769029580450528" Connections="1162,1174" ForcefieldType="o2h" Charge="-0.57" Components="O" Visible="0">
							<Properties Force="-476.522181348002,32.4565091550658,-1142.042827203" RelativeVelocity="-0.0378850302769532,-0.0567207571827543,-0.0263634630559411"/>
						</Atom3d>
						<Bond ID="1162" Mapping="409" Parent="93" Connects="1159,1161" Visible="0"/>
						<Atom3d ID="1163" HasProperties="1" Mapping="409" Parent="93" UserID="400" DisplayStyle="Line" Hidden="1" XYZ="-0.249581925434717,0.412527504131134,-0.00453070109622174" Connections="1164" ForcefieldType="h1" Charge="0.053" Components="H" Visible="0">
							<Properties Force="159.556207243178,-154.955025486154,432.78105064871" RelativeVelocity="-0.345503989990123,-0.18267975146338,0.437163074452648"/>
						</Atom3d>
						<Bond ID="1164" Mapping="409" Parent="93" Hidden="1" Connects="1158,1163" Visible="0"/>
						<Atom3d ID="1165" HasProperties="1" Mapping="409" Parent="93" UserID="401" DisplayStyle="Line" Hidden="1" XYZ="-0.19473207258891,0.394152875797825,0.0257725959847612" Connections="1166" ForcefieldType="h1" Charge="0.053" Components="H" Visible="0">
							<Properties Force="-491.857480097661,-173.84530716157,-680.361180003358" RelativeVelocity="-0.0287415085698227,0.355933654206298,-0.712840890712011"/>
						</Atom3d>
						<Bond ID="1166" Mapping="409" Parent="93" Hidden="1" Connects="1158,1165" Visible="0"/>
						<Atom3d ID="1167" HasProperties="1" Mapping="409" Parent="93" UserID="402" DisplayStyle="Line" Hidden="1" XYZ="-0.245749041938497,0.357647949719831,0.0295198315280152" Connections="1168" ForcefieldType="h1" Charge="0.053" Components="H" Visible="0">
							<Properties Force="-37.8068481410757,219.776938253758,-306.095248457114" RelativeVelocity="-0.613267410791463,1.06305968444884,-0.497756353766855"/>
						</Atom3d>
						<Bond ID="1168" Mapping="409" Parent="93" Hidden="1" Connects="1158,1167" Visible="0"/>
						<Atom3d ID="1169" HasProperties="1" Mapping="409" Parent="93" UserID="403" DisplayStyle="Line" Hidden="1" XYZ="-0.218736105998245,0.320671949238745,-0.0432266891474297" Connections="1170" ForcefieldType="h1" Charge="0.053" Components="H" Visible="0">
							<Properties Force="486.538853219185,-206.233507059257,348.280102575494" RelativeVelocity="-0.690957806745213,0.457513235173864,-0.461732317324415"/>
						</Atom3d>
						<Bond ID="1170" Mapping="409" Parent="93" Hidden="1" Connects="1159,1169" Visible="0"/>
						<Atom3d ID="1171" HasProperties="1" Mapping="409" Parent="93" UserID="404" DisplayStyle="Line" Hidden="1" XYZ="-0.183100892083324,0.369794813209461,-0.0605309284000586" Connections="1172" ForcefieldType="h1" Charge="0.053" Components="H" Visible="0">
							<Properties Force="-41.0353548542243,45.1194458643855,159.57718128922" RelativeVelocity="0.287080320475334,-0.344434435911727,0.0876944565147132"/>
						</Atom3d>
						<Bond ID="1172" Mapping="409" Parent="93" Hidden="1" Connects="1159,1171" Visible="0"/>
						<Atom3d ID="1173" HasProperties="1" Mapping="409" Parent="93" UserID="405" DisplayStyle="Line" Hidden="1" XYZ="-0.245895802006242,0.350722106000678,-0.106556500130323" Connections="1174" ForcefieldType="h1o" Charge="0.41" Components="H" Visible="0">
							<Properties Force="-189.865902282896,698.723245134196,968.902190858789" RelativeVelocity="0.214423374370058,1.14459230175654,-0.103320539068667"/>
						</Atom3d>
						<Bond ID="1174" Mapping="409" Parent="93" Hidden="1" Connects="1161,1173" Visible="0"/>
						<Molecule ID="93" Mapping="409" Parent="2" Children="ci(18):17+1158,4475" Name="Sketch 24" XYZ="-0.267439056824546,-0.0764111590887456,-0.152822318177482" Visible="0"/>
						<Atom3d ID="1175" HasProperties="1" Mapping="409" Parent="95" UserID="406" DisplayStyle="Line" XYZ="0.765114715490094,2.08465844891109,-0.0628490490533571" Connections="1177,1181,1183,1185" ForcefieldType="c4" Charge="-0.159" Components="C" Visible="0">
							<Properties Force="972.476105995224,422.763722375024,-391.091134659097" RelativeVelocity="0.393439381951387,-0.0976969891263464,-0.16098336616254"/>
						</Atom3d>
						<Atom3d ID="1176" HasProperties="1" Mapping="409" Parent="95" UserID="407" DisplayStyle="Line" XYZ="0.800651593337344,2.04684140867238,-0.0503592688375808" Connections="1177,1179,1187,1189" ForcefieldType="c4o" Charge="0.054" Components="C" Visible="0">
							<Properties Force="376.437196050874,410.203245148063,165.513900727263" RelativeVelocity="0.187104679018408,0.0101193549867037,-0.0308681049294863"/>
						</Atom3d>
						<Bond ID="1177" Mapping="409" Parent="95" Connects="1175,1176" Visible="0"/>
						<Atom3d ID="1178" HasProperties="1" Mapping="409" Parent="95" UserID="408" DisplayStyle="Line" XYZ="0.817406251853944,2.02360227879833,-0.0918772244986537" Connections="1179,1191" ForcefieldType="o2h" Charge="-0.57" Components="O" Visible="0">
							<Properties Force="-523.637888060252,283.658094824643,31.6171156437903" RelativeVelocity="-0.133412200789235,0.01911726233147,0.0493546675032989"/>
						</Atom3d>
						<Bond ID="1179" Mapping="409" Parent="95" Connects="1176,1178" Visible="0"/>
						<Atom3d ID="1180" HasProperties="1" Mapping="409" Parent="95" UserID="409" DisplayStyle="Line" Hidden="1" XYZ="0.759465088527474,2.1076259413532,-0.0330889474737228" Connections="1181" ForcefieldType="h1" Charge="0.053" Components="H" Visible="0">
							<Properties Force="-413.387022561026,187.581148938851,646.453464871938" RelativeVelocity="0.210036293741718,0.602473283159039,-0.102561691468451"/>
						</Atom3d>
						<Bond ID="1181" Mapping="409" Parent="95" Hidden="1" Connects="1175,1180" Visible="0"/>
						<Atom3d ID="1182" HasProperties="1" Mapping="409" Parent="95" UserID="410" DisplayStyle="Line" Hidden="1" XYZ="0.732261830680221,2.06958412388104,-0.075604754866529" Connections="1183" ForcefieldType="h1" Charge="0.053" Components="H" Visible="0">
							<Properties Force="-304.906107034512,52.9476048299078,-281.202924814414" RelativeVelocity="-0.144176524073698,-0.741479748266731,0.0928731555269223"/>
						</Atom3d>
						<Bond ID="1183" Mapping="409" Parent="95" Hidden="1" Connects="1175,1182" Visible="0"/>
						<Atom3d ID="1184" HasProperties="1" Mapping="409" Parent="95" UserID="411" DisplayStyle="Line" Hidden="1" XYZ="0.783781649901864,2.10946599788096,-0.0875855423497479" Connections="1185" ForcefieldType="h1" Charge="0.053" Components="H" Visible="0">
							<Properties Force="-456.859685371738,-315.836263031858,-170.947622403646" RelativeVelocity="0.41062268980028,0.161265168585245,-0.035582864572121"/>
						</Atom3d>
						<Bond ID="1185" Mapping="409" Parent="95" Hidden="1" Connects="1175,1184" Visible="0"/>
						<Atom3d ID="1186" HasProperties="1" Mapping="409" Parent="95" UserID="412" DisplayStyle="Line" Hidden="1" XYZ="0.785250754111474,2.02276021662415,-0.0246416078019858" Connections="1187" ForcefieldType="h1" Charge="0.053" Components="H" Visible="0">
							<Properties Force="-191.014098483093,-421.361949616325,102.865980813777" RelativeVelocity="-1.14954253098236,-0.644561886717306,-0.242313267909849"/>
						</Atom3d>
						<Bond ID="1187" Mapping="409" Parent="95" Hidden="1" Connects="1176,1186" Visible="0"/>
						<Atom3d ID="1188" HasProperties="1" Mapping="409" Parent="95" UserID="413" DisplayStyle="Line" Hidden="1" XYZ="0.830648163866744,2.0644988494656,-0.0314985132443777" Connections="1189" ForcefieldType="h1" Charge="0.053" Components="H" Visible="0">
							<Properties Force="-50.4215920634961,-137.905228138838,-151.38711847765" RelativeVelocity="-0.418866847130958,-0.414505470442863,0.31426466318068"/>
						</Atom3d>
						<Bond ID="1189" Mapping="409" Parent="95" Hidden="1" Connects="1176,1188" Visible="0"/>
						<Atom3d ID="1190" HasProperties="1" Mapping="409" Parent="95" UserID="414" DisplayStyle="Line" Hidden="1" XYZ="0.839020182320054,2.00134885342949,-0.0793206497734238" Connections="1191" ForcefieldType="h1o" Charge="0.41" Components="H" Visible="0">
							<Properties Force="588.934244113144,-490.319186439464,80.1028137799654" RelativeVelocity="0.525769291992443,0.903111905501254,0.556946389547599"/>
						</Atom3d>
						<Bond ID="1191" Mapping="409" Parent="95" Hidden="1" Connects="1178,1190" Visible="0"/>
						<Molecule ID="95" Mapping="409" Parent="2" Children="ci(18):17+1175,4476" Name="Sketch 24" XYZ="-0.0641660310437882,-0.166432074177947,-0.152822318177482" Visible="0"/>
						<Atom3d ID="1192" HasProperties="1" Mapping="409" Parent="97" UserID="415" DisplayStyle="Line" XYZ="-1.78123904652055,0.753618815368641,1.77729775038972" Connections="1194,1198,1200,1202" ForcefieldType="c4" Charge="-0.159" Components="C" Visible="0">
							<Properties Force="92.7039278647087,290.299971863545,76.4292393464079" RelativeVelocity="-0.225418033003368,-0.0840796528613275,0.171346453717409"/>
						</Atom3d>
						<Atom3d ID="1193" HasProperties="1" Mapping="409" Parent="97" UserID="416" DisplayStyle="Line" XYZ="-1.78413164112253,0.747294427614426,1.82996021337882" Connections="1194,1196,1204,1206" ForcefieldType="c4o" Charge="0.054" Components="C" Visible="0">
							<Properties Force="449.519728042506,-1121.51438386553,-120.847066378713" RelativeVelocity="-0.32650604234851,0.0052424146237429,-0.0746935307568918"/>
						</Atom3d>
						<Bond ID="1194" Mapping="409" Parent="97" Connects="1192,1193" Visible="0"/>
						<Atom3d ID="1195" HasProperties="1" Mapping="409" Parent="97" UserID="417" DisplayStyle="Line" XYZ="-1.78347892726274,0.697231736592098,1.84211070820661" Connections="1196,1208" ForcefieldType="o2h" Charge="-0.57" Components="O" Visible="0">
							<Properties Force="698.106830402387,462.763452793146,403.533182815908" RelativeVelocity="0.141727746900633,0.0531297445636907,0.0972580263879084"/>
						</Atom3d>
						<Bond ID="1196" Mapping="409" Parent="97" Connects="1193,1195" Visible="0"/>
						<Atom3d ID="1197" HasProperties="1" Mapping="409" Parent="97" UserID="418" DisplayStyle="Line" Hidden="1" XYZ="-1.81102934672529,0.734301659160547,1.7631585750621" Connections="1198" ForcefieldType="h1" Charge="0.053" Components="H" Visible="0">
							<Properties Force="-328.464773952733,-240.159954743888,-404.833169489053" RelativeVelocity="0.768256050977942,-1.20823858379415,0.0621110221197681"/>
						</Atom3d>
						<Bond ID="1198" Mapping="409" Parent="97" Hidden="1" Connects="1192,1197" Visible="0"/>
						<Atom3d ID="1199" HasProperties="1" Mapping="409" Parent="97" UserID="419" DisplayStyle="Line" Hidden="1" XYZ="-1.74799983957029,0.739772237787717,1.76099734084087" Connections="1200" ForcefieldType="h1" Charge="0.053" Components="H" Visible="0">
							<Properties Force="-196.922503057341,295.883364244232,168.778251424011" RelativeVelocity="-0.0294495732509268,1.81876174834682,-1.55045601159739"/>
						</Atom3d>
						<Bond ID="1200" Mapping="409" Parent="97" Hidden="1" Connects="1192,1199" Visible="0"/>
						<Atom3d ID="1201" HasProperties="1" Mapping="409" Parent="97" UserID="420" DisplayStyle="Line" Hidden="1" XYZ="-1.78760767513278,0.79177682517943,1.77248094746609" Connections="1202" ForcefieldType="h1" Charge="0.053" Components="H" Visible="0">
							<Properties Force="275.438031666277,-132.909289968232,-486.299475965016" RelativeVelocity="0.640633806904223,-0.277949354322659,-0.00518369207586062"/>
						</Atom3d>
						<Bond ID="1202" Mapping="409" Parent="97" Hidden="1" Connects="1192,1201" Visible="0"/>
						<Atom3d ID="1203" HasProperties="1" Mapping="409" Parent="97" UserID="421" DisplayStyle="Line" Hidden="1" XYZ="-1.81720204516414,0.761242640292832,1.84136142709124" Connections="1204" ForcefieldType="h1" Charge="0.053" Components="H" Visible="0">
							<Properties Force="-823.400157261516,162.222033494661,304.833287955" RelativeVelocity="0.0390081603910484,-0.0518854466187129,0.509808569888773"/>
						</Atom3d>
						<Bond ID="1204" Mapping="409" Parent="97" Hidden="1" Connects="1193,1203" Visible="0"/>
						<Atom3d ID="1205" HasProperties="1" Mapping="409" Parent="97" UserID="422" DisplayStyle="Line" Hidden="1" XYZ="-1.75767575258281,0.76894126633041,1.84782202027147" Connections="1206" ForcefieldType="h1" Charge="0.053" Components="H" Visible="0">
							<Properties Force="387.436297133392,-112.270618234783,305.701498399398" RelativeVelocity="0.42277228928321,-0.0450106736514213,0.578159160536263"/>
						</Atom3d>
						<Bond ID="1206" Mapping="409" Parent="97" Hidden="1" Connects="1193,1205" Visible="0"/>
						<Atom3d ID="1207" HasProperties="1" Mapping="409" Parent="97" UserID="423" DisplayStyle="Line" Hidden="1" XYZ="-1.75004588762052,0.690014544708859,1.84889874481283" Connections="1208" ForcefieldType="h1o" Charge="0.41" Components="H" Visible="0">
							<Properties Force="-495.341078843363,220.282185243189,-271.939116736957" RelativeVelocity="-0.315067437139665,-0.175983193537224,-0.539490105320742"/>
						</Atom3d>
						<Bond ID="1208" Mapping="409" Parent="97" Hidden="1" Connects="1195,1207" Visible="0"/>
						<Molecule ID="97" Mapping="409" Parent="2" Children="ci(18):17+1192,4477" Name="Sketch 24" XYZ="-0.267439056824546,-0.0764111590887456,-0.152822318177482" Visible="0"/>
						<Atom3d ID="1209" HasProperties="1" Mapping="409" Parent="99" UserID="424" DisplayStyle="Line" XYZ="-1.20950787798113,-0.852432995042761,1.12203493620089" Connections="1211,1215,1217,1219" ForcefieldType="c4" Charge="-0.159" Components="C" Visible="0">
							<Properties Force="329.190033096443,-463.282402703261,-647.611920304313" RelativeVelocity="0.117003366638397,-0.189338420265631,-0.0245805161963306"/>
						</Atom3d>
						<Atom3d ID="1210" HasProperties="1" Mapping="409" Parent="99" UserID="425" DisplayStyle="Line" XYZ="-1.16856960029283,-0.853152510533966,1.0869283179607" Connections="1211,1213,1221,1223" ForcefieldType="c4o" Charge="0.054" Components="C" Visible="0">
							<Properties Force="822.74864611904,-183.616484689437,959.72279502609" RelativeVelocity="-0.0290307571260897,-0.099454344287281,-0.278519849263716"/>
						</Atom3d>
						<Bond ID="1211" Mapping="409" Parent="99" Connects="1209,1210" Visible="0"/>
						<Atom3d ID="1212" HasProperties="1" Mapping="409" Parent="99" UserID="426" DisplayStyle="Line" XYZ="-1.12747957470637,-0.837612227444205,1.11216946225211" Connections="1213,1225" ForcefieldType="o2h" Charge="-0.57" Components="O" Visible="0">
							<Properties Force="822.660969875838,514.612778787143,-217.222414040199" RelativeVelocity="0.0941162441378617,-0.0692515310573635,0.372088688331937"/>
						</Atom3d>
						<Bond ID="1213" Mapping="409" Parent="99" Connects="1210,1212" Visible="0"/>
						<Atom3d ID="1214" HasProperties="1" Mapping="409" Parent="99" UserID="427" DisplayStyle="Line" Hidden="1" XYZ="-1.20843919819482,-0.883811873211324,1.14474431810253" Connections="1215" ForcefieldType="h1" Charge="0.053" Components="H" Visible="0">
							<Properties Force="-41.2412953918085,118.674554689757,317.746320195497" RelativeVelocity="-0.00711515628172301,-0.739650778959874,0.471907706935414"/>
						</Atom3d>
						<Bond ID="1215" Mapping="409" Parent="99" Hidden="1" Connects="1209,1214" Visible="0"/>
						<Atom3d ID="1216" HasProperties="1" Mapping="409" Parent="99" UserID="428" DisplayStyle="Line" Hidden="1" XYZ="-1.2395736963674,-0.855482822963325,1.09840598669668" Connections="1217" ForcefieldType="h1" Charge="0.053" Components="H" Visible="0">
							<Properties Force="-651.124169742487,-56.6004477850327,115.426973493892" RelativeVelocity="0.599318772322596,0.34746397623676,-0.285864771043457"/>
						</Atom3d>
						<Bond ID="1217" Mapping="409" Parent="99" Hidden="1" Connects="1209,1216" Visible="0"/>
						<Atom3d ID="1218" HasProperties="1" Mapping="409" Parent="99" UserID="429" DisplayStyle="Line" Hidden="1" XYZ="-1.21147821727495,-0.818435523464377,1.14097453661774" Connections="1219" ForcefieldType="h1" Charge="0.053" Components="H" Visible="0">
							<Properties Force="78.7148637850452,-127.695562322714,93.8903287759166" RelativeVelocity="-0.0868350273404142,-0.402163650721827,-0.142180533632899"/>
						</Atom3d>
						<Bond ID="1219" Mapping="409" Parent="99" Hidden="1" Connects="1209,1218" Visible="0"/>
						<Atom3d ID="1220" HasProperties="1" Mapping="409" Parent="99" UserID="430" DisplayStyle="Line" Hidden="1" XYZ="-1.1782093759639,-0.827788008092133,1.06041950494068" Connections="1221" ForcefieldType="h1" Charge="0.053" Components="H" Visible="0">
							<Properties Force="6.93791265715265,355.653719241465,-694.928042121642" RelativeVelocity="-0.0718111496075697,0.444614709207946,0.808553120483075"/>
						</Atom3d>
						<Bond ID="1221" Mapping="409" Parent="99" Hidden="1" Connects="1210,1220" Visible="0"/>
						<Atom3d ID="1222" HasProperties="1" Mapping="409" Parent="99" UserID="431" DisplayStyle="Line" Hidden="1" XYZ="-1.15911238267994,-0.888800847779292,1.07236173846169" Connections="1223" ForcefieldType="h1" Charge="0.053" Components="H" Visible="0">
							<Properties Force="-459.539096811843,249.210080953102,-70.6301066479397" RelativeVelocity="-0.35555057937025,-0.0138117051889577,0.644854644220531"/>
						</Atom3d>
						<Bond ID="1223" Mapping="409" Parent="99" Hidden="1" Connects="1210,1222" Visible="0"/>
						<Atom3d ID="1224" HasProperties="1" Mapping="409" Parent="99" UserID="432" DisplayStyle="Line" Hidden="1" XYZ="-1.10328309534757,-0.824336107630806,1.08944179154939" Connections="1225" ForcefieldType="h1o" Charge="0.41" Components="H" Visible="0">
							<Properties Force="-1017.84863048437,-486.192156338637,332.095423494868" RelativeVelocity="0.0621894088305649,1.47679670287374,-0.86467243620074"/>
						</Atom3d>
						<Bond ID="1225" Mapping="409" Parent="99" Hidden="1" Connects="1212,1224" Visible="0"/>
						<Molecule ID="99" Mapping="409" Parent="2" Children="ci(18):17+1209,4478" Name="Sketch 24" XYZ="-0.267439056824546,-0.0764111590887456,-0.152822318177482" Visible="0"/>
						<Atom3d ID="1226" HasProperties="1" Mapping="409" Parent="101" UserID="433" DisplayStyle="Line" XYZ="-0.0484567997468932,0.756240769445413,-0.0603983680874943" Connections="1228,1232,1234,1236" ForcefieldType="c4" Charge="-0.159" Components="C" Visible="0">
							<Properties Force="-723.172703021974,-191.351359260824,-1165.46282742242" RelativeVelocity="-0.18294329290135,-0.331601052864221,-0.124794540015399"/>
						</Atom3d>
						<Atom3d ID="1227" HasProperties="1" Mapping="409" Parent="101" UserID="434" DisplayStyle="Line" XYZ="-0.0428635865481362,0.79510000914387,-0.0248924696502008" Connections="1228,1230,1238,1240" ForcefieldType="c4o" Charge="0.054" Components="C" Visible="0">
							<Properties Force="692.404915151067,-1451.11719206514,1639.76517028355" RelativeVelocity="-0.11926813581333,0.178166212894116,0.00712019886249136"/>
						</Atom3d>
						<Bond ID="1228" Mapping="409" Parent="101" Connects="1226,1227" Visible="0"/>
						<Atom3d ID="1229" HasProperties="1" Mapping="409" Parent="101" UserID="435" DisplayStyle="Line" XYZ="-0.000283779531644233,0.819775319138242,-0.0288217806018967" Connections="1230,1242" ForcefieldType="o2h" Charge="-0.57" Components="O" Visible="0">
							<Properties Force="770.55119408561,79.2720611091932,405.39672560522" RelativeVelocity="0.0865062527378553,-0.264396716532764,0.0949247110201658"/>
						</Atom3d>
						<Bond ID="1230" Mapping="409" Parent="101" Connects="1227,1229" Visible="0"/>
						<Atom3d ID="1231" HasProperties="1" Mapping="409" Parent="101" UserID="436" DisplayStyle="Line" Hidden="1" XYZ="-0.0276403402015132,0.724296886976893,-0.0554699288038309" Connections="1232" ForcefieldType="h1" Charge="0.053" Components="H" Visible="0">
							<Properties Force="444.318038360927,-130.211425982715,293.380563606922" RelativeVelocity="0.59364089079152,-1.44021084267792,0.19000605906493"/>
						</Atom3d>
						<Bond ID="1232" Mapping="409" Parent="101" Hidden="1" Connects="1226,1231" Visible="0"/>
						<Atom3d ID="1233" HasProperties="1" Mapping="409" Parent="101" UserID="437" DisplayStyle="Line" Hidden="1" XYZ="-0.0374160147707442,0.771132176096795,-0.0958255748050328" Connections="1234" ForcefieldType="h1" Charge="0.053" Components="H" Visible="0">
							<Properties Force="-390.551489781372,-302.962024461476,303.019076594207" RelativeVelocity="-0.356592653344908,-0.284404740905121,0.46560047147289"/>
						</Atom3d>
						<Bond ID="1234" Mapping="409" Parent="101" Hidden="1" Connects="1226,1233" Visible="0"/>
						<Atom3d ID="1235" HasProperties="1" Mapping="409" Parent="101" UserID="438" DisplayStyle="Line" Hidden="1" XYZ="-0.0861852073986732,0.741900322394044,-0.0612141086520109" Connections="1236" ForcefieldType="h1" Charge="0.053" Components="H" Visible="0">
							<Properties Force="506.523379720586,451.376791335947,-131.826886339942" RelativeVelocity="0.187610577108653,-0.812026311505153,0.00850809475489622"/>
						</Atom3d>
						<Bond ID="1236" Mapping="409" Parent="101" Hidden="1" Connects="1226,1235" Visible="0"/>
						<Atom3d ID="1237" HasProperties="1" Mapping="409" Parent="101" UserID="439" DisplayStyle="Line" Hidden="1" XYZ="-0.0418609256463722,0.7785037379599,0.0117928752021202" Connections="1238" ForcefieldType="h1" Charge="0.053" Components="H" Visible="0">
							<Properties Force="-96.5005554993394,250.314754435361,-495.276112007743" RelativeVelocity="-0.0687373072161682,0.0602933923697544,0.792269812947139"/>
						</Atom3d>
						<Bond ID="1238" Mapping="409" Parent="101" Hidden="1" Connects="1227,1237" Visible="0"/>
						<Atom3d ID="1239" HasProperties="1" Mapping="409" Parent="101" UserID="440" DisplayStyle="Line" Hidden="1" XYZ="-0.0717837357229242,0.81827180215161,-0.0240653686540368" Connections="1240" ForcefieldType="h1" Charge="0.053" Components="H" Visible="0">
							<Properties Force="-1107.67185757805,874.774144901577,-123.839894982236" RelativeVelocity="-0.968408886762751,-0.71440085892312,-0.39517493358798"/>
						</Atom3d>
						<Bond ID="1240" Mapping="409" Parent="101" Hidden="1" Connects="1227,1239" Visible="0"/>
						<Atom3d ID="1241" HasProperties="1" Mapping="409" Parent="101" UserID="441" DisplayStyle="Line" Hidden="1" XYZ="-0.00520631604867924,0.838810176058956,-0.0558326072761006" Connections="1242" ForcefieldType="h1o" Charge="0.41" Components="H" Visible="0">
							<Properties Force="-96.6111860587891,488.879583601599,-743.737624386147" RelativeVelocity="0.155674785385386,0.402553744618101,0.816846382713558"/>
						</Atom3d>
						<Bond ID="1242" Mapping="409" Parent="101" Hidden="1" Connects="1229,1241" Visible="0"/>
						<Molecule ID="101" Mapping="409" Parent="2" Children="ci(18):17+1226,4479" Name="Sketch 24" XYZ="-0.00630489769541123,0.200214025763615,-0.152822318177482" Visible="0"/>
						<Atom3d ID="1243" HasProperties="1" Mapping="409" Parent="103" UserID="442" DisplayStyle="Line" XYZ="1.26695452496617,1.06147255584964,1.49048024282754" Connections="1245,1249,1251,1253" ForcefieldType="c4" Charge="-0.159" Components="C" Visible="0">
							<Properties Force="-379.160833873696,-626.325499760592,667.031705984051" RelativeVelocity="0.163137990200337,-0.0468328393740775,-0.0729193551903943"/>
						</Atom3d>
						<Atom3d ID="1244" HasProperties="1" Mapping="409" Parent="103" UserID="443" DisplayStyle="Line" XYZ="1.21399210028964,1.07100308153666,1.48746170934873" Connections="1245,1247,1255,1257" ForcefieldType="c4o" Charge="0.054" Components="C" Visible="0">
							<Properties Force="246.463636684006,358.758952540997,528.41210261184" RelativeVelocity="0.0456766859517837,0.180460643576308,-0.0620606506478253"/>
						</Atom3d>
						<Bond ID="1245" Mapping="409" Parent="103" Connects="1243,1244" Visible="0"/>
						<Atom3d ID="1246" HasProperties="1" Mapping="409" Parent="103" UserID="444" DisplayStyle="Line" XYZ="1.19630837444735,1.0302551729622,1.46613367202973" Connections="1247,1259" ForcefieldType="o2h" Charge="-0.57" Components="O" Visible="0">
							<Properties Force="-770.957171959595,-91.9220494384423,-508.53321468549" RelativeVelocity="-0.0562141912831175,0.089294623022959,-0.0412932420867335"/>
						</Atom3d>
						<Bond ID="1247" Mapping="409" Parent="103" Connects="1244,1246" Visible="0"/>
						<Atom3d ID="1248" HasProperties="1" Mapping="409" Parent="103" UserID="445" DisplayStyle="Line" Hidden="1" XYZ="1.28542713300991,1.06994659526344,1.45758996307409" Connections="1249" ForcefieldType="h1" Charge="0.053" Components="H" Visible="0">
							<Properties Force="80.8836617673305,-135.368591121796,-172.592642907258" RelativeVelocity="-0.132749242721959,0.311647509321053,-0.148715083023901"/>
						</Atom3d>
						<Bond ID="1249" Mapping="409" Parent="103" Hidden="1" Connects="1243,1248" Visible="0"/>
						<Atom3d ID="1250" HasProperties="1" Mapping="409" Parent="103" UserID="446" DisplayStyle="Line" Hidden="1" XYZ="1.27159458596321,1.02339131041328,1.50211615394778" Connections="1251" ForcefieldType="h1" Charge="0.053" Components="H" Visible="0">
							<Properties Force="76.822822764026,433.720216546516,-501.569243374627" RelativeVelocity="0.507725661410903,-0.201549155457102,-0.58919805547423"/>
						</Atom3d>
						<Bond ID="1251" Mapping="409" Parent="103" Hidden="1" Connects="1243,1250" Visible="0"/>
						<Atom3d ID="1252" HasProperties="1" Mapping="409" Parent="103" UserID="447" DisplayStyle="Line" Hidden="1" XYZ="1.28356966661213,1.08106508127176,1.51857636145659" Connections="1253" ForcefieldType="h1" Charge="0.053" Components="H" Visible="0">
							<Properties Force="294.376621023304,402.908325454923,316.633299736118" RelativeVelocity="0.585490470558705,0.675668064872309,0.890327060510783"/>
						</Atom3d>
						<Bond ID="1253" Mapping="409" Parent="103" Hidden="1" Connects="1243,1252" Visible="0"/>
						<Atom3d ID="1254" HasProperties="1" Mapping="409" Parent="103" UserID="448" DisplayStyle="Line" Hidden="1" XYZ="1.20753920353147,1.10292399297374,1.46537592728164" Connections="1255" ForcefieldType="h1" Charge="0.053" Components="H" Visible="0">
							<Properties Force="-72.3760534958481,-34.6945730561606,85.5662502106223" RelativeVelocity="0.237126724011718,-0.577910552605798,-0.453635076352144"/>
						</Atom3d>
						<Bond ID="1255" Mapping="409" Parent="103" Hidden="1" Connects="1244,1254" Visible="0"/>
						<Atom3d ID="1256" HasProperties="1" Mapping="409" Parent="103" UserID="449" DisplayStyle="Line" Hidden="1" XYZ="1.19405824555552,1.07516243635475,1.52238304574912" Connections="1257" ForcefieldType="h1" Charge="0.053" Components="H" Visible="0">
							<Properties Force="642.80661612857,143.378326344125,-580.248763261307" RelativeVelocity="-0.640583883865346,-0.0773878626045564,-0.223854322694733"/>
						</Atom3d>
						<Bond ID="1257" Mapping="409" Parent="103" Hidden="1" Connects="1244,1256" Visible="0"/>
						<Atom3d ID="1258" HasProperties="1" Mapping="409" Parent="103" UserID="450" DisplayStyle="Line" Hidden="1" XYZ="1.1650415891489,1.04229817004147,1.45848571541013" Connections="1259" ForcefieldType="h1o" Charge="0.41" Components="H" Visible="0">
							<Properties Force="-149.239890304107,-614.789421712055,-229.599618719853" RelativeVelocity="0.585134673383103,0.801206872600333,-0.107704891776685"/>
						</Atom3d>
						<Bond ID="1259" Mapping="409" Parent="103" Hidden="1" Connects="1246,1258" Visible="0"/>
						<Molecule ID="103" Mapping="409" Parent="2" Children="ci(18):17+1243,4480" Name="Sketch 24" XYZ="0.141040756982592,0.250952107710965,-0.152822318177482" Visible="0"/>
						<Atom3d ID="1260" HasProperties="1" Mapping="409" Parent="105" UserID="451" DisplayStyle="Line" XYZ="0.48574019110055,0.0240822584298874,0.654990662930168" Connections="1262,1266,1268,1270" ForcefieldType="c4" Charge="-0.159" Components="C">
							<Properties Force="434.158269833825,330.033140717162,-40.7551288203362" RelativeVelocity="-0.337046763642875,-0.157529753118962,-0.158382268692028"/>
						</Atom3d>
						<Atom3d ID="1261" HasProperties="1" Mapping="409" Parent="105" UserID="452" DisplayStyle="Line" XYZ="0.475991393483191,0.0762391430851784,0.649620533822096" Connections="1262,1264,1272,1274" ForcefieldType="c4o" Charge="0.054" Components="C">
							<Properties Force="599.304858794182,454.964860001452,-385.939262574961" RelativeVelocity="-0.00629870690580889,-0.0819974769209414,0.170580179739228"/>
						</Atom3d>
						<Bond ID="1262" Mapping="409" Parent="105" Connects="1260,1261"/>
						<Atom3d ID="1263" HasProperties="1" Mapping="409" Parent="105" UserID="453" DisplayStyle="Line" XYZ="0.463677788740165,0.0838302011764554,0.601235945810391" Connections="1264,1276" ForcefieldType="o2h" Charge="-0.57" Components="O">
							<Properties Force="257.990573948267,-828.934779255088,27.4479433951894" RelativeVelocity="-0.113613223186795,-0.12376864141996,-0.0791020880319945"/>
						</Atom3d>
						<Bond ID="1264" Mapping="409" Parent="105" Connects="1261,1263"/>
						<Atom3d ID="1265" HasProperties="1" Mapping="409" Parent="105" UserID="454" DisplayStyle="Line" Hidden="1" XYZ="0.493105612190616,0.0179376698610312,0.693101272517104" Connections="1266" ForcefieldType="h1" Charge="0.053" Components="H">
							<Properties Force="323.613907581463,-359.500353885938,-405.661065610167" RelativeVelocity="-0.134968693319985,-0.563564175029789,0.0981221678658375"/>
						</Atom3d>
						<Bond ID="1266" Mapping="409" Parent="105" Hidden="1" Connects="1260,1265"/>
						<Atom3d ID="1267" HasProperties="1" Mapping="409" Parent="105" UserID="455" DisplayStyle="Line" Hidden="1" XYZ="0.512655299753322,0.0129431070998225,0.628193343525302" Connections="1268" ForcefieldType="h1" Charge="0.053" Components="H">
							<Properties Force="151.877949890168,93.1947600966709,688.216568023908" RelativeVelocity="0.316616056267409,0.741094751216996,-0.266208485975857"/>
						</Atom3d>
						<Bond ID="1268" Mapping="409" Parent="105" Hidden="1" Connects="1260,1267"/>
						<Atom3d ID="1269" HasProperties="1" Mapping="409" Parent="105" UserID="456" DisplayStyle="Line" Hidden="1" XYZ="0.455069302672313,0.00560775358100833,0.643785529059864" Connections="1270" ForcefieldType="h1" Charge="0.053" Components="H">
							<Properties Force="-878.638419508459,-565.109031418508,-6.27367002732222" RelativeVelocity="0.537374726223149,0.0582143129502091,1.27932973139695"/>
						</Atom3d>
						<Bond ID="1270" Mapping="409" Parent="105" Hidden="1" Connects="1260,1269"/>
						<Atom3d ID="1271" HasProperties="1" Mapping="409" Parent="105" UserID="457" DisplayStyle="Line" Hidden="1" XYZ="0.511161634380239,0.0951369045995064,0.658458462413027" Connections="1272" ForcefieldType="h1" Charge="0.053" Components="H">
							<Properties Force="-927.779850146515,-97.1648229953946,-16.3525172918192" RelativeVelocity="0.479569900069261,0.458998097934379,-0.109945909102201"/>
						</Atom3d>
						<Bond ID="1272" Mapping="409" Parent="105" Hidden="1" Connects="1261,1271"/>
						<Atom3d ID="1273" HasProperties="1" Mapping="409" Parent="105" UserID="458" DisplayStyle="Line" Hidden="1" XYZ="0.445122001990648,0.0871568249621034,0.671262289625923" Connections="1274" ForcefieldType="h1" Charge="0.053" Components="H">
							<Properties Force="309.025557309169,120.475979769292,241.312929201952" RelativeVelocity="-0.195111761092307,-0.582705129164999,-0.255442133733363"/>
						</Atom3d>
						<Bond ID="1274" Mapping="409" Parent="105" Hidden="1" Connects="1261,1273"/>
						<Atom3d ID="1275" HasProperties="1" Mapping="409" Parent="105" UserID="459" DisplayStyle="Line" Hidden="1" XYZ="0.462403920278107,0.116593529004211,0.596731107434039" Connections="1276" ForcefieldType="h1o" Charge="0.41" Components="H">
							<Properties Force="-182.911666407231,936.873431368135,-70.5580621245955" RelativeVelocity="-0.243470288671655,-0.381478042190313,-0.426744051832715"/>
						</Atom3d>
						<Bond ID="1276" Mapping="409" Parent="105" Hidden="1" Connects="1263,1275"/>
						<Molecule ID="105" Mapping="409" Parent="2" Children="ci(18):17+1260,4481" Name="Sketch 24" XYZ="-0.267439056824546,-0.0764111590887456,-0.152822318177482"/>
						<Atom3d ID="1277" HasProperties="1" Mapping="409" Parent="107" UserID="460" DisplayStyle="Line" XYZ="-0.746081311767768,-0.467303342564171,-0.422690544045378" Connections="1279,1283,1285,1287" ForcefieldType="c4" Charge="-0.159" Components="C" Visible="0">
							<Properties Force="-678.249998936132,-200.702659573671,-821.862038962224" RelativeVelocity="-0.24306656705546,0.0242337720146479,0.30167740370241"/>
						</Atom3d>
						<Atom3d ID="1278" HasProperties="1" Mapping="409" Parent="107" UserID="461" DisplayStyle="Line" XYZ="-0.707105450580169,-0.439996168791596,-0.399810652826083" Connections="1279,1281,1289,1291" ForcefieldType="c4o" Charge="0.054" Components="C" Visible="0">
							<Properties Force="949.753149789248,-95.2603037468148,340.118157755802" RelativeVelocity="0.0168443999609767,0.109127749998473,-0.0511393654565902"/>
						</Atom3d>
						<Bond ID="1279" Mapping="409" Parent="107" Connects="1277,1278" Visible="0"/>
						<Atom3d ID="1280" HasProperties="1" Mapping="409" Parent="107" UserID="462" DisplayStyle="Line" XYZ="-0.713517696620006,-0.438353663406198,-0.350175736558482" Connections="1281,1293" ForcefieldType="o2h" Charge="-0.57" Components="O" Visible="0">
							<Properties Force="-273.633814054928,7.24738524815814,484.586329224418" RelativeVelocity="0.359392860513328,0.14263031905581,0.264005193723661"/>
						</Atom3d>
						<Bond ID="1281" Mapping="409" Parent="107" Connects="1278,1280" Visible="0"/>
						<Atom3d ID="1282" HasProperties="1" Mapping="409" Parent="107" UserID="463" DisplayStyle="Line" Hidden="1" XYZ="-0.752451846245584,-0.499217566978935,-0.401508995764137" Connections="1283" ForcefieldType="h1" Charge="0.053" Components="H" Visible="0">
							<Properties Force="150.58658642995,-275.250035679699,-87.3836554301188" RelativeVelocity="-0.0968720461475598,-0.293830633173814,0.928090023321654"/>
						</Atom3d>
						<Bond ID="1283" Mapping="409" Parent="107" Hidden="1" Connects="1277,1282" Visible="0"/>
						<Atom3d ID="1284" HasProperties="1" Mapping="409" Parent="107" UserID="464" DisplayStyle="Line" Hidden="1" XYZ="-0.738010504416054,-0.476606638360224,-0.461471631428" Connections="1285" ForcefieldType="h1" Charge="0.053" Components="H" Visible="0">
							<Properties Force="-193.876098745653,105.230872274702,791.758962704507" RelativeVelocity="-0.653707134219261,-0.357857497219894,0.379458244886587"/>
						</Atom3d>
						<Bond ID="1285" Mapping="409" Parent="107" Hidden="1" Connects="1277,1284" Visible="0"/>
						<Atom3d ID="1286" HasProperties="1" Mapping="409" Parent="107" UserID="465" DisplayStyle="Line" Hidden="1" XYZ="-0.780730577684083,-0.448833201278085,-0.421348858383824" Connections="1287" ForcefieldType="h1" Charge="0.053" Components="H" Visible="0">
							<Properties Force="161.376512625237,126.744430208545,-115.345866024841" RelativeVelocity="0.502780608555369,-0.951661970997404,0.253413439289757"/>
						</Atom3d>
						<Bond ID="1287" Mapping="409" Parent="107" Hidden="1" Connects="1277,1286" Visible="0"/>
						<Atom3d ID="1288" HasProperties="1" Mapping="409" Parent="107" UserID="466" DisplayStyle="Line" Hidden="1" XYZ="-0.699808805202741,-0.405476872077703,-0.414267707679199" Connections="1289" ForcefieldType="h1" Charge="0.053" Components="H" Visible="0">
							<Properties Force="-187.881024779387,605.61782081452,-270.467062615972" RelativeVelocity="0.140379326885163,-0.484429971782543,0.806894729689216"/>
						</Atom3d>
						<Bond ID="1289" Mapping="409" Parent="107" Hidden="1" Connects="1278,1288" Visible="0"/>
						<Atom3d ID="1290" HasProperties="1" Mapping="409" Parent="107" UserID="467" DisplayStyle="Line" Hidden="1" XYZ="-0.673657298623817,-0.459216425975075,-0.405975356052665" Connections="1291" ForcefieldType="h1" Charge="0.053" Components="H" Visible="0">
							<Properties Force="84.4721050890714,-115.942175598015,-29.7389062039795" RelativeVelocity="0.134623336967054,0.4018704891467,0.0671590093438432"/>
						</Atom3d>
						<Bond ID="1291" Mapping="409" Parent="107" Hidden="1" Connects="1278,1290" Visible="0"/>
						<Atom3d ID="1292" HasProperties="1" Mapping="409" Parent="107" UserID="468" DisplayStyle="Line" Hidden="1" XYZ="-0.705117559751498,-0.407926327796639,-0.336100472660333" Connections="1293" ForcefieldType="h1o" Charge="0.41" Components="H" Visible="0">
							<Properties Force="-86.4226352243012,-291.312332123606,-291.371386756623" RelativeVelocity="-1.13897150431978,0.222088905678471,0.82680211721512"/>
						</Atom3d>
						<Bond ID="1293" Mapping="409" Parent="107" Hidden="1" Connects="1280,1292" Visible="0"/>
						<Molecule ID="107" Mapping="409" Parent="2" Children="ci(18):17+1277,4482" Name="Sketch 24" XYZ="-0.568843481815366,-0.29695098399712,-0.152822318177482" Visible="0"/>
						<Atom3d ID="1294" HasProperties="1" Mapping="409" Parent="109" UserID="469" DisplayStyle="Line" XYZ="1.1403968303386,0.524109637711869,0.436792513259713" Connections="1296,1300,1302,1304" ForcefieldType="c4" Charge="-0.159" Components="C" Visible="0">
							<Properties Force="325.719421687247,-387.529420823805,214.536124296125" RelativeVelocity="0.191122963160188,0.0136658140463786,-0.0464070030220501"/>
						</Atom3d>
						<Atom3d ID="1295" HasProperties="1" Mapping="409" Parent="109" UserID="470" DisplayStyle="Line" XYZ="1.11276924358421,0.567425301759911,0.451233088952446" Connections="1296,1298,1306,1308" ForcefieldType="c4o" Charge="0.054" Components="C" Visible="0">
							<Properties Force="387.02079500491,57.9202263524178,-852.212615999988" RelativeVelocity="0.0707396413291334,0.13500280352591,-0.22144747371783"/>
						</Atom3d>
						<Bond ID="1296" Mapping="409" Parent="109" Connects="1294,1295" Visible="0"/>
						<Atom3d ID="1297" HasProperties="1" Mapping="409" Parent="109" UserID="471" DisplayStyle="Line" XYZ="1.09549396855018,0.560034949641682,0.496213541802805" Connections="1298,1310" ForcefieldType="o2h" Charge="-0.57" Components="O" Visible="0">
							<Properties Force="-468.580831447176,249.707165670214,1301.88910561313" RelativeVelocity="0.23230754189755,0.0324456018634439,-0.0280573511005589"/>
						</Atom3d>
						<Bond ID="1298" Mapping="409" Parent="109" Connects="1295,1297" Visible="0"/>
						<Atom3d ID="1299" HasProperties="1" Mapping="409" Parent="109" UserID="472" DisplayStyle="Line" Hidden="1" XYZ="1.11779958886653,0.492007564042106,0.43422858290418" Connections="1300" ForcefieldType="h1" Charge="0.053" Components="H" Visible="0">
							<Properties Force="23.4060596809455,171.144659988053,235.14411042842" RelativeVelocity="0.921898178114991,0.718214948789348,-0.11005404339586"/>
						</Atom3d>
						<Bond ID="1300" Mapping="409" Parent="109" Hidden="1" Connects="1294,1299" Visible="0"/>
						<Atom3d ID="1301" HasProperties="1" Mapping="409" Parent="109" UserID="473" DisplayStyle="Line" Hidden="1" XYZ="1.16953250725805,0.517625756469616,0.463514894242692" Connections="1302" ForcefieldType="h1" Charge="0.053" Components="H" Visible="0">
							<Properties Force="-306.93780885617,-12.0703762776082,-468.781010333373" RelativeVelocity="-0.328271157214496,-0.436126776961972,-1.41712536718612"/>
						</Atom3d>
						<Bond ID="1302" Mapping="409" Parent="109" Hidden="1" Connects="1294,1301" Visible="0"/>
						<Atom3d ID="1303" HasProperties="1" Mapping="409" Parent="109" UserID="474" DisplayStyle="Line" Hidden="1" XYZ="1.15422849926196,0.528643763563043,0.40091318321628" Connections="1304" ForcefieldType="h1" Charge="0.053" Components="H" Visible="0">
							<Properties Force="328.675395184775,38.8524764786281,-83.142160181462" RelativeVelocity="-0.340759292757549,0.139343046718668,-0.928062398833486"/>
						</Atom3d>
						<Bond ID="1304" Mapping="409" Parent="109" Hidden="1" Connects="1294,1303" Visible="0"/>
						<Atom3d ID="1305" HasProperties="1" Mapping="409" Parent="109" UserID="475" DisplayStyle="Line" Hidden="1" XYZ="1.08489487447255,0.572672596835516,0.424930309436483" Connections="1306" ForcefieldType="h1" Charge="0.053" Components="H" Visible="0">
							<Properties Force="-387.089652977288,143.671240538015,-58.3827940852641" RelativeVelocity="0.232967374067816,0.813456621686278,0.190768739539449"/>
						</Atom3d>
						<Bond ID="1306" Mapping="409" Parent="109" Hidden="1" Connects="1295,1305" Visible="0"/>
						<Atom3d ID="1307" HasProperties="1" Mapping="409" Parent="109" UserID="476" DisplayStyle="Line" Hidden="1" XYZ="1.13537780461884,0.599342038072714,0.450224198490187" Connections="1308" ForcefieldType="h1" Charge="0.053" Components="H" Visible="0">
							<Properties Force="80.8527506580012,-60.2237168317635,79.2410658943422" RelativeVelocity="0.109043748817384,-0.117279635549755,-0.988231213193153"/>
						</Atom3d>
						<Bond ID="1308" Mapping="409" Parent="109" Hidden="1" Connects="1295,1307" Visible="0"/>
						<Atom3d ID="1309" HasProperties="1" Mapping="409" Parent="109" UserID="477" DisplayStyle="Line" Hidden="1" XYZ="1.09310610827273,0.590978526180371,0.510578768905766" Connections="1310" ForcefieldType="h1o" Charge="0.41" Components="H" Visible="0">
							<Properties Force="-68.7603123102545,-282.393503838506,-153.326155551418" RelativeVelocity="0.669624340474427,-0.342286754484074,0.343186161724593"/>
						</Atom3d>
						<Bond ID="1310" Mapping="409" Parent="109" Hidden="1" Connects="1297,1309" Visible="0"/>
						<Molecule ID="109" Mapping="409" Parent="2" Children="ci(18):17+1294,4483" Name="Sketch 24" XYZ="-0.267439056824546,-0.0764111590887456,-0.152822318177482" Visible="0"/>
						<Atom3d ID="1311" HasProperties="1" Mapping="409" Parent="111" UserID="478" DisplayStyle="Line" XYZ="0.832067507950174,0.185331279078926,0.582464171815542" Connections="1313,1317,1319,1321" ForcefieldType="c4" Charge="-0.159" Components="C">
							<Properties Force="356.944367445167,1242.35310815585,240.389606815878" RelativeVelocity="0.0976927710670307,-0.169010246746746,-0.212315592048496"/>
						</Atom3d>
						<Atom3d ID="1312" HasProperties="1" Mapping="409" Parent="111" UserID="479" DisplayStyle="Line" XYZ="0.865448974112564,0.170371470839231,0.622486235678354" Connections="1313,1315,1323,1325" ForcefieldType="c4o" Charge="0.054" Components="C">
							<Properties Force="928.404472999308,41.9754979621721,-497.823489578775" RelativeVelocity="0.042959602098094,0.0723475212152698,-0.197148291198445"/>
						</Atom3d>
						<Bond ID="1313" Mapping="409" Parent="111" Connects="1311,1312"/>
						<Atom3d ID="1314" HasProperties="1" Mapping="409" Parent="111" UserID="480" DisplayStyle="Line" XYZ="0.900737236617674,0.134846715834808,0.608552963247067" Connections="1315,1327" ForcefieldType="o2h" Charge="-0.57" Components="O">
							<Properties Force="-1072.65447032368,203.426997341889,1177.75285831617" RelativeVelocity="-0.0536742980399397,0.0762420142835245,0.0918564061591715"/>
						</Atom3d>
						<Bond ID="1315" Mapping="409" Parent="111" Connects="1312,1314"/>
						<Atom3d ID="1316" HasProperties="1" Mapping="409" Parent="111" UserID="481" DisplayStyle="Line" Hidden="1" XYZ="0.810262183124074,0.215896687438396,0.59636741928339" Connections="1317" ForcefieldType="h1" Charge="0.053" Components="H">
							<Properties Force="348.639410661561,-192.166564262688,-285.456527377228" RelativeVelocity="-0.223872224297981,-0.53645299816617,-0.0599037711418702"/>
						</Atom3d>
						<Bond ID="1317" Mapping="409" Parent="111" Hidden="1" Connects="1311,1316"/>
						<Atom3d ID="1318" HasProperties="1" Mapping="409" Parent="111" UserID="482" DisplayStyle="Line" Hidden="1" XYZ="0.805891046652174,0.159148098151466,0.576565622465724" Connections="1319" ForcefieldType="h1" Charge="0.053" Components="H">
							<Properties Force="-498.011804595245,-865.617209204988,-413.620934550864" RelativeVelocity="-0.0430200163311529,0.827776586006837,0.834509641929206"/>
						</Atom3d>
						<Bond ID="1319" Mapping="409" Parent="111" Hidden="1" Connects="1311,1318"/>
						<Atom3d ID="1320" HasProperties="1" Mapping="409" Parent="111" UserID="483" DisplayStyle="Line" Hidden="1" XYZ="0.850026579796714,0.196243761315469,0.548428209112885" Connections="1321" ForcefieldType="h1" Charge="0.053" Components="H">
							<Properties Force="-209.108672816294,-167.621885056165,490.767954566682" RelativeVelocity="-0.0727095627855382,0.0907172792372126,0.0952820925967119"/>
						</Atom3d>
						<Bond ID="1321" Mapping="409" Parent="111" Hidden="1" Connects="1311,1320"/>
						<Atom3d ID="1322" HasProperties="1" Mapping="409" Parent="111" UserID="484" DisplayStyle="Line" Hidden="1" XYZ="0.842264129294464,0.153105349845286,0.647463559087771" Connections="1323" ForcefieldType="h1" Charge="0.053" Components="H">
							<Properties Force="-6.11241822418083,-96.6337620622329,608.579840405038" RelativeVelocity="-0.232881503192388,-0.170181091166922,0.664851110664938"/>
						</Atom3d>
						<Bond ID="1323" Mapping="409" Parent="111" Hidden="1" Connects="1312,1322"/>
						<Atom3d ID="1324" HasProperties="1" Mapping="409" Parent="111" UserID="485" DisplayStyle="Line" Hidden="1" XYZ="0.884310557567864,0.202680912658446,0.638446752797706" Connections="1325" ForcefieldType="h1" Charge="0.053" Components="H">
							<Properties Force="-387.011611454859,-705.046389713117,-220.718675458785" RelativeVelocity="-0.644722524837388,-0.0840041181494009,0.152066628965293"/>
						</Atom3d>
						<Bond ID="1325" Mapping="409" Parent="111" Hidden="1" Connects="1312,1324"/>
						<Atom3d ID="1326" HasProperties="1" Mapping="409" Parent="111" UserID="486" DisplayStyle="Line" Hidden="1" XYZ="0.910430094785894,0.146473631453561,0.579501004311362" Connections="1327" ForcefieldType="h1o" Charge="0.41" Components="H">
							<Properties Force="631.516392626655,415.042110491436,-1230.16720741777" RelativeVelocity="0.561480686695668,0.19939538730172,-0.599179367936185"/>
						</Atom3d>
						<Bond ID="1327" Mapping="409" Parent="111" Hidden="1" Connects="1314,1326"/>
						<Molecule ID="111" Mapping="409" Parent="2" Children="ci(18):17+1311,4484" Name="Sketch 24" XYZ="-0.267439056824546,-0.0764111590887456,-0.152822318177482"/>
						<Atom3d ID="1328" HasProperties="1" Mapping="409" Parent="113" UserID="487" DisplayStyle="Line" XYZ="1.14176202901958,0.635516556465018,-0.85029132468401" Connections="1330,1334,1336,1338" ForcefieldType="c4" Charge="-0.159" Components="C" Visible="0">
							<Properties Force="-405.956168754743,-544.954021454408,370.315998260517" RelativeVelocity="0.311063179044097,-0.00310019995765594,-0.176972479101303"/>
						</Atom3d>
						<Atom3d ID="1329" HasProperties="1" Mapping="409" Parent="113" UserID="488" DisplayStyle="Line" XYZ="1.16578827136982,0.637760985649837,-0.897665806342453" Connections="1330,1332,1340,1342" ForcefieldType="c4o" Charge="0.054" Components="C" Visible="0">
							<Properties Force="1057.35108133561,298.400540173153,-488.490390174122" RelativeVelocity="0.260356472432492,-0.18079622720632,-0.284930491673641"/>
						</Atom3d>
						<Bond ID="1330" Mapping="409" Parent="113" Connects="1328,1329" Visible="0"/>
						<Atom3d ID="1331" HasProperties="1" Mapping="409" Parent="113" UserID="489" DisplayStyle="Line" XYZ="1.13622986176217,0.612796583578306,-0.928903573953533" Connections="1332,1344" ForcefieldType="o2h" Charge="-0.57" Components="O" Visible="0">
							<Properties Force="-855.92438747926,-564.489425884231,396.87223785515" RelativeVelocity="-0.215985457155106,0.189504602275978,0.185096820465227"/>
						</Atom3d>
						<Bond ID="1332" Mapping="409" Parent="113" Connects="1329,1331" Visible="0"/>
						<Atom3d ID="1333" HasProperties="1" Mapping="409" Parent="113" UserID="490" DisplayStyle="Line" Hidden="1" XYZ="1.10959200144638,0.658181126656326,-0.850129748176818" Connections="1334" ForcefieldType="h1" Charge="0.053" Components="H" Visible="0">
							<Properties Force="41.8510216722654,-202.289452465871,-2.66781398172807" RelativeVelocity="-0.458872019367119,-0.454946552418028,0.283278101185504"/>
						</Atom3d>
						<Bond ID="1334" Mapping="409" Parent="113" Hidden="1" Connects="1328,1333" Visible="0"/>
						<Atom3d ID="1335" HasProperties="1" Mapping="409" Parent="113" UserID="491" DisplayStyle="Line" Hidden="1" XYZ="1.16246335951406,0.644927567534304,-0.818622893581795" Connections="1336" ForcefieldType="h1" Charge="0.053" Components="H" Visible="0">
							<Properties Force="165.456936454329,94.6717652057504,-112.359033582686" RelativeVelocity="0.49107014000098,-0.0701414483045218,0.401970296020409"/>
						</Atom3d>
						<Bond ID="1336" Mapping="409" Parent="113" Hidden="1" Connects="1328,1335" Visible="0"/>
						<Atom3d ID="1337" HasProperties="1" Mapping="409" Parent="113" UserID="492" DisplayStyle="Line" Hidden="1" XYZ="1.13173378031817,0.59695688112431,-0.845806757495284" Connections="1338" ForcefieldType="h1" Charge="0.053" Components="H" Visible="0">
							<Properties Force="-5.16155117849975,619.694498988815,75.5244498266611" RelativeVelocity="-1.45027879446332,-0.00520609533684695,-0.393657852830753"/>
						</Atom3d>
						<Bond ID="1338" Mapping="409" Parent="113" Hidden="1" Connects="1328,1337" Visible="0"/>
						<Atom3d ID="1339" HasProperties="1" Mapping="409" Parent="113" UserID="493" DisplayStyle="Line" Hidden="1" XYZ="1.20130899304046,0.619409866864581,-0.897599178161858" Connections="1340" ForcefieldType="h1" Charge="0.053" Components="H" Visible="0">
							<Properties Force="-293.534076267675,257.306674967772,130.654655399904" RelativeVelocity="-0.534393879074582,0.1324304353703,0.892420325303709"/>
						</Atom3d>
						<Bond ID="1340" Mapping="409" Parent="113" Hidden="1" Connects="1329,1339" Visible="0"/>
						<Atom3d ID="1341" HasProperties="1" Mapping="409" Parent="113" UserID="494" DisplayStyle="Line" Hidden="1" XYZ="1.17200636366166,0.674655156770414,-0.910547631692238" Connections="1342" ForcefieldType="h1" Charge="0.053" Components="H" Visible="0">
							<Properties Force="-47.47761181448,-151.339315723763,149.432669157341" RelativeVelocity="-0.147423974610412,-0.44313992682007,1.13251095910841"/>
						</Atom3d>
						<Bond ID="1342" Mapping="409" Parent="113" Hidden="1" Connects="1329,1341" Visible="0"/>
						<Atom3d ID="1343" HasProperties="1" Mapping="409" Parent="113" UserID="495" DisplayStyle="Line" Hidden="1" XYZ="1.14081913115677,0.620999374422988,-0.960889108088911" Connections="1344" ForcefieldType="h1o" Charge="0.41" Components="H" Visible="0">
							<Properties Force="392.113075837139,219.615943831169,-625.3133069436" RelativeVelocity="-1.34350055513568,0.626000757421218,-0.569868429860759"/>
						</Atom3d>
						<Bond ID="1344" Mapping="409" Parent="113" Hidden="1" Connects="1331,1343" Visible="0"/>
						<Molecule ID="113" Mapping="409" Parent="2" Children="ci(18):17+1328,4485" Name="Sketch 24" XYZ="-0.267439056824546,-0.0764111590887456,-0.152822318177482" Visible="0"/>
						<Atom3d ID="1345" HasProperties="1" Mapping="409" Parent="115" UserID="496" DisplayStyle="Line" XYZ="-0.851130049431254,0.0162226978734639,0.668703444909179" Connections="1347,1351,1353,1355" ForcefieldType="c4" Charge="-0.159" Components="C" Visible="0">
							<Properties Force="-108.180645317873,1151.48276784752,163.315434773667" RelativeVelocity="0.183351513357492,-0.0810802135863225,-0.157931412886062"/>
						</Atom3d>
						<Atom3d ID="1346" HasProperties="1" Mapping="409" Parent="115" UserID="497" DisplayStyle="Line" XYZ="-0.86250739386741,0.0456404397328254,0.625531990079041" Connections="1347,1349,1357,1359" ForcefieldType="c4o" Charge="0.054" Components="C" Visible="0">
							<Properties Force="658.508590521851,-1654.25554239622,-1599.81376328979" RelativeVelocity="0.0639316132663055,0.104593886719199,0.238058252679859"/>
						</Atom3d>
						<Bond ID="1347" Mapping="409" Parent="115" Connects="1345,1346" Visible="0"/>
						<Atom3d ID="1348" HasProperties="1" Mapping="409" Parent="115" UserID="498" DisplayStyle="Line" XYZ="-0.821740032145737,0.0649955122140394,0.602037188593224" Connections="1349,1361" ForcefieldType="o2h" Charge="-0.57" Components="O" Visible="0">
							<Properties Force="-392.716666818339,-484.573631492584,483.867641763561" RelativeVelocity="0.243120356608314,-0.079657646874549,-0.0625149238456792"/>
						</Atom3d>
						<Bond ID="1349" Mapping="409" Parent="115" Connects="1346,1348" Visible="0"/>
						<Atom3d ID="1350" HasProperties="1" Mapping="409" Parent="115" UserID="499" DisplayStyle="Line" Hidden="1" XYZ="-0.827426610538275,0.0388570771247054,0.690514757669815" Connections="1351" ForcefieldType="h1" Charge="0.053" Components="H" Visible="0">
							<Properties Force="-28.1730583866492,-482.697021996335,78.1954623179466" RelativeVelocity="-0.502502557072277,-0.00988375484421077,-0.320977227523353"/>
						</Atom3d>
						<Bond ID="1351" Mapping="409" Parent="115" Hidden="1" Connects="1345,1350" Visible="0"/>
						<Atom3d ID="1352" HasProperties="1" Mapping="409" Parent="115" UserID="500" DisplayStyle="Line" Hidden="1" XYZ="-0.836712474378097,-0.0194383076915948,0.660339954251019" Connections="1353" ForcefieldType="h1" Charge="0.053" Components="H" Visible="0">
							<Properties Force="-90.4638974491039,253.312124977781,121.031039527581" RelativeVelocity="0.413185223948123,0.0185892438973168,0.861079952294789"/>
						</Atom3d>
						<Bond ID="1353" Mapping="409" Parent="115" Hidden="1" Connects="1345,1352" Visible="0"/>
						<Atom3d ID="1354" HasProperties="1" Mapping="409" Parent="115" UserID="501" DisplayStyle="Line" Hidden="1" XYZ="-0.886464813073169,0.0162973594735763,0.684500783004096" Connections="1355" ForcefieldType="h1" Charge="0.053" Components="H" Visible="0">
							<Properties Force="-2.52565551974502,-614.469805197981,515.660520094289" RelativeVelocity="-0.434438733498801,0.0664395743707081,0.516614455518716"/>
						</Atom3d>
						<Bond ID="1355" Mapping="409" Parent="115" Hidden="1" Connects="1345,1354" Visible="0"/>
						<Atom3d ID="1356" HasProperties="1" Mapping="409" Parent="115" UserID="502" DisplayStyle="Line" Hidden="1" XYZ="-0.887529922403692,0.0732198030149354,0.629472535390857" Connections="1357" ForcefieldType="h1" Charge="0.053" Components="H" Visible="0">
							<Properties Force="-749.804634804122,700.636327869328,491.992852055583" RelativeVelocity="-0.183132814406347,-0.644552894977064,0.894286419672287"/>
						</Atom3d>
						<Bond ID="1357" Mapping="409" Parent="115" Hidden="1" Connects="1346,1356" Visible="0"/>
						<Atom3d ID="1358" HasProperties="1" Mapping="409" Parent="115" UserID="503" DisplayStyle="Line" Hidden="1" XYZ="-0.880378159782049,0.0174940733741576,0.600966297092474" Connections="1359" ForcefieldType="h1" Charge="0.053" Components="H" Visible="0">
							<Properties Force="377.601895822892,831.150526975747,339.157735399015" RelativeVelocity="-0.605113144231078,0.264891020183081,-0.118376637087237"/>
						</Atom3d>
						<Bond ID="1359" Mapping="409" Parent="115" Hidden="1" Connects="1346,1358" Visible="0"/>
						<Atom3d ID="1360" HasProperties="1" Mapping="409" Parent="115" UserID="504" DisplayStyle="Line" Hidden="1" XYZ="-0.833099110820693,0.0645205728575054,0.570654762379724" Connections="1361" ForcefieldType="h1o" Charge="0.41" Components="H" Visible="0">
							<Properties Force="105.047272074973,255.04971852602,-546.019985031219" RelativeVelocity="0.680156207684432,0.511407241805741,-0.131889280828354"/>
						</Atom3d>
						<Bond ID="1361" Mapping="409" Parent="115" Hidden="1" Connects="1348,1360" Visible="0"/>
						<Molecule ID="115" Mapping="409" Parent="2" Children="ci(18):17+1345,4486" Name="Sketch 24" XYZ="-0.267439056824546,-0.0764111590887456,-0.152822318177482" Visible="0"/>
						<Atom3d ID="1362" HasProperties="1" Mapping="409" Parent="117" UserID="505" DisplayStyle="Line" XYZ="0.487726513885721,0.387791417140278,0.0193343028806242" Connections="1364,1368,1370,1372" ForcefieldType="c4" Charge="-0.159" Components="C">
							<Properties Force="-548.481990667488,-193.866474021928,188.126260179314" RelativeVelocity="-0.0848815907760916,0.168029525402857,-0.142367105037279"/>
						</Atom3d>
						<Atom3d ID="1363" HasProperties="1" Mapping="409" Parent="117" UserID="506" DisplayStyle="Line" XYZ="0.464811046360374,0.403978131593878,0.0662259333330343" Connections="1364,1366,1374,1376" ForcefieldType="c4o" Charge="0.054" Components="C">
							<Properties Force="1342.12610856203,-837.282318316827,-714.123077089539" RelativeVelocity="-0.124303307400663,-0.0403909049720706,-0.0501664007475689"/>
						</Atom3d>
						<Bond ID="1364" Mapping="409" Parent="117" Connects="1362,1363"/>
						<Atom3d ID="1365" HasProperties="1" Mapping="409" Parent="117" UserID="507" DisplayStyle="Line" XYZ="0.423774692592091,0.427360147012507,0.0541181236824882" Connections="1366,1378" ForcefieldType="o2h" Charge="-0.57" Components="O">
							<Properties Force="-725.405702155653,501.563349384292,349.821423002753" RelativeVelocity="-0.0373956622569604,0.16706719887646,0.101433926918144"/>
						</Atom3d>
						<Bond ID="1366" Mapping="409" Parent="117" Connects="1363,1365"/>
						<Atom3d ID="1367" HasProperties="1" Mapping="409" Parent="117" UserID="508" DisplayStyle="Line" Hidden="1" XYZ="0.463023830452111,0.367279793086848,-0.00341340689548475" Connections="1368" ForcefieldType="h1" Charge="0.053" Components="H">
							<Properties Force="33.2700841348063,-174.248414529116,319.939037057604" RelativeVelocity="-0.0662959186393992,0.637116872533988,-0.233901113129774"/>
						</Atom3d>
						<Bond ID="1368" Mapping="409" Parent="117" Hidden="1" Connects="1362,1367"/>
						<Atom3d ID="1369" HasProperties="1" Mapping="409" Parent="117" UserID="509" DisplayStyle="Line" Hidden="1" XYZ="0.521614367195793,0.368613695564833,0.0223474914299922" Connections="1370" ForcefieldType="h1" Charge="0.053" Components="H">
							<Properties Force="-123.48180782878,121.073727061184,61.8019441049519" RelativeVelocity="-0.774730406530825,-0.424732382769796,0.477419565687948"/>
						</Atom3d>
						<Bond ID="1370" Mapping="409" Parent="117" Hidden="1" Connects="1362,1369"/>
						<Atom3d ID="1371" HasProperties="1" Mapping="409" Parent="117" UserID="510" DisplayStyle="Line" Hidden="1" XYZ="0.490890773745544,0.419919958280604,-0.000841838108890741" Connections="1372" ForcefieldType="h1" Charge="0.053" Components="H">
							<Properties Force="456.671027722169,526.652343200043,-354.372362473079" RelativeVelocity="-0.193434058569463,0.223883887812884,0.414902748562539"/>
						</Atom3d>
						<Bond ID="1372" Mapping="409" Parent="117" Hidden="1" Connects="1362,1371"/>
						<Atom3d ID="1373" HasProperties="1" Mapping="409" Parent="117" UserID="511" DisplayStyle="Line" Hidden="1" XYZ="0.490212821248898,0.426119707533602,0.0852774959300882" Connections="1374" ForcefieldType="h1" Charge="0.053" Components="H">
							<Properties Force="136.234079402294,420.873815920858,66.0411018413334" RelativeVelocity="-0.36773065703191,-0.0230022294790819,-0.283779065492916"/>
						</Atom3d>
						<Bond ID="1374" Mapping="409" Parent="117" Hidden="1" Connects="1363,1373"/>
						<Atom3d ID="1375" HasProperties="1" Mapping="409" Parent="117" UserID="512" DisplayStyle="Line" Hidden="1" XYZ="0.458319652542959,0.375110134415818,0.0903677006358652" Connections="1376" ForcefieldType="h1" Charge="0.053" Components="H">
							<Properties Force="-250.124627613861,-589.414822526422,260.662568046848" RelativeVelocity="0.126183100847402,-0.213751776793565,0.00780426600177596"/>
						</Atom3d>
						<Bond ID="1376" Mapping="409" Parent="117" Hidden="1" Connects="1363,1375"/>
						<Atom3d ID="1377" HasProperties="1" Mapping="409" Parent="117" UserID="513" DisplayStyle="Line" Hidden="1" XYZ="0.414209445604852,0.436856296428778,0.0857558029251582" Connections="1378" ForcefieldType="h1o" Charge="0.41" Components="H">
							<Properties Force="-443.347155811706,366.413781769776,-337.266710132145" RelativeVelocity="0.254978372816452,-0.9430246981348,0.443365414707511"/>
						</Atom3d>
						<Bond ID="1378" Mapping="409" Parent="117" Hidden="1" Connects="1365,1377"/>
						<Molecule ID="117" Mapping="409" Parent="2" Children="ci(18):17+1362,4487" Name="Sketch 24" XYZ="-0.267439056824546,-0.0764111590887456,-0.152822318177482"/>
						<Atom3d ID="1379" HasProperties="1" Mapping="409" Parent="119" UserID="514" DisplayStyle="Line" XYZ="-0.11622935170578,0.298808742346843,-1.346520895742" Connections="1381,1385,1387,1389" ForcefieldType="c4" Charge="-0.159" Components="C" Visible="0">
							<Properties Force="767.847136606,-992.627236311931,342.192702601816" RelativeVelocity="-0.136353680975354,-0.134323153514335,-0.123209818005789"/>
						</Atom3d>
						<Atom3d ID="1380" HasProperties="1" Mapping="409" Parent="119" UserID="515" DisplayStyle="Line" XYZ="-0.0873875860400722,0.340242400230739,-1.36398383891189" Connections="1381,1383,1391,1393" ForcefieldType="c4o" Charge="0.054" Components="C" Visible="0">
							<Properties Force="317.323934845025,1279.88865762079,-104.925819243021" RelativeVelocity="-0.0841717359335346,-0.0968183881463868,-0.315423280176038"/>
						</Atom3d>
						<Bond ID="1381" Mapping="409" Parent="119" Connects="1379,1380" Visible="0"/>
						<Atom3d ID="1382" HasProperties="1" Mapping="409" Parent="119" UserID="516" DisplayStyle="Line" XYZ="-0.0704641954743603,0.370428989255172,-1.32601656128357" Connections="1383,1395" ForcefieldType="o2h" Charge="-0.57" Components="O" Visible="0">
							<Properties Force="1165.42242529904,-1150.49553601843,-708.646218961135" RelativeVelocity="-0.0490504090946332,-0.0857414175011912,0.0143576464381932"/>
						</Atom3d>
						<Bond ID="1383" Mapping="409" Parent="119" Connects="1380,1382" Visible="0"/>
						<Atom3d ID="1384" HasProperties="1" Mapping="409" Parent="119" UserID="517" DisplayStyle="Line" Hidden="1" XYZ="-0.1379561157694,0.28244625635022,-1.37259881545287" Connections="1385" ForcefieldType="h1" Charge="0.053" Components="H" Visible="0">
							<Properties Force="-273.110526150826,-300.679302392595,-857.410957549752" RelativeVelocity="0.685984896669408,-1.15526036026821,-0.247954826834711"/>
						</Atom3d>
						<Bond ID="1385" Mapping="409" Parent="119" Hidden="1" Connects="1379,1384" Visible="0"/>
						<Atom3d ID="1386" HasProperties="1" Mapping="409" Parent="119" UserID="518" DisplayStyle="Line" Hidden="1" XYZ="-0.14078603595917,0.305924157111979,-1.31919930359142" Connections="1387" ForcefieldType="h1" Charge="0.053" Components="H" Visible="0">
							<Properties Force="-614.645445567996,795.778553913374,767.170515043419" RelativeVelocity="0.11980173634961,0.155737120645955,-0.14378632118746"/>
						</Atom3d>
						<Bond ID="1387" Mapping="409" Parent="119" Hidden="1" Connects="1379,1386" Visible="0"/>
						<Atom3d ID="1388" HasProperties="1" Mapping="409" Parent="119" UserID="519" DisplayStyle="Line" Hidden="1" XYZ="-0.0949827675888382,0.26966551903562,-1.32952860859399" Connections="1389" ForcefieldType="h1" Charge="0.053" Components="H" Visible="0">
							<Properties Force="133.28833587924,363.609627387365,-338.677934505698" RelativeVelocity="-0.310055806645455,0.42887679357441,-0.0414209450311021"/>
						</Atom3d>
						<Bond ID="1389" Mapping="409" Parent="119" Hidden="1" Connects="1379,1388" Visible="0"/>
						<Atom3d ID="1390" HasProperties="1" Mapping="409" Parent="119" UserID="520" DisplayStyle="Line" Hidden="1" XYZ="-0.107762081833789,0.364828514700299,-1.38783575348259" Connections="1391" ForcefieldType="h1" Charge="0.053" Components="H" Visible="0">
							<Properties Force="-10.9520217833273,-411.310831788708,208.441206779528" RelativeVelocity="0.362247686245671,0.0222214908761173,1.17179867789371"/>
						</Atom3d>
						<Bond ID="1391" Mapping="409" Parent="119" Hidden="1" Connects="1380,1390" Visible="0"/>
						<Atom3d ID="1392" HasProperties="1" Mapping="409" Parent="119" UserID="521" DisplayStyle="Line" Hidden="1" XYZ="-0.0554358782454122,0.330633895518384,-1.38615154185517" Connections="1393" ForcefieldType="h1" Charge="0.053" Components="H" Visible="0">
							<Properties Force="-400.243558058267,-95.8243030299858,464.774056836096" RelativeVelocity="0.948440459283087,0.286842365670646,0.517348026845108"/>
						</Atom3d>
						<Bond ID="1393" Mapping="409" Parent="119" Hidden="1" Connects="1380,1392" Visible="0"/>
						<Atom3d ID="1394" HasProperties="1" Mapping="409" Parent="119" UserID="522" DisplayStyle="Line" Hidden="1" XYZ="-0.0958547657286532,0.385730936994029,-1.31187163047527" Connections="1395" ForcefieldType="h1o" Charge="0.41" Components="H" Visible="0">
							<Properties Force="-1023.31384114541,490.158698413324,293.87897478753" RelativeVelocity="0.179532169679993,-0.98570886741905,0.0974355420378464"/>
						</Atom3d>
						<Bond ID="1395" Mapping="409" Parent="119" Hidden="1" Connects="1382,1394" Visible="0"/>
						<Molecule ID="119" Mapping="409" Parent="2" Children="ci(18):17+1379,4488" Name="Sketch 24" XYZ="-0.267439056824546,-0.0764111590887456,-0.152822318177482" Visible="0"/>
						<Atom3d ID="1396" HasProperties="1" Mapping="409" Parent="121" UserID="523" DisplayStyle="Line" XYZ="0.369613609441761,1.70067400122963,-1.36993624707761" Connections="1398,1402,1404,1406" ForcefieldType="c4" Charge="-0.159" Components="C" Visible="0">
							<Properties Force="1227.37038088798,-1279.73685892684,322.065665882057" RelativeVelocity="-0.11657505367168,0.0990509714017954,-0.0499383610493559"/>
						</Atom3d>
						<Atom3d ID="1397" HasProperties="1" Mapping="409" Parent="121" UserID="524" DisplayStyle="Line" XYZ="0.354677561655209,1.74239495417924,-1.34215997714899" Connections="1398,1400,1408,1410" ForcefieldType="c4o" Charge="0.054" Components="C" Visible="0">
							<Properties Force="97.6091183979424,1988.2105510246,710.022424177956" RelativeVelocity="-0.00864972230432345,-0.182104882480612,-0.364884303572511"/>
						</Atom3d>
						<Bond ID="1398" Mapping="409" Parent="121" Connects="1396,1397" Visible="0"/>
						<Atom3d ID="1399" HasProperties="1" Mapping="409" Parent="121" UserID="525" DisplayStyle="Line" XYZ="0.330797481875867,1.72805820337513,-1.30019622238805" Connections="1400,1412" ForcefieldType="o2h" Charge="-0.57" Components="O" Visible="0">
							<Properties Force="-223.402056315378,-777.792419632007,-150.259014199484" RelativeVelocity="0.125995694023636,-0.00251588675663896,-0.10091453972336"/>
						</Atom3d>
						<Bond ID="1400" Mapping="409" Parent="121" Connects="1397,1399" Visible="0"/>
						<Atom3d ID="1401" HasProperties="1" Mapping="409" Parent="121" UserID="526" DisplayStyle="Line" Hidden="1" XYZ="0.339817693571269,1.67768419884335,-1.37795822247289" Connections="1402" ForcefieldType="h1" Charge="0.053" Components="H" Visible="0">
							<Properties Force="-311.912398343033,-102.714851890598,-146.085680462105" RelativeVelocity="0.141058959448218,0.456828064976301,-0.687987105912141"/>
						</Atom3d>
						<Bond ID="1402" Mapping="409" Parent="121" Hidden="1" Connects="1396,1401" Visible="0"/>
						<Atom3d ID="1403" HasProperties="1" Mapping="409" Parent="121" UserID="527" DisplayStyle="Line" Hidden="1" XYZ="0.396327320693313,1.67717126405674,-1.34918448682584" Connections="1404" ForcefieldType="h1" Charge="0.053" Components="H" Visible="0">
							<Properties Force="-630.691458715952,787.190475840145,-391.976884650353" RelativeVelocity="0.589713630446936,0.176592951719451,0.154599054170945"/>
						</Atom3d>
						<Bond ID="1404" Mapping="409" Parent="121" Hidden="1" Connects="1396,1403" Visible="0"/>
						<Atom3d ID="1405" HasProperties="1" Mapping="409" Parent="121" UserID="528" DisplayStyle="Line" Hidden="1" XYZ="0.388191260758797,1.70974221698476,-1.40268616271919" Connections="1406" ForcefieldType="h1" Charge="0.053" Components="H" Visible="0">
							<Properties Force="6.42889512478687,126.225967639442,-170.485185446526" RelativeVelocity="-0.508761032118252,-0.00716730881149693,-0.0896231232155347"/>
						</Atom3d>
						<Bond ID="1406" Mapping="409" Parent="121" Hidden="1" Connects="1396,1405" Visible="0"/>
						<Atom3d ID="1407" HasProperties="1" Mapping="409" Parent="121" UserID="529" DisplayStyle="Line" Hidden="1" XYZ="0.329835148184498,1.76573657528232,-1.36392181790322" Connections="1408" ForcefieldType="h1" Charge="0.053" Components="H" Visible="0">
							<Properties Force="437.722453396046,-308.497279248807,261.01698801505" RelativeVelocity="0.523962660991461,0.111013596097569,0.494109490715254"/>
						</Atom3d>
						<Bond ID="1408" Mapping="409" Parent="121" Hidden="1" Connects="1397,1407" Visible="0"/>
						<Atom3d ID="1409" HasProperties="1" Mapping="409" Parent="121" UserID="530" DisplayStyle="Line" Hidden="1" XYZ="0.386320368879806,1.76644321562849,-1.32962674143836" Connections="1410" ForcefieldType="h1" Charge="0.053" Components="H" Visible="0">
							<Properties Force="-690.932351454047,-650.539198742517,-586.303999119254" RelativeVelocity="0.78241666701627,0.387057883656191,-0.720566278750205"/>
						</Atom3d>
						<Bond ID="1410" Mapping="409" Parent="121" Hidden="1" Connects="1397,1409" Visible="0"/>
						<Atom3d ID="1411" HasProperties="1" Mapping="409" Parent="121" UserID="531" DisplayStyle="Line" Hidden="1" XYZ="0.321418862644628,1.75574728196738,-1.28355636942891" Connections="1412" ForcefieldType="h1o" Charge="0.41" Components="H" Visible="0">
							<Properties Force="180.073925276264,329.845490683084,130.046741183276" RelativeVelocity="-0.551607084507451,-0.517129341240828,0.0723510515423652"/>
						</Atom3d>
						<Bond ID="1412" Mapping="409" Parent="121" Hidden="1" Connects="1399,1411" Visible="0"/>
						<Molecule ID="121" Mapping="409" Parent="2" Children="ci(18):17+1396,4489" Name="Sketch 24" XYZ="-0.267439056824546,-0.0764111590887456,-0.152822318177482" Visible="0"/>
						<Atom3d ID="1413" HasProperties="1" Mapping="409" Parent="123" UserID="532" DisplayStyle="Line" XYZ="1.42304548506788,-0.465112369546894,0.465415506041478" Connections="1415,1419,1421,1423" ForcefieldType="c4" Charge="-0.159" Components="C" Visible="0">
							<Properties Force="-1667.37406500164,-1161.01432870806,24.1862836502996" RelativeVelocity="0.0469782810833658,0.0160101789173788,0.208570623880793"/>
						</Atom3d>
						<Atom3d ID="1414" HasProperties="1" Mapping="409" Parent="123" UserID="533" DisplayStyle="Line" XYZ="1.42578160232477,-0.470552557380375,0.517943146294013" Connections="1415,1417,1425,1427" ForcefieldType="c4o" Charge="0.054" Components="C" Visible="0">
							<Properties Force="-443.387769939096,-242.03296843025,413.23314866579" RelativeVelocity="-0.0526041105941697,-0.130611335485434,0.0172039767651139"/>
						</Atom3d>
						<Bond ID="1415" Mapping="409" Parent="123" Connects="1413,1414" Visible="0"/>
						<Atom3d ID="1416" HasProperties="1" Mapping="409" Parent="123" UserID="534" DisplayStyle="Line" XYZ="1.47280623319632,-0.461146627029857,0.532024106895121" Connections="1417,1429" ForcefieldType="o2h" Charge="-0.57" Components="O" Visible="0">
							<Properties Force="-97.5275753554167,-1087.81525664279,570.789517641959" RelativeVelocity="0.0908484737847221,0.0095188256375894,-0.0577610628398132"/>
						</Atom3d>
						<Bond ID="1417" Mapping="409" Parent="123" Connects="1414,1416" Visible="0"/>
						<Atom3d ID="1418" HasProperties="1" Mapping="409" Parent="123" UserID="535" DisplayStyle="Line" Hidden="1" XYZ="1.42948842058533,-0.43138659124187,0.453728787695415" Connections="1419" ForcefieldType="h1" Charge="0.053" Components="H" Visible="0">
							<Properties Force="313.5629030402,1942.52558593582,-342.988291998306" RelativeVelocity="-0.627821417835363,-0.768222606590867,0.00571413614941116"/>
						</Atom3d>
						<Bond ID="1419" Mapping="409" Parent="123" Hidden="1" Connects="1413,1418" Visible="0"/>
						<Atom3d ID="1420" HasProperties="1" Mapping="409" Parent="123" UserID="536" DisplayStyle="Line" Hidden="1" XYZ="1.38749663639012,-0.475181322926413,0.450972468453818" Connections="1421" ForcefieldType="h1" Charge="0.053" Components="H" Visible="0">
							<Properties Force="217.249398481785,44.444517626461,216.489084656484" RelativeVelocity="0.0472578608424909,0.936872087330823,0.201281197586061"/>
						</Atom3d>
						<Bond ID="1421" Mapping="409" Parent="123" Hidden="1" Connects="1413,1420" Visible="0"/>
						<Atom3d ID="1422" HasProperties="1" Mapping="409" Parent="123" UserID="537" DisplayStyle="Line" Hidden="1" XYZ="1.44794209605454,-0.485491160091528,0.446708985328379" Connections="1423" ForcefieldType="h1" Charge="0.053" Components="H" Visible="0">
							<Properties Force="858.713626312528,-916.002290814729,-347.022954236691" RelativeVelocity="0.0262774627952144,0.147661299190274,-0.300884464803261"/>
						</Atom3d>
						<Bond ID="1423" Mapping="409" Parent="123" Hidden="1" Connects="1413,1422" Visible="0"/>
						<Atom3d ID="1424" HasProperties="1" Mapping="409" Parent="123" UserID="538" DisplayStyle="Line" Hidden="1" XYZ="1.4097415154763,-0.505495401754505,0.530413211936828" Connections="1425" ForcefieldType="h1" Charge="0.053" Components="H" Visible="0">
							<Properties Force="839.167041020668,316.476275544315,-169.337048289754" RelativeVelocity="-0.942720071655037,0.184717206428333,0.213203082177869"/>
						</Atom3d>
						<Bond ID="1425" Mapping="409" Parent="123" Hidden="1" Connects="1414,1424" Visible="0"/>
						<Atom3d ID="1426" HasProperties="1" Mapping="409" Parent="123" UserID="539" DisplayStyle="Line" Hidden="1" XYZ="1.40269421606815,-0.445456130580543,0.536305252470758" Connections="1427" ForcefieldType="h1" Charge="0.053" Components="H" Visible="0">
							<Properties Force="-207.859654159501,352.930559457526,-19.5516555074543" RelativeVelocity="0.00735921779241653,-0.107757863353106,0.802429523191423"/>
						</Atom3d>
						<Bond ID="1427" Mapping="409" Parent="123" Hidden="1" Connects="1414,1426" Visible="0"/>
						<Atom3d ID="1428" HasProperties="1" Mapping="409" Parent="123" UserID="540" DisplayStyle="Line" Hidden="1" XYZ="1.47946725808667,-0.432042118313396,0.517072236156849" Connections="1429" ForcefieldType="h1o" Charge="0.41" Components="H" Visible="0">
							<Properties Force="255.182793961353,745.598552050451,-254.526761137934" RelativeVelocity="-0.421997996383111,-0.620378651876032,-0.521497980367364"/>
						</Atom3d>
						<Bond ID="1429" Mapping="409" Parent="123" Hidden="1" Connects="1416,1428" Visible="0"/>
						<Molecule ID="123" Mapping="409" Parent="2" Children="ci(18):17+1413,4490" Name="Sketch 24" XYZ="-0.267439056824546,-0.0764111590887456,-0.152822318177482" Visible="0"/>
						<Atom3d ID="1430" HasProperties="1" Mapping="409" Parent="125" UserID="541" DisplayStyle="Line" XYZ="0.194170363023738,-1.03282651780317,1.04224347876559" Connections="1432,1436,1438,1440" ForcefieldType="c4" Charge="-0.159" Components="C" Visible="0">
							<Properties Force="36.4668235516643,-1364.8188977827,-1166.67756957859" RelativeVelocity="0.314419367149821,0.120883239258432,-0.140788844073817"/>
						</Atom3d>
						<Atom3d ID="1431" HasProperties="1" Mapping="409" Parent="125" UserID="542" DisplayStyle="Line" XYZ="0.196992448484117,-0.984390633141736,1.06035665605489" Connections="1432,1434,1442,1444" ForcefieldType="c4o" Charge="0.054" Components="C" Visible="0">
							<Properties Force="-395.394688534805,1844.28133924612,777.27200275278" RelativeVelocity="0.23761619166681,-0.097364704258088,0.073798891468615"/>
						</Atom3d>
						<Bond ID="1432" Mapping="409" Parent="125" Connects="1430,1431" Visible="0"/>
						<Atom3d ID="1433" HasProperties="1" Mapping="409" Parent="125" UserID="543" DisplayStyle="Line" XYZ="0.19209790800399,-0.980787961310084,1.11142729784089" Connections="1434,1446" ForcefieldType="o2h" Charge="-0.57" Components="O" Visible="0">
							<Properties Force="875.516203660292,-783.583806175042,-376.282289126154" RelativeVelocity="-0.1164416691917,0.0928674711187526,-0.0627340592454964"/>
						</Atom3d>
						<Bond ID="1434" Mapping="409" Parent="125" Connects="1431,1433" Visible="0"/>
						<Atom3d ID="1435" HasProperties="1" Mapping="409" Parent="125" UserID="544" DisplayStyle="Line" Hidden="1" XYZ="0.207207030198179,-1.03765975245291,1.00472381796674" Connections="1436" ForcefieldType="h1" Charge="0.053" Components="H" Visible="0">
							<Properties Force="-492.344039988845,399.121306932208,234.293670183008" RelativeVelocity="-0.366593716507267,1.60580989867669,-0.193755045061271"/>
						</Atom3d>
						<Bond ID="1436" Mapping="409" Parent="125" Hidden="1" Connects="1430,1435" Visible="0"/>
						<Atom3d ID="1437" HasProperties="1" Mapping="409" Parent="125" UserID="545" DisplayStyle="Line" Hidden="1" XYZ="0.158618304076549,-1.04688670049012,1.04618776889235" Connections="1438" ForcefieldType="h1" Charge="0.053" Components="H" Visible="0">
							<Properties Force="-323.142033939235,-113.398607886988,-178.322864717171" RelativeVelocity="0.971953111637865,-0.886304984857677,-0.910460710657879"/>
						</Atom3d>
						<Bond ID="1438" Mapping="409" Parent="125" Hidden="1" Connects="1430,1437" Visible="0"/>
						<Atom3d ID="1439" HasProperties="1" Mapping="409" Parent="125" UserID="546" DisplayStyle="Line" Hidden="1" XYZ="0.217240995468618,-1.05902245729978,1.05871504232954" Connections="1440" ForcefieldType="h1" Charge="0.053" Components="H" Visible="0">
							<Properties Force="209.784562619013,103.936562045377,603.411730040886" RelativeVelocity="0.452264939091681,-0.0118164505675314,-1.07816039966693"/>
						</Atom3d>
						<Bond ID="1440" Mapping="409" Parent="125" Hidden="1" Connects="1430,1439" Visible="0"/>
						<Atom3d ID="1441" HasProperties="1" Mapping="409" Parent="125" UserID="547" DisplayStyle="Line" Hidden="1" XYZ="0.169090000352832,-0.958313816213477,1.04750417485939" Connections="1442" ForcefieldType="h1" Charge="0.053" Components="H" Visible="0">
							<Properties Force="320.368863422091,-710.212944135142,-99.6854003117046" RelativeVelocity="-0.953536487504959,0.72592390365129,-0.930737572675255"/>
						</Atom3d>
						<Bond ID="1442" Mapping="409" Parent="125" Hidden="1" Connects="1431,1441" Visible="0"/>
						<Atom3d ID="1443" HasProperties="1" Mapping="409" Parent="125" UserID="548" DisplayStyle="Line" Hidden="1" XYZ="0.229979018470197,-0.968233308097126,1.04839470111823" Connections="1444" ForcefieldType="h1" Charge="0.053" Components="H" Visible="0">
							<Properties Force="397.637356463361,149.460636932837,115.165802268282" RelativeVelocity="-1.06339713071721,0.132329186032993,0.369485466923305"/>
						</Atom3d>
						<Bond ID="1444" Mapping="409" Parent="125" Hidden="1" Connects="1431,1443" Visible="0"/>
						<Atom3d ID="1445" HasProperties="1" Mapping="409" Parent="125" UserID="549" DisplayStyle="Line" Hidden="1" XYZ="0.219574911643727,-1.0004640154935,1.12265854653808" Connections="1446" ForcefieldType="h1o" Charge="0.41" Components="H" Visible="0">
							<Properties Force="-635.870145711912,597.609665111589,1.6479659265978" RelativeVelocity="-0.0548474763624826,-0.317656325318309,-0.320705923704016"/>
						</Atom3d>
						<Bond ID="1446" Mapping="409" Parent="125" Hidden="1" Connects="1433,1445" Visible="0"/>
						<Molecule ID="125" Mapping="409" Parent="2" Children="ci(18):17+1430,4491" Name="Sketch 24" XYZ="-0.267439056824546,-0.0764111590887456,-0.152822318177482" Visible="0"/>
						<Atom3d ID="1447" HasProperties="1" Mapping="409" Parent="127" UserID="550" DisplayStyle="Line" XYZ="0.814276658041744,0.975464025643044,0.0506843346900702" Connections="1449,1453,1455,1457" ForcefieldType="c4" Charge="-0.159" Components="C">
							<Properties Force="200.390705970754,-299.103636574845,426.017659700485" RelativeVelocity="-0.111203038378894,0.0182979136742659,0.122098287230115"/>
						</Atom3d>
						<Atom3d ID="1448" HasProperties="1" Mapping="409" Parent="127" UserID="551" DisplayStyle="Line" XYZ="0.847108417873814,0.943569582382854,0.0813440753986532" Connections="1449,1451,1459,1461" ForcefieldType="c4o" Charge="0.054" Components="C">
							<Properties Force="257.027881719324,1027.51998911492,-882.375240058597" RelativeVelocity="-0.119791521676897,-0.102766438252087,0.238217787959273"/>
						</Atom3d>
						<Bond ID="1449" Mapping="409" Parent="127" Connects="1447,1448"/>
						<Atom3d ID="1450" HasProperties="1" Mapping="409" Parent="127" UserID="552" DisplayStyle="Line" XYZ="0.886140687133224,0.928391543451824,0.0518947863928432" Connections="1451,1463" ForcefieldType="o2h" Charge="-0.57" Components="O">
							<Properties Force="-106.582348496848,-12.3635593302795,381.035057621316" RelativeVelocity="0.23540775930913,-0.170936511001123,0.015710924940662"/>
						</Atom3d>
						<Bond ID="1451" Mapping="409" Parent="127" Connects="1448,1450"/>
						<Atom3d ID="1452" HasProperties="1" Mapping="409" Parent="127" UserID="553" DisplayStyle="Line" Hidden="1" XYZ="0.830996768371144,1.01036816348952,0.0475253562747302" Connections="1453" ForcefieldType="h1" Charge="0.053" Components="H">
							<Properties Force="153.123644727339,144.828347628563,-106.949674076909" RelativeVelocity="-0.473238495374223,0.193169219975775,-0.0459447183388246"/>
						</Atom3d>
						<Bond ID="1453" Mapping="409" Parent="127" Hidden="1" Connects="1447,1452"/>
						<Atom3d ID="1454" HasProperties="1" Mapping="409" Parent="127" UserID="554" DisplayStyle="Line" Hidden="1" XYZ="0.779737278145264,0.982820130862605,0.0691464385324412" Connections="1455" ForcefieldType="h1" Charge="0.053" Components="H">
							<Properties Force="244.396114381022,-300.446343701916,-495.973181632657" RelativeVelocity="0.650540536047885,0.528309707200303,-0.509831636931915"/>
						</Atom3d>
						<Bond ID="1455" Mapping="409" Parent="127" Hidden="1" Connects="1447,1454"/>
						<Atom3d ID="1456" HasProperties="1" Mapping="409" Parent="127" UserID="555" DisplayStyle="Line" Hidden="1" XYZ="0.812783719930234,0.960245967906894,0.0146314453114123" Connections="1457" ForcefieldType="h1" Charge="0.053" Components="H">
							<Properties Force="-438.17898875769,25.4068559024608,174.295614007409" RelativeVelocity="-0.790124161775152,-0.455543921067725,-0.184600089512437"/>
						</Atom3d>
						<Bond ID="1457" Mapping="409" Parent="127" Hidden="1" Connects="1447,1456"/>
						<Atom3d ID="1458" HasProperties="1" Mapping="409" Parent="127" UserID="556" DisplayStyle="Line" Hidden="1" XYZ="0.828043304059284,0.912373493942295,0.0938688575713582" Connections="1459" ForcefieldType="h1" Charge="0.053" Components="H">
							<Properties Force="-79.9812832767833,-44.8889453400703,416.433287669691" RelativeVelocity="-0.111749969330492,-0.196500995815036,0.0753990931812329"/>
						</Atom3d>
						<Bond ID="1459" Mapping="409" Parent="127" Hidden="1" Connects="1448,1458"/>
						<Atom3d ID="1460" HasProperties="1" Mapping="409" Parent="127" UserID="557" DisplayStyle="Line" Hidden="1" XYZ="0.860579648990024,0.970063437621995,0.107637254394488" Connections="1461" ForcefieldType="h1" Charge="0.053" Components="H">
							<Properties Force="-121.149944052674,-683.188245551987,301.590989611234" RelativeVelocity="0.0957952935809652,0.475072814693927,0.00357020963585036"/>
						</Atom3d>
						<Bond ID="1461" Mapping="409" Parent="127" Hidden="1" Connects="1448,1460"/>
						<Atom3d ID="1462" HasProperties="1" Mapping="409" Parent="127" UserID="558" DisplayStyle="Line" Hidden="1" XYZ="0.906721756995314,0.910677508399986,0.0733375632930363" Connections="1463" ForcefieldType="h1o" Charge="0.41" Components="H">
							<Properties Force="-188.247555783164,116.824100618262,-285.6513389577" RelativeVelocity="0.518881477798602,0.0740771078395029,-0.0565648490492719"/>
						</Atom3d>
						<Bond ID="1463" Mapping="409" Parent="127" Hidden="1" Connects="1450,1462"/>
						<Molecule ID="127" Mapping="409" Parent="2" Children="ci(18):17+1447,4492" Name="Sketch 24" XYZ="-0.00630489769541123,0.200214025763615,-0.152822318177482"/>
						<Atom3d ID="1464" HasProperties="1" Mapping="409" Parent="129" UserID="559" DisplayStyle="Line" XYZ="1.01649663742264,0.0344098845605734,1.59123024599208" Connections="1466,1470,1472,1474" ForcefieldType="c4" Charge="-0.159" Components="C" Visible="0">
							<Properties Force="595.563693860582,-1101.63126174384,-154.604548265089" RelativeVelocity="0.0488152985876501,-0.296016619451357,-0.069440940374635"/>
						</Atom3d>
						<Atom3d ID="1465" HasProperties="1" Mapping="409" Parent="129" UserID="560" DisplayStyle="Line" XYZ="0.964269850567253,0.0178570306232699,1.58465400986258" Connections="1466,1468,1476,1478" ForcefieldType="c4o" Charge="0.054" Components="C" Visible="0">
							<Properties Force="960.562961126107,2226.95587675724,-1701.28025630823" RelativeVelocity="0.0791133924925236,-0.0318636689752288,-0.0781288588930801"/>
						</Atom3d>
						<Bond ID="1466" Mapping="409" Parent="129" Connects="1464,1465" Visible="0"/>
						<Atom3d ID="1467" HasProperties="1" Mapping="409" Parent="129" UserID="561" DisplayStyle="Line" XYZ="0.935019467993504,0.0424374105281564,1.61525113063507" Connections="1468,1480" ForcefieldType="o2h" Charge="-0.57" Components="O" Visible="0">
							<Properties Force="-898.174717905543,-1169.15617390632,1466.51809158256" RelativeVelocity="-0.0228640912207965,-0.0309388393101464,-0.144371403603138"/>
						</Atom3d>
						<Bond ID="1468" Mapping="409" Parent="129" Connects="1465,1467" Visible="0"/>
						<Atom3d ID="1469" HasProperties="1" Mapping="409" Parent="129" UserID="562" DisplayStyle="Line" Hidden="1" XYZ="1.02287598439102,0.0710718444903384,1.57959630135508" Connections="1470" ForcefieldType="h1" Charge="0.053" Components="H" Visible="0">
							<Properties Force="-108.234561345469,-27.866391698868,1.02061722093992" RelativeVelocity="0.0522873188152491,0.867203527711525,-0.236112759482366"/>
						</Atom3d>
						<Bond ID="1470" Mapping="409" Parent="129" Hidden="1" Connects="1464,1469" Visible="0"/>
						<Atom3d ID="1471" HasProperties="1" Mapping="409" Parent="129" UserID="563" DisplayStyle="Line" Hidden="1" XYZ="1.0440807137135,0.0106182532894315,1.57315207118876" Connections="1472" ForcefieldType="h1" Charge="0.053" Components="H" Visible="0">
							<Properties Force="-725.480900330241,427.138156124748,-79.6338636580203" RelativeVelocity="0.32575369797442,0.202370059752373,0.0637291570664652"/>
						</Atom3d>
						<Bond ID="1472" Mapping="409" Parent="129" Hidden="1" Connects="1464,1471" Visible="0"/>
						<Atom3d ID="1473" HasProperties="1" Mapping="409" Parent="129" UserID="564" DisplayStyle="Line" Hidden="1" XYZ="1.02858101454561,0.0291954515354604,1.62822047140515" Connections="1474" ForcefieldType="h1" Charge="0.053" Components="H" Visible="0">
							<Properties Force="-329.271826323954,307.950993081982,97.0392358462925" RelativeVelocity="-0.403414870572414,0.255446339671041,0.412785868449714"/>
						</Atom3d>
						<Bond ID="1474" Mapping="409" Parent="129" Hidden="1" Connects="1464,1473" Visible="0"/>
						<Atom3d ID="1475" HasProperties="1" Mapping="409" Parent="129" UserID="565" DisplayStyle="Line" Hidden="1" XYZ="0.959945811328794,-0.0174748706804983,1.59362603188178" Connections="1476" ForcefieldType="h1" Charge="0.053" Components="H" Visible="0">
							<Properties Force="-138.865120281918,-1486.73583884159,57.1507694400878" RelativeVelocity="-0.223155348112657,0.546958669876298,0.376740437885749"/>
						</Atom3d>
						<Bond ID="1476" Mapping="409" Parent="129" Hidden="1" Connects="1465,1475" Visible="0"/>
						<Atom3d ID="1477" HasProperties="1" Mapping="409" Parent="129" UserID="566" DisplayStyle="Line" Hidden="1" XYZ="0.951700501479504,0.0275231501247214,1.54657023127359" Connections="1478" ForcefieldType="h1" Charge="0.053" Components="H" Visible="0">
							<Properties Force="382.513590440673,-636.898370149067,708.876984190517" RelativeVelocity="0.460888148256251,-0.594316437469855,0.821796999939825"/>
						</Atom3d>
						<Bond ID="1478" Mapping="409" Parent="129" Hidden="1" Connects="1465,1477" Visible="0"/>
						<Atom3d ID="1479" HasProperties="1" Mapping="409" Parent="129" UserID="567" DisplayStyle="Line" Hidden="1" XYZ="0.932849155900644,0.0741248092915424,1.60834405671562" Connections="1480" ForcefieldType="h1o" Charge="0.41" Components="H" Visible="0">
							<Properties Force="58.0848084321657,1387.63778825264,-496.793144873769" RelativeVelocity="-0.311639180849516,0.349517287337187,0.657301961219761"/>
						</Atom3d>
						<Bond ID="1480" Mapping="409" Parent="129" Hidden="1" Connects="1467,1479" Visible="0"/>
						<Molecule ID="129" Mapping="409" Parent="2" Children="ci(18):17+1464,4493" Name="Sketch 24" XYZ="-0.267439056824546,-0.0764111590887456,-0.152822318177482" Visible="0"/>
						<Atom3d ID="1481" HasProperties="1" Mapping="409" Parent="131" UserID="568" DisplayStyle="Line" XYZ="0.368006425525347,0.28433306763494,-0.0790167865859578" Connections="1483,1487,1489,1491" ForcefieldType="c4" Charge="-0.159" Components="C" Visible="0">
							<Properties Force="-772.515671703751,-609.745951992238,536.478392966545" RelativeVelocity="-0.301805076735213,-0.0417631615078579,-0.0786152011138942"/>
						</Atom3d>
						<Atom3d ID="1482" HasProperties="1" Mapping="409" Parent="131" UserID="569" DisplayStyle="Line" XYZ="0.41186681336584,0.273504423623279,-0.0497978682718188" Connections="1483,1485,1493,1495" ForcefieldType="c4o" Charge="0.054" Components="C" Visible="0">
							<Properties Force="1303.88890289043,483.217175619139,-158.984571104859" RelativeVelocity="0.12252605399305,0.00418035473925132,0.0172181647616267"/>
						</Atom3d>
						<Bond ID="1483" Mapping="409" Parent="131" Connects="1481,1482" Visible="0"/>
						<Atom3d ID="1484" HasProperties="1" Mapping="409" Parent="131" UserID="570" DisplayStyle="Line" XYZ="0.420567967795416,0.225438819149893,-0.0385046437446828" Connections="1485,1497" ForcefieldType="o2h" Charge="-0.57" Components="O" Visible="0">
							<Properties Force="1233.23669804322,-275.371661985688,983.850632207827" RelativeVelocity="0.405603732677842,0.148020606163759,0.128031951063545"/>
						</Atom3d>
						<Bond ID="1485" Mapping="409" Parent="131" Connects="1482,1484" Visible="0"/>
						<Atom3d ID="1486" HasProperties="1" Mapping="409" Parent="131" UserID="571" DisplayStyle="Line" Hidden="1" XYZ="0.332862759209608,0.287236469705858,-0.0584999468237342" Connections="1487" ForcefieldType="h1" Charge="0.053" Components="H" Visible="0">
							<Properties Force="823.223507707573,-80.3681917320038,-182.444145676379" RelativeVelocity="-0.290948705150022,0.324305756909333,-0.0948691768796783"/>
						</Atom3d>
						<Bond ID="1487" Mapping="409" Parent="131" Hidden="1" Connects="1481,1486" Visible="0"/>
						<Atom3d ID="1488" HasProperties="1" Mapping="409" Parent="131" UserID="572" DisplayStyle="Line" Hidden="1" XYZ="0.362626948688243,0.254340192248328,-0.103671989744042" Connections="1489" ForcefieldType="h1" Charge="0.053" Components="H" Visible="0">
							<Properties Force="104.177791863677,336.707317879286,-215.439975473426" RelativeVelocity="-0.826697195738929,-0.0238914151908718,-0.515602681052693"/>
						</Atom3d>
						<Bond ID="1489" Mapping="409" Parent="131" Hidden="1" Connects="1481,1488" Visible="0"/>
						<Atom3d ID="1490" HasProperties="1" Mapping="409" Parent="131" UserID="573" DisplayStyle="Line" Hidden="1" XYZ="0.373631146004876,0.318531093340302,-0.095875393766943" Connections="1491" ForcefieldType="h1" Charge="0.053" Components="H" Visible="0">
							<Properties Force="-87.7438322253441,141.42128118102,-355.584379081848" RelativeVelocity="-0.574938630011222,-0.164514044778315,1.14186266385643"/>
						</Atom3d>
						<Bond ID="1491" Mapping="409" Parent="131" Hidden="1" Connects="1481,1490" Visible="0"/>
						<Atom3d ID="1492" HasProperties="1" Mapping="409" Parent="131" UserID="574" DisplayStyle="Line" Hidden="1" XYZ="0.411596741348209,0.294072072727636,-0.0161129004967628" Connections="1493" ForcefieldType="h1" Charge="0.053" Components="H" Visible="0">
							<Properties Force="42.4499901164724,87.9803056346747,-297.099363406626" RelativeVelocity="-0.638148160666458,0.0763907434844814,-0.619543440761839"/>
						</Atom3d>
						<Bond ID="1493" Mapping="409" Parent="131" Hidden="1" Connects="1482,1492" Visible="0"/>
						<Atom3d ID="1494" HasProperties="1" Mapping="409" Parent="131" UserID="575" DisplayStyle="Line" Hidden="1" XYZ="0.445815391374488,0.283053951425544,-0.0716875497927643" Connections="1495" ForcefieldType="h1" Charge="0.053" Components="H" Visible="0">
							<Properties Force="-952.468283152041,216.26292328172,497.894999297053" RelativeVelocity="-0.041836983568599,0.568909143144429,0.750973371469346"/>
						</Atom3d>
						<Bond ID="1495" Mapping="409" Parent="131" Hidden="1" Connects="1482,1494" Visible="0"/>
						<Atom3d ID="1496" HasProperties="1" Mapping="409" Parent="131" UserID="576" DisplayStyle="Line" Hidden="1" XYZ="0.453676403171552,0.228798355930472,-0.0209188770964838" Connections="1497" ForcefieldType="h1o" Charge="0.41" Components="H" Visible="0">
							<Properties Force="-1618.56598195863,-322.515464795056,-804.887317178362" RelativeVelocity="-0.0432701183747113,1.04027604968531,0.213798272430213"/>
						</Atom3d>
						<Bond ID="1497" Mapping="409" Parent="131" Hidden="1" Connects="1484,1496" Visible="0"/>
						<Molecule ID="131" Mapping="409" Parent="2" Children="ci(18):17+1481,4494" Name="Sketch 24" XYZ="-0.267439056824546,-0.0764111590887456,-0.152822318177482" Visible="0"/>
						<Atom3d ID="1498" HasProperties="1" Mapping="409" Parent="133" UserID="577" DisplayStyle="Line" XYZ="1.29072338024152,1.93026900843761,-1.05641354400405" Connections="1500,1504,1506,1508" ForcefieldType="c4" Charge="-0.159" Components="C" Visible="0">
							<Properties Force="-558.701779420427,-160.951843756937,-825.572167640012" RelativeVelocity="-0.0798519501468677,0.345139206234737,0.12512799021721"/>
						</Atom3d>
						<Atom3d ID="1499" HasProperties="1" Mapping="409" Parent="133" UserID="578" DisplayStyle="Line" XYZ="1.28303987534437,1.92572641116948,-1.11173719028359" Connections="1500,1502,1510,1512" ForcefieldType="c4o" Charge="0.054" Components="C" Visible="0">
							<Properties Force="1816.49894663787,1130.60715767791,853.481666745388" RelativeVelocity="0.155010470752486,-0.225543850810565,-0.0610985492416278"/>
						</Atom3d>
						<Bond ID="1500" Mapping="409" Parent="133" Connects="1498,1499" Visible="0"/>
						<Atom3d ID="1501" HasProperties="1" Mapping="409" Parent="133" UserID="579" DisplayStyle="Line" XYZ="1.281409796351,1.87869368201212,-1.12634671698337" Connections="1502,1514" ForcefieldType="o2h" Charge="-0.57" Components="O" Visible="0">
							<Properties Force="-667.66063481939,-771.386412043371,-78.8872239575412" RelativeVelocity="-0.189240765194613,0.0561592236448231,0.0799482113893377"/>
						</Atom3d>
						<Bond ID="1502" Mapping="409" Parent="133" Connects="1499,1501" Visible="0"/>
						<Atom3d ID="1503" HasProperties="1" Mapping="409" Parent="133" UserID="580" DisplayStyle="Line" Hidden="1" XYZ="1.29130282496438,1.96633704869299,-1.0437167957144" Connections="1504" ForcefieldType="h1" Charge="0.053" Components="H" Visible="0">
							<Properties Force="118.952138354007,504.232353691526,-37.8977403181" RelativeVelocity="-0.612244178237346,0.531796078995855,0.202184957821282"/>
						</Atom3d>
						<Bond ID="1504" Mapping="409" Parent="133" Hidden="1" Connects="1498,1503" Visible="0"/>
						<Atom3d ID="1505" HasProperties="1" Mapping="409" Parent="133" UserID="581" DisplayStyle="Line" Hidden="1" XYZ="1.31994009277144,1.91095571891316,-1.04228094980945" Connections="1506" ForcefieldType="h1" Charge="0.053" Components="H" Visible="0">
							<Properties Force="924.709110784064,-240.852834032598,-141.445558751359" RelativeVelocity="0.291171794280012,0.417259921190067,-0.295584271547146"/>
						</Atom3d>
						<Bond ID="1506" Mapping="409" Parent="133" Hidden="1" Connects="1498,1505" Visible="0"/>
						<Atom3d ID="1507" HasProperties="1" Mapping="409" Parent="133" UserID="582" DisplayStyle="Line" Hidden="1" XYZ="1.26240155758768,1.91315428608252,-1.03756655993905" Connections="1508" ForcefieldType="h1" Charge="0.053" Components="H" Visible="0">
							<Properties Force="-736.96596710155,-206.661003411813,102.224286259133" RelativeVelocity="0.311210785973818,-0.628882477317969,0.138445334898343"/>
						</Atom3d>
						<Bond ID="1508" Mapping="409" Parent="133" Hidden="1" Connects="1498,1507" Visible="0"/>
						<Atom3d ID="1509" HasProperties="1" Mapping="409" Parent="133" UserID="583" DisplayStyle="Line" Hidden="1" XYZ="1.31650130395743,1.94335166250804,-1.13033070111991" Connections="1510" ForcefieldType="h1" Charge="0.053" Components="H" Visible="0">
							<Properties Force="-1199.13934221907,-429.27273281883,455.911231138724" RelativeVelocity="-0.866254439700741,-0.0427616681995893,-0.396728642458766"/>
						</Atom3d>
						<Bond ID="1510" Mapping="409" Parent="133" Hidden="1" Connects="1499,1509" Visible="0"/>
						<Atom3d ID="1511" HasProperties="1" Mapping="409" Parent="133" UserID="584" DisplayStyle="Line" Hidden="1" XYZ="1.25031825835529,1.94493660828069,-1.1202701268061" Connections="1512" ForcefieldType="h1" Charge="0.053" Components="H" Visible="0">
							<Properties Force="-25.3389534973692,134.278316290967,-290.642543364786" RelativeVelocity="0.173202260972542,-0.79784895301132,-0.279527393406633"/>
						</Atom3d>
						<Bond ID="1512" Mapping="409" Parent="133" Hidden="1" Connects="1499,1511" Visible="0"/>
						<Atom3d ID="1513" HasProperties="1" Mapping="409" Parent="133" UserID="585" DisplayStyle="Line" Hidden="1" XYZ="1.24818684319862,1.87123057110942,-1.11957045474695" Connections="1514" ForcefieldType="h1o" Charge="0.41" Components="H" Visible="0">
							<Properties Force="275.021634800697,-93.0835858270238,-124.945013067214" RelativeVelocity="0.0506189411797549,-0.919939854033328,1.28969930510194"/>
						</Atom3d>
						<Bond ID="1514" Mapping="409" Parent="133" Hidden="1" Connects="1501,1513" Visible="0"/>
						<Molecule ID="133" Mapping="409" Parent="2" Children="ci(18):17+1498,4495" Name="Sketch 24" XYZ="-0.267439056824546,-0.0764111590887456,-0.152822318177482" Visible="0"/>
						<Atom3d ID="1515" HasProperties="1" Mapping="409" Parent="135" UserID="586" DisplayStyle="Line" XYZ="-1.27716636904446,0.0404813682683714,1.14588852855734" Connections="1517,1521,1523,1525" ForcefieldType="c4" Charge="-0.159" Components="C" Visible="0">
							<Properties Force="189.821363671232,1798.82252572522,1916.34151820385" RelativeVelocity="-0.0427679218482469,-0.119066842614251,0.139378866387177"/>
						</Atom3d>
						<Atom3d ID="1516" HasProperties="1" Mapping="409" Parent="135" UserID="587" DisplayStyle="Line" XYZ="-1.28676560115363,-0.0115796582781724,1.14348330633603" Connections="1517,1519,1527,1529" ForcefieldType="c4o" Charge="0.054" Components="C" Visible="0">
							<Properties Force="745.326669868186,-272.422354949479,50.2768905777334" RelativeVelocity="0.161349546203523,0.412045315811155,0.170543015569021"/>
						</Atom3d>
						<Bond ID="1517" Mapping="409" Parent="135" Connects="1515,1516" Visible="0"/>
						<Atom3d ID="1518" HasProperties="1" Mapping="409" Parent="135" UserID="588" DisplayStyle="Line" XYZ="-1.31349820013715,-0.0264388065991691,1.18322628512099" Connections="1519,1531" ForcefieldType="o2h" Charge="-0.57" Components="O" Visible="0">
							<Properties Force="612.304825580626,-138.321512107916,484.481368012274" RelativeVelocity="-0.0593642001728954,0.0916865195051836,-0.230427711098943"/>
						</Atom3d>
						<Bond ID="1519" Mapping="409" Parent="135" Connects="1516,1518" Visible="0"/>
						<Atom3d ID="1520" HasProperties="1" Mapping="409" Parent="135" UserID="589" DisplayStyle="Line" Hidden="1" XYZ="-1.24463876847145,0.0499408660017464,1.16751077559953" Connections="1521" ForcefieldType="h1" Charge="0.053" Components="H" Visible="0">
							<Properties Force="-287.653982048571,-382.65819025358,-230.131012043599" RelativeVelocity="-0.768951282597902,0.103497590036042,0.577925747365889"/>
						</Atom3d>
						<Bond ID="1521" Mapping="409" Parent="135" Hidden="1" Connects="1515,1520" Visible="0"/>
						<Atom3d ID="1522" HasProperties="1" Mapping="409" Parent="135" UserID="590" DisplayStyle="Line" Hidden="1" XYZ="-1.30673954547288,0.0577320611506974,1.17105142815236" Connections="1523" ForcefieldType="h1" Charge="0.053" Components="H" Visible="0">
							<Properties Force="745.220177108131,-493.884757959489,-1103.64828743033" RelativeVelocity="0.590431513548929,0.505960747474231,0.211924036867092"/>
						</Atom3d>
						<Bond ID="1523" Mapping="409" Parent="135" Hidden="1" Connects="1515,1522" Visible="0"/>
						<Atom3d ID="1524" HasProperties="1" Mapping="409" Parent="135" UserID="591" DisplayStyle="Line" Hidden="1" XYZ="-1.27147230751769,0.0630815981005534,1.11393850322954" Connections="1525" ForcefieldType="h1" Charge="0.053" Components="H" Visible="0">
							<Properties Force="-378.865459332632,-489.321028532856,-43.5202393014715" RelativeVelocity="0.00313110048674227,0.90265252924939,-0.313403038770374"/>
						</Atom3d>
						<Bond ID="1525" Mapping="409" Parent="135" Hidden="1" Connects="1515,1524" Visible="0"/>
						<Atom3d ID="1526" HasProperties="1" Mapping="409" Parent="135" UserID="592" DisplayStyle="Line" Hidden="1" XYZ="-1.25499198586462,-0.0354487898375122,1.1381794854854" Connections="1527" ForcefieldType="h1" Charge="0.053" Components="H" Visible="0">
							<Properties Force="-325.878402418791,358.093447104938,32.0983773510637" RelativeVelocity="-0.0210325900411609,0.117339269680127,-0.071218520373601"/>
						</Atom3d>
						<Bond ID="1527" Mapping="409" Parent="135" Hidden="1" Connects="1516,1526" Visible="0"/>
						<Atom3d ID="1528" HasProperties="1" Mapping="409" Parent="135" UserID="593" DisplayStyle="Line" Hidden="1" XYZ="-1.30812938279441,-0.0149674067460548,1.11325810660371" Connections="1529" ForcefieldType="h1" Charge="0.053" Components="H" Visible="0">
							<Properties Force="-793.834507605227,-477.726587891759,-889.043285505354" RelativeVelocity="0.494179664405221,0.50078225408547,0.623109549683814"/>
						</Atom3d>
						<Bond ID="1529" Mapping="409" Parent="135" Hidden="1" Connects="1516,1528" Visible="0"/>
						<Atom3d ID="1530" HasProperties="1" Mapping="409" Parent="135" UserID="594" DisplayStyle="Line" Hidden="1" XYZ="-1.28773014966084,-0.033713194199354,1.20612748653775" Connections="1531" ForcefieldType="h1o" Charge="0.41" Components="H" Visible="0">
							<Properties Force="-567.061376276559,151.295154246079,-236.175325603753" RelativeVelocity="-0.24416540150684,0.576977257433611,0.0399720525864788"/>
						</Atom3d>
						<Bond ID="1531" Mapping="409" Parent="135" Hidden="1" Connects="1518,1530" Visible="0"/>
						<Molecule ID="135" Mapping="409" Parent="2" Children="ci(18):17+1515,4496" Name="Sketch 24" XYZ="-0.267439056824546,-0.0764111590887456,-0.152822318177482" Visible="0"/>
						<Atom3d ID="1532" HasProperties="1" Mapping="409" Parent="137" UserID="595" DisplayStyle="Line" XYZ="2.0575406873719,-0.464763940865455,-0.0415320885225638" Connections="1534,1538,1540,1542" ForcefieldType="c4" Charge="-0.159" Components="C" Visible="0">
							<Properties Force="166.767792043615,-1689.38246710953,-1115.10626523734" RelativeVelocity="-0.0532248654441674,-0.0906342177328791,0.108303670108339"/>
						</Atom3d>
						<Atom3d ID="1533" HasProperties="1" Mapping="409" Parent="137" UserID="596" DisplayStyle="Line" XYZ="2.04543663154914,-0.495528351459908,1.31447912012639e-005" Connections="1534,1536,1544,1546" ForcefieldType="c4o" Charge="0.054" Components="C" Visible="0">
							<Properties Force="-867.602727774054,325.267648083313,1421.16433576991" RelativeVelocity="-0.208489305423222,-0.154078725575527,-0.0323214034834626"/>
						</Atom3d>
						<Bond ID="1534" Mapping="409" Parent="137" Connects="1532,1533" Visible="0"/>
						<Atom3d ID="1535" HasProperties="1" Mapping="409" Parent="137" UserID="597" DisplayStyle="Line" XYZ="2.08347298632256,-0.523225358118675,0.0183911354455652" Connections="1536,1548" ForcefieldType="o2h" Charge="-0.57" Components="O" Visible="0">
							<Properties Force="288.42455799994,38.2499339680575,131.866215072685" RelativeVelocity="-0.0303378608246772,0.0384271872891886,0.0173886325970883"/>
						</Atom3d>
						<Bond ID="1536" Mapping="409" Parent="137" Connects="1533,1535" Visible="0"/>
						<Atom3d ID="1537" HasProperties="1" Mapping="409" Parent="137" UserID="598" DisplayStyle="Line" Hidden="1" XYZ="2.02769512717983,-0.444721497248477,-0.056623009595736" Connections="1538" ForcefieldType="h1" Charge="0.053" Components="H" Visible="0">
							<Properties Force="-50.4394094864473,-225.633600153309,-28.3978076977016" RelativeVelocity="-0.771943816891344,0.129556190752527,0.88927936575009"/>
						</Atom3d>
						<Bond ID="1538" Mapping="409" Parent="137" Hidden="1" Connects="1532,1537" Visible="0"/>
						<Atom3d ID="1539" HasProperties="1" Mapping="409" Parent="137" UserID="599" DisplayStyle="Line" Hidden="1" XYZ="2.07383980507634,-0.492095698594874,-0.0675354657868188" Connections="1540" ForcefieldType="h1" Charge="0.053" Components="H" Visible="0">
							<Properties Force="-759.407125597463,1130.08319365313,140.728424316923" RelativeVelocity="-0.235451832589679,-0.337782414660048,-0.284773512424216"/>
						</Atom3d>
						<Bond ID="1540" Mapping="409" Parent="137" Hidden="1" Connects="1532,1539" Visible="0"/>
						<Atom3d ID="1541" HasProperties="1" Mapping="409" Parent="137" UserID="600" DisplayStyle="Line" Hidden="1" XYZ="2.08555529342019,-0.441559767811206,-0.0352592887097528" Connections="1542" ForcefieldType="h1" Charge="0.053" Components="H" Visible="0">
							<Properties Force="909.287667351017,925.692497493101,462.516331204882" RelativeVelocity="-0.644813800605922,0.0285268394092775,0.256347279207128"/>
						</Atom3d>
						<Bond ID="1542" Mapping="409" Parent="137" Hidden="1" Connects="1532,1541" Visible="0"/>
						<Atom3d ID="1543" HasProperties="1" Mapping="409" Parent="137" UserID="601" DisplayStyle="Line" Hidden="1" XYZ="2.01615837578495,-0.519045180215459,-0.00842045543719776" Connections="1544" ForcefieldType="h1" Charge="0.053" Components="H" Visible="0">
							<Properties Force="-240.239965000644,-349.03490232305,-333.444607603092" RelativeVelocity="-0.113093502206415,-0.63463131660812,0.0747802280256881"/>
						</Atom3d>
						<Bond ID="1544" Mapping="409" Parent="137" Hidden="1" Connects="1533,1543" Visible="0"/>
						<Atom3d ID="1545" HasProperties="1" Mapping="409" Parent="137" UserID="602" DisplayStyle="Line" Hidden="1" XYZ="2.02905893922755,-0.474405680875246,0.0295468986473783" Connections="1546" ForcefieldType="h1" Charge="0.053" Components="H" Visible="0">
							<Properties Force="351.257032264356,14.0740035365062,-262.71073265169" RelativeVelocity="0.283971589404057,0.944395169147015,-0.805833056514011"/>
						</Atom3d>
						<Bond ID="1546" Mapping="409" Parent="137" Hidden="1" Connects="1533,1545" Visible="0"/>
						<Atom3d ID="1547" HasProperties="1" Mapping="409" Parent="137" UserID="603" DisplayStyle="Line" Hidden="1" XYZ="2.08049018891737,-0.524621755171408,0.0526879475368232" Connections="1548" ForcefieldType="h1o" Charge="0.41" Components="H" Visible="0">
							<Properties Force="22.6771846159444,175.411260671569,-424.355848235858" RelativeVelocity="-0.136556421405926,-0.31127634833288,-0.436121490082533"/>
						</Atom3d>
						<Bond ID="1548" Mapping="409" Parent="137" Hidden="1" Connects="1535,1547" Visible="0"/>
						<Molecule ID="137" Mapping="409" Parent="2" Children="ci(18):17+1532,4497" Name="Sketch 24" XYZ="0.0337093637168058,-0.233347653866503,-0.152822318177482" Visible="0"/>
						<Atom3d ID="1549" HasProperties="1" Mapping="409" Parent="139" UserID="604" DisplayStyle="Line" XYZ="0.132904505434508,2.31916293683231,-0.782035311961902" Connections="1551,1555,1557,1559" ForcefieldType="c4" Charge="-0.159" Components="C" Visible="0">
							<Properties Force="-314.1672927478,765.365572925335,701.709911232634" RelativeVelocity="-0.0982170224141719,0.0958118870378648,-0.143134035138552"/>
						</Atom3d>
						<Atom3d ID="1550" HasProperties="1" Mapping="409" Parent="139" UserID="605" DisplayStyle="Line" XYZ="0.134602660046653,2.37173597953416,-0.79872209545289" Connections="1551,1553,1561,1563" ForcefieldType="c4o" Charge="0.054" Components="C" Visible="0">
							<Properties Force="1022.98998017267,-843.879675593871,436.825036988123" RelativeVelocity="-0.204023489488864,0.176135506875836,0.0896612428504062"/>
						</Atom3d>
						<Bond ID="1551" Mapping="409" Parent="139" Connects="1549,1550" Visible="0"/>
						<Atom3d ID="1552" HasProperties="1" Mapping="409" Parent="139" UserID="606" DisplayStyle="Line" XYZ="0.176871516601055,2.37837487604504,-0.825964342137755" Connections="1553,1565" ForcefieldType="o2h" Charge="-0.57" Components="O" Visible="0">
							<Properties Force="-142.01318398915,-467.809795296349,362.445731716661" RelativeVelocity="-0.0114297234864267,-0.0120682825011894,0.203882089035047"/>
						</Atom3d>
						<Bond ID="1553" Mapping="409" Parent="139" Connects="1550,1552" Visible="0"/>
						<Atom3d ID="1554" HasProperties="1" Mapping="409" Parent="139" UserID="607" DisplayStyle="Line" Hidden="1" XYZ="0.163081708664343,2.30584206015764,-0.75960326018781" Connections="1555" ForcefieldType="h1" Charge="0.053" Components="H" Visible="0">
							<Properties Force="-379.030934142244,525.443681599293,-67.7402447913971" RelativeVelocity="-0.678068174747808,0.172202224659674,0.387400684956555"/>
						</Atom3d>
						<Bond ID="1555" Mapping="409" Parent="139" Hidden="1" Connects="1549,1554" Visible="0"/>
						<Atom3d ID="1556" HasProperties="1" Mapping="409" Parent="139" UserID="608" DisplayStyle="Line" Hidden="1" XYZ="0.132261412694531,2.29618385390672,-0.810992524733551" Connections="1557" ForcefieldType="h1" Charge="0.053" Components="H" Visible="0">
							<Properties Force="125.806004404642,-707.042423495944,-1269.95609468316" RelativeVelocity="-0.404040320801867,0.488215817767518,-0.219908546327214"/>
						</Atom3d>
						<Bond ID="1557" Mapping="409" Parent="139" Hidden="1" Connects="1549,1556" Visible="0"/>
						<Atom3d ID="1558" HasProperties="1" Mapping="409" Parent="139" UserID="609" DisplayStyle="Line" Hidden="1" XYZ="0.0976317681092168,2.31303424684857,-0.765774850449736" Connections="1559" ForcefieldType="h1" Charge="0.053" Components="H" Visible="0">
							<Properties Force="352.409193453121,-86.4437424172975,329.750186904282" RelativeVelocity="0.338980907937319,-0.169261490090509,0.408701384669181"/>
						</Atom3d>
						<Bond ID="1559" Mapping="409" Parent="139" Hidden="1" Connects="1549,1558" Visible="0"/>
						<Atom3d ID="1560" HasProperties="1" Mapping="409" Parent="139" UserID="610" DisplayStyle="Line" Hidden="1" XYZ="0.134125074474171,2.39406944998632,-0.766464649418936" Connections="1561" ForcefieldType="h1" Charge="0.053" Components="H" Visible="0">
							<Properties Force="10.2318078393096,153.182426163679,-171.676304181906" RelativeVelocity="1.15247241140698,-0.0304062980999825,0.121161257542818"/>
						</Atom3d>
						<Bond ID="1561" Mapping="409" Parent="139" Hidden="1" Connects="1550,1560" Visible="0"/>
						<Atom3d ID="1562" HasProperties="1" Mapping="409" Parent="139" UserID="611" DisplayStyle="Line" Hidden="1" XYZ="0.104420153169148,2.37913524241855,-0.820959689469238" Connections="1563" ForcefieldType="h1" Charge="0.053" Components="H" Visible="0">
							<Properties Force="-442.520240910528,147.882903146384,-125.69041551255" RelativeVelocity="-0.170374825068931,-0.286622830583719,-1.23071894096289"/>
						</Atom3d>
						<Bond ID="1563" Mapping="409" Parent="139" Hidden="1" Connects="1550,1562" Visible="0"/>
						<Atom3d ID="1564" HasProperties="1" Mapping="409" Parent="139" UserID="612" DisplayStyle="Line" Hidden="1" XYZ="0.178365357050316,2.41112286057635,-0.833663426989992" Connections="1565" ForcefieldType="h1o" Charge="0.41" Components="H" Visible="0">
							<Properties Force="-117.344038902217,395.112390034533,-218.429108209868" RelativeVelocity="0.236635415338772,-0.185792442436263,-0.108659227132941"/>
						</Atom3d>
						<Bond ID="1565" Mapping="409" Parent="139" Hidden="1" Connects="1552,1564" Visible="0"/>
						<Molecule ID="139" Mapping="409" Parent="2" Children="ci(18):17+1549,4498" Name="Sketch 24" XYZ="-0.267439056824546,-0.0764111590887456,-0.152822318177482" Visible="0"/>
						<Atom3d ID="1566" HasProperties="1" Mapping="409" Parent="141" UserID="613" DisplayStyle="Line" XYZ="1.62569797143054,1.97046101980129,-0.317236064283433" Connections="1568,1572,1574,1576" ForcefieldType="c4" Charge="-0.159" Components="C" Visible="0">
							<Properties Force="42.6559564152313,1267.80081224705,795.666934330387" RelativeVelocity="0.0956306539691615,0.111126468426199,0.167596371137693"/>
						</Atom3d>
						<Atom3d ID="1567" HasProperties="1" Mapping="409" Parent="141" UserID="614" DisplayStyle="Line" XYZ="1.59430148342408,1.9482593273459,-0.278736930952244" Connections="1568,1570,1578,1580" ForcefieldType="c4o" Charge="0.054" Components="C" Visible="0">
							<Properties Force="225.58370917141,-1350.65746129356,155.214886392457" RelativeVelocity="0.0497926377365431,0.161187747962016,0.138237364024298"/>
						</Atom3d>
						<Bond ID="1568" Mapping="409" Parent="141" Connects="1566,1567" Visible="0"/>
						<Atom3d ID="1569" HasProperties="1" Mapping="409" Parent="141" UserID="615" DisplayStyle="Line" XYZ="1.56578760445707,1.91033794610681,-0.302796957080108" Connections="1570,1582" ForcefieldType="o2h" Charge="-0.57" Components="O" Visible="0">
							<Properties Force="-2.84042226999414,1125.95763090198,1423.83940292238" RelativeVelocity="0.0432420983465986,0.100411017653103,0.0537828327527381"/>
						</Atom3d>
						<Bond ID="1570" Mapping="409" Parent="141" Connects="1567,1569" Visible="0"/>
						<Atom3d ID="1571" HasProperties="1" Mapping="409" Parent="141" UserID="616" DisplayStyle="Line" Hidden="1" XYZ="1.64596811416937,2.00357382918894,-0.304793173364476" Connections="1572" ForcefieldType="h1" Charge="0.053" Components="H" Visible="0">
							<Properties Force="-84.9020425496327,-902.416601940446,-27.7205060743244" RelativeVelocity="0.761395545602129,0.820525769281373,0.129866597286197"/>
						</Atom3d>
						<Bond ID="1572" Mapping="409" Parent="141" Hidden="1" Connects="1566,1571" Visible="0"/>
						<Atom3d ID="1573" HasProperties="1" Mapping="409" Parent="141" UserID="617" DisplayStyle="Line" Hidden="1" XYZ="1.60463051233286,1.9868466226209,-0.344887039870383" Connections="1574" ForcefieldType="h1" Charge="0.053" Components="H" Visible="0">
							<Properties Force="-430.322131868748,-149.159978793272,-373.410704389657" RelativeVelocity="-0.570551360581861,-0.508087782904473,-0.840208664836311"/>
						</Atom3d>
						<Bond ID="1574" Mapping="409" Parent="141" Hidden="1" Connects="1566,1573" Visible="0"/>
						<Atom3d ID="1575" HasProperties="1" Mapping="409" Parent="141" UserID="618" DisplayStyle="Line" Hidden="1" XYZ="1.64885690903126,1.94400869545232,-0.333144360698424" Connections="1576" ForcefieldType="h1" Charge="0.053" Components="H" Visible="0">
							<Properties Force="219.822716872183,-92.0320540409272,-0.951134034609663" RelativeVelocity="-0.376262223155301,0.249465679972611,0.417803752417987"/>
						</Atom3d>
						<Bond ID="1576" Mapping="409" Parent="141" Hidden="1" Connects="1566,1575" Visible="0"/>
						<Atom3d ID="1577" HasProperties="1" Mapping="409" Parent="141" UserID="619" DisplayStyle="Line" Hidden="1" XYZ="1.57230413151782,1.97277870390409,-0.255692809587244" Connections="1578" ForcefieldType="h1" Charge="0.053" Components="H" Visible="0">
							<Properties Force="71.7460982000747,-195.506793363089,-704.99312053743" RelativeVelocity="-0.856310229255265,0.504210195402631,-0.60484624826883"/>
						</Atom3d>
						<Bond ID="1578" Mapping="409" Parent="141" Hidden="1" Connects="1567,1577" Visible="0"/>
						<Atom3d ID="1579" HasProperties="1" Mapping="409" Parent="141" UserID="620" DisplayStyle="Line" Hidden="1" XYZ="1.61721692493787,1.92858105377013,-0.25109034260347" Connections="1580" ForcefieldType="h1" Charge="0.053" Components="H" Visible="0">
							<Properties Force="-318.009210902827,434.550220863998,-596.887802097257" RelativeVelocity="-0.616838726485368,0.50206915917554,0.294031234813391"/>
						</Atom3d>
						<Bond ID="1580" Mapping="409" Parent="141" Hidden="1" Connects="1567,1579" Visible="0"/>
						<Atom3d ID="1581" HasProperties="1" Mapping="409" Parent="141" UserID="621" DisplayStyle="Line" Hidden="1" XYZ="1.54227754740244,1.90343156748727,-0.277571802928875" Connections="1582" ForcefieldType="h1o" Charge="0.41" Components="H" Visible="0">
							<Properties Force="171.310386857659,9.58588036791081,-611.77597094426" RelativeVelocity="0.659886542017302,-0.221732697099121,0.856248495441901"/>
						</Atom3d>
						<Bond ID="1582" Mapping="409" Parent="141" Hidden="1" Connects="1569,1581" Visible="0"/>
						<Molecule ID="141" Mapping="409" Parent="2" Children="ci(18):17+1566,4499" Name="Sketch 24" XYZ="-0.267439056824546,-0.0764111590887456,-0.152822318177482" Visible="0"/>
						<Atom3d ID="1583" HasProperties="1" Mapping="409" Parent="143" UserID="622" DisplayStyle="Line" XYZ="0.995773322265813,1.15573324434731,1.32934929596537" Connections="1585,1589,1591,1593" ForcefieldType="c4" Charge="-0.159" Components="C" Visible="0">
							<Properties Force="-290.738502288988,-478.683605876845,406.558019606481" RelativeVelocity="-0.175993286105467,0.226186842971254,0.25207209619038"/>
						</Atom3d>
						<Atom3d ID="1584" HasProperties="1" Mapping="409" Parent="143" UserID="623" DisplayStyle="Line" XYZ="1.01852892726306,1.19958961460137,1.34785470678283" Connections="1585,1587,1595,1597" ForcefieldType="c4o" Charge="0.054" Components="C" Visible="0">
							<Properties Force="1514.06066071068,-449.157184362461,926.426283375987" RelativeVelocity="0.124549919344688,0.0705879550208001,0.0770287148700857"/>
						</Atom3d>
						<Bond ID="1585" Mapping="409" Parent="143" Connects="1583,1584" Visible="0"/>
						<Atom3d ID="1586" HasProperties="1" Mapping="409" Parent="143" UserID="624" DisplayStyle="Line" XYZ="1.07014793856384,1.1898166655193,1.34780060751089" Connections="1587,1599" ForcefieldType="o2h" Charge="-0.57" Components="O" Visible="0">
							<Properties Force="-1017.5724907262,739.209806451205,-42.1662902341927" RelativeVelocity="0.159859862101025,0.181830896675131,-0.0607637883427017"/>
						</Atom3d>
						<Bond ID="1587" Mapping="409" Parent="143" Connects="1584,1586" Visible="0"/>
						<Atom3d ID="1588" HasProperties="1" Mapping="409" Parent="143" UserID="625" DisplayStyle="Line" Hidden="1" XYZ="1.01384290845882,1.12396598707899,1.34519132353965" Connections="1589" ForcefieldType="h1" Charge="0.053" Components="H" Visible="0">
							<Properties Force="17.0713815774941,321.934630714507,-353.090161603711" RelativeVelocity="-0.412748081600551,0.0893006029571677,0.0161885962030603"/>
						</Atom3d>
						<Bond ID="1589" Mapping="409" Parent="143" Hidden="1" Connects="1583,1588" Visible="0"/>
						<Atom3d ID="1590" HasProperties="1" Mapping="409" Parent="143" UserID="626" DisplayStyle="Line" Hidden="1" XYZ="0.994499852224294,1.15397381230977,1.29052526117128" Connections="1591" ForcefieldType="h1" Charge="0.053" Components="H" Visible="0">
							<Properties Force="18.5304795988308,-119.559877372403,-34.9265576014481" RelativeVelocity="0.304139008502883,-0.335868660180105,0.484588345119115"/>
						</Atom3d>
						<Bond ID="1591" Mapping="409" Parent="143" Hidden="1" Connects="1583,1590" Visible="0"/>
						<Atom3d ID="1592" HasProperties="1" Mapping="409" Parent="143" UserID="627" DisplayStyle="Line" Hidden="1" XYZ="0.960049081212344,1.15312637478645,1.34401952717296" Connections="1593" ForcefieldType="h1" Charge="0.053" Components="H" Visible="0">
							<Properties Force="-347.579234453444,-1.6550594716951,-232.559029146573" RelativeVelocity="0.223956556851908,0.221854158140223,0.251153891250524"/>
						</Atom3d>
						<Bond ID="1593" Mapping="409" Parent="143" Hidden="1" Connects="1583,1592" Visible="0"/>
						<Atom3d ID="1594" HasProperties="1" Mapping="409" Parent="143" UserID="628" DisplayStyle="Line" Hidden="1" XYZ="1.01030265445636,1.20642394797916,1.3860716986329" Connections="1595" ForcefieldType="h1" Charge="0.053" Components="H" Visible="0">
							<Properties Force="-205.081087395449,-191.831646810198,-279.502937232175" RelativeVelocity="0.147820078953882,0.0790868372211741,0.820581521980221"/>
						</Atom3d>
						<Bond ID="1595" Mapping="409" Parent="143" Hidden="1" Connects="1584,1594" Visible="0"/>
						<Atom3d ID="1596" HasProperties="1" Mapping="409" Parent="143" UserID="629" DisplayStyle="Line" Hidden="1" XYZ="1.01236259863052,1.23281906711811,1.32978563951716" Connections="1597" ForcefieldType="h1" Charge="0.053" Components="H" Visible="0">
							<Properties Force="-203.076486377473,215.927860193037,-476.818370157724" RelativeVelocity="0.261204094238894,-0.986995660214618,0.0837069343425406"/>
						</Atom3d>
						<Bond ID="1597" Mapping="409" Parent="143" Hidden="1" Connects="1584,1596" Visible="0"/>
						<Atom3d ID="1598" HasProperties="1" Mapping="409" Parent="143" UserID="630" DisplayStyle="Line" Hidden="1" XYZ="1.07810887467153,1.22140993398108,1.35834189403057" Connections="1599" ForcefieldType="h1o" Charge="0.41" Components="H" Visible="0">
							<Properties Force="513.721049982454,-111.055557009204,28.5322410370189" RelativeVelocity="-0.010507863185706,-0.0462996150460498,-0.0405042518499537"/>
						</Atom3d>
						<Bond ID="1599" Mapping="409" Parent="143" Hidden="1" Connects="1586,1598" Visible="0"/>
						<Molecule ID="143" Mapping="409" Parent="2" Children="ci(18):17+1583,4500" Name="Sketch 24" XYZ="-0.267439056824546,-0.0764111590887456,-0.152822318177482" Visible="0"/>
						<Atom3d ID="1600" HasProperties="1" Mapping="409" Parent="145" UserID="631" DisplayStyle="Line" XYZ="0.846001898666364,0.850608590013295,-0.0954348320560909" Connections="1602,1606,1608,1610" ForcefieldType="c4" Charge="-0.159" Components="C" Visible="0">
							<Properties Force="-682.41977319126,-44.7063507438585,379.847234524242" RelativeVelocity="-0.119131470505275,-0.104042498306915,0.151873539299926"/>
						</Atom3d>
						<Atom3d ID="1601" HasProperties="1" Mapping="409" Parent="145" UserID="632" DisplayStyle="Line" XYZ="0.849226862531534,0.882426567298765,-0.137577537143514" Connections="1602,1604,1612,1614" ForcefieldType="c4o" Charge="0.054" Components="C" Visible="0">
							<Properties Force="153.92902100293,134.803371674957,-86.6431637844437" RelativeVelocity="-0.303171849143885,-0.254379122591035,-0.0239962400467626"/>
						</Atom3d>
						<Bond ID="1602" Mapping="409" Parent="145" Connects="1600,1601" Visible="0"/>
						<Atom3d ID="1603" HasProperties="1" Mapping="409" Parent="145" UserID="633" DisplayStyle="Line" XYZ="0.897580036910114,0.887961504203328,-0.148731365443466" Connections="1604,1616" ForcefieldType="o2h" Charge="-0.57" Components="O" Visible="0">
							<Properties Force="-157.402095874217,-152.874417171587,613.846350157057" RelativeVelocity="0.107041249631085,0.0950452904623431,0.0896820227969234"/>
						</Atom3d>
						<Bond ID="1604" Mapping="409" Parent="145" Connects="1601,1603" Visible="0"/>
						<Atom3d ID="1605" HasProperties="1" Mapping="409" Parent="145" UserID="634" DisplayStyle="Line" Hidden="1" XYZ="0.807518710936374,0.843569925302528,-0.091496857917277" Connections="1606" ForcefieldType="h1" Charge="0.053" Components="H" Visible="0">
							<Properties Force="199.209938559771,-91.7267297085706,402.719661419466" RelativeVelocity="-1.00627034601677,0.307833766638798,-0.106773919821628"/>
						</Atom3d>
						<Bond ID="1606" Mapping="409" Parent="145" Hidden="1" Connects="1600,1605" Visible="0"/>
						<Atom3d ID="1607" HasProperties="1" Mapping="409" Parent="145" UserID="635" DisplayStyle="Line" Hidden="1" XYZ="0.861014613711034,0.869627195636025,-0.065577657177995" Connections="1608" ForcefieldType="h1" Charge="0.053" Components="H" Visible="0">
							<Properties Force="-143.42974096533,292.676486202495,413.981855423794" RelativeVelocity="-0.116205092270474,1.25040713267048,-0.0465545894329956"/>
						</Atom3d>
						<Bond ID="1608" Mapping="409" Parent="145" Hidden="1" Connects="1600,1607" Visible="0"/>
						<Atom3d ID="1609" HasProperties="1" Mapping="409" Parent="145" UserID="636" DisplayStyle="Line" Hidden="1" XYZ="0.864985864080644,0.817130120382494,-0.0938464614029623" Connections="1610" ForcefieldType="h1" Charge="0.053" Components="H" Visible="0">
							<Properties Force="119.983906812595,-294.321350709263,-580.167739132436" RelativeVelocity="0.20887132540319,0.0489861940046919,1.27470399488824"/>
						</Atom3d>
						<Bond ID="1610" Mapping="409" Parent="145" Hidden="1" Connects="1600,1609" Visible="0"/>
						<Atom3d ID="1611" HasProperties="1" Mapping="409" Parent="145" UserID="637" DisplayStyle="Line" Hidden="1" XYZ="0.830018571762224,0.916780607886905,-0.127242155776661" Connections="1612" ForcefieldType="h1" Charge="0.053" Components="H" Visible="0">
							<Properties Force="420.720691768231,-457.354598196151,-378.40165933193" RelativeVelocity="0.614924515516886,-0.583325045514963,0.163745832519978"/>
						</Atom3d>
						<Bond ID="1612" Mapping="409" Parent="145" Hidden="1" Connects="1601,1611" Visible="0"/>
						<Atom3d ID="1613" HasProperties="1" Mapping="409" Parent="145" UserID="638" DisplayStyle="Line" Hidden="1" XYZ="0.833307349096094,0.866489724470846,-0.169078240766523" Connections="1614" ForcefieldType="h1" Charge="0.053" Components="H" Visible="0">
							<Properties Force="-442.216858987003,-23.9658526002946,-76.7020992481241" RelativeVelocity="-0.519799307978878,0.41540057641741,0.66228002901887"/>
						</Atom3d>
						<Bond ID="1614" Mapping="409" Parent="145" Hidden="1" Connects="1601,1613" Visible="0"/>
						<Atom3d ID="1615" HasProperties="1" Mapping="409" Parent="145" UserID="639" DisplayStyle="Line" Hidden="1" XYZ="0.896542499373654,0.907387780231478,-0.175312847088653" Connections="1616" ForcefieldType="h1o" Charge="0.41" Components="H" Visible="0">
							<Properties Force="241.114248667383,709.391243541217,-895.407592499345" RelativeVelocity="-0.267666690899486,0.0899842787969839,0.557134586932969"/>
						</Atom3d>
						<Bond ID="1616" Mapping="409" Parent="145" Hidden="1" Connects="1603,1615" Visible="0"/>
						<Molecule ID="145" Mapping="409" Parent="2" Children="ci(18):17+1600,4501" Name="Sketch 24" XYZ="-0.267439056824546,-0.0764111590887456,-0.152822318177482" Visible="0"/>
						<Atom3d ID="1617" HasProperties="1" Mapping="409" Parent="147" UserID="640" DisplayStyle="Line" XYZ="-0.0724645366057302,-0.227637176083458,0.580509168900818" Connections="1619,1623,1625,1627" ForcefieldType="c4" Charge="-0.159" Components="C" Visible="0">
							<Properties Force="-337.742022496379,175.011008076164,-309.720014096437" RelativeVelocity="0.00112010618321198,0.124300837228398,-0.00502657486006981"/>
						</Atom3d>
						<Atom3d ID="1618" HasProperties="1" Mapping="409" Parent="147" UserID="641" DisplayStyle="Line" XYZ="-0.0917644954779152,-0.276966650395566,0.567053569337728" Connections="1619,1621,1629,1631" ForcefieldType="c4o" Charge="0.054" Components="C" Visible="0">
							<Properties Force="80.1835726773904,356.515136798235,494.048195581084" RelativeVelocity="0.247851705440695,-0.0366579865902605,0.207964282254497"/>
						</Atom3d>
						<Bond ID="1619" Mapping="409" Parent="147" Connects="1617,1618" Visible="0"/>
						<Atom3d ID="1620" HasProperties="1" Mapping="409" Parent="147" UserID="642" DisplayStyle="Line" XYZ="-0.115058198708903,-0.276574245371291,0.52357571627412" Connections="1621,1633" ForcefieldType="o2h" Charge="-0.57" Components="O" Visible="0">
							<Properties Force="384.619554709167,335.589439245019,-1006.70368277271" RelativeVelocity="0.185360073880533,0.00473110937835266,0.0789089610336257"/>
						</Atom3d>
						<Bond ID="1621" Mapping="409" Parent="147" Connects="1618,1620" Visible="0"/>
						<Atom3d ID="1622" HasProperties="1" Mapping="409" Parent="147" UserID="643" DisplayStyle="Line" Hidden="1" XYZ="-0.0649205169483112,-0.227116431579596,0.619233081079063" Connections="1623" ForcefieldType="h1" Charge="0.053" Components="H" Visible="0">
							<Properties Force="387.581304570962,103.521824540273,-331.494734260945" RelativeVelocity="-0.253566043212195,0.0334261274273983,-0.0080480352651471"/>
						</Atom3d>
						<Bond ID="1623" Mapping="409" Parent="147" Hidden="1" Connects="1617,1622" Visible="0"/>
						<Atom3d ID="1624" HasProperties="1" Mapping="409" Parent="147" UserID="644" DisplayStyle="Line" Hidden="1" XYZ="-0.10091528042783,-0.200362326460839,0.575891541809881" Connections="1625" ForcefieldType="h1" Charge="0.053" Components="H" Visible="0">
							<Properties Force="72.5848850693416,-637.377801638091,7.75089215848654" RelativeVelocity="0.328407266452685,0.43337605607708,0.253535753581087"/>
						</Atom3d>
						<Bond ID="1625" Mapping="409" Parent="147" Hidden="1" Connects="1617,1624" Visible="0"/>
						<Atom3d ID="1626" HasProperties="1" Mapping="409" Parent="147" UserID="645" DisplayStyle="Line" Hidden="1" XYZ="-0.0443924669184082,-0.214094161875341,0.556009588180374" Connections="1627" ForcefieldType="h1" Charge="0.053" Components="H" Visible="0">
							<Properties Force="-1.51774125776589,-273.640564376332,492.846068501679" RelativeVelocity="-0.553138881662985,-0.801657790778215,0.392953539100006"/>
						</Atom3d>
						<Bond ID="1627" Mapping="409" Parent="147" Hidden="1" Connects="1617,1626" Visible="0"/>
						<Atom3d ID="1628" HasProperties="1" Mapping="409" Parent="147" UserID="646" DisplayStyle="Line" Hidden="1" XYZ="-0.117562497372617,-0.284138441462191,0.594099964456592" Connections="1629" ForcefieldType="h1" Charge="0.053" Components="H" Visible="0">
							<Properties Force="-497.784354905157,-227.822739779082,531.959325402472" RelativeVelocity="0.312927997790485,0.975969991152585,-0.530881093576012"/>
						</Atom3d>
						<Bond ID="1629" Mapping="409" Parent="147" Hidden="1" Connects="1618,1628" Visible="0"/>
						<Atom3d ID="1630" HasProperties="1" Mapping="409" Parent="147" UserID="647" DisplayStyle="Line" Hidden="1" XYZ="-0.0664148035601342,-0.306321588639495,0.57004310836326" Connections="1631" ForcefieldType="h1" Charge="0.053" Components="H" Visible="0">
							<Properties Force="282.18773122593,-17.8491855116211,-102.486800284833" RelativeVelocity="-0.256762420507365,0.066425178275744,0.293252607133063"/>
						</Atom3d>
						<Bond ID="1631" Mapping="409" Parent="147" Hidden="1" Connects="1618,1630" Visible="0"/>
						<Atom3d ID="1632" HasProperties="1" Mapping="409" Parent="147" UserID="648" DisplayStyle="Line" Hidden="1" XYZ="-0.144045391374108,-0.293147897410827,0.524918010580928" Connections="1633" ForcefieldType="h1o" Charge="0.41" Components="H" Visible="0">
							<Properties Force="-287.246387452388,-230.34071234661,292.087183294303" RelativeVelocity="0.438741061347975,0.837761863179056,-0.400396601829897"/>
						</Atom3d>
						<Bond ID="1633" Mapping="409" Parent="147" Hidden="1" Connects="1620,1632" Visible="0"/>
						<Molecule ID="147" Mapping="409" Parent="2" Children="ci(18):17+1617,4502" Name="Sketch 24" XYZ="-0.267439056824546,-0.0764111590887456,-0.152822318177482" Visible="0"/>
						<Atom3d ID="1634" HasProperties="1" Mapping="409" Parent="149" UserID="649" DisplayStyle="Line" XYZ="-0.196776579454392,0.0680514347103174,0.469999150576166" Connections="1636,1640,1642,1644" ForcefieldType="c4" Charge="-0.159" Components="C" Visible="0">
							<Properties Force="-957.215017649918,-29.1856787396465,-792.364457113261" RelativeVelocity="-0.150013243662033,-0.0244052656079745,-0.0446529535047168"/>
						</Atom3d>
						<Atom3d ID="1635" HasProperties="1" Mapping="409" Parent="149" UserID="650" DisplayStyle="Line" XYZ="-0.174624354289686,0.0239322356736914,0.450849183775028" Connections="1636,1638,1646,1648" ForcefieldType="c4o" Charge="0.054" Components="C" Visible="0">
							<Properties Force="-52.6776126833517,-588.560832010122,1164.1478140334" RelativeVelocity="0.0142030634256994,-0.0493415877485169,0.0973030011704963"/>
						</Atom3d>
						<Bond ID="1636" Mapping="409" Parent="149" Connects="1634,1635" Visible="0"/>
						<Atom3d ID="1637" HasProperties="1" Mapping="409" Parent="149" UserID="651" DisplayStyle="Line" XYZ="-0.128572679234386,0.0191452377126393,0.469385284462834" Connections="1638,1650" ForcefieldType="o2h" Charge="-0.57" Components="O" Visible="0">
							<Properties Force="390.819533578096,-207.256079681209,75.6272340751311" RelativeVelocity="-0.0443985272184233,0.0502617616290134,0.0115984260040572"/>
						</Atom3d>
						<Bond ID="1638" Mapping="409" Parent="149" Connects="1635,1637" Visible="0"/>
						<Atom3d ID="1639" HasProperties="1" Mapping="409" Parent="149" UserID="652" DisplayStyle="Line" Hidden="1" XYZ="-0.172727923272377,0.0978042745610924,0.468582107116976" Connections="1640" ForcefieldType="h1" Charge="0.053" Components="H" Visible="0">
							<Properties Force="10.000216131534,461.108092247718,-446.000538187368" RelativeVelocity="-0.788215761489372,-0.337867513613599,-0.512870203748035"/>
						</Atom3d>
						<Bond ID="1640" Mapping="409" Parent="149" Hidden="1" Connects="1634,1639" Visible="0"/>
						<Atom3d ID="1641" HasProperties="1" Mapping="409" Parent="149" UserID="653" DisplayStyle="Line" Hidden="1" XYZ="-0.205141426600844,0.0652746675354114,0.506765609608765" Connections="1642" ForcefieldType="h1" Charge="0.053" Components="H" Visible="0">
							<Properties Force="-173.623150279297,-283.993254656984,801.041848901946" RelativeVelocity="0.191575172985954,0.869793308320785,0.0373810509043677"/>
						</Atom3d>
						<Bond ID="1642" Mapping="409" Parent="149" Hidden="1" Connects="1634,1641" Visible="0"/>
						<Atom3d ID="1643" HasProperties="1" Mapping="409" Parent="149" UserID="654" DisplayStyle="Line" Hidden="1" XYZ="-0.232324454700595,0.0707501364142524,0.450739202324007" Connections="1644" ForcefieldType="h1" Charge="0.053" Components="H" Visible="0">
							<Properties Force="689.651146748338,499.828959647815,336.611847689978" RelativeVelocity="1.20034415648278,-0.0329921230468533,-0.138537809797217"/>
						</Atom3d>
						<Bond ID="1644" Mapping="409" Parent="149" Hidden="1" Connects="1634,1643" Visible="0"/>
						<Atom3d ID="1645" HasProperties="1" Mapping="409" Parent="149" UserID="655" DisplayStyle="Line" Hidden="1" XYZ="-0.17372962050997,0.0220854994513348,0.413373965273223" Connections="1646" ForcefieldType="h1" Charge="0.053" Components="H" Visible="0">
							<Properties Force="-39.5653545871646,99.0502109815796,-1048.23814311921" RelativeVelocity="-0.159532861020735,-0.613580883255563,0.171887303688825"/>
						</Atom3d>
						<Bond ID="1646" Mapping="409" Parent="149" Hidden="1" Connects="1635,1645" Visible="0"/>
						<Atom3d ID="1647" HasProperties="1" Mapping="409" Parent="149" UserID="656" DisplayStyle="Line" Hidden="1" XYZ="-0.19693392892151,-0.00570719327186617,0.463865664031155" Connections="1648" ForcefieldType="h1" Charge="0.053" Components="H" Visible="0">
							<Properties Force="24.301194031037,-37.7675593158026,-119.619249834322" RelativeVelocity="-0.501714884855186,-0.713648854745634,0.278339921892616"/>
						</Atom3d>
						<Bond ID="1648" Mapping="409" Parent="149" Hidden="1" Connects="1635,1647" Visible="0"/>
						<Atom3d ID="1649" HasProperties="1" Mapping="409" Parent="149" UserID="657" DisplayStyle="Line" Hidden="1" XYZ="-0.120091935850221,-0.0137044608403714,0.464652321054228" Connections="1650" ForcefieldType="h1o" Charge="0.41" Components="H" Visible="0">
							<Properties Force="7.71978581572542,48.902650915481,-0.0636234961077231" RelativeVelocity="0.722744533501723,-0.8933213539994,0.671484572756396"/>
						</Atom3d>
						<Bond ID="1650" Mapping="409" Parent="149" Hidden="1" Connects="1637,1649" Visible="0"/>
						<Molecule ID="149" Mapping="409" Parent="2" Children="ci(18):17+1634,4503" Name="Sketch 24" XYZ="-0.267439056824546,-0.0764111590887456,-0.152822318177482" Visible="0"/>
						<Atom3d ID="1651" HasProperties="1" Mapping="409" Parent="151" UserID="658" DisplayStyle="Line" XYZ="0.693370008852436,-0.0603895288526842,-0.112183639773853" Connections="1653,1657,1659,1661" ForcefieldType="c4" Charge="-0.159" Components="C" Visible="0">
							<Properties Force="745.751379507262,748.907239418325,-1177.81991724358" RelativeVelocity="-0.0738677068746223,-0.0228415090591591,0.083456384296131"/>
						</Atom3d>
						<Atom3d ID="1652" HasProperties="1" Mapping="409" Parent="151" UserID="659" DisplayStyle="Line" XYZ="0.66443309849534,-0.0936624215878013,-0.0836512240009118" Connections="1653,1655,1663,1665" ForcefieldType="c4o" Charge="0.054" Components="C" Visible="0">
							<Properties Force="-1352.79133966522,324.799367182224,769.686188084759" RelativeVelocity="0.144357698304703,-0.0702429817638589,-0.0800115834982466"/>
						</Atom3d>
						<Bond ID="1653" Mapping="409" Parent="151" Connects="1651,1652" Visible="0"/>
						<Atom3d ID="1654" HasProperties="1" Mapping="409" Parent="151" UserID="660" DisplayStyle="Line" XYZ="0.61988136066664,-0.0998693851452647,-0.108427895986118" Connections="1655,1667" ForcefieldType="o2h" Charge="-0.57" Components="O" Visible="0">
							<Properties Force="148.809987498647,-5.56057590454832,76.2970515368569" RelativeVelocity="0.0882503165652076,-0.109075465341657,0.18304382060001"/>
						</Atom3d>
						<Bond ID="1655" Mapping="409" Parent="151" Connects="1652,1654" Visible="0"/>
						<Atom3d ID="1656" HasProperties="1" Mapping="409" Parent="151" UserID="661" DisplayStyle="Line" Hidden="1" XYZ="0.670647804933684,-0.0290297658506379,-0.120456422618651" Connections="1657" ForcefieldType="h1" Charge="0.053" Components="H" Visible="0">
							<Properties Force="129.720638659397,-178.274063851313,20.1273382734685" RelativeVelocity="0.584316574381951,0.149727165764534,0.827797239283784"/>
						</Atom3d>
						<Bond ID="1657" Mapping="409" Parent="151" Hidden="1" Connects="1651,1656" Visible="0"/>
						<Atom3d ID="1658" HasProperties="1" Mapping="409" Parent="151" UserID="662" DisplayStyle="Line" Hidden="1" XYZ="0.703773556801008,-0.0765163102594683,-0.147835028049779" Connections="1659" ForcefieldType="h1" Charge="0.053" Components="H" Visible="0">
							<Properties Force="-221.813869496213,193.832049656052,584.720016067425" RelativeVelocity="0.658689589916409,0.365155282302701,-0.2547802100738"/>
						</Atom3d>
						<Bond ID="1659" Mapping="409" Parent="151" Hidden="1" Connects="1651,1658" Visible="0"/>
						<Atom3d ID="1660" HasProperties="1" Mapping="409" Parent="151" UserID="663" DisplayStyle="Line" Hidden="1" XYZ="0.726772680308356,-0.045374621111237,-0.0970360319581443" Connections="1661" ForcefieldType="h1" Charge="0.053" Components="H" Visible="0">
							<Properties Force="-280.40230223501,-294.198177381128,115.067948210182" RelativeVelocity="-0.00216360418595661,0.207047065248064,-0.236843028527395"/>
						</Atom3d>
						<Bond ID="1661" Mapping="409" Parent="151" Hidden="1" Connects="1651,1660" Visible="0"/>
						<Atom3d ID="1662" HasProperties="1" Mapping="409" Parent="151" UserID="664" DisplayStyle="Line" Hidden="1" XYZ="0.654831630138365,-0.0782870114894312,-0.0477461489975098" Connections="1663" ForcefieldType="h1" Charge="0.053" Components="H" Visible="0">
							<Properties Force="350.448562429602,-238.268213776276,-433.011081508037" RelativeVelocity="0.0111081231298154,-0.661828539926385,0.298937564985562"/>
						</Atom3d>
						<Bond ID="1663" Mapping="409" Parent="151" Hidden="1" Connects="1652,1662" Visible="0"/>
						<Atom3d ID="1664" HasProperties="1" Mapping="409" Parent="151" UserID="665" DisplayStyle="Line" Hidden="1" XYZ="0.679744084248109,-0.128285422664499,-0.0784346947116515" Connections="1665" ForcefieldType="h1" Charge="0.053" Components="H" Visible="0">
							<Properties Force="264.347586442828,-336.667031513214,81.2301641994663" RelativeVelocity="0.402303992861248,0.131180664149685,0.169416365570429"/>
						</Atom3d>
						<Bond ID="1665" Mapping="409" Parent="151" Hidden="1" Connects="1652,1664" Visible="0"/>
						<Atom3d ID="1666" HasProperties="1" Mapping="409" Parent="151" UserID="666" DisplayStyle="Line" Hidden="1" XYZ="0.594450741283879,-0.0863247020141211,-0.0891370348519248" Connections="1667" ForcefieldType="h1o" Charge="0.41" Components="H" Visible="0">
							<Properties Force="378.418461935778,-204.72378788021,-189.831729858642" RelativeVelocity="0.659357414180166,-1.10051974687192,-0.216653390517236"/>
						</Atom3d>
						<Bond ID="1667" Mapping="409" Parent="151" Hidden="1" Connects="1654,1666" Visible="0"/>
						<Molecule ID="151" Mapping="409" Parent="2" Children="ci(18):17+1651,4504" Name="Sketch 24" XYZ="-0.267439056824546,-0.0764111590887456,-0.152822318177482" Visible="0"/>
						<Atom3d ID="1668" HasProperties="1" Mapping="409" Parent="153" UserID="667" DisplayStyle="Line" XYZ="-0.194689747927062,0.753794438787543,0.442283796055569" Connections="1670,1674,1676,1678" ForcefieldType="c4" Charge="-0.159" Components="C" Visible="0">
							<Properties Force="-1661.30955369569,713.145823837762,-843.721555875983" RelativeVelocity="-0.036151019222803,-0.262468743274356,-0.0283837184674955"/>
						</Atom3d>
						<Atom3d ID="1669" HasProperties="1" Mapping="409" Parent="153" UserID="668" DisplayStyle="Line" XYZ="-0.236139422574895,0.721769664085018,0.455759479580223" Connections="1670,1672,1680,1682" ForcefieldType="c4o" Charge="0.054" Components="C" Visible="0">
							<Properties Force="-226.468613885884,2.9225209249273,-58.2154516184291" RelativeVelocity="-0.0479068873241735,0.278762663661425,-0.0312734473575737"/>
						</Atom3d>
						<Bond ID="1670" Mapping="409" Parent="153" Connects="1668,1669" Visible="0"/>
						<Atom3d ID="1671" HasProperties="1" Mapping="409" Parent="153" UserID="669" DisplayStyle="Line" XYZ="-0.248121384158324,0.729638082273834,0.504649498963206" Connections="1672,1684" ForcefieldType="o2h" Charge="-0.57" Components="O" Visible="0">
							<Properties Force="112.594874800439,-377.206495094879,-444.938020354158" RelativeVelocity="-0.157803092073494,0.0149960013882177,-0.0752235902453309"/>
						</Atom3d>
						<Bond ID="1672" Mapping="409" Parent="153" Connects="1669,1671" Visible="0"/>
						<Atom3d ID="1673" HasProperties="1" Mapping="409" Parent="153" UserID="670" DisplayStyle="Line" Hidden="1" XYZ="-0.197785551134987,0.789288101495085,0.457546201868951" Connections="1674" ForcefieldType="h1" Charge="0.053" Components="H" Visible="0">
							<Properties Force="-187.123772643868,125.821807281265,198.6501609978" RelativeVelocity="-0.905249314615815,0.107968927775725,0.0092417712940782"/>
						</Atom3d>
						<Bond ID="1674" Mapping="409" Parent="153" Hidden="1" Connects="1668,1673" Visible="0"/>
						<Atom3d ID="1675" HasProperties="1" Mapping="409" Parent="153" UserID="671" DisplayStyle="Line" Hidden="1" XYZ="-0.195377667896793,0.760000656574187,0.40363075399411" Connections="1676" ForcefieldType="h1" Charge="0.053" Components="H" Visible="0">
							<Properties Force="354.385182747344,-175.95448091466,21.0814252004255" RelativeVelocity="-0.104929551590246,0.766140729019538,-1.19825472131343"/>
						</Atom3d>
						<Bond ID="1676" Mapping="409" Parent="153" Hidden="1" Connects="1668,1675" Visible="0"/>
						<Atom3d ID="1677" HasProperties="1" Mapping="409" Parent="153" UserID="672" DisplayStyle="Line" Hidden="1" XYZ="-0.163450414975408,0.739746197280452,0.455035643055545" Connections="1678" ForcefieldType="h1" Charge="0.053" Components="H" Visible="0">
							<Properties Force="1483.60758430428,-643.81483025223,279.828402813856" RelativeVelocity="-0.38447545677504,0.42530256008826,-0.859585495061504"/>
						</Atom3d>
						<Bond ID="1678" Mapping="409" Parent="153" Hidden="1" Connects="1668,1677" Visible="0"/>
						<Atom3d ID="1679" HasProperties="1" Mapping="409" Parent="153" UserID="673" DisplayStyle="Line" Hidden="1" XYZ="-0.225157708618127,0.683931331566736,0.447139468428586" Connections="1680" ForcefieldType="h1" Charge="0.053" Components="H" Visible="0">
							<Properties Force="-296.670777848761,466.983515378028,566.241303284657" RelativeVelocity="0.0650516388985876,-0.0260115052307089,0.20679728809806"/>
						</Atom3d>
						<Bond ID="1680" Mapping="409" Parent="153" Hidden="1" Connects="1669,1679" Visible="0"/>
						<Atom3d ID="1681" HasProperties="1" Mapping="409" Parent="153" UserID="674" DisplayStyle="Line" Hidden="1" XYZ="-0.26870571552044,0.728321747756154,0.433526384071621" Connections="1682" ForcefieldType="h1" Charge="0.053" Components="H" Visible="0">
							<Properties Force="367.707035376403,11.6622779768026,205.860748086278" RelativeVelocity="0.448740546450367,0.451840229409534,1.00335536893673"/>
						</Atom3d>
						<Bond ID="1682" Mapping="409" Parent="153" Hidden="1" Connects="1669,1681" Visible="0"/>
						<Atom3d ID="1683" HasProperties="1" Mapping="409" Parent="153" UserID="675" DisplayStyle="Line" Hidden="1" XYZ="-0.257224713481495,0.762593089815505,0.505505277554663" Connections="1684" ForcefieldType="h1o" Charge="0.41" Components="H" Visible="0">
							<Properties Force="-3.14117615520416,-47.4543948227369,61.5056184978154" RelativeVelocity="0.381279406579282,-0.494594976341213,-0.78028677494296"/>
						</Atom3d>
						<Bond ID="1684" Mapping="409" Parent="153" Hidden="1" Connects="1671,1683" Visible="0"/>
						<Molecule ID="153" Mapping="409" Parent="2" Children="ci(18):17+1668,4505" Name="Sketch 24" XYZ="-0.279027136648862,-0.455920786971597,-0.152822318177482" Visible="0"/>
						<Atom3d ID="1685" HasProperties="1" Mapping="409" Parent="155" UserID="676" DisplayStyle="Line" XYZ="-0.377011997281428,0.482327118943836,1.39211491226702" Connections="1687,1691,1693,1695" ForcefieldType="c4" Charge="-0.159" Components="C" Visible="0">
							<Properties Force="-1751.32116270898,464.853702545701,12.3858051300988" RelativeVelocity="-0.177724997659247,0.0409383673263558,-0.140750041879989"/>
						</Atom3d>
						<Atom3d ID="1686" HasProperties="1" Mapping="409" Parent="155" UserID="677" DisplayStyle="Line" XYZ="-0.39519333568527,0.527859844022783,1.41547214543313" Connections="1687,1689,1697,1699" ForcefieldType="c4o" Charge="0.054" Components="C" Visible="0">
							<Properties Force="428.60122976699,677.934101862534,140.380054011318" RelativeVelocity="-0.184421787097105,0.0122672771733002,0.0143855041934408"/>
						</Atom3d>
						<Bond ID="1687" Mapping="409" Parent="155" Connects="1685,1686" Visible="0"/>
						<Atom3d ID="1688" HasProperties="1" Mapping="409" Parent="155" UserID="678" DisplayStyle="Line" XYZ="-0.36378887797306,0.563775172493215,1.39810214187194" Connections="1689,1701" ForcefieldType="o2h" Charge="-0.57" Components="O" Visible="0">
							<Properties Force="941.82172811111,-617.041851402059,-361.961363337473" RelativeVelocity="-0.0650304637454035,-0.00120036690819538,0.0159338721625675"/>
						</Atom3d>
						<Bond ID="1689" Mapping="409" Parent="155" Connects="1686,1688" Visible="0"/>
						<Atom3d ID="1690" HasProperties="1" Mapping="409" Parent="155" UserID="679" DisplayStyle="Line" Hidden="1" XYZ="-0.381564733334579,0.486449610908631,1.35419738808797" Connections="1691" ForcefieldType="h1" Charge="0.053" Components="H" Visible="0">
							<Properties Force="439.207191525386,139.633535767037,-469.889117175452" RelativeVelocity="-0.270016939554549,0.278441353312273,-0.118458513076179"/>
						</Atom3d>
						<Bond ID="1691" Mapping="409" Parent="155" Hidden="1" Connects="1685,1690" Visible="0"/>
						<Atom3d ID="1692" HasProperties="1" Mapping="409" Parent="155" UserID="680" DisplayStyle="Line" Hidden="1" XYZ="-0.401811523680834,0.452876419841375,1.3986886845344" Connections="1693" ForcefieldType="h1" Charge="0.053" Components="H" Visible="0">
							<Properties Force="306.165809043503,-208.010346271668,356.650959502601" RelativeVelocity="-1.56536163478999,-0.0804786724878423,-0.449242142866031"/>
						</Atom3d>
						<Bond ID="1693" Mapping="409" Parent="155" Hidden="1" Connects="1685,1692" Visible="0"/>
						<Atom3d ID="1694" HasProperties="1" Mapping="409" Parent="155" UserID="681" DisplayStyle="Line" Hidden="1" XYZ="-0.341279720309026,0.476675905925285,1.40333863880065" Connections="1695" ForcefieldType="h1" Charge="0.053" Components="H" Visible="0">
							<Properties Force="542.368096378084,-213.849695972863,76.245420634148" RelativeVelocity="0.275506607084019,-0.283889536177607,-0.468840667243501"/>
						</Atom3d>
						<Bond ID="1695" Mapping="409" Parent="155" Hidden="1" Connects="1685,1694" Visible="0"/>
						<Atom3d ID="1696" HasProperties="1" Mapping="409" Parent="155" UserID="682" DisplayStyle="Line" Hidden="1" XYZ="-0.390978436103846,0.525083206868963,1.45505534679836" Connections="1697" ForcefieldType="h1" Charge="0.053" Components="H" Visible="0">
							<Properties Force="-329.072936918064,63.5283281449515,-418.465096807838" RelativeVelocity="0.73304354673923,0.382193465856048,-0.658977157611524"/>
						</Atom3d>
						<Bond ID="1697" Mapping="409" Parent="155" Hidden="1" Connects="1686,1696" Visible="0"/>
						<Atom3d ID="1698" HasProperties="1" Mapping="409" Parent="155" UserID="683" DisplayStyle="Line" Hidden="1" XYZ="-0.430709765433448,0.541330477950059,1.40447026532076" Connections="1699" ForcefieldType="h1" Charge="0.053" Components="H" Visible="0">
							<Properties Force="-18.9142387148932,-612.210456842937,281.491360828414" RelativeVelocity="-0.277302084829239,0.463257217603833,-0.268069230905345"/>
						</Atom3d>
						<Bond ID="1699" Mapping="409" Parent="155" Hidden="1" Connects="1686,1698" Visible="0"/>
						<Atom3d ID="1700" HasProperties="1" Mapping="409" Parent="155" UserID="684" DisplayStyle="Line" Hidden="1" XYZ="-0.371860437164449,0.593982019779827,1.40865626343654" Connections="1701" ForcefieldType="h1o" Charge="0.41" Components="H" Visible="0">
							<Properties Force="-583.206662711109,498.678638652447,427.006034959287" RelativeVelocity="0.436256075584068,-0.387332396213719,0.771511035843009"/>
						</Atom3d>
						<Bond ID="1701" Mapping="409" Parent="155" Hidden="1" Connects="1688,1700" Visible="0"/>
						<Molecule ID="155" Mapping="409" Parent="2" Children="ci(18):17+1685,4506" Name="Sketch 24" XYZ="-0.267439056824546,-0.0764111590887456,-0.152822318177482" Visible="0"/>
						<Atom3d ID="1702" HasProperties="1" Mapping="409" Parent="157" UserID="685" DisplayStyle="Line" XYZ="-0.204734785172637,0.284537598409052,-1.82931125439702" Connections="1704,1708,1710,1712" ForcefieldType="c4" Charge="-0.159" Components="C" Visible="0">
							<Properties Force="1403.29381318776,-664.042115315075,824.541216172474" RelativeVelocity="-0.141099005230402,0.177258751370673,0.0585337797518766"/>
						</Atom3d>
						<Atom3d ID="1703" HasProperties="1" Mapping="409" Parent="157" UserID="686" DisplayStyle="Line" XYZ="-0.255686024142607,0.288931860138354,-1.83921901423455" Connections="1704,1706,1714,1716" ForcefieldType="c4o" Charge="0.054" Components="C" Visible="0">
							<Properties Force="-1887.5082096267,30.4804059541632,6.33609716104022" RelativeVelocity="0.0885049353855247,-0.144432779419032,-0.093792354468494"/>
						</Atom3d>
						<Bond ID="1704" Mapping="409" Parent="157" Connects="1702,1703" Visible="0"/>
						<Atom3d ID="1705" HasProperties="1" Mapping="409" Parent="157" UserID="687" DisplayStyle="Line" XYZ="-0.277553694104093,0.242869138111205,-1.84223331290683" Connections="1706,1718" ForcefieldType="o2h" Charge="-0.57" Components="O" Visible="0">
							<Properties Force="350.763852159003,167.991539454358,-359.212443282381" RelativeVelocity="-0.245549638009118,0.0507533948862779,-0.112913469678257"/>
						</Atom3d>
						<Bond ID="1706" Mapping="409" Parent="157" Connects="1703,1705" Visible="0"/>
						<Atom3d ID="1707" HasProperties="1" Mapping="409" Parent="157" UserID="688" DisplayStyle="Line" Hidden="1" XYZ="-0.19564924976258,0.266662837210665,-1.79418430511088" Connections="1708" ForcefieldType="h1" Charge="0.053" Components="H" Visible="0">
							<Properties Force="-411.935068301569,272.536219990539,-437.465469158183" RelativeVelocity="1.26257307900491,-0.205658640670766,-0.977931085082052"/>
						</Atom3d>
						<Bond ID="1708" Mapping="409" Parent="157" Hidden="1" Connects="1702,1707" Visible="0"/>
						<Atom3d ID="1709" HasProperties="1" Mapping="409" Parent="157" UserID="689" DisplayStyle="Line" Hidden="1" XYZ="-0.184467080361842,0.318708921288713,-1.82726257573257" Connections="1710" ForcefieldType="h1" Charge="0.053" Components="H" Visible="0">
							<Properties Force="-196.587359602351,-367.642618560563,-391.433940469016" RelativeVelocity="-0.657770163361126,-0.28285637810318,0.449265956805606"/>
						</Atom3d>
						<Bond ID="1710" Mapping="409" Parent="157" Hidden="1" Connects="1702,1709" Visible="0"/>
						<Atom3d ID="1711" HasProperties="1" Mapping="409" Parent="157" UserID="690" DisplayStyle="Line" Hidden="1" XYZ="-0.191930780516597,0.25779163205476,-1.85600818883302" Connections="1712" ForcefieldType="h1" Charge="0.053" Components="H" Visible="0">
							<Properties Force="244.795121606548,622.173913757764,138.127732118349" RelativeVelocity="0.491415461208314,0.755779956422333,-0.394743206728587"/>
						</Atom3d>
						<Bond ID="1712" Mapping="409" Parent="157" Hidden="1" Connects="1702,1711" Visible="0"/>
						<Atom3d ID="1713" HasProperties="1" Mapping="409" Parent="157" UserID="691" DisplayStyle="Line" Hidden="1" XYZ="-0.261326265160835,0.305238720660197,-1.8749439964733" Connections="1714" ForcefieldType="h1" Charge="0.053" Components="H" Visible="0">
							<Properties Force="24.1549289341867,32.9266875737335,418.334629732075" RelativeVelocity="-0.102316577964751,-0.0253215206297975,0.57972667080872"/>
						</Atom3d>
						<Bond ID="1714" Mapping="409" Parent="157" Hidden="1" Connects="1703,1713" Visible="0"/>
						<Atom3d ID="1715" HasProperties="1" Mapping="409" Parent="157" UserID="692" DisplayStyle="Line" Hidden="1" XYZ="-0.279055561681925,0.307138587446824,-1.81207819994802" Connections="1716" ForcefieldType="h1" Charge="0.053" Components="H" Visible="0">
							<Properties Force="650.090926118052,217.496009031452,-406.429884810096" RelativeVelocity="-0.632616857210421,0.655928608119334,0.403382344993023"/>
						</Atom3d>
						<Bond ID="1716" Mapping="409" Parent="157" Hidden="1" Connects="1703,1715" Visible="0"/>
						<Atom3d ID="1717" HasProperties="1" Mapping="409" Parent="157" UserID="693" DisplayStyle="Line" Hidden="1" XYZ="-0.287599844854183,0.236913888650131,-1.81017143021545" Connections="1718" ForcefieldType="h1o" Charge="0.41" Components="H" Visible="0">
							<Properties Force="-99.6774597371767,-196.388666787909,125.485883374745" RelativeVelocity="0.820334681429751,-0.772165649581189,0.452749832836477"/>
						</Atom3d>
						<Bond ID="1718" Mapping="409" Parent="157" Hidden="1" Connects="1705,1717" Visible="0"/>
						<Molecule ID="157" Mapping="409" Parent="2" Children="ci(18):17+1702,4507" Name="Sketch 24" XYZ="-0.267439056824546,-0.0764111590887456,-0.152822318177482" Visible="0"/>
						<Atom3d ID="1719" HasProperties="1" Mapping="409" Parent="159" UserID="694" DisplayStyle="Line" XYZ="0.413035270884717,0.738096485723088,0.0151585427070582" Connections="1721,1725,1727,1729" ForcefieldType="c4" Charge="-0.159" Components="C">
							<Properties Force="1334.99055982554,23.3099971956141,246.755390348223" RelativeVelocity="0.0665631243966719,0.0606588039155577,-0.230666489456315"/>
						</Atom3d>
						<Atom3d ID="1720" HasProperties="1" Mapping="409" Parent="159" UserID="695" DisplayStyle="Line" XYZ="0.452792791622514,0.712428922130785,-0.0125592684143768" Connections="1721,1723,1731,1733" ForcefieldType="c4o" Charge="0.054" Components="C">
							<Properties Force="314.99499541879,-503.223021321438,1821.44393788113" RelativeVelocity="-0.248013056141712,-0.091963181504605,0.335473371441146"/>
						</Atom3d>
						<Bond ID="1721" Mapping="409" Parent="159" Connects="1719,1720"/>
						<Atom3d ID="1722" HasProperties="1" Mapping="409" Parent="159" UserID="696" DisplayStyle="Line" XYZ="0.443426817492313,0.662135302203137,-0.00229328337851974" Connections="1723,1735" ForcefieldType="o2h" Charge="-0.57" Components="O">
							<Properties Force="374.768684706608,740.934772372911,-253.554470462371" RelativeVelocity="-0.272135911973478,-0.00793794880359635,0.149824487760542"/>
						</Atom3d>
						<Bond ID="1723" Mapping="409" Parent="159" Connects="1720,1722"/>
						<Atom3d ID="1724" HasProperties="1" Mapping="409" Parent="159" UserID="697" DisplayStyle="Line" Hidden="1" XYZ="0.405747516865954,0.773043198872776,-0.000185769102335726" Connections="1725" ForcefieldType="h1" Charge="0.053" Components="H">
							<Properties Force="-432.927092430267,-62.8017879406439,132.753864080469" RelativeVelocity="0.99654700871036,0.387300783972884,0.741234354534262"/>
						</Atom3d>
						<Bond ID="1725" Mapping="409" Parent="159" Hidden="1" Connects="1719,1724"/>
						<Atom3d ID="1726" HasProperties="1" Mapping="409" Parent="159" UserID="698" DisplayStyle="Line" Hidden="1" XYZ="0.422564566544086,0.742543502822323,0.0531546677659392" Connections="1727" ForcefieldType="h1" Charge="0.053" Components="H">
							<Properties Force="179.987955030205,295.498579435966,-263.278974927976" RelativeVelocity="-0.285330437499495,0.297231017897974,-0.858563951484173"/>
						</Atom3d>
						<Bond ID="1727" Mapping="409" Parent="159" Hidden="1" Connects="1719,1726"/>
						<Atom3d ID="1728" HasProperties="1" Mapping="409" Parent="159" UserID="699" DisplayStyle="Line" Hidden="1" XYZ="0.386023557154269,0.712409816271421,0.0196789184794352" Connections="1729" ForcefieldType="h1" Charge="0.053" Components="H">
							<Properties Force="-1162.77754085415,-128.649896758871,-395.87745904947" RelativeVelocity="-0.935904992120339,-0.948014654831157,0.0979614039672195"/>
						</Atom3d>
						<Bond ID="1729" Mapping="409" Parent="159" Hidden="1" Connects="1719,1728"/>
						<Atom3d ID="1730" HasProperties="1" Mapping="409" Parent="159" UserID="700" DisplayStyle="Line" Hidden="1" XYZ="0.488282457724154,0.725209148509176,0.00230334839195524" Connections="1731" ForcefieldType="h1" Charge="0.053" Components="H">
							<Properties Force="-443.430117262901,-446.881818220554,-238.729531535921" RelativeVelocity="0.63638461028233,0.495527235925548,0.864194129565787"/>
						</Atom3d>
						<Bond ID="1731" Mapping="409" Parent="159" Hidden="1" Connects="1720,1730"/>
						<Atom3d ID="1732" HasProperties="1" Mapping="409" Parent="159" UserID="701" DisplayStyle="Line" Hidden="1" XYZ="0.453617375396275,0.722115232715617,-0.0488568830848738" Connections="1733" ForcefieldType="h1" Charge="0.053" Components="H">
							<Properties Force="-217.875139942756,-104.207397153906,-1019.11952576799" RelativeVelocity="0.11607530909988,-0.750497621844888,-0.601269808793891"/>
						</Atom3d>
						<Bond ID="1733" Mapping="409" Parent="159" Hidden="1" Connects="1720,1732"/>
						<Atom3d ID="1734" HasProperties="1" Mapping="409" Parent="159" UserID="702" DisplayStyle="Line" Hidden="1" XYZ="0.459167518919989,0.640721434169759,-0.0246185453221278" Connections="1735" ForcefieldType="h1o" Charge="0.41" Components="H">
							<Properties Force="157.130490342855,513.969657255867,75.2753297611124" RelativeVelocity="-0.831048242793822,0.00700099691555997,0.147635554687065"/>
						</Atom3d>
						<Bond ID="1735" Mapping="409" Parent="159" Hidden="1" Connects="1722,1734"/>
						<Molecule ID="159" Mapping="409" Parent="2" Children="ci(18):17+1719,4508" Name="Sketch 24" XYZ="-0.267439056824546,-0.0764111590887456,-0.152822318177482"/>
						<Atom3d ID="1736" HasProperties="1" Mapping="409" Parent="161" UserID="703" DisplayStyle="Line" XYZ="0.0626066294800967,0.713597229574864,0.0391196473000192" Connections="1738,1742,1744,1746" ForcefieldType="c4" Charge="-0.159" Components="C">
							<Properties Force="-1594.28467828292,-407.515288730428,-604.534561160676" RelativeVelocity="-0.0144649629223328,-0.0985257775304584,0.071777604461839"/>
						</Atom3d>
						<Atom3d ID="1737" HasProperties="1" Mapping="409" Parent="161" UserID="704" DisplayStyle="Line" XYZ="0.0808131143220018,0.741824079671603,-0.00373985200739474" Connections="1738,1740,1748,1750" ForcefieldType="c4o" Charge="0.054" Components="C">
							<Properties Force="1417.21509511177,-164.167138565666,865.810484065997" RelativeVelocity="-0.146484832402553,0.0746866517502867,-0.0713546931960462"/>
						</Atom3d>
						<Bond ID="1738" Mapping="409" Parent="161" Connects="1736,1737"/>
						<Atom3d ID="1739" HasProperties="1" Mapping="409" Parent="161" UserID="705" DisplayStyle="Line" XYZ="0.0868279526732998,0.788865682741436,0.0151853965706652" Connections="1740,1752" ForcefieldType="o2h" Charge="-0.57" Components="O">
							<Properties Force="-1131.50534616634,14.7494265564707,-958.06234688038" RelativeVelocity="0.0235886254106129,-0.262228545317714,-0.00312864416989589"/>
						</Atom3d>
						<Bond ID="1740" Mapping="409" Parent="161" Connects="1737,1739"/>
						<Atom3d ID="1741" HasProperties="1" Mapping="409" Parent="161" UserID="706" DisplayStyle="Line" Hidden="1" XYZ="0.0322265128428878,0.735279446089819,0.0525444930571812" Connections="1742" ForcefieldType="h1" Charge="0.053" Components="H">
							<Properties Force="166.668838836868,-114.892809398924,13.7888060066976" RelativeVelocity="-0.0318785954349698,0.31080352210981,-0.716521975728691"/>
						</Atom3d>
						<Bond ID="1742" Mapping="409" Parent="161" Hidden="1" Connects="1736,1741"/>
						<Atom3d ID="1743" HasProperties="1" Mapping="409" Parent="161" UserID="707" DisplayStyle="Line" Hidden="1" XYZ="0.0848896059920048,0.707961693269843,0.0695715933294863" Connections="1744" ForcefieldType="h1" Charge="0.053" Components="H">
							<Properties Force="697.994604085111,101.596234133873,155.98108881831" RelativeVelocity="0.73320377234423,0.480551272455473,-0.0424742330783452"/>
						</Atom3d>
						<Bond ID="1744" Mapping="409" Parent="161" Hidden="1" Connects="1736,1743"/>
						<Atom3d ID="1745" HasProperties="1" Mapping="409" Parent="161" UserID="708" DisplayStyle="Line" Hidden="1" XYZ="0.0451976396444178,0.678296619475518,0.0312731023419912" Connections="1746" ForcefieldType="h1" Charge="0.053" Components="H">
							<Properties Force="427.772889702569,425.712744075338,-79.6745562767551" RelativeVelocity="-0.18311905550009,-0.148867845814102,0.787624726755337"/>
						</Atom3d>
						<Bond ID="1746" Mapping="409" Parent="161" Hidden="1" Connects="1736,1745"/>
						<Atom3d ID="1747" HasProperties="1" Mapping="409" Parent="161" UserID="709" DisplayStyle="Line" Hidden="1" XYZ="0.0556484209578288,0.743790531075104,-0.0336699918157607" Connections="1748" ForcefieldType="h1" Charge="0.053" Components="H">
							<Properties Force="50.9086063748874,-171.78814863735,38.4235854640458" RelativeVelocity="-0.295150987937207,-0.660093983620828,-0.120398522711221"/>
						</Atom3d>
						<Bond ID="1748" Mapping="409" Parent="161" Hidden="1" Connects="1737,1747"/>
						<Atom3d ID="1749" HasProperties="1" Mapping="409" Parent="161" UserID="710" DisplayStyle="Line" Hidden="1" XYZ="0.117279155216772,0.730608138226266,-0.0169385076769408" Connections="1750" ForcefieldType="h1" Charge="0.053" Components="H">
							<Properties Force="-744.931078609171,-17.1455409971179,160.115201925693" RelativeVelocity="0.661496692676287,0.410388374178657,-0.623270124863992"/>
						</Atom3d>
						<Bond ID="1750" Mapping="409" Parent="161" Hidden="1" Connects="1737,1749"/>
						<Atom3d ID="1751" HasProperties="1" Mapping="409" Parent="161" UserID="711" DisplayStyle="Line" Hidden="1" XYZ="0.0576211953306448,0.800956843539777,-7.91330278827329e-005" Connections="1752" ForcefieldType="h1o" Charge="0.41" Components="H">
							<Properties Force="606.345915267989,292.251474545344,552.44666924032" RelativeVelocity="-0.376675014924135,0.518091009147274,-1.14065994187838"/>
						</Atom3d>
						<Bond ID="1752" Mapping="409" Parent="161" Hidden="1" Connects="1739,1751"/>
						<Molecule ID="161" Mapping="409" Parent="2" Children="ci(18):17+1736,4509" Name="Sketch 24" XYZ="0.154592884638335,-0.171845514021166,-0.152822318177482"/>
						<Atom3d ID="1753" HasProperties="1" Mapping="409" Parent="163" UserID="712" DisplayStyle="Line" XYZ="0.984858635613644,-1.01129287169482,-0.71986689629393" Connections="1755,1759,1761,1763" ForcefieldType="c4" Charge="-0.159" Components="C" Visible="0">
							<Properties Force="-125.072977837801,-152.008869517956,-433.684493703886" RelativeVelocity="-0.076535939760422,0.130859554390491,-0.0494013803739012"/>
						</Atom3d>
						<Atom3d ID="1754" HasProperties="1" Mapping="409" Parent="163" UserID="713" DisplayStyle="Line" XYZ="0.954874318165754,-0.967339659350807,-0.705968057406973" Connections="1755,1757,1765,1767" ForcefieldType="c4o" Charge="0.054" Components="C" Visible="0">
							<Properties Force="-111.625515148101,440.281820861967,-644.186671472232" RelativeVelocity="0.0941923190788281,-0.229863891760445,-0.00351085981288869"/>
						</Atom3d>
						<Bond ID="1755" Mapping="409" Parent="163" Connects="1753,1754" Visible="0"/>
						<Atom3d ID="1756" HasProperties="1" Mapping="409" Parent="163" UserID="714" DisplayStyle="Line" XYZ="0.907767775312844,-0.967396595313362,-0.728681097356332" Connections="1757,1769" ForcefieldType="o2h" Charge="-0.57" Components="O" Visible="0">
							<Properties Force="1093.52156296578,-621.650582872819,420.73964723018" RelativeVelocity="-0.128720861177809,0.123948450717695,0.00817932114102518"/>
						</Atom3d>
						<Bond ID="1757" Mapping="409" Parent="163" Connects="1754,1756" Visible="0"/>
						<Atom3d ID="1758" HasProperties="1" Mapping="409" Parent="163" UserID="715" DisplayStyle="Line" Hidden="1" XYZ="0.959616995889954,-1.04021890888014,-0.727531351350481" Connections="1759" ForcefieldType="h1" Charge="0.053" Components="H" Visible="0">
							<Properties Force="35.2793609962589,-30.132541491971,140.669525550127" RelativeVelocity="0.427891196600527,-0.0690562907344847,-0.413757813301417"/>
						</Atom3d>
						<Bond ID="1759" Mapping="409" Parent="163" Hidden="1" Connects="1753,1758" Visible="0"/>
						<Atom3d ID="1760" HasProperties="1" Mapping="409" Parent="163" UserID="716" DisplayStyle="Line" Hidden="1" XYZ="1.00897646061643,-1.0234574960386,-0.691415294521214" Connections="1761" ForcefieldType="h1" Charge="0.053" Components="H" Visible="0">
							<Properties Force="-112.681298520053,90.3683970435002,6.37309012456109" RelativeVelocity="0.344749692365858,0.353198539828909,-0.403579220353633"/>
						</Atom3d>
						<Bond ID="1761" Mapping="409" Parent="163" Hidden="1" Connects="1753,1760" Visible="0"/>
						<Atom3d ID="1762" HasProperties="1" Mapping="409" Parent="163" UserID="717" DisplayStyle="Line" Hidden="1" XYZ="1.00743578715229,-1.00899159118219,-0.752698422305232" Connections="1763" ForcefieldType="h1" Charge="0.053" Components="H" Visible="0">
							<Properties Force="-309.935046509925,263.752293851155,310.205513257626" RelativeVelocity="0.167386315987326,-0.482653468344404,0.961063535973009"/>
						</Atom3d>
						<Bond ID="1763" Mapping="409" Parent="163" Hidden="1" Connects="1753,1762" Visible="0"/>
						<Atom3d ID="1764" HasProperties="1" Mapping="409" Parent="163" UserID="718" DisplayStyle="Line" Hidden="1" XYZ="0.972365314627254,-0.933254755801711,-0.71751396409557" Connections="1765" ForcefieldType="h1" Charge="0.053" Components="H" Visible="0">
							<Properties Force="-47.8406337651688,-445.070352750897,231.232996977685" RelativeVelocity="-0.737083970068448,-0.0469313534373827,0.337648188520279"/>
						</Atom3d>
						<Bond ID="1765" Mapping="409" Parent="163" Hidden="1" Connects="1754,1764" Visible="0"/>
						<Atom3d ID="1766" HasProperties="1" Mapping="409" Parent="163" UserID="719" DisplayStyle="Line" Hidden="1" XYZ="0.951987153169854,-0.966474148938969,-0.666857910096696" Connections="1767" ForcefieldType="h1" Charge="0.053" Components="H" Visible="0">
							<Properties Force="-208.659059335103,47.3534281440185,-101.289112870036" RelativeVelocity="0.546073196945776,-0.23933105906443,-0.113996913421434"/>
						</Atom3d>
						<Bond ID="1767" Mapping="409" Parent="163" Hidden="1" Connects="1754,1766" Visible="0"/>
						<Atom3d ID="1768" HasProperties="1" Mapping="409" Parent="163" UserID="720" DisplayStyle="Line" Hidden="1" XYZ="0.898307509259974,-0.934971843537909,-0.728472401556362" Connections="1769" ForcefieldType="h1o" Charge="0.41" Components="H" Visible="0">
							<Properties Force="-172.260316875767,344.395111182628,82.4146088574509" RelativeVelocity="-0.225292843679933,-0.06778994880917,1.16869545070996"/>
						</Atom3d>
						<Bond ID="1769" Mapping="409" Parent="163" Hidden="1" Connects="1756,1768" Visible="0"/>
						<Molecule ID="163" Mapping="409" Parent="2" Children="ci(18):17+1753,4510" Name="Sketch 24" XYZ="-0.267439056824546,-0.0764111590887456,-0.152822318177482" Visible="0"/>
						<Atom3d ID="1770" HasProperties="1" Mapping="409" Parent="165" UserID="721" DisplayStyle="Line" XYZ="-0.324706002937683,-0.992756208315719,0.400758622920134" Connections="1772,1776,1778,1780" ForcefieldType="c4" Charge="-0.159" Components="C" Visible="0">
							<Properties Force="-493.338793641122,-1458.17947406553,670.710669146394" RelativeVelocity="0.14560180757821,-0.0411133934526586,-0.253137007637881"/>
						</Atom3d>
						<Atom3d ID="1771" HasProperties="1" Mapping="409" Parent="165" UserID="722" DisplayStyle="Line" XYZ="-0.325983185869686,-1.01366033807359,0.453760448596444" Connections="1772,1774,1782,1784" ForcefieldType="c4o" Charge="0.054" Components="C" Visible="0">
							<Properties Force="-650.041814392649,613.750137082327,-1212.91831237375" RelativeVelocity="0.33600992364205,-0.0754289370286494,0.0601168133743092"/>
						</Atom3d>
						<Bond ID="1772" Mapping="409" Parent="165" Connects="1770,1771" Visible="0"/>
						<Atom3d ID="1773" HasProperties="1" Mapping="409" Parent="165" UserID="723" DisplayStyle="Line" XYZ="-0.372324533938784,-1.00711824650598,0.472366560616539" Connections="1774,1786" ForcefieldType="o2h" Charge="-0.57" Components="O" Visible="0">
							<Properties Force="438.266982065611,1507.92646561109,656.037989000252" RelativeVelocity="-0.0895484541096973,-0.0883572980973306,-0.042093067825889"/>
						</Atom3d>
						<Bond ID="1774" Mapping="409" Parent="165" Connects="1771,1773" Visible="0"/>
						<Atom3d ID="1775" HasProperties="1" Mapping="409" Parent="165" UserID="724" DisplayStyle="Line" Hidden="1" XYZ="-0.324629133071738,-0.954787960275902,0.399691658607365" Connections="1776" ForcefieldType="h1" Charge="0.053" Components="H" Visible="0">
							<Properties Force="191.617803671472,589.56799123633,126.064140719555" RelativeVelocity="-0.530380729955246,-0.565883666139649,-0.571590506573729"/>
						</Atom3d>
						<Bond ID="1776" Mapping="409" Parent="165" Hidden="1" Connects="1770,1775" Visible="0"/>
						<Atom3d ID="1777" HasProperties="1" Mapping="409" Parent="165" UserID="725" DisplayStyle="Line" Hidden="1" XYZ="-0.360574614627832,-1.00391191931019,0.3838026564791" Connections="1778" ForcefieldType="h1" Charge="0.053" Components="H" Visible="0">
							<Properties Force="1021.17031367349,119.792463002718,222.548340295038" RelativeVelocity="0.078176300265835,-0.199046513347097,0.340461829510942"/>
						</Atom3d>
						<Bond ID="1778" Mapping="409" Parent="165" Hidden="1" Connects="1770,1777" Visible="0"/>
						<Atom3d ID="1779" HasProperties="1" Mapping="409" Parent="165" UserID="726" DisplayStyle="Line" Hidden="1" XYZ="-0.293498938470904,-1.00753548357033,0.380951568323387" Connections="1780" ForcefieldType="h1" Charge="0.053" Components="H" Visible="0">
							<Properties Force="-433.290436804276,201.75032531535,62.5060639298964" RelativeVelocity="0.103641180484626,-0.0572689264898922,-0.102707745535771"/>
						</Atom3d>
						<Bond ID="1780" Mapping="409" Parent="165" Hidden="1" Connects="1770,1779" Visible="0"/>
						<Atom3d ID="1781" HasProperties="1" Mapping="409" Parent="165" UserID="727" DisplayStyle="Line" Hidden="1" XYZ="-0.299593858343971,-0.999155475087772,0.477989601465241" Connections="1782" ForcefieldType="h1" Charge="0.053" Components="H" Visible="0">
							<Properties Force="263.111178937013,91.7020308798509,69.8409059739897" RelativeVelocity="-0.487876992466074,0.103689540208025,1.53032197891396"/>
						</Atom3d>
						<Bond ID="1782" Mapping="409" Parent="165" Hidden="1" Connects="1771,1781" Visible="0"/>
						<Atom3d ID="1783" HasProperties="1" Mapping="409" Parent="165" UserID="728" DisplayStyle="Line" Hidden="1" XYZ="-0.323483219883651,-1.05166130906299,0.452933136903475" Connections="1784" ForcefieldType="h1" Charge="0.053" Components="H" Visible="0">
							<Properties Force="308.698943252057,-452.597476026671,-135.025198064189" RelativeVelocity="-0.132689871500379,-0.0115834834810738,0.749845354895645"/>
						</Atom3d>
						<Bond ID="1784" Mapping="409" Parent="165" Hidden="1" Connects="1771,1783" Visible="0"/>
						<Atom3d ID="1785" HasProperties="1" Mapping="409" Parent="165" UserID="729" DisplayStyle="Line" Hidden="1" XYZ="-0.371491302428622,-0.972860513161821,0.483378114998766" Connections="1786" ForcefieldType="h1o" Charge="0.41" Components="H" Visible="0">
							<Properties Force="-340.227477899344,-1008.12081073269,-165.440674148611" RelativeVelocity="0.501221935245145,0.42360713296963,-0.259861426838192"/>
						</Atom3d>
						<Bond ID="1786" Mapping="409" Parent="165" Hidden="1" Connects="1773,1785" Visible="0"/>
						<Molecule ID="165" Mapping="409" Parent="2" Children="ci(18):17+1770,4511" Name="Sketch 24" XYZ="-0.267439056824546,-0.0764111590887456,-0.152822318177482" Visible="0"/>
						<Atom3d ID="1787" HasProperties="1" Mapping="409" Parent="167" UserID="730" DisplayStyle="Line" XYZ="-1.43140764110008,0.190047516214672,-1.08505407235048" Connections="1789,1793,1795,1797" ForcefieldType="c4" Charge="-0.159" Components="C" Visible="0">
							<Properties Force="675.550754717698,-46.4007884896504,-492.113854012748" RelativeVelocity="-0.283600685586745,0.0838247471156439,0.037734197028076"/>
						</Atom3d>
						<Atom3d ID="1788" HasProperties="1" Mapping="409" Parent="167" UserID="731" DisplayStyle="Line" XYZ="-1.40006132989382,0.186141852179291,-1.04187865210299" Connections="1789,1791,1799,1801" ForcefieldType="c4o" Charge="0.054" Components="C" Visible="0">
							<Properties Force="298.538099600639,227.597785430046,1090.92079685952" RelativeVelocity="0.240753810142052,-0.195357199887682,0.0703640013329696"/>
						</Atom3d>
						<Bond ID="1789" Mapping="409" Parent="167" Connects="1787,1788" Visible="0"/>
						<Atom3d ID="1790" HasProperties="1" Mapping="409" Parent="167" UserID="732" DisplayStyle="Line" XYZ="-1.42723452429714,0.165443195292725,-1.00327335254512" Connections="1791,1803" ForcefieldType="o2h" Charge="-0.57" Components="O" Visible="0">
							<Properties Force="773.696163832685,13.5521548723679,-275.90057670613" RelativeVelocity="-0.099116366478753,-0.0223028462746548,-0.15088493134208"/>
						</Atom3d>
						<Bond ID="1791" Mapping="409" Parent="167" Connects="1788,1790" Visible="0"/>
						<Atom3d ID="1792" HasProperties="1" Mapping="409" Parent="167" UserID="733" DisplayStyle="Line" Hidden="1" XYZ="-1.45848197594113,0.162482278148947,-1.08361854141603" Connections="1793" ForcefieldType="h1" Charge="0.053" Components="H" Visible="0">
							<Properties Force="-97.7957990000289,-124.54886228075,-82.9560067085952" RelativeVelocity="0.116726245227252,1.10109269110407,-0.222208091626161"/>
						</Atom3d>
						<Bond ID="1793" Mapping="409" Parent="167" Hidden="1" Connects="1787,1792" Visible="0"/>
						<Atom3d ID="1794" HasProperties="1" Mapping="409" Parent="167" UserID="734" DisplayStyle="Line" Hidden="1" XYZ="-1.41003701433031,0.18739852282214,-1.1193291119735" Connections="1795" ForcefieldType="h1" Charge="0.053" Components="H" Visible="0">
							<Properties Force="-529.416175574249,68.4328207461514,537.149327170048" RelativeVelocity="-0.357429031641012,-0.580351385739338,-0.526635083789854"/>
						</Atom3d>
						<Bond ID="1795" Mapping="409" Parent="167" Hidden="1" Connects="1787,1794" Visible="0"/>
						<Atom3d ID="1796" HasProperties="1" Mapping="409" Parent="167" UserID="735" DisplayStyle="Line" Hidden="1" XYZ="-1.44895158231675,0.224156331499157,-1.08366952785696" Connections="1797" ForcefieldType="h1" Charge="0.053" Components="H" Visible="0">
							<Properties Force="-289.854033697278,325.87077108477,-188.843543292375" RelativeVelocity="-0.160546886613255,0.509651454249432,0.891288255565601"/>
						</Atom3d>
						<Bond ID="1797" Mapping="409" Parent="167" Hidden="1" Connects="1787,1796" Visible="0"/>
						<Atom3d ID="1798" HasProperties="1" Mapping="409" Parent="167" UserID="736" DisplayStyle="Line" Hidden="1" XYZ="-1.38696728244505,0.222159100401241,-1.02918021532941" Connections="1799" ForcefieldType="h1" Charge="0.053" Components="H" Visible="0">
							<Properties Force="-166.356252521019,-457.671493131466,-316.829408895619" RelativeVelocity="0.319268378212042,0.618217128360573,0.588811074102054"/>
						</Atom3d>
						<Bond ID="1799" Mapping="409" Parent="167" Hidden="1" Connects="1788,1798" Visible="0"/>
						<Atom3d ID="1800" HasProperties="1" Mapping="409" Parent="167" UserID="737" DisplayStyle="Line" Hidden="1" XYZ="-1.3674543204424,0.164368837131991,-1.04671112273846" Connections="1801" ForcefieldType="h1" Charge="0.053" Components="H" Visible="0">
							<Properties Force="-253.844108402067,15.2094804299057,-172.295251375662" RelativeVelocity="0.289468227788357,0.483182519901816,0.0635161010953371"/>
						</Atom3d>
						<Bond ID="1801" Mapping="409" Parent="167" Hidden="1" Connects="1788,1800" Visible="0"/>
						<Atom3d ID="1802" HasProperties="1" Mapping="409" Parent="167" UserID="738" DisplayStyle="Line" Hidden="1" XYZ="-1.40145106876024,0.153452456362362,-0.983180213189944" Connections="1803" ForcefieldType="h1o" Charge="0.41" Components="H" Visible="0">
							<Properties Force="-419.560853173871,160.060906957767,12.9621074821165" RelativeVelocity="0.141562307554629,0.140850406998421,-0.231435559085974"/>
						</Atom3d>
						<Bond ID="1803" Mapping="409" Parent="167" Hidden="1" Connects="1790,1802" Visible="0"/>
						<Molecule ID="167" Mapping="409" Parent="2" Children="ci(18):17+1787,4512" Name="Sketch 24" XYZ="-0.267439056824546,-0.0764111590887456,-0.152822318177482" Visible="0"/>
						<Atom3d ID="1804" HasProperties="1" Mapping="409" Parent="169" UserID="739" DisplayStyle="Line" XYZ="-0.546089930581632,0.265653988647506,-1.93357863876609" Connections="1806,1810,1812,1814" ForcefieldType="c4" Charge="-0.159" Components="C" Visible="0">
							<Properties Force="-1115.66088743274,345.635190942126,-92.2141984707063" RelativeVelocity="0.256099567262905,0.0208838790777943,-0.242964095652885"/>
						</Atom3d>
						<Atom3d ID="1805" HasProperties="1" Mapping="409" Parent="169" UserID="740" DisplayStyle="Line" XYZ="-0.505378470441447,0.232244743577642,-1.9407762478848" Connections="1806,1808,1816,1818" ForcefieldType="c4o" Charge="0.054" Components="C" Visible="0">
							<Properties Force="847.042199211573,-809.016319663181,-88.4019004360303" RelativeVelocity="0.462881616101312,0.0910272262511972,0.0285805101488152"/>
						</Atom3d>
						<Bond ID="1806" Mapping="409" Parent="169" Connects="1804,1805" Visible="0"/>
						<Atom3d ID="1807" HasProperties="1" Mapping="409" Parent="169" UserID="741" DisplayStyle="Line" XYZ="-0.493690934106631,0.232320925800117,-1.99010019018422" Connections="1808,1820" ForcefieldType="o2h" Charge="-0.57" Components="O" Visible="0">
							<Properties Force="-572.649282968212,484.435725085982,-126.647322848614" RelativeVelocity="0.147892060860769,-0.250214850305279,0.109185591445935"/>
						</Atom3d>
						<Bond ID="1808" Mapping="409" Parent="169" Connects="1805,1807" Visible="0"/>
						<Atom3d ID="1809" HasProperties="1" Mapping="409" Parent="169" UserID="742" DisplayStyle="Line" Hidden="1" XYZ="-0.5500569953664,0.277591208018741,-1.89648332125344" Connections="1810" ForcefieldType="h1" Charge="0.053" Components="H" Visible="0">
							<Properties Force="69.3423385016897,32.1063720196689,-87.2900439328518" RelativeVelocity="-0.579213450332998,-0.211367860825365,-0.124820454035119"/>
						</Atom3d>
						<Bond ID="1810" Mapping="409" Parent="169" Hidden="1" Connects="1804,1809" Visible="0"/>
						<Atom3d ID="1811" HasProperties="1" Mapping="409" Parent="169" UserID="743" DisplayStyle="Line" Hidden="1" XYZ="-0.582510199795162,0.248487564210274,-1.94309653954142" Connections="1812" ForcefieldType="h1" Charge="0.053" Components="H" Visible="0">
							<Properties Force="936.255382794007,317.257174755179,164.375044914055" RelativeVelocity="-0.0842035431333463,-0.548831715703664,-0.524618929589146"/>
						</Atom3d>
						<Bond ID="1812" Mapping="409" Parent="169" Hidden="1" Connects="1804,1811" Visible="0"/>
						<Atom3d ID="1813" HasProperties="1" Mapping="409" Parent="169" UserID="744" DisplayStyle="Line" Hidden="1" XYZ="-0.542438767223748,0.297440760742955,-1.95685930723557" Connections="1814" ForcefieldType="h1" Charge="0.053" Components="H" Visible="0">
							<Properties Force="66.0142575279652,-214.216138793269,285.289609932196" RelativeVelocity="0.0870170729946771,-0.619048632447636,0.397324371790513"/>
						</Atom3d>
						<Bond ID="1814" Mapping="409" Parent="169" Hidden="1" Connects="1804,1813" Visible="0"/>
						<Atom3d ID="1815" HasProperties="1" Mapping="409" Parent="169" UserID="745" DisplayStyle="Line" Hidden="1" XYZ="-0.518089214082695,0.1968062468037,-1.93054980534331" Connections="1816" ForcefieldType="h1" Charge="0.053" Components="H" Visible="0">
							<Properties Force="27.8305727557361,-171.285131129157,36.1520109063467" RelativeVelocity="-0.388110353345887,0.694556697325785,0.049108213446567"/>
						</Atom3d>
						<Bond ID="1816" Mapping="409" Parent="169" Hidden="1" Connects="1805,1815" Visible="0"/>
						<Atom3d ID="1817" HasProperties="1" Mapping="409" Parent="169" UserID="746" DisplayStyle="Line" Hidden="1" XYZ="-0.471914740239295,0.237436577501213,-1.91862888042932" Connections="1818" ForcefieldType="h1" Charge="0.053" Components="H" Visible="0">
							<Properties Force="-613.707272939274,257.950769492275,-288.89064757393" RelativeVelocity="-0.224876095848183,0.157229566124559,-0.0376525953450322"/>
						</Atom3d>
						<Bond ID="1818" Mapping="409" Parent="169" Hidden="1" Connects="1805,1817" Visible="0"/>
						<Atom3d ID="1819" HasProperties="1" Mapping="409" Parent="169" UserID="747" DisplayStyle="Line" Hidden="1" XYZ="-0.473613283963728,0.206373585925254,-1.99822776992828" Connections="1820" ForcefieldType="h1o" Charge="0.41" Components="H" Visible="0">
							<Properties Force="365.445559807992,-337.863059103211,240.969112654293" RelativeVelocity="-0.349588747235407,-0.196551089612405,0.422195807142522"/>
						</Atom3d>
						<Bond ID="1820" Mapping="409" Parent="169" Hidden="1" Connects="1807,1819" Visible="0"/>
						<Molecule ID="169" Mapping="409" Parent="2" Children="ci(18):17+1804,4513" Name="Sketch 24" XYZ="-0.267439056824546,-0.0764111590887456,-0.152822318177482" Visible="0"/>
[truncated: 1,022,299 more chars]
