# Supplementary material for: Supramolecular dynamics-enhanced synergistic antifouling mechanisms for enhanced membrane antifouling and permeability
Source: Nat Commun. 2025 Jul 30;16:6956. doi: 10.1038/s41467-025-62231-w (PMC12311053; doi:10.1038/s41467-025-62231-w)
Supplement: Supplementary file 4 — Supplementary Data 1 [file 41467_2025_62231_MOESM4_ESM.zip › Supplementary date-Molecular simulation/Unassembled β-CD_PDMS in Water.xsd]

<?xml version="1.0" encoding="latin1"?>
<!DOCTYPE XSD []>
<XSD Version="20.1" WrittenBy="Materials Studio 20.1">
	<AtomisticTreeRoot ID="1" NumProperties="62" HasProperties="1" NumChildren="1">
		<Property Name="AngleAxisType" DefinedOn="AngleBetweenPlanesBender" Type="Enumerated"/>
		<Property Name="AngleEnergy" DefinedOn="ClassicalEnergyHolder" Type="Double"/>
		<Property Name="BeadDocumentID" DefinedOn="MesoMoleculeSet" Type="String"/>
		<Property Name="BendBendEnergy" DefinedOn="ClassicalEnergyHolder" Type="Double"/>
		<Property Name="BendTorsionBendEnergy" DefinedOn="ClassicalEnergyHolder" Type="Double"/>
		<Property Name="BondEnergy" DefinedOn="ClassicalEnergyHolder" Type="Double"/>
		<Property Name="EFGAsymmetry" DefinedOn="Atom" Type="Double"/>
		<Property Name="EFGQuadrupolarCoupling" DefinedOn="Atom" Type="Double"/>
		<Property Name="ElectrostaticEnergy" DefinedOn="ClassicalEnergyHolder" Type="Double"/>
		<Property Name="FaceMillerIndex" DefinedOn="GrowthFace" Type="MillerIndex"/>
		<Property Name="FacetTransparency" DefinedOn="GrowthFace" Type="Float"/>
		<Property Name="FermiLevel" DefinedOn="ScalarFieldBase" Type="Double"/>
		<Property Name="Force" DefinedOn="Matter" Type="CoDirection"/>
		<Property Name="FrameFilter" DefinedOn="Trajectory" Type="String"/>
		<Property Name="HarmonicForceConstant" DefinedOn="HarmonicRestraint" Type="Double"/>
		<Property Name="HarmonicMinimum" DefinedOn="HarmonicRestraint" Type="Double"/>
		<Property Name="HydrogenBondEnergy" DefinedOn="ClassicalEnergyHolder" Type="Double"/>
		<Property Name="ImportOrder" DefinedOn="Bondable" Type="UnsignedInteger"/>
		<Property Name="InversionEnergy" DefinedOn="ClassicalEnergyHolder" Type="Double"/>
		<Property Name="IsBackboneAtom" DefinedOn="Atom" Type="Boolean"/>
		<Property Name="IsChiralCenter" DefinedOn="Atom" Type="Boolean"/>
		<Property Name="IsOutOfPlane" DefinedOn="Atom" Type="Boolean"/>
		<Property Name="IsRepeatArrowVisible" DefinedOn="ElectrodeWire" Type="Boolean"/>
		<Property Name="KineticEnergy" DefinedOn="ClassicalEnergyHolder" Type="Double"/>
		<Property Name="LineExtentPadding" DefinedOn="BestFitLineMonitor" Type="Double"/>
		<Property Name="LinkageGroupName" DefinedOn="Linkage" Type="String"/>
		<Property Name="ListIdentifier" DefinedOn="PropertyList" Type="String"/>
		<Property Name="NMRShielding" DefinedOn="Atom" Type="Double"/>
		<Property Name="NonBondEnergy" DefinedOn="ClassicalEnergyHolder" Type="Double"/>
		<Property Name="NormalMode" DefinedOn="Bondable" Type="Direction"/>
		<Property Name="NormalModeFrequency" DefinedOn="Bondable" Type="Double"/>
		<Property Name="NumScanSteps" DefinedOn="LinearScan" Type="UnsignedInteger"/>
		<Property Name="OrbitalCutoffRadius" DefinedOn="Bondable" Type="Double"/>
		<Property Name="PlaneExtentPadding" DefinedOn="BestFitPlaneMonitor" Type="Double"/>
		<Property Name="PotentialEnergy" DefinedOn="ClassicalEnergyHolder" Type="Double"/>
		<Property Name="QuantizationValue" DefinedOn="ScalarFieldBase" Type="Double"/>
		<Property Name="RelativeVelocity" DefinedOn="Matter" Type="Direction"/>
		<Property Name="RepeatArrowScale" DefinedOn="ElectrodeWire" Type="Float"/>
		<Property Name="RestraintEnergy" DefinedOn="ClassicalEnergyHolder" Type="Double"/>
		<Property Name="ScanEnd" DefinedOn="LinearScan" Type="Double"/>
		<Property Name="ScanStart" DefinedOn="LinearScan" Type="Double"/>
		<Property Name="SeparatedStretchStretchEnergy" DefinedOn="ClassicalEnergyHolder" Type="Double"/>
		<Property Name="ServerDipoleMoment" DefinedOn="MatterGroupProperties" Type="Direction"/>
		<Property Name="SimulationStep" DefinedOn="Trajectory" Type="Integer"/>
		<Property Name="SpinQuantizationDirection" DefinedOn="Atom" Type="Direction"/>
		<Property Name="Stiffness" DefinedOn="SymmetryMatterHessian" Type="Matrix6x6"/>
		<Property Name="StretchBendStretchEnergy" DefinedOn="ClassicalEnergyHolder" Type="Double"/>
		<Property Name="StretchStretchEnergy" DefinedOn="ClassicalEnergyHolder" Type="Double"/>
		<Property Name="StretchTorsionStretchEnergy" DefinedOn="ClassicalEnergyHolder" Type="Double"/>
		<Property Name="Temperature" DefinedOn="ClassicalEnergyHolder" Type="Double"/>
		<Property Name="ThreeBodyNonBondEnergy" DefinedOn="ClassicalEnergyHolder" Type="Double"/>
		<Property Name="TorsionBendBendEnergy" DefinedOn="ClassicalEnergyHolder" Type="Double"/>
		<Property Name="TorsionEnergy" DefinedOn="ClassicalEnergyHolder" Type="Double"/>
		<Property Name="TorsionStretchEnergy" DefinedOn="ClassicalEnergyHolder" Type="Double"/>
		<Property Name="TotalEnergy" DefinedOn="ClassicalEnergyHolder" Type="Double"/>
		<Property Name="Units" DefinedOn="ScalarFieldBase" Type="String"/>
		<Property Name="ValenceCrossTermEnergy" DefinedOn="ClassicalEnergyHolder" Type="Double"/>
		<Property Name="ValenceDiagonalEnergy" DefinedOn="ClassicalEnergyHolder" Type="Double"/>
		<Property Name="VanDerWaalsEnergy" DefinedOn="ClassicalEnergyHolder" Type="Double"/>
		<Property Name="_ServerAtomNames" DefinedOn="IndexProvider" Type="String"/>
		<Property Name="_Stress" DefinedOn="MatterSymmetrySystem" Type="Matrix"/>
		<Property Name="_TrajectoryStress" DefinedOn="MatterSymmetrySystem" Type="Matrix"/>
		<Properties TotalEnergy="-1715.05696365554" KineticEnergy="812.967653229998" PotentialEnergy="-2528.75131067547" ValenceDiagonalEnergy="506.69330313947" BondEnergy="316.393606595381" AngleEnergy="335.301512000544" TorsionEnergy="-145.001815456455" InversionEnergy="0" ValenceCrossTermEnergy="-54.8456345450132" StretchStretchEnergy="-0.450979104179608" StretchBendStretchEnergy="-26.3139181479238" StretchTorsionStretchEnergy="0.144449751829044" SeparatedStretchStretchEnergy="0" TorsionStretchEnergy="0.951998655630528" BendBendEnergy="-0.59615104189809" TorsionBendBendEnergy="-9.20126866726196" BendTorsionBendEnergy="-19.3797659912093" NonBondEnergy="-2980.59897926993" HydrogenBondEnergy="0" VanDerWaalsEnergy="454.899302004694" ElectrostaticEnergy="-3423.70016525367" RestraintEnergy="0" ThreeBodyNonBondEnergy="0" Temperature="303.712863003518"/>
		<SymmetrySystem ID="2" HasProperties="1" Mapping="3" Children="ci(403):403+4" Normalized="1" OverspecificationTolerance="0.01" HasSymmetryHistory="1">
			<Properties _Stress="-0.00022215035478123,7.42630702635514e-005,-5.16702852790461e-005,7.42630702635514e-005,-0.000101307678464989,-2.37296784139664e-006,-5.16702852790461e-005,-2.37296784139664e-006,-7.62276980215473e-005" _TrajectoryStress="0.000670260071378651,-0.000512841977147977,0.000323098711455124,-0.000512841977147977,-0.00023688644671268,1.40381242915275e-005,0.000323098711455124,1.40381242915275e-005,-0.000403581040681449"/>
			<MappingSet ID="407" SymmetryDefinition="4" ActiveSystem="2" NumFamilies="1" OwnsTotalConstraintMapping="1" TotalConstraintMapping="3">
				<MappingFamily ID="408" NumImageMappings="196">
					<IdentityMapping ID="409" Element="1,0,0,0,0,1,0,0,0,0,1,0" Constraint="1,0,0,0,0,1,0,0,0,0,1,0" MappedObjects="ci(1821):5+410,5,5+415,7,5+420,9,5+425,11,5+430,13,5+435,15,5+440,17,5+445,19,5+450,21,5+455,23,5+460,25,5+465,27,5+470,29,5+475,31,5+480,33,5+485,35,5+490,37,5+495,39,5+500,41,5+505,43,5+510,45,5+515,47,5+520,49,5+525,51,5+530,53,5+535,55,5+540,57,5+545,59,5+550,61,5+555,63,5+560,65,5+565,67,5+570,69,5+575,71,5+580,73,5+585,75,5+590,77,5+595,79,5+600,81,5+605,83,5+610,85,5+615,87,5+620,89,5+625,91,5+630,93,5+635,95,5+640,97,5+645,99,5+650,101,5+655,103,5+660,105,5+665,107,5+670,109,5+675,111,5+680,113,5+685,115,5+690,117,5+695,119,5+700,121,5+705,123,5+710,125,5+715,127,5+720,129,5+725,131,5+730,133,5+735,135,5+740,137,5+745,139,5+750,141,5+755,143,5+760,145,5+765,147,5+770,149,5+775,151,5+780,153,5+785,155,5+790,157,5+795,159,5+800,161,5+805,163,5+810,165,5+815,167,5+820,169,5+825,171,5+830,173,5+835,175,5+840,177,5+845,179,5+850,181,5+855,183,5+860,185,5+865,187,5+870,189,5+875,191,5+880,193,5+885,195,5+890,197,5+895,199,5+900,201,5+905,203,5+910,205,5+915,207,5+920,209,5+925,211,5+930,213,5+935,215,5+940,217,5+945,219,5+950,221,5+955,223,5+960,225,5+965,227,5+970,229,5+975,231,5+980,233,5+985,235,5+990,237,5+995,239,5+1000,241,5+1005,243,5+1010,245,5+1015,247,5+1020,249,5+1025,251,5+1030,253,5+1035,255,5+1040,257,5+1045,259,5+1050,261,5+1055,263,5+1060,265,5+1065,267,5+1070,269,5+1075,271,5+1080,273,5+1085,275,5+1090,277,5+1095,279,5+1100,281,5+1105,283,5+1110,285,5+1115,287,5+1120,289,5+1125,291,5+1130,293,5+1135,295,5+1140,297,5+1145,299,5+1150,301,5+1155,303,5+1160,305,5+1165,307,5+1170,309,5+1175,311,5+1180,313,5+1185,315,5+1190,317,5+1195,319,5+1200,321,5+1205,323,5+1210,325,5+1215,327,5+1220,329,5+1225,331,5+1230,333,5+1235,335,5+1240,337,5+1245,339,5+1250,341,5+1255,343,5+1260,345,5+1265,347,5+1270,349,5+1275,351,5+1280,353,5+1285,355,5+1290,357,5+1295,359,5+1300,361,5+1305,363,5+1310,365,5+1315,367,5+1320,369,5+1325,371,5+1330,373,5+1335,375,5+1340,377,5+1345,379,5+1350,381,5+1355,383,5+1360,385,5+1365,387,5+1370,389,5+1375,391,5+1380,393,5+1385,395,5+1390,397,5+1395,399,5+1400,401,5+1405,403,620+1410,406" DefectObjects="ci(203):4,202+2030" NumImages="1821" NumDefects="203">
						<Atom3d ID="410" HasProperties="1" Mapping="409" Parent="5" UserID="1" DisplayStyle="Line" XYZ="-0.990941805485688,-2.47970229319151,0.692991774176964" Connections="412,414" ForcefieldType="o2*" Charge="-0.82" Components="O" Visible="0">
							<Properties Force="45.2832210180579,798.497709581032,-448.277958751878" RelativeVelocity="-0.264612962902757,-0.0325338481241517,-0.130484681437294"/>
						</Atom3d>
						<Atom3d ID="411" HasProperties="1" Mapping="409" Parent="5" UserID="2" DisplayStyle="Line" Hidden="1" XYZ="-1.01130268025506,-2.45230607501235,0.724417471159905" Connections="412" ForcefieldType="h1o" Charge="0.41" Components="H" Visible="0">
							<Properties Force="-40.2995150300282,-230.033657018532,115.250376781672" RelativeVelocity="-0.576217884794886,1.07223526461344,-0.0351202897462604"/>
						</Atom3d>
						<Bond ID="412" Mapping="409" Parent="5" Hidden="1" Connects="410,411" Visible="0"/>
						<Atom3d ID="413" HasProperties="1" Mapping="409" Parent="5" UserID="3" DisplayStyle="Line" Hidden="1" XYZ="-0.998622765633568,-2.44926951998785,0.656726712814178" Connections="414" ForcefieldType="h1o" Charge="0.41" Components="H" Visible="0">
							<Properties Force="120.107715880496,-482.714981908354,234.653998333481" RelativeVelocity="-0.532149972341011,-0.332450292450086,0.268005043200135"/>
						</Atom3d>
						<Bond ID="414" Mapping="409" Parent="5" Hidden="1" Connects="410,413" Visible="0"/>
						<Molecule ID="5" Mapping="409" Parent="2" Children="410,411,412,413,414,2031" Name="Sketch 23" XYZ="-0.0395900735535312,0.316720588421322,0.0395900735526664" Visible="0"/>
						<Atom3d ID="415" HasProperties="1" Mapping="409" Parent="7" UserID="4" DisplayStyle="Line" XYZ="-2.0998743127968,1.89422216821169,4.4354061599339" Connections="417,419" ForcefieldType="o2*" Charge="-0.82" Components="O" Visible="0">
							<Properties Force="-231.967190488292,560.434993152372,-41.2934289168897" RelativeVelocity="-0.00904703426518109,-0.20920729493628,0.186023479096297"/>
						</Atom3d>
						<Atom3d ID="416" HasProperties="1" Mapping="409" Parent="7" UserID="5" DisplayStyle="Line" Hidden="1" XYZ="-2.10125794991894,1.8598571743604,4.46533909741556" Connections="417" ForcefieldType="h1o" Charge="0.41" Components="H" Visible="0">
							<Properties Force="172.675746443206,-354.389862719484,-39.3774104169754" RelativeVelocity="0.0456345739660207,0.697696482474184,1.03685446120055"/>
						</Atom3d>
						<Bond ID="417" Mapping="409" Parent="7" Hidden="1" Connects="415,416" Visible="0"/>
						<Atom3d ID="418" HasProperties="1" Mapping="409" Parent="7" UserID="6" DisplayStyle="Line" Hidden="1" XYZ="-2.08025630814952,1.87765445383167,4.39716401448507" Connections="419" ForcefieldType="h1o" Charge="0.41" Components="H" Visible="0">
							<Properties Force="27.3932327857257,-349.071315671154,51.101582808231" RelativeVelocity="-1.21441290205179,0.500128826815049,-0.581373734882899"/>
						</Atom3d>
						<Bond ID="419" Mapping="409" Parent="7" Hidden="1" Connects="415,418" Visible="0"/>
						<Molecule ID="7" Mapping="409" Parent="2" Children="415,416,417,418,419,2032" Name="Sketch 23" XYZ="-0.0395900735535312,0.316720588421322,0.0395900735526664" Visible="0"/>
						<Atom3d ID="420" HasProperties="1" Mapping="409" Parent="9" UserID="7" DisplayStyle="Line" XYZ="1.02363649813429,-0.573250878648864,-0.206853632636786" Connections="422,424" ForcefieldType="o2*" Charge="-0.82" Components="O" Visible="0">
							<Properties Force="-5.01576922626317,-350.444309828611,116.667022264985" RelativeVelocity="0.0647643630667672,0.170358301932846,0.101576752441254"/>
						</Atom3d>
						<Atom3d ID="421" HasProperties="1" Mapping="409" Parent="9" UserID="8" DisplayStyle="Line" Hidden="1" XYZ="0.984266307116699,-0.580562914531326,-0.183938332576774" Connections="422" ForcefieldType="h1o" Charge="0.41" Components="H" Visible="0">
							<Properties Force="32.5969975508989,155.921493823244,-12.9625996889887" RelativeVelocity="0.516404945836793,0.979391860023258,0.778200457103832"/>
						</Atom3d>
						<Bond ID="422" Mapping="409" Parent="9" Hidden="1" Connects="420,421" Visible="0"/>
						<Atom3d ID="423" HasProperties="1" Mapping="409" Parent="9" UserID="9" DisplayStyle="Line" Hidden="1" XYZ="1.03456233752134,-0.529525189224732,-0.201239882402715" Connections="424" ForcefieldType="h1o" Charge="0.41" Components="H" Visible="0">
							<Properties Force="-94.0870442576113,169.223055704572,39.9865989229252" RelativeVelocity="-0.554856264914122,-0.781219030660498,-0.172195175999139"/>
						</Atom3d>
						<Bond ID="424" Mapping="409" Parent="9" Hidden="1" Connects="420,423" Visible="0"/>
						<Molecule ID="9" Mapping="409" Parent="2" Children="420,421,422,423,424,2033" Name="Sketch 23" XYZ="-0.0395900735535312,0.316720588421322,0.0395900735526664" Visible="0"/>
						<Atom3d ID="425" HasProperties="1" Mapping="409" Parent="11" UserID="10" DisplayStyle="Line" XYZ="4.00285081903195,0.822146711347112,-0.305033218633499" Connections="427,429" ForcefieldType="o2*" Charge="-0.82" Components="O" Visible="0">
							<Properties Force="-22.7465105198503,69.5407201314841,219.827719209506" RelativeVelocity="0.0521924183475201,0.157655292020478,-0.321954405830007"/>
						</Atom3d>
						<Atom3d ID="426" HasProperties="1" Mapping="409" Parent="11" UserID="11" DisplayStyle="Line" Hidden="1" XYZ="3.99546167556165,0.856652143697882,-0.27460021310869" Connections="427" ForcefieldType="h1o" Charge="0.41" Components="H" Visible="0">
							<Properties Force="21.6585028833315,-74.8774181648873,-358.656695544677" RelativeVelocity="-0.182716293953418,-0.829358774565662,-0.0283139007402618"/>
						</Atom3d>
						<Bond ID="427" Mapping="409" Parent="11" Hidden="1" Connects="425,426" Visible="0"/>
						<Atom3d ID="428" HasProperties="1" Mapping="409" Parent="11" UserID="12" DisplayStyle="Line" Hidden="1" XYZ="3.99210231265716,0.839583084919164,-0.346523003529457" Connections="429" ForcefieldType="h1o" Charge="0.41" Components="H" Visible="0">
							<Properties Force="37.2232202093731,31.1199743214601,153.628768756686" RelativeVelocity="-1.25434358114871,-0.650505726517919,0.889344916640038"/>
						</Atom3d>
						<Bond ID="429" Mapping="409" Parent="11" Hidden="1" Connects="425,428" Visible="0"/>
						<Molecule ID="11" Mapping="409" Parent="2" Children="425,426,427,428,429,2034" Name="Sketch 23" XYZ="-0.0395900735535312,0.316720588421322,0.0395900735526664" Visible="0"/>
						<Atom3d ID="430" HasProperties="1" Mapping="409" Parent="13" UserID="13" DisplayStyle="Line" XYZ="1.82818669277235,3.99199539414764,3.38751500898194" Connections="432,434" ForcefieldType="o2*" Charge="-0.82" Components="O" Visible="0">
							<Properties Force="-402.341016564651,-727.99233736009,1271.75925504634" RelativeVelocity="0.0457428949292711,-0.0847067824068249,-0.0674716602690068"/>
						</Atom3d>
						<Atom3d ID="431" HasProperties="1" Mapping="409" Parent="13" UserID="14" DisplayStyle="Line" Hidden="1" XYZ="1.84937053192716,3.98812402323004,3.348851352563" Connections="432" ForcefieldType="h1o" Charge="0.41" Components="H" Visible="0">
							<Properties Force="552.301038946322,103.969331895427,-855.478438925783" RelativeVelocity="0.415840680143043,0.552381337734605,-0.105917538979812"/>
						</Atom3d>
						<Bond ID="432" Mapping="409" Parent="13" Hidden="1" Connects="430,431" Visible="0"/>
						<Atom3d ID="433" HasProperties="1" Mapping="409" Parent="13" UserID="15" DisplayStyle="Line" Hidden="1" XYZ="1.84151711230807,3.95047934638239,3.4079254679615" Connections="434" ForcefieldType="h1o" Charge="0.41" Components="H" Visible="0">
							<Properties Force="-140.961677064635,665.739947109885,-294.113224648394" RelativeVelocity="1.94121502586066,-0.957653545521175,-0.380821590115638"/>
						</Atom3d>
						<Bond ID="434" Mapping="409" Parent="13" Hidden="1" Connects="430,433" Visible="0"/>
						<Molecule ID="13" Mapping="409" Parent="2" Children="430,431,432,433,434,2035" Name="Sketch 23" XYZ="-0.0395900735535312,0.316720588421322,0.0395900735526664" Visible="0"/>
						<Atom3d ID="435" HasProperties="1" Mapping="409" Parent="15" UserID="16" DisplayStyle="Line" XYZ="1.20495929549373,3.45196673084804,5.24168571086204" Connections="437,439" ForcefieldType="o2*" Charge="-0.82" Components="O" Visible="0">
							<Properties Force="-140.209243771452,-564.517267345871,526.078626404018" RelativeVelocity="-0.276530932228385,0.0322190010905055,0.113239725231911"/>
						</Atom3d>
						<Atom3d ID="436" HasProperties="1" Mapping="409" Parent="15" UserID="17" DisplayStyle="Line" Hidden="1" XYZ="1.21778992861165,3.41632751910358,5.21559971488128" Connections="437" ForcefieldType="h1o" Charge="0.41" Components="H" Visible="0">
							<Properties Force="81.4023369877409,-33.3374806356024,-27.1389768301465" RelativeVelocity="1.85396024469985,0.542339138695728,-0.711507652655144"/>
						</Atom3d>
						<Bond ID="437" Mapping="409" Parent="15" Hidden="1" Connects="435,436" Visible="0"/>
						<Atom3d ID="438" HasProperties="1" Mapping="409" Parent="15" UserID="18" DisplayStyle="Line" Hidden="1" XYZ="1.22213338211958,3.48648424297688,5.21880032497656" Connections="439" ForcefieldType="h1o" Charge="0.41" Components="H" Visible="0">
							<Properties Force="225.856811899873,469.241449517141,-426.353205415389" RelativeVelocity="0.597061531414453,-0.796544148085173,-0.530597319304606"/>
						</Atom3d>
						<Bond ID="439" Mapping="409" Parent="15" Hidden="1" Connects="435,438" Visible="0"/>
						<Molecule ID="15" Mapping="409" Parent="2" Children="435,436,437,438,439,2036" Name="Sketch 23" XYZ="-0.0395900735535312,0.316720588421322,0.0395900735526664" Visible="0"/>
						<Atom3d ID="440" HasProperties="1" Mapping="409" Parent="17" UserID="19" DisplayStyle="Line" XYZ="1.35255662352769,1.00499798941298,1.89340866793605" Connections="442,444" ForcefieldType="o2*" Charge="-0.82" Components="O" Visible="0">
							<Properties Force="530.498802573119,-861.532753518273,328.688724193496" RelativeVelocity="-0.176233072508851,0.137080747831169,0.155461396157609"/>
						</Atom3d>
						<Atom3d ID="441" HasProperties="1" Mapping="409" Parent="17" UserID="20" DisplayStyle="Line" Hidden="1" XYZ="1.35277683091403,0.970965537341439,1.92691332007858" Connections="442" ForcefieldType="h1o" Charge="0.41" Components="H" Visible="0">
							<Properties Force="-76.373132920266,502.419710177028,-300.939911901609" RelativeVelocity="-0.105054605297942,0.603078153734817,-0.169000140078361"/>
						</Atom3d>
						<Bond ID="442" Mapping="409" Parent="17" Hidden="1" Connects="440,441" Visible="0"/>
						<Atom3d ID="443" HasProperties="1" Mapping="409" Parent="17" UserID="21" DisplayStyle="Line" Hidden="1" XYZ="1.39758684248917,0.998514645161046,1.87966757723231" Connections="444" ForcefieldType="h1o" Charge="0.41" Components="H" Visible="0">
							<Properties Force="-378.816966612691,161.125933000801,49.6238521495018" RelativeVelocity="0.776662676323429,-0.28952649514799,0.0290778590778271"/>
						</Atom3d>
						<Bond ID="444" Mapping="409" Parent="17" Hidden="1" Connects="440,443" Visible="0"/>
						<Molecule ID="17" Mapping="409" Parent="2" Children="440,441,442,443,444,2037" Name="Sketch 23" XYZ="-0.0395900735535312,0.316720588421322,0.0395900735526664" Visible="0"/>
						<Atom3d ID="445" HasProperties="1" Mapping="409" Parent="19" UserID="22" DisplayStyle="Line" XYZ="1.34674944842926,0.734620387613423,-2.52658760224179" Connections="447,449" ForcefieldType="o2*" Charge="-0.82" Components="O" Visible="0">
							<Properties Force="-250.552869817417,324.566697709438,286.331354801194" RelativeVelocity="-0.30738195957031,-0.016807303146554,-0.283478273211358"/>
						</Atom3d>
						<Atom3d ID="446" HasProperties="1" Mapping="409" Parent="19" UserID="23" DisplayStyle="Line" Hidden="1" XYZ="1.36070139546678,0.725119150312962,-2.56835947581759" Connections="447" ForcefieldType="h1o" Charge="0.41" Components="H" Visible="0">
							<Properties Force="109.82173022239,-88.7364180627133,-409.27552076573" RelativeVelocity="-0.191604623787021,-0.335273579908528,-0.702063135069509"/>
						</Atom3d>
						<Bond ID="447" Mapping="409" Parent="19" Hidden="1" Connects="445,446" Visible="0"/>
						<Atom3d ID="448" HasProperties="1" Mapping="409" Parent="19" UserID="24" DisplayStyle="Line" Hidden="1" XYZ="1.38061660859267,0.715598312786826,-2.50207870947251" Connections="449" ForcefieldType="h1o" Charge="0.41" Components="H" Visible="0">
							<Properties Force="133.397855307672,-160.784385509972,164.634185241933" RelativeVelocity="-0.882598388941541,0.842869641241645,-1.19711200890392"/>
						</Atom3d>
						<Bond ID="449" Mapping="409" Parent="19" Hidden="1" Connects="445,448" Visible="0"/>
						<Molecule ID="19" Mapping="409" Parent="2" Children="445,446,447,448,449,2038" Name="Sketch 23" XYZ="-0.0395900735535312,0.316720588421322,0.0395900735526664" Visible="0"/>
						<Atom3d ID="450" HasProperties="1" Mapping="409" Parent="21" UserID="25" DisplayStyle="Line" XYZ="-0.350052239861196,0.777347985794793,-0.769334432030552" Connections="452,454" ForcefieldType="o2*" Charge="-0.82" Components="O" Visible="0">
							<Properties Force="807.77164960358,247.710973972632,343.859039120589" RelativeVelocity="0.0109716670232741,0.165098716302365,0.200656314223007"/>
						</Atom3d>
						<Atom3d ID="451" HasProperties="1" Mapping="409" Parent="21" UserID="26" DisplayStyle="Line" Hidden="1" XYZ="-0.302050330743971,0.776052559140521,-0.769883181866598" Connections="452" ForcefieldType="h1o" Charge="0.41" Components="H" Visible="0">
							<Properties Force="-631.001829770976,124.353192460236,21.0289449777245" RelativeVelocity="-0.319220581975536,0.397707364099546,-1.00783680384028"/>
						</Atom3d>
						<Bond ID="452" Mapping="409" Parent="21" Hidden="1" Connects="450,451" Visible="0"/>
						<Atom3d ID="453" HasProperties="1" Mapping="409" Parent="21" UserID="27" DisplayStyle="Line" Hidden="1" XYZ="-0.354545117016064,0.796877502635829,-0.727102721806116" Connections="454" ForcefieldType="h1o" Charge="0.41" Components="H" Visible="0">
							<Properties Force="-133.359556994506,-284.195713909577,-129.211599550512" RelativeVelocity="0.532308347556062,-0.601973801722348,-0.0710219656516752"/>
						</Atom3d>
						<Bond ID="454" Mapping="409" Parent="21" Hidden="1" Connects="450,453" Visible="0"/>
						<Molecule ID="21" Mapping="409" Parent="2" Children="450,451,452,453,454,2039" Name="Sketch 23" XYZ="-0.317459188400787,0.0767427150055644,0.0395900735526664" Visible="0"/>
						<Atom3d ID="455" HasProperties="1" Mapping="409" Parent="23" UserID="28" DisplayStyle="Line" XYZ="0.748451450455556,-3.15499311796077,2.75351081788565" Connections="457,459" ForcefieldType="o2*" Charge="-0.82" Components="O" Visible="0">
							<Properties Force="-100.176076938573,147.463486790882,-153.030398374844" RelativeVelocity="-0.0142473492699671,-0.0208266592610181,0.00193354611407091"/>
						</Atom3d>
						<Atom3d ID="456" HasProperties="1" Mapping="409" Parent="23" UserID="29" DisplayStyle="Line" Hidden="1" XYZ="0.705852424565206,-3.16479903678593,2.73775511998917" Connections="457" ForcefieldType="h1o" Charge="0.41" Components="H" Visible="0">
							<Properties Force="369.211857297925,118.749304711052,-59.984239435887" RelativeVelocity="-0.156900957821243,-0.017469893711735,-0.550029769151239"/>
						</Atom3d>
						<Bond ID="457" Mapping="409" Parent="23" Hidden="1" Connects="455,456" Visible="0"/>
						<Atom3d ID="458" HasProperties="1" Mapping="409" Parent="23" UserID="30" DisplayStyle="Line" Hidden="1" XYZ="0.77234814746022,-3.13841013619196,2.71657120275447" Connections="459" ForcefieldType="h1o" Charge="0.41" Components="H" Visible="0">
							<Properties Force="-191.158179379912,-210.989190089642,169.52317248736" RelativeVelocity="-0.670794166680612,-0.402526503051939,-0.187864698119794"/>
						</Atom3d>
						<Bond ID="459" Mapping="409" Parent="23" Hidden="1" Connects="455,458" Visible="0"/>
						<Molecule ID="23" Mapping="409" Parent="2" Children="455,456,457,458,459,2040" Name="Sketch 23" XYZ="-0.0395900735535312,0.316720588421322,0.0395900735526664" Visible="0"/>
						<Atom3d ID="460" HasProperties="1" Mapping="409" Parent="25" UserID="31" DisplayStyle="Line" XYZ="-0.0815514469412919,3.0584107785171,-3.22506742617789" Connections="462,464" ForcefieldType="o2*" Charge="-0.82" Components="O" Visible="0">
							<Properties Force="-380.196529954159,-357.438516368317,549.683946940318" RelativeVelocity="-0.033344183130562,0.18560740888263,-0.0742260543932015"/>
						</Atom3d>
						<Atom3d ID="461" HasProperties="1" Mapping="409" Parent="25" UserID="32" DisplayStyle="Line" Hidden="1" XYZ="-0.0733277528857239,3.08812160390155,-3.25881645354873" Connections="462" ForcefieldType="h1o" Charge="0.41" Components="H" Visible="0">
							<Properties Force="139.111016580288,183.669249854991,-104.462659088698" RelativeVelocity="0.216930539672191,0.114105608500728,0.259908090829859"/>
						</Atom3d>
						<Bond ID="462" Mapping="409" Parent="25" Hidden="1" Connects="460,461" Visible="0"/>
						<Atom3d ID="463" HasProperties="1" Mapping="409" Parent="25" UserID="33" DisplayStyle="Line" Hidden="1" XYZ="-0.0814520293971581,3.08477787799705,-3.18761842746824" Connections="464" ForcefieldType="h1o" Charge="0.41" Components="H" Visible="0">
							<Properties Force="49.3954536451861,55.8545142641252,-52.402768768049" RelativeVelocity="0.207768150216159,0.380053498590638,0.270524747894988"/>
						</Atom3d>
						<Bond ID="464" Mapping="409" Parent="25" Hidden="1" Connects="460,463" Visible="0"/>
						<Molecule ID="25" Mapping="409" Parent="2" Children="460,461,462,463,464,2041" Name="Sketch 23" XYZ="-0.0395900735535312,0.316720588421322,0.0395900735526664" Visible="0"/>
						<Atom3d ID="465" HasProperties="1" Mapping="409" Parent="27" UserID="34" DisplayStyle="Line" XYZ="-1.24323066153951,-0.801273285072548,-2.54063798362823" Connections="467,469" ForcefieldType="o2*" Charge="-0.82" Components="O" Visible="0">
							<Properties Force="-125.038524940665,-36.8929770017108,-258.712257678561" RelativeVelocity="-0.220516436554948,0.141072612909246,-0.0123260550190228"/>
						</Atom3d>
						<Atom3d ID="466" HasProperties="1" Mapping="409" Parent="27" UserID="35" DisplayStyle="Line" Hidden="1" XYZ="-1.23136790565517,-0.820982906788908,-2.50156748653318" Connections="467" ForcefieldType="h1o" Charge="0.41" Components="H" Visible="0">
							<Properties Force="105.817555760501,1.67011677351291,464.477763908101" RelativeVelocity="0.29390298532804,-0.582023680947275,0.0582659590328901"/>
						</Atom3d>
						<Bond ID="467" Mapping="409" Parent="27" Hidden="1" Connects="465,466" Visible="0"/>
						<Atom3d ID="468" HasProperties="1" Mapping="409" Parent="27" UserID="36" DisplayStyle="Line" Hidden="1" XYZ="-1.20863480990521,-0.815458756440438,-2.56689227568315" Connections="469" ForcefieldType="h1o" Charge="0.41" Components="H" Visible="0">
							<Properties Force="152.428664746872,16.5902521234462,-117.577776899405" RelativeVelocity="-0.328088458588277,0.428182504654822,0.311865818272012"/>
						</Atom3d>
						<Bond ID="469" Mapping="409" Parent="27" Hidden="1" Connects="465,468" Visible="0"/>
						<Molecule ID="27" Mapping="409" Parent="2" Children="465,466,467,468,469,2042" Name="Sketch 23" XYZ="-0.0395900735535312,0.316720588421322,0.0395900735526664" Visible="0"/>
						<Atom3d ID="470" HasProperties="1" Mapping="409" Parent="29" UserID="37" DisplayStyle="Line" XYZ="0.989861026783369,3.36190544689705,0.691673833742517" Connections="472,474" ForcefieldType="o2*" Charge="-0.82" Components="O" Visible="0">
							<Properties Force="-164.401569594266,-332.255884068284,-541.833454300943" RelativeVelocity="-0.301587447277617,-0.164217756890312,-0.29491360268556"/>
						</Atom3d>
						<Atom3d ID="471" HasProperties="1" Mapping="409" Parent="29" UserID="38" DisplayStyle="Line" Hidden="1" XYZ="0.998420598858399,3.38894927883223,0.72707241375729" Connections="472" ForcefieldType="h1o" Charge="0.41" Components="H" Visible="0">
							<Properties Force="116.172690133618,192.050537499491,575.178079996119" RelativeVelocity="0.493604190946668,0.291591431488646,-1.64437263005628"/>
						</Atom3d>
						<Bond ID="472" Mapping="409" Parent="29" Hidden="1" Connects="470,471" Visible="0"/>
						<Atom3d ID="473" HasProperties="1" Mapping="409" Parent="29" UserID="39" DisplayStyle="Line" Hidden="1" XYZ="1.01315273404787,3.38808799741465,0.661762233413419" Connections="474" ForcefieldType="h1o" Charge="0.41" Components="H" Visible="0">
							<Properties Force="189.82485512517,-40.8823880062687,-181.790766621308" RelativeVelocity="-0.228603221510558,0.586783630480718,-1.14424134467212"/>
						</Atom3d>
						<Bond ID="474" Mapping="409" Parent="29" Hidden="1" Connects="470,473" Visible="0"/>
						<Molecule ID="29" Mapping="409" Parent="2" Children="470,471,472,473,474,2043" Name="Sketch 23" XYZ="-0.0395900735535312,0.316720588421322,0.0395900735526664" Visible="0"/>
						<Atom3d ID="475" HasProperties="1" Mapping="409" Parent="31" UserID="40" DisplayStyle="Line" XYZ="1.27377025453528,4.05925572499117,2.69256407367229" Connections="477,479" ForcefieldType="o2*" Charge="-0.82" Components="O" Visible="0">
							<Properties Force="341.179198542271,423.827427714401,296.316448289881" RelativeVelocity="-0.155363154559443,0.112213945245043,-0.0559390810613297"/>
						</Atom3d>
						<Atom3d ID="476" HasProperties="1" Mapping="409" Parent="31" UserID="41" DisplayStyle="Line" Hidden="1" XYZ="1.27094035530562,4.08415996387624,2.73235729200463" Connections="477" ForcefieldType="h1o" Charge="0.41" Components="H" Visible="0">
							<Properties Force="165.55604829018,-122.460854542747,-190.807767660506" RelativeVelocity="-0.798382188301846,-0.221353551185173,0.0537688991748214"/>
						</Atom3d>
						<Bond ID="477" Mapping="409" Parent="31" Hidden="1" Connects="475,476" Visible="0"/>
						<Atom3d ID="478" HasProperties="1" Mapping="409" Parent="31" UserID="42" DisplayStyle="Line" Hidden="1" XYZ="1.23866630871237,4.0325729125636,2.70184449522787" Connections="479" ForcefieldType="h1o" Charge="0.41" Components="H" Visible="0">
							<Properties Force="-463.16018805138,-415.456775968187,-25.7778063577847" RelativeVelocity="0.00808689190041911,-0.069895227721196,-0.155138045333572"/>
						</Atom3d>
						<Bond ID="479" Mapping="409" Parent="31" Hidden="1" Connects="475,478" Visible="0"/>
						<Molecule ID="31" Mapping="409" Parent="2" Children="475,476,477,478,479,2044" Name="Sketch 23" XYZ="-0.0413763749875869,0.663263070601142,0.0395900735526664" Visible="0"/>
						<Atom3d ID="480" HasProperties="1" Mapping="409" Parent="33" UserID="43" DisplayStyle="Line" XYZ="-0.16218660776232,-0.503537530069695,0.513488426401204" Connections="482,484" ForcefieldType="o2*" Charge="-0.82" Components="O" Visible="0">
							<Properties Force="432.932492229289,-123.061688602921,-476.722906912241" RelativeVelocity="-0.127252515664127,0.112248078273976,0.150149286214599"/>
						</Atom3d>
						<Atom3d ID="481" HasProperties="1" Mapping="409" Parent="33" UserID="44" DisplayStyle="Line" Hidden="1" XYZ="-0.161170898347601,-0.493224164061862,0.557504935825316" Connections="482" ForcefieldType="h1o" Charge="0.41" Components="H" Visible="0">
							<Properties Force="120.137789510704,144.726648469643,370.858800935755" RelativeVelocity="1.65226397359939,0.131213407533732,0.293091616075041"/>
						</Atom3d>
						<Bond ID="482" Mapping="409" Parent="33" Hidden="1" Connects="480,481" Visible="0"/>
						<Atom3d ID="483" HasProperties="1" Mapping="409" Parent="33" UserID="45" DisplayStyle="Line" Hidden="1" XYZ="-0.116955217236854,-0.495655409292742,0.500754846238048" Connections="484" ForcefieldType="h1o" Charge="0.41" Components="H" Visible="0">
							<Properties Force="-568.917187796502,113.193122368977,187.890975745983" RelativeVelocity="0.959791132144486,0.224753559137601,1.1144994579598"/>
						</Atom3d>
						<Bond ID="484" Mapping="409" Parent="33" Hidden="1" Connects="480,483" Visible="0"/>
						<Molecule ID="33" Mapping="409" Parent="2" Children="480,481,482,483,484,2045" Name="Sketch 23" XYZ="-0.245285392336564,-0.0261049450297596,0.0395900735526664" Visible="0"/>
						<Atom3d ID="485" HasProperties="1" Mapping="409" Parent="35" UserID="46" DisplayStyle="Line" XYZ="-1.23541943407612,-2.00235516490065,-0.75450739700781" Connections="487,489" ForcefieldType="o2*" Charge="-0.82" Components="O" Visible="0">
							<Properties Force="307.306279728436,-141.503793356191,328.483502091275" RelativeVelocity="-0.101521355524169,-0.216199234803112,-0.277905339024748"/>
						</Atom3d>
						<Atom3d ID="486" HasProperties="1" Mapping="409" Parent="35" UserID="47" DisplayStyle="Line" Hidden="1" XYZ="-1.22209236719156,-2.0002285959241,-0.798317595814461" Connections="487" ForcefieldType="h1o" Charge="0.41" Components="H" Visible="0">
							<Properties Force="-136.644819292135,18.1417546688195,-474.990361359765" RelativeVelocity="1.59293241354031,0.523648071715816,-0.679370785066115"/>
						</Atom3d>
						<Bond ID="487" Mapping="409" Parent="35" Hidden="1" Connects="485,486" Visible="0"/>
						<Atom3d ID="488" HasProperties="1" Mapping="409" Parent="35" UserID="48" DisplayStyle="Line" Hidden="1" XYZ="-1.19199407089374,-2.01169414046278,-0.740253017848673" Connections="489" ForcefieldType="h1o" Charge="0.41" Components="H" Visible="0">
							<Properties Force="-131.80532018242,76.4330353123001,109.287601478408" RelativeVelocity="-0.084807239073394,-0.0671774982571275,1.1264416919746"/>
						</Atom3d>
						<Bond ID="489" Mapping="409" Parent="35" Hidden="1" Connects="485,488" Visible="0"/>
						<Molecule ID="35" Mapping="409" Parent="2" Children="485,486,487,488,489,2046" Name="Sketch 23" XYZ="0.443974360076758,-0.280517577748721,0.0395900735526664" Visible="0"/>
						<Atom3d ID="490" HasProperties="1" Mapping="409" Parent="37" UserID="49" DisplayStyle="Line" XYZ="0.155850501755832,-2.18899741299856,2.09208967764724" Connections="492,494" ForcefieldType="o2*" Charge="-0.82" Components="O" Visible="0">
							<Properties Force="-1142.15847954734,-110.052174400851,-192.673039737272" RelativeVelocity="0.00533524111650696,0.113399486734555,-0.263288828926336"/>
						</Atom3d>
						<Atom3d ID="491" HasProperties="1" Mapping="409" Parent="37" UserID="50" DisplayStyle="Line" Hidden="1" XYZ="0.136040795899933,-2.23060504598517,2.08249359037911" Connections="492" ForcefieldType="h1o" Charge="0.41" Components="H" Visible="0">
							<Properties Force="33.5369473286091,394.596560765935,47.4832960729889" RelativeVelocity="-0.11218074978895,0.581598240606554,-0.0357398788753987"/>
						</Atom3d>
						<Bond ID="492" Mapping="409" Parent="37" Hidden="1" Connects="490,491" Visible="0"/>
						<Atom3d ID="493" HasProperties="1" Mapping="409" Parent="37" UserID="51" DisplayStyle="Line" Hidden="1" XYZ="0.196953686957,-2.20244429719676,2.10026803069141" Connections="494" ForcefieldType="h1o" Charge="0.41" Components="H" Visible="0">
							<Properties Force="965.162405022794,-269.912168708033,189.132798018411" RelativeVelocity="0.0104310141476885,-0.453644625894066,-1.39709633864926"/>
						</Atom3d>
						<Bond ID="494" Mapping="409" Parent="37" Hidden="1" Connects="490,493" Visible="0"/>
						<Molecule ID="37" Mapping="409" Parent="2" Children="490,491,492,493,494,2047" Name="Sketch 23" XYZ="0.14439897415418,0.250627434603522,0.0395900735526664" Visible="0"/>
						<Atom3d ID="495" HasProperties="1" Mapping="409" Parent="39" UserID="52" DisplayStyle="Line" XYZ="0.888061635045521,0.141357005068158,-2.59439946336027" Connections="497,499" ForcefieldType="o2*" Charge="-0.82" Components="O" Visible="0">
							<Properties Force="427.081564021519,74.9382188988986,393.335881741113" RelativeVelocity="-0.124850060122814,-0.225253143087633,0.126611950126476"/>
						</Atom3d>
						<Atom3d ID="496" HasProperties="1" Mapping="409" Parent="39" UserID="53" DisplayStyle="Line" Hidden="1" XYZ="0.917061150307221,0.104254522258651,-2.59323183560236" Connections="497" ForcefieldType="h1o" Charge="0.41" Components="H" Visible="0">
							<Properties Force="-243.468919440661,384.986784111033,128.552491292789" RelativeVelocity="-0.602749154646641,-0.198999023808076,0.142281158802373"/>
						</Atom3d>
						<Bond ID="497" Mapping="409" Parent="39" Hidden="1" Connects="495,496" Visible="0"/>
						<Atom3d ID="498" HasProperties="1" Mapping="409" Parent="39" UserID="54" DisplayStyle="Line" Hidden="1" XYZ="0.908525827690401,0.170379866825669,-2.56275575869424" Connections="499" ForcefieldType="h1o" Charge="0.41" Components="H" Visible="0">
							<Properties Force="-103.151345754119,-379.639957803318,-366.461560105033" RelativeVelocity="0.932785911874995,1.19060573940226,0.334250392952237"/>
						</Atom3d>
						<Bond ID="499" Mapping="409" Parent="39" Hidden="1" Connects="495,498" Visible="0"/>
						<Molecule ID="39" Mapping="409" Parent="2" Children="495,496,497,498,499,2048" Name="Sketch 23" XYZ="0.0542358613299576,0.0496775413120584,0.0395900735526664" Visible="0"/>
						<Atom3d ID="500" HasProperties="1" Mapping="409" Parent="41" UserID="55" DisplayStyle="Line" XYZ="0.52390556642869,2.2452827137293,-0.728950756742336" Connections="502,504" ForcefieldType="o2*" Charge="-0.82" Components="O" Visible="0">
							<Properties Force="16.556555902447,641.0443187045,380.303483155849" RelativeVelocity="0.122542864953571,0.235223491773308,0.218833702439986"/>
						</Atom3d>
						<Atom3d ID="501" HasProperties="1" Mapping="409" Parent="41" UserID="56" DisplayStyle="Line" Hidden="1" XYZ="0.55118218422226,2.21377626004475,-0.74653210521748" Connections="502" ForcefieldType="h1o" Charge="0.41" Components="H" Visible="0">
							<Properties Force="172.412243176221,-277.873741712021,-152.633079930636" RelativeVelocity="-0.064810705704886,0.0486930157695194,-0.584083861355097"/>
						</Atom3d>
						<Bond ID="502" Mapping="409" Parent="41" Hidden="1" Connects="500,501" Visible="0"/>
						<Atom3d ID="503" HasProperties="1" Mapping="409" Parent="41" UserID="57" DisplayStyle="Line" Hidden="1" XYZ="0.482065232520551,2.23291101996972,-0.743627964578209" Connections="504" ForcefieldType="h1o" Charge="0.41" Components="H" Visible="0">
							<Properties Force="-34.5841857824225,-52.3032905479336,-73.1288754706712" RelativeVelocity="-0.778352343224605,0.91717478772414,-0.626434174188521"/>
						</Atom3d>
						<Bond ID="504" Mapping="409" Parent="41" Hidden="1" Connects="500,503" Visible="0"/>
						<Molecule ID="41" Mapping="409" Parent="2" Children="500,501,502,503,504,2049" Name="Sketch 23" XYZ="-0.0395900735535312,0.316720588421322,0.0395900735526664" Visible="0"/>
						<Atom3d ID="505" HasProperties="1" Mapping="409" Parent="43" UserID="58" DisplayStyle="Line" XYZ="-0.116384193817757,1.53191861637981,-1.3455693198556" Connections="507,509" ForcefieldType="o2*" Charge="-0.82" Components="O" Visible="0">
							<Properties Force="-250.266706656447,199.448644194527,-127.456199435327" RelativeVelocity="0.0945729360767971,0.254830716234913,0.310816389488786"/>
						</Atom3d>
						<Atom3d ID="506" HasProperties="1" Mapping="409" Parent="43" UserID="59" DisplayStyle="Line" Hidden="1" XYZ="-0.134095105433689,1.48972890640798,-1.3415203058318" Connections="507" ForcefieldType="h1o" Charge="0.41" Components="H" Visible="0">
							<Properties Force="67.3347506139282,-284.026657687172,-74.5956901946722" RelativeVelocity="-0.304054786643608,-0.0713141624237591,0.166746365830036"/>
						</Atom3d>
						<Bond ID="507" Mapping="409" Parent="43" Hidden="1" Connects="505,506" Visible="0"/>
						<Atom3d ID="508" HasProperties="1" Mapping="409" Parent="43" UserID="60" DisplayStyle="Line" Hidden="1" XYZ="-0.104813803807752,1.53797353312695,-1.30133303563695" Connections="509" ForcefieldType="h1o" Charge="0.41" Components="H" Visible="0">
							<Properties Force="113.847351395498,79.0245826295612,8.96518437591098" RelativeVelocity="1.05701087770481,0.617620512017212,-1.06027945265257"/>
						</Atom3d>
						<Bond ID="509" Mapping="409" Parent="43" Hidden="1" Connects="505,508" Visible="0"/>
						<Molecule ID="43" Mapping="409" Parent="2" Children="505,506,507,508,509,2050" Name="Sketch 23" XYZ="-0.0395900735535312,0.316720588421322,0.0395900735526664" Visible="0"/>
						<Atom3d ID="510" HasProperties="1" Mapping="409" Parent="45" UserID="61" DisplayStyle="Line" XYZ="-0.331807035588328,-0.804163686214098,0.373589798234958" Connections="512,514" ForcefieldType="o2*" Charge="-0.82" Components="O" Visible="0">
							<Properties Force="-4.58996835478976,-244.032408705292,-124.081868458041" RelativeVelocity="0.190994575902498,0.0572043113110328,-0.190514125100373"/>
						</Atom3d>
						<Atom3d ID="511" HasProperties="1" Mapping="409" Parent="45" UserID="62" DisplayStyle="Line" Hidden="1" XYZ="-0.324611498385782,-0.848094355510878,0.359560547629835" Connections="512" ForcefieldType="h1o" Charge="0.41" Components="H" Visible="0">
							<Properties Force="-46.9094833346462,233.250280419896,143.753055510917" RelativeVelocity="0.38054813429473,-0.403810032680932,-1.34478969677805"/>
						</Atom3d>
						<Bond ID="512" Mapping="409" Parent="45" Hidden="1" Connects="510,511" Visible="0"/>
						<Atom3d ID="513" HasProperties="1" Mapping="409" Parent="45" UserID="63" DisplayStyle="Line" Hidden="1" XYZ="-0.308050174747812,-0.803534927672288,0.413723542452185" Connections="514" ForcefieldType="h1o" Charge="0.41" Components="H" Visible="0">
							<Properties Force="88.1886716640238,-54.1358708048729,-78.4045982012409" RelativeVelocity="-0.581475725053748,-0.75337230590359,0.11975780376865"/>
						</Atom3d>
						<Bond ID="514" Mapping="409" Parent="45" Hidden="1" Connects="510,513" Visible="0"/>
						<Molecule ID="45" Mapping="409" Parent="2" Children="510,511,512,513,514,2051" Name="Sketch 23" XYZ="-0.218220218812481,0.127264372566776,0.0395900735526664" Visible="0"/>
						<Atom3d ID="515" HasProperties="1" Mapping="409" Parent="47" UserID="64" DisplayStyle="Line" XYZ="-0.0180248091792674,2.21042342167764,0.495376585885363" Connections="517,519" ForcefieldType="o2*" Charge="-0.82" Components="O" Visible="0">
							<Properties Force="-229.832157247295,23.4475174329427,255.228208069759" RelativeVelocity="0.0955847749763992,-0.0630036177628753,-0.00204493477923274"/>
						</Atom3d>
						<Atom3d ID="516" HasProperties="1" Mapping="409" Parent="47" UserID="65" DisplayStyle="Line" Hidden="1" XYZ="0.0206218818221043,2.23394393024063,0.499354921290145" Connections="517" ForcefieldType="h1o" Charge="0.41" Components="H" Visible="0">
							<Properties Force="538.144513733225,95.1228748185834,-258.131031482412" RelativeVelocity="0.701282057471153,-0.601935017830437,-0.406959183229861"/>
						</Atom3d>
						<Bond ID="517" Mapping="409" Parent="47" Hidden="1" Connects="515,516" Visible="0"/>
						<Atom3d ID="518" HasProperties="1" Mapping="409" Parent="47" UserID="66" DisplayStyle="Line" Hidden="1" XYZ="-0.0354574677252392,2.23061187441722,0.532789536422" Connections="519" ForcefieldType="h1o" Charge="0.41" Components="H" Visible="0">
							<Properties Force="-304.692913010647,-159.674242018714,-1.01199646904683" RelativeVelocity="-1.17686153320886,0.750761299602083,-0.422608640622405"/>
						</Atom3d>
						<Bond ID="519" Mapping="409" Parent="47" Hidden="1" Connects="515,518" Visible="0"/>
						<Molecule ID="47" Mapping="409" Parent="2" Children="515,516,517,518,519,2052" Name="Sketch 23" XYZ="-0.0395900735535312,0.316720588421322,0.0395900735526664" Visible="0"/>
						<Atom3d ID="520" HasProperties="1" Mapping="409" Parent="49" UserID="67" DisplayStyle="Line" XYZ="1.47176841346109,-0.0256953748033666,-0.159126982625321" Connections="522,524" ForcefieldType="o2*" Charge="-0.82" Components="O" Visible="0">
							<Properties Force="643.706755247623,-199.318265080506,80.4499594914374" RelativeVelocity="-0.254311111685514,0.158460421737449,0.133876452262481"/>
						</Atom3d>
						<Atom3d ID="521" HasProperties="1" Mapping="409" Parent="49" UserID="68" DisplayStyle="Line" Hidden="1" XYZ="1.45358403745748,-0.0275275266873416,-0.200525376020225" Connections="522" ForcefieldType="h1o" Charge="0.41" Components="H" Visible="0">
							<Properties Force="-206.77251342846,3.15406144669272,-292.404239736486" RelativeVelocity="0.474727385910298,0.0107025237650166,-1.23944468382733"/>
						</Atom3d>
						<Bond ID="522" Mapping="409" Parent="49" Hidden="1" Connects="520,521" Visible="0"/>
						<Atom3d ID="523" HasProperties="1" Mapping="409" Parent="49" UserID="69" DisplayStyle="Line" Hidden="1" XYZ="1.51435651026995,-0.0434821068049486,-0.170563882961202" Connections="524" ForcefieldType="h1o" Charge="0.41" Components="H" Visible="0">
							<Properties Force="-541.211480253353,180.225563464659,120.782677866985" RelativeVelocity="-0.202852252266905,-0.443737502799303,0.530070872293522"/>
						</Atom3d>
						<Bond ID="524" Mapping="409" Parent="49" Hidden="1" Connects="520,523" Visible="0"/>
						<Molecule ID="49" Mapping="409" Parent="2" Children="520,521,522,523,524,2053" Name="Sketch 23" XYZ="-0.0395900735535312,0.316720588421322,0.0395900735526664" Visible="0"/>
						<Atom3d ID="525" HasProperties="1" Mapping="409" Parent="51" UserID="70" DisplayStyle="Line" XYZ="1.24807200297571,0.833050590189914,0.379271209910425" Connections="527,529" ForcefieldType="o2*" Charge="-0.82" Components="O" Visible="0">
							<Properties Force="-1060.11199445734,69.6438914316731,579.331823981446" RelativeVelocity="-0.172285452951482,-0.26284213361864,-0.0147805741513037"/>
						</Atom3d>
						<Atom3d ID="526" HasProperties="1" Mapping="409" Parent="51" UserID="71" DisplayStyle="Line" Hidden="1" XYZ="1.19827210620415,0.833811199710958,0.381789274093185" Connections="527" ForcefieldType="h1o" Charge="0.41" Components="H" Visible="0">
							<Properties Force="1014.74007375162,-22.0699388521448,-130.886675417414" RelativeVelocity="0.23071289853813,-0.020097586635466,-0.810627866780437"/>
						</Atom3d>
						<Bond ID="527" Mapping="409" Parent="51" Hidden="1" Connects="525,526" Visible="0"/>
						<Atom3d ID="528" HasProperties="1" Mapping="409" Parent="51" UserID="72" DisplayStyle="Line" Hidden="1" XYZ="1.25745485820743,0.835856244999431,0.425531370125931" Connections="529" ForcefieldType="h1o" Charge="0.41" Components="H" Visible="0">
							<Properties Force="-32.2705652932706,-68.0118890253305,-410.629409394751" RelativeVelocity="-0.358332478559474,0.818065087541216,0.830782559430145"/>
						</Atom3d>
						<Bond ID="529" Mapping="409" Parent="51" Hidden="1" Connects="525,528" Visible="0"/>
						<Molecule ID="51" Mapping="409" Parent="2" Children="525,526,527,528,529,2054" Name="Sketch 23" XYZ="-0.0395900735535312,0.316720588421322,0.0395900735526664" Visible="0"/>
						<Atom3d ID="530" HasProperties="1" Mapping="409" Parent="53" UserID="73" DisplayStyle="Line" XYZ="-1.58455437700819,0.580181018477743,-1.62172846760477" Connections="532,534" ForcefieldType="o2*" Charge="-0.82" Components="O" Visible="0">
							<Properties Force="-211.932676122934,-70.0524574869063,-180.424554498049" RelativeVelocity="0.39903086753668,-0.040201169333622,0.0831605635454837"/>
						</Atom3d>
						<Atom3d ID="531" HasProperties="1" Mapping="409" Parent="53" UserID="74" DisplayStyle="Line" Hidden="1" XYZ="-1.61031757326699,0.545423348866802,-1.60510490932987" Connections="532" ForcefieldType="h1o" Charge="0.41" Components="H" Visible="0">
							<Properties Force="212.719518893134,248.248935607983,184.545490134631" RelativeVelocity="-0.161089984133384,-0.581202873104514,-1.34466609554773"/>
						</Atom3d>
						<Bond ID="532" Mapping="409" Parent="53" Hidden="1" Connects="530,531" Visible="0"/>
						<Atom3d ID="533" HasProperties="1" Mapping="409" Parent="53" UserID="75" DisplayStyle="Line" Hidden="1" XYZ="-1.54778878888772,0.584483636533162,-1.59339707991224" Connections="534" ForcefieldType="h1o" Charge="0.41" Components="H" Visible="0">
							<Properties Force="-123.029659853053,-111.700640794513,125.281801035039" RelativeVelocity="1.33310806170994,0.610177926769252,-0.960832063178572"/>
						</Atom3d>
						<Bond ID="534" Mapping="409" Parent="53" Hidden="1" Connects="530,533" Visible="0"/>
						<Molecule ID="53" Mapping="409" Parent="2" Children="530,531,532,533,534,2055" Name="Sketch 23" XYZ="-0.614454382145809,0.0081776037571864,0.0395900735526664" Visible="0"/>
						<Atom3d ID="535" HasProperties="1" Mapping="409" Parent="55" UserID="76" DisplayStyle="Line" XYZ="1.09546258498055,-0.917887040748798,0.613449009982987" Connections="537,539" ForcefieldType="o2*" Charge="-0.82" Components="O" Visible="0">
							<Properties Force="112.625146299381,38.623290278824,-74.0177475612424" RelativeVelocity="0.141985839902239,-0.0809728960032629,0.278639501111549"/>
						</Atom3d>
						<Atom3d ID="536" HasProperties="1" Mapping="409" Parent="55" UserID="77" DisplayStyle="Line" Hidden="1" XYZ="1.08778645323806,-0.963572034955157,0.618198555991247" Connections="537" ForcefieldType="h1o" Charge="0.41" Components="H" Visible="0">
							<Properties Force="-98.4921916474992,87.5267666181012,-48.6455848143909" RelativeVelocity="-0.383190103938813,1.21787248243231,-0.371653500385708"/>
						</Atom3d>
						<Bond ID="537" Mapping="409" Parent="55" Hidden="1" Connects="535,536" Visible="0"/>
						<Atom3d ID="538" HasProperties="1" Mapping="409" Parent="55" UserID="78" DisplayStyle="Line" Hidden="1" XYZ="1.10317605662196,-0.914815777114087,0.568102744470731" Connections="539" ForcefieldType="h1o" Charge="0.41" Components="H" Visible="0">
							<Properties Force="-27.0619314541569,-41.2517767052507,93.2119352669652" RelativeVelocity="0.958506097034405,0.538733381533619,0.476837793217569"/>
						</Atom3d>
						<Bond ID="539" Mapping="409" Parent="55" Hidden="1" Connects="535,538" Visible="0"/>
						<Molecule ID="55" Mapping="409" Parent="2" Children="535,536,537,538,539,2056" Name="Sketch 23" XYZ="-0.0395900735535312,0.316720588421322,0.0395900735526664" Visible="0"/>
						<Atom3d ID="540" HasProperties="1" Mapping="409" Parent="57" UserID="79" DisplayStyle="Line" XYZ="-0.00331433019440051,-0.567403343806258,-0.49016197165821" Connections="542,544" ForcefieldType="o2*" Charge="-0.82" Components="O" Visible="0">
							<Properties Force="-373.70075507004,236.523614775123,228.199607889732" RelativeVelocity="-0.233731271483763,0.0860715147662948,-0.0612991055080368"/>
						</Atom3d>
						<Atom3d ID="541" HasProperties="1" Mapping="409" Parent="57" UserID="80" DisplayStyle="Line" Hidden="1" XYZ="0.022235623222281,-0.601433702593737,-0.503176494760205" Connections="542" ForcefieldType="h1o" Charge="0.41" Components="H" Visible="0">
							<Properties Force="400.018281583175,-593.541030642234,-367.841458593463" RelativeVelocity="-0.188050894681422,0.0848757949061851,-0.11470198752513"/>
						</Atom3d>
						<Bond ID="542" Mapping="409" Parent="57" Hidden="1" Connects="540,541" Visible="0"/>
						<Atom3d ID="543" HasProperties="1" Mapping="409" Parent="57" UserID="81" DisplayStyle="Line" Hidden="1" XYZ="0.0135500162511423,-0.563423882301909,-0.447520840252382" Connections="544" ForcefieldType="h1o" Charge="0.41" Components="H" Visible="0">
							<Properties Force="49.1766784791666,68.4443734505833,147.723463095515" RelativeVelocity="0.332376459638172,-1.90604656045466,0.448014965011947"/>
						</Atom3d>
						<Bond ID="544" Mapping="409" Parent="57" Hidden="1" Connects="540,543" Visible="0"/>
						<Molecule ID="57" Mapping="409" Parent="2" Children="540,541,542,543,544,2057" Name="Sketch 23" XYZ="-0.0395900735535312,0.316720588421322,0.0395900735526664" Visible="0"/>
						<Atom3d ID="545" HasProperties="1" Mapping="409" Parent="59" UserID="82" DisplayStyle="Line" XYZ="1.15669782257489,1.3591665918077,-2.9290060546593" Connections="547,549" ForcefieldType="o2*" Charge="-0.82" Components="O" Visible="0">
							<Properties Force="590.637844707668,770.447142825666,695.391917398315" RelativeVelocity="-0.118274152403092,-0.0834126821399757,0.102568107573151"/>
						</Atom3d>
						<Atom3d ID="546" HasProperties="1" Mapping="409" Parent="59" UserID="83" DisplayStyle="Line" Hidden="1" XYZ="1.14746551251325,1.32262267660298,-2.95277457872035" Connections="547" ForcefieldType="h1o" Charge="0.41" Components="H" Visible="0">
							<Properties Force="-435.34873240945,-614.850855145629,-492.387390369541" RelativeVelocity="0.724106103263745,-0.500097568774638,1.32101569539959"/>
						</Atom3d>
						<Bond ID="547" Mapping="409" Parent="59" Hidden="1" Connects="545,546" Visible="0"/>
						<Atom3d ID="548" HasProperties="1" Mapping="409" Parent="59" UserID="84" DisplayStyle="Line" Hidden="1" XYZ="1.11762372877319,1.38290991894034,-2.93069481955827" Connections="549" ForcefieldType="h1o" Charge="0.41" Components="H" Visible="0">
							<Properties Force="-278.84712890941,-111.861071478535,-74.017893461339" RelativeVelocity="0.00704033090399573,0.521997847109545,0.0164316973800238"/>
						</Atom3d>
						<Bond ID="549" Mapping="409" Parent="59" Hidden="1" Connects="545,548" Visible="0"/>
						<Molecule ID="59" Mapping="409" Parent="2" Children="545,546,547,548,549,2058" Name="Sketch 23" XYZ="-0.0395900735535312,0.316720588421322,0.0395900735526664" Visible="0"/>
						<Atom3d ID="550" HasProperties="1" Mapping="409" Parent="61" UserID="85" DisplayStyle="Line" XYZ="1.81404322817949,0.164927736287825,-0.690630208119555" Connections="552,554" ForcefieldType="o2*" Charge="-0.82" Components="O" Visible="0">
							<Properties Force="15.5505399883722,688.882018686016,-187.799466598767" RelativeVelocity="-0.0352389822461407,0.0701842363585942,0.00148209817205606"/>
						</Atom3d>
						<Atom3d ID="551" HasProperties="1" Mapping="409" Parent="61" UserID="86" DisplayStyle="Line" Hidden="1" XYZ="1.80064548804829,0.12221034099952,-0.692368064959587" Connections="552" ForcefieldType="h1o" Charge="0.41" Components="H" Visible="0">
							<Properties Force="-75.8168843575257,-518.216850423224,40.5893821286784" RelativeVelocity="1.24538108029512,-0.0933861881104741,1.53242347093361"/>
						</Atom3d>
						<Bond ID="552" Mapping="409" Parent="61" Hidden="1" Connects="550,551" Visible="0"/>
						<Atom3d ID="553" HasProperties="1" Mapping="409" Parent="61" UserID="87" DisplayStyle="Line" Hidden="1" XYZ="1.84977811333092,0.162855039530926,-0.661160898748945" Connections="554" ForcefieldType="h1o" Charge="0.41" Components="H" Visible="0">
							<Properties Force="-60.3078915879926,-118.172911879387,79.521047991954" RelativeVelocity="1.04028556221818,0.0937137441873578,1.28286255869653"/>
						</Atom3d>
						<Bond ID="554" Mapping="409" Parent="61" Hidden="1" Connects="550,553" Visible="0"/>
						<Molecule ID="61" Mapping="409" Parent="2" Children="550,551,552,553,554,2059" Name="Sketch 23" XYZ="-0.0395900735535312,0.316720588421322,0.0395900735526664" Visible="0"/>
						<Atom3d ID="555" HasProperties="1" Mapping="409" Parent="63" UserID="88" DisplayStyle="Line" XYZ="-0.832443351002823,0.907321927659401,1.50042676201159" Connections="557,559" ForcefieldType="o2*" Charge="-0.82" Components="O" Visible="0">
							<Properties Force="392.908332279943,-803.956518712701,189.665183602416" RelativeVelocity="-0.11095933096996,-0.0860901192757639,-0.0418784138982417"/>
						</Atom3d>
						<Atom3d ID="556" HasProperties="1" Mapping="409" Parent="63" UserID="89" DisplayStyle="Line" Hidden="1" XYZ="-0.830520667913454,0.923884409266974,1.45725444323098" Connections="557" ForcefieldType="h1o" Charge="0.41" Components="H" Visible="0">
							<Properties Force="98.3068282440788,104.854873183581,30.7380572322724" RelativeVelocity="0.0995371393920003,0.778956106113349,0.498068954031785"/>
						</Atom3d>
						<Bond ID="557" Mapping="409" Parent="63" Hidden="1" Connects="555,556" Visible="0"/>
						<Atom3d ID="558" HasProperties="1" Mapping="409" Parent="63" UserID="90" DisplayStyle="Line" Hidden="1" XYZ="-0.797791100730761,0.873686970993769,1.49874407523441" Connections="559" ForcefieldType="h1o" Charge="0.41" Components="H" Visible="0">
							<Properties Force="-506.652710985623,650.677154317325,122.31644797357" RelativeVelocity="-0.816854414093907,-1.17391491647263,0.30376914838459"/>
						</Atom3d>
						<Bond ID="559" Mapping="409" Parent="63" Hidden="1" Connects="555,558" Visible="0"/>
						<Molecule ID="63" Mapping="409" Parent="2" Children="555,556,557,558,559,2060" Name="Sketch 23" XYZ="-0.0395900735535312,0.316720588421322,0.0395900735526664" Visible="0"/>
						<Atom3d ID="560" HasProperties="1" Mapping="409" Parent="65" UserID="91" DisplayStyle="Line" XYZ="1.22392247851166,1.12554294560338,2.47618622545797" Connections="562,564" ForcefieldType="o2*" Charge="-0.82" Components="O" Visible="0">
							<Properties Force="444.449739223538,-51.0424416026089,-258.198603430367" RelativeVelocity="0.13239155483566,-0.331166376785202,-0.240181055950907"/>
						</Atom3d>
						<Atom3d ID="561" HasProperties="1" Mapping="409" Parent="65" UserID="92" DisplayStyle="Line" Hidden="1" XYZ="1.26030703366565,1.13288876840387,2.44493136140516" Connections="562" ForcefieldType="h1o" Charge="0.41" Components="H" Visible="0">
							<Properties Force="-330.327141759317,-169.810182774125,663.9739552939" RelativeVelocity="-0.0437684637816859,-0.457296176526958,0.225972828433584"/>
						</Atom3d>
						<Bond ID="562" Mapping="409" Parent="65" Hidden="1" Connects="560,561" Visible="0"/>
						<Atom3d ID="563" HasProperties="1" Mapping="409" Parent="65" UserID="93" DisplayStyle="Line" Hidden="1" XYZ="1.24796712676203,1.12383376538711,2.51764344862635" Connections="564" ForcefieldType="h1o" Charge="0.41" Components="H" Visible="0">
							<Properties Force="-126.151628324507,39.4011886407551,-502.562495588666" RelativeVelocity="-1.1154119056272,0.113863386295693,0.481773253956076"/>
						</Atom3d>
						<Bond ID="564" Mapping="409" Parent="65" Hidden="1" Connects="560,563" Visible="0"/>
						<Molecule ID="65" Mapping="409" Parent="2" Children="560,561,562,563,564,2061" Name="Sketch 23" XYZ="-0.0395900735535312,0.316720588421322,0.0395900735526664" Visible="0"/>
						<Atom3d ID="565" HasProperties="1" Mapping="409" Parent="67" UserID="94" DisplayStyle="Line" XYZ="0.337814296970731,3.07793321827864,0.159416311414179" Connections="567,569" ForcefieldType="o2*" Charge="-0.82" Components="O" Visible="0">
							<Properties Force="-6.54049234207638,15.5795048829674,213.046225686074" RelativeVelocity="0.0700671553842946,-0.101271318086574,-0.265671094886921"/>
						</Atom3d>
						<Atom3d ID="566" HasProperties="1" Mapping="409" Parent="67" UserID="95" DisplayStyle="Line" Hidden="1" XYZ="0.379893292439973,3.08280216133982,0.176149763028595" Connections="567" ForcefieldType="h1o" Charge="0.41" Components="H" Visible="0">
							<Properties Force="75.5299851999032,101.708753330766,-48.9170307884606" RelativeVelocity="-0.142168562788199,-0.0213420623642531,0.563164028533305"/>
						</Atom3d>
						<Bond ID="567" Mapping="409" Parent="67" Hidden="1" Connects="565,566" Visible="0"/>
						<Atom3d ID="568" HasProperties="1" Mapping="409" Parent="67" UserID="96" DisplayStyle="Line" Hidden="1" XYZ="0.337423622344061,3.03191952446654,0.161634992115018" Connections="569" ForcefieldType="h1o" Charge="0.41" Components="H" Visible="0">
							<Properties Force="-87.7362750879292,-119.192324109869,-216.243452097223" RelativeVelocity="0.797728769613467,-0.0497791070535563,0.0818339957044055"/>
						</Atom3d>
						<Bond ID="569" Mapping="409" Parent="67" Hidden="1" Connects="565,568" Visible="0"/>
						<Molecule ID="67" Mapping="409" Parent="2" Children="565,566,567,568,569,2062" Name="Sketch 23" XYZ="-0.0395900735535312,0.316720588421322,0.0395900735526664" Visible="0"/>
						<Atom3d ID="570" HasProperties="1" Mapping="409" Parent="69" UserID="97" DisplayStyle="Line" XYZ="-0.971587745356395,-0.157345653514047,-0.456924318285127" Connections="572,574" ForcefieldType="o2*" Charge="-0.82" Components="O" Visible="0">
							<Properties Force="-311.557373914962,-207.850501915772,39.0721761385874" RelativeVelocity="0.003110094094541,-0.0158093065513583,0.343120122166175"/>
						</Atom3d>
						<Atom3d ID="571" HasProperties="1" Mapping="409" Parent="69" UserID="98" DisplayStyle="Line" Hidden="1" XYZ="-0.959773703707464,-0.128044180582362,-0.490482332680551" Connections="572" ForcefieldType="h1o" Charge="0.41" Components="H" Visible="0">
							<Properties Force="-177.988892219347,-278.918688335238,18.3914948781319" RelativeVelocity="-2.21491638563072,0.605998843994404,0.65911430810023"/>
						</Atom3d>
						<Bond ID="572" Mapping="409" Parent="69" Hidden="1" Connects="570,571" Visible="0"/>
						<Atom3d ID="573" HasProperties="1" Mapping="409" Parent="69" UserID="99" DisplayStyle="Line" Hidden="1" XYZ="-1.00733928512174,-0.185157254718199,-0.472954433515496" Connections="574" ForcefieldType="h1o" Charge="0.41" Components="H" Visible="0">
							<Properties Force="574.941928458245,523.661965510891,22.4189142067344" RelativeVelocity="0.109494760358524,0.327453689347467,0.881400554751692"/>
						</Atom3d>
						<Bond ID="574" Mapping="409" Parent="69" Hidden="1" Connects="570,573" Visible="0"/>
						<Molecule ID="69" Mapping="409" Parent="2" Children="570,571,572,573,574,2063" Name="Sketch 23" XYZ="-0.0395900735535312,0.316720588421322,0.0395900735526664" Visible="0"/>
						<Atom3d ID="575" HasProperties="1" Mapping="409" Parent="71" UserID="100" DisplayStyle="Line" XYZ="-1.10105581242685,1.02402601391164,1.28402042463352" Connections="577,579" ForcefieldType="o2*" Charge="-0.82" Components="O" Visible="0">
							<Properties Force="354.34637127879,-317.803527968152,137.322768231041" RelativeVelocity="-0.0542449638797792,0.156084784038674,-0.00537407165781662"/>
						</Atom3d>
						<Atom3d ID="576" HasProperties="1" Mapping="409" Parent="71" UserID="101" DisplayStyle="Line" Hidden="1" XYZ="-1.06338103469064,0.994972844805554,1.29149207408881" Connections="577" ForcefieldType="h1o" Charge="0.41" Components="H" Visible="0">
							<Properties Force="-486.869504260394,387.996776609325,-113.91348407121" RelativeVelocity="0.321839410091306,0.00104385619309352,0.564721430046235"/>
						</Atom3d>
						<Bond ID="577" Mapping="409" Parent="71" Hidden="1" Connects="575,576" Visible="0"/>
						<Atom3d ID="578" HasProperties="1" Mapping="409" Parent="71" UserID="102" DisplayStyle="Line" Hidden="1" XYZ="-1.07997744657132,1.06537754660486,1.28228268946682" Connections="579" ForcefieldType="h1o" Charge="0.41" Components="H" Visible="0">
							<Properties Force="-53.6864752110604,-77.6636887676019,-47.7977627663136" RelativeVelocity="-0.646051909206628,-0.654196645250936,0.265440000135635"/>
						</Atom3d>
						<Bond ID="579" Mapping="409" Parent="71" Hidden="1" Connects="575,578" Visible="0"/>
						<Molecule ID="71" Mapping="409" Parent="2" Children="575,576,577,578,579,2064" Name="Sketch 23" XYZ="-0.0395900735535312,0.316720588421322,0.0395900735526664" Visible="0"/>
						<Atom3d ID="580" HasProperties="1" Mapping="409" Parent="73" UserID="103" DisplayStyle="Line" XYZ="-0.127900479895146,1.89018201036985,-4.05869199387248" Connections="582,584" ForcefieldType="o2*" Charge="-0.82" Components="O" Visible="0">
							<Properties Force="-906.051318554042,150.565729900526,-160.418309037402" RelativeVelocity="-0.194362437225596,0.143162588652409,-0.155002462943161"/>
						</Atom3d>
						<Atom3d ID="581" HasProperties="1" Mapping="409" Parent="73" UserID="104" DisplayStyle="Line" Hidden="1" XYZ="-0.168515025487486,1.88067209703525,-4.08351216274765" Connections="582" ForcefieldType="h1o" Charge="0.41" Components="H" Visible="0">
							<Properties Force="799.197519232975,111.651321176995,314.459493159187" RelativeVelocity="0.0875318943787281,1.2112774609617,0.688683373819474"/>
						</Atom3d>
						<Bond ID="582" Mapping="409" Parent="73" Hidden="1" Connects="580,581" Visible="0"/>
						<Atom3d ID="583" HasProperties="1" Mapping="409" Parent="73" UserID="105" DisplayStyle="Line" Hidden="1" XYZ="-0.143118577950452,1.93112018168862,-4.04139065493571" Connections="584" ForcefieldType="h1o" Charge="0.41" Components="H" Visible="0">
							<Properties Force="336.586778740417,-360.259344282458,-61.8652334893415" RelativeVelocity="-0.446318767648011,-0.378956161557104,0.355940172954846"/>
						</Atom3d>
						<Bond ID="584" Mapping="409" Parent="73" Hidden="1" Connects="580,583" Visible="0"/>
						<Molecule ID="73" Mapping="409" Parent="2" Children="580,581,582,583,584,2065" Name="Sketch 23" XYZ="-0.395226467852143,-0.176948187041296,0.0395900735526664" Visible="0"/>
						<Atom3d ID="585" HasProperties="1" Mapping="409" Parent="75" UserID="106" DisplayStyle="Line" XYZ="1.76428819006971,-0.701219228916328,2.11980761325758" Connections="587,589" ForcefieldType="o2*" Charge="-0.82" Components="O" Visible="0">
							<Properties Force="-162.031885603162,14.0075834862234,-144.078369953223" RelativeVelocity="-0.405749901342403,0.276696761103698,-0.205655673661314"/>
						</Atom3d>
						<Atom3d ID="586" HasProperties="1" Mapping="409" Parent="75" UserID="107" DisplayStyle="Line" Hidden="1" XYZ="1.7880191427892,-0.701237465960158,2.15932895619594" Connections="587" ForcefieldType="h1o" Charge="0.41" Components="H" Visible="0">
							<Properties Force="-359.912736597448,251.858154998554,-115.171907032046" RelativeVelocity="0.376295358619449,0.091658822921777,0.603350661635727"/>
						</Atom3d>
						<Bond ID="587" Mapping="409" Parent="75" Hidden="1" Connects="585,586" Visible="0"/>
						<Atom3d ID="588" HasProperties="1" Mapping="409" Parent="75" UserID="108" DisplayStyle="Line" Hidden="1" XYZ="1.73145311873269,-0.666302249356072,2.12015091166397" Connections="589" ForcefieldType="h1o" Charge="0.41" Components="H" Visible="0">
							<Properties Force="613.924164202926,-375.954595956028,282.542176854369" RelativeVelocity="-0.539617144057374,-0.446829113729932,-0.498527719318805"/>
						</Atom3d>
						<Bond ID="589" Mapping="409" Parent="75" Hidden="1" Connects="585,588" Visible="0"/>
						<Molecule ID="75" Mapping="409" Parent="2" Children="585,586,587,588,589,2066" Name="Sketch 23" XYZ="-0.0395900735535312,0.316720588421322,0.0395900735526664" Visible="0"/>
						<Atom3d ID="590" HasProperties="1" Mapping="409" Parent="77" UserID="109" DisplayStyle="Line" XYZ="-2.93237995310365,-0.563536912670006,-3.38253790295393" Connections="592,594" ForcefieldType="o2*" Charge="-0.82" Components="O" Visible="0">
							<Properties Force="-542.347855833852,71.9279187895114,-103.171578456039" RelativeVelocity="-0.257981381926933,0.527796818758842,-0.181325371134965"/>
						</Atom3d>
						<Atom3d ID="591" HasProperties="1" Mapping="409" Parent="77" UserID="110" DisplayStyle="Line" Hidden="1" XYZ="-2.88892263894649,-0.553203765186386,-3.3819087299269" Connections="592" ForcefieldType="h1o" Charge="0.41" Components="H" Visible="0">
							<Properties Force="613.58601262916,-10.4885548339578,-0.240813319462078" RelativeVelocity="-0.571552295426599,1.1493233023473,-0.76400798756768"/>
						</Atom3d>
						<Bond ID="592" Mapping="409" Parent="77" Hidden="1" Connects="590,591" Visible="0"/>
						<Atom3d ID="593" HasProperties="1" Mapping="409" Parent="77" UserID="111" DisplayStyle="Line" Hidden="1" XYZ="-2.94866400521947,-0.524069979764928,-3.36407125967563" Connections="594" ForcefieldType="h1o" Charge="0.41" Components="H" Visible="0">
							<Properties Force="-133.310523241447,-95.3219623894985,163.611222368486" RelativeVelocity="-0.77832461168551,0.573627425612458,-1.62071337816955"/>
						</Atom3d>
						<Bond ID="594" Mapping="409" Parent="77" Hidden="1" Connects="590,593" Visible="0"/>
						<Molecule ID="77" Mapping="409" Parent="2" Children="590,591,592,593,594,2067" Name="Sketch 23" XYZ="-0.271809271657191,0.245268528814891,0.0395900735526664" Visible="0"/>
						<Atom3d ID="595" HasProperties="1" Mapping="409" Parent="79" UserID="112" DisplayStyle="Line" XYZ="0.313035491593319,0.131532134292487,4.29931486170253" Connections="597,599" ForcefieldType="o2*" Charge="-0.82" Components="O" Visible="0">
							<Properties Force="154.381394780481,-339.496682815558,-60.2938228024852" RelativeVelocity="0.20560165139614,-0.105561397359684,-0.00278381597432688"/>
						</Atom3d>
						<Atom3d ID="596" HasProperties="1" Mapping="409" Parent="79" UserID="113" DisplayStyle="Line" Hidden="1" XYZ="0.335108444867243,0.0948019076313194,4.32045793053796" Connections="597" ForcefieldType="h1o" Charge="0.41" Components="H" Visible="0">
							<Properties Force="-242.857920665816,613.250866870775,-98.8272537669938" RelativeVelocity="-0.244927814151527,-1.37228941903788,-1.44551724301245"/>
						</Atom3d>
						<Bond ID="597" Mapping="409" Parent="79" Hidden="1" Connects="595,596" Visible="0"/>
						<Atom3d ID="598" HasProperties="1" Mapping="409" Parent="79" UserID="114" DisplayStyle="Line" Hidden="1" XYZ="0.324062309237755,0.167624506714709,4.32587082676887" Connections="599" ForcefieldType="h1o" Charge="0.41" Components="H" Visible="0">
							<Properties Force="28.9603990349569,-243.495428305562,90.0866096899468" RelativeVelocity="-1.04513710297461,-0.0490725526198642,2.42850885185411"/>
						</Atom3d>
						<Bond ID="599" Mapping="409" Parent="79" Hidden="1" Connects="595,598" Visible="0"/>
						<Molecule ID="79" Mapping="409" Parent="2" Children="595,596,597,598,599,2068" Name="Sketch 23" XYZ="-0.0395900735535312,0.316720588421322,0.0395900735526664" Visible="0"/>
						<Atom3d ID="600" HasProperties="1" Mapping="409" Parent="81" UserID="115" DisplayStyle="Line" XYZ="0.962224093374929,-2.76790540747586,0.659775752936372" Connections="602,604" ForcefieldType="o2*" Charge="-0.82" Components="O" Visible="0">
							<Properties Force="178.380603956888,107.150698912834,65.0016772252798" RelativeVelocity="-0.147808269093452,-0.133643724634417,0.09083454681787"/>
						</Atom3d>
						<Atom3d ID="601" HasProperties="1" Mapping="409" Parent="81" UserID="116" DisplayStyle="Line" Hidden="1" XYZ="0.918192659999018,-2.75356454743513,0.65962775173938" Connections="602" ForcefieldType="h1o" Charge="0.41" Components="H" Visible="0">
							<Properties Force="-62.8061476541336,93.2751980507703,-113.112170041982" RelativeVelocity="-0.255337262021282,-0.0437755352745162,0.505700417347562"/>
						</Atom3d>
						<Bond ID="602" Mapping="409" Parent="81" Hidden="1" Connects="600,601" Visible="0"/>
						<Atom3d ID="603" HasProperties="1" Mapping="409" Parent="81" UserID="117" DisplayStyle="Line" Hidden="1" XYZ="0.983733988094539,-2.72649205945681,0.658770216275235" Connections="604" ForcefieldType="h1o" Charge="0.41" Components="H" Visible="0">
							<Properties Force="-93.9389946249259,-111.276057014153,47.7996187641529" RelativeVelocity="-0.189908724327419,-0.367539188967849,-0.00139008408548741"/>
						</Atom3d>
						<Bond ID="604" Mapping="409" Parent="81" Hidden="1" Connects="600,603" Visible="0"/>
						<Molecule ID="81" Mapping="409" Parent="2" Children="600,601,602,603,604,2069" Name="Sketch 23" XYZ="-0.0395900735535312,0.316720588421322,0.0395900735526664" Visible="0"/>
						<Atom3d ID="605" HasProperties="1" Mapping="409" Parent="83" UserID="118" DisplayStyle="Line" XYZ="1.19059997575095,0.922111768435254,4.04057202060478" Connections="607,609" ForcefieldType="o2*" Charge="-0.82" Components="O" Visible="0">
							<Properties Force="170.660648681856,280.135814120184,-171.962751394056" RelativeVelocity="-0.00467977657256037,-0.350169986978568,0.0992031714514981"/>
						</Atom3d>
						<Atom3d ID="606" HasProperties="1" Mapping="409" Parent="83" UserID="119" DisplayStyle="Line" Hidden="1" XYZ="1.16578369372737,0.889595396300082,4.06190693964962" Connections="607" ForcefieldType="h1o" Charge="0.41" Components="H" Visible="0">
							<Properties Force="-44.7040595402139,-97.2907400377558,40.0766529840759" RelativeVelocity="-0.268775545017668,-0.0199893926519934,-1.01847956413885"/>
						</Atom3d>
						<Bond ID="607" Mapping="409" Parent="83" Hidden="1" Connects="605,606" Visible="0"/>
						<Atom3d ID="608" HasProperties="1" Mapping="409" Parent="83" UserID="120" DisplayStyle="Line" Hidden="1" XYZ="1.17031249330776,0.961030753929028,4.05477594819881" Connections="609" ForcefieldType="h1o" Charge="0.41" Components="H" Visible="0">
							<Properties Force="1.41154245341031,-132.939749230364,39.9367784625101" RelativeVelocity="0.482249463318291,0.656286844134795,-0.635614392831186"/>
						</Atom3d>
						<Bond ID="609" Mapping="409" Parent="83" Hidden="1" Connects="605,608" Visible="0"/>
						<Molecule ID="83" Mapping="409" Parent="2" Children="605,606,607,608,609,2070" Name="Sketch 23" XYZ="-0.0395900735535312,0.316720588421322,0.0395900735526664" Visible="0"/>
						<Atom3d ID="610" HasProperties="1" Mapping="409" Parent="85" UserID="121" DisplayStyle="Line" XYZ="0.997850772895169,1.52609474227089,1.36007186110655" Connections="612,614" ForcefieldType="o2*" Charge="-0.82" Components="O" Visible="0">
							<Properties Force="-3.9549597406895,-138.925541870198,-146.634620154757" RelativeVelocity="0.00848124981596707,-0.139431658336257,0.299412821020663"/>
						</Atom3d>
						<Atom3d ID="611" HasProperties="1" Mapping="409" Parent="85" UserID="122" DisplayStyle="Line" Hidden="1" XYZ="0.989224548628579,1.48975255137953,1.33017083318992" Connections="612" ForcefieldType="h1o" Charge="0.41" Components="H" Visible="0">
							<Properties Force="114.301829747177,595.104060500029,399.030413526446" RelativeVelocity="-0.311785760546175,0.123323944006554,1.23164250001333"/>
						</Atom3d>
						<Bond ID="612" Mapping="409" Parent="85" Hidden="1" Connects="610,611" Visible="0"/>
						<Atom3d ID="613" HasProperties="1" Mapping="409" Parent="85" UserID="123" DisplayStyle="Line" Hidden="1" XYZ="1.00238105675473,1.56180522801536,1.33096682370724" Connections="614" ForcefieldType="h1o" Charge="0.41" Components="H" Visible="0">
							<Properties Force="-84.8032493459007,-108.896665910213,-117.49466091177" RelativeVelocity="0.762244255024807,0.258892956475204,1.72851064712042"/>
						</Atom3d>
						<Bond ID="614" Mapping="409" Parent="85" Hidden="1" Connects="610,613" Visible="0"/>
						<Molecule ID="85" Mapping="409" Parent="2" Children="610,611,612,613,614,2071" Name="Sketch 23" XYZ="-0.0395900735535312,0.316720588421322,0.0395900735526664" Visible="0"/>
						<Atom3d ID="615" HasProperties="1" Mapping="409" Parent="87" UserID="124" DisplayStyle="Line" XYZ="2.71639323658279,1.41478980039095,1.13280962834" Connections="617,619" ForcefieldType="o2*" Charge="-0.82" Components="O" Visible="0">
							<Properties Force="299.606998456627,394.062587518142,-560.085780103296" RelativeVelocity="0.11856560355707,-0.265316977236039,-0.143495094805895"/>
						</Atom3d>
						<Atom3d ID="616" HasProperties="1" Mapping="409" Parent="87" UserID="125" DisplayStyle="Line" Hidden="1" XYZ="2.69729695505953,1.44365996019227,1.1627192281925" Connections="617" ForcefieldType="h1o" Charge="0.41" Components="H" Visible="0">
							<Properties Force="-19.2811463212556,96.7856019909567,95.042719011446" RelativeVelocity="0.791526444784481,0.895486162849236,0.868685455540693"/>
						</Atom3d>
						<Bond ID="617" Mapping="409" Parent="87" Hidden="1" Connects="615,616" Visible="0"/>
						<Atom3d ID="618" HasProperties="1" Mapping="409" Parent="87" UserID="126" DisplayStyle="Line" Hidden="1" XYZ="2.72667847558702,1.44565036007064,1.09773228869609" Connections="619" ForcefieldType="h1o" Charge="0.41" Components="H" Visible="0">
							<Properties Force="-195.787117082091,-346.353411576051,329.310489086419" RelativeVelocity="-1.84627550326608,-0.344402909891244,-0.247661578939433"/>
						</Atom3d>
						<Bond ID="619" Mapping="409" Parent="87" Hidden="1" Connects="615,618" Visible="0"/>
						<Molecule ID="87" Mapping="409" Parent="2" Children="615,616,617,618,619,2072" Name="Sketch 23" XYZ="-0.0395900735535312,0.316720588421322,0.0395900735526664" Visible="0"/>
						<Atom3d ID="620" HasProperties="1" Mapping="409" Parent="89" UserID="127" DisplayStyle="Line" XYZ="0.0547290807641339,1.62953123390499,0.845868948049333" Connections="622,624" ForcefieldType="o2*" Charge="-0.82" Components="O" Visible="0">
							<Properties Force="89.4858115831385,-74.7024627192059,-755.95206623873" RelativeVelocity="-0.169978643186203,-0.286737883847245,-0.0184020162639942"/>
						</Atom3d>
						<Atom3d ID="621" HasProperties="1" Mapping="409" Parent="89" UserID="128" DisplayStyle="Line" Hidden="1" XYZ="0.0709907806948518,1.64600135593214,0.805043833126432" Connections="622" ForcefieldType="h1o" Charge="0.41" Components="H" Visible="0">
							<Properties Force="-47.1615551840993,-235.990986940849,361.271497964112" RelativeVelocity="0.736689433166924,-0.589125012041312,0.30051964758068"/>
						</Atom3d>
						<Bond ID="622" Mapping="409" Parent="89" Hidden="1" Connects="620,621" Visible="0"/>
						<Atom3d ID="623" HasProperties="1" Mapping="409" Parent="89" UserID="129" DisplayStyle="Line" Hidden="1" XYZ="0.0420221975206344,1.66919825886276,0.8626816828364" Connections="624" ForcefieldType="h1o" Charge="0.41" Components="H" Visible="0">
							<Properties Force="-57.0733756683778,442.331119084369,369.926809067995" RelativeVelocity="-0.561186775574773,1.39126278669873,-0.607648711127093"/>
						</Atom3d>
						<Bond ID="624" Mapping="409" Parent="89" Hidden="1" Connects="620,623" Visible="0"/>
						<Molecule ID="89" Mapping="409" Parent="2" Children="620,621,622,623,624,2073" Name="Sketch 23" XYZ="-0.0395900735535312,0.316720588421322,0.0395900735526664" Visible="0"/>
						<Atom3d ID="625" HasProperties="1" Mapping="409" Parent="91" UserID="130" DisplayStyle="Line" XYZ="1.15420635498331,-1.8221353330529,0.0354970433876297" Connections="627,629" ForcefieldType="o2*" Charge="-0.82" Components="O" Visible="0">
							<Properties Force="293.217040791695,-41.1360485404079,99.1005258985095" RelativeVelocity="0.457280805369544,0.11140282739442,-0.0644252701639144"/>
						</Atom3d>
						<Atom3d ID="626" HasProperties="1" Mapping="409" Parent="91" UserID="131" DisplayStyle="Line" Hidden="1" XYZ="1.17828523852491,-1.83276623018362,-0.00294801184894738" Connections="627" ForcefieldType="h1o" Charge="0.41" Components="H" Visible="0">
							<Properties Force="29.0847233155638,-61.2141258561077,83.3773600391893" RelativeVelocity="0.0737504265094634,0.0617503753737258,1.35084175370617"/>
						</Atom3d>
						<Bond ID="627" Mapping="409" Parent="91" Hidden="1" Connects="625,626" Visible="0"/>
						<Atom3d ID="628" HasProperties="1" Mapping="409" Parent="91" UserID="132" DisplayStyle="Line" Hidden="1" XYZ="1.18634570708559,-1.83056320517923,0.0678790624756104" Connections="629" ForcefieldType="h1o" Charge="0.41" Components="H" Visible="0">
							<Properties Force="-165.693105136023,77.3026853892214,-155.199409455563" RelativeVelocity="1.06813918830512,-1.57238621975836,-0.0275890270920402"/>
						</Atom3d>
						<Bond ID="629" Mapping="409" Parent="91" Hidden="1" Connects="625,628" Visible="0"/>
						<Molecule ID="91" Mapping="409" Parent="2" Children="625,626,627,628,629,2074" Name="Sketch 23" XYZ="-0.0395900735535312,0.316720588421322,0.0395900735526664" Visible="0"/>
						<Atom3d ID="630" HasProperties="1" Mapping="409" Parent="93" UserID="133" DisplayStyle="Line" XYZ="-1.19706702701121,1.17199804946446,0.583948183952184" Connections="632,634" ForcefieldType="o2*" Charge="-0.82" Components="O" Visible="0">
							<Properties Force="943.908931418579,5.88800295480447,-421.569084832244" RelativeVelocity="0.0695170403300921,-0.14185668753244,-0.0582374225701129"/>
						</Atom3d>
						<Atom3d ID="631" HasProperties="1" Mapping="409" Parent="93" UserID="134" DisplayStyle="Line" Hidden="1" XYZ="-1.16793310523695,1.13927057477729,0.601105325379242" Connections="632" ForcefieldType="h1o" Charge="0.41" Components="H" Visible="0">
							<Properties Force="-113.257446788382,140.359431942512,-245.526559563205" RelativeVelocity="-0.146303557220101,1.23147252353459,-0.13351450723322"/>
						</Atom3d>
						<Bond ID="632" Mapping="409" Parent="93" Hidden="1" Connects="630,631" Visible="0"/>
						<Atom3d ID="633" HasProperties="1" Mapping="409" Parent="93" UserID="135" DisplayStyle="Line" Hidden="1" XYZ="-1.23249665405331,1.15940618051767,0.607883415097139" Connections="634" ForcefieldType="h1o" Charge="0.41" Components="H" Visible="0">
							<Properties Force="-861.661664566657,-116.13619254884,490.769305977868" RelativeVelocity="-0.530601276561453,-0.852331195656567,1.01462895901743"/>
						</Atom3d>
						<Bond ID="634" Mapping="409" Parent="93" Hidden="1" Connects="630,633" Visible="0"/>
						<Molecule ID="93" Mapping="409" Parent="2" Children="630,631,632,633,634,2075" Name="Sketch 23" XYZ="-0.0395900735535312,0.316720588421322,0.0395900735526664" Visible="0"/>
						<Atom3d ID="635" HasProperties="1" Mapping="409" Parent="95" UserID="136" DisplayStyle="Line" XYZ="0.961303023976349,-1.17563684502826,-1.66308690420049" Connections="637,639" ForcefieldType="o2*" Charge="-0.82" Components="O" Visible="0">
							<Properties Force="-31.1268497643677,219.895876862737,163.371183897364" RelativeVelocity="0.0531306311568041,-0.259239716870337,0.169432254572032"/>
						</Atom3d>
						<Atom3d ID="636" HasProperties="1" Mapping="409" Parent="95" UserID="137" DisplayStyle="Line" Hidden="1" XYZ="0.978023001298629,-1.18366174410015,-1.70615398163021" Connections="637" ForcefieldType="h1o" Charge="0.41" Components="H" Visible="0">
							<Properties Force="-91.5981193931455,35.3334142628629,72.7006402332667" RelativeVelocity="0.182386004647389,-0.801678104089514,0.192800975159989"/>
						</Atom3d>
						<Bond ID="637" Mapping="409" Parent="95" Hidden="1" Connects="635,636" Visible="0"/>
						<Atom3d ID="638" HasProperties="1" Mapping="409" Parent="95" UserID="138" DisplayStyle="Line" Hidden="1" XYZ="0.980209577451209,-1.21044256010298,-1.63990343190694" Connections="639" ForcefieldType="h1o" Charge="0.41" Components="H" Visible="0">
							<Properties Force="47.7029431915044,-179.96198815395,-79.9594381298112" RelativeVelocity="0.590808969549927,-0.752907271337872,-0.331743079610754"/>
						</Atom3d>
						<Bond ID="639" Mapping="409" Parent="95" Hidden="1" Connects="635,638" Visible="0"/>
						<Molecule ID="95" Mapping="409" Parent="2" Children="635,636,637,638,639,2076" Name="Sketch 23" XYZ="-0.0395900735535312,0.316720588421322,0.0395900735526664" Visible="0"/>
						<Atom3d ID="640" HasProperties="1" Mapping="409" Parent="97" UserID="139" DisplayStyle="Line" XYZ="1.0801846556077,1.51746553070235,-0.876833677324486" Connections="642,644" ForcefieldType="o2*" Charge="-0.82" Components="O" Visible="0">
							<Properties Force="-149.482615029876,-645.049688564622,-568.498269383412" RelativeVelocity="0.243784353659488,0.301311077979539,-0.00618051578932166"/>
						</Atom3d>
						<Atom3d ID="641" HasProperties="1" Mapping="409" Parent="97" UserID="140" DisplayStyle="Line" Hidden="1" XYZ="1.06713309429328,1.4718159617714,-0.888711124131299" Connections="642" ForcefieldType="h1o" Charge="0.41" Components="H" Visible="0">
							<Properties Force="253.065800554991,878.778758052193,292.278072392772" RelativeVelocity="-0.0451733210125585,0.542760014186898,-0.118628268150484"/>
						</Atom3d>
						<Bond ID="642" Mapping="409" Parent="97" Hidden="1" Connects="640,641" Visible="0"/>
						<Atom3d ID="643" HasProperties="1" Mapping="409" Parent="97" UserID="141" DisplayStyle="Line" Hidden="1" XYZ="1.06639498559314,1.52016682874006,-0.833288535900932" Connections="644" ForcefieldType="h1o" Charge="0.41" Components="H" Visible="0">
							<Properties Force="2.50964939817193,-153.019535452306,176.24366410708" RelativeVelocity="0.0233216715008921,-0.434338574208757,-1.27939195833021"/>
						</Atom3d>
						<Bond ID="644" Mapping="409" Parent="97" Hidden="1" Connects="640,643" Visible="0"/>
						<Molecule ID="97" Mapping="409" Parent="2" Children="640,641,642,643,644,2077" Name="Sketch 23" XYZ="-0.528567541888637,0.542263702533876,0.0395900735526664" Visible="0"/>
						<Atom3d ID="645" HasProperties="1" Mapping="409" Parent="99" UserID="142" DisplayStyle="Line" XYZ="-2.14497468656112,0.285511122743435,2.61902358428922" Connections="647,649" ForcefieldType="o2*" Charge="-0.82" Components="O" Visible="0">
							<Properties Force="-86.2498348281967,-12.9930390025716,-928.825623898545" RelativeVelocity="-0.20504598612879,-0.1370395638724,0.168799202618468"/>
						</Atom3d>
						<Atom3d ID="646" HasProperties="1" Mapping="409" Parent="99" UserID="143" DisplayStyle="Line" Hidden="1" XYZ="-2.14201419234573,0.309196145229792,2.57777447940434" Connections="647" ForcefieldType="h1o" Charge="0.41" Components="H" Visible="0">
							<Properties Force="88.4665513971457,125.718245849888,381.293963399194" RelativeVelocity="-0.396854049395973,0.2260311275706,0.836282515265851"/>
						</Atom3d>
						<Bond ID="647" Mapping="409" Parent="99" Hidden="1" Connects="645,646" Visible="0"/>
						<Atom3d ID="648" HasProperties="1" Mapping="409" Parent="99" UserID="144" DisplayStyle="Line" Hidden="1" XYZ="-2.16345898673317,0.249398096324717,2.59519075211975" Connections="649" ForcefieldType="h1o" Charge="0.41" Components="H" Visible="0">
							<Properties Force="-83.7923231550102,-114.72819428035,478.866210801866" RelativeVelocity="0.0569156422776784,-0.163960166949753,0.117012498113074"/>
						</Atom3d>
						<Bond ID="649" Mapping="409" Parent="99" Hidden="1" Connects="645,648" Visible="0"/>
						<Molecule ID="99" Mapping="409" Parent="2" Children="645,646,647,648,649,2078" Name="Sketch 23" XYZ="-0.0395900735535312,0.316720588421322,0.0395900735526664" Visible="0"/>
						<Atom3d ID="650" HasProperties="1" Mapping="409" Parent="101" UserID="145" DisplayStyle="Line" XYZ="-0.362717307792909,-1.81548724970203,-2.76544852980828" Connections="652,654" ForcefieldType="o2*" Charge="-0.82" Components="O" Visible="0">
							<Properties Force="-345.39010784252,-291.95299321541,-64.1773002539103" RelativeVelocity="0.303495690809251,0.263840891098589,0.0639159896424038"/>
						</Atom3d>
						<Atom3d ID="651" HasProperties="1" Mapping="409" Parent="101" UserID="146" DisplayStyle="Line" Hidden="1" XYZ="-0.327117588206719,-1.83675610293453,-2.78281116802965" Connections="652" ForcefieldType="h1o" Charge="0.41" Components="H" Visible="0">
							<Properties Force="339.209613559866,-120.591237019203,-213.789309953052" RelativeVelocity="-0.568898579571411,0.279947416171217,0.350130890366598"/>
						</Atom3d>
						<Bond ID="652" Mapping="409" Parent="101" Hidden="1" Connects="650,651" Visible="0"/>
						<Atom3d ID="653" HasProperties="1" Mapping="409" Parent="101" UserID="147" DisplayStyle="Line" Hidden="1" XYZ="-0.343376628287885,-1.78306539454313,-2.7409691317873" Connections="654" ForcefieldType="h1o" Charge="0.41" Components="H" Visible="0">
							<Properties Force="116.333895835581,377.905091482794,236.341589631965" RelativeVelocity="0.201557648269635,0.360988239665779,-0.868881239904016"/>
						</Atom3d>
						<Bond ID="654" Mapping="409" Parent="101" Hidden="1" Connects="650,653" Visible="0"/>
						<Molecule ID="101" Mapping="409" Parent="2" Children="650,651,652,653,654,2079" Name="Sketch 23" XYZ="-0.0395900735535312,0.316720588421322,0.0395900735526664" Visible="0"/>
						<Atom3d ID="655" HasProperties="1" Mapping="409" Parent="103" UserID="148" DisplayStyle="Line" XYZ="-0.162153313694614,1.14731218182098,-2.03781953128454" Connections="657,659" ForcefieldType="o2*" Charge="-0.82" Components="O" Visible="0">
							<Properties Force="498.779614483432,1049.10349098612,1098.67687513378" RelativeVelocity="-0.0830749495497228,-0.109703093083095,0.117369889498442"/>
						</Atom3d>
						<Atom3d ID="656" HasProperties="1" Mapping="409" Parent="103" UserID="149" DisplayStyle="Line" Hidden="1" XYZ="-0.128445823055131,1.18225830679376,-2.04055895661354" Connections="657" ForcefieldType="h1o" Charge="0.41" Components="H" Visible="0">
							<Properties Force="-588.37191776805,-726.208929784923,-84.6020020851577" RelativeVelocity="0.139483892285859,-1.41108118260679,0.336184493872252"/>
						</Atom3d>
						<Bond ID="657" Mapping="409" Parent="103" Hidden="1" Connects="655,656" Visible="0"/>
						<Atom3d ID="658" HasProperties="1" Mapping="409" Parent="103" UserID="150" DisplayStyle="Line" Hidden="1" XYZ="-0.162441006173373,1.12980220067426,-2.07832313876139" Connections="659" ForcefieldType="h1o" Charge="0.41" Components="H" Visible="0">
							<Properties Force="13.1520620939701,-420.879885263518,-847.627353212246" RelativeVelocity="0.314432432756497,0.294672339691924,-0.436704559927131"/>
						</Atom3d>
						<Bond ID="659" Mapping="409" Parent="103" Hidden="1" Connects="655,658" Visible="0"/>
						<Molecule ID="103" Mapping="409" Parent="2" Children="655,656,657,658,659,2080" Name="Sketch 23" XYZ="-0.326480912908814,0.0496775413120584,0.0395900735526664" Visible="0"/>
						<Atom3d ID="660" HasProperties="1" Mapping="409" Parent="105" UserID="151" DisplayStyle="Line" XYZ="-0.960085416678892,3.03958881509713,0.854369147433746" Connections="662,664" ForcefieldType="o2*" Charge="-0.82" Components="O" Visible="0">
							<Properties Force="153.670451160206,409.068056832551,-29.6840082226168" RelativeVelocity="-0.0528900112442765,0.0834745441783844,-0.215807586815013"/>
						</Atom3d>
						<Atom3d ID="661" HasProperties="1" Mapping="409" Parent="105" UserID="152" DisplayStyle="Line" Hidden="1" XYZ="-0.960964126118073,3.08631959062179,0.852881354684512" Connections="662" ForcefieldType="h1o" Charge="0.41" Components="H" Visible="0">
							<Properties Force="5.85746547503438,-387.129348521193,8.18975259718601" RelativeVelocity="0.888656086000164,-0.456260517647751,-1.14945479860571"/>
						</Atom3d>
						<Bond ID="662" Mapping="409" Parent="105" Hidden="1" Connects="660,661" Visible="0"/>
						<Atom3d ID="663" HasProperties="1" Mapping="409" Parent="105" UserID="153" DisplayStyle="Line" Hidden="1" XYZ="-0.986232970939091,3.03386222764089,0.892856075238708" Connections="664" ForcefieldType="h1o" Charge="0.41" Components="H" Visible="0">
							<Properties Force="-21.4560117453789,-10.1124496224546,-96.1543680053601" RelativeVelocity="-1.55470923666113,-1.04409936790879,0.379481006520398"/>
						</Atom3d>
						<Bond ID="664" Mapping="409" Parent="105" Hidden="1" Connects="660,663" Visible="0"/>
						<Molecule ID="105" Mapping="409" Parent="2" Children="660,661,662,663,664,2081" Name="Sketch 23" XYZ="-0.299415739384731,0.553089772011279,0.0395900735526664" Visible="0"/>
						<Atom3d ID="665" HasProperties="1" Mapping="409" Parent="107" UserID="154" DisplayStyle="Line" XYZ="1.95174421356834,2.14399848130485,1.25408301457066" Connections="667,669" ForcefieldType="o2*" Charge="-0.82" Components="O" Visible="0">
							<Properties Force="-450.749948690152,512.688380943841,215.791244072303" RelativeVelocity="0.00667722543922163,0.0709651545935406,0.0747149852704687"/>
						</Atom3d>
						<Atom3d ID="666" HasProperties="1" Mapping="409" Parent="107" UserID="155" DisplayStyle="Line" Hidden="1" XYZ="1.91775260436441,2.17837204587156,1.25041684222018" Connections="667" ForcefieldType="h1o" Charge="0.41" Components="H" Visible="0">
							<Properties Force="773.469436796186,-575.738783801185,90.7030528363498" RelativeVelocity="1.02023722789834,0.00436817519895998,-0.12236836068841"/>
						</Atom3d>
						<Bond ID="667" Mapping="409" Parent="107" Hidden="1" Connects="665,666" Visible="0"/>
						<Atom3d ID="668" HasProperties="1" Mapping="409" Parent="107" UserID="156" DisplayStyle="Line" Hidden="1" XYZ="1.98636815654972,2.16423005327004,1.2786834660147" Connections="669" ForcefieldType="h1o" Charge="0.41" Components="H" Visible="0">
							<Properties Force="-339.524797417677,44.6815609106897,-317.879682417768" RelativeVelocity="0.430567894802987,1.00897693643696,-0.149073175122745"/>
						</Atom3d>
						<Bond ID="669" Mapping="409" Parent="107" Hidden="1" Connects="665,668" Visible="0"/>
						<Molecule ID="107" Mapping="409" Parent="2" Children="665,666,667,668,669,2082" Name="Sketch 23" XYZ="-0.0395900735535312,0.316720588421322,0.0395900735526664" Visible="0"/>
						<Atom3d ID="670" HasProperties="1" Mapping="409" Parent="109" UserID="157" DisplayStyle="Line" XYZ="-3.75703454432591,2.17619793566741,-0.822550376052402" Connections="672,674" ForcefieldType="o2*" Charge="-0.82" Components="O" Visible="0">
							<Properties Force="-432.390256277723,570.007674263649,-137.925165799255" RelativeVelocity="-0.0980608235598116,0.218585944505262,-0.018267371169235"/>
						</Atom3d>
						<Atom3d ID="671" HasProperties="1" Mapping="409" Parent="109" UserID="158" DisplayStyle="Line" Hidden="1" XYZ="-3.7341213414906,2.13799458117614,-0.824289061681589" Connections="672" ForcefieldType="h1o" Charge="0.41" Components="H" Visible="0">
							<Properties Force="495.126233843769,-721.547288049,-250.383404178944" RelativeVelocity="-0.419987711062729,0.459078528347424,-0.53188046167612"/>
						</Atom3d>
						<Bond ID="672" Mapping="409" Parent="109" Hidden="1" Connects="670,671" Visible="0"/>
						<Atom3d ID="673" HasProperties="1" Mapping="409" Parent="109" UserID="159" DisplayStyle="Line" Hidden="1" XYZ="-3.74658756759317,2.18676653235774,-0.779872329229796" Connections="674" ForcefieldType="h1o" Charge="0.41" Components="H" Visible="0">
							<Properties Force="90.8572166603193,189.048762402881,371.652812986848" RelativeVelocity="0.46587693145858,-0.569849645700325,-0.741359467374218"/>
						</Atom3d>
						<Bond ID="674" Mapping="409" Parent="109" Hidden="1" Connects="670,673" Visible="0"/>
						<Molecule ID="109" Mapping="409" Parent="2" Children="670,671,672,673,674,2083" Name="Sketch 23" XYZ="-0.0395900735535312,0.316720588421322,0.0395900735526664" Visible="0"/>
						<Atom3d ID="675" HasProperties="1" Mapping="409" Parent="111" UserID="160" DisplayStyle="Line" XYZ="-0.0766542373180095,1.97930214995863,-2.47123408631328" Connections="677,679" ForcefieldType="o2*" Charge="-0.82" Components="O" Visible="0">
							<Properties Force="-127.481135653248,-287.058865702144,-631.131376558474" RelativeVelocity="-0.0575864453502064,0.00624576267601708,0.205802867879935"/>
						</Atom3d>
						<Atom3d ID="676" HasProperties="1" Mapping="409" Parent="111" UserID="161" DisplayStyle="Line" Hidden="1" XYZ="-0.0522270619628741,2.00460071547498,-2.50108335191872" Connections="677" ForcefieldType="h1o" Charge="0.41" Components="H" Visible="0">
							<Properties Force="185.247824487733,391.056773284921,191.231169194774" RelativeVelocity="0.890554157466862,-0.610219799227207,0.505003323062655"/>
						</Atom3d>
						<Bond ID="677" Mapping="409" Parent="111" Hidden="1" Connects="675,676" Visible="0"/>
						<Atom3d ID="678" HasProperties="1" Mapping="409" Parent="111" UserID="162" DisplayStyle="Line" Hidden="1" XYZ="-0.0934576659421955,1.95249344043797,-2.5067085320652" Connections="679" ForcefieldType="h1o" Charge="0.41" Components="H" Visible="0">
							<Properties Force="29.6922601880038,36.5680391533601,536.427704745466" RelativeVelocity="0.0716634086884174,0.700570584706663,-0.202161928052018"/>
						</Atom3d>
						<Bond ID="679" Mapping="409" Parent="111" Hidden="1" Connects="675,678" Visible="0"/>
						<Molecule ID="111" Mapping="409" Parent="2" Children="675,676,677,678,679,2084" Name="Sketch 23" XYZ="-0.0395900735535312,0.316720588421322,0.0395900735526664" Visible="0"/>
						<Atom3d ID="680" HasProperties="1" Mapping="409" Parent="113" UserID="163" DisplayStyle="Line" XYZ="0.124595700358438,3.12870161725518,-0.799491060103532" Connections="682,684" ForcefieldType="o2*" Charge="-0.82" Components="O" Visible="0">
							<Properties Force="-613.786673285462,96.1083994918043,431.18781704664" RelativeVelocity="0.170899598728824,-0.0165535899873203,0.0715611992482988"/>
						</Atom3d>
						<Atom3d ID="681" HasProperties="1" Mapping="409" Parent="113" UserID="164" DisplayStyle="Line" Hidden="1" XYZ="0.154878900271652,3.16261634985249,-0.798215052887165" Connections="682" ForcefieldType="h1o" Charge="0.41" Components="H" Visible="0">
							<Properties Force="278.387015516087,131.215250134805,-121.889764993672" RelativeVelocity="0.420755839617189,0.0422395891536379,-0.932213897283058"/>
						</Atom3d>
						<Bond ID="682" Mapping="409" Parent="113" Hidden="1" Connects="680,681" Visible="0"/>
						<Atom3d ID="683" HasProperties="1" Mapping="409" Parent="113" UserID="165" DisplayStyle="Line" Hidden="1" XYZ="0.0884418301940328,3.15220574666536,-0.778902225923907" Connections="684" ForcefieldType="h1o" Charge="0.41" Components="H" Visible="0">
							<Properties Force="417.127612184049,-325.196583236088,-275.794977072821" RelativeVelocity="0.653143775926359,0.439208113791086,-0.19337038734074"/>
						</Atom3d>
						<Bond ID="684" Mapping="409" Parent="113" Hidden="1" Connects="680,683" Visible="0"/>
						<Molecule ID="113" Mapping="409" Parent="2" Children="680,681,682,683,684,2085" Name="Sketch 23" XYZ="-0.0395900735535312,0.316720588421322,0.0395900735526664" Visible="0"/>
						<Atom3d ID="685" HasProperties="1" Mapping="409" Parent="115" UserID="166" DisplayStyle="Line" XYZ="0.12963473215428,0.178077756221856,3.84782460491516" Connections="687,689" ForcefieldType="o2*" Charge="-0.82" Components="O" Visible="0">
							<Properties Force="-334.919894612227,425.91093789553,-102.640545474748" RelativeVelocity="0.10032887840531,0.134951404417266,0.0132404665681126"/>
						</Atom3d>
						<Atom3d ID="686" HasProperties="1" Mapping="409" Parent="115" UserID="167" DisplayStyle="Line" Hidden="1" XYZ="0.129812942617341,0.168800193698417,3.80330464005713" Connections="687" ForcefieldType="h1o" Charge="0.41" Components="H" Visible="0">
							<Properties Force="48.5344160605581,-119.32258969373,-414.439500981082" RelativeVelocity="1.05874363624481,-0.782270109013058,0.321393793351506"/>
						</Atom3d>
						<Bond ID="687" Mapping="409" Parent="115" Hidden="1" Connects="685,686" Visible="0"/>
						<Atom3d ID="688" HasProperties="1" Mapping="409" Parent="115" UserID="168" DisplayStyle="Line" Hidden="1" XYZ="0.155360696242972,0.144708456394294,3.8623841929168" Connections="689" ForcefieldType="h1o" Charge="0.41" Components="H" Visible="0">
							<Properties Force="428.988031440604,-526.105733559769,335.636489421703" RelativeVelocity="-0.321319080418003,-0.0682583942116397,0.984599262582315"/>
						</Atom3d>
						<Bond ID="689" Mapping="409" Parent="115" Hidden="1" Connects="685,688" Visible="0"/>
						<Molecule ID="115" Mapping="409" Parent="2" Children="685,686,687,688,689,2086" Name="Sketch 23" XYZ="-0.0395900735535312,0.316720588421322,0.0395900735526664" Visible="0"/>
						<Atom3d ID="690" HasProperties="1" Mapping="409" Parent="117" UserID="169" DisplayStyle="Line" XYZ="-1.13563439798206,3.06654921485139,-1.38757276489974" Connections="692,694" ForcefieldType="o2*" Charge="-0.82" Components="O" Visible="0">
							<Properties Force="398.204467787318,-173.908085093974,41.7582269669466" RelativeVelocity="0.178821223583227,-0.218654620115427,0.0402578120111558"/>
						</Atom3d>
						<Atom3d ID="691" HasProperties="1" Mapping="409" Parent="117" UserID="170" DisplayStyle="Line" Hidden="1" XYZ="-1.10138648510869,3.08467662852307,-1.360089597655" Connections="692" ForcefieldType="h1o" Charge="0.41" Components="H" Visible="0">
							<Properties Force="-270.088162156338,-300.221519277893,-324.750448996471" RelativeVelocity="0.0211708804268359,-0.0814994423260198,-0.920432790320693"/>
						</Atom3d>
						<Bond ID="692" Mapping="409" Parent="117" Hidden="1" Connects="690,691" Visible="0"/>
						<Atom3d ID="693" HasProperties="1" Mapping="409" Parent="117" UserID="171" DisplayStyle="Line" Hidden="1" XYZ="-1.11192825426385,3.03114498548477,-1.40844133814315" Connections="694" ForcefieldType="h1o" Charge="0.41" Components="H" Visible="0">
							<Properties Force="-199.02198359077,339.134281063754,129.319567612245" RelativeVelocity="-0.00187902461705037,0.527140647144475,-1.84514495222708"/>
						</Atom3d>
						<Bond ID="694" Mapping="409" Parent="117" Hidden="1" Connects="690,693" Visible="0"/>
						<Molecule ID="117" Mapping="409" Parent="2" Children="690,691,692,693,694,2087" Name="Sketch 23" XYZ="-0.0395900735535312,0.316720588421322,0.0395900735526664" Visible="0"/>
						<Atom3d ID="695" HasProperties="1" Mapping="409" Parent="119" UserID="172" DisplayStyle="Line" XYZ="1.29659843961639,3.80012150691453,-1.87461185631403" Connections="697,699" ForcefieldType="o2*" Charge="-0.82" Components="O" Visible="0">
							<Properties Force="706.139455766605,-258.264646763796,247.498191724001" RelativeVelocity="0.45559984996482,0.27358310970452,-0.110621141992575"/>
						</Atom3d>
						<Atom3d ID="696" HasProperties="1" Mapping="409" Parent="119" UserID="173" DisplayStyle="Line" Hidden="1" XYZ="1.33781464266094,3.78270652287784,-1.85780565414093" Connections="697" ForcefieldType="h1o" Charge="0.41" Components="H" Visible="0">
							<Properties Force="-704.566632778981,76.4505005280422,-319.816681516067" RelativeVelocity="-0.215330692318218,-0.883283414031693,0.312567983643152"/>
						</Atom3d>
						<Bond ID="697" Mapping="409" Parent="119" Hidden="1" Connects="695,696" Visible="0"/>
						<Atom3d ID="698" HasProperties="1" Mapping="409" Parent="119" UserID="174" DisplayStyle="Line" Hidden="1" XYZ="1.27513386429345,3.761273000238,-1.88963883432706" Connections="699" ForcefieldType="h1o" Charge="0.41" Components="H" Visible="0">
							<Properties Force="220.811512596858,14.0446097725132,36.6077433067573" RelativeVelocity="0.021933500712632,0.165573022839509,0.784745153705283"/>
						</Atom3d>
						<Bond ID="699" Mapping="409" Parent="119" Hidden="1" Connects="695,698" Visible="0"/>
						<Molecule ID="119" Mapping="409" Parent="2" Children="695,696,697,698,699,2088" Name="Sketch 23" XYZ="-0.0395900735535312,0.316720588421322,0.0395900735526664" Visible="0"/>
						<Atom3d ID="700" HasProperties="1" Mapping="409" Parent="121" UserID="175" DisplayStyle="Line" XYZ="-1.86177830119724,-0.446632451676872,0.415707057708216" Connections="702,704" ForcefieldType="o2*" Charge="-0.82" Components="O" Visible="0">
							<Properties Force="157.161867913561,3.01011864491767,-123.887172999631" RelativeVelocity="0.120933765039954,-0.255674915675268,-0.149148709699558"/>
						</Atom3d>
						<Atom3d ID="701" HasProperties="1" Mapping="409" Parent="121" UserID="176" DisplayStyle="Line" Hidden="1" XYZ="-1.84317155179611,-0.404214165475746,0.405902962325413" Connections="702" ForcefieldType="h1o" Charge="0.41" Components="H" Visible="0">
							<Properties Force="-476.82621188303,-357.016441447781,13.5315126704391" RelativeVelocity="0.234338234333797,0.874780432140339,0.525812679562023"/>
						</Atom3d>
						<Bond ID="702" Mapping="409" Parent="121" Hidden="1" Connects="700,701" Visible="0"/>
						<Atom3d ID="703" HasProperties="1" Mapping="409" Parent="121" UserID="177" DisplayStyle="Line" Hidden="1" XYZ="-1.90702683595874,-0.443798678789465,0.405938914715502" Connections="704" ForcefieldType="h1o" Charge="0.41" Components="H" Visible="0">
							<Properties Force="270.929384070078,157.445629640586,24.934226485855" RelativeVelocity="-0.224549000549553,0.105684872377256,1.17632522061434"/>
						</Atom3d>
						<Bond ID="704" Mapping="409" Parent="121" Hidden="1" Connects="700,703" Visible="0"/>
						<Molecule ID="121" Mapping="409" Parent="2" Children="700,701,702,703,704,2089" Name="Sketch 23" XYZ="-0.0395900735535312,0.316720588421322,0.0395900735526664" Visible="0"/>
						<Atom3d ID="705" HasProperties="1" Mapping="409" Parent="123" UserID="178" DisplayStyle="Line" XYZ="1.97710015983079,5.04663194591603,3.16739739215039" Connections="707,709" ForcefieldType="o2*" Charge="-0.82" Components="O" Visible="0">
							<Properties Force="433.921455548729,-646.62514922019,-307.133938013372" RelativeVelocity="0.0544355897753657,-0.164090376751008,0.234686610165845"/>
						</Atom3d>
						<Atom3d ID="706" HasProperties="1" Mapping="409" Parent="123" UserID="179" DisplayStyle="Line" Hidden="1" XYZ="1.95435580311289,5.07654082349359,3.19154586983822" Connections="707" ForcefieldType="h1o" Charge="0.41" Components="H" Visible="0">
							<Properties Force="-220.541873656684,512.150587649723,492.411177714956" RelativeVelocity="0.571827837238971,-1.25172274709244,-0.266594825832817"/>
						</Atom3d>
						<Bond ID="707" Mapping="409" Parent="123" Hidden="1" Connects="705,706" Visible="0"/>
						<Atom3d ID="708" HasProperties="1" Mapping="409" Parent="123" UserID="180" DisplayStyle="Line" Hidden="1" XYZ="2.00032783151619,5.02189330924413,3.19903240431905" Connections="709" ForcefieldType="h1o" Charge="0.41" Components="H" Visible="0">
							<Properties Force="-160.190711812376,210.573233346838,-209.379127970582" RelativeVelocity="-0.510079384396473,-0.243823423364071,-1.59079042542898"/>
						</Atom3d>
						<Bond ID="709" Mapping="409" Parent="123" Hidden="1" Connects="705,708" Visible="0"/>
						<Molecule ID="123" Mapping="409" Parent="2" Children="705,706,707,708,709,2090" Name="Sketch 23" XYZ="0.442170015175152,0.719089503998119,0.0395900735526664" Visible="0"/>
						<Atom3d ID="710" HasProperties="1" Mapping="409" Parent="125" UserID="181" DisplayStyle="Line" XYZ="0.419980312435211,3.05424137200315,1.49420056647925" Connections="712,714" ForcefieldType="o2*" Charge="-0.82" Components="O" Visible="0">
							<Properties Force="595.730938492207,-71.7579737293264,-447.36177538787" RelativeVelocity="-0.11896767431403,-0.267046268551064,-0.0971412602939504"/>
						</Atom3d>
						<Atom3d ID="711" HasProperties="1" Mapping="409" Parent="125" UserID="182" DisplayStyle="Line" Hidden="1" XYZ="0.444612947936547,3.03664392599714,1.45857854743525" Connections="712" ForcefieldType="h1o" Charge="0.41" Components="H" Visible="0">
							<Properties Force="8.88713432382165,332.77739172864,288.964761849983" RelativeVelocity="-1.26016770596819,0.491170917994237,-0.4053238834817"/>
						</Atom3d>
						<Bond ID="712" Mapping="409" Parent="125" Hidden="1" Connects="710,711" Visible="0"/>
						<Atom3d ID="713" HasProperties="1" Mapping="409" Parent="125" UserID="183" DisplayStyle="Line" Hidden="1" XYZ="0.393018985518878,3.01729196732098,1.49412628738012" Connections="714" ForcefieldType="h1o" Charge="0.41" Components="H" Visible="0">
							<Properties Force="-551.247603257784,-208.171935514234,282.63704710097" RelativeVelocity="0.159972109820688,-0.612494162781078,-0.203407476490224"/>
						</Atom3d>
						<Bond ID="714" Mapping="409" Parent="125" Hidden="1" Connects="710,713" Visible="0"/>
						<Molecule ID="125" Mapping="409" Parent="2" Children="710,711,712,713,714,2091" Name="Sketch 23" XYZ="-0.528567541888637,0.542263702533876,0.0395900735526664" Visible="0"/>
						<Atom3d ID="715" HasProperties="1" Mapping="409" Parent="127" UserID="184" DisplayStyle="Line" XYZ="1.16591535897637,-0.961809903412247,0.885472624637158" Connections="717,719" ForcefieldType="o2*" Charge="-0.82" Components="O" Visible="0">
							<Properties Force="-518.914052596525,-322.605756278392,-368.851578935501" RelativeVelocity="0.0231974745149605,-0.244097923420748,-0.0693973702341465"/>
						</Atom3d>
						<Atom3d ID="716" HasProperties="1" Mapping="409" Parent="127" UserID="185" DisplayStyle="Line" Hidden="1" XYZ="1.12547086664013,-0.968499908616687,0.860948900357505" Connections="717" ForcefieldType="h1o" Charge="0.41" Components="H" Visible="0">
							<Properties Force="384.097372456191,132.024978242018,346.097519556916" RelativeVelocity="0.35976066007423,-0.396890515781993,-0.134072254407263"/>
						</Atom3d>
						<Bond ID="717" Mapping="409" Parent="127" Hidden="1" Connects="715,716" Visible="0"/>
						<Atom3d ID="718" HasProperties="1" Mapping="409" Parent="127" UserID="186" DisplayStyle="Line" Hidden="1" XYZ="1.16519212246892,-1.0015144084957,0.90931174273025" Connections="719" ForcefieldType="h1o" Charge="0.41" Components="H" Visible="0">
							<Properties Force="36.4121430110244,167.435841358792,28.4736795438568" RelativeVelocity="-0.502680509123186,0.438099711892103,0.782616737566081"/>
						</Atom3d>
						<Bond ID="719" Mapping="409" Parent="127" Hidden="1" Connects="715,718" Visible="0"/>
						<Molecule ID="127" Mapping="409" Parent="2" Children="715,716,717,718,719,2092" Name="Sketch 23" XYZ="-0.0395900735535312,0.316720588421322,0.0395900735526664" Visible="0"/>
						<Atom3d ID="720" HasProperties="1" Mapping="409" Parent="129" UserID="187" DisplayStyle="Line" XYZ="0.208617984069661,0.249845961351729,4.48482642703337" Connections="722,724" ForcefieldType="o2*" Charge="-0.82" Components="O" Visible="0">
							<Properties Force="-470.157609060789,139.41345407693,268.8184972954" RelativeVelocity="0.242003368627269,-0.0823493969365168,-0.121343020994588"/>
						</Atom3d>
						<Atom3d ID="721" HasProperties="1" Mapping="409" Parent="129" UserID="188" DisplayStyle="Line" Hidden="1" XYZ="0.208868356427586,0.209488691471,4.46275358453091" Connections="722" ForcefieldType="h1o" Charge="0.41" Components="H" Visible="0">
							<Properties Force="64.5403955034218,-53.2807362643341,80.5976200933993" RelativeVelocity="-0.698138622796167,0.401493017350223,-0.694155676464156"/>
						</Atom3d>
						<Bond ID="722" Mapping="409" Parent="129" Hidden="1" Connects="720,721" Visible="0"/>
						<Atom3d ID="723" HasProperties="1" Mapping="409" Parent="129" UserID="189" DisplayStyle="Line" Hidden="1" XYZ="0.245785951960461,0.270134257574823,4.46930950674333" Connections="724" ForcefieldType="h1o" Charge="0.41" Components="H" Visible="0">
							<Properties Force="337.274873616888,109.718249203265,-242.583352910413" RelativeVelocity="-0.556466716973855,-0.168162449981709,0.320441657480196"/>
						</Atom3d>
						<Bond ID="724" Mapping="409" Parent="129" Hidden="1" Connects="720,723" Visible="0"/>
						<Molecule ID="129" Mapping="409" Parent="2" Children="720,721,722,723,724,2093" Name="Sketch 23" XYZ="-0.0395900735535312,0.316720588421322,0.0395900735526664" Visible="0"/>
						<Atom3d ID="725" HasProperties="1" Mapping="409" Parent="131" UserID="190" DisplayStyle="Line" XYZ="0.823867146428592,1.41482163384631,-0.0634483099599246" Connections="727,729" ForcefieldType="o2*" Charge="-0.82" Components="O" Visible="0">
							<Properties Force="-548.784324127993,564.834873509734,135.648659793631" RelativeVelocity="0.20653730985366,-0.237122532026382,0.343619851728815"/>
						</Atom3d>
						<Atom3d ID="726" HasProperties="1" Mapping="409" Parent="131" UserID="191" DisplayStyle="Line" Hidden="1" XYZ="0.833747756711075,1.3759705804291,-0.0416498471088404" Connections="727" ForcefieldType="h1o" Charge="0.41" Components="H" Visible="0">
							<Properties Force="81.088105565524,-307.895514955782,153.64499152037" RelativeVelocity="0.783668875610494,0.368501735867657,0.861621398706315"/>
						</Atom3d>
						<Bond ID="727" Mapping="409" Parent="131" Hidden="1" Connects="725,726" Visible="0"/>
						<Atom3d ID="728" HasProperties="1" Mapping="409" Parent="131" UserID="192" DisplayStyle="Line" Hidden="1" XYZ="0.789451397494397,1.4301120396504,-0.0346975507024432" Connections="729" ForcefieldType="h1o" Charge="0.41" Components="H" Visible="0">
							<Properties Force="418.490117791451,-94.0999504908307,-397.953465652232" RelativeVelocity="-0.146541254675115,0.862201714955318,0.502925803020584"/>
						</Atom3d>
						<Bond ID="729" Mapping="409" Parent="131" Hidden="1" Connects="725,728" Visible="0"/>
						<Molecule ID="131" Mapping="409" Parent="2" Children="725,726,727,728,729,2094" Name="Sketch 23" XYZ="-0.0395900735535312,0.316720588421322,0.0395900735526664" Visible="0"/>
						<Atom3d ID="730" HasProperties="1" Mapping="409" Parent="133" UserID="193" DisplayStyle="Line" XYZ="-1.22208797959143,-2.08430185511002,0.861586040996934" Connections="732,734" ForcefieldType="o2*" Charge="-0.82" Components="O" Visible="0">
							<Properties Force="-734.727523246502,-157.186999476329,1161.52760770093" RelativeVelocity="0.0262287274720152,-0.212446574103937,-0.425829464214799"/>
						</Atom3d>
						<Atom3d ID="731" HasProperties="1" Mapping="409" Parent="133" UserID="194" DisplayStyle="Line" Hidden="1" XYZ="-1.25691768369009,-2.108673505715,0.887709468930465" Connections="732" ForcefieldType="h1o" Charge="0.41" Components="H" Visible="0">
							<Properties Force="820.342669209628,505.350272722587,-822.024830433161" RelativeVelocity="0.252931764908358,0.41981661994486,-0.787140862714134"/>
						</Atom3d>
						<Bond ID="732" Mapping="409" Parent="133" Hidden="1" Connects="730,731" Visible="0"/>
						<Atom3d ID="733" HasProperties="1" Mapping="409" Parent="133" UserID="195" DisplayStyle="Line" Hidden="1" XYZ="-1.22118400439144,-2.10571212506872,0.821696513406526" Connections="734" ForcefieldType="h1o" Charge="0.41" Components="H" Visible="0">
							<Properties Force="-193.271716956839,-406.790785763939,-364.37239101436" RelativeVelocity="0.956665870831511,-1.9753028828012,-0.558053961766436"/>
						</Atom3d>
						<Bond ID="734" Mapping="409" Parent="133" Hidden="1" Connects="730,733" Visible="0"/>
						<Molecule ID="133" Mapping="409" Parent="2" Children="730,731,732,733,734,2095" Name="Sketch 23" XYZ="-0.0395900735535312,0.316720588421322,0.0395900735526664" Visible="0"/>
						<Atom3d ID="735" HasProperties="1" Mapping="409" Parent="135" UserID="196" DisplayStyle="Line" XYZ="-1.61582335531415,3.40593646729315,-2.76709704961369" Connections="737,739" ForcefieldType="o2*" Charge="-0.82" Components="O" Visible="0">
							<Properties Force="-138.222268215491,707.331032160621,-863.028284782617" RelativeVelocity="-0.107975390977426,-0.116011448298129,0.150734648891818"/>
						</Atom3d>
						<Atom3d ID="736" HasProperties="1" Mapping="409" Parent="135" UserID="197" DisplayStyle="Line" Hidden="1" XYZ="-1.62186522816603,3.36818582607779,-2.74401483202748" Connections="737" ForcefieldType="h1o" Charge="0.41" Components="H" Visible="0">
							<Properties Force="76.476058869302,-389.410201259729,538.224965560318" RelativeVelocity="0.136348372794747,0.32963976008487,0.233781133648157"/>
						</Atom3d>
						<Bond ID="737" Mapping="409" Parent="135" Hidden="1" Connects="735,736" Visible="0"/>
						<Atom3d ID="738" HasProperties="1" Mapping="409" Parent="135" UserID="198" DisplayStyle="Line" Hidden="1" XYZ="-1.59374993873812,3.436179069471,-2.74028497030469" Connections="739" ForcefieldType="h1o" Charge="0.41" Components="H" Visible="0">
							<Properties Force="63.976307048577,-222.815472929526,240.919666929567" RelativeVelocity="0.697098606787802,-0.131050568865659,-0.172719108019005"/>
						</Atom3d>
						<Bond ID="739" Mapping="409" Parent="135" Hidden="1" Connects="735,738" Visible="0"/>
						<Molecule ID="135" Mapping="409" Parent="2" Children="735,736,737,738,739,2096" Name="Sketch 23" XYZ="-0.0395900735535312,0.316720588421322,0.0395900735526664" Visible="0"/>
						<Atom3d ID="740" HasProperties="1" Mapping="409" Parent="137" UserID="199" DisplayStyle="Line" XYZ="-0.0803140468998337,0.578410901474496,4.76459020675343" Connections="742,744" ForcefieldType="o2*" Charge="-0.82" Components="O" Visible="0">
							<Properties Force="-279.091341384605,124.897075611041,629.679156847116" RelativeVelocity="0.0320684006899228,0.0528887268976179,-0.235936710190079"/>
						</Atom3d>
						<Atom3d ID="741" HasProperties="1" Mapping="409" Parent="137" UserID="200" DisplayStyle="Line" Hidden="1" XYZ="-0.104246766719825,0.564957582382405,4.80356528650464" Connections="742" ForcefieldType="h1o" Charge="0.41" Components="H" Visible="0">
							<Properties Force="302.428819384905,315.626006778581,-501.041221353284" RelativeVelocity="1.30085267422656,-0.213733378529666,0.871873221973215"/>
						</Atom3d>
						<Bond ID="742" Mapping="409" Parent="137" Hidden="1" Connects="740,741" Visible="0"/>
						<Atom3d ID="743" HasProperties="1" Mapping="409" Parent="137" UserID="201" DisplayStyle="Line" Hidden="1" XYZ="-0.0777821859399281,0.624982882677121,4.76961002856152" Connections="744" ForcefieldType="h1o" Charge="0.41" Components="H" Visible="0">
							<Properties Force="-74.2029323930311,-242.591886613384,51.5284689691987" RelativeVelocity="0.374559081916805,-0.649298799078969,-0.172280691893928"/>
						</Atom3d>
						<Bond ID="744" Mapping="409" Parent="137" Hidden="1" Connects="740,743" Visible="0"/>
						<Molecule ID="137" Mapping="409" Parent="2" Children="740,741,742,743,744,2097" Name="Sketch 23" XYZ="-0.0395900735535312,0.316720588421322,0.0395900735526664" Visible="0"/>
						<Atom3d ID="745" HasProperties="1" Mapping="409" Parent="139" UserID="202" DisplayStyle="Line" XYZ="-1.56122570927768,2.22806718113565,1.42544888179434" Connections="747,749" ForcefieldType="o2*" Charge="-0.82" Components="O" Visible="0">
							<Properties Force="493.243317055229,-250.298412964217,-282.219699435642" RelativeVelocity="-0.0564593678111883,0.266661475640321,0.184198971775785"/>
						</Atom3d>
						<Atom3d ID="746" HasProperties="1" Mapping="409" Parent="139" UserID="203" DisplayStyle="Line" Hidden="1" XYZ="-1.54307276108871,2.23202611454441,1.46973606118324" Connections="747" ForcefieldType="h1o" Charge="0.41" Components="H" Visible="0">
							<Properties Force="-98.7822439172039,-85.2611332503388,-675.021281786608" RelativeVelocity="1.25217297921707,0.358934388906161,0.643319602716211"/>
						</Atom3d>
						<Bond ID="747" Mapping="409" Parent="139" Hidden="1" Connects="745,746" Visible="0"/>
						<Atom3d ID="748" HasProperties="1" Mapping="409" Parent="139" UserID="204" DisplayStyle="Line" Hidden="1" XYZ="-1.52605602542317,2.20777279971038,1.39900348098484" Connections="749" ForcefieldType="h1o" Charge="0.41" Components="H" Visible="0">
							<Properties Force="-499.941865208027,352.474654262524,624.711552194719" RelativeVelocity="-0.000746535870558528,0.223916037349233,-0.359547496162155"/>
						</Atom3d>
						<Bond ID="749" Mapping="409" Parent="139" Hidden="1" Connects="745,748" Visible="0"/>
						<Molecule ID="139" Mapping="409" Parent="2" Children="745,746,747,748,749,2098" Name="Sketch 23" XYZ="-0.0395900735535312,0.316720588421322,0.0395900735526664" Visible="0"/>
						<Atom3d ID="750" HasProperties="1" Mapping="409" Parent="141" UserID="205" DisplayStyle="Line" XYZ="-0.994165993694105,1.60807020074388,0.250019010361496" Connections="752,754" ForcefieldType="o2*" Charge="-0.82" Components="O" Visible="0">
							<Properties Force="-8.23242874693438,-211.859029367751,335.50056682735" RelativeVelocity="0.0809830710747247,-0.0783756925369019,-0.216441422035237"/>
						</Atom3d>
						<Atom3d ID="751" HasProperties="1" Mapping="409" Parent="141" UserID="206" DisplayStyle="Line" Hidden="1" XYZ="-0.988523292375128,1.64076761729479,0.218120463378393" Connections="752" ForcefieldType="h1o" Charge="0.41" Components="H" Visible="0">
							<Properties Force="79.0451396387784,25.3512620852985,-138.631171543445" RelativeVelocity="0.688917278373329,-0.218676245066532,0.278880647251627"/>
						</Atom3d>
						<Bond ID="752" Mapping="409" Parent="141" Hidden="1" Connects="750,751" Visible="0"/>
						<Atom3d ID="753" HasProperties="1" Mapping="409" Parent="141" UserID="207" DisplayStyle="Line" Hidden="1" XYZ="-0.958040254079734,1.57994448884337,0.243506402680024" Connections="754" ForcefieldType="h1o" Charge="0.41" Components="H" Visible="0">
							<Properties Force="-63.0968474019851,92.4672643962524,-25.0352468436628" RelativeVelocity="-0.209726393759747,-0.465505916839838,-1.05916798783096"/>
						</Atom3d>
						<Bond ID="754" Mapping="409" Parent="141" Hidden="1" Connects="750,753" Visible="0"/>
						<Molecule ID="141" Mapping="409" Parent="2" Children="750,751,752,753,754,2099" Name="Sketch 23" XYZ="-0.0395900735535312,0.316720588421322,0.0395900735526664" Visible="0"/>
						<Atom3d ID="755" HasProperties="1" Mapping="409" Parent="143" UserID="208" DisplayStyle="Line" XYZ="-0.0477574045340419,0.259509403022084,2.80750885149957" Connections="757,759" ForcefieldType="o2*" Charge="-0.82" Components="O" Visible="0">
							<Properties Force="26.9084875147046,390.140068377568,-496.107076041749" RelativeVelocity="-0.117365693065126,0.0488389949382841,0.00730551995772673"/>
						</Atom3d>
						<Atom3d ID="756" HasProperties="1" Mapping="409" Parent="143" UserID="209" DisplayStyle="Line" Hidden="1" XYZ="-0.060518328125758,0.304475915923566,2.81074766974117" Connections="757" ForcefieldType="h1o" Charge="0.41" Components="H" Visible="0">
							<Properties Force="-52.1342065433545,-117.98217122226,64.5227861506538" RelativeVelocity="0.267461122320347,0.254114336735652,-0.0405710927486737"/>
						</Atom3d>
						<Bond ID="757" Mapping="409" Parent="143" Hidden="1" Connects="755,756" Visible="0"/>
						<Atom3d ID="758" HasProperties="1" Mapping="409" Parent="143" UserID="210" DisplayStyle="Line" Hidden="1" XYZ="-0.0406717614487558,0.259502562970493,2.76094109459545" Connections="759" ForcefieldType="h1o" Charge="0.41" Components="H" Visible="0">
							<Properties Force="-28.9312576628766,-137.58764265807,380.784260279971" RelativeVelocity="-0.181084027915898,0.0612877791579993,0.610501510027306"/>
						</Atom3d>
						<Bond ID="759" Mapping="409" Parent="143" Hidden="1" Connects="755,758" Visible="0"/>
						<Molecule ID="143" Mapping="409" Parent="2" Children="755,756,757,758,759,2100" Name="Sketch 23" XYZ="-0.0395900735535312,0.316720588421322,0.0395900735526664" Visible="0"/>
						<Atom3d ID="760" HasProperties="1" Mapping="409" Parent="145" UserID="211" DisplayStyle="Line" XYZ="1.57384532191758,-0.999380133498727,1.14760129877844" Connections="762,764" ForcefieldType="o2*" Charge="-0.82" Components="O" Visible="0">
							<Properties Force="-339.108465567834,-249.980291968719,208.897925218634" RelativeVelocity="0.112488950238301,0.0869128891627012,0.0790577696342277"/>
						</Atom3d>
						<Atom3d ID="761" HasProperties="1" Mapping="409" Parent="145" UserID="212" DisplayStyle="Line" Hidden="1" XYZ="1.54139800658679,-1.03391188087214,1.14831550316695" Connections="762" ForcefieldType="h1o" Charge="0.41" Components="H" Visible="0">
							<Properties Force="349.376780512345,325.925538088786,195.825556643024" RelativeVelocity="1.31969750122696,0.784822865100012,-0.696231977268244"/>
						</Atom3d>
						<Bond ID="762" Mapping="409" Parent="145" Hidden="1" Connects="760,761" Visible="0"/>
						<Atom3d ID="763" HasProperties="1" Mapping="409" Parent="145" UserID="213" DisplayStyle="Line" Hidden="1" XYZ="1.60005063642022,-1.00979539775931,1.18507802733703" Connections="764" ForcefieldType="h1o" Charge="0.41" Components="H" Visible="0">
							<Properties Force="-73.9964408074829,-154.16009530492,-228.483754033753" RelativeVelocity="0.692666226763041,0.558185152976984,0.5954618107626"/>
						</Atom3d>
						<Bond ID="764" Mapping="409" Parent="145" Hidden="1" Connects="760,763" Visible="0"/>
						<Molecule ID="145" Mapping="409" Parent="2" Children="760,761,762,763,764,2101" Name="Sketch 23" XYZ="0.148783541691397,0.292361931737312,0.0395900735526664" Visible="0"/>
						<Atom3d ID="765" HasProperties="1" Mapping="409" Parent="147" UserID="214" DisplayStyle="Line" XYZ="-0.835634931045425,1.85216405118701,1.81430644280101" Connections="767,769" ForcefieldType="o2*" Charge="-0.82" Components="O" Visible="0">
							<Properties Force="-624.048647917206,-412.687526741478,649.878009468902" RelativeVelocity="0.0251880452567343,0.126577094118574,-0.221828206446847"/>
						</Atom3d>
						<Atom3d ID="766" HasProperties="1" Mapping="409" Parent="147" UserID="215" DisplayStyle="Line" Hidden="1" XYZ="-0.79807704697346,1.85904975346276,1.84164824789112" Connections="767" ForcefieldType="h1o" Charge="0.41" Components="H" Visible="0">
							<Properties Force="-82.7385831215243,57.7700860254321,-237.009831954562" RelativeVelocity="2.06666066843847,0.832671731359074,-0.298902189656339"/>
						</Atom3d>
						<Bond ID="767" Mapping="409" Parent="147" Hidden="1" Connects="765,766" Visible="0"/>
						<Atom3d ID="768" HasProperties="1" Mapping="409" Parent="147" UserID="216" DisplayStyle="Line" Hidden="1" XYZ="-0.867377863035695,1.83898663407746,1.84871936879167" Connections="769" ForcefieldType="h1o" Charge="0.41" Components="H" Visible="0">
							<Properties Force="604.864938450737,460.592800981722,-541.730022417177" RelativeVelocity="-0.468295384110491,-0.779791150274118,-0.941738759841894"/>
						</Atom3d>
						<Bond ID="769" Mapping="409" Parent="147" Hidden="1" Connects="765,768" Visible="0"/>
						<Molecule ID="147" Mapping="409" Parent="2" Children="765,766,767,768,769,2102" Name="Sketch 23" XYZ="-0.0395900735535312,0.316720588421322,0.0395900735526664" Visible="0"/>
						<Atom3d ID="770" HasProperties="1" Mapping="409" Parent="149" UserID="217" DisplayStyle="Line" XYZ="0.111542959052211,-0.917862726558938,-1.56945399172557" Connections="772,774" ForcefieldType="o2*" Charge="-0.82" Components="O" Visible="0">
							<Properties Force="-22.5637296840418,-122.622906651053,395.623996832286" RelativeVelocity="-0.114066965081559,0.118153883718487,0.0118926876600846"/>
						</Atom3d>
						<Atom3d ID="771" HasProperties="1" Mapping="409" Parent="149" UserID="218" DisplayStyle="Line" Hidden="1" XYZ="0.151700856071164,-0.898223550065397,-1.55527119772956" Connections="772" ForcefieldType="h1o" Charge="0.41" Components="H" Visible="0">
							<Properties Force="-176.105120796719,5.00664236209648,-232.113868183358" RelativeVelocity="-1.00971013123765,-0.282783130227364,-0.601700303036181"/>
						</Atom3d>
						<Bond ID="772" Mapping="409" Parent="149" Hidden="1" Connects="770,771" Visible="0"/>
						<Atom3d ID="773" HasProperties="1" Mapping="409" Parent="149" UserID="219" DisplayStyle="Line" Hidden="1" XYZ="0.109967998733167,-0.917808343560128,-1.61469784694353" Connections="774" ForcefieldType="h1o" Charge="0.41" Components="H" Visible="0">
							<Properties Force="286.343659115967,175.290544083801,-220.082982050929" RelativeVelocity="-0.166483372980319,0.566669480876994,-1.10200313725877"/>
						</Atom3d>
						<Bond ID="774" Mapping="409" Parent="149" Hidden="1" Connects="770,773" Visible="0"/>
						<Molecule ID="149" Mapping="409" Parent="2" Children="770,771,772,773,774,2103" Name="Sketch 23" XYZ="-0.0395900735535312,0.316720588421322,0.0395900735526664" Visible="0"/>
						<Atom3d ID="775" HasProperties="1" Mapping="409" Parent="151" UserID="220" DisplayStyle="Line" XYZ="2.84279633628288,-0.578860196533976,1.17556249418435" Connections="777,779" ForcefieldType="o2*" Charge="-0.82" Components="O" Visible="0">
							<Properties Force="694.855967087919,-189.775054920759,-180.774960654266" RelativeVelocity="-0.150537597365436,-0.322485854429042,0.0318196470476696"/>
						</Atom3d>
						<Atom3d ID="776" HasProperties="1" Mapping="409" Parent="151" UserID="221" DisplayStyle="Line" Hidden="1" XYZ="2.83464015219167,-0.573235928258204,1.22001417473894" Connections="777" ForcefieldType="h1o" Charge="0.41" Components="H" Visible="0">
							<Properties Force="-253.241960601323,94.336749789427,312.902601997219" RelativeVelocity="-1.71096141986816,0.280448520166565,-0.201981460301987"/>
						</Atom3d>
						<Bond ID="777" Mapping="409" Parent="151" Hidden="1" Connects="775,776" Visible="0"/>
						<Atom3d ID="778" HasProperties="1" Mapping="409" Parent="151" UserID="222" DisplayStyle="Line" Hidden="1" XYZ="2.80241081464316,-0.58464058665205,1.15619060276285" Connections="779" ForcefieldType="h1o" Charge="0.41" Components="H" Visible="0">
							<Properties Force="-590.987090914478,-29.7389725241895,35.3668756139762" RelativeVelocity="-0.631551038963889,-0.0272608519637279,-0.184213554005061"/>
						</Atom3d>
						<Bond ID="779" Mapping="409" Parent="151" Hidden="1" Connects="775,778" Visible="0"/>
						<Molecule ID="151" Mapping="409" Parent="2" Children="775,776,777,778,779,2104" Name="Sketch 23" XYZ="-0.0395900735535312,0.316720588421322,0.0395900735526664" Visible="0"/>
						<Atom3d ID="780" HasProperties="1" Mapping="409" Parent="153" UserID="223" DisplayStyle="Line" XYZ="3.25363372232057,1.141139380298,-0.0380663689719232" Connections="782,784" ForcefieldType="o2*" Charge="-0.82" Components="O" Visible="0">
							<Properties Force="-121.741749305152,278.561449855592,662.653068866666" RelativeVelocity="0.00575506440173174,0.00850318118125514,-0.0506671263852984"/>
						</Atom3d>
						<Atom3d ID="781" HasProperties="1" Mapping="409" Parent="153" UserID="224" DisplayStyle="Line" Hidden="1" XYZ="3.26120154612455,1.128224364403,-0.0808934720027736" Connections="782" ForcefieldType="h1o" Charge="0.41" Components="H" Visible="0">
							<Properties Force="355.022183211399,-179.365400887101,-145.6932075134" RelativeVelocity="-0.0833096868114018,-0.607153246555091,0.00874044435148162"/>
						</Atom3d>
						<Bond ID="782" Mapping="409" Parent="153" Hidden="1" Connects="780,781" Visible="0"/>
						<Atom3d ID="783" HasProperties="1" Mapping="409" Parent="153" UserID="225" DisplayStyle="Line" Hidden="1" XYZ="3.29214421401086,1.13694297026695,-0.0122833478091743" Connections="784" ForcefieldType="h1o" Charge="0.41" Components="H" Visible="0">
							<Properties Force="-208.704189655493,-101.274507994255,-536.935571323743" RelativeVelocity="0.66244628280902,0.751641395337689,0.728682093332561"/>
						</Atom3d>
						<Bond ID="784" Mapping="409" Parent="153" Hidden="1" Connects="780,783" Visible="0"/>
						<Molecule ID="153" Mapping="409" Parent="2" Children="780,781,782,783,784,2105" Name="Sketch 23" XYZ="-0.0395900735535312,0.316720588421322,0.0395900735526664" Visible="0"/>
						<Atom3d ID="785" HasProperties="1" Mapping="409" Parent="155" UserID="226" DisplayStyle="Line" XYZ="0.523150630042354,-0.0403198772541646,-1.3588520298879" Connections="787,789" ForcefieldType="o2*" Charge="-0.82" Components="O" Visible="0">
							<Properties Force="383.375263625519,444.527181770903,-156.180748002029" RelativeVelocity="0.171868419835102,0.231346772171167,0.301792956385197"/>
						</Atom3d>
						<Atom3d ID="786" HasProperties="1" Mapping="409" Parent="155" UserID="227" DisplayStyle="Line" Hidden="1" XYZ="0.478288453415269,-0.0284136272170086,-1.36842620974036" Connections="787" ForcefieldType="h1o" Charge="0.41" Components="H" Visible="0">
							<Properties Force="430.026550740177,5.97329059318037,162.040987264037" RelativeVelocity="-0.223299243840189,0.691794739180605,-1.09746937899222"/>
						</Atom3d>
						<Bond ID="787" Mapping="409" Parent="155" Hidden="1" Connects="785,786" Visible="0"/>
						<Atom3d ID="788" HasProperties="1" Mapping="409" Parent="155" UserID="228" DisplayStyle="Line" Hidden="1" XYZ="0.550546184097763,-0.0028535049101216,-1.37263346951039" Connections="789" ForcefieldType="h1o" Charge="0.41" Components="H" Visible="0">
							<Properties Force="-712.335726722128,-607.377472260135,50.1693744435342" RelativeVelocity="1.12537048967148,-0.487109112074599,-0.806029863333087"/>
						</Atom3d>
						<Bond ID="789" Mapping="409" Parent="155" Hidden="1" Connects="785,788" Visible="0"/>
						<Molecule ID="155" Mapping="409" Parent="2" Children="785,786,787,788,789,2106" Name="Sketch 23" XYZ="0.113779243082941,0.657741776959504,0.0395900735526664" Visible="0"/>
						<Atom3d ID="790" HasProperties="1" Mapping="409" Parent="157" UserID="229" DisplayStyle="Line" XYZ="-0.170124349102903,-0.117967386766735,-0.34650142523325" Connections="792,794" ForcefieldType="o2*" Charge="-0.82" Components="O" Visible="0">
							<Properties Force="-133.118123370469,-211.353487925839,676.339056330277" RelativeVelocity="0.0253469391581235,-0.342346822237567,0.434872754441815"/>
						</Atom3d>
						<Atom3d ID="791" HasProperties="1" Mapping="409" Parent="157" UserID="230" DisplayStyle="Line" Hidden="1" XYZ="-0.184562124601541,-0.108943895734649,-0.388110448930697" Connections="792" ForcefieldType="h1o" Charge="0.41" Components="H" Visible="0">
							<Properties Force="166.587345458716,321.407772552041,-333.306274640902" RelativeVelocity="1.95497753885855,0.893598640563984,-0.776143158769923"/>
						</Atom3d>
						<Bond ID="792" Mapping="409" Parent="157" Hidden="1" Connects="790,791" Visible="0"/>
						<Atom3d ID="793" HasProperties="1" Mapping="409" Parent="157" UserID="231" DisplayStyle="Line" Hidden="1" XYZ="-0.13792836164158,-0.0866346532580216,-0.333268806470726" Connections="794" ForcefieldType="h1o" Charge="0.41" Components="H" Visible="0">
							<Properties Force="-127.835953456867,-129.939033643707,-341.128552431498" RelativeVelocity="0.164976658640001,0.539932539572544,0.91128880728954"/>
						</Atom3d>
						<Bond ID="794" Mapping="409" Parent="157" Hidden="1" Connects="790,793" Visible="0"/>
						<Molecule ID="157" Mapping="409" Parent="2" Children="790,791,792,793,794,2107" Name="Sketch 23" XYZ="-0.0395900735535312,0.316720588421322,0.0395900735526664" Visible="0"/>
						<Atom3d ID="795" HasProperties="1" Mapping="409" Parent="159" UserID="232" DisplayStyle="Line" XYZ="-0.509644749297075,3.11906361901807,-1.65465629631347" Connections="797,799" ForcefieldType="o2*" Charge="-0.82" Components="O" Visible="0">
							<Properties Force="-892.681787647083,-809.736417962783,493.422388197086" RelativeVelocity="0.239907662596205,-0.279211912029848,0.344164342872029"/>
						</Atom3d>
						<Atom3d ID="796" HasProperties="1" Mapping="409" Parent="159" UserID="233" DisplayStyle="Line" Hidden="1" XYZ="-0.548074073236986,3.09320150596622,-1.64082794101687" Connections="797" ForcefieldType="h1o" Charge="0.41" Components="H" Visible="0">
							<Properties Force="638.610966876671,560.526748685321,-242.164578257364" RelativeVelocity="-0.642909721181645,-1.43182560407479,2.29577298027023"/>
						</Atom3d>
						<Bond ID="797" Mapping="409" Parent="159" Hidden="1" Connects="795,796" Visible="0"/>
						<Atom3d ID="798" HasProperties="1" Mapping="409" Parent="159" UserID="234" DisplayStyle="Line" Hidden="1" XYZ="-0.506039882172059,3.10241791512446,-1.6974568497445" Connections="799" ForcefieldType="h1o" Charge="0.41" Components="H" Visible="0">
							<Properties Force="180.954069715866,234.042481263503,-96.5176982265751" RelativeVelocity="-0.266428410686715,0.690409161546545,-0.908505262922692"/>
						</Atom3d>
						<Bond ID="799" Mapping="409" Parent="159" Hidden="1" Connects="795,798" Visible="0"/>
						<Molecule ID="159" Mapping="409" Parent="2" Children="795,796,797,798,799,2108" Name="Sketch 23" XYZ="-0.0395900735535312,0.316720588421322,0.0395900735526664" Visible="0"/>
						<Atom3d ID="800" HasProperties="1" Mapping="409" Parent="161" UserID="235" DisplayStyle="Line" XYZ="0.123170717992689,2.72103123306209,1.50087161429348" Connections="802,804" ForcefieldType="o2*" Charge="-0.82" Components="O" Visible="0">
							<Properties Force="267.387448300508,597.784494616997,-137.300913261733" RelativeVelocity="-0.132031778861707,-0.402682207616312,0.00715837382644062"/>
						</Atom3d>
						<Atom3d ID="801" HasProperties="1" Mapping="409" Parent="161" UserID="236" DisplayStyle="Line" Hidden="1" XYZ="0.130903451021362,2.70925295366688,1.54445074602277" Connections="802" ForcefieldType="h1o" Charge="0.41" Components="H" Visible="0">
							<Properties Force="-29.332627322521,-222.423443506184,235.42773934021" RelativeVelocity="-0.00162595824163933,-0.333021412568607,-0.817276436901916"/>
						</Atom3d>
						<Bond ID="802" Mapping="409" Parent="161" Hidden="1" Connects="800,801" Visible="0"/>
						<Atom3d ID="803" HasProperties="1" Mapping="409" Parent="161" UserID="237" DisplayStyle="Line" Hidden="1" XYZ="0.130178149627449,2.76729845146765,1.50531247077564" Connections="804" ForcefieldType="h1o" Charge="0.41" Components="H" Visible="0">
							<Properties Force="-189.368252956704,-460.93936208616,-97.8107406262566" RelativeVelocity="-0.0764606415502462,-0.168835788172406,0.21413718203304"/>
						</Atom3d>
						<Bond ID="804" Mapping="409" Parent="161" Hidden="1" Connects="800,803" Visible="0"/>
						<Molecule ID="161" Mapping="409" Parent="2" Children="800,801,802,803,804,2109" Name="Sketch 23" XYZ="-0.581976172620821,0.125099155840438,0.0395900735526664" Visible="0"/>
						<Atom3d ID="805" HasProperties="1" Mapping="409" Parent="163" UserID="238" DisplayStyle="Line" XYZ="-1.60506707609868,-1.4876577254854,-2.85760365529014" Connections="807,809" ForcefieldType="o2*" Charge="-0.82" Components="O" Visible="0">
							<Properties Force="218.981742733371,-363.343455137013,517.178652589991" RelativeVelocity="-0.0504170516204427,-0.0356244637237446,-0.0158477123452407"/>
						</Atom3d>
						<Atom3d ID="806" HasProperties="1" Mapping="409" Parent="163" UserID="239" DisplayStyle="Line" Hidden="1" XYZ="-1.56046092422937,-1.49518540780575,-2.86947167335187" Connections="807" ForcefieldType="h1o" Charge="0.41" Components="H" Visible="0">
							<Properties Force="-440.263603634042,3.38071602276558,102.785800447577" RelativeVelocity="0.674714064353776,1.47920099174838,0.641566363301394"/>
						</Atom3d>
						<Bond ID="807" Mapping="409" Parent="163" Hidden="1" Connects="805,806" Visible="0"/>
						<Atom3d ID="808" HasProperties="1" Mapping="409" Parent="163" UserID="240" DisplayStyle="Line" Hidden="1" XYZ="-1.61183710332921,-1.52305044491334,-2.82569023617819" Connections="809" ForcefieldType="h1o" Charge="0.41" Components="H" Visible="0">
							<Properties Force="103.089618789192,380.035084385064,-528.458754680948" RelativeVelocity="0.322599564679148,0.116420062569582,-0.338839902624239"/>
						</Atom3d>
						<Bond ID="809" Mapping="409" Parent="163" Hidden="1" Connects="805,808" Visible="0"/>
						<Molecule ID="163" Mapping="409" Parent="2" Children="805,806,807,808,809,2110" Name="Sketch 23" XYZ="-0.326480912908814,0.0496775413120584,0.0395900735526664" Visible="0"/>
						<Atom3d ID="810" HasProperties="1" Mapping="409" Parent="165" UserID="241" DisplayStyle="Line" XYZ="2.20577610449837,0.55273652467118,0.163374214865454" Connections="812,814" ForcefieldType="o2*" Charge="-0.82" Components="O" Visible="0">
							<Properties Force="-610.759009859806,113.164158498189,-956.846992356147" RelativeVelocity="-0.0426431125368767,0.0755595783036146,-0.330606389305808"/>
						</Atom3d>
						<Atom3d ID="811" HasProperties="1" Mapping="409" Parent="165" UserID="242" DisplayStyle="Line" Hidden="1" XYZ="2.23348231307868,0.555220687525125,0.124101862208418" Connections="812" ForcefieldType="h1o" Charge="0.41" Components="H" Visible="0">
							<Properties Force="-326.79360367218,-22.2232237460756,437.412972399625" RelativeVelocity="1.95155076464275,0.0572962205796903,1.00244218705425"/>
						</Atom3d>
						<Bond ID="812" Mapping="409" Parent="165" Hidden="1" Connects="810,811" Visible="0"/>
						<Atom3d ID="813" HasProperties="1" Mapping="409" Parent="165" UserID="243" DisplayStyle="Line" Hidden="1" XYZ="2.16260710546721,0.554916802656415,0.140831311259014" Connections="814" ForcefieldType="h1o" Charge="0.41" Components="H" Visible="0">
							<Properties Force="749.604077420844,-161.237286847716,392.553640011015" RelativeVelocity="-0.448054972604524,0.259786999529827,-0.18604639596676"/>
						</Atom3d>
						<Bond ID="814" Mapping="409" Parent="165" Hidden="1" Connects="810,813" Visible="0"/>
						<Molecule ID="165" Mapping="409" Parent="2" Children="810,811,812,813,814,2111" Name="Sketch 23" XYZ="0.101148828771703,0.340177072289028,0.0395900735526664" Visible="0"/>
						<Atom3d ID="815" HasProperties="1" Mapping="409" Parent="167" UserID="244" DisplayStyle="Line" XYZ="0.0658926535761088,-0.773602941576778,0.257325456080639" Connections="817,819" ForcefieldType="o2*" Charge="-0.82" Components="O" Visible="0">
							<Properties Force="152.12587279793,106.364357089366,-25.9609726478206" RelativeVelocity="-0.0885316183684092,0.200634005774661,-0.309144205794482"/>
						</Atom3d>
						<Atom3d ID="816" HasProperties="1" Mapping="409" Parent="167" UserID="245" DisplayStyle="Line" Hidden="1" XYZ="0.0512853080621875,-0.752020961111228,0.217815577481758" Connections="817" ForcefieldType="h1o" Charge="0.41" Components="H" Visible="0">
							<Properties Force="235.737276319546,49.1191511071225,402.388156120886" RelativeVelocity="0.66382099947459,0.585865624531033,0.195359129349308"/>
						</Atom3d>
						<Bond ID="817" Mapping="409" Parent="167" Hidden="1" Connects="815,816" Visible="0"/>
						<Atom3d ID="818" HasProperties="1" Mapping="409" Parent="167" UserID="246" DisplayStyle="Line" Hidden="1" XYZ="0.100772923390204,-0.746443104909968,0.275092232895122" Connections="819" ForcefieldType="h1o" Charge="0.41" Components="H" Visible="0">
							<Properties Force="-447.173836543076,-194.016449501583,-380.160901150971" RelativeVelocity="0.798140209678503,0.195684531520425,0.193831641180973"/>
						</Atom3d>
						<Bond ID="819" Mapping="409" Parent="167" Hidden="1" Connects="815,818" Visible="0"/>
						<Molecule ID="167" Mapping="409" Parent="2" Children="815,816,817,818,819,2112" Name="Sketch 23" XYZ="-0.0395900735535312,0.316720588421322,0.0395900735526664" Visible="0"/>
						<Atom3d ID="820" HasProperties="1" Mapping="409" Parent="169" UserID="247" DisplayStyle="Line" XYZ="1.74105514149484,-0.570502551510335,3.46945000490848" Connections="822,824" ForcefieldType="o2*" Charge="-0.82" Components="O" Visible="0">
							<Properties Force="-4.91782070956641,-168.13275244791,-148.744881968413" RelativeVelocity="-0.185670638362166,-0.182356943145502,0.130626313328728"/>
						</Atom3d>
						<Atom3d ID="821" HasProperties="1" Mapping="409" Parent="169" UserID="248" DisplayStyle="Line" Hidden="1" XYZ="1.77386090167602,-0.599172754660409,3.45371886423168" Connections="822" ForcefieldType="h1o" Charge="0.41" Components="H" Visible="0">
							<Properties Force="-177.893134307457,-19.0075064370072,-17.2763578516211" RelativeVelocity="-0.553686779368444,-0.790217903619241,0.300766166313236"/>
						</Atom3d>
						<Bond ID="822" Mapping="409" Parent="169" Hidden="1" Connects="820,821" Visible="0"/>
						<Atom3d ID="823" HasProperties="1" Mapping="409" Parent="169" UserID="249" DisplayStyle="Line" Hidden="1" XYZ="1.76935481885364,-0.538362181094228,3.48648239521149" Connections="824" ForcefieldType="h1o" Charge="0.41" Components="H" Visible="0">
							<Properties Force="63.1667228690471,126.081652178481,94.1555284519469" RelativeVelocity="0.536727334579502,-0.156201342858861,-0.776572562385882"/>
						</Atom3d>
						<Bond ID="824" Mapping="409" Parent="169" Hidden="1" Connects="820,823" Visible="0"/>
						<Molecule ID="169" Mapping="409" Parent="2" Children="820,821,822,823,824,2113" Name="Sketch 23" XYZ="-0.0395900735535312,0.316720588421322,0.0395900735526664" Visible="0"/>
						<Atom3d ID="825" HasProperties="1" Mapping="409" Parent="171" UserID="250" DisplayStyle="Line" XYZ="-0.201922959178874,-1.00595696956629,0.120141958758587" Connections="827,829" ForcefieldType="o2*" Charge="-0.82" Components="O" Visible="0">
							<Properties Force="148.446588710826,378.818407788549,119.677370681848" RelativeVelocity="0.143631543293577,0.152372133172012,0.137847512975173"/>
						</Atom3d>
						<Atom3d ID="826" HasProperties="1" Mapping="409" Parent="171" UserID="251" DisplayStyle="Line" Hidden="1" XYZ="-0.215557012487962,-0.964059405518558,0.105772373524954" Connections="827" ForcefieldType="h1o" Charge="0.41" Components="H" Visible="0">
							<Properties Force="-37.4238910662567,70.2504426490272,-17.7578668458562" RelativeVelocity="-0.387199425244085,-0.0240478491750246,0.945844194694484"/>
						</Atom3d>
						<Bond ID="827" Mapping="409" Parent="171" Hidden="1" Connects="825,826" Visible="0"/>
						<Atom3d ID="828" HasProperties="1" Mapping="409" Parent="171" UserID="252" DisplayStyle="Line" Hidden="1" XYZ="-0.227747383353972,-1.03235625554274,0.0936669022588166" Connections="829" ForcefieldType="h1o" Charge="0.41" Components="H" Visible="0">
							<Properties Force="-133.717686190488,-360.946674059646,-144.165807715239" RelativeVelocity="-0.3525113794313,-0.244868488511614,-0.644695419137499"/>
						</Atom3d>
						<Bond ID="829" Mapping="409" Parent="171" Hidden="1" Connects="825,828" Visible="0"/>
						<Molecule ID="171" Mapping="409" Parent="2" Children="825,826,827,828,829,2114" Name="Sketch 23" XYZ="-0.0395900735535312,0.316720588421322,0.0395900735526664" Visible="0"/>
						<Atom3d ID="830" HasProperties="1" Mapping="409" Parent="173" UserID="253" DisplayStyle="Line" XYZ="3.0946399776405,1.51008151499273,5.25030194454435" Connections="832,834" ForcefieldType="o2*" Charge="-0.82" Components="O" Visible="0">
							<Properties Force="-541.544440274666,-277.815143082552,612.106072049225" RelativeVelocity="-0.0196317908551347,-0.0252680622753583,-0.0149594994574021"/>
						</Atom3d>
						<Atom3d ID="831" HasProperties="1" Mapping="409" Parent="173" UserID="254" DisplayStyle="Line" Hidden="1" XYZ="3.13559230808493,1.52613285435248,5.24062005806349" Connections="832" ForcefieldType="h1o" Charge="0.41" Components="H" Visible="0">
							<Properties Force="559.197694039238,102.887730151001,-178.033642818757" RelativeVelocity="1.53762244601655,0.503859591402939,0.180728597872912"/>
						</Atom3d>
						<Bond ID="832" Mapping="409" Parent="173" Hidden="1" Connects="830,831" Visible="0"/>
						<Atom3d ID="833" HasProperties="1" Mapping="409" Parent="173" UserID="255" DisplayStyle="Line" Hidden="1" XYZ="3.10727159618137,1.4815954647488,5.28610915196665" Connections="834" ForcefieldType="h1o" Charge="0.41" Components="H" Visible="0">
							<Properties Force="-182.51459153599,279.361220914084,-484.182220832689" RelativeVelocity="-0.172394059129256,-0.0902906872288059,0.0658161676414128"/>
						</Atom3d>
						<Bond ID="834" Mapping="409" Parent="173" Hidden="1" Connects="830,833" Visible="0"/>
						<Molecule ID="173" Mapping="409" Parent="2" Children="830,831,832,833,834,2115" Name="Sketch 23" XYZ="-0.0395900735535312,0.316720588421322,0.0395900735526664" Visible="0"/>
						<Atom3d ID="835" HasProperties="1" Mapping="409" Parent="175" UserID="256" DisplayStyle="Line" XYZ="-2.56863438704014,3.19214489108153,-0.785996985376374" Connections="837,839" ForcefieldType="o2*" Charge="-0.82" Components="O" Visible="0">
							<Properties Force="-1186.5364362771,-301.583622004949,-143.681418602099" RelativeVelocity="0.0861771598795715,0.172679742113112,0.071629650089561"/>
						</Atom3d>
						<Atom3d ID="836" HasProperties="1" Mapping="409" Parent="175" UserID="257" DisplayStyle="Line" Hidden="1" XYZ="-2.53363333914163,3.16353549320192,-0.790851708114495" Connections="837" ForcefieldType="h1o" Charge="0.41" Components="H" Visible="0">
							<Properties Force="88.8518042263194,-328.983010098892,-72.5995564525707" RelativeVelocity="-0.818521140850392,-0.519540323144584,0.804500979191427"/>
						</Atom3d>
						<Bond ID="837" Mapping="409" Parent="175" Hidden="1" Connects="835,836" Visible="0"/>
						<Atom3d ID="838" HasProperties="1" Mapping="409" Parent="175" UserID="258" DisplayStyle="Line" Hidden="1" XYZ="-2.60939081454902,3.1668565157927,-0.791833255249968" Connections="839" ForcefieldType="h1o" Charge="0.41" Components="H" Visible="0">
							<Properties Force="941.069606018459,498.155119928008,131.124104567258" RelativeVelocity="-0.937541858941808,0.556700019258162,0.630588516179561"/>
						</Atom3d>
						<Bond ID="839" Mapping="409" Parent="175" Hidden="1" Connects="835,838" Visible="0"/>
						<Molecule ID="175" Mapping="409" Parent="2" Children="835,836,837,838,839,2116" Name="Sketch 23" XYZ="-0.0395900735535312,0.316720588421322,0.0395900735526664" Visible="0"/>
						<Atom3d ID="840" HasProperties="1" Mapping="409" Parent="177" UserID="259" DisplayStyle="Line" XYZ="1.08845870777627,0.754262320557183,-2.23857936718282" Connections="842,844" ForcefieldType="o2*" Charge="-0.82" Components="O" Visible="0">
							<Properties Force="207.665878670678,-85.5721312304657,301.497835635226" RelativeVelocity="0.135067300227752,-0.31887488961925,0.0592767921472107"/>
						</Atom3d>
						<Atom3d ID="841" HasProperties="1" Mapping="409" Parent="177" UserID="260" DisplayStyle="Line" Hidden="1" XYZ="1.10622444698074,0.792859492501459,-2.21942096461306" Connections="842" ForcefieldType="h1o" Charge="0.41" Components="H" Visible="0">
							<Properties Force="38.7080964028058,-215.711702263625,-175.348082810997" RelativeVelocity="-0.494384433604693,1.33932334042911,-0.644357052331973"/>
						</Atom3d>
						<Bond ID="842" Mapping="409" Parent="177" Hidden="1" Connects="840,841" Visible="0"/>
						<Atom3d ID="843" HasProperties="1" Mapping="409" Parent="177" UserID="261" DisplayStyle="Line" Hidden="1" XYZ="1.05858077985047,0.772865713963775,-2.26758904454422" Connections="844" ForcefieldType="h1o" Charge="0.41" Components="H" Visible="0">
							<Properties Force="-177.021722892099,165.08093540561,-229.212257171513" RelativeVelocity="-0.433435304145572,-2.15670653789933,-0.420103701062003"/>
						</Atom3d>
						<Bond ID="844" Mapping="409" Parent="177" Hidden="1" Connects="840,843" Visible="0"/>
						<Molecule ID="177" Mapping="409" Parent="2" Children="840,841,842,843,844,2117" Name="Sketch 23" XYZ="-0.0395900735535312,0.316720588421322,0.0395900735526664" Visible="0"/>
						<Atom3d ID="845" HasProperties="1" Mapping="409" Parent="179" UserID="262" DisplayStyle="Line" XYZ="0.865627458429813,0.351835980196324,2.51140098055413" Connections="847,849" ForcefieldType="o2*" Charge="-0.82" Components="O" Visible="0">
							<Properties Force="154.58244930625,288.198639368812,-124.395578634719" RelativeVelocity="0.431022394399703,0.0209203234461855,0.324112011828378"/>
						</Atom3d>
						<Atom3d ID="846" HasProperties="1" Mapping="409" Parent="179" UserID="263" DisplayStyle="Line" Hidden="1" XYZ="0.883670692111869,0.394597790295474,2.50743950653274" Connections="847" ForcefieldType="h1o" Charge="0.41" Components="H" Visible="0">
							<Properties Force="-67.3660676695035,-231.012669867522,139.529342106348" RelativeVelocity="-0.756028879580768,-0.2417363115743,0.290271393844795"/>
						</Atom3d>
						<Bond ID="847" Mapping="409" Parent="179" Hidden="1" Connects="845,846" Visible="0"/>
						<Atom3d ID="848" HasProperties="1" Mapping="409" Parent="179" UserID="264" DisplayStyle="Line" Hidden="1" XYZ="0.851654668484606,0.347150371023356,2.46721333873734" Connections="849" ForcefieldType="h1o" Charge="0.41" Components="H" Visible="0">
							<Properties Force="-22.5224493648951,-128.080908578358,112.153185569284" RelativeVelocity="1.06137011518424,0.518262818864738,1.2226425777218"/>
						</Atom3d>
						<Bond ID="849" Mapping="409" Parent="179" Hidden="1" Connects="845,848" Visible="0"/>
						<Molecule ID="179" Mapping="409" Parent="2" Children="845,846,847,848,849,2118" Name="Sketch 23" XYZ="-0.0395900735535312,0.316720588421322,0.0395900735526664" Visible="0"/>
						<Atom3d ID="850" HasProperties="1" Mapping="409" Parent="181" UserID="265" DisplayStyle="Line" XYZ="1.0568379925358,-0.420330267234936,2.00571396744445" Connections="852,854" ForcefieldType="o2*" Charge="-0.82" Components="O" Visible="0">
							<Properties Force="143.006376740592,-775.04361774852,370.763490713905" RelativeVelocity="-0.201371171090877,0.247051374939158,0.19540623175044"/>
						</Atom3d>
						<Atom3d ID="851" HasProperties="1" Mapping="409" Parent="181" UserID="266" DisplayStyle="Line" Hidden="1" XYZ="1.06214601207343,-0.443950656256225,2.04685267615157" Connections="852" ForcefieldType="h1o" Charge="0.41" Components="H" Visible="0">
							<Properties Force="-74.5668717868849,339.89474899671,-374.919115880951" RelativeVelocity="-0.263080066674739,0.228639676242089,0.903760743524864"/>
						</Atom3d>
						<Bond ID="852" Mapping="409" Parent="181" Hidden="1" Connects="850,851" Visible="0"/>
						<Atom3d ID="853" HasProperties="1" Mapping="409" Parent="181" UserID="267" DisplayStyle="Line" Hidden="1" XYZ="1.06343412587352,-0.458818308669416,1.9784167496997" Connections="854" ForcefieldType="h1o" Charge="0.41" Components="H" Visible="0">
							<Properties Force="-66.6424086348,384.105243653855,50.0371927999418" RelativeVelocity="0.489127730523087,-0.380946577234141,1.38599478158927"/>
						</Atom3d>
						<Bond ID="854" Mapping="409" Parent="181" Hidden="1" Connects="850,853" Visible="0"/>
						<Molecule ID="181" Mapping="409" Parent="2" Children="850,851,852,853,854,2119" Name="Sketch 23" XYZ="-0.0395900735535312,0.316720588421322,0.0395900735526664" Visible="0"/>
						<Atom3d ID="855" HasProperties="1" Mapping="409" Parent="183" UserID="268" DisplayStyle="Line" XYZ="0.631650739864434,0.440206030141779,1.40413500683331" Connections="857,859" ForcefieldType="o2*" Charge="-0.82" Components="O" Visible="0">
							<Properties Force="176.194952660651,-39.4838043131246,88.2500370431305" RelativeVelocity="0.0208827803068255,-0.00557011663094605,-0.143989349436511"/>
						</Atom3d>
						<Atom3d ID="856" HasProperties="1" Mapping="409" Parent="183" UserID="269" DisplayStyle="Line" Hidden="1" XYZ="0.660268712267616,0.435898924192881,1.3678897678058" Connections="857" ForcefieldType="h1o" Charge="0.41" Components="H" Visible="0">
							<Properties Force="-85.1573556530846,52.7324679111002,-8.58615055914258" RelativeVelocity="-1.78808109919877,-0.0113936747309417,-0.527408294073001"/>
						</Atom3d>
						<Bond ID="857" Mapping="409" Parent="183" Hidden="1" Connects="855,856" Visible="0"/>
						<Atom3d ID="858" HasProperties="1" Mapping="409" Parent="183" UserID="270" DisplayStyle="Line" Hidden="1" XYZ="0.662080056236797,0.427343578770172,1.43723373128621" Connections="859" ForcefieldType="h1o" Charge="0.41" Components="H" Visible="0">
							<Properties Force="24.7495070374972,55.1291976724021,-54.6150070959649" RelativeVelocity="0.135706228277112,1.28324205642217,1.25264636697291"/>
						</Atom3d>
						<Bond ID="859" Mapping="409" Parent="183" Hidden="1" Connects="855,858" Visible="0"/>
						<Molecule ID="183" Mapping="409" Parent="2" Children="855,856,857,858,859,2120" Name="Sketch 23" XYZ="0.501713396928136,0.601807084659591,0.0395900735526664" Visible="0"/>
						<Atom3d ID="860" HasProperties="1" Mapping="409" Parent="185" UserID="271" DisplayStyle="Line" XYZ="1.61256849781194,-2.06589728097118,-0.100293653502757" Connections="862,864" ForcefieldType="o2*" Charge="-0.82" Components="O" Visible="0">
							<Properties Force="139.16030487661,-49.5260918419139,234.060098908252" RelativeVelocity="0.0492732881147308,0.231844602121843,0.155742878009738"/>
						</Atom3d>
						<Atom3d ID="861" HasProperties="1" Mapping="409" Parent="185" UserID="272" DisplayStyle="Line" Hidden="1" XYZ="1.60582831568292,-2.0662856621197,-0.145449872118004" Connections="862" ForcefieldType="h1o" Charge="0.41" Components="H" Visible="0">
							<Properties Force="-198.532246308872,165.275113952701,-82.1215627916091" RelativeVelocity="0.0532024899320924,1.98190017686917,0.302912780624809"/>
						</Atom3d>
						<Bond ID="862" Mapping="409" Parent="185" Hidden="1" Connects="860,861" Visible="0"/>
						<Atom3d ID="863" HasProperties="1" Mapping="409" Parent="185" UserID="273" DisplayStyle="Line" Hidden="1" XYZ="1.58348868243975,-2.03516839527167,-0.0815481690241396" Connections="864" ForcefieldType="h1o" Charge="0.41" Components="H" Visible="0">
							<Properties Force="32.9463455667933,-139.244213414348,-190.551736640224" RelativeVelocity="-0.938090399706113,-1.29171720919359,-2.02785114129683"/>
						</Atom3d>
						<Bond ID="864" Mapping="409" Parent="185" Hidden="1" Connects="860,863" Visible="0"/>
						<Molecule ID="185" Mapping="409" Parent="2" Children="860,861,862,863,864,2121" Name="Sketch 23" XYZ="-0.0395900735535312,0.316720588421322,0.0395900735526664" Visible="0"/>
						<Atom3d ID="865" HasProperties="1" Mapping="409" Parent="187" UserID="274" DisplayStyle="Line" XYZ="1.33877001995822,1.96129099918287,0.472966171083577" Connections="867,869" ForcefieldType="o2*" Charge="-0.82" Components="O" Visible="0">
							<Properties Force="-290.013355800709,27.8526314375197,-167.086546027385" RelativeVelocity="-0.23939111930893,0.183079958124297,0.0333609739945877"/>
						</Atom3d>
						<Atom3d ID="866" HasProperties="1" Mapping="409" Parent="187" UserID="275" DisplayStyle="Line" Hidden="1" XYZ="1.34691129086721,1.91618803565779,0.467458662661697" Connections="867" ForcefieldType="h1o" Charge="0.41" Components="H" Visible="0">
							<Properties Force="-229.332569710654,162.647061978937,-4.0784923572486" RelativeVelocity="-0.689863789294834,0.150531489821269,-1.0239668890449"/>
						</Atom3d>
						<Bond ID="867" Mapping="409" Parent="187" Hidden="1" Connects="865,866" Visible="0"/>
						<Atom3d ID="868" HasProperties="1" Mapping="409" Parent="187" UserID="276" DisplayStyle="Line" Hidden="1" XYZ="1.29418489882182,1.96803568275588,0.458775823033217" Connections="869" ForcefieldType="h1o" Charge="0.41" Components="H" Visible="0">
							<Properties Force="451.566812491189,-224.335897591079,136.254716355814" RelativeVelocity="-0.977243718436983,1.31963423627187,-1.96435431976245"/>
						</Atom3d>
						<Bond ID="869" Mapping="409" Parent="187" Hidden="1" Connects="865,868" Visible="0"/>
						<Molecule ID="187" Mapping="409" Parent="2" Children="865,866,867,868,869,2122" Name="Sketch 23" XYZ="-0.0395900735535312,0.316720588421322,0.0395900735526664" Visible="0"/>
						<Atom3d ID="870" HasProperties="1" Mapping="409" Parent="189" UserID="277" DisplayStyle="Line" XYZ="0.507993350938064,0.418287898217526,-0.593211025590013" Connections="872,874" ForcefieldType="o2*" Charge="-0.82" Components="O" Visible="0">
							<Properties Force="-125.035643929034,183.530695287919,-689.851452909226" RelativeVelocity="-0.193609765691045,0.0727487681393957,0.193691116090071"/>
						</Atom3d>
						<Atom3d ID="871" HasProperties="1" Mapping="409" Parent="189" UserID="278" DisplayStyle="Line" Hidden="1" XYZ="0.554182894663937,0.416295375367005,-0.598644844934698" Connections="872" ForcefieldType="h1o" Charge="0.41" Components="H" Visible="0">
							<Properties Force="-26.0911163634434,54.6877113634697,62.5824068254752" RelativeVelocity="0.0406155770803996,0.202873803467973,0.182512492101025"/>
						</Atom3d>
						<Bond ID="872" Mapping="409" Parent="189" Hidden="1" Connects="870,871" Visible="0"/>
						<Atom3d ID="873" HasProperties="1" Mapping="409" Parent="189" UserID="279" DisplayStyle="Line" Hidden="1" XYZ="0.504897880684409,0.409369229943884,-0.548566648488765" Connections="874" ForcefieldType="h1o" Charge="0.41" Components="H" Visible="0">
							<Properties Force="-16.1729722526998,-110.438907765793,277.046714913432" RelativeVelocity="-0.154188172005515,-0.540491554006255,0.538210231940694"/>
						</Atom3d>
						<Bond ID="874" Mapping="409" Parent="189" Hidden="1" Connects="870,873" Visible="0"/>
						<Molecule ID="189" Mapping="409" Parent="2" Children="870,871,872,873,874,2123" Name="Sketch 23" XYZ="-0.0395900735535312,0.316720588421322,0.0395900735526664" Visible="0"/>
						<Atom3d ID="875" HasProperties="1" Mapping="409" Parent="191" UserID="280" DisplayStyle="Line" XYZ="1.03928982596849,-0.759283613580768,0.8991091081874" Connections="877,879" ForcefieldType="o2*" Charge="-0.82" Components="O" Visible="0">
							<Properties Force="372.996041286396,-11.2239639190353,-24.2246496342577" RelativeVelocity="0.0285771347126637,-0.345740215856057,0.0196790852522205"/>
						</Atom3d>
						<Atom3d ID="876" HasProperties="1" Mapping="409" Parent="191" UserID="281" DisplayStyle="Line" Hidden="1" XYZ="1.07275472251471,-0.782840463412758,0.875872985837577" Connections="877" ForcefieldType="h1o" Charge="0.41" Components="H" Visible="0">
							<Properties Force="-46.459757379717,108.381227645833,259.065660526332" RelativeVelocity="1.55886985456224,0.763467719943569,0.140776262242194"/>
						</Atom3d>
						<Bond ID="877" Mapping="409" Parent="191" Hidden="1" Connects="875,876" Visible="0"/>
						<Atom3d ID="878" HasProperties="1" Mapping="409" Parent="191" UserID="282" DisplayStyle="Line" Hidden="1" XYZ="1.01699287293117,-0.742533600087988,0.862503341542666" Connections="879" ForcefieldType="h1o" Charge="0.41" Components="H" Visible="0">
							<Properties Force="-70.5216683393508,46.0309543141872,-140.690985672596" RelativeVelocity="0.494840525922955,-0.0721718928975564,-0.0515864860941754"/>
						</Atom3d>
						<Bond ID="879" Mapping="409" Parent="191" Hidden="1" Connects="875,878" Visible="0"/>
						<Molecule ID="191" Mapping="409" Parent="2" Children="875,876,877,878,879,2124" Name="Sketch 23" XYZ="-0.0395900735535312,0.316720588421322,0.0395900735526664" Visible="0"/>
						<Atom3d ID="880" HasProperties="1" Mapping="409" Parent="193" UserID="283" DisplayStyle="Line" XYZ="3.06169559214113,3.46254951436896,2.93903966877349" Connections="882,884" ForcefieldType="o2*" Charge="-0.82" Components="O" Visible="0">
							<Properties Force="-112.058606206217,13.3234128194398,-154.757404817836" RelativeVelocity="-0.110516539284545,0.525740641605156,-0.1639313588465"/>
						</Atom3d>
						<Atom3d ID="881" HasProperties="1" Mapping="409" Parent="193" UserID="284" DisplayStyle="Line" Hidden="1" XYZ="3.08625009723447,3.43261764247842,2.91475805293785" Connections="882" ForcefieldType="h1o" Charge="0.41" Components="H" Visible="0">
							<Properties Force="142.681539162384,17.2078266869717,1.74496756452329" RelativeVelocity="1.63867608378733,-0.755192218801486,0.79631012364111"/>
						</Atom3d>
						<Bond ID="882" Mapping="409" Parent="193" Hidden="1" Connects="880,881" Visible="0"/>
						<Atom3d ID="883" HasProperties="1" Mapping="409" Parent="193" UserID="285" DisplayStyle="Line" Hidden="1" XYZ="3.01963594278165,3.44447407128579,2.92982690953276" Connections="884" ForcefieldType="h1o" Charge="0.41" Components="H" Visible="0">
							<Properties Force="96.0006120454096,52.4542040803594,276.686411953319" RelativeVelocity="0.609789093142655,0.521524219584192,1.45925019192661"/>
						</Atom3d>
						<Bond ID="884" Mapping="409" Parent="193" Hidden="1" Connects="880,883" Visible="0"/>
						<Molecule ID="193" Mapping="409" Parent="2" Children="880,881,882,883,884,2125" Name="Sketch 23" XYZ="-0.0395900735535312,0.316720588421322,0.0395900735526664" Visible="0"/>
						<Atom3d ID="885" HasProperties="1" Mapping="409" Parent="195" UserID="286" DisplayStyle="Line" XYZ="-0.662253315607287,-0.857017448284457,-2.56996467578944" Connections="887,889" ForcefieldType="o2*" Charge="-0.82" Components="O" Visible="0">
							<Properties Force="565.197308398945,364.300016822309,-17.3177916326472" RelativeVelocity="-0.103502146230267,0.0210988019186392,-0.0791847629728089"/>
						</Atom3d>
						<Atom3d ID="886" HasProperties="1" Mapping="409" Parent="195" UserID="287" DisplayStyle="Line" Hidden="1" XYZ="-0.639379116533854,-0.883914081236097,-2.53938840941077" Connections="887" ForcefieldType="h1o" Charge="0.41" Components="H" Visible="0">
							<Properties Force="-77.7845243765564,61.751961768068,-83.4852379868744" RelativeVelocity="-0.973252209269493,-0.338760707010569,-0.935087446347792"/>
						</Atom3d>
						<Bond ID="887" Mapping="409" Parent="195" Hidden="1" Connects="885,886" Visible="0"/>
						<Atom3d ID="888" HasProperties="1" Mapping="409" Parent="195" UserID="288" DisplayStyle="Line" Hidden="1" XYZ="-0.628518713345706,-0.823833217043488,-2.57673161275722" Connections="889" ForcefieldType="h1o" Charge="0.41" Components="H" Visible="0">
							<Properties Force="-361.35658722877,-299.342564577924,151.642182217885" RelativeVelocity="-1.28022314089016,-0.507431264048237,-0.790119193447038"/>
						</Atom3d>
						<Bond ID="889" Mapping="409" Parent="195" Hidden="1" Connects="885,888" Visible="0"/>
						<Molecule ID="195" Mapping="409" Parent="2" Children="885,886,887,888,889,2126" Name="Sketch 23" XYZ="-0.0395900735535312,0.316720588421322,0.0395900735526664" Visible="0"/>
						<Atom3d ID="890" HasProperties="1" Mapping="409" Parent="197" UserID="289" DisplayStyle="Line" XYZ="1.52061708893845,4.36307157197424,1.51453668619228" Connections="892,894" ForcefieldType="o2*" Charge="-0.82" Components="O" Visible="0">
							<Properties Force="9.40124431725948,393.640420506195,225.172700237266" RelativeVelocity="-0.105970146533598,0.0162594232984648,0.109072300296891"/>
						</Atom3d>
						<Atom3d ID="891" HasProperties="1" Mapping="409" Parent="197" UserID="290" DisplayStyle="Line" Hidden="1" XYZ="1.51021758557548,4.32828615505764,1.54138266241183" Connections="892" ForcefieldType="h1o" Charge="0.41" Components="H" Visible="0">
							<Properties Force="-134.941340091688,-407.551064534087,121.337506968579" RelativeVelocity="0.929536258657163,0.519076443978726,1.30381504654445"/>
						</Atom3d>
						<Bond ID="892" Mapping="409" Parent="197" Hidden="1" Connects="890,891" Visible="0"/>
						<Atom3d ID="893" HasProperties="1" Mapping="409" Parent="197" UserID="291" DisplayStyle="Line" Hidden="1" XYZ="1.55515755486669,4.34544459141525,1.49030173178779" Connections="894" ForcefieldType="h1o" Charge="0.41" Components="H" Visible="0">
							<Properties Force="195.577904635003,-303.716022005295,-194.035227739438" RelativeVelocity="1.10776383788016,-0.662689116703755,-0.134074375449464"/>
						</Atom3d>
						<Bond ID="894" Mapping="409" Parent="197" Hidden="1" Connects="890,893" Visible="0"/>
						<Molecule ID="197" Mapping="409" Parent="2" Children="890,891,892,893,894,2127" Name="Sketch 23" XYZ="-0.0395900735535312,0.316720588421322,0.0395900735526664" Visible="0"/>
						<Atom3d ID="895" HasProperties="1" Mapping="409" Parent="199" UserID="292" DisplayStyle="Line" XYZ="4.45213842054537,1.48366001106856,2.30478669516651" Connections="897,899" ForcefieldType="o2*" Charge="-0.82" Components="O" Visible="0">
							<Properties Force="46.0532649290146,-18.9642994967202,257.869586527225" RelativeVelocity="-0.327856513421509,-0.241633733625036,0.0996355254573421"/>
						</Atom3d>
						<Atom3d ID="896" HasProperties="1" Mapping="409" Parent="199" UserID="293" DisplayStyle="Line" Hidden="1" XYZ="4.48182933881741,1.46072398537764,2.33305234751435" Connections="897" ForcefieldType="h1o" Charge="0.41" Components="H" Visible="0">
							<Properties Force="-250.259895851873,260.33653558566,-22.6523520343195" RelativeVelocity="0.116536922417835,-1.00785061832735,0.61720186483454"/>
						</Atom3d>
						<Bond ID="897" Mapping="409" Parent="199" Hidden="1" Connects="895,896" Visible="0"/>
						<Atom3d ID="898" HasProperties="1" Mapping="409" Parent="199" UserID="294" DisplayStyle="Line" Hidden="1" XYZ="4.43358739248197,1.51653586605921,2.33273556435562" Connections="899" ForcefieldType="h1o" Charge="0.41" Components="H" Visible="0">
							<Properties Force="347.283755215565,-247.232432661562,-284.434109497652" RelativeVelocity="-0.386808897470438,0.475731167810959,1.19493171251047"/>
						</Atom3d>
						<Bond ID="899" Mapping="409" Parent="199" Hidden="1" Connects="895,898" Visible="0"/>
						<Molecule ID="199" Mapping="409" Parent="2" Children="895,896,897,898,899,2128" Name="Sketch 23" XYZ="-0.0395900735535312,0.316720588421322,0.0395900735526664" Visible="0"/>
						<Atom3d ID="900" HasProperties="1" Mapping="409" Parent="201" UserID="295" DisplayStyle="Line" XYZ="-1.07905161466751,-1.54011619794526,0.0890557990943509" Connections="902,904" ForcefieldType="o2*" Charge="-0.82" Components="O" Visible="0">
							<Properties Force="-195.930604377491,20.1242527378221,200.106436138139" RelativeVelocity="-0.00504380081954262,-0.0935895781996121,-0.138966703249883"/>
						</Atom3d>
						<Atom3d ID="901" HasProperties="1" Mapping="409" Parent="201" UserID="296" DisplayStyle="Line" Hidden="1" XYZ="-1.09600403677426,-1.49703574975682,0.0821536259693129" Connections="902" ForcefieldType="h1o" Charge="0.41" Components="H" Visible="0">
							<Properties Force="73.9526301072951,-181.020787602446,-17.4476805037983" RelativeVelocity="0.865008281537298,1.3343301847205,0.705566715281375"/>
						</Atom3d>
						<Bond ID="902" Mapping="409" Parent="201" Hidden="1" Connects="900,901" Visible="0"/>
						<Atom3d ID="903" HasProperties="1" Mapping="409" Parent="201" UserID="297" DisplayStyle="Line" Hidden="1" XYZ="-1.11230907549986,-1.55769145843313,0.117620031546247" Connections="904" ForcefieldType="h1o" Charge="0.41" Components="H" Visible="0">
							<Properties Force="220.511948414664,189.856747507872,-163.726074448616" RelativeVelocity="0.81754396395312,-0.126034362379522,0.463014648280617"/>
						</Atom3d>
						<Bond ID="904" Mapping="409" Parent="201" Hidden="1" Connects="900,903" Visible="0"/>
						<Molecule ID="201" Mapping="409" Parent="2" Children="900,901,902,903,904,2129" Name="Sketch 23" XYZ="-0.0395900735535312,0.316720588421322,0.0395900735526664" Visible="0"/>
						<Atom3d ID="905" HasProperties="1" Mapping="409" Parent="203" UserID="298" DisplayStyle="Line" XYZ="3.02153040567513,0.81807121500751,-1.77261491287794" Connections="907,909" ForcefieldType="o2*" Charge="-0.82" Components="O" Visible="0">
							<Properties Force="744.143694590597,71.3173710611179,-31.3240829309666" RelativeVelocity="-0.209288034903208,-0.25807517761713,-0.132969813978868"/>
						</Atom3d>
						<Atom3d ID="906" HasProperties="1" Mapping="409" Parent="203" UserID="299" DisplayStyle="Line" Hidden="1" XYZ="3.05005969508986,0.781091716633406,-1.77582031068167" Connections="907" ForcefieldType="h1o" Charge="0.41" Components="H" Visible="0">
							<Properties Force="-263.842257752207,231.927052765179,-124.157196587645" RelativeVelocity="-1.60886428523552,-0.0136044449436338,0.87121401904605"/>
						</Atom3d>
						<Bond ID="907" Mapping="409" Parent="203" Hidden="1" Connects="905,906" Visible="0"/>
						<Atom3d ID="908" HasProperties="1" Mapping="409" Parent="203" UserID="300" DisplayStyle="Line" Hidden="1" XYZ="3.05303933194307,0.852388134132343,-1.78308406495127" Connections="909" ForcefieldType="h1o" Charge="0.41" Components="H" Visible="0">
							<Properties Force="-397.665770138312,-330.478945721758,45.4875289437542" RelativeVelocity="0.0307254299382505,-0.71880184244205,-1.17335936099045"/>
						</Atom3d>
						<Bond ID="909" Mapping="409" Parent="203" Hidden="1" Connects="905,908" Visible="0"/>
						<Molecule ID="203" Mapping="409" Parent="2" Children="905,906,907,908,909,2130" Name="Sketch 23" XYZ="0.443974360076758,-0.280517577748721,0.0395900735526664" Visible="0"/>
						<Atom3d ID="910" HasProperties="1" Mapping="409" Parent="205" UserID="301" DisplayStyle="Line" XYZ="0.149663008351411,-1.09307084545293,-0.36965316289638" Connections="912,914" ForcefieldType="o2*" Charge="-0.82" Components="O" Visible="0">
							<Properties Force="-743.385358682292,-275.146432408195,-457.579700715912" RelativeVelocity="0.12211695957855,0.103686629278631,0.114861894687498"/>
						</Atom3d>
						<Atom3d ID="911" HasProperties="1" Mapping="409" Parent="205" UserID="302" DisplayStyle="Line" Hidden="1" XYZ="0.16461750216804,-1.08198036071351,-0.413084466652381" Connections="912" ForcefieldType="h1o" Charge="0.41" Components="H" Visible="0">
							<Properties Force="-187.277349081998,-127.552097488057,213.961255533083" RelativeVelocity="-0.423055734608028,1.29186691787939,0.378963319346514"/>
						</Atom3d>
						<Bond ID="912" Mapping="409" Parent="205" Hidden="1" Connects="910,911" Visible="0"/>
						<Atom3d ID="913" HasProperties="1" Mapping="409" Parent="205" UserID="303" DisplayStyle="Line" Hidden="1" XYZ="0.105428860631796,-1.10972973287458,-0.380551418249723" Connections="914" ForcefieldType="h1o" Charge="0.41" Components="H" Visible="0">
							<Properties Force="815.537966762382,319.478042334175,99.8039668430083" RelativeVelocity="0.451367547677333,0.0994284166903348,1.27071283312857"/>
						</Atom3d>
						<Bond ID="914" Mapping="409" Parent="205" Hidden="1" Connects="910,913" Visible="0"/>
						<Molecule ID="205" Mapping="409" Parent="2" Children="910,911,912,913,914,2131" Name="Sketch 23" XYZ="-0.0395900735535312,0.316720588421322,0.0395900735526664" Visible="0"/>
						<Atom3d ID="915" HasProperties="1" Mapping="409" Parent="207" UserID="304" DisplayStyle="Line" XYZ="-0.259209286505374,0.278972208341733,0.314711293323412" Connections="917,919" ForcefieldType="o2*" Charge="-0.82" Components="O" Visible="0">
							<Properties Force="-10.4634317404929,184.216088438087,20.1803499679284" RelativeVelocity="0.141304372910076,-0.069092255668268,0.27898480569034"/>
						</Atom3d>
						<Atom3d ID="916" HasProperties="1" Mapping="409" Parent="207" UserID="305" DisplayStyle="Line" Hidden="1" XYZ="-0.232413453530576,0.245320923815093,0.297999423732607" Connections="917" ForcefieldType="h1o" Charge="0.41" Components="H" Visible="0">
							<Properties Force="29.5782072998571,-117.069406352721,74.1357301305476" RelativeVelocity="-0.531019205424821,0.181367971189627,-0.0107927522272406"/>
						</Atom3d>
						<Bond ID="917" Mapping="409" Parent="207" Hidden="1" Connects="915,916" Visible="0"/>
						<Atom3d ID="918" HasProperties="1" Mapping="409" Parent="207" UserID="306" DisplayStyle="Line" Hidden="1" XYZ="-0.292526174890364,0.254753036522009,0.33619430216017" Connections="919" ForcefieldType="h1o" Charge="0.41" Components="H" Visible="0">
							<Properties Force="93.0495303051974,-56.5311040155394,10.3089919759493" RelativeVelocity="0.622726288302155,-0.189921579283885,0.97473076767021"/>
						</Atom3d>
						<Bond ID="919" Mapping="409" Parent="207" Hidden="1" Connects="915,918" Visible="0"/>
						<Molecule ID="207" Mapping="409" Parent="2" Children="915,916,917,918,919,2132" Name="Sketch 23" XYZ="-0.299415739384731,0.553089772011279,0.0395900735526664" Visible="0"/>
						<Atom3d ID="920" HasProperties="1" Mapping="409" Parent="209" UserID="307" DisplayStyle="Line" XYZ="0.833454663624956,0.0382133111250504,-1.11614949205558" Connections="922,924" ForcefieldType="o2*" Charge="-0.82" Components="O" Visible="0">
							<Properties Force="44.5338831214498,114.84321661188,122.949600467585" RelativeVelocity="-0.107350612115008,-0.263366784474673,0.22489267345662"/>
						</Atom3d>
						<Atom3d ID="921" HasProperties="1" Mapping="409" Parent="209" UserID="308" DisplayStyle="Line" Hidden="1" XYZ="0.866335845736262,0.0196228675229674,-1.14180171452509" Connections="922" ForcefieldType="h1o" Charge="0.41" Components="H" Visible="0">
							<Properties Force="39.0083026097717,-78.1550103704636,-141.501667619537" RelativeVelocity="-0.463251017638858,0.586557698557394,-0.448446188466735"/>
						</Atom3d>
						<Bond ID="922" Mapping="409" Parent="209" Hidden="1" Connects="920,921" Visible="0"/>
						<Atom3d ID="923" HasProperties="1" Mapping="409" Parent="209" UserID="309" DisplayStyle="Line" Hidden="1" XYZ="0.802356046370711,0.00461237445760537,-1.11494619871689" Connections="924" ForcefieldType="h1o" Charge="0.41" Components="H" Visible="0">
							<Properties Force="-100.521048563634,-123.712169776409,-90.4573937669432" RelativeVelocity="-0.192900216618324,0.28602111171864,-0.427518970090234"/>
						</Atom3d>
						<Bond ID="924" Mapping="409" Parent="209" Hidden="1" Connects="920,923" Visible="0"/>
						<Molecule ID="209" Mapping="409" Parent="2" Children="920,921,922,923,924,2133" Name="Sketch 23" XYZ="-0.0395900735535312,0.316720588421322,0.0395900735526664" Visible="0"/>
						<Atom3d ID="925" HasProperties="1" Mapping="409" Parent="211" UserID="310" DisplayStyle="Line" XYZ="1.50616144859457,-0.41688386500182,-0.532509919325591" Connections="927,929" ForcefieldType="o2*" Charge="-0.82" Components="O" Visible="0">
							<Properties Force="296.324932581206,1238.26051635976,-476.03522256372" RelativeVelocity="0.224031180415348,-0.0581244728670566,-0.227032796484174"/>
						</Atom3d>
						<Atom3d ID="926" HasProperties="1" Mapping="409" Parent="211" UserID="311" DisplayStyle="Line" Hidden="1" XYZ="1.55331173723764,-0.409527050560317,-0.529771983491143" Connections="927" ForcefieldType="h1o" Charge="0.41" Components="H" Visible="0">
							<Properties Force="-584.37731910904,-203.384524789542,-52.8825002061093" RelativeVelocity="0.556409222494354,0.458106919239162,0.44481077314921"/>
						</Atom3d>
						<Bond ID="927" Mapping="409" Parent="211" Hidden="1" Connects="925,926" Visible="0"/>
						<Atom3d ID="928" HasProperties="1" Mapping="409" Parent="211" UserID="312" DisplayStyle="Line" Hidden="1" XYZ="1.50044545307936,-0.45538211240076,-0.511662511693781" Connections="929" ForcefieldType="h1o" Charge="0.41" Components="H" Visible="0">
							<Properties Force="-6.26280327714854,-1039.43848373794,599.210894586233" RelativeVelocity="0.302842194625948,-0.939439726500191,-0.819843364262311"/>
						</Atom3d>
						<Bond ID="929" Mapping="409" Parent="211" Hidden="1" Connects="925,928" Visible="0"/>
						<Molecule ID="211" Mapping="409" Parent="2" Children="925,926,927,928,929,2134" Name="Sketch 23" XYZ="-0.0395900735535312,0.316720588421322,0.0395900735526664" Visible="0"/>
						<Atom3d ID="930" HasProperties="1" Mapping="409" Parent="213" UserID="313" DisplayStyle="Line" XYZ="1.01254214615723,-1.41254834900481,1.58200733343134" Connections="932,934" ForcefieldType="o2*" Charge="-0.82" Components="O" Visible="0">
							<Properties Force="102.433159075626,-26.4234900414282,-694.109333161202" RelativeVelocity="0.00567889440139405,-0.194628074786249,-0.00855962746789365"/>
						</Atom3d>
						<Atom3d ID="931" HasProperties="1" Mapping="409" Parent="213" UserID="314" DisplayStyle="Line" Hidden="1" XYZ="1.04183286569137,-1.40556162576894,1.5460335920818" Connections="932" ForcefieldType="h1o" Charge="0.41" Components="H" Visible="0">
							<Properties Force="-42.8244798823456,49.8712558365622,431.314427005588" RelativeVelocity="0.448586519372524,0.7012983932668,0.747911005261094"/>
						</Atom3d>
						<Bond ID="932" Mapping="409" Parent="213" Hidden="1" Connects="930,931" Visible="0"/>
						<Atom3d ID="933" HasProperties="1" Mapping="409" Parent="213" UserID="315" DisplayStyle="Line" Hidden="1" XYZ="0.977081402917799,-1.42263905636783,1.5530479849449" Connections="934" ForcefieldType="h1o" Charge="0.41" Components="H" Visible="0">
							<Properties Force="-41.0298701516843,-36.03644526242,262.723918078694" RelativeVelocity="0.419490987342782,0.47844971497528,-0.22634478937837"/>
						</Atom3d>
						<Bond ID="934" Mapping="409" Parent="213" Hidden="1" Connects="930,933" Visible="0"/>
						<Molecule ID="213" Mapping="409" Parent="2" Children="930,931,932,933,934,2135" Name="Sketch 23" XYZ="0.167909590131108,0.439416042498551,0.0395900735526664" Visible="0"/>
						<Atom3d ID="935" HasProperties="1" Mapping="409" Parent="215" UserID="316" DisplayStyle="Line" XYZ="1.6379701065687,1.94644653442669,4.24265388514124" Connections="937,939" ForcefieldType="o2*" Charge="-0.82" Components="O" Visible="0">
							<Properties Force="599.786279446017,-50.2674138471108,320.707718807373" RelativeVelocity="-0.0577395254939399,-0.0413257158422274,0.0382553014302267"/>
						</Atom3d>
						<Atom3d ID="936" HasProperties="1" Mapping="409" Parent="215" UserID="317" DisplayStyle="Line" Hidden="1" XYZ="1.64304547103359,1.89976720591733,4.23979060020547" Connections="937" ForcefieldType="h1o" Charge="0.41" Components="H" Visible="0">
							<Properties Force="166.343490648704,496.473806436171,8.76055046012282" RelativeVelocity="-0.981619279308862,0.228132612078424,-0.910109522311873"/>
						</Atom3d>
						<Bond ID="937" Mapping="409" Parent="215" Hidden="1" Connects="935,936" Visible="0"/>
						<Atom3d ID="938" HasProperties="1" Mapping="409" Parent="215" UserID="318" DisplayStyle="Line" Hidden="1" XYZ="1.68149896129645,1.96308222745723,4.25643785361183" Connections="939" ForcefieldType="h1o" Charge="0.41" Components="H" Visible="0">
							<Properties Force="-598.974656677494,-443.666864268883,-396.757523477517" RelativeVelocity="-1.20130743386169,0.216242169794313,-0.859359944280698"/>
						</Atom3d>
						<Bond ID="939" Mapping="409" Parent="215" Hidden="1" Connects="935,938" Visible="0"/>
						<Molecule ID="215" Mapping="409" Parent="2" Children="935,936,937,938,939,2136" Name="Sketch 23" XYZ="0.0124984757696349,0.387618895225662,0.0395900735526664" Visible="0"/>
						<Atom3d ID="940" HasProperties="1" Mapping="409" Parent="217" UserID="319" DisplayStyle="Line" XYZ="1.26501032914343,1.73684388834129,-0.701777568088449" Connections="942,944" ForcefieldType="o2*" Charge="-0.82" Components="O" Visible="0">
							<Properties Force="373.551789308408,-125.184536245627,97.7548219906297" RelativeVelocity="0.0118474916573249,-0.0329123362919691,-0.21850706045671"/>
						</Atom3d>
						<Atom3d ID="941" HasProperties="1" Mapping="409" Parent="217" UserID="320" DisplayStyle="Line" Hidden="1" XYZ="1.2596458222447,1.76970090818039,-0.669739699337159" Connections="942" ForcefieldType="h1o" Charge="0.41" Components="H" Visible="0">
							<Properties Force="13.5389010192205,104.66666184494,15.0650847494811" RelativeVelocity="0.680451027778053,0.0755441704176635,-0.113649196982559"/>
						</Atom3d>
						<Bond ID="942" Mapping="409" Parent="217" Hidden="1" Connects="940,941" Visible="0"/>
						<Atom3d ID="943" HasProperties="1" Mapping="409" Parent="217" UserID="321" DisplayStyle="Line" Hidden="1" XYZ="1.30987676089129,1.72310435759339,-0.691625555545872" Connections="944" ForcefieldType="h1o" Charge="0.41" Components="H" Visible="0">
							<Properties Force="-718.70682902916,108.345597936898,-181.10940710541" RelativeVelocity="0.645441907591906,-0.0438729518493948,0.914199496336157"/>
						</Atom3d>
						<Bond ID="944" Mapping="409" Parent="217" Hidden="1" Connects="940,943" Visible="0"/>
						<Molecule ID="217" Mapping="409" Parent="2" Children="940,941,942,943,944,2137" Name="Sketch 23" XYZ="0.101148828771703,0.340177072289028,0.0395900735526664" Visible="0"/>
						<Atom3d ID="945" HasProperties="1" Mapping="409" Parent="219" UserID="322" DisplayStyle="Line" XYZ="-2.30244349365922,-1.59980211061609,3.28506342131683" Connections="947,949" ForcefieldType="o2*" Charge="-0.82" Components="O" Visible="0">
							<Properties Force="-200.930822704127,60.0298040940766,123.176184588913" RelativeVelocity="0.0785515597411278,-0.0456998320308587,-0.145100688610921"/>
						</Atom3d>
						<Atom3d ID="946" HasProperties="1" Mapping="409" Parent="219" UserID="323" DisplayStyle="Line" Hidden="1" XYZ="-2.34045354845783,-1.62316875642544,3.27123326202329" Connections="947" ForcefieldType="h1o" Charge="0.41" Components="H" Visible="0">
							<Properties Force="-15.1377742953217,150.801287598324,-164.336118207253" RelativeVelocity="1.04859190461267,0.117450761742345,0.790389809622708"/>
						</Atom3d>
						<Bond ID="947" Mapping="409" Parent="219" Hidden="1" Connects="945,946" Visible="0"/>
						<Atom3d ID="948" HasProperties="1" Mapping="409" Parent="219" UserID="324" DisplayStyle="Line" Hidden="1" XYZ="-2.28606655277303,-1.63453924682127,3.31022817836579" Connections="949" ForcefieldType="h1o" Charge="0.41" Components="H" Visible="0">
							<Properties Force="288.462362540817,-89.8533906427189,-25.5065795508553" RelativeVelocity="0.773886528863792,-0.342946128938228,-0.881189940285159"/>
						</Atom3d>
						<Bond ID="949" Mapping="409" Parent="219" Hidden="1" Connects="945,948" Visible="0"/>
						<Molecule ID="219" Mapping="409" Parent="2" Children="945,946,947,948,949,2138" Name="Sketch 23" XYZ="-0.0395900735535312,0.316720588421322,0.0395900735526664" Visible="0"/>
						<Atom3d ID="950" HasProperties="1" Mapping="409" Parent="221" UserID="325" DisplayStyle="Line" XYZ="0.275506852196226,0.580657394192899,1.0575456431972" Connections="952,954" ForcefieldType="o2*" Charge="-0.82" Components="O" Visible="0">
							<Properties Force="443.28685277892,-603.107328709307,8.41866304479379" RelativeVelocity="-0.238105904208672,-0.191482912884092,-0.436910894293726"/>
						</Atom3d>
						<Atom3d ID="951" HasProperties="1" Mapping="409" Parent="221" UserID="326" DisplayStyle="Line" Hidden="1" XYZ="0.322806106275348,0.575411776612567,1.06077379537227" Connections="952" ForcefieldType="h1o" Charge="0.41" Components="H" Visible="0">
							<Properties Force="-518.15641097729,210.19312312814,-64.1787285452389" RelativeVelocity="-0.393666238373088,-0.0510249853589819,-0.779367585966693"/>
						</Atom3d>
						<Bond ID="952" Mapping="409" Parent="221" Hidden="1" Connects="950,951" Visible="0"/>
						<Atom3d ID="953" HasProperties="1" Mapping="409" Parent="221" UserID="327" DisplayStyle="Line" Hidden="1" XYZ="0.265611852577085,0.538224276815377,1.03910666351225" Connections="954" ForcefieldType="h1o" Charge="0.41" Components="H" Visible="0">
							<Properties Force="-1.20033288398572,283.928962242359,81.7077304858862" RelativeVelocity="-0.281415240103318,-0.172036912345707,1.20342881235226"/>
						</Atom3d>
						<Bond ID="954" Mapping="409" Parent="221" Hidden="1" Connects="950,953" Visible="0"/>
						<Molecule ID="221" Mapping="409" Parent="2" Children="950,951,952,953,954,2139" Name="Sketch 23" XYZ="-0.0395900735535312,0.316720588421322,0.0395900735526664" Visible="0"/>
						<Atom3d ID="955" HasProperties="1" Mapping="409" Parent="223" UserID="328" DisplayStyle="Line" XYZ="-4.29572471156059,6.51543526504563,-0.77985813860865" Connections="957,959" ForcefieldType="o2*" Charge="-0.82" Components="O" Visible="0">
							<Properties Force="-470.487166323343,-706.344530537823,297.158864520445" RelativeVelocity="-0.0734026985150726,0.140092863206632,0.193055731493575"/>
						</Atom3d>
						<Atom3d ID="956" HasProperties="1" Mapping="409" Parent="223" UserID="329" DisplayStyle="Line" Hidden="1" XYZ="-4.30514238151519,6.47401788124604,-0.757591574356388" Connections="957" ForcefieldType="h1o" Charge="0.41" Components="H" Visible="0">
							<Properties Force="208.059962697558,401.872285394149,-244.829359667017" RelativeVelocity="-0.989018754093442,-0.393148383571457,-0.667854719926432"/>
						</Atom3d>
						<Bond ID="957" Mapping="409" Parent="223" Hidden="1" Connects="955,956" Visible="0"/>
						<Atom3d ID="958" HasProperties="1" Mapping="409" Parent="223" UserID="330" DisplayStyle="Line" Hidden="1" XYZ="-4.28119823381131,6.53667750773316,-0.741644956494198" Connections="959" ForcefieldType="h1o" Charge="0.41" Components="H" Visible="0">
							<Properties Force="148.320905553713,221.144676954009,24.3751234086841" RelativeVelocity="0.00109398595034209,-0.256319663037353,-0.17716364856111"/>
						</Atom3d>
						<Bond ID="959" Mapping="409" Parent="223" Hidden="1" Connects="955,958" Visible="0"/>
						<Molecule ID="223" Mapping="409" Parent="2" Children="955,956,957,958,959,2140" Name="Sketch 23" XYZ="0.167909590131108,0.439416042498551,0.0395900735526664" Visible="0"/>
						<Atom3d ID="960" HasProperties="1" Mapping="409" Parent="225" UserID="331" DisplayStyle="Line" XYZ="1.00398318976721,0.920751151891515,-1.18834434925809" Connections="962,964" ForcefieldType="o2*" Charge="-0.82" Components="O" Visible="0">
							<Properties Force="-6.2294895576557,314.73496481651,-214.067843563005" RelativeVelocity="-0.0590696252426575,-0.0303777708724545,-0.256027608913919"/>
						</Atom3d>
						<Atom3d ID="961" HasProperties="1" Mapping="409" Parent="225" UserID="332" DisplayStyle="Line" Hidden="1" XYZ="1.01962896789197,0.963099177158825,-1.20194506502288" Connections="962" ForcefieldType="h1o" Charge="0.41" Components="H" Visible="0">
							<Properties Force="-100.484225565472,-275.023277674762,212.9848893563" RelativeVelocity="-0.0203421679580694,0.30583099414655,0.802868094360966"/>
						</Atom3d>
						<Bond ID="962" Mapping="409" Parent="225" Hidden="1" Connects="960,961" Visible="0"/>
						<Atom3d ID="963" HasProperties="1" Mapping="409" Parent="225" UserID="333" DisplayStyle="Line" Hidden="1" XYZ="1.02458837212205,0.920364783814666,-1.14647151026965" Connections="964" ForcefieldType="h1o" Charge="0.41" Components="H" Visible="0">
							<Properties Force="26.4211961655359,-105.959015646037,-119.012947891092" RelativeVelocity="1.30580925959244,-0.592434756065095,0.920683747193954"/>
						</Atom3d>
						<Bond ID="964" Mapping="409" Parent="225" Hidden="1" Connects="960,963" Visible="0"/>
						<Molecule ID="225" Mapping="409" Parent="2" Children="960,961,962,963,964,2141" Name="Sketch 23" XYZ="0.148783541691397,0.292361931737312,0.0395900735526664" Visible="0"/>
						<Atom3d ID="965" HasProperties="1" Mapping="409" Parent="227" UserID="334" DisplayStyle="Line" XYZ="1.36784929927673,1.85168602300047,-3.34876798211624" Connections="967,969" ForcefieldType="o2*" Charge="-0.82" Components="O" Visible="0">
							<Properties Force="-877.08735654209,1675.03436742048,-48.5918865642304" RelativeVelocity="0.125581770562882,0.0457167695263085,0.110960818100398"/>
						</Atom3d>
						<Atom3d ID="966" HasProperties="1" Mapping="409" Parent="227" UserID="335" DisplayStyle="Line" Hidden="1" XYZ="1.32213035201861,1.8481186180624,-3.33757968890058" Connections="967" ForcefieldType="h1o" Charge="0.41" Components="H" Visible="0">
							<Properties Force="287.209130368148,-94.3025353360907,-19.9990544511338" RelativeVelocity="0.0646415666743987,0.164452675860596,0.331394105587723"/>
						</Atom3d>
						<Bond ID="967" Mapping="409" Parent="227" Hidden="1" Connects="965,966" Visible="0"/>
						<Atom3d ID="968" HasProperties="1" Mapping="409" Parent="227" UserID="336" DisplayStyle="Line" Hidden="1" XYZ="1.38135215061618,1.81103081606771,-3.34889461820602" Connections="969" ForcefieldType="h1o" Charge="0.41" Components="H" Visible="0">
							<Properties Force="458.529634991259,-1606.51377748385,40.3604685695348" RelativeVelocity="-0.0486728338444377,0.850803615863231,-0.2369988422987"/>
						</Atom3d>
						<Bond ID="969" Mapping="409" Parent="227" Hidden="1" Connects="965,968" Visible="0"/>
						<Molecule ID="227" Mapping="409" Parent="2" Children="965,966,967,968,969,2142" Name="Sketch 23" XYZ="-0.0395900735535312,0.316720588421322,0.0395900735526664" Visible="0"/>
						<Atom3d ID="970" HasProperties="1" Mapping="409" Parent="229" UserID="337" DisplayStyle="Line" XYZ="1.15591208832521,-0.0182129444515416,1.73147339704767" Connections="972,974" ForcefieldType="o2*" Charge="-0.82" Components="O" Visible="0">
							<Properties Force="-456.77582200261,267.166292557538,-568.850030050862" RelativeVelocity="0.0519020710379933,0.224710318159648,0.054771986843956"/>
						</Atom3d>
						<Atom3d ID="971" HasProperties="1" Mapping="409" Parent="229" UserID="338" DisplayStyle="Line" Hidden="1" XYZ="1.16905769064393,-0.0534894317273596,1.75641493706534" Connections="972" ForcefieldType="h1o" Charge="0.41" Components="H" Visible="0">
							<Properties Force="67.8355366581393,-389.806531458903,225.601635280493" RelativeVelocity="-0.712020912379101,-0.699071350164292,0.291141218449636"/>
						</Atom3d>
						<Bond ID="972" Mapping="409" Parent="229" Hidden="1" Connects="970,971" Visible="0"/>
						<Atom3d ID="973" HasProperties="1" Mapping="409" Parent="229" UserID="339" DisplayStyle="Line" Hidden="1" XYZ="1.13294856515089,-0.0404847352426896,1.69574014816539" Connections="974" ForcefieldType="h1o" Charge="0.41" Components="H" Visible="0">
							<Properties Force="468.893788366383,216.135038835873,439.865625079094" RelativeVelocity="0.469191780934167,0.265749186398567,-0.500957438847115"/>
						</Atom3d>
						<Bond ID="974" Mapping="409" Parent="229" Hidden="1" Connects="970,973" Visible="0"/>
						<Molecule ID="229" Mapping="409" Parent="2" Children="970,971,972,973,974,2143" Name="Sketch 23" XYZ="-0.0395900735535312,0.316720588421322,0.0395900735526664" Visible="0"/>
						<Atom3d ID="975" HasProperties="1" Mapping="409" Parent="231" UserID="340" DisplayStyle="Line" XYZ="-0.832213116497207,1.71060363568792,-0.783974039091867" Connections="977,979" ForcefieldType="o2*" Charge="-0.82" Components="O" Visible="0">
							<Properties Force="821.007671323083,-477.901533219856,-550.588084921169" RelativeVelocity="0.189499830467395,-0.152575517637485,-0.16557372520466"/>
						</Atom3d>
						<Atom3d ID="976" HasProperties="1" Mapping="409" Parent="231" UserID="341" DisplayStyle="Line" Hidden="1" XYZ="-0.801971907064385,1.73745330225387,-0.759715462290046" Connections="977" ForcefieldType="h1o" Charge="0.41" Components="H" Visible="0">
							<Properties Force="-152.435454408765,-330.953074552453,-80.7699341007065" RelativeVelocity="0.750274127966341,-0.0977091958711288,0.318938699601834"/>
						</Atom3d>
						<Bond ID="977" Mapping="409" Parent="231" Hidden="1" Connects="975,976" Visible="0"/>
						<Atom3d ID="978" HasProperties="1" Mapping="409" Parent="231" UserID="342" DisplayStyle="Line" Hidden="1" XYZ="-0.800326946693794,1.68409974705216,-0.809854560621997" Connections="979" ForcefieldType="h1o" Charge="0.41" Components="H" Visible="0">
							<Properties Force="-632.809872285476,678.76880091597,639.11289185548" RelativeVelocity="-0.832215386072672,-1.95105980329685,-0.0293198775513469"/>
						</Atom3d>
						<Bond ID="979" Mapping="409" Parent="231" Hidden="1" Connects="975,978" Visible="0"/>
						<Molecule ID="231" Mapping="409" Parent="2" Children="975,976,977,978,979,2144" Name="Sketch 23" XYZ="0.113779243082941,0.657741776959504,0.0395900735526664" Visible="0"/>
						<Atom3d ID="980" HasProperties="1" Mapping="409" Parent="233" UserID="343" DisplayStyle="Line" XYZ="1.56814878621003,0.933634799300721,-1.24022670563896" Connections="982,984" ForcefieldType="o2*" Charge="-0.82" Components="O" Visible="0">
							<Properties Force="746.739422320718,-243.481152928325,-53.5685456478788" RelativeVelocity="0.163597422028532,-0.112182673911855,-0.173140719158051"/>
						</Atom3d>
						<Atom3d ID="981" HasProperties="1" Mapping="409" Parent="233" UserID="344" DisplayStyle="Line" Hidden="1" XYZ="1.60518872037945,0.911053104111292,-1.26055601198329" Connections="982" ForcefieldType="h1o" Charge="0.41" Components="H" Visible="0">
							<Properties Force="-587.603075897267,303.84669883723,248.961342155664" RelativeVelocity="0.346302664159845,0.257943819385135,0.465825130712424"/>
						</Atom3d>
						<Bond ID="982" Mapping="409" Parent="233" Hidden="1" Connects="980,981" Visible="0"/>
						<Atom3d ID="983" HasProperties="1" Mapping="409" Parent="233" UserID="345" DisplayStyle="Line" Hidden="1" XYZ="1.55522650727951,0.958837572632311,-1.27681012310517" Connections="984" ForcefieldType="h1o" Charge="0.41" Components="H" Visible="0">
							<Properties Force="-165.304038540057,-108.721327831993,-54.3703875646335" RelativeVelocity="0.215356721255134,0.622518163769856,0.662368054225168"/>
						</Atom3d>
						<Bond ID="984" Mapping="409" Parent="233" Hidden="1" Connects="980,983" Visible="0"/>
						<Molecule ID="233" Mapping="409" Parent="2" Children="980,981,982,983,984,2145" Name="Sketch 23" XYZ="-0.0395900735535312,0.316720588421322,0.0395900735526664" Visible="0"/>
						<Atom3d ID="985" HasProperties="1" Mapping="409" Parent="235" UserID="346" DisplayStyle="Line" XYZ="-2.73011756611348,1.07577901416776,1.82651903357949" Connections="987,989" ForcefieldType="o2*" Charge="-0.82" Components="O" Visible="0">
							<Properties Force="-501.186160408878,177.576876415348,-161.324157890482" RelativeVelocity="-0.0757352607016882,0.0143482011609101,-0.350225114258274"/>
						</Atom3d>
						<Atom3d ID="986" HasProperties="1" Mapping="409" Parent="235" UserID="347" DisplayStyle="Line" Hidden="1" XYZ="-2.70660602671282,1.04009087602709,1.84239272241601" Connections="987" ForcefieldType="h1o" Charge="0.41" Components="H" Visible="0">
							<Properties Force="333.384595772941,-112.054267357732,203.690704623251" RelativeVelocity="0.521832206549103,-0.650133707452906,-0.00317582316593284"/>
						</Atom3d>
						<Bond ID="987" Mapping="409" Parent="235" Hidden="1" Connects="985,986" Visible="0"/>
						<Atom3d ID="988" HasProperties="1" Mapping="409" Parent="235" UserID="348" DisplayStyle="Line" Hidden="1" XYZ="-2.7724492299416,1.06398750546861,1.84292604198755" Connections="989" ForcefieldType="h1o" Charge="0.41" Components="H" Visible="0">
							<Properties Force="212.295444496617,57.0139667326257,-37.0058221685393" RelativeVelocity="0.899864055215514,1.17404846421355,0.494817978942181"/>
						</Atom3d>
						<Bond ID="989" Mapping="409" Parent="235" Hidden="1" Connects="985,988" Visible="0"/>
						<Molecule ID="235" Mapping="409" Parent="2" Children="985,986,987,988,989,2146" Name="Sketch 23" XYZ="-0.26332884135262,0.109220923437772,0.0395900735526664" Visible="0"/>
						<Atom3d ID="990" HasProperties="1" Mapping="409" Parent="237" UserID="349" DisplayStyle="Line" XYZ="0.859084009316318,0.660519086731264,0.643352033848389" Connections="992,994" ForcefieldType="o2*" Charge="-0.82" Components="O">
							<Properties Force="313.564141499248,-123.007078236666,-169.473057425269" RelativeVelocity="-0.248892800828836,0.385698979611373,0.134803845671757"/>
						</Atom3d>
						<Atom3d ID="991" HasProperties="1" Mapping="409" Parent="237" UserID="350" DisplayStyle="Line" Hidden="1" XYZ="0.841546052709625,0.65010949419315,0.683737199171326" Connections="992" ForcefieldType="h1o" Charge="0.41" Components="H">
							<Properties Force="-149.603524239151,30.4082754306556,252.11893783155" RelativeVelocity="-0.434406689071654,1.14186435726659,0.273289985982751"/>
						</Atom3d>
						<Bond ID="992" Mapping="409" Parent="237" Hidden="1" Connects="990,991"/>
						<Atom3d ID="993" HasProperties="1" Mapping="409" Parent="237" UserID="351" DisplayStyle="Line" Hidden="1" XYZ="0.891967337632337,0.627182505292543,0.6420978366358" Connections="994" ForcefieldType="h1o" Charge="0.41" Components="H">
							<Properties Force="-252.811426603205,161.651836638349,-128.79114997626" RelativeVelocity="0.647456977247926,0.106961957441618,-0.709563075062254"/>
						</Atom3d>
						<Bond ID="994" Mapping="409" Parent="237" Hidden="1" Connects="990,993"/>
						<Molecule ID="237" Mapping="409" Parent="2" Children="990,991,992,993,994,2147" Name="Sketch 23" XYZ="-0.0395900735535312,0.316720588421322,0.0395900735526664"/>
						<Atom3d ID="995" HasProperties="1" Mapping="409" Parent="239" UserID="352" DisplayStyle="Line" XYZ="-0.233296831125092,2.11500432011848,1.0762074788416" Connections="997,999" ForcefieldType="o2*" Charge="-0.82" Components="O" Visible="0">
							<Properties Force="0.950753503809365,-184.543608729673,247.012646583887" RelativeVelocity="-0.184982687877694,0.0689257287294464,-0.197629735293689"/>
						</Atom3d>
						<Atom3d ID="996" HasProperties="1" Mapping="409" Parent="239" UserID="353" DisplayStyle="Line" Hidden="1" XYZ="-0.207808991521221,2.12273946319554,1.03884887870234" Connections="997" ForcefieldType="h1o" Charge="0.41" Components="H" Visible="0">
							<Properties Force="66.8561994575517,121.838845017123,-235.898501373693" RelativeVelocity="-0.246234348777741,0.448373063177018,-0.33177221899988"/>
						</Atom3d>
						<Bond ID="997" Mapping="409" Parent="239" Hidden="1" Connects="995,996" Visible="0"/>
						<Atom3d ID="998" HasProperties="1" Mapping="409" Parent="239" UserID="354" DisplayStyle="Line" Hidden="1" XYZ="-0.235129684379481,2.15652187807455,1.09540434758219" Connections="999" ForcefieldType="h1o" Charge="0.41" Components="H" Visible="0">
							<Properties Force="-7.28140452825342,54.2333544529616,-97.751721791885" RelativeVelocity="0.154299540127514,-0.0593109658843905,0.789047259671379"/>
						</Atom3d>
						<Bond ID="999" Mapping="409" Parent="239" Hidden="1" Connects="995,998" Visible="0"/>
						<Molecule ID="239" Mapping="409" Parent="2" Children="995,996,997,998,999,2148" Name="Sketch 23" XYZ="-0.0395900735535312,0.316720588421322,0.0395900735526664" Visible="0"/>
						<Atom3d ID="1000" HasProperties="1" Mapping="409" Parent="241" UserID="355" DisplayStyle="Line" XYZ="1.54006091050551,0.106540040067417,0.228673526167678" Connections="1002,1004" ForcefieldType="o2*" Charge="-0.82" Components="O" Visible="0">
							<Properties Force="-364.449799792483,-845.134035566019,-375.930538480886" RelativeVelocity="-0.109513725661469,0.0231990064567748,0.13656239611045"/>
						</Atom3d>
						<Atom3d ID="1001" HasProperties="1" Mapping="409" Parent="241" UserID="356" DisplayStyle="Line" Hidden="1" XYZ="1.58119965345204,0.12335169489749,0.238684261307561" Connections="1002" ForcefieldType="h1o" Charge="0.41" Components="H" Visible="0">
							<Properties Force="289.812334511559,325.952817285219,39.4384921090613" RelativeVelocity="-0.697398687348462,-0.347258070604288,-0.176903384705567"/>
						</Atom3d>
						<Bond ID="1002" Mapping="409" Parent="241" Hidden="1" Connects="1000,1001" Visible="0"/>
						<Atom3d ID="1003" HasProperties="1" Mapping="409" Parent="241" UserID="357" DisplayStyle="Line" Hidden="1" XYZ="1.55276165983628,0.0707560970573314,0.200585364274544" Connections="1004" ForcefieldType="h1o" Charge="0.41" Components="H" Visible="0">
							<Properties Force="-134.231360272909,415.795730983649,108.760703841573" RelativeVelocity="-0.269226221933861,-0.919417419300348,0.369614963237137"/>
						</Atom3d>
						<Bond ID="1004" Mapping="409" Parent="241" Hidden="1" Connects="1000,1003" Visible="0"/>
						<Molecule ID="241" Mapping="409" Parent="2" Children="1000,1001,1002,1003,1004,2149" Name="Sketch 23" XYZ="-0.0395900735535312,0.316720588421322,0.0395900735526664" Visible="0"/>
						<Atom3d ID="1005" HasProperties="1" Mapping="409" Parent="243" UserID="358" DisplayStyle="Line" XYZ="-0.692543189862269,0.60513782229039,3.20649077576668" Connections="1007,1009" ForcefieldType="o2*" Charge="-0.82" Components="O" Visible="0">
							<Properties Force="209.692736658264,-70.1031438694688,145.670541454402" RelativeVelocity="-0.251812070315951,0.173570179327734,-0.145133373883525"/>
						</Atom3d>
						<Atom3d ID="1006" HasProperties="1" Mapping="409" Parent="243" UserID="359" DisplayStyle="Line" Hidden="1" XYZ="-0.736158626435146,0.58895553234493,3.19948174001886" Connections="1007" ForcefieldType="h1o" Charge="0.41" Components="H" Visible="0">
							<Properties Force="539.592066848169,-125.814017762105,0.683835085084051" RelativeVelocity="-0.03261970967335,0.272890794532427,1.26734118223737"/>
						</Atom3d>
						<Bond ID="1007" Mapping="409" Parent="243" Hidden="1" Connects="1005,1006" Visible="0"/>
						<Atom3d ID="1008" HasProperties="1" Mapping="409" Parent="243" UserID="360" DisplayStyle="Line" Hidden="1" XYZ="-0.661345560839245,0.571262214171308,3.19691664158088" Connections="1009" ForcefieldType="h1o" Charge="0.41" Components="H" Visible="0">
							<Properties Force="-586.33260849679,93.8697938459488,-75.3697692206535" RelativeVelocity="-0.91048995103375,0.0735978600656037,0.614830699910522"/>
						</Atom3d>
						<Bond ID="1009" Mapping="409" Parent="243" Hidden="1" Connects="1005,1008" Visible="0"/>
						<Molecule ID="243" Mapping="409" Parent="2" Children="1005,1006,1007,1008,1009,2150" Name="Sketch 23" XYZ="-0.218220218812481,0.127264372566776,0.0395900735526664" Visible="0"/>
						<Atom3d ID="1010" HasProperties="1" Mapping="409" Parent="245" UserID="361" DisplayStyle="Line" XYZ="2.9619472710259,-0.895254328024198,-0.323028661066177" Connections="1012,1014" ForcefieldType="o2*" Charge="-0.82" Components="O" Visible="0">
							<Properties Force="316.458974029162,258.523069113291,-291.465419786268" RelativeVelocity="-0.317533932939624,0.0553566940540568,0.248348068939968"/>
						</Atom3d>
						<Atom3d ID="1011" HasProperties="1" Mapping="409" Parent="245" UserID="362" DisplayStyle="Line" Hidden="1" XYZ="2.96482981513183,-0.850467443883338,-0.337017462392904" Connections="1012" ForcefieldType="h1o" Charge="0.41" Components="H" Visible="0">
							<Properties Force="178.770824193049,-122.887858277195,98.4543170009548" RelativeVelocity="0.833093054479503,-0.792977523918024,-0.55276314513224"/>
						</Atom3d>
						<Bond ID="1012" Mapping="409" Parent="245" Hidden="1" Connects="1010,1011" Visible="0"/>
						<Atom3d ID="1013" HasProperties="1" Mapping="409" Parent="245" UserID="363" DisplayStyle="Line" Hidden="1" XYZ="3.00628753391137,-0.909812731823088,-0.325900817338649" Connections="1014" ForcefieldType="h1o" Charge="0.41" Components="H" Visible="0">
							<Properties Force="-180.439072319165,201.177045420311,-97.7700875862324" RelativeVelocity="-0.392940474416112,1.95363552366531,-0.0184896909968833"/>
						</Atom3d>
						<Bond ID="1014" Mapping="409" Parent="245" Hidden="1" Connects="1010,1013" Visible="0"/>
						<Molecule ID="245" Mapping="409" Parent="2" Children="1010,1011,1012,1013,1014,2151" Name="Sketch 23" XYZ="-0.0395900735535312,0.316720588421322,0.0395900735526664" Visible="0"/>
						<Atom3d ID="1015" HasProperties="1" Mapping="409" Parent="247" UserID="364" DisplayStyle="Line" XYZ="1.94043129357699,-0.187536955846866,-2.14568076954585" Connections="1017,1019" ForcefieldType="o2*" Charge="-0.82" Components="O" Visible="0">
							<Properties Force="144.365677541084,589.516555776582,-71.7232993907618" RelativeVelocity="0.0895026623519322,0.0269419465951096,0.127963387910814"/>
						</Atom3d>
						<Atom3d ID="1016" HasProperties="1" Mapping="409" Parent="247" UserID="365" DisplayStyle="Line" Hidden="1" XYZ="1.92949936910075,-0.159409870012188,-2.10996813157598" Connections="1017" ForcefieldType="h1o" Charge="0.41" Components="H" Visible="0">
							<Properties Force="-110.730162071444,-141.419103666161,-69.2448326978678" RelativeVelocity="0.664018482703382,0.602315105042894,0.489923805825464"/>
						</Atom3d>
						<Bond ID="1017" Mapping="409" Parent="247" Hidden="1" Connects="1015,1016" Visible="0"/>
						<Atom3d ID="1018" HasProperties="1" Mapping="409" Parent="247" UserID="366" DisplayStyle="Line" Hidden="1" XYZ="1.95591436061135,-0.153663041467202,-2.17495476951671" Connections="1019" ForcefieldType="h1o" Charge="0.41" Components="H" Visible="0">
							<Properties Force="-50.564626104959,-285.815994566311,307.36254767223" RelativeVelocity="-0.208778259456342,1.16445565997013,0.333074343377993"/>
						</Atom3d>
						<Bond ID="1019" Mapping="409" Parent="247" Hidden="1" Connects="1015,1018" Visible="0"/>
						<Molecule ID="247" Mapping="409" Parent="2" Children="1015,1016,1017,1018,1019,2152" Name="Sketch 23" XYZ="-0.0395900735535312,0.316720588421322,0.0395900735526664" Visible="0"/>
						<Atom3d ID="1020" HasProperties="1" Mapping="409" Parent="249" UserID="367" DisplayStyle="Line" XYZ="2.92637372633346,2.23406421439073,-3.06820295968568" Connections="1022,1024" ForcefieldType="o2*" Charge="-0.82" Components="O" Visible="0">
							<Properties Force="-405.874312264978,37.4854741175044,-606.627089506272" RelativeVelocity="0.154798992435361,0.0833039741135788,-0.254441097643858"/>
						</Atom3d>
						<Atom3d ID="1021" HasProperties="1" Mapping="409" Parent="249" UserID="368" DisplayStyle="Line" Hidden="1" XYZ="2.92115053958977,2.23740699672421,-3.11598478222634" Connections="1022" ForcefieldType="h1o" Charge="0.41" Components="H" Visible="0">
							<Properties Force="65.9076236997191,-30.90107855793,628.867943959768" RelativeVelocity="-1.23411907870873,-1.6464799875161,-0.393797751074958"/>
						</Atom3d>
						<Bond ID="1022" Mapping="409" Parent="249" Hidden="1" Connects="1020,1021" Visible="0"/>
						<Atom3d ID="1023" HasProperties="1" Mapping="409" Parent="249" UserID="369" DisplayStyle="Line" Hidden="1" XYZ="2.97287475657458,2.23494261001737,-3.06855204704842" Connections="1024" ForcefieldType="h1o" Charge="0.41" Components="H" Visible="0">
							<Properties Force="-40.8145329234584,-65.5259970315204,109.772694435138" RelativeVelocity="-1.22188526974578,0.118430279270704,-0.395030183994383"/>
						</Atom3d>
						<Bond ID="1024" Mapping="409" Parent="249" Hidden="1" Connects="1020,1023" Visible="0"/>
						<Molecule ID="249" Mapping="409" Parent="2" Children="1020,1021,1022,1023,1024,2153" Name="Sketch 23" XYZ="-0.0395900735535312,0.316720588421322,0.0395900735526664" Visible="0"/>
						<Atom3d ID="1025" HasProperties="1" Mapping="409" Parent="251" UserID="370" DisplayStyle="Line" XYZ="2.23024501853243,-1.54644545639789,-1.96149924552459" Connections="1027,1029" ForcefieldType="o2*" Charge="-0.82" Components="O" Visible="0">
							<Properties Force="349.881412165579,-266.701362482085,-269.753893085235" RelativeVelocity="-0.0417180459106105,0.192168509510718,0.132211424924888"/>
						</Atom3d>
						<Atom3d ID="1026" HasProperties="1" Mapping="409" Parent="251" UserID="371" DisplayStyle="Line" Hidden="1" XYZ="2.19723376212937,-1.56609105507264,-1.93626825490461" Connections="1027" ForcefieldType="h1o" Charge="0.41" Components="H" Visible="0">
							<Properties Force="-38.4313096658654,-45.8762355361421,29.2820287375802" RelativeVelocity="-0.92312274059758,-0.0446512330499904,1.51238346812374"/>
						</Atom3d>
						<Bond ID="1027" Mapping="409" Parent="251" Hidden="1" Connects="1025,1026" Visible="0"/>
						<Atom3d ID="1028" HasProperties="1" Mapping="409" Parent="251" UserID="372" DisplayStyle="Line" Hidden="1" XYZ="2.24667534856991,-1.58576171866363,-1.98146977358246" Connections="1029" ForcefieldType="h1o" Charge="0.41" Components="H" Visible="0">
							<Properties Force="-139.646267094382,482.431733705438,205.672279846338" RelativeVelocity="1.08555069820723,0.0116297492112836,-0.877045925756832"/>
						</Atom3d>
						<Bond ID="1029" Mapping="409" Parent="251" Hidden="1" Connects="1025,1028" Visible="0"/>
						<Molecule ID="251" Mapping="409" Parent="2" Children="1025,1026,1027,1028,1029,2154" Name="Sketch 23" XYZ="-0.0395900735535312,0.316720588421322,0.0395900735526664" Visible="0"/>
						<Atom3d ID="1030" HasProperties="1" Mapping="409" Parent="253" UserID="373" DisplayStyle="Line" XYZ="-0.236173966776818,3.0196804825436,-4.48931418992893" Connections="1032,1034" ForcefieldType="o2*" Charge="-0.82" Components="O" Visible="0">
							<Properties Force="-197.01148627938,284.362017939755,585.343638643798" RelativeVelocity="0.0392315452911307,-0.17012370437882,-0.291602610699162"/>
						</Atom3d>
						<Atom3d ID="1031" HasProperties="1" Mapping="409" Parent="253" UserID="374" DisplayStyle="Line" Hidden="1" XYZ="-0.229586398174771,3.04676438531255,-4.45093546204708" Connections="1032" ForcefieldType="h1o" Charge="0.41" Components="H" Visible="0">
							<Properties Force="97.8799463317167,-299.373190383953,-528.893281353368" RelativeVelocity="-0.089154689528521,-0.591832786113924,-0.64035041912695"/>
						</Atom3d>
						<Bond ID="1032" Mapping="409" Parent="253" Hidden="1" Connects="1030,1031" Visible="0"/>
						<Atom3d ID="1033" HasProperties="1" Mapping="409" Parent="253" UserID="375" DisplayStyle="Line" Hidden="1" XYZ="-0.203054463613104,3.03260647592373,-4.51782076426405" Connections="1034" ForcefieldType="h1o" Charge="0.41" Components="H" Visible="0">
							<Properties Force="205.55126875523,90.9678827919453,-74.7510099265016" RelativeVelocity="-0.242429862294657,1.59746493122121,1.16850986095267"/>
						</Atom3d>
						<Bond ID="1034" Mapping="409" Parent="253" Hidden="1" Connects="1030,1033" Visible="0"/>
						<Molecule ID="253" Mapping="409" Parent="2" Children="1030,1031,1032,1033,1034,2155" Name="Sketch 23" XYZ="-0.0395900735535312,0.316720588421322,0.0395900735526664" Visible="0"/>
						<Atom3d ID="1035" HasProperties="1" Mapping="409" Parent="255" UserID="376" DisplayStyle="Line" XYZ="-0.751937344034591,0.905827400584248,0.163230550865247" Connections="1037,1039" ForcefieldType="o2*" Charge="-0.82" Components="O" Visible="0">
							<Properties Force="-739.701278149539,83.198210243423,800.702831565386" RelativeVelocity="0.0526466110561127,-0.12882167196592,0.340314871492146"/>
						</Atom3d>
						<Atom3d ID="1036" HasProperties="1" Mapping="409" Parent="255" UserID="377" DisplayStyle="Line" Hidden="1" XYZ="-0.724046230569428,0.93487254640667,0.145058221182248" Connections="1037" ForcefieldType="h1o" Charge="0.41" Components="H" Visible="0">
							<Properties Force="557.45163424167,534.023694450639,-428.332564138647" RelativeVelocity="0.994875180944966,0.183706652192329,-0.617881861864631"/>
						</Atom3d>
						<Bond ID="1037" Mapping="409" Parent="255" Hidden="1" Connects="1035,1036" Visible="0"/>
						<Atom3d ID="1038" HasProperties="1" Mapping="409" Parent="255" UserID="378" DisplayStyle="Line" Hidden="1" XYZ="-0.731330513126292,0.866735732397531,0.153804823947324" Connections="1039" ForcefieldType="h1o" Charge="0.41" Components="H" Visible="0">
							<Properties Force="173.970236201626,-476.657023513984,-219.33344915484" RelativeVelocity="0.929402051384984,0.506742047534359,0.844212482310114"/>
						</Atom3d>
						<Bond ID="1039" Mapping="409" Parent="255" Hidden="1" Connects="1035,1038" Visible="0"/>
						<Molecule ID="255" Mapping="409" Parent="2" Children="1035,1036,1037,1038,1039,2156" Name="Sketch 23" XYZ="0.160692210524686,0.51519852884037,0.0395900735526664" Visible="0"/>
						<Atom3d ID="1040" HasProperties="1" Mapping="409" Parent="257" UserID="379" DisplayStyle="Line" XYZ="-0.601361982235591,3.97614734058907,-3.33429925190733" Connections="1042,1044" ForcefieldType="o2*" Charge="-0.82" Components="O" Visible="0">
							<Properties Force="97.6202368390901,-711.433286040041,-63.5787645135307" RelativeVelocity="0.226068865496916,0.249327077633207,-0.13339018569912"/>
						</Atom3d>
						<Atom3d ID="1041" HasProperties="1" Mapping="409" Parent="257" UserID="380" DisplayStyle="Line" Hidden="1" XYZ="-0.641972744726416,3.99389826819588,-3.32465297491262" Connections="1042" ForcefieldType="h1o" Charge="0.41" Components="H" Visible="0">
							<Properties Force="-303.558785945967,142.956595605359,48.8441502376283" RelativeVelocity="0.176113732942627,-1.01196901903267,-0.324673146014859"/>
						</Atom3d>
						<Bond ID="1042" Mapping="409" Parent="257" Hidden="1" Connects="1040,1041" Visible="0"/>
						<Atom3d ID="1043" HasProperties="1" Mapping="409" Parent="257" UserID="381" DisplayStyle="Line" Hidden="1" XYZ="-0.612452765103081,3.92913463783578,-3.33599096209142" Connections="1044" ForcefieldType="h1o" Charge="0.41" Components="H" Visible="0">
							<Properties Force="182.453391596226,672.227801586876,-27.0604707376875" RelativeVelocity="1.17926009136361,0.834562773131566,-0.146405614040993"/>
						</Atom3d>
						<Bond ID="1044" Mapping="409" Parent="257" Hidden="1" Connects="1040,1043" Visible="0"/>
						<Molecule ID="257" Mapping="409" Parent="2" Children="1040,1041,1042,1043,1044,2157" Name="Sketch 23" XYZ="-0.0395900735535312,0.316720588421322,0.0395900735526664" Visible="0"/>
						<Atom3d ID="1045" HasProperties="1" Mapping="409" Parent="259" UserID="382" DisplayStyle="Line" XYZ="-1.61924977562127,2.96008765295958,2.13337359806933" Connections="1047,1049" ForcefieldType="o2*" Charge="-0.82" Components="O" Visible="0">
							<Properties Force="-343.826944341333,83.4363438909853,539.144006824937" RelativeVelocity="-0.0872278731315534,-0.0946675804743173,-0.290151277774835"/>
						</Atom3d>
						<Atom3d ID="1046" HasProperties="1" Mapping="409" Parent="259" UserID="383" DisplayStyle="Line" Hidden="1" XYZ="-1.61113376414752,2.9582110920608,2.08908491290585" Connections="1047" ForcefieldType="h1o" Charge="0.41" Components="H" Visible="0">
							<Properties Force="91.2349369615813,32.6772725177034,-691.509516899999" RelativeVelocity="0.0421644745488408,0.377682946953935,-0.516890085887708"/>
						</Atom3d>
						<Bond ID="1047" Mapping="409" Parent="259" Hidden="1" Connects="1045,1046" Visible="0"/>
						<Atom3d ID="1048" HasProperties="1" Mapping="409" Parent="259" UserID="384" DisplayStyle="Line" Hidden="1" XYZ="-1.5832235143733,2.93636180687073,2.14794401138155" Connections="1049" ForcefieldType="h1o" Charge="0.41" Components="H" Visible="0">
							<Properties Force="216.37969143759,-137.374143035928,102.958619341149" RelativeVelocity="-0.95477004919387,-0.44219643766626,-0.630336191758295"/>
						</Atom3d>
						<Bond ID="1049" Mapping="409" Parent="259" Hidden="1" Connects="1045,1048" Visible="0"/>
						<Molecule ID="259" Mapping="409" Parent="2" Children="1045,1046,1047,1048,1049,2158" Name="Sketch 23" XYZ="-0.0395900735535312,0.316720588421322,0.0395900735526664" Visible="0"/>
						<Atom3d ID="1050" HasProperties="1" Mapping="409" Parent="261" UserID="385" DisplayStyle="Line" XYZ="2.91706634306631,-0.707326634315438,0.3381093442308" Connections="1052,1054" ForcefieldType="o2*" Charge="-0.82" Components="O" Visible="0">
							<Properties Force="549.401887349745,643.236922589065,1483.36175929856" RelativeVelocity="-0.128992246992919,-0.0227174955913143,-0.019762178875022"/>
						</Atom3d>
						<Atom3d ID="1051" HasProperties="1" Mapping="409" Parent="261" UserID="386" DisplayStyle="Line" Hidden="1" XYZ="2.90466783569273,-0.727029557247738,0.301591437347424" Connections="1052" ForcefieldType="h1o" Charge="0.41" Components="H" Visible="0">
							<Properties Force="-299.241164309874,-552.988753828769,-1452.69392384725" RelativeVelocity="-0.61674017181453,0.206042548640284,-1.25453628493933"/>
						</Atom3d>
						<Bond ID="1052" Mapping="409" Parent="261" Hidden="1" Connects="1050,1051" Visible="0"/>
						<Atom3d ID="1053" HasProperties="1" Mapping="409" Parent="261" UserID="387" DisplayStyle="Line" Hidden="1" XYZ="2.95825288201212,-0.689114440157448,0.328238298591611" Connections="1054" ForcefieldType="h1o" Charge="0.41" Components="H" Visible="0">
							<Properties Force="-49.9252990819279,-109.948607631392,-103.826864364336" RelativeVelocity="0.36766099521236,-1.35551259328967,0.000800008781833152"/>
						</Atom3d>
						<Bond ID="1054" Mapping="409" Parent="261" Hidden="1" Connects="1050,1053" Visible="0"/>
						<Molecule ID="261" Mapping="409" Parent="2" Children="1050,1051,1052,1053,1054,2159" Name="Sketch 23" XYZ="-0.0395900735535312,0.316720588421322,0.0395900735526664" Visible="0"/>
						<Atom3d ID="1055" HasProperties="1" Mapping="409" Parent="263" UserID="388" DisplayStyle="Line" XYZ="-0.601908142170409,0.342866385915743,0.351806542491843" Connections="1057,1059" ForcefieldType="o2*" Charge="-0.82" Components="O" Visible="0">
							<Properties Force="92.3974494540982,-1198.21178015283,271.526038108859" RelativeVelocity="-0.00244011046497061,0.00514834321416812,0.0873462816379388"/>
						</Atom3d>
						<Atom3d ID="1056" HasProperties="1" Mapping="409" Parent="263" UserID="389" DisplayStyle="Line" Hidden="1" XYZ="-0.581429649480239,0.302358657297822,0.370606257515145" Connections="1057" ForcefieldType="h1o" Charge="0.41" Components="H" Visible="0">
							<Properties Force="-495.32081884348,752.069428932616,-352.07819688299" RelativeVelocity="0.136079973341998,-0.56172298781397,0.146990658236606"/>
						</Atom3d>
						<Bond ID="1057" Mapping="409" Parent="263" Hidden="1" Connects="1055,1056" Visible="0"/>
						<Atom3d ID="1058" HasProperties="1" Mapping="409" Parent="263" UserID="390" DisplayStyle="Line" Hidden="1" XYZ="-0.569098329450453,0.371763389563532,0.361574406206458" Connections="1059" ForcefieldType="h1o" Charge="0.41" Components="H" Visible="0">
							<Properties Force="498.090326367976,417.564442321443,173.387262855445" RelativeVelocity="0.0198621388624294,0.106319948962447,0.292904107338257"/>
						</Atom3d>
						<Bond ID="1059" Mapping="409" Parent="263" Hidden="1" Connects="1055,1058" Visible="0"/>
						<Molecule ID="263" Mapping="409" Parent="2" Children="1055,1056,1057,1058,1059,2160" Name="Sketch 23" XYZ="-0.0395900735535312,0.316720588421322,0.0395900735526664" Visible="0"/>
						<Atom3d ID="1060" HasProperties="1" Mapping="409" Parent="265" UserID="391" DisplayStyle="Line" XYZ="2.84766826993538,1.44340565008988,-1.69045468963208" Connections="1062,1064" ForcefieldType="o2*" Charge="-0.82" Components="O" Visible="0">
							<Properties Force="290.092718242168,-9.49793558209872,100.064010792007" RelativeVelocity="-0.0406624600522505,0.0378611002752081,-0.169202840890148"/>
						</Atom3d>
						<Atom3d ID="1061" HasProperties="1" Mapping="409" Parent="265" UserID="392" DisplayStyle="Line" Hidden="1" XYZ="2.84114213089686,1.41433399298015,-1.65521601502336" Connections="1062" ForcefieldType="h1o" Charge="0.41" Components="H" Visible="0">
							<Properties Force="-195.308742504528,-70.6026690270895,4.3989464475607" RelativeVelocity="-0.051142201397519,0.302591350334471,-0.536368369151113"/>
						</Atom3d>
						<Bond ID="1062" Mapping="409" Parent="265" Hidden="1" Connects="1060,1061" Visible="0"/>
						<Atom3d ID="1063" HasProperties="1" Mapping="409" Parent="265" UserID="393" DisplayStyle="Line" Hidden="1" XYZ="2.89394770659469,1.44537213327464,-1.68898707686284" Connections="1064" ForcefieldType="h1o" Charge="0.41" Components="H" Visible="0">
							<Properties Force="39.660529376438,-105.800999549755,-140.605578687399" RelativeVelocity="1.18994292075333,0.368515982735837,-1.1394216188122"/>
						</Atom3d>
						<Bond ID="1064" Mapping="409" Parent="265" Hidden="1" Connects="1060,1063" Visible="0"/>
						<Molecule ID="265" Mapping="409" Parent="2" Children="1060,1061,1062,1063,1064,2161" Name="Sketch 23" XYZ="0.288857168011989,0.352893193933741,0.0395900735526664" Visible="0"/>
						<Atom3d ID="1065" HasProperties="1" Mapping="409" Parent="267" UserID="394" DisplayStyle="Line" XYZ="1.74161770813711,0.506685834176521,-2.96352457807584" Connections="1067,1069" ForcefieldType="o2*" Charge="-0.82" Components="O" Visible="0">
							<Properties Force="160.604555055463,293.602689820348,-33.726885328106" RelativeVelocity="0.0960015353186807,-0.362530518935435,-0.0701891540986632"/>
						</Atom3d>
						<Atom3d ID="1066" HasProperties="1" Mapping="409" Parent="267" UserID="395" DisplayStyle="Line" Hidden="1" XYZ="1.76671726008459,0.540751041617953,-2.94399809302505" Connections="1067" ForcefieldType="h1o" Charge="0.41" Components="H" Visible="0">
							<Properties Force="-98.9398935316404,-211.490721978657,41.6221121841643" RelativeVelocity="0.0674865747592543,-1.63711011779628,-0.240417430009154"/>
						</Atom3d>
						<Bond ID="1067" Mapping="409" Parent="267" Hidden="1" Connects="1065,1066" Visible="0"/>
						<Atom3d ID="1068" HasProperties="1" Mapping="409" Parent="267" UserID="396" DisplayStyle="Line" Hidden="1" XYZ="1.72822424178339,0.529211036847806,-3.0019314956532" Connections="1069" ForcefieldType="h1o" Charge="0.41" Components="H" Visible="0">
							<Properties Force="-55.036135682576,-142.609729868989,60.9268304279846" RelativeVelocity="-0.215816114247356,-1.22393796981694,0.650032976314661"/>
						</Atom3d>
						<Bond ID="1069" Mapping="409" Parent="267" Hidden="1" Connects="1065,1068" Visible="0"/>
						<Molecule ID="267" Mapping="409" Parent="2" Children="1065,1066,1067,1068,1069,2162" Name="Sketch 23" XYZ="-0.271809271657191,0.245268528814891,0.0395900735526664" Visible="0"/>
						<Atom3d ID="1070" HasProperties="1" Mapping="409" Parent="269" UserID="397" DisplayStyle="Line" XYZ="0.731176747102896,1.0195912303034,-0.287692566885633" Connections="1072,1074" ForcefieldType="o2*" Charge="-0.82" Components="O" Visible="0">
							<Properties Force="-92.1127917408887,251.088082687514,-65.1185493201984" RelativeVelocity="-0.0768146420661666,0.162292982788932,-0.158375630400645"/>
						</Atom3d>
						<Atom3d ID="1071" HasProperties="1" Mapping="409" Parent="269" UserID="398" DisplayStyle="Line" Hidden="1" XYZ="0.697428208416739,0.991155846125967,-0.300120484305296" Connections="1072" ForcefieldType="h1o" Charge="0.41" Components="H" Visible="0">
							<Properties Force="182.655456276214,-206.013316765958,103.930406577187" RelativeVelocity="0.905534616935753,-0.539789243239207,0.0474859537550911"/>
						</Atom3d>
						<Bond ID="1072" Mapping="409" Parent="269" Hidden="1" Connects="1070,1071" Visible="0"/>
						<Atom3d ID="1073" HasProperties="1" Mapping="409" Parent="269" UserID="399" DisplayStyle="Line" Hidden="1" XYZ="0.762946982863606,0.995264840109556,-0.265060851495094" Connections="1074" ForcefieldType="h1o" Charge="0.41" Components="H" Visible="0">
							<Properties Force="-202.155796515196,-58.9141376760594,-91.3321352183511" RelativeVelocity="-1.01708761467489,-1.88144536466169,1.1555678904708"/>
						</Atom3d>
						<Bond ID="1074" Mapping="409" Parent="269" Hidden="1" Connects="1070,1073" Visible="0"/>
						<Molecule ID="269" Mapping="409" Parent="2" Children="1070,1071,1072,1073,1074,2163" Name="Sketch 23" XYZ="-0.0395900735535312,0.316720588421322,0.0395900735526664" Visible="0"/>
						<Atom3d ID="1075" HasProperties="1" Mapping="409" Parent="271" UserID="400" DisplayStyle="Line" XYZ="2.02752339695267,1.29305323539961,1.14996677861873" Connections="1077,1079" ForcefieldType="o2*" Charge="-0.82" Components="O" Visible="0">
							<Properties Force="271.735948606706,717.410333563421,-580.214958731253" RelativeVelocity="0.34324531792492,-0.0513507403807384,-0.255364725063239"/>
						</Atom3d>
						<Atom3d ID="1076" HasProperties="1" Mapping="409" Parent="271" UserID="401" DisplayStyle="Line" Hidden="1" XYZ="2.04754876353416,1.27808505712021,1.11031241490277" Connections="1077" ForcefieldType="h1o" Charge="0.41" Components="H" Visible="0">
							<Properties Force="-133.665457527738,-196.717033154882,171.674542265299" RelativeVelocity="0.695321061374859,-0.0732781806238616,0.534798467982563"/>
						</Atom3d>
						<Bond ID="1077" Mapping="409" Parent="271" Hidden="1" Connects="1075,1076" Visible="0"/>
						<Atom3d ID="1078" HasProperties="1" Mapping="409" Parent="271" UserID="402" DisplayStyle="Line" Hidden="1" XYZ="2.03257619178743,1.33914624534469,1.13620280556471" Connections="1079" ForcefieldType="h1o" Charge="0.41" Components="H" Visible="0">
							<Properties Force="-185.116376750568,-589.656435234244,349.212099534959" RelativeVelocity="-0.520098688188032,0.029540420721091,0.60891082782589"/>
						</Atom3d>
						<Bond ID="1079" Mapping="409" Parent="271" Hidden="1" Connects="1075,1078" Visible="0"/>
						<Molecule ID="271" Mapping="409" Parent="2" Children="1075,1076,1077,1078,1079,2164" Name="Sketch 23" XYZ="-0.0395900735535312,0.316720588421322,0.0395900735526664" Visible="0"/>
						<Atom3d ID="1080" HasProperties="1" Mapping="409" Parent="273" UserID="403" DisplayStyle="Line" XYZ="0.951478388704197,2.04482344791066,2.93905152565846" Connections="1082,1084" ForcefieldType="o2*" Charge="-0.82" Components="O" Visible="0">
							<Properties Force="-92.6103602518197,74.4061144656686,480.178058030676" RelativeVelocity="-0.108884683019131,0.0406963639831143,-0.0211465559142284"/>
						</Atom3d>
						<Atom3d ID="1081" HasProperties="1" Mapping="409" Parent="273" UserID="404" DisplayStyle="Line" Hidden="1" XYZ="0.952709072333496,2.04546697757811,2.98616234726102" Connections="1082" ForcefieldType="h1o" Charge="0.41" Components="H" Visible="0">
							<Properties Force="245.726154668552,-29.2442009244074,-210.947322089664" RelativeVelocity="-0.275524605796877,1.07967599832667,0.666259007326853"/>
						</Atom3d>
						<Bond ID="1082" Mapping="409" Parent="273" Hidden="1" Connects="1080,1081" Visible="0"/>
						<Atom3d ID="1083" HasProperties="1" Mapping="409" Parent="273" UserID="405" DisplayStyle="Line" Hidden="1" XYZ="0.905708631352909,2.04286084966467,2.94080250670398" Connections="1084" ForcefieldType="h1o" Charge="0.41" Components="H" Visible="0">
							<Properties Force="-231.453428657934,48.6746146216189,-337.413831368127" RelativeVelocity="-0.697443049876066,0.138381463858128,-0.632030496850772"/>
						</Atom3d>
						<Bond ID="1084" Mapping="409" Parent="273" Hidden="1" Connects="1080,1083" Visible="0"/>
						<Molecule ID="273" Mapping="409" Parent="2" Children="1080,1081,1082,1083,1084,2165" Name="Sketch 23" XYZ="-0.0395900735535312,0.316720588421322,0.0395900735526664" Visible="0"/>
						<Atom3d ID="1085" HasProperties="1" Mapping="409" Parent="275" UserID="406" DisplayStyle="Line" XYZ="-0.418178145542524,-0.17328506965578,0.107479406863663" Connections="1087,1089" ForcefieldType="o2*" Charge="-0.82" Components="O" Visible="0">
							<Properties Force="-247.868946498401,207.122292823688,-249.499853734879" RelativeVelocity="0.0455787800926397,-0.0113348317478495,-0.102902967348227"/>
						</Atom3d>
						<Atom3d ID="1086" HasProperties="1" Mapping="409" Parent="275" UserID="407" DisplayStyle="Line" Hidden="1" XYZ="-0.432939091617112,-0.213512683729166,0.089775180901381" Connections="1087" ForcefieldType="h1o" Charge="0.41" Components="H" Visible="0">
							<Properties Force="10.348658226476,54.4231957153555,66.5051475675803" RelativeVelocity="-0.826771781832019,0.276173198824,0.066801554404401"/>
						</Atom3d>
						<Bond ID="1087" Mapping="409" Parent="275" Hidden="1" Connects="1085,1086" Visible="0"/>
						<Atom3d ID="1088" HasProperties="1" Mapping="409" Parent="275" UserID="408" DisplayStyle="Line" Hidden="1" XYZ="-0.382757816165621,-0.19003683777497,0.130841930630529" Connections="1089" ForcefieldType="h1o" Charge="0.41" Components="H" Visible="0">
							<Properties Force="201.627938036987,-190.932364916824,206.661680348016" RelativeVelocity="-0.923446052654556,-0.545097689832848,-0.243211034469926"/>
						</Atom3d>
						<Bond ID="1089" Mapping="409" Parent="275" Hidden="1" Connects="1085,1088" Visible="0"/>
						<Molecule ID="275" Mapping="409" Parent="2" Children="1085,1086,1087,1088,1089,2166" Name="Sketch 23" XYZ="-0.0395900735535312,0.316720588421322,0.0395900735526664" Visible="0"/>
						<Atom3d ID="1090" HasProperties="1" Mapping="409" Parent="277" UserID="409" DisplayStyle="Line" XYZ="-1.56242416461662,2.67309089871619,3.54024999577137" Connections="1092,1094" ForcefieldType="o2*" Charge="-0.82" Components="O" Visible="0">
							<Properties Force="496.56880492661,-61.9355715021162,707.126417326796" RelativeVelocity="-0.163480620548799,-0.176067845520926,0.233759588979868"/>
						</Atom3d>
						<Atom3d ID="1091" HasProperties="1" Mapping="409" Parent="277" UserID="410" DisplayStyle="Line" Hidden="1" XYZ="-1.543727302675,2.63653472483643,3.51927679050154" Connections="1092" ForcefieldType="h1o" Charge="0.41" Components="H" Visible="0">
							<Properties Force="4.291122486901,-26.3476560094573,-169.451057740587" RelativeVelocity="-0.270772356531628,0.665262792482755,-0.787976469711733"/>
						</Atom3d>
						<Bond ID="1092" Mapping="409" Parent="277" Hidden="1" Connects="1090,1091" Visible="0"/>
						<Atom3d ID="1093" HasProperties="1" Mapping="409" Parent="277" UserID="411" DisplayStyle="Line" Hidden="1" XYZ="-1.53651202365052,2.67205012050414,3.58062585200093" Connections="1094" ForcefieldType="h1o" Charge="0.41" Components="H" Visible="0">
							<Properties Force="-603.163072688018,52.0724825776527,-771.549556149503" RelativeVelocity="-0.752366159760068,0.814042309523106,0.27839924444509"/>
						</Atom3d>
						<Bond ID="1094" Mapping="409" Parent="277" Hidden="1" Connects="1090,1093" Visible="0"/>
						<Molecule ID="277" Mapping="409" Parent="2" Children="1090,1091,1092,1093,1094,2167" Name="Sketch 23" XYZ="0.160692210524686,0.51519852884037,0.0395900735526664" Visible="0"/>
						<Atom3d ID="1095" HasProperties="1" Mapping="409" Parent="279" UserID="412" DisplayStyle="Line" XYZ="-0.707527015585384,3.12574063478936,-0.414051171278758" Connections="1097,1099" ForcefieldType="o2*" Charge="-0.82" Components="O" Visible="0">
							<Properties Force="215.496784484619,-521.059889135412,-180.379249865049" RelativeVelocity="0.0174458138195281,0.108077159331362,-0.482978356112528"/>
						</Atom3d>
						<Atom3d ID="1096" HasProperties="1" Mapping="409" Parent="279" UserID="413" DisplayStyle="Line" Hidden="1" XYZ="-0.700382325041804,3.09062818542611,-0.384113060280137" Connections="1097" ForcefieldType="h1o" Charge="0.41" Components="H" Visible="0">
							<Properties Force="-62.5479442765233,60.5656775140085,-145.302013299341" RelativeVelocity="-0.854592774885229,1.48348178986354,1.57057687737015"/>
						</Atom3d>
						<Bond ID="1097" Mapping="409" Parent="279" Hidden="1" Connects="1095,1096" Visible="0"/>
						<Atom3d ID="1098" HasProperties="1" Mapping="409" Parent="279" UserID="414" DisplayStyle="Line" Hidden="1" XYZ="-0.724129169880169,3.15475816831307,-0.38447129918969" Connections="1099" ForcefieldType="h1o" Charge="0.41" Components="H" Visible="0">
							<Properties Force="-228.589265567614,479.972809155488,317.871658751517" RelativeVelocity="-0.676317650585345,0.790552033368197,0.179436794387288"/>
						</Atom3d>
						<Bond ID="1099" Mapping="409" Parent="279" Hidden="1" Connects="1095,1098" Visible="0"/>
						<Molecule ID="279" Mapping="409" Parent="2" Children="1095,1096,1097,1098,1099,2168" Name="Sketch 23" XYZ="-0.26332884135262,0.109220923437772,0.0395900735526664" Visible="0"/>
						<Atom3d ID="1100" HasProperties="1" Mapping="409" Parent="281" UserID="415" DisplayStyle="Line" XYZ="-1.31048992635482,0.925887422671331,0.535464222455729" Connections="1102,1104" ForcefieldType="o2*" Charge="-0.82" Components="O" Visible="0">
							<Properties Force="-364.229974003722,391.43031911228,-5.38558614954802" RelativeVelocity="-0.0400883801691771,0.199569096342199,-0.0324339331360605"/>
						</Atom3d>
						<Atom3d ID="1101" HasProperties="1" Mapping="409" Parent="281" UserID="416" DisplayStyle="Line" Hidden="1" XYZ="-1.27931056307311,0.955603502211721,0.51863453100812" Connections="1102" ForcefieldType="h1o" Charge="0.41" Components="H" Visible="0">
							<Properties Force="507.963629811711,-168.503578221794,-124.411206033601" RelativeVelocity="-0.0274017507104316,0.907564465107175,-0.282690964916826"/>
						</Atom3d>
						<Bond ID="1102" Mapping="409" Parent="281" Hidden="1" Connects="1100,1101" Visible="0"/>
						<Atom3d ID="1103" HasProperties="1" Mapping="409" Parent="281" UserID="417" DisplayStyle="Line" Hidden="1" XYZ="-1.3382286224608,0.962393195743191,0.542306099061035" Connections="1104" ForcefieldType="h1o" Charge="0.41" Components="H" Visible="0">
							<Properties Force="-264.424684229299,-202.338035873095,154.807701726034" RelativeVelocity="0.8826524890427,0.460634176828277,-0.0382270893872017"/>
						</Atom3d>
						<Bond ID="1104" Mapping="409" Parent="281" Hidden="1" Connects="1100,1103" Visible="0"/>
						<Molecule ID="281" Mapping="409" Parent="2" Children="1100,1101,1102,1103,1104,2169" Name="Sketch 23" XYZ="-0.0395900735535312,0.316720588421322,0.0395900735526664" Visible="0"/>
						<Atom3d ID="1105" HasProperties="1" Mapping="409" Parent="283" UserID="418" DisplayStyle="Line" XYZ="1.24251452725088,1.83338404284015,2.68054131689435" Connections="1107,1109" ForcefieldType="o2*" Charge="-0.82" Components="O" Visible="0">
							<Properties Force="479.449999020766,-165.224661719289,433.110905835629" RelativeVelocity="0.0472005477335802,0.0754107102153165,0.136247196369709"/>
						</Atom3d>
						<Atom3d ID="1106" HasProperties="1" Mapping="409" Parent="283" UserID="419" DisplayStyle="Line" Hidden="1" XYZ="1.20781859914059,1.85819763601011,2.66482420859573" Connections="1107" ForcefieldType="h1o" Charge="0.41" Components="H" Visible="0">
							<Properties Force="-366.814318798226,216.006807053527,-163.867436345824" RelativeVelocity="-0.307486664922536,-0.272565684692566,-0.271619917919511"/>
						</Atom3d>
						<Bond ID="1107" Mapping="409" Parent="283" Hidden="1" Connects="1105,1106" Visible="0"/>
						<Atom3d ID="1108" HasProperties="1" Mapping="409" Parent="283" UserID="420" DisplayStyle="Line" Hidden="1" XYZ="1.2333086913664,1.83322268095393,2.72617934729784" Connections="1109" ForcefieldType="h1o" Charge="0.41" Components="H" Visible="0">
							<Properties Force="-49.1590956009113,-18.163576187792,-238.937116666683" RelativeVelocity="-0.795600283724902,-0.48566453109078,-0.770911120564405"/>
						</Atom3d>
						<Bond ID="1109" Mapping="409" Parent="283" Hidden="1" Connects="1105,1108" Visible="0"/>
						<Molecule ID="283" Mapping="409" Parent="2" Children="1105,1106,1107,1108,1109,2170" Name="Sketch 23" XYZ="0.442170015175152,0.719089503998119,0.0395900735526664" Visible="0"/>
						<Atom3d ID="1110" HasProperties="1" Mapping="409" Parent="285" UserID="421" DisplayStyle="Line" XYZ="-0.925435371243506,-0.12227253064532,-0.0876516120328506" Connections="1112,1114" ForcefieldType="o2*" Charge="-0.82" Components="O" Visible="0">
							<Properties Force="425.584724513236,1249.96658968386,-213.812089728036" RelativeVelocity="-0.268944108454758,0.213623353786547,-0.160683311412907"/>
						</Atom3d>
						<Atom3d ID="1111" HasProperties="1" Mapping="409" Parent="285" UserID="422" DisplayStyle="Line" Hidden="1" XYZ="-0.945041927780158,-0.160360035701061,-0.0765975346225716" Connections="1112" ForcefieldType="h1o" Charge="0.41" Components="H" Visible="0">
							<Properties Force="-393.182750872627,-726.387288947585,513.456517352244" RelativeVelocity="0.0537047924582752,-0.566453021761432,0.623132112735592"/>
						</Atom3d>
						<Bond ID="1112" Mapping="409" Parent="285" Hidden="1" Connects="1110,1111" Visible="0"/>
						<Atom3d ID="1113" HasProperties="1" Mapping="409" Parent="285" UserID="423" DisplayStyle="Line" Hidden="1" XYZ="-0.932770157367565,-0.0911815702062796,-0.0525450528307092" Connections="1114" ForcefieldType="h1o" Charge="0.41" Components="H" Visible="0">
							<Properties Force="24.5586293282404,-488.071497606776,-143.392305339652" RelativeVelocity="-0.442838990996314,-1.0593489478585,-1.16071792228747"/>
						</Atom3d>
						<Bond ID="1114" Mapping="409" Parent="285" Hidden="1" Connects="1110,1113" Visible="0"/>
						<Molecule ID="285" Mapping="409" Parent="2" Children="1110,1111,1112,1113,1114,2171" Name="Sketch 23" XYZ="-0.0395900735535312,0.316720588421322,0.0395900735526664" Visible="0"/>
						<Atom3d ID="1115" HasProperties="1" Mapping="409" Parent="287" UserID="424" DisplayStyle="Line" XYZ="-0.729075289637804,-2.10926992708096,1.86259663951572" Connections="1117,1119" ForcefieldType="o2*" Charge="-0.82" Components="O" Visible="0">
							<Properties Force="-641.900402512736,-460.837243664623,1523.85294202762" RelativeVelocity="-0.267371943980372,0.0032720100054052,0.0809243243944275"/>
						</Atom3d>
						<Atom3d ID="1116" HasProperties="1" Mapping="409" Parent="287" UserID="425" DisplayStyle="Line" Hidden="1" XYZ="-0.732685599243198,-2.11087519654304,1.91295637132653" Connections="1117" ForcefieldType="h1o" Charge="0.41" Components="H" Visible="0">
							<Properties Force="259.916108464097,-28.5805842012284,-1289.02478196728" RelativeVelocity="-0.450106709851787,-0.822049253132528,-0.763294489319245"/>
						</Atom3d>
						<Bond ID="1117" Mapping="409" Parent="287" Hidden="1" Connects="1115,1116" Visible="0"/>
						<Atom3d ID="1118" HasProperties="1" Mapping="409" Parent="287" UserID="426" DisplayStyle="Line" Hidden="1" XYZ="-0.701840426955926,-2.07421459756002,1.85894623351664" Connections="1119" ForcefieldType="h1o" Charge="0.41" Components="H" Visible="0">
							<Properties Force="453.876509905151,546.477556948406,-84.6682257790829" RelativeVelocity="0.0647565405154035,-0.923701912577085,1.15312197340403"/>
						</Atom3d>
						<Bond ID="1119" Mapping="409" Parent="287" Hidden="1" Connects="1115,1118" Visible="0"/>
						<Molecule ID="287" Mapping="409" Parent="2" Children="1115,1116,1117,1118,1119,2172" Name="Sketch 23" XYZ="-0.0395900735535312,0.316720588421322,0.0395900735526664" Visible="0"/>
						<Atom3d ID="1120" HasProperties="1" Mapping="409" Parent="289" UserID="427" DisplayStyle="Line" XYZ="4.22344376493796,2.45461073493911,2.37727801231774" Connections="1122,1124" ForcefieldType="o2*" Charge="-0.82" Components="O" Visible="0">
							<Properties Force="-27.4103859097061,239.647691828172,672.82014933635" RelativeVelocity="-0.000758942830365282,0.0978074699408455,0.239214938034415"/>
						</Atom3d>
						<Atom3d ID="1121" HasProperties="1" Mapping="409" Parent="289" UserID="428" DisplayStyle="Line" Hidden="1" XYZ="4.1979692192731,2.49238742897222,2.38571542645845" Connections="1122" ForcefieldType="h1o" Charge="0.41" Components="H" Visible="0">
							<Properties Force="27.3106809268558,-37.6380199578516,256.215830171548" RelativeVelocity="-0.841185217598903,-0.554320166620736,-0.0489708520447839"/>
						</Atom3d>
						<Bond ID="1122" Mapping="409" Parent="289" Hidden="1" Connects="1120,1121" Visible="0"/>
						<Atom3d ID="1123" HasProperties="1" Mapping="409" Parent="289" UserID="429" DisplayStyle="Line" Hidden="1" XYZ="4.21521406688597,2.45177001602238,2.33354550468391" Connections="1124" ForcefieldType="h1o" Charge="0.41" Components="H" Visible="0">
							<Properties Force="1.23137119400648,-197.09353616287,-827.763990069658" RelativeVelocity="-0.638742542083706,-0.687145049013652,1.02138294145618"/>
						</Atom3d>
						<Bond ID="1124" Mapping="409" Parent="289" Hidden="1" Connects="1120,1123" Visible="0"/>
						<Molecule ID="289" Mapping="409" Parent="2" Children="1120,1121,1122,1123,1124,2173" Name="Sketch 23" XYZ="-0.0395900735535312,0.316720588421322,0.0395900735526664" Visible="0"/>
						<Atom3d ID="1125" HasProperties="1" Mapping="409" Parent="291" UserID="430" DisplayStyle="Line" XYZ="2.03029720508606,5.75357438827948,-0.0664837999384416" Connections="1127,1129" ForcefieldType="o2*" Charge="-0.82" Components="O" Visible="0">
							<Properties Force="-292.996540279052,-35.0251863878131,394.144434906655" RelativeVelocity="0.106010139398211,-0.153523821782458,-0.206520415479941"/>
						</Atom3d>
						<Atom3d ID="1126" HasProperties="1" Mapping="409" Parent="291" UserID="431" DisplayStyle="Line" Hidden="1" XYZ="2.00002088685024,5.76086843206846,-0.0314706429541333" Connections="1127" ForcefieldType="h1o" Charge="0.41" Components="H" Visible="0">
							<Properties Force="238.54484659693,-11.9810927927359,138.593971581089" RelativeVelocity="0.744651582631228,-0.291442140412796,-0.327335585802177"/>
						</Atom3d>
						<Bond ID="1127" Mapping="409" Parent="291" Hidden="1" Connects="1125,1126" Visible="0"/>
						<Atom3d ID="1128" HasProperties="1" Mapping="409" Parent="291" UserID="432" DisplayStyle="Line" Hidden="1" XYZ="1.99728270973318,5.75678013753147,-0.0977546759463596" Connections="1129" ForcefieldType="h1o" Charge="0.41" Components="H" Visible="0">
							<Properties Force="-99.7016381210791,66.3289991308798,-468.283978339272" RelativeVelocity="-0.463953309390703,0.43747680350293,0.639642555798022"/>
						</Atom3d>
						<Bond ID="1129" Mapping="409" Parent="291" Hidden="1" Connects="1125,1128" Visible="0"/>
						<Molecule ID="291" Mapping="409" Parent="2" Children="1125,1126,1127,1128,1129,2174" Name="Sketch 23" XYZ="-0.0395900735535312,0.316720588421322,0.0395900735526664" Visible="0"/>
						<Atom3d ID="1130" HasProperties="1" Mapping="409" Parent="293" UserID="433" DisplayStyle="Line" XYZ="0.134814835899649,0.120881209420605,3.72836253409697" Connections="1132,1134" ForcefieldType="o2*" Charge="-0.82" Components="O" Visible="0">
							<Properties Force="-78.0608077991316,111.335201317046,-168.843798012643" RelativeVelocity="0.0560443615757792,-0.109105306560656,0.138305990444121"/>
						</Atom3d>
						<Atom3d ID="1131" HasProperties="1" Mapping="409" Parent="293" UserID="434" DisplayStyle="Line" Hidden="1" XYZ="0.131096194187616,0.118000313965822,3.68145343858231" Connections="1132" ForcefieldType="h1o" Charge="0.41" Components="H" Visible="0">
							<Properties Force="-21.6389157860709,-25.7081494052184,310.822843136857" RelativeVelocity="-0.223482623343009,0.504877579122422,0.158950932554633"/>
						</Atom3d>
						<Bond ID="1132" Mapping="409" Parent="293" Hidden="1" Connects="1130,1131" Visible="0"/>
						<Atom3d ID="1133" HasProperties="1" Mapping="409" Parent="293" UserID="435" DisplayStyle="Line" Hidden="1" XYZ="0.131321964966288,0.0762388378260854,3.73883826290897" Connections="1134" ForcefieldType="h1o" Charge="0.41" Components="H" Visible="0">
							<Properties Force="64.7591366146815,-131.913782556176,-38.7393211608203" RelativeVelocity="0.520497985237073,-0.207317909150514,-0.194458976652433"/>
						</Atom3d>
						<Bond ID="1134" Mapping="409" Parent="293" Hidden="1" Connects="1130,1133" Visible="0"/>
						<Molecule ID="293" Mapping="409" Parent="2" Children="1130,1131,1132,1133,1134,2175" Name="Sketch 23" XYZ="-0.0395900735535312,0.316720588421322,0.0395900735526664" Visible="0"/>
						<Atom3d ID="1135" HasProperties="1" Mapping="409" Parent="295" UserID="436" DisplayStyle="Line" XYZ="2.09538871534803,3.26820074061916,0.546776889012508" Connections="1137,1139" ForcefieldType="o2*" Charge="-0.82" Components="O" Visible="0">
							<Properties Force="289.871607976722,-344.378284458367,169.073872721684" RelativeVelocity="-0.109707981886055,-0.37141274302003,0.138043784627884"/>
						</Atom3d>
						<Atom3d ID="1136" HasProperties="1" Mapping="409" Parent="295" UserID="437" DisplayStyle="Line" Hidden="1" XYZ="2.1411362646339,3.26637307102357,0.534083743485919" Connections="1137" ForcefieldType="h1o" Charge="0.41" Components="H" Visible="0">
							<Properties Force="-340.455201951411,-146.16697425154,181.678870868704" RelativeVelocity="0.598266360580544,-0.683629956341517,0.926950092027526"/>
						</Atom3d>
						<Bond ID="1137" Mapping="409" Parent="295" Hidden="1" Connects="1135,1136" Visible="0"/>
						<Atom3d ID="1138" HasProperties="1" Mapping="409" Parent="295" UserID="438" DisplayStyle="Line" Hidden="1" XYZ="2.09435424156627,3.23673755835662,0.58193699683269" Connections="1139" ForcefieldType="h1o" Charge="0.41" Components="H" Visible="0">
							<Properties Force="129.382447716982,403.886435231089,-358.126133881705" RelativeVelocity="-1.23791781342202,-0.117398582309261,-0.324521014460195"/>
						</Atom3d>
						<Bond ID="1139" Mapping="409" Parent="295" Hidden="1" Connects="1135,1138" Visible="0"/>
						<Molecule ID="295" Mapping="409" Parent="2" Children="1135,1136,1137,1138,1139,2176" Name="Sketch 23" XYZ="-0.0395900735535312,0.316720588421322,0.0395900735526664" Visible="0"/>
						<Atom3d ID="1140" HasProperties="1" Mapping="409" Parent="297" UserID="439" DisplayStyle="Line" XYZ="3.12607844446514,0.896944352853114,0.213652915143014" Connections="1142,1144" ForcefieldType="o2*" Charge="-0.82" Components="O" Visible="0">
							<Properties Force="-442.699422323693,-701.062924962987,146.230472155959" RelativeVelocity="0.204296634046561,0.253518287859141,0.304102666655298"/>
						</Atom3d>
						<Atom3d ID="1141" HasProperties="1" Mapping="409" Parent="297" UserID="440" DisplayStyle="Line" Hidden="1" XYZ="3.15081846161216,0.86858285742092,0.187270840539161" Connections="1142" ForcefieldType="h1o" Charge="0.41" Components="H" Visible="0">
							<Properties Force="-82.7752457077616,-229.296312823713,-129.57889147314" RelativeVelocity="-0.25746916372858,0.445061083306456,-0.848016769883266"/>
						</Atom3d>
						<Bond ID="1142" Mapping="409" Parent="297" Hidden="1" Connects="1140,1141" Visible="0"/>
						<Atom3d ID="1143" HasProperties="1" Mapping="409" Parent="297" UserID="441" DisplayStyle="Line" Hidden="1" XYZ="3.15474901962875,0.930235593069519,0.208139153567346" Connections="1144" ForcefieldType="h1o" Charge="0.41" Components="H" Visible="0">
							<Properties Force="474.340991161895,852.351978413975,-2.21331220613272" RelativeVelocity="1.15235298044612,-0.984415705414722,0.205897685204575"/>
						</Atom3d>
						<Bond ID="1144" Mapping="409" Parent="297" Hidden="1" Connects="1140,1143" Visible="0"/>
						<Molecule ID="297" Mapping="409" Parent="2" Children="1140,1141,1142,1143,1144,2177" Name="Sketch 23" XYZ="-0.0413763749875869,0.663263070601142,0.0395900735526664" Visible="0"/>
						<Atom3d ID="1145" HasProperties="1" Mapping="409" Parent="299" UserID="442" DisplayStyle="Line" XYZ="-0.0390290126091169,0.395836141461431,0.965047799239566" Connections="1147,1149" ForcefieldType="o2*" Charge="-0.82" Components="O" Visible="0">
							<Properties Force="-365.68185116448,-47.4655125903393,86.7308322075648" RelativeVelocity="0.288889485906763,-0.0840039142074246,-0.10979550883829"/>
						</Atom3d>
						<Atom3d ID="1146" HasProperties="1" Mapping="409" Parent="299" UserID="443" DisplayStyle="Line" Hidden="1" XYZ="-0.0649310062696838,0.359255173632237,0.977523316649364" Connections="1147" ForcefieldType="h1o" Charge="0.41" Components="H" Visible="0">
							<Properties Force="241.566397114864,-81.2787552032563,-60.1154158323338" RelativeVelocity="0.0359868258304908,0.507298489904216,-1.5108097249561"/>
						</Atom3d>
						<Bond ID="1147" Mapping="409" Parent="299" Hidden="1" Connects="1145,1146" Visible="0"/>
						<Atom3d ID="1148" HasProperties="1" Mapping="409" Parent="299" UserID="444" DisplayStyle="Line" Hidden="1" XYZ="-0.0755028262140473,0.42405610888885,0.96871534543169" Connections="1149" ForcefieldType="h1o" Charge="0.41" Components="H" Visible="0">
							<Properties Force="127.76350517941,207.055500515128,-60.9995535989815" RelativeVelocity="0.313186255059123,0.61033047483336,-0.312208965513028"/>
						</Atom3d>
						<Bond ID="1149" Mapping="409" Parent="299" Hidden="1" Connects="1145,1148" Visible="0"/>
						<Molecule ID="299" Mapping="409" Parent="2" Children="1145,1146,1147,1148,1149,2178" Name="Sketch 23" XYZ="0.101148828771703,0.340177072289028,0.0395900735526664" Visible="0"/>
						<Atom3d ID="1150" HasProperties="1" Mapping="409" Parent="301" UserID="445" DisplayStyle="Line" XYZ="3.37720847063687,0.0262199047349024,1.34748312043366" Connections="1152,1154" ForcefieldType="o2*" Charge="-0.82" Components="O" Visible="0">
							<Properties Force="248.736546479754,167.481656201783,-94.1319918254395" RelativeVelocity="0.119174001553985,-0.618798580153513,-0.121023504900028"/>
						</Atom3d>
						<Atom3d ID="1151" HasProperties="1" Mapping="409" Parent="301" UserID="446" DisplayStyle="Line" Hidden="1" XYZ="3.34315168856666,0.00156297722553039,1.32924983558448" Connections="1152" ForcefieldType="h1o" Charge="0.41" Components="H" Visible="0">
							<Properties Force="-188.250990456856,-195.991522999092,-67.6966809780932" RelativeVelocity="1.02566067836481,0.427081736743752,0.829384315194432"/>
						</Atom3d>
						<Bond ID="1152" Mapping="409" Parent="301" Hidden="1" Connects="1150,1151" Visible="0"/>
						<Atom3d ID="1153" HasProperties="1" Mapping="409" Parent="301" UserID="447" DisplayStyle="Line" Hidden="1" XYZ="3.39527131046801,-0.00656832950317759,1.37385619603703" Connections="1154" ForcefieldType="h1o" Charge="0.41" Components="H" Visible="0">
							<Properties Force="28.2550657931593,-95.4077945030871,125.915842623594" RelativeVelocity="0.533478486487609,-0.325494257370384,-0.379102336815736"/>
						</Atom3d>
						<Bond ID="1154" Mapping="409" Parent="301" Hidden="1" Connects="1150,1153" Visible="0"/>
						<Molecule ID="301" Mapping="409" Parent="2" Children="1150,1151,1152,1153,1154,2179" Name="Sketch 23" XYZ="0.443974360076758,-0.280517577748721,0.0395900735526664" Visible="0"/>
						<Atom3d ID="1155" HasProperties="1" Mapping="409" Parent="303" UserID="448" DisplayStyle="Line" XYZ="1.05202389991281,2.68490181612827,0.165133873593995" Connections="1157,1159" ForcefieldType="o2*" Charge="-0.82" Components="O" Visible="0">
							<Properties Force="-554.111239570836,-46.2039760631207,965.925170079361" RelativeVelocity="-0.11053976902831,0.138714238652189,-0.209656192349716"/>
						</Atom3d>
						<Atom3d ID="1156" HasProperties="1" Mapping="409" Parent="303" UserID="449" DisplayStyle="Line" Hidden="1" XYZ="1.06002034468809,2.6774049364118,0.122663860196784" Connections="1157" ForcefieldType="h1o" Charge="0.41" Components="H" Visible="0">
							<Properties Force="148.309851814495,33.8754294533442,-1226.61979109127" RelativeVelocity="0.931530392487621,0.613610509577136,-0.383160803831188"/>
						</Atom3d>
						<Bond ID="1157" Mapping="409" Parent="303" Hidden="1" Connects="1155,1156" Visible="0"/>
						<Atom3d ID="1158" HasProperties="1" Mapping="409" Parent="303" UserID="450" DisplayStyle="Line" Hidden="1" XYZ="1.0934199141358,2.67691608699627,0.181674482952966" Connections="1159" ForcefieldType="h1o" Charge="0.41" Components="H" Visible="0">
							<Properties Force="470.882402150291,218.84091836512,262.827835151278" RelativeVelocity="1.22549251367437,0.833762781526002,-0.130390329278746"/>
						</Atom3d>
						<Bond ID="1159" Mapping="409" Parent="303" Hidden="1" Connects="1155,1158" Visible="0"/>
						<Molecule ID="303" Mapping="409" Parent="2" Children="1155,1156,1157,1158,1159,2180" Name="Sketch 23" XYZ="-0.0395900735535312,0.316720588421322,0.0395900735526664" Visible="0"/>
						<Atom3d ID="1160" HasProperties="1" Mapping="409" Parent="305" UserID="451" DisplayStyle="Line" XYZ="2.92220367122315,0.732178289033742,-0.237919067379709" Connections="1162,1164" ForcefieldType="o2*" Charge="-0.82" Components="O" Visible="0">
							<Properties Force="-995.5391517101,-894.019531834999,499.838291357029" RelativeVelocity="0.0290397605361856,-0.0847756205465486,0.0354035541820292"/>
						</Atom3d>
						<Atom3d ID="1161" HasProperties="1" Mapping="409" Parent="305" UserID="452" DisplayStyle="Line" Hidden="1" XYZ="2.95634501036669,0.747917100436749,-0.260497266615452" Connections="1162" ForcefieldType="h1o" Charge="0.41" Components="H" Visible="0">
							<Properties Force="788.949945704734,586.886259480946,-503.904531694804" RelativeVelocity="-0.92494972584405,-0.240214458351517,-0.712956674708363"/>
						</Atom3d>
						<Bond ID="1162" Mapping="409" Parent="305" Hidden="1" Connects="1160,1161" Visible="0"/>
						<Atom3d ID="1163" HasProperties="1" Mapping="409" Parent="305" UserID="453" DisplayStyle="Line" Hidden="1" XYZ="2.91533865991403,0.761442497762842,-0.202892220822734" Connections="1164" ForcefieldType="h1o" Charge="0.41" Components="H" Visible="0">
							<Properties Force="176.38540502014,57.8727715351023,-49.8328452095413" RelativeVelocity="0.914764804768557,-0.239090857640308,-0.15770017026371"/>
						</Atom3d>
						<Bond ID="1164" Mapping="409" Parent="305" Hidden="1" Connects="1160,1163" Visible="0"/>
						<Molecule ID="305" Mapping="409" Parent="2" Children="1160,1161,1162,1163,1164,2181" Name="Sketch 23" XYZ="-0.0395900735535312,0.316720588421322,0.0395900735526664" Visible="0"/>
						<Atom3d ID="1165" HasProperties="1" Mapping="409" Parent="307" UserID="454" DisplayStyle="Line" XYZ="0.276537165612412,0.836450571307358,-0.481308390449261" Connections="1167,1169" ForcefieldType="o2*" Charge="-0.82" Components="O" Visible="0">
							<Properties Force="533.601543789101,-528.160767944071,-162.923947260838" RelativeVelocity="0.0195419286039528,0.118904127413459,-0.198891756772957"/>
						</Atom3d>
						<Atom3d ID="1166" HasProperties="1" Mapping="409" Parent="307" UserID="455" DisplayStyle="Line" Hidden="1" XYZ="0.304817480254193,0.799307476370192,-0.490197632656429" Connections="1167" ForcefieldType="h1o" Charge="0.41" Components="H" Visible="0">
							<Properties Force="-389.501512411375,102.72644920943,-306.726378752174" RelativeVelocity="0.795553844713605,0.699627588681184,-0.00303297500697409"/>
						</Atom3d>
						<Bond ID="1167" Mapping="409" Parent="307" Hidden="1" Connects="1165,1166" Visible="0"/>
						<Atom3d ID="1168" HasProperties="1" Mapping="409" Parent="307" UserID="456" DisplayStyle="Line" Hidden="1" XYZ="0.296761320380794,0.842349822041712,-0.440675354543022" Connections="1169" ForcefieldType="h1o" Charge="0.41" Components="H" Visible="0">
							<Properties Force="-189.120233237114,327.648153987686,260.477006987448" RelativeVelocity="-0.852077648244856,0.0686948415193672,0.575714668343994"/>
						</Atom3d>
						<Bond ID="1169" Mapping="409" Parent="307" Hidden="1" Connects="1165,1168" Visible="0"/>
						<Molecule ID="307" Mapping="409" Parent="2" Children="1165,1166,1167,1168,1169,2182" Name="Sketch 23" XYZ="0.442170015175152,0.719089503998119,0.0395900735526664" Visible="0"/>
						<Atom3d ID="1170" HasProperties="1" Mapping="409" Parent="309" UserID="457" DisplayStyle="Line" XYZ="-2.41262423633096,2.35672091492858,-0.744055754479378" Connections="1172,1174" ForcefieldType="o2*" Charge="-0.82" Components="O" Visible="0">
							<Properties Force="114.782144766499,-181.537428463927,59.1795401038217" RelativeVelocity="0.0522774216810916,-0.176830683156193,0.102429197929596"/>
						</Atom3d>
						<Atom3d ID="1171" HasProperties="1" Mapping="409" Parent="309" UserID="458" DisplayStyle="Line" Hidden="1" XYZ="-2.43975532136244,2.39099425790053,-0.732483521111081" Connections="1172" ForcefieldType="h1o" Charge="0.41" Components="H" Visible="0">
							<Properties Force="-245.035306348905,101.736451783544,25.5318907743923" RelativeVelocity="0.00624190682721667,0.969131608784372,-0.325499281806783"/>
						</Atom3d>
						<Bond ID="1172" Mapping="409" Parent="309" Hidden="1" Connects="1170,1171" Visible="0"/>
						<Atom3d ID="1173" HasProperties="1" Mapping="409" Parent="309" UserID="459" DisplayStyle="Line" Hidden="1" XYZ="-2.43801471607477,2.31940663244158,-0.732649005011707" Connections="1174" ForcefieldType="h1o" Charge="0.41" Components="H" Visible="0">
							<Properties Force="-21.2401172460995,-12.8063644482694,-84.2350141014285" RelativeVelocity="0.380064510653114,-0.361335609833212,0.441368932268719"/>
						</Atom3d>
						<Bond ID="1174" Mapping="409" Parent="309" Hidden="1" Connects="1170,1173" Visible="0"/>
						<Molecule ID="309" Mapping="409" Parent="2" Children="1170,1171,1172,1173,1174,2183" Name="Sketch 23" XYZ="-0.0395900735535312,0.316720588421322,0.0395900735526664" Visible="0"/>
						<Atom3d ID="1175" HasProperties="1" Mapping="409" Parent="311" UserID="460" DisplayStyle="Line" XYZ="2.29856493667881,-1.07226319862048,0.306979580317677" Connections="1177,1179" ForcefieldType="o2*" Charge="-0.82" Components="O" Visible="0">
							<Properties Force="152.343336034255,-11.4301495203326,-415.639297514341" RelativeVelocity="0.225790372699287,-0.101034180298335,0.40723854919735"/>
						</Atom3d>
						<Atom3d ID="1176" HasProperties="1" Mapping="409" Parent="311" UserID="461" DisplayStyle="Line" Hidden="1" XYZ="2.30566980492132,-1.10231027225154,0.272442041565179" Connections="1177" ForcefieldType="h1o" Charge="0.41" Components="H" Visible="0">
							<Properties Force="-35.139089134124,189.682703941539,87.66357292962" RelativeVelocity="-0.675389311126768,-0.0935416100082362,0.0214996121994807"/>
						</Atom3d>
						<Bond ID="1177" Mapping="409" Parent="311" Hidden="1" Connects="1175,1176" Visible="0"/>
						<Atom3d ID="1178" HasProperties="1" Mapping="409" Parent="311" UserID="462" DisplayStyle="Line" Hidden="1" XYZ="2.27451395494355,-1.10036151993932,0.334292582738451" Connections="1179" ForcefieldType="h1o" Charge="0.41" Components="H" Visible="0">
							<Properties Force="-100.902045701932,-97.5002048773588,260.799485793224" RelativeVelocity="-0.395496149389382,0.33961101661566,0.591700646582874"/>
						</Atom3d>
						<Bond ID="1179" Mapping="409" Parent="311" Hidden="1" Connects="1175,1178" Visible="0"/>
						<Molecule ID="311" Mapping="409" Parent="2" Children="1175,1176,1177,1178,1179,2184" Name="Sketch 23" XYZ="-0.0395900735535312,0.316720588421322,0.0395900735526664" Visible="0"/>
						<Atom3d ID="1180" HasProperties="1" Mapping="409" Parent="313" UserID="463" DisplayStyle="Line" XYZ="0.950491539892065,0.598141958759875,0.922359679072425" Connections="1182,1184" ForcefieldType="o2*" Charge="-0.82" Components="O">
							<Properties Force="-456.789445969646,-81.6125846787033,437.158352993345" RelativeVelocity="0.102421573876127,0.0536803587025982,0.133198264249744"/>
						</Atom3d>
						<Atom3d ID="1181" HasProperties="1" Mapping="409" Parent="313" UserID="464" DisplayStyle="Line" Hidden="1" XYZ="0.976367846050599,0.599028195353171,0.885585532501205" Connections="1182" ForcefieldType="h1o" Charge="0.41" Components="H">
							<Properties Force="424.300262166024,-19.4471595389419,-468.933122731358" RelativeVelocity="-0.244798608560425,-0.274595288141381,0.304300648130787"/>
						</Atom3d>
						<Bond ID="1182" Mapping="409" Parent="313" Hidden="1" Connects="1180,1181"/>
						<Atom3d ID="1183" HasProperties="1" Mapping="409" Parent="313" UserID="465" DisplayStyle="Line" Hidden="1" XYZ="0.982314247189809,0.61098307704351,0.953203468700263" Connections="1184" ForcefieldType="h1o" Charge="0.41" Components="H">
							<Properties Force="82.6422554116329,-58.8832621160514,57.5541988265934" RelativeVelocity="-0.00528479701042978,0.178718844988068,0.170486048683273"/>
						</Atom3d>
						<Bond ID="1184" Mapping="409" Parent="313" Hidden="1" Connects="1180,1183"/>
						<Molecule ID="313" Mapping="409" Parent="2" Children="1180,1181,1182,1183,1184,2185" Name="Sketch 23" XYZ="-0.0395900735535312,0.316720588421322,0.0395900735526664"/>
						<Atom3d ID="1185" HasProperties="1" Mapping="409" Parent="315" UserID="466" DisplayStyle="Line" XYZ="0.588003598404778,3.04512835145727,-1.42234882500439" Connections="1187,1189" ForcefieldType="o2*" Charge="-0.82" Components="O" Visible="0">
							<Properties Force="63.5915926190648,-318.040359667993,-245.709691024191" RelativeVelocity="-0.117006585475342,0.0778910979981757,-0.102667960155787"/>
						</Atom3d>
						<Atom3d ID="1186" HasProperties="1" Mapping="409" Parent="315" UserID="467" DisplayStyle="Line" Hidden="1" XYZ="0.568889369740315,3.04816189955241,-1.46433014016723" Connections="1187" ForcefieldType="h1o" Charge="0.41" Components="H" Visible="0">
							<Properties Force="197.002661209669,15.4298583901805,-78.0324112958972" RelativeVelocity="0.75026404811338,-1.06450626220021,0.208008463963125"/>
						</Atom3d>
						<Bond ID="1187" Mapping="409" Parent="315" Hidden="1" Connects="1185,1186" Visible="0"/>
						<Atom3d ID="1188" HasProperties="1" Mapping="409" Parent="315" UserID="468" DisplayStyle="Line" Hidden="1" XYZ="0.564185996776328,3.07811172796042,-1.40258419019556" Connections="1189" ForcefieldType="h1o" Charge="0.41" Components="H" Visible="0">
							<Properties Force="-197.959262476323,448.388430791983,260.570232027247" RelativeVelocity="-1.37233029247955,0.958226220594244,1.11688754599592"/>
						</Atom3d>
						<Bond ID="1189" Mapping="409" Parent="315" Hidden="1" Connects="1185,1188" Visible="0"/>
						<Molecule ID="315" Mapping="409" Parent="2" Children="1185,1186,1187,1188,1189,2186" Name="Sketch 23" XYZ="-0.0395900735535312,0.316720588421322,0.0395900735526664" Visible="0"/>
						<Atom3d ID="1190" HasProperties="1" Mapping="409" Parent="317" UserID="469" DisplayStyle="Line" XYZ="0.558112401231479,0.976297449836485,4.33760410510184" Connections="1192,1194" ForcefieldType="o2*" Charge="-0.82" Components="O" Visible="0">
							<Properties Force="-67.405019700175,190.731411027877,-13.5498430910139" RelativeVelocity="-0.391239393180576,-0.163339019614595,-0.0852359245673217"/>
						</Atom3d>
						<Atom3d ID="1191" HasProperties="1" Mapping="409" Parent="317" UserID="470" DisplayStyle="Line" Hidden="1" XYZ="0.600421697830716,0.965291704914706,4.32291338502284" Connections="1192" ForcefieldType="h1o" Charge="0.41" Components="H" Visible="0">
							<Properties Force="-35.320643256448,2.00425953638765,-71.9943922719824" RelativeVelocity="-1.20946015395477,0.4431898368149,-0.132942511656619"/>
						</Atom3d>
						<Bond ID="1192" Mapping="409" Parent="317" Hidden="1" Connects="1190,1191" Visible="0"/>
						<Atom3d ID="1193" HasProperties="1" Mapping="409" Parent="317" UserID="471" DisplayStyle="Line" Hidden="1" XYZ="0.540532925462465,0.995425941639627,4.29954651149825" Connections="1194" ForcefieldType="h1o" Charge="0.41" Components="H" Visible="0">
							<Properties Force="95.8010887351839,-61.0876859823868,98.8175325874321" RelativeVelocity="-0.365334471483668,-0.17094056816434,-0.0903376187683242"/>
						</Atom3d>
						<Bond ID="1194" Mapping="409" Parent="317" Hidden="1" Connects="1190,1193" Visible="0"/>
						<Molecule ID="317" Mapping="409" Parent="2" Children="1190,1191,1192,1193,1194,2187" Name="Sketch 23" XYZ="-0.0395900735535312,0.316720588421322,0.0395900735526664" Visible="0"/>
						<Atom3d ID="1195" HasProperties="1" Mapping="409" Parent="319" UserID="472" DisplayStyle="Line" XYZ="2.92591270507355,2.02322139674252,0.056464248924702" Connections="1197,1199" ForcefieldType="o2*" Charge="-0.82" Components="O" Visible="0">
							<Properties Force="-640.743436907924,261.391913252582,889.972350430169" RelativeVelocity="-0.0216202826123704,-0.0523911784910306,0.161913521320806"/>
						</Atom3d>
						<Atom3d ID="1196" HasProperties="1" Mapping="409" Parent="319" UserID="473" DisplayStyle="Line" Hidden="1" XYZ="2.88241326656428,2.02005327690367,0.0777715397053195" Connections="1197" ForcefieldType="h1o" Charge="0.41" Components="H" Visible="0">
							<Properties Force="750.194390498266,-90.7410208859407,-417.319954798057" RelativeVelocity="0.048429094524665,2.25537106663032,-1.37524229316929"/>
						</Atom3d>
						<Bond ID="1197" Mapping="409" Parent="319" Hidden="1" Connects="1195,1196" Visible="0"/>
						<Atom3d ID="1198" HasProperties="1" Mapping="409" Parent="319" UserID="474" DisplayStyle="Line" Hidden="1" XYZ="2.94810137378996,2.04021527304018,0.0954702421570687" Connections="1199" ForcefieldType="h1o" Charge="0.41" Components="H" Visible="0">
							<Properties Force="-94.0213527702234,-272.777509062527,-384.628970725528" RelativeVelocity="-1.07619352644595,-0.0520797215819692,0.650308763731418"/>
						</Atom3d>
						<Bond ID="1199" Mapping="409" Parent="319" Hidden="1" Connects="1195,1198" Visible="0"/>
						<Molecule ID="319" Mapping="409" Parent="2" Children="1195,1196,1197,1198,1199,2188" Name="Sketch 23" XYZ="-0.0395900735535312,0.316720588421322,0.0395900735526664" Visible="0"/>
						<Atom3d ID="1200" HasProperties="1" Mapping="409" Parent="321" UserID="475" DisplayStyle="Line" XYZ="1.30264708542657,1.88451858606446,-1.01211415002762" Connections="1202,1204" ForcefieldType="o2*" Charge="-0.82" Components="O" Visible="0">
							<Properties Force="-275.691022280992,-434.432148180625,707.611231537637" RelativeVelocity="0.197800860809347,0.065532803757815,-0.0549592445580583"/>
						</Atom3d>
						<Atom3d ID="1201" HasProperties="1" Mapping="409" Parent="321" UserID="476" DisplayStyle="Line" Hidden="1" XYZ="1.31083780036299,1.84718392180802,-0.983862783549174" Connections="1202" ForcefieldType="h1o" Charge="0.41" Components="H" Visible="0">
							<Properties Force="23.2851957364116,456.000741902644,-452.86089657343" RelativeVelocity="-0.192275530564333,-1.04878468843375,0.145009618785241"/>
						</Atom3d>
						<Bond ID="1202" Mapping="409" Parent="321" Hidden="1" Connects="1200,1201" Visible="0"/>
						<Atom3d ID="1203" HasProperties="1" Mapping="409" Parent="321" UserID="477" DisplayStyle="Line" Hidden="1" XYZ="1.26698639227035,1.90154165253144,-0.986059853823604" Connections="1204" ForcefieldType="h1o" Charge="0.41" Components="H" Visible="0">
							<Properties Force="108.181952711046,31.9899364148151,-279.933758997809" RelativeVelocity="0.698689769576604,0.485488343257861,0.101344090771271"/>
						</Atom3d>
						<Bond ID="1204" Mapping="409" Parent="321" Hidden="1" Connects="1200,1203" Visible="0"/>
						<Molecule ID="321" Mapping="409" Parent="2" Children="1200,1201,1202,1203,1204,2189" Name="Sketch 23" XYZ="-0.0395900735535312,0.316720588421322,0.0395900735526664" Visible="0"/>
						<Atom3d ID="1205" HasProperties="1" Mapping="409" Parent="323" UserID="478" DisplayStyle="Line" XYZ="0.992522366540369,0.948788722495358,3.31668712661293" Connections="1207,1209" ForcefieldType="o2*" Charge="-0.82" Components="O" Visible="0">
							<Properties Force="28.4913271115987,636.058080918864,-133.020097170849" RelativeVelocity="-0.257719645335224,-0.311249068136854,0.219565904709468"/>
						</Atom3d>
						<Atom3d ID="1206" HasProperties="1" Mapping="409" Parent="323" UserID="479" DisplayStyle="Line" Hidden="1" XYZ="0.981982524968799,0.910327498763302,3.33789770617858" Connections="1207" ForcefieldType="h1o" Charge="0.41" Components="H" Visible="0">
							<Properties Force="5.73793153725035,-491.720030982832,57.8684933125108" RelativeVelocity="0.219129329822642,-0.371841098970294,0.218459888977161"/>
						</Atom3d>
						<Bond ID="1207" Mapping="409" Parent="323" Hidden="1" Connects="1205,1206" Visible="0"/>
						<Atom3d ID="1208" HasProperties="1" Mapping="409" Parent="323" UserID="480" DisplayStyle="Line" Hidden="1" XYZ="1.03803097079287,0.950182819086653,3.31736863885738" Connections="1209" ForcefieldType="h1o" Charge="0.41" Components="H" Visible="0">
							<Properties Force="104.309678365862,-123.151889427057,2.44463621339456" RelativeVelocity="-1.58283150483835,0.616808982745601,-1.74291178662801"/>
						</Atom3d>
						<Bond ID="1209" Mapping="409" Parent="323" Hidden="1" Connects="1205,1208" Visible="0"/>
						<Molecule ID="323" Mapping="409" Parent="2" Children="1205,1206,1207,1208,1209,2190" Name="Sketch 23" XYZ="-0.0395900735535312,0.316720588421322,0.0395900735526664" Visible="0"/>
						<Atom3d ID="1210" HasProperties="1" Mapping="409" Parent="325" UserID="481" DisplayStyle="Line" XYZ="-0.560345443323119,1.96896609123613,-0.984048531059934" Connections="1212,1214" ForcefieldType="o2*" Charge="-0.82" Components="O" Visible="0">
							<Properties Force="-347.973397542591,-326.216559611774,230.920331509048" RelativeVelocity="-0.104735080413402,-0.405620415313493,-0.321789871642542"/>
						</Atom3d>
						<Atom3d ID="1211" HasProperties="1" Mapping="409" Parent="325" UserID="482" DisplayStyle="Line" Hidden="1" XYZ="-0.516857122482758,1.95516963306942,-0.976471247793834" Connections="1212" ForcefieldType="h1o" Charge="0.41" Components="H" Visible="0">
							<Properties Force="29.979515422645,50.7949632677139,-146.793597908056" RelativeVelocity="-0.0545704468741414,0.8721125390536,0.111904989977053"/>
						</Atom3d>
						<Bond ID="1212" Mapping="409" Parent="325" Hidden="1" Connects="1210,1211" Visible="0"/>
						<Atom3d ID="1213" HasProperties="1" Mapping="409" Parent="325" UserID="483" DisplayStyle="Line" Hidden="1" XYZ="-0.555633911698989,2.01158072702531,-0.997375205949374" Connections="1214" ForcefieldType="h1o" Charge="0.41" Components="H" Visible="0">
							<Properties Force="129.402734999826,330.436899164471,-146.907336395788" RelativeVelocity="0.637761234005391,0.620906460669878,0.679228988837511"/>
						</Atom3d>
						<Bond ID="1214" Mapping="409" Parent="325" Hidden="1" Connects="1210,1213" Visible="0"/>
						<Molecule ID="325" Mapping="409" Parent="2" Children="1210,1211,1212,1213,1214,2191" Name="Sketch 23" XYZ="0.0542358613299576,0.0496775413120584,0.0395900735526664" Visible="0"/>
						<Atom3d ID="1215" HasProperties="1" Mapping="409" Parent="327" UserID="484" DisplayStyle="Line" XYZ="1.13345760688779,2.03830657263675,-0.88844515580642" Connections="1217,1219" ForcefieldType="o2*" Charge="-0.82" Components="O" Visible="0">
							<Properties Force="95.591694522992,-526.308711721221,77.8033325408934" RelativeVelocity="0.0345363143304031,0.267027187916128,-0.0776789038432561"/>
						</Atom3d>
						<Atom3d ID="1216" HasProperties="1" Mapping="409" Parent="327" UserID="485" DisplayStyle="Line" Hidden="1" XYZ="1.15394402674576,2.0736476457864,-0.906860102433064" Connections="1217" ForcefieldType="h1o" Charge="0.41" Components="H" Visible="0">
							<Properties Force="74.7551062127701,402.400470812042,-441.31734586856" RelativeVelocity="0.246662330327236,-0.287971966191767,1.27455208824632"/>
						</Atom3d>
						<Bond ID="1217" Mapping="409" Parent="327" Hidden="1" Connects="1215,1216" Visible="0"/>
						<Atom3d ID="1218" HasProperties="1" Mapping="409" Parent="327" UserID="486" DisplayStyle="Line" Hidden="1" XYZ="1.13968362203421,2.05283583228055,-0.845262661671798" Connections="1219" ForcefieldType="h1o" Charge="0.41" Components="H" Visible="0">
							<Properties Force="-291.389322433242,9.30472734159216,192.544970233544" RelativeVelocity="-0.18164854564338,1.24953872229133,0.567432830366403"/>
						</Atom3d>
						<Bond ID="1219" Mapping="409" Parent="327" Hidden="1" Connects="1215,1218" Visible="0"/>
						<Molecule ID="327" Mapping="409" Parent="2" Children="1215,1216,1217,1218,1219,2192" Name="Sketch 23" XYZ="-0.00493873071096981,0.722636308406125,0.0395900735526664" Visible="0"/>
						<Atom3d ID="1220" HasProperties="1" Mapping="409" Parent="329" UserID="487" DisplayStyle="Line" XYZ="0.117418305559971,-0.170252631502322,-0.634993511230163" Connections="1222,1224" ForcefieldType="o2*" Charge="-0.82" Components="O" Visible="0">
							<Properties Force="-412.153183061595,-277.26937946204,-235.395566337955" RelativeVelocity="-0.321869696031381,-0.0882970299931023,0.0229736466531629"/>
						</Atom3d>
						<Atom3d ID="1221" HasProperties="1" Mapping="409" Parent="329" UserID="488" DisplayStyle="Line" Hidden="1" XYZ="0.0866199318670278,-0.20736922142255,-0.635997106223797" Connections="1222" ForcefieldType="h1o" Charge="0.41" Components="H" Visible="0">
							<Properties Force="495.162699061696,523.534020993977,-80.1391942884887" RelativeVelocity="-1.35213665496281,0.0765266582622853,-0.101302676136015"/>
						</Atom3d>
						<Bond ID="1222" Mapping="409" Parent="329" Hidden="1" Connects="1220,1221" Visible="0"/>
						<Atom3d ID="1223" HasProperties="1" Mapping="409" Parent="329" UserID="489" DisplayStyle="Line" Hidden="1" XYZ="0.108574175198214,-0.148641172125506,-0.67552728747364" Connections="1224" ForcefieldType="h1o" Charge="0.41" Components="H" Visible="0">
							<Properties Force="31.8830465113731,-276.549222871013,279.078293422944" RelativeVelocity="-0.779174831176513,0.677489208222987,0.49929293609361"/>
						</Atom3d>
						<Bond ID="1224" Mapping="409" Parent="329" Hidden="1" Connects="1220,1223" Visible="0"/>
						<Molecule ID="329" Mapping="409" Parent="2" Children="1220,1221,1222,1223,1224,2193" Name="Sketch 23" XYZ="-0.0395900735535312,0.316720588421322,0.0395900735526664" Visible="0"/>
						<Atom3d ID="1225" HasProperties="1" Mapping="409" Parent="331" UserID="490" DisplayStyle="Line" XYZ="0.951456881399782,-1.46155933633519,1.47527929520252" Connections="1227,1229" ForcefieldType="o2*" Charge="-0.82" Components="O" Visible="0">
							<Properties Force="18.3736164287454,173.929967094436,-430.540840875579" RelativeVelocity="0.0530276885441884,-0.132345679604241,-0.0062881795202714"/>
						</Atom3d>
						<Atom3d ID="1226" HasProperties="1" Mapping="409" Parent="331" UserID="491" DisplayStyle="Line" Hidden="1" XYZ="0.963945118494389,-1.45475200615563,1.42960862137102" Connections="1227" ForcefieldType="h1o" Charge="0.41" Components="H" Visible="0">
							<Properties Force="-74.4916730136072,-172.772529112515,518.032522396479" RelativeVelocity="2.07154546019433,-0.248297449882649,0.167748318947313"/>
						</Atom3d>
						<Bond ID="1227" Mapping="409" Parent="331" Hidden="1" Connects="1225,1226" Visible="0"/>
						<Atom3d ID="1228" HasProperties="1" Mapping="409" Parent="331" UserID="492" DisplayStyle="Line" Hidden="1" XYZ="0.966450002109759,-1.50565883082005,1.4806186448789" Connections="1229" ForcefieldType="h1o" Charge="0.41" Components="H" Visible="0">
							<Properties Force="101.849306360494,182.571473068481,-51.6346484168542" RelativeVelocity="0.94813377838293,0.0245228362302728,-0.409129429447597"/>
						</Atom3d>
						<Bond ID="1229" Mapping="409" Parent="331" Hidden="1" Connects="1225,1228" Visible="0"/>
						<Molecule ID="331" Mapping="409" Parent="2" Children="1225,1226,1227,1228,1229,2194" Name="Sketch 23" XYZ="0.501713396928136,0.601807084659591,0.0395900735526664" Visible="0"/>
						<Atom3d ID="1230" HasProperties="1" Mapping="409" Parent="333" UserID="493" DisplayStyle="Line" XYZ="-0.401486636006523,3.08666508931778,1.44557061044781" Connections="1232,1234" ForcefieldType="o2*" Charge="-0.82" Components="O" Visible="0">
							<Properties Force="-1135.74712841215,-63.3885680803816,-281.680933745382" RelativeVelocity="0.015601299403452,0.105724781371944,-0.139437038150145"/>
						</Atom3d>
						<Atom3d ID="1231" HasProperties="1" Mapping="409" Parent="333" UserID="494" DisplayStyle="Line" Hidden="1" XYZ="-0.433824191611593,3.07760893290113,1.41150504675966" Connections="1232" ForcefieldType="h1o" Charge="0.41" Components="H" Visible="0">
							<Properties Force="200.584512000894,385.332982811046,586.095541434053" RelativeVelocity="-0.237493259549845,-0.703997870013572,-0.275956305856517"/>
						</Atom3d>
						<Bond ID="1232" Mapping="409" Parent="333" Hidden="1" Connects="1230,1231" Visible="0"/>
						<Atom3d ID="1233" HasProperties="1" Mapping="409" Parent="333" UserID="495" DisplayStyle="Line" Hidden="1" XYZ="-0.368961491164447,3.06798137070447,1.42208860312159" Connections="1234" ForcefieldType="h1o" Charge="0.41" Components="H" Visible="0">
							<Properties Force="939.015892122222,-324.993918361916,-302.866661969869" RelativeVelocity="-1.13905672557967,0.379053735735142,0.231710048364123"/>
						</Atom3d>
						<Bond ID="1234" Mapping="409" Parent="333" Hidden="1" Connects="1230,1233" Visible="0"/>
						<Molecule ID="333" Mapping="409" Parent="2" Children="1230,1231,1232,1233,1234,2195" Name="Sketch 23" XYZ="-0.0395900735535312,0.316720588421322,0.0395900735526664" Visible="0"/>
						<Atom3d ID="1235" HasProperties="1" Mapping="409" Parent="335" UserID="496" DisplayStyle="Line" XYZ="0.82350265136277,2.3474880404041,-0.607316829156031" Connections="1237,1239" ForcefieldType="o2*" Charge="-0.82" Components="O" Visible="0">
							<Properties Force="-250.913170931961,-536.701573967693,-360.147644409925" RelativeVelocity="0.254479438530001,0.0734712960287074,-0.0719739994242456"/>
						</Atom3d>
						<Atom3d ID="1236" HasProperties="1" Mapping="409" Parent="335" UserID="497" DisplayStyle="Line" Hidden="1" XYZ="0.790125839617471,2.32038813895943,-0.628643043345314" Connections="1237" ForcefieldType="h1o" Charge="0.41" Components="H" Visible="0">
							<Properties Force="286.846229697122,385.197445202673,259.365017038128" RelativeVelocity="-1.13604053326044,-0.97675263970836,-0.409783453554779"/>
						</Atom3d>
						<Bond ID="1237" Mapping="409" Parent="335" Hidden="1" Connects="1235,1236" Visible="0"/>
						<Atom3d ID="1238" HasProperties="1" Mapping="409" Parent="335" UserID="498" DisplayStyle="Line" Hidden="1" XYZ="0.860146975918097,2.32301550598992,-0.625300401080112" Connections="1239" ForcefieldType="h1o" Charge="0.41" Components="H" Visible="0">
							<Properties Force="-173.715444364282,232.903858577346,185.871139516048" RelativeVelocity="0.206872651888192,-0.958058420342396,-0.0628877420002178"/>
						</Atom3d>
						<Bond ID="1239" Mapping="409" Parent="335" Hidden="1" Connects="1235,1238" Visible="0"/>
						<Molecule ID="335" Mapping="409" Parent="2" Children="1235,1236,1237,1238,1239,2196" Name="Sketch 23" XYZ="-0.0395900735535312,0.316720588421322,0.0395900735526664" Visible="0"/>
						<Atom3d ID="1240" HasProperties="1" Mapping="409" Parent="337" UserID="499" DisplayStyle="Line" XYZ="-0.825554801785254,2.30251079298601,0.282254444018942" Connections="1242,1244" ForcefieldType="o2*" Charge="-0.82" Components="O" Visible="0">
							<Properties Force="-552.746254800039,-326.398472861822,1255.28746799988" RelativeVelocity="0.0955315432347119,0.253977606689909,-0.20596838875887"/>
						</Atom3d>
						<Atom3d ID="1241" HasProperties="1" Mapping="409" Parent="337" UserID="500" DisplayStyle="Line" Hidden="1" XYZ="-0.790592345845519,2.31031264722611,0.31179661596643" Connections="1242" ForcefieldType="h1o" Charge="0.41" Components="H" Visible="0">
							<Properties Force="-97.9726992496822,-75.3631259895594,143.934267358401" RelativeVelocity="-0.407182100879549,-0.492620616115988,0.702896061397202"/>
						</Atom3d>
						<Bond ID="1242" Mapping="409" Parent="337" Hidden="1" Connects="1240,1241" Visible="0"/>
						<Atom3d ID="1243" HasProperties="1" Mapping="409" Parent="337" UserID="501" DisplayStyle="Line" Hidden="1" XYZ="-0.805799872201349,2.31705363643836,0.2462433435764" Connections="1244" ForcefieldType="h1o" Charge="0.41" Components="H" Visible="0">
							<Properties Force="630.783232707507,399.164820452829,-1306.49839503803" RelativeVelocity="-0.52021611804635,-0.328237087604516,0.024217011170151"/>
						</Atom3d>
						<Bond ID="1244" Mapping="409" Parent="337" Hidden="1" Connects="1240,1243" Visible="0"/>
						<Molecule ID="337" Mapping="409" Parent="2" Children="1240,1241,1242,1243,1244,2197" Name="Sketch 23" XYZ="-0.0395900735535312,0.316720588421322,0.0395900735526664" Visible="0"/>
						<Atom3d ID="1245" HasProperties="1" Mapping="409" Parent="339" UserID="502" DisplayStyle="Line" XYZ="1.90140220169327,2.28836725832164,1.21262661312928" Connections="1247,1249" ForcefieldType="o2*" Charge="-0.82" Components="O" Visible="0">
							<Properties Force="-224.7210978205,345.369930199259,-161.376311038659" RelativeVelocity="-0.0230418290255008,-0.315141117166081,0.238423638920585"/>
						</Atom3d>
						<Atom3d ID="1246" HasProperties="1" Mapping="409" Parent="339" UserID="503" DisplayStyle="Line" Hidden="1" XYZ="1.889209228213,2.33130227380053,1.19939161314701" Connections="1247" ForcefieldType="h1o" Charge="0.41" Components="H" Visible="0">
							<Properties Force="-86.0866468432983,-156.326364737159,203.79722911512" RelativeVelocity="-0.534136141874165,0.468953616359437,-1.14448823502659"/>
						</Atom3d>
						<Bond ID="1247" Mapping="409" Parent="339" Hidden="1" Connects="1245,1246" Visible="0"/>
						<Atom3d ID="1248" HasProperties="1" Mapping="409" Parent="339" UserID="504" DisplayStyle="Line" Hidden="1" XYZ="1.93736796608725,2.28487502604032,1.18488872695725" Connections="1249" ForcefieldType="h1o" Charge="0.41" Components="H" Visible="0">
							<Properties Force="366.751147569995,-208.518539801908,-105.690139250989" RelativeVelocity="0.0575334948858894,-0.51861628375731,-1.59735067667013"/>
						</Atom3d>
						<Bond ID="1249" Mapping="409" Parent="339" Hidden="1" Connects="1245,1248" Visible="0"/>
						<Molecule ID="339" Mapping="409" Parent="2" Children="1245,1246,1247,1248,1249,2198" Name="Sketch 23" XYZ="-0.0395900735535312,0.316720588421322,0.0395900735526664" Visible="0"/>
						<Atom3d ID="1250" HasProperties="1" Mapping="409" Parent="341" UserID="505" DisplayStyle="Line" XYZ="1.03144626224874,3.40448199490979,-1.91171384413797" Connections="1252,1254" ForcefieldType="o2*" Charge="-0.82" Components="O" Visible="0">
							<Properties Force="-829.283543152131,471.729943916709,-266.156468254085" RelativeVelocity="-0.0324448369373772,-0.117932474114223,0.176063923435213"/>
						</Atom3d>
						<Atom3d ID="1251" HasProperties="1" Mapping="409" Parent="341" UserID="506" DisplayStyle="Line" Hidden="1" XYZ="0.989266895411869,3.42854241930401,-1.90217445835505" Connections="1252" ForcefieldType="h1o" Charge="0.41" Components="H" Visible="0">
							<Properties Force="685.104618186744,-458.168096387766,-215.51761996099" RelativeVelocity="1.41246261990883,-0.503780141978136,0.580944725140814"/>
						</Atom3d>
						<Bond ID="1252" Mapping="409" Parent="341" Hidden="1" Connects="1250,1251" Visible="0"/>
						<Atom3d ID="1253" HasProperties="1" Mapping="409" Parent="341" UserID="507" DisplayStyle="Line" Hidden="1" XYZ="1.02083374294174,3.39812970462174,-1.95775456380866" Connections="1254" ForcefieldType="h1o" Charge="0.41" Components="H" Visible="0">
							<Properties Force="119.628520048395,6.23600182929898,324.347176986212" RelativeVelocity="-0.301903410189269,-0.0809784407960945,-0.504430699031353"/>
						</Atom3d>
						<Bond ID="1254" Mapping="409" Parent="341" Hidden="1" Connects="1250,1253" Visible="0"/>
						<Molecule ID="341" Mapping="409" Parent="2" Children="1250,1251,1252,1253,1254,2199" Name="Sketch 23" XYZ="0.160692210524686,0.51519852884037,0.0395900735526664" Visible="0"/>
						<Atom3d ID="1255" HasProperties="1" Mapping="409" Parent="343" UserID="508" DisplayStyle="Line" XYZ="2.20256332975864,-1.02023867687561,4.41027317765818" Connections="1257,1259" ForcefieldType="o2*" Charge="-0.82" Components="O" Visible="0">
							<Properties Force="5.47068984124314,292.268833194833,-136.361845838286" RelativeVelocity="0.00431102555873176,-0.232578574923819,-0.528938385616348"/>
						</Atom3d>
						<Atom3d ID="1256" HasProperties="1" Mapping="409" Parent="343" UserID="509" DisplayStyle="Line" Hidden="1" XYZ="2.18965729623933,-0.980221303918377,4.42856473833798" Connections="1257" ForcefieldType="h1o" Charge="0.41" Components="H" Visible="0">
							<Properties Force="-19.9584328096648,-27.233437102991,371.049372016013" RelativeVelocity="0.873560128862823,-0.582157675397826,-0.697178511500046"/>
						</Atom3d>
						<Bond ID="1257" Mapping="409" Parent="343" Hidden="1" Connects="1255,1256" Visible="0"/>
						<Atom3d ID="1258" HasProperties="1" Mapping="409" Parent="343" UserID="510" DisplayStyle="Line" Hidden="1" XYZ="2.19849585737684,-1.00349628486554,4.36706551611254" Connections="1259" ForcefieldType="h1o" Charge="0.41" Components="H" Visible="0">
							<Properties Force="114.49703559518,-313.212111082832,-146.294530150061" RelativeVelocity="0.579525450432572,0.727731365183035,0.854847432534154"/>
						</Atom3d>
						<Bond ID="1259" Mapping="409" Parent="343" Hidden="1" Connects="1255,1258" Visible="0"/>
						<Molecule ID="343" Mapping="409" Parent="2" Children="1255,1256,1257,1258,1259,2200" Name="Sketch 23" XYZ="0.239662426984554,0.199521346561087,0.0395900735526664" Visible="0"/>
						<Atom3d ID="1260" HasProperties="1" Mapping="409" Parent="345" UserID="511" DisplayStyle="Line" XYZ="-0.905862352482219,1.69831360730653,-2.96023208853499" Connections="1262,1264" ForcefieldType="o2*" Charge="-0.82" Components="O" Visible="0">
							<Properties Force="309.330807755277,-52.47162980293,535.295822503732" RelativeVelocity="0.319122438720318,-0.308989105263811,0.278113594170759"/>
						</Atom3d>
						<Atom3d ID="1261" HasProperties="1" Mapping="409" Parent="345" UserID="512" DisplayStyle="Line" Hidden="1" XYZ="-0.917791914247144,1.71742793578474,-2.99959146131737" Connections="1262" ForcefieldType="h1o" Charge="0.41" Components="H" Visible="0">
							<Properties Force="-159.422860380692,145.331476915632,-396.065106431726" RelativeVelocity="0.764385133644112,-0.401684814585947,-0.273407041575645"/>
						</Atom3d>
						<Bond ID="1262" Mapping="409" Parent="345" Hidden="1" Connects="1260,1261" Visible="0"/>
						<Atom3d ID="1263" HasProperties="1" Mapping="409" Parent="345" UserID="513" DisplayStyle="Line" Hidden="1" XYZ="-0.915481176136204,1.6540351025392,-2.96800114456017" Connections="1264" ForcefieldType="h1o" Charge="0.41" Components="H" Visible="0">
							<Properties Force="-90.2311254274163,-139.715150099755,-254.659894662115" RelativeVelocity="0.85504983011086,-0.283463515974225,0.590051762109758"/>
						</Atom3d>
						<Bond ID="1264" Mapping="409" Parent="345" Hidden="1" Connects="1260,1263" Visible="0"/>
						<Molecule ID="345" Mapping="409" Parent="2" Children="1260,1261,1262,1263,1264,2201" Name="Sketch 23" XYZ="-0.0395900735535312,0.316720588421322,0.0395900735526664" Visible="0"/>
						<Atom3d ID="1265" HasProperties="1" Mapping="409" Parent="347" UserID="514" DisplayStyle="Line" XYZ="0.477707458605004,3.47640149154019,-0.46163214293712" Connections="1267,1269" ForcefieldType="o2*" Charge="-0.82" Components="O" Visible="0">
							<Properties Force="-118.433295531366,-131.593484997619,161.770832795804" RelativeVelocity="0.319022897206467,-0.12359213794509,0.013249377553164"/>
						</Atom3d>
						<Atom3d ID="1266" HasProperties="1" Mapping="409" Parent="347" UserID="515" DisplayStyle="Line" Hidden="1" XYZ="0.500436174910066,3.43608868219769,-0.451347084819861" Connections="1267" ForcefieldType="h1o" Charge="0.41" Components="H" Visible="0">
							<Properties Force="-317.090323896183,327.967818377749,-211.689460168909" RelativeVelocity="1.55665259788671,1.11821630740883,1.69887074588831"/>
						</Atom3d>
						<Bond ID="1267" Mapping="409" Parent="347" Hidden="1" Connects="1265,1266" Visible="0"/>
						<Atom3d ID="1268" HasProperties="1" Mapping="409" Parent="347" UserID="516" DisplayStyle="Line" Hidden="1" XYZ="0.432835287623138,3.46453317283215,-0.458799440698079" Connections="1269" ForcefieldType="h1o" Charge="0.41" Components="H" Visible="0">
							<Properties Force="403.412725974054,-26.8746469888384,12.5450121614922" RelativeVelocity="-0.976361985704806,1.42467327918983,1.45802045396503"/>
						</Atom3d>
						<Bond ID="1269" Mapping="409" Parent="347" Hidden="1" Connects="1265,1268" Visible="0"/>
						<Molecule ID="347" Mapping="409" Parent="2" Children="1265,1266,1267,1268,1269,2202" Name="Sketch 23" XYZ="-0.0395900735535312,0.316720588421322,0.0395900735526664" Visible="0"/>
						<Atom3d ID="1270" HasProperties="1" Mapping="409" Parent="349" UserID="517" DisplayStyle="Line" XYZ="1.05517347372005,-0.64178040385639,0.316147875050169" Connections="1272,1274" ForcefieldType="o2*" Charge="-0.82" Components="O" Visible="0">
							<Properties Force="768.965535675364,-122.111769219913,-338.471476225405" RelativeVelocity="0.036402287854546,-0.221291481573818,0.0651470046432188"/>
						</Atom3d>
						<Atom3d ID="1271" HasProperties="1" Mapping="409" Parent="349" UserID="518" DisplayStyle="Line" Hidden="1" XYZ="1.10023440272459,-0.654584242804607,0.302673651691198" Connections="1272" ForcefieldType="h1o" Charge="0.41" Components="H" Visible="0">
							<Properties Force="-807.904054804981,155.712612028084,328.598546827759" RelativeVelocity="-0.624656297240434,-0.754268580863794,-0.938219840054034"/>
						</Atom3d>
						<Bond ID="1272" Mapping="409" Parent="349" Hidden="1" Connects="1270,1271" Visible="0"/>
						<Atom3d ID="1273" HasProperties="1" Mapping="409" Parent="349" UserID="519" DisplayStyle="Line" Hidden="1" XYZ="1.05924617264263,-0.64693529144503,0.362046820634063" Connections="1274" ForcefieldType="h1o" Charge="0.41" Components="H" Visible="0">
							<Properties Force="178.058466089454,-93.6280101537269,86.5371863811238" RelativeVelocity="1.25384048220575,0.506856667967798,0.240059496015402"/>
						</Atom3d>
						<Bond ID="1274" Mapping="409" Parent="349" Hidden="1" Connects="1270,1273" Visible="0"/>
						<Molecule ID="349" Mapping="409" Parent="2" Children="1270,1271,1272,1273,1274,2203" Name="Sketch 23" XYZ="-0.0395900735535312,0.316720588421322,0.0395900735526664" Visible="0"/>
						<Atom3d ID="1275" HasProperties="1" Mapping="409" Parent="351" UserID="520" DisplayStyle="Line" XYZ="0.233569355770134,1.32729914186663,1.16908604604118" Connections="1277,1279" ForcefieldType="o2*" Charge="-0.82" Components="O" Visible="0">
							<Properties Force="-515.399779558459,365.355649162193,74.9819512696843" RelativeVelocity="0.0476795620970902,0.667456031024128,0.0818338576378292"/>
						</Atom3d>
						<Atom3d ID="1276" HasProperties="1" Mapping="409" Parent="351" UserID="521" DisplayStyle="Line" Hidden="1" XYZ="0.196465871303005,1.33721564631552,1.14127864040331" Connections="1277" ForcefieldType="h1o" Charge="0.41" Components="H" Visible="0">
							<Properties Force="506.418592043277,-212.062513375311,78.0167733229779" RelativeVelocity="-1.14110943961216,0.444855149719877,0.600586407089773"/>
						</Atom3d>
						<Bond ID="1277" Mapping="409" Parent="351" Hidden="1" Connects="1275,1276" Visible="0"/>
						<Atom3d ID="1278" HasProperties="1" Mapping="409" Parent="351" UserID="522" DisplayStyle="Line" Hidden="1" XYZ="0.250530777966053,1.28835877845109,1.15243205190598" Connections="1279" ForcefieldType="h1o" Charge="0.41" Components="H" Visible="0">
							<Properties Force="-24.4067360814118,-104.516000890077,-131.191673530929" RelativeVelocity="0.576938415726208,-0.114929088437669,-1.15300239145843"/>
						</Atom3d>
						<Bond ID="1279" Mapping="409" Parent="351" Hidden="1" Connects="1275,1278" Visible="0"/>
						<Molecule ID="351" Mapping="409" Parent="2" Children="1275,1276,1277,1278,1279,2204" Name="Sketch 23" XYZ="-0.0395900735535312,0.316720588421322,0.0395900735526664" Visible="0"/>
						<Atom3d ID="1280" HasProperties="1" Mapping="409" Parent="353" UserID="523" DisplayStyle="Line" XYZ="0.599282314003736,1.27355528831272,-3.55047490779307" Connections="1282,1284" ForcefieldType="o2*" Charge="-0.82" Components="O" Visible="0">
							<Properties Force="632.796768058103,-443.969046707741,656.909576525725" RelativeVelocity="0.0767304707432081,0.138129823014342,0.483739254562512"/>
						</Atom3d>
						<Atom3d ID="1281" HasProperties="1" Mapping="409" Parent="353" UserID="524" DisplayStyle="Line" Hidden="1" XYZ="0.616615358611862,1.24914863234854,-3.58632761148979" Connections="1282" ForcefieldType="h1o" Charge="0.41" Components="H" Visible="0">
							<Properties Force="-177.870837096914,127.763657455371,45.314055397113" RelativeVelocity="-0.638081698251773,0.261076281203266,0.433111316753436"/>
						</Atom3d>
						<Bond ID="1282" Mapping="409" Parent="353" Hidden="1" Connects="1280,1281" Visible="0"/>
						<Atom3d ID="1283" HasProperties="1" Mapping="409" Parent="353" UserID="525" DisplayStyle="Line" Hidden="1" XYZ="0.623690666432267,1.25052862918872,-3.51507461543494" Connections="1284" ForcefieldType="h1o" Charge="0.41" Components="H" Visible="0">
							<Properties Force="-566.336492117884,439.719092987229,-603.933497932291" RelativeVelocity="-0.156059978811831,0.882852983160541,-0.681468723637938"/>
						</Atom3d>
						<Bond ID="1284" Mapping="409" Parent="353" Hidden="1" Connects="1280,1283" Visible="0"/>
						<Molecule ID="353" Mapping="409" Parent="2" Children="1280,1281,1282,1283,1284,2205" Name="Sketch 23" XYZ="-0.112666044984753,-0.107120037880465,0.0395900735526664" Visible="0"/>
						<Atom3d ID="1285" HasProperties="1" Mapping="409" Parent="355" UserID="526" DisplayStyle="Line" XYZ="-0.13256213957469,2.32206550220287,0.00219563883799932" Connections="1287,1289" ForcefieldType="o2*" Charge="-0.82" Components="O" Visible="0">
							<Properties Force="-138.972075621541,734.220771486641,-34.9799228762695" RelativeVelocity="-0.167728015912805,0.265937535727359,-0.224024797049943"/>
						</Atom3d>
						<Atom3d ID="1286" HasProperties="1" Mapping="409" Parent="355" UserID="527" DisplayStyle="Line" Hidden="1" XYZ="-0.134215747814884,2.30851666237358,0.0448739214917786" Connections="1287" ForcefieldType="h1o" Charge="0.41" Components="H" Visible="0">
							<Properties Force="-136.51951518976,-254.274306304516,491.15901310864" RelativeVelocity="0.136328695045657,-1.11259341019411,-0.752183714805799"/>
						</Atom3d>
						<Bond ID="1287" Mapping="409" Parent="355" Hidden="1" Connects="1285,1286" Visible="0"/>
						<Atom3d ID="1288" HasProperties="1" Mapping="409" Parent="355" UserID="528" DisplayStyle="Line" Hidden="1" XYZ="-0.118417264485541,2.28595967292497,-0.0201361770600288" Connections="1289" ForcefieldType="h1o" Charge="0.41" Components="H" Visible="0">
							<Properties Force="225.924795545125,-730.292310639662,-334.468637724061" RelativeVelocity="1.05921659705045,0.12045907645769,0.343925406419253"/>
						</Atom3d>
						<Bond ID="1289" Mapping="409" Parent="355" Hidden="1" Connects="1285,1288" Visible="0"/>
						<Molecule ID="355" Mapping="409" Parent="2" Children="1285,1286,1287,1288,1289,2206" Name="Sketch 23" XYZ="-0.0395900735535312,0.316720588421322,0.0395900735526664" Visible="0"/>
						<Atom3d ID="1290" HasProperties="1" Mapping="409" Parent="357" UserID="529" DisplayStyle="Line" XYZ="-1.10638169967956,3.38535730587596,0.82005593131609" Connections="1292,1294" ForcefieldType="o2*" Charge="-0.82" Components="O" Visible="0">
							<Properties Force="433.754309599562,-167.128472646404,-497.777510252088" RelativeVelocity="0.179702710795259,-0.0385277680138061,-0.089785194438348"/>
						</Atom3d>
						<Atom3d ID="1291" HasProperties="1" Mapping="409" Parent="357" UserID="530" DisplayStyle="Line" Hidden="1" XYZ="-1.13157664322684,3.39894675419384,0.855152279949312" Connections="1292" ForcefieldType="h1o" Charge="0.41" Components="H" Visible="0">
							<Properties Force="-372.893366091359,175.797932471643,284.480029406478" RelativeVelocity="0.583996875074755,0.220245054790669,-1.26695381416994"/>
						</Atom3d>
						<Bond ID="1292" Mapping="409" Parent="357" Hidden="1" Connects="1290,1291" Visible="0"/>
						<Atom3d ID="1293" HasProperties="1" Mapping="409" Parent="357" UserID="531" DisplayStyle="Line" Hidden="1" XYZ="-1.12863295116428,3.39997076627765,0.782189640237037" Connections="1294" ForcefieldType="h1o" Charge="0.41" Components="H" Visible="0">
							<Properties Force="-20.1565054945092,-30.2264108084597,224.622546879642" RelativeVelocity="-0.956246369411276,-0.478352680857904,-0.180123702790267"/>
						</Atom3d>
						<Bond ID="1294" Mapping="409" Parent="357" Hidden="1" Connects="1290,1293" Visible="0"/>
						<Molecule ID="357" Mapping="409" Parent="2" Children="1290,1291,1292,1293,1294,2207" Name="Sketch 23" XYZ="-0.0395900735535312,0.316720588421322,0.0395900735526664" Visible="0"/>
						<Atom3d ID="1295" HasProperties="1" Mapping="409" Parent="359" UserID="532" DisplayStyle="Line" XYZ="-2.76335325254659,3.70216460597032,0.0797487139485416" Connections="1297,1299" ForcefieldType="o2*" Charge="-0.82" Components="O" Visible="0">
							<Properties Force="-520.799262390653,-687.535741312669,-363.430334905577" RelativeVelocity="-0.320244231975721,-0.00533463904544296,-0.131826575285506"/>
						</Atom3d>
						<Atom3d ID="1296" HasProperties="1" Mapping="409" Parent="359" UserID="533" DisplayStyle="Line" Hidden="1" XYZ="-2.74871190483848,3.65715353910357,0.0824202292583324" Connections="1297" ForcefieldType="h1o" Charge="0.41" Components="H" Visible="0">
							<Properties Force="119.734594012148,348.853640336647,-41.4938437349641" RelativeVelocity="0.787972730704414,-0.446430825996715,0.547164853967931"/>
						</Atom3d>
						<Bond ID="1297" Mapping="409" Parent="359" Hidden="1" Connects="1295,1296" Visible="0"/>
						<Atom3d ID="1298" HasProperties="1" Mapping="409" Parent="359" UserID="534" DisplayStyle="Line" Hidden="1" XYZ="-2.79466574115504,3.69379579040474,0.0446592907579073" Connections="1299" ForcefieldType="h1o" Charge="0.41" Components="H" Visible="0">
							<Properties Force="387.62418521109,272.740172671891,476.701679691244" RelativeVelocity="1.07092436130937,0.558672723947263,-0.591202733592709"/>
						</Atom3d>
						<Bond ID="1299" Mapping="409" Parent="359" Hidden="1" Connects="1295,1298" Visible="0"/>
						<Molecule ID="359" Mapping="409" Parent="2" Children="1295,1296,1297,1298,1299,2208" Name="Sketch 23" XYZ="-0.0395900735535312,0.316720588421322,0.0395900735526664" Visible="0"/>
						<Atom3d ID="1300" HasProperties="1" Mapping="409" Parent="361" UserID="535" DisplayStyle="Line" XYZ="0.645235927382407,-0.0994163386831186,-0.344079241670447" Connections="1302,1304" ForcefieldType="o2*" Charge="-0.82" Components="O" Visible="0">
							<Properties Force="599.849693010298,-85.7204821095371,380.303295367049" RelativeVelocity="0.000248595579029405,0.0305864157278102,-0.0915863681682837"/>
						</Atom3d>
						<Atom3d ID="1301" HasProperties="1" Mapping="409" Parent="361" UserID="536" DisplayStyle="Line" Hidden="1" XYZ="0.668382159774657,-0.100616770817556,-0.384161726769394" Connections="1302" ForcefieldType="h1o" Charge="0.41" Components="H" Visible="0">
							<Properties Force="-91.7320366545565,13.3350476171745,-57.1300567935541" RelativeVelocity="-0.43880854539079,-0.379750766821694,0.334827539183673"/>
						</Atom3d>
						<Bond ID="1302" Mapping="409" Parent="361" Hidden="1" Connects="1300,1301" Visible="0"/>
						<Atom3d ID="1303" HasProperties="1" Mapping="409" Parent="361" UserID="537" DisplayStyle="Line" Hidden="1" XYZ="0.602455280886947,-0.0947692517376756,-0.357289056649511" Connections="1304" ForcefieldType="h1o" Charge="0.41" Components="H" Visible="0">
							<Properties Force="-533.291656534723,84.8499507285667,-272.835085111825" RelativeVelocity="-0.877277486509251,0.779272617564133,1.55927672386986"/>
						</Atom3d>
						<Bond ID="1304" Mapping="409" Parent="361" Hidden="1" Connects="1300,1303" Visible="0"/>
						<Molecule ID="361" Mapping="409" Parent="2" Children="1300,1301,1302,1303,1304,2209" Name="Sketch 23" XYZ="-0.0395900735535312,0.316720588421322,0.0395900735526664" Visible="0"/>
						<Atom3d ID="1305" HasProperties="1" Mapping="409" Parent="363" UserID="538" DisplayStyle="Line" XYZ="-0.94476917732065,2.9692617653703,-3.98410860045024" Connections="1307,1309" ForcefieldType="o2*" Charge="-0.82" Components="O" Visible="0">
							<Properties Force="-199.463168058876,318.846660089874,420.543593502005" RelativeVelocity="0.164172330578343,0.417987202235258,-0.10425263773616"/>
						</Atom3d>
						<Atom3d ID="1306" HasProperties="1" Mapping="409" Parent="363" UserID="539" DisplayStyle="Line" Hidden="1" XYZ="-0.920588624126048,2.98173858511903,-3.94605382979976" Connections="1307" ForcefieldType="h1o" Charge="0.41" Components="H" Visible="0">
							<Properties Force="-57.0653171942653,-60.2185260474605,-233.378114521894" RelativeVelocity="0.0473723119336164,-0.409535668904659,0.0660878253437435"/>
						</Atom3d>
						<Bond ID="1307" Mapping="409" Parent="363" Hidden="1" Connects="1305,1306" Visible="0"/>
						<Atom3d ID="1308" HasProperties="1" Mapping="409" Parent="363" UserID="540" DisplayStyle="Line" Hidden="1" XYZ="-0.98407299122328,2.99222062353435,-3.97256409674686" Connections="1309" ForcefieldType="h1o" Charge="0.41" Components="H" Visible="0">
							<Properties Force="211.807605256549,-291.358259809618,-191.885137441707" RelativeVelocity="0.00640089044760265,0.138464596659307,0.460945098295044"/>
						</Atom3d>
						<Bond ID="1309" Mapping="409" Parent="363" Hidden="1" Connects="1305,1308" Visible="0"/>
						<Molecule ID="363" Mapping="409" Parent="2" Children="1305,1306,1307,1308,1309,2210" Name="Sketch 23" XYZ="-0.218220218812481,0.127264372566776,0.0395900735526664" Visible="0"/>
						<Atom3d ID="1310" HasProperties="1" Mapping="409" Parent="365" UserID="541" DisplayStyle="Line" XYZ="-0.00720009230395341,3.07981693353696,0.469466192590061" Connections="1312,1314" ForcefieldType="o2*" Charge="-0.82" Components="O" Visible="0">
							<Properties Force="-862.664837847005,-1318.1697877659,-78.8948301788116" RelativeVelocity="-0.0850560597657635,0.116065057072644,-0.00901067217292364"/>
						</Atom3d>
						<Atom3d ID="1311" HasProperties="1" Mapping="409" Parent="365" UserID="542" DisplayStyle="Line" Hidden="1" XYZ="-0.00264815018231021,3.12283102107855,0.477945658684857" Connections="1312" ForcefieldType="h1o" Charge="0.41" Components="H" Visible="0">
							<Properties Force="315.447287278208,1045.73710558458,156.700460244985" RelativeVelocity="-0.36802503590714,-0.0419410510602095,0.915041693430644"/>
						</Atom3d>
						<Bond ID="1312" Mapping="409" Parent="365" Hidden="1" Connects="1310,1311" Visible="0"/>
						<Atom3d ID="1313" HasProperties="1" Mapping="409" Parent="365" UserID="543" DisplayStyle="Line" Hidden="1" XYZ="0.0297906218893579,3.06612847077345,0.446936291140769" Connections="1314" ForcefieldType="h1o" Charge="0.41" Components="H" Visible="0">
							<Properties Force="452.127548379385,234.651606478699,-17.4965989007891" RelativeVelocity="-0.239305731632745,1.11558588680808,-0.687606450159296"/>
						</Atom3d>
						<Bond ID="1314" Mapping="409" Parent="365" Hidden="1" Connects="1310,1313" Visible="0"/>
						<Molecule ID="365" Mapping="409" Parent="2" Children="1310,1311,1312,1313,1314,2211" Name="Sketch 23" XYZ="-0.0395900735535312,0.316720588421322,0.0395900735526664" Visible="0"/>
						<Atom3d ID="1315" HasProperties="1" Mapping="409" Parent="367" UserID="544" DisplayStyle="Line" XYZ="3.2761204871408,-1.66528302744386,1.38087350911242" Connections="1317,1319" ForcefieldType="o2*" Charge="-0.82" Components="O" Visible="0">
							<Properties Force="-355.202206468969,654.351705467531,477.711067097276" RelativeVelocity="-0.0965630729922798,0.0330028346461708,-0.0226477054080788"/>
						</Atom3d>
						<Atom3d ID="1316" HasProperties="1" Mapping="409" Parent="367" UserID="545" DisplayStyle="Line" Hidden="1" XYZ="3.26965319740718,-1.62381009965571,1.40359698291622" Connections="1317" ForcefieldType="h1o" Charge="0.41" Components="H" Visible="0">
							<Properties Force="-174.825678848879,-530.614421137632,-357.972978777927" RelativeVelocity="0.784389313691568,0.326930392101048,0.0254794742733013"/>
						</Atom3d>
						<Bond ID="1317" Mapping="409" Parent="367" Hidden="1" Connects="1315,1316" Visible="0"/>
						<Atom3d ID="1318" HasProperties="1" Mapping="409" Parent="367" UserID="546" DisplayStyle="Line" Hidden="1" XYZ="3.31703759489247,-1.65331117258534,1.36419760407371" Connections="1319" ForcefieldType="h1o" Charge="0.41" Components="H" Visible="0">
							<Properties Force="379.887864438049,-235.431676732907,-200.436673406575" RelativeVelocity="-0.616936125021091,0.557404806868983,-0.377879735463387"/>
						</Atom3d>
						<Bond ID="1319" Mapping="409" Parent="367" Hidden="1" Connects="1315,1318" Visible="0"/>
						<Molecule ID="367" Mapping="409" Parent="2" Children="1315,1316,1317,1318,1319,2212" Name="Sketch 23" XYZ="-0.299415739384731,0.553089772011279,0.0395900735526664" Visible="0"/>
						<Atom3d ID="1320" HasProperties="1" Mapping="409" Parent="369" UserID="547" DisplayStyle="Line" XYZ="0.624540067018802,0.184156853173353,0.543333457551955" Connections="1322,1324" ForcefieldType="o2*" Charge="-0.82" Components="O">
							<Properties Force="-447.415337644035,986.3854128107,210.066611655509" RelativeVelocity="-0.0363179255020697,-0.00593132538691152,-0.155691918257514"/>
						</Atom3d>
						<Atom3d ID="1321" HasProperties="1" Mapping="409" Parent="369" UserID="548" DisplayStyle="Line" Hidden="1" XYZ="0.625711562175731,0.153858897127118,0.511067411562071" Connections="1322" ForcefieldType="h1o" Charge="0.41" Components="H">
							<Properties Force="-7.3628934402397,-735.610819525036,-642.557514132308" RelativeVelocity="0.088905431425028,-1.03208358203765,0.95396843580239"/>
						</Atom3d>
						<Bond ID="1322" Mapping="409" Parent="369" Hidden="1" Connects="1320,1321"/>
						<Atom3d ID="1323" HasProperties="1" Mapping="409" Parent="369" UserID="549" DisplayStyle="Line" Hidden="1" XYZ="0.650779610305312,0.166924622372379,0.57520476285569" Connections="1324" ForcefieldType="h1o" Charge="0.41" Components="H">
							<Properties Force="399.000513978634,-282.953395573399,455.83361614062" RelativeVelocity="-0.00887041295802102,-1.80563496364535,-1.80266423404258"/>
						</Atom3d>
						<Bond ID="1324" Mapping="409" Parent="369" Hidden="1" Connects="1320,1323"/>
						<Molecule ID="369" Mapping="409" Parent="2" Children="1320,1321,1322,1323,1324,2213" Name="Sketch 23" XYZ="-0.317459188400787,0.0767427150055644,0.0395900735526664"/>
						<Atom3d ID="1325" HasProperties="1" Mapping="409" Parent="371" UserID="550" DisplayStyle="Line" XYZ="0.131583407480746,-1.33332071146461,-0.372144679162155" Connections="1327,1329" ForcefieldType="o2*" Charge="-0.82" Components="O" Visible="0">
							<Properties Force="156.067127873523,453.249117927197,193.005248957438" RelativeVelocity="0.174880777720993,0.0645157346176228,0.399386310879327"/>
						</Atom3d>
						<Atom3d ID="1326" HasProperties="1" Mapping="409" Parent="371" UserID="551" DisplayStyle="Line" Hidden="1" XYZ="0.126534203983739,-1.31362314667381,-0.330459216258701" Connections="1327" ForcefieldType="h1o" Charge="0.41" Components="H" Visible="0">
							<Properties Force="70.4391422920193,2.26411085267845,-221.613573724426" RelativeVelocity="-0.248767917165399,0.127314447661017,0.30170918581358"/>
						</Atom3d>
						<Bond ID="1327" Mapping="409" Parent="371" Hidden="1" Connects="1325,1326" Visible="0"/>
						<Atom3d ID="1328" HasProperties="1" Mapping="409" Parent="371" UserID="552" DisplayStyle="Line" Hidden="1" XYZ="0.106821778155431,-1.3704798938818,-0.367078719568647" Connections="1329" ForcefieldType="h1o" Charge="0.41" Components="H" Visible="0">
							<Properties Force="-266.130245766093,-335.177557475251,-19.0232387475296" RelativeVelocity="-0.554305682676229,0.706736543962876,-0.362753929114325"/>
						</Atom3d>
						<Bond ID="1329" Mapping="409" Parent="371" Hidden="1" Connects="1325,1328" Visible="0"/>
						<Molecule ID="371" Mapping="409" Parent="2" Children="1325,1326,1327,1328,1329,2214" Name="Sketch 23" XYZ="-0.0395900735535312,0.316720588421322,0.0395900735526664" Visible="0"/>
						<Atom3d ID="1330" HasProperties="1" Mapping="409" Parent="373" UserID="553" DisplayStyle="Line" XYZ="2.08171590849868,2.27731054335116,1.01980535016329" Connections="1332,1334" ForcefieldType="o2*" Charge="-0.82" Components="O" Visible="0">
							<Properties Force="-557.221231056152,-111.322983439216,-504.463011050688" RelativeVelocity="0.283319352380471,0.424161204709616,-0.168027334067432"/>
						</Atom3d>
						<Atom3d ID="1331" HasProperties="1" Mapping="409" Parent="373" UserID="554" DisplayStyle="Line" Hidden="1" XYZ="2.10947699195924,2.24086741822773,1.02190166511652" Connections="1332" ForcefieldType="h1o" Charge="0.41" Components="H" Visible="0">
							<Properties Force="212.733405186745,-320.374197564756,156.831900711883" RelativeVelocity="-0.467870967878967,-0.870765864641878,0.358309633448251"/>
						</Atom3d>
						<Bond ID="1332" Mapping="409" Parent="373" Hidden="1" Connects="1330,1331" Visible="0"/>
						<Atom3d ID="1333" HasProperties="1" Mapping="409" Parent="373" UserID="555" DisplayStyle="Line" Hidden="1" XYZ="2.05775880206229,2.26166689666185,0.981673598000731" Connections="1334" ForcefieldType="h1o" Charge="0.41" Components="H" Visible="0">
							<Properties Force="234.477823069479,325.409095411904,317.607126899377" RelativeVelocity="-0.680769701212716,-0.298915794747818,0.203774034590942"/>
						</Atom3d>
						<Bond ID="1334" Mapping="409" Parent="373" Hidden="1" Connects="1330,1333" Visible="0"/>
						<Molecule ID="373" Mapping="409" Parent="2" Children="1330,1331,1332,1333,1334,2215" Name="Sketch 23" XYZ="-0.0395900735535312,0.316720588421322,0.0395900735526664" Visible="0"/>
						<Atom3d ID="1335" HasProperties="1" Mapping="409" Parent="375" UserID="556" DisplayStyle="Line" XYZ="-0.52456641402277,-0.892332384918687,-0.376073996328591" Connections="1337,1339" ForcefieldType="o2*" Charge="-0.82" Components="O" Visible="0">
							<Properties Force="211.54826683981,-98.089767903388,-826.368117521254" RelativeVelocity="-0.188094031294155,0.00934774919305994,-0.00675518361696081"/>
						</Atom3d>
						<Atom3d ID="1336" HasProperties="1" Mapping="409" Parent="375" UserID="557" DisplayStyle="Line" Hidden="1" XYZ="-0.549602604626461,-0.913686004720577,-0.409904823308718" Connections="1337" ForcefieldType="h1o" Charge="0.41" Components="H" Visible="0">
							<Properties Force="52.6172894885158,163.09361172681,458.732163090808" RelativeVelocity="1.15908583505623,-1.20197608556707,0.439847127800455"/>
						</Atom3d>
						<Bond ID="1337" Mapping="409" Parent="375" Hidden="1" Connects="1335,1336" Visible="0"/>
						<Atom3d ID="1338" HasProperties="1" Mapping="409" Parent="375" UserID="558" DisplayStyle="Line" Hidden="1" XYZ="-0.544695574164354,-0.902728427363767,-0.337083479170432" Connections="1339" ForcefieldType="h1o" Charge="0.41" Components="H" Visible="0">
							<Properties Force="-305.855645051704,-149.349113478485,188.749331294821" RelativeVelocity="-0.698541925890489,-0.152506892606333,0.893632918433805"/>
						</Atom3d>
						<Bond ID="1339" Mapping="409" Parent="375" Hidden="1" Connects="1335,1338" Visible="0"/>
						<Molecule ID="375" Mapping="409" Parent="2" Children="1335,1336,1337,1338,1339,2216" Name="Sketch 23" XYZ="-0.0395900735535312,0.316720588421322,0.0395900735526664" Visible="0"/>
						<Atom3d ID="1340" HasProperties="1" Mapping="409" Parent="377" UserID="559" DisplayStyle="Line" XYZ="-0.0288173000938036,2.44103560977231,-0.721795213301051" Connections="1342,1344" ForcefieldType="o2*" Charge="-0.82" Components="O" Visible="0">
							<Properties Force="447.461416473763,-174.775083789437,-498.311713410036" RelativeVelocity="0.0548828517682221,0.328298125750688,-0.241888941177135"/>
						</Atom3d>
						<Atom3d ID="1341" HasProperties="1" Mapping="409" Parent="377" UserID="560" DisplayStyle="Line" Hidden="1" XYZ="-0.0131584136322141,2.45912506516243,-0.762480002166456" Connections="1342" ForcefieldType="h1o" Charge="0.41" Components="H" Visible="0">
							<Properties Force="-152.074964033685,-273.165044815135,456.086825912392" RelativeVelocity="-0.345288572193315,-0.343021748165622,-0.743542368068517"/>
						</Atom3d>
						<Bond ID="1342" Mapping="409" Parent="377" Hidden="1" Connects="1340,1341" Visible="0"/>
						<Atom3d ID="1343" HasProperties="1" Mapping="409" Parent="377" UserID="561" DisplayStyle="Line" Hidden="1" XYZ="0.00559249554388239,2.4088652493835,-0.7123207478387" Connections="1344" ForcefieldType="h1o" Charge="0.41" Components="H" Visible="0">
							<Properties Force="-392.780675667008,281.465400268603,-138.614951162315" RelativeVelocity="-1.52213485799693,-0.678679283386172,0.497389313026351"/>
						</Atom3d>
						<Bond ID="1344" Mapping="409" Parent="377" Hidden="1" Connects="1340,1343" Visible="0"/>
						<Molecule ID="377" Mapping="409" Parent="2" Children="1340,1341,1342,1343,1344,2217" Name="Sketch 23" XYZ="-0.0395900735535312,0.316720588421322,0.0395900735526664" Visible="0"/>
						<Atom3d ID="1345" HasProperties="1" Mapping="409" Parent="379" UserID="562" DisplayStyle="Line" XYZ="1.9263176303976,-1.22435157035939,1.50380684329867" Connections="1347,1349" ForcefieldType="o2*" Charge="-0.82" Components="O" Visible="0">
							<Properties Force="934.221445780587,422.217682178538,304.001275597943" RelativeVelocity="-0.0742244341023763,-0.245057138150805,0.384230892226452"/>
						</Atom3d>
						<Atom3d ID="1346" HasProperties="1" Mapping="409" Parent="379" UserID="563" DisplayStyle="Line" Hidden="1" XYZ="1.88813613790936,-1.23451934738919,1.48477603429162" Connections="1347" ForcefieldType="h1o" Charge="0.41" Components="H" Visible="0">
							<Properties Force="-1072.36559121951,-259.239440042948,-610.86246986353" RelativeVelocity="-1.25124694924472,0.718377486935923,0.568683544360763"/>
						</Atom3d>
						<Bond ID="1347" Mapping="409" Parent="379" Hidden="1" Connects="1345,1346" Visible="0"/>
						<Atom3d ID="1348" HasProperties="1" Mapping="409" Parent="379" UserID="564" DisplayStyle="Line" Hidden="1" XYZ="1.92334095041267,-1.25707890882497,1.53535385294941" Connections="1349" ForcefieldType="h1o" Charge="0.41" Components="H" Visible="0">
							<Properties Force="124.147484890579,-141.823658197129,251.089610410201" RelativeVelocity="0.0159230361962407,0.271407909354199,-0.643846592421564"/>
						</Atom3d>
						<Bond ID="1349" Mapping="409" Parent="379" Hidden="1" Connects="1345,1348" Visible="0"/>
						<Molecule ID="379" Mapping="409" Parent="2" Children="1345,1346,1347,1348,1349,2218" Name="Sketch 23" XYZ="0.186126973513522,0.229906335191519,0.0395900735526664" Visible="0"/>
						<Atom3d ID="1350" HasProperties="1" Mapping="409" Parent="381" UserID="565" DisplayStyle="Line" XYZ="2.71569468832338,2.04819739690039,-2.64879738259553" Connections="1352,1354" ForcefieldType="o2*" Charge="-0.82" Components="O" Visible="0">
							<Properties Force="-457.089479123329,297.391955728385,23.0295955643336" RelativeVelocity="-0.0647156658898541,0.0879173268595508,-0.133205133785237"/>
						</Atom3d>
						<Atom3d ID="1351" HasProperties="1" Mapping="409" Parent="381" UserID="566" DisplayStyle="Line" Hidden="1" XYZ="2.7340905888589,2.03063074236451,-2.68726323386756" Connections="1352" ForcefieldType="h1o" Charge="0.41" Components="H" Visible="0">
							<Properties Force="80.9931693066494,-43.8273604681384,-24.6208713454877" RelativeVelocity="-0.751161633007304,1.32516879420055,-0.956915619397714"/>
						</Atom3d>
						<Bond ID="1352" Mapping="409" Parent="381" Hidden="1" Connects="1350,1351" Visible="0"/>
						<Atom3d ID="1353" HasProperties="1" Mapping="409" Parent="381" UserID="567" DisplayStyle="Line" Hidden="1" XYZ="2.74166568972801,2.02946964209993,-2.61630085995016" Connections="1354" ForcefieldType="h1o" Charge="0.41" Components="H" Visible="0">
							<Properties Force="287.115860618123,-136.243365268704,41.4962953217347" RelativeVelocity="0.570056467557971,0.0707132429173042,-0.0272727340675056"/>
						</Atom3d>
						<Bond ID="1354" Mapping="409" Parent="381" Hidden="1" Connects="1350,1353" Visible="0"/>
						<Molecule ID="381" Mapping="409" Parent="2" Children="1350,1351,1352,1353,1354,2219" Name="Sketch 23" XYZ="-0.0395900735535312,0.316720588421322,0.0395900735526664" Visible="0"/>
						<Atom3d ID="1355" HasProperties="1" Mapping="409" Parent="383" UserID="568" DisplayStyle="Line" XYZ="-0.0781187125543366,3.95799814109541,-3.2971513240031" Connections="1357,1359" ForcefieldType="o2*" Charge="-0.82" Components="O" Visible="0">
							<Properties Force="62.9809035144342,16.5306093896177,623.580953111674" RelativeVelocity="0.0577904662131752,0.244349969463602,0.0853602192649146"/>
						</Atom3d>
						<Atom3d ID="1356" HasProperties="1" Mapping="409" Parent="383" UserID="569" DisplayStyle="Line" Hidden="1" XYZ="-0.0926418723837182,4.00182671758567,-3.29062994338582" Connections="1357" ForcefieldType="h1o" Charge="0.41" Components="H" Visible="0">
							<Properties Force="48.7217411517686,-44.0836171827096,-63.647110429906" RelativeVelocity="0.32067577715892,0.842130776300013,-0.15946790221108"/>
						</Atom3d>
						<Bond ID="1357" Mapping="409" Parent="383" Hidden="1" Connects="1355,1356" Visible="0"/>
						<Atom3d ID="1358" HasProperties="1" Mapping="409" Parent="383" UserID="570" DisplayStyle="Line" Hidden="1" XYZ="-0.0665300393859889,3.95182461344305,-3.25135971020688" Connections="1359" ForcefieldType="h1o" Charge="0.41" Components="H" Visible="0">
							<Properties Force="-45.9726574955298,-50.5851265462593,-526.828070382516" RelativeVelocity="-0.902104407587602,0.0306411481902483,-0.72851358153161"/>
						</Atom3d>
						<Bond ID="1359" Mapping="409" Parent="383" Hidden="1" Connects="1355,1358" Visible="0"/>
						<Molecule ID="383" Mapping="409" Parent="2" Children="1355,1356,1357,1358,1359,2220" Name="Sketch 23" XYZ="-0.0395900735535312,0.316720588421322,0.0395900735526664" Visible="0"/>
						<Atom3d ID="1360" HasProperties="1" Mapping="409" Parent="385" UserID="571" DisplayStyle="Line" XYZ="1.10671246668836,-0.661386305060031,-1.56709655120814" Connections="1362,1364" ForcefieldType="o2*" Charge="-0.82" Components="O" Visible="0">
							<Properties Force="1120.84550694546,623.956939277305,848.168424665124" RelativeVelocity="-0.29912214217187,-0.265403405306072,-0.179685664391831"/>
						</Atom3d>
						<Atom3d ID="1361" HasProperties="1" Mapping="409" Parent="385" UserID="572" DisplayStyle="Line" Hidden="1" XYZ="1.11240149249742,-0.684274821064268,-1.52549199443978" Connections="1362" ForcefieldType="h1o" Charge="0.41" Components="H" Visible="0">
							<Properties Force="-268.572848076785,118.864867268191,-596.321104903019" RelativeVelocity="-0.31135623459839,-0.814899144327336,-0.00779513112296207"/>
						</Atom3d>
						<Bond ID="1362" Mapping="409" Parent="385" Hidden="1" Connects="1360,1361" Visible="0"/>
						<Atom3d ID="1363" HasProperties="1" Mapping="409" Parent="385" UserID="573" DisplayStyle="Line" Hidden="1" XYZ="1.14710737975629,-0.63342261368238,-1.56195670703039" Connections="1364" ForcefieldType="h1o" Charge="0.41" Components="H" Visible="0">
							<Properties Force="-983.827563880371,-656.459833905069,-319.725285280361" RelativeVelocity="-0.702438724214758,0.601493890449357,-0.305121048952294"/>
						</Atom3d>
						<Bond ID="1364" Mapping="409" Parent="385" Hidden="1" Connects="1360,1363" Visible="0"/>
						<Molecule ID="385" Mapping="409" Parent="2" Children="1360,1361,1362,1363,1364,2221" Name="Sketch 23" XYZ="-0.00493873071096981,0.722636308406125,0.0395900735526664" Visible="0"/>
						<Atom3d ID="1365" HasProperties="1" Mapping="409" Parent="387" UserID="574" DisplayStyle="Line" XYZ="0.0475034847657563,2.71901537974437,-0.662315655516883" Connections="1367,1369" ForcefieldType="o2*" Charge="-0.82" Components="O" Visible="0">
							<Properties Force="-167.785622614624,342.466486851779,67.6113049548877" RelativeVelocity="-0.193912390266506,0.153054133266329,0.0149104694411217"/>
						</Atom3d>
						<Atom3d ID="1366" HasProperties="1" Mapping="409" Parent="387" UserID="575" DisplayStyle="Line" Hidden="1" XYZ="0.0842729158889958,2.69212436364789,-0.658406500465046" Connections="1367" ForcefieldType="h1o" Charge="0.41" Components="H" Visible="0">
							<Properties Force="305.923530878185,-101.852781197877,157.193133896874" RelativeVelocity="-0.990678160279444,-0.43057420141122,0.263764256626152"/>
						</Atom3d>
						<Bond ID="1367" Mapping="409" Parent="387" Hidden="1" Connects="1365,1366" Visible="0"/>
						<Atom3d ID="1368" HasProperties="1" Mapping="409" Parent="387" UserID="576" DisplayStyle="Line" Hidden="1" XYZ="0.0274360968021022,2.69949509324355,-0.698009134865319" Connections="1369" ForcefieldType="h1o" Charge="0.41" Components="H" Visible="0">
							<Properties Force="-180.577717985478,-157.602519978183,-176.672685642133" RelativeVelocity="0.789026312636094,-0.28950804255105,0.939000960126006"/>
						</Atom3d>
						<Bond ID="1369" Mapping="409" Parent="387" Hidden="1" Connects="1365,1368" Visible="0"/>
						<Molecule ID="387" Mapping="409" Parent="2" Children="1365,1366,1367,1368,1369,2222" Name="Sketch 23" XYZ="0.14439897415418,0.250627434603522,0.0395900735526664" Visible="0"/>
						<Atom3d ID="1370" HasProperties="1" Mapping="409" Parent="389" UserID="577" DisplayStyle="Line" XYZ="1.02573255200412,1.97763596633338,0.624079547039273" Connections="1372,1374" ForcefieldType="o2*" Charge="-0.82" Components="O" Visible="0">
							<Properties Force="615.726426435269,76.2774437714122,-96.1096802246971" RelativeVelocity="-0.0851476931198751,-0.0236172745651724,0.127927736953504"/>
						</Atom3d>
						<Atom3d ID="1371" HasProperties="1" Mapping="409" Parent="389" UserID="578" DisplayStyle="Line" Hidden="1" XYZ="1.00210458695018,1.97396653628854,0.585584959395981" Connections="1372" ForcefieldType="h1o" Charge="0.41" Components="H" Visible="0">
							<Properties Force="-235.292037244281,-47.9560907916728,-306.426863203402" RelativeVelocity="1.6393615028962,-0.145834361044161,0.50470968151554"/>
						</Atom3d>
						<Bond ID="1372" Mapping="409" Parent="389" Hidden="1" Connects="1370,1371" Visible="0"/>
						<Atom3d ID="1373" HasProperties="1" Mapping="409" Parent="389" UserID="579" DisplayStyle="Line" Hidden="1" XYZ="0.993143160353619,1.96980948474558,0.654004953327453" Connections="1374" ForcefieldType="h1o" Charge="0.41" Components="H" Visible="0">
							<Properties Force="-472.690468970612,-119.652763492614,407.663027920795" RelativeVelocity="-0.931959530612501,-0.901889776692309,0.157721614556719"/>
						</Atom3d>
						<Bond ID="1374" Mapping="409" Parent="389" Hidden="1" Connects="1370,1373" Visible="0"/>
						<Molecule ID="389" Mapping="409" Parent="2" Children="1370,1371,1372,1373,1374,2223" Name="Sketch 23" XYZ="-0.0395900735535312,0.316720588421322,0.0395900735526664" Visible="0"/>
						<Atom3d ID="1375" HasProperties="1" Mapping="409" Parent="391" UserID="580" DisplayStyle="Line" XYZ="0.706402107412694,-0.864825540867828,-0.345763790800286" Connections="1377,1379" ForcefieldType="o2*" Charge="-0.82" Components="O" Visible="0">
							<Properties Force="-161.058388426637,-811.567465287523,470.504000222159" RelativeVelocity="-0.0388662776525061,0.00652585735113779,0.0560260065255007"/>
						</Atom3d>
						<Atom3d ID="1376" HasProperties="1" Mapping="409" Parent="391" UserID="581" DisplayStyle="Line" Hidden="1" XYZ="0.705682814134368,-0.909838403552298,-0.328773567681668" Connections="1377" ForcefieldType="h1o" Charge="0.41" Components="H" Visible="0">
							<Properties Force="163.004032105415,445.358600573015,-444.510060649976" RelativeVelocity="0.878950721736399,-0.594641946299605,-0.354303431900424"/>
						</Atom3d>
						<Bond ID="1377" Mapping="409" Parent="391" Hidden="1" Connects="1375,1376" Visible="0"/>
						<Atom3d ID="1378" HasProperties="1" Mapping="409" Parent="391" UserID="582" DisplayStyle="Line" Hidden="1" XYZ="0.701705658523593,-0.847347023941648,-0.303656640935546" Connections="1379" ForcefieldType="h1o" Charge="0.41" Components="H" Visible="0">
							<Properties Force="-15.9410460269747,345.21642733304,15.1433793183527" RelativeVelocity="-1.03569945274265,1.64150541500979,0.351002741121304"/>
						</Atom3d>
						<Bond ID="1379" Mapping="409" Parent="391" Hidden="1" Connects="1375,1378" Visible="0"/>
						<Molecule ID="391" Mapping="409" Parent="2" Children="1375,1376,1377,1378,1379,2224" Name="Sketch 23" XYZ="-0.0395900735535312,0.316720588421322,0.0395900735526664" Visible="0"/>
						<Atom3d ID="1380" HasProperties="1" Mapping="409" Parent="393" UserID="583" DisplayStyle="Line" XYZ="-2.79625951744004,-2.97963165473835,-1.70404849483231" Connections="1382,1384" ForcefieldType="o2*" Charge="-0.82" Components="O" Visible="0">
							<Properties Force="199.752447609968,359.036239933244,-513.782552124552" RelativeVelocity="-0.117589952413398,-0.189560144786216,-0.0686696381206444"/>
						</Atom3d>
						<Atom3d ID="1381" HasProperties="1" Mapping="409" Parent="393" UserID="584" DisplayStyle="Line" Hidden="1" XYZ="-2.76160602562128,-3.00744445818023,-1.71729672818866" Connections="1382" ForcefieldType="h1o" Charge="0.41" Components="H" Visible="0">
							<Properties Force="-63.938630226447,-87.5981878892954,122.443199514492" RelativeVelocity="0.91388257107428,-1.22334016292344,0.0812100043392363"/>
						</Atom3d>
						<Bond ID="1382" Mapping="409" Parent="393" Hidden="1" Connects="1380,1381" Visible="0"/>
						<Atom3d ID="1383" HasProperties="1" Mapping="409" Parent="393" UserID="585" DisplayStyle="Line" Hidden="1" XYZ="-2.78639146349297,-2.94297887380499,-1.73128492575756" Connections="1384" ForcefieldType="h1o" Charge="0.41" Components="H" Visible="0">
							<Properties Force="-157.801317705199,-179.551638291781,250.469078331574" RelativeVelocity="0.0596024618202156,0.878267412167461,0.135486215511647"/>
						</Atom3d>
						<Bond ID="1384" Mapping="409" Parent="393" Hidden="1" Connects="1380,1383" Visible="0"/>
						<Molecule ID="393" Mapping="409" Parent="2" Children="1380,1381,1382,1383,1384,2225" Name="Sketch 23" XYZ="-0.0395900735535312,0.316720588421322,0.0395900735526664" Visible="0"/>
						<Atom3d ID="1385" HasProperties="1" Mapping="409" Parent="395" UserID="586" DisplayStyle="Line" XYZ="-0.84069044467081,2.6708383709597,0.379166976755568" Connections="1387,1389" ForcefieldType="o2*" Charge="-0.82" Components="O" Visible="0">
							<Properties Force="409.960181164232,215.431562245677,382.664348984441" RelativeVelocity="-0.0622463413312483,0.281514917165956,0.196309236258597"/>
						</Atom3d>
						<Atom3d ID="1386" HasProperties="1" Mapping="409" Parent="395" UserID="587" DisplayStyle="Line" Hidden="1" XYZ="-0.798020756224149,2.68690305291252,0.367307937021717" Connections="1387" ForcefieldType="h1o" Charge="0.41" Components="H" Visible="0">
							<Properties Force="-437.744623388829,-87.3072884305981,80.6866532194526" RelativeVelocity="0.22381735617473,-0.321711266430936,-0.516407840901753"/>
						</Atom3d>
						<Bond ID="1387" Mapping="409" Parent="395" Hidden="1" Connects="1385,1386" Visible="0"/>
						<Atom3d ID="1388" HasProperties="1" Mapping="409" Parent="395" UserID="588" DisplayStyle="Line" Hidden="1" XYZ="-0.845881960729719,2.68677085982965,0.4237820756762" Connections="1389" ForcefieldType="h1o" Charge="0.41" Components="H" Visible="0">
							<Properties Force="17.4580978922922,-29.1600394675368,-428.374078423315" RelativeVelocity="0.345193624680723,0.166270122276325,-0.225186349035638"/>
						</Atom3d>
						<Bond ID="1389" Mapping="409" Parent="395" Hidden="1" Connects="1385,1388" Visible="0"/>
						<Molecule ID="395" Mapping="409" Parent="2" Children="1385,1386,1387,1388,1389,2226" Name="Sketch 23" XYZ="-0.0395900735535312,0.316720588421322,0.0395900735526664" Visible="0"/>
						<Atom3d ID="1390" HasProperties="1" Mapping="409" Parent="397" UserID="589" DisplayStyle="Line" XYZ="-1.12645015847638,-0.592699017799396,-1.33903697425737" Connections="1392,1394" ForcefieldType="o2*" Charge="-0.82" Components="O" Visible="0">
							<Properties Force="310.880612953998,-220.82045097799,-114.47339754655" RelativeVelocity="-0.204835064700558,-0.103316038442428,0.35575803585331"/>
						</Atom3d>
						<Atom3d ID="1391" HasProperties="1" Mapping="409" Parent="397" UserID="590" DisplayStyle="Line" Hidden="1" XYZ="-1.08369332082213,-0.611726567944213,-1.343335747684" Connections="1392" ForcefieldType="h1o" Charge="0.41" Components="H" Visible="0">
							<Properties Force="-138.497452406282,308.210814991379,271.749792697559" RelativeVelocity="-0.244127506865172,-0.818899412260826,-0.0399361052377995"/>
						</Atom3d>
						<Bond ID="1392" Mapping="409" Parent="397" Hidden="1" Connects="1390,1391" Visible="0"/>
						<Atom3d ID="1393" HasProperties="1" Mapping="409" Parent="397" UserID="591" DisplayStyle="Line" Hidden="1" XYZ="-1.14656503305482,-0.629524463619623,-1.35766706963456" Connections="1394" ForcefieldType="h1o" Charge="0.41" Components="H" Visible="0">
							<Properties Force="-332.332201095509,-109.20925654116,29.5236457061246" RelativeVelocity="-1.66454439772365,0.513776330616307,0.492065184166793"/>
						</Atom3d>
						<Bond ID="1394" Mapping="409" Parent="397" Hidden="1" Connects="1390,1393" Visible="0"/>
						<Molecule ID="397" Mapping="409" Parent="2" Children="1390,1391,1392,1393,1394,2227" Name="Sketch 23" XYZ="-0.0395900735535312,0.316720588421322,0.0395900735526664" Visible="0"/>
						<Atom3d ID="1395" HasProperties="1" Mapping="409" Parent="399" UserID="592" DisplayStyle="Line" XYZ="1.47984036122481,2.22294014509308,-0.459001756121747" Connections="1397,1399" ForcefieldType="o2*" Charge="-0.82" Components="O" Visible="0">
							<Properties Force="558.783528226894,-305.500793904184,331.258805630895" RelativeVelocity="0.267614654336198,-0.383583955814114,0.00193249979451198"/>
						</Atom3d>
						<Atom3d ID="1396" HasProperties="1" Mapping="409" Parent="399" UserID="593" DisplayStyle="Line" Hidden="1" XYZ="1.47256188839802,2.17771933603425,-0.450327492973481" Connections="1397" ForcefieldType="h1o" Charge="0.41" Components="H" Visible="0">
							<Properties Force="-114.029163049069,253.592566485251,44.3758333667375" RelativeVelocity="-0.247176527751633,-0.263147597594008,-0.489968897516625"/>
						</Atom3d>
						<Bond ID="1397" Mapping="409" Parent="399" Hidden="1" Connects="1395,1396" Visible="0"/>
						<Atom3d ID="1398" HasProperties="1" Mapping="409" Parent="399" UserID="594" DisplayStyle="Line" Hidden="1" XYZ="1.52456419980478,2.22403379065349,-0.445138438184486" Connections="1399" ForcefieldType="h1o" Charge="0.41" Components="H" Visible="0">
							<Properties Force="-260.667868254077,23.2189425095128,-137.035570025518" RelativeVelocity="-0.998164648733149,-0.651483813961012,0.536078278084935"/>
						</Atom3d>
						<Bond ID="1399" Mapping="409" Parent="399" Hidden="1" Connects="1395,1398" Visible="0"/>
						<Molecule ID="399" Mapping="409" Parent="2" Children="1395,1396,1397,1398,1399,2228" Name="Sketch 23" XYZ="-0.0395900735535312,0.316720588421322,0.0395900735526664" Visible="0"/>
						<Atom3d ID="1400" HasProperties="1" Mapping="409" Parent="401" UserID="595" DisplayStyle="Line" XYZ="1.55796412908626,-1.05529365186031,0.0350937879097468" Connections="1402,1404" ForcefieldType="o2*" Charge="-0.82" Components="O" Visible="0">
							<Properties Force="283.41870790225,-33.5039101043791,601.02251261657" RelativeVelocity="-0.011258210301874,0.0339538565005938,-0.228918103161574"/>
						</Atom3d>
						<Atom3d ID="1401" HasProperties="1" Mapping="409" Parent="401" UserID="596" DisplayStyle="Line" Hidden="1" XYZ="1.57078260778947,-1.02816072408769,0.071928486629136" Connections="1402" ForcefieldType="h1o" Charge="0.41" Components="H" Visible="0">
							<Properties Force="-31.8401435961931,-147.987733089199,-454.782947305348" RelativeVelocity="-0.393424270175813,-0.210493747541677,-1.48890890235289"/>
						</Atom3d>
						<Bond ID="1402" Mapping="409" Parent="401" Hidden="1" Connects="1400,1401" Visible="0"/>
						<Atom3d ID="1403" HasProperties="1" Mapping="409" Parent="401" UserID="597" DisplayStyle="Line" Hidden="1" XYZ="1.56522434757271,-1.09724452941445,0.0544494715362175" Connections="1404" ForcefieldType="h1o" Charge="0.41" Components="H" Visible="0">
							<Properties Force="-20.3720982704354,118.22027268408,-145.608484364507" RelativeVelocity="0.448600644378825,0.698649243920397,-0.497966926423749"/>
						</Atom3d>
						<Bond ID="1404" Mapping="409" Parent="401" Hidden="1" Connects="1400,1403" Visible="0"/>
						<Molecule ID="401" Mapping="409" Parent="2" Children="1400,1401,1402,1403,1404,2229" Name="Sketch 23" XYZ="-0.0395900735535312,0.316720588421322,0.0395900735526664" Visible="0"/>
						<Atom3d ID="1405" HasProperties="1" Mapping="409" Parent="403" UserID="598" DisplayStyle="Line" XYZ="-2.264534353057,2.88500870445376,2.05776128360413" Connections="1407,1409" ForcefieldType="o2*" Charge="-0.82" Components="O" Visible="0">
							<Properties Force="-150.767837217933,242.323788572714,-227.022989802406" RelativeVelocity="0.214694813155162,-0.169828892739978,-0.134227518088783"/>
						</Atom3d>
						<Atom3d ID="1406" HasProperties="1" Mapping="409" Parent="403" UserID="599" DisplayStyle="Line" Hidden="1" XYZ="-2.26462784769853,2.88160277943249,2.01067941094036" Connections="1407" ForcefieldType="h1o" Charge="0.41" Components="H" Visible="0">
							<Properties Force="-113.978806163781,-140.579604298884,522.088962438672" RelativeVelocity="-0.421851037249645,0.542702503048956,0.78352947299389"/>
						</Atom3d>
						<Bond ID="1407" Mapping="409" Parent="403" Hidden="1" Connects="1405,1406" Visible="0"/>
						<Atom3d ID="1408" HasProperties="1" Mapping="409" Parent="403" UserID="600" DisplayStyle="Line" Hidden="1" XYZ="-2.30900902066855,2.87854311098567,2.06899905475486" Connections="1409" ForcefieldType="h1o" Charge="0.41" Components="H" Visible="0">
							<Properties Force="292.047378709883,-35.533418283885,-158.722882251536" RelativeVelocity="1.0794593636449,0.578220300673103,-0.412581623667144"/>
						</Atom3d>
						<Bond ID="1409" Mapping="409" Parent="403" Hidden="1" Connects="1405,1408" Visible="0"/>
						<Molecule ID="403" Mapping="409" Parent="2" Children="1405,1406,1407,1408,1409,2230" Name="Sketch 23" XYZ="-0.0395900735535312,0.316720588421322,0.0395900735526664" Visible="0"/>
						<Atom3d ID="1410" HasProperties="1" Mapping="409" Parent="1431" UserID="601" DisplayStyle="Ball and Stick" XYZ="0.211469257170507,0.289278207740242,0.715222444084009" Connections="1421,1422,1423,1452" ForcefieldType="si4c" Charge="0.715" Components="Si">
							<Properties IsBackboneAtom="1" Force="669.440137831907,42.3686918612223,464.558334720882" RelativeVelocity="-0.0510823194396851,-0.161380139073579,0.178578638673731"/>
						</Atom3d>
						<Atom3d ID="1411" HasProperties="1" Mapping="409" Parent="1431" UserID="602" DisplayStyle="Ball and Stick" XYZ="0.172512615862094,0.350186329405061,0.767703314350091" Connections="1421,1424,1425,1426" ForcefieldType="c4" Charge="-0.294" Components="C">
							<Properties IsBackboneAtom="0" Force="-670.884584360682,-402.970350538967,-592.218433107175" RelativeVelocity="0.141249286744797,-0.137211494228207,0.440190652121174"/>
						</Atom3d>
						<Atom3d ID="1412" HasProperties="1" Mapping="409" Parent="1431" UserID="603" DisplayStyle="Ball and Stick" XYZ="0.274799791445381,0.236244021261575,0.753819385333925" Connections="1422,1427,1428,1429" ForcefieldType="c4" Charge="-0.294" Components="C">
							<Properties IsBackboneAtom="0" Force="31.1138918904439,286.595598974577,-195.801279509802" RelativeVelocity="-0.0805854418511933,0.0762284942775341,0.163224671658581"/>
						</Atom3d>
						<Atom3d ID="1413" HasProperties="1" Mapping="409" Parent="1431" UserID="604" DisplayStyle="Ball and Stick" XYZ="0.155724744342287,0.246590907766209,0.687121483374447" Connections="1423,1430" ForcefieldType="o2z" Charge="-0.4725" Components="O">
							<Properties IsBackboneAtom="1" Force="370.991336202827,372.565884709116,-1307.86778825748" RelativeVelocity="-0.071236962547338,-0.281899251799298,-0.0138152248677506"/>
						</Atom3d>
						<Atom3d ID="1414" HasProperties="1" Mapping="409" Parent="1431" UserID="605" DisplayStyle="Ball and Stick" Hidden="1" XYZ="0.152424970783282,0.386987319725606,0.735660209595143" Connections="1424" ForcefieldType="h1" Charge="0.053" Components="H">
							<Properties IsBackboneAtom="0" Force="-104.486182744574,-98.7813026040092,123.566244097387" RelativeVelocity="-0.955999777684894,0.294200749207834,-0.933155964869875"/>
						</Atom3d>
						<Atom3d ID="1415" HasProperties="1" Mapping="409" Parent="1431" UserID="606" DisplayStyle="Ball and Stick" Hidden="1" XYZ="0.207127615892274,0.373272016445306,0.794621586542538" Connections="1425" ForcefieldType="h1" Charge="0.053" Components="H">
							<Properties IsBackboneAtom="0" Force="611.639816141941,445.249228740428,685.263716714211" RelativeVelocity="-0.253511555895494,0.543631713711789,-0.864656513755607"/>
						</Atom3d>
						<Atom3d ID="1416" HasProperties="1" Mapping="409" Parent="1431" UserID="607" DisplayStyle="Ball and Stick" Hidden="1" XYZ="0.133931793567631,0.330239471254936,0.798634780517385" Connections="1426" ForcefieldType="h1" Charge="0.053" Components="H">
							<Properties IsBackboneAtom="0" Force="247.143119751972,164.105943386849,-159.132213418374" RelativeVelocity="0.329463869263083,-1.73192958657521,0.409904462451704"/>
						</Atom3d>
						<Atom3d ID="1417" HasProperties="1" Mapping="409" Parent="1431" UserID="608" DisplayStyle="Ball and Stick" Hidden="1" XYZ="0.307607710366307,0.267662047675502,0.779676044768131" Connections="1427" ForcefieldType="h1" Charge="0.053" Components="H">
							<Properties IsBackboneAtom="0" Force="135.878361383725,51.4439379081499,-93.8700460606574" RelativeVelocity="0.0583955895351525,-0.266619123830019,0.410685052538578"/>
						</Atom3d>
						<Atom3d ID="1418" HasProperties="1" Mapping="409" Parent="1431" UserID="609" DisplayStyle="Ball and Stick" Hidden="1" XYZ="0.300755297079849,0.21338963989092,0.713811693999587" Connections="1428" ForcefieldType="h1" Charge="0.053" Components="H">
							<Properties IsBackboneAtom="0" Force="1.29319098899316,29.6409895762778,178.038484119639" RelativeVelocity="-0.222284022441726,-0.84011320944001,0.455777396928844"/>
						</Atom3d>
						<Atom3d ID="1419" HasProperties="1" Mapping="409" Parent="1431" UserID="610" DisplayStyle="Ball and Stick" Hidden="1" XYZ="0.264465371228301,0.19980231234496,0.788955554500605" Connections="1429" ForcefieldType="h1" Charge="0.053" Components="H">
							<Properties IsBackboneAtom="0" Force="-300.214846401388,-127.117310990914,4.87735625924815" RelativeVelocity="0.609213674081235,0.0265639850894589,1.47213021766144"/>
						</Atom3d>
						<Atom3d ID="1420" HasProperties="1" Mapping="409" Parent="1431" UserID="611" DisplayStyle="Ball and Stick" Hidden="1" XYZ="0.130997640476334,0.225361676342616,0.714376808965428" Connections="1430" ForcefieldType="h1o" Charge="0.25" Components="H">
							<Properties IsBackboneAtom="1" Force="-930.252871324039,-865.633486123841,947.186849543" RelativeVelocity="-0.349002549849923,0.57660067911286,-1.36396287183803"/>
						</Atom3d>
						<Bond ID="1421" Mapping="409" Parent="1431" Connects="1410,1411"/>
						<Bond ID="1422" Mapping="409" Parent="1431" Connects="1410,1412"/>
						<Bond ID="1423" Mapping="409" Parent="1431" Connects="1410,1413"/>
						<Bond ID="1424" Mapping="409" Parent="1431" Hidden="1" Connects="1411,1414"/>
						<Bond ID="1425" Mapping="409" Parent="1431" Hidden="1" Connects="1411,1415"/>
						<Bond ID="1426" Mapping="409" Parent="1431" Hidden="1" Connects="1411,1416"/>
						<Bond ID="1427" Mapping="409" Parent="1431" Hidden="1" Connects="1412,1417"/>
						<Bond ID="1428" Mapping="409" Parent="1431" Hidden="1" Connects="1412,1418"/>
						<Bond ID="1429" Mapping="409" Parent="1431" Hidden="1" Connects="1412,1419"/>
						<Bond ID="1430" Mapping="409" Parent="1431" Hidden="1" Connects="1413,1420"/>
						<RepeatUnit ID="1431" Mapping="409" Parent="1728" Children="ci(21):21+1410" XYZ="0.572062829986486,0.510377869656676,-0.0373844821293834" FlipProbability="0" ChiralInversionProbability="0"/>
						<Atom3d ID="1432" HasProperties="1" Mapping="409" Parent="1451" UserID="612" DisplayStyle="Ball and Stick" XYZ="0.299946075410831,0.376793413954223,0.633637941796467" Connections="1442,1443,1444,1473" ForcefieldType="si4c" Charge="0.715" Components="Si">
							<Properties IsBackboneAtom="1" Force="-130.590459882174,122.781629878158,48.3987431171982" RelativeVelocity="0.00997238737274726,-0.235506891972302,0.00729855493083113"/>
						</Atom3d>
						<Atom3d ID="1433" HasProperties="1" Mapping="409" Parent="1451" UserID="613" DisplayStyle="Ball and Stick" XYZ="0.377606763745633,0.334962916641378,0.648990117739979" Connections="1442,1445,1446,1447" ForcefieldType="c4" Charge="-0.294" Components="C">
							<Properties IsBackboneAtom="0" Force="-513.437715607633,-120.443306022503,-46.1948490935827" RelativeVelocity="0.208439954044537,-0.216049978533506,6.71076460138002e-005"/>
						</Atom3d>
						<Atom3d ID="1434" HasProperties="1" Mapping="409" Parent="1451" UserID="614" DisplayStyle="Ball and Stick" XYZ="0.292801253359774,0.394936238042158,0.545052274075823" Connections="1443,1448,1449,1450" ForcefieldType="c4" Charge="-0.294" Components="C">
							<Properties IsBackboneAtom="0" Force="-43.4577668834478,-379.773948340252,110.128671087116" RelativeVelocity="0.163437623572327,-0.0075918865746108,0.323095335464718"/>
						</Atom3d>
						<Atom3d ID="1435" HasProperties="1" Mapping="409" Parent="1451" UserID="615" DisplayStyle="Ball and Stick" XYZ="0.248731788143392,0.323153091304869,0.656292611211945" Connections="1444,1452" ForcefieldType="o2z" Charge="-0.445" Components="O">
							<Properties IsBackboneAtom="1" Force="-211.54287089773,81.3566524951556,-206.318477064908" RelativeVelocity="-0.111802367910066,0.174053185030813,-0.0763351570278348"/>
						</Atom3d>
						<Atom3d ID="1436" HasProperties="1" Mapping="409" Parent="1451" UserID="616" DisplayStyle="Ball and Stick" Hidden="1" XYZ="0.411831783137104,0.346525684773513,0.612483269499584" Connections="1445" ForcefieldType="h1" Charge="0.053" Components="H">
							<Properties IsBackboneAtom="0" Force="296.216729939214,82.840713867215,-73.2884310692462" RelativeVelocity="-0.0648162208856629,-0.0439871709820882,-0.476187996972658"/>
						</Atom3d>
						<Atom3d ID="1437" HasProperties="1" Mapping="409" Parent="1451" UserID="617" DisplayStyle="Ball and Stick" Hidden="1" XYZ="0.364919007723205,0.284373990558124,0.64364465166471" Connections="1446" ForcefieldType="h1" Charge="0.053" Components="H">
							<Properties IsBackboneAtom="0" Force="145.167436007966,-80.2917219775024,-73.9013970832412" RelativeVelocity="-0.918260246018961,-0.143880247564505,1.66123847982916"/>
						</Atom3d>
						<Atom3d ID="1438" HasProperties="1" Mapping="409" Parent="1451" UserID="618" DisplayStyle="Ball and Stick" Hidden="1" XYZ="0.395744812373769,0.338648121421097,0.696879945585513" Connections="1447" ForcefieldType="h1" Charge="0.053" Components="H">
							<Properties IsBackboneAtom="0" Force="216.170497038589,163.558234643107,202.857525853581" RelativeVelocity="-0.878322724168515,0.270631353779852,0.585033513463455"/>
						</Atom3d>
						<Atom3d ID="1439" HasProperties="1" Mapping="409" Parent="1451" UserID="619" DisplayStyle="Ball and Stick" Hidden="1" XYZ="0.30412265115154,0.354456725453056,0.513882722411341" Connections="1448" ForcefieldType="h1" Charge="0.053" Components="H">
							<Properties IsBackboneAtom="0" Force="146.446624840623,-86.9152889144071,127.946081977187" RelativeVelocity="1.55869044398709,0.674910064089307,0.255218572902643"/>
						</Atom3d>
						<Atom3d ID="1440" HasProperties="1" Mapping="409" Parent="1451" UserID="620" DisplayStyle="Ball and Stick" Hidden="1" XYZ="0.322525302064051,0.433915105812863,0.530287333414525" Connections="1449" ForcefieldType="h1" Charge="0.053" Components="H">
							<Properties IsBackboneAtom="0" Force="215.277362647104,289.324377087602,-55.7944377629578" RelativeVelocity="1.17000540767456,0.305410952923314,0.49993525881385"/>
						</Atom3d>
						<Atom3d ID="1441" HasProperties="1" Mapping="409" Parent="1451" UserID="621" DisplayStyle="Ball and Stick" Hidden="1" XYZ="0.244592885291273,0.406019539529121,0.531563868370835" Connections="1450" ForcefieldType="h1" Charge="0.053" Components="H">
							<Properties IsBackboneAtom="0" Force="-359.200953079194,193.179643930327,3.04508005555804" RelativeVelocity="-0.985917724418061,-0.134501375657346,0.0846750631315395"/>
						</Atom3d>
						<Bond ID="1442" Mapping="409" Parent="1451" Connects="1432,1433"/>
						<Bond ID="1443" Mapping="409" Parent="1451" Connects="1432,1434"/>
						<Bond ID="1444" Mapping="409" Parent="1451" Connects="1432,1435"/>
						<Bond ID="1445" Mapping="409" Parent="1451" Hidden="1" Connects="1433,1436"/>
						<Bond ID="1446" Mapping="409" Parent="1451" Hidden="1" Connects="1433,1437"/>
						<Bond ID="1447" Mapping="409" Parent="1451" Hidden="1" Connects="1433,1438"/>
						<Bond ID="1448" Mapping="409" Parent="1451" Hidden="1" Connects="1434,1439"/>
						<Bond ID="1449" Mapping="409" Parent="1451" Hidden="1" Connects="1434,1440"/>
						<Bond ID="1450" Mapping="409" Parent="1451" Hidden="1" Connects="1434,1441"/>
						<RepeatUnit ID="1451" Mapping="409" Parent="1728" Children="ci(19):19+1432" XYZ="0.572062829986486,0.510377869656676,-0.0373844821293834" FlipProbability="0" ChiralInversionProbability="0"/>
						<Bond ID="1452" Mapping="409" Parent="1728" Connects="1410,1435"/>
						<Atom3d ID="1453" HasProperties="1" Mapping="409" Parent="1472" UserID="622" DisplayStyle="Ball and Stick" XYZ="0.27138770820596,0.515137920903312,0.695526459550239" Connections="1463,1464,1465,1494" ForcefieldType="si4c" Charge="0.715" Components="Si">
							<Properties IsBackboneAtom="1" Force="200.421188662015,-718.484669119197,330.549595867426" RelativeVelocity="0.0604380333392714,0.0426666498538475,0.307039338301017"/>
						</Atom3d>
						<Atom3d ID="1454" HasProperties="1" Mapping="409" Parent="1472" UserID="623" DisplayStyle="Ball and Stick" XYZ="0.3231348778538,0.557384359383095,0.637835707003123" Connections="1463,1466,1467,1468" ForcefieldType="c4" Charge="-0.294" Components="C">
							<Properties IsBackboneAtom="0" Force="-490.197440116195,597.990731242576,-216.878203867098" RelativeVelocity="0.00728527212441061,0.344694124892366,-0.154088796906904"/>
						</Atom3d>
						<Atom3d ID="1455" HasProperties="1" Mapping="409" Parent="1472" UserID="624" DisplayStyle="Ball and Stick" XYZ="0.183849369766709,0.53381705160994,0.695197715431328" Connections="1464,1469,1470,1471" ForcefieldType="c4" Charge="-0.294" Components="C">
							<Properties IsBackboneAtom="0" Force="330.763233623241,-77.4729074290721,-409.982733654406" RelativeVelocity="0.0584955324732033,-0.167875976056753,-0.510265458475928"/>
						</Atom3d>
						<Atom3d ID="1456" HasProperties="1" Mapping="409" Parent="1472" UserID="625" DisplayStyle="Ball and Stick" XYZ="0.281057526247683,0.439259105547342,0.675924364884874" Connections="1465,1473" ForcefieldType="o2z" Charge="-0.445" Components="O">
							<Properties IsBackboneAtom="1" Force="30.5512069985945,276.814024734212,64.6662585454478" RelativeVelocity="-0.11773983077764,0.318533545964318,-0.0916869505559284"/>
						</Atom3d>
						<Atom3d ID="1457" HasProperties="1" Mapping="409" Parent="1472" UserID="626" DisplayStyle="Ball and Stick" Hidden="1" XYZ="0.303802694256588,0.561682859106709,0.588289156240163" Connections="1466" ForcefieldType="h1" Charge="0.053" Components="H">
							<Properties IsBackboneAtom="0" Force="181.769383315202,-178.734315406275,274.232663396832" RelativeVelocity="-0.997020828208362,-0.284700870830044,-1.19222715188669"/>
						</Atom3d>
						<Atom3d ID="1458" HasProperties="1" Mapping="409" Parent="1472" UserID="627" DisplayStyle="Ball and Stick" Hidden="1" XYZ="0.365857103122128,0.530105683449216,0.640153632404158" Connections="1467" ForcefieldType="h1" Charge="0.053" Components="H">
							<Properties IsBackboneAtom="0" Force="543.647358406772,-199.617659978355,-244.666469317602" RelativeVelocity="1.52338815194667,-0.825867855162027,-0.90517270153331"/>
						</Atom3d>
						<Atom3d ID="1459" HasProperties="1" Mapping="409" Parent="1472" UserID="628" DisplayStyle="Ball and Stick" Hidden="1" XYZ="0.335053099038343,0.60650512214917,0.652135637682359" Connections="1468" ForcefieldType="h1" Charge="0.053" Components="H">
							<Properties IsBackboneAtom="0" Force="-29.14140869231,-63.6105058565685,49.0273180204575" RelativeVelocity="0.978601264384926,1.34052367815909,-0.651050913565013"/>
						</Atom3d>
						<Atom3d ID="1460" HasProperties="1" Mapping="409" Parent="1472" UserID="629" DisplayStyle="Ball and Stick" Hidden="1" XYZ="0.155558153776367,0.502913883297103,0.724412675397405" Connections="1469" ForcefieldType="h1" Charge="0.053" Components="H">
							<Properties IsBackboneAtom="0" Force="-181.362594011706,-356.63224991615,150.3526599609" RelativeVelocity="-0.934055399714391,1.37239557732621,0.31141054816427"/>
						</Atom3d>
						<Atom3d ID="1461" HasProperties="1" Mapping="409" Parent="1472" UserID="630" DisplayStyle="Ball and Stick" Hidden="1" XYZ="0.163018018970042,0.5371705482085,0.647117077735348" Connections="1470" ForcefieldType="h1" Charge="0.053" Components="H">
							<Properties IsBackboneAtom="0" Force="22.9932097819119,-54.7897446503062,88.6083793344505" RelativeVelocity="-0.0623310485799148,0.401860925046277,-0.89059962427731"/>
						</Atom3d>
						<Atom3d ID="1462" HasProperties="1" Mapping="409" Parent="1472" UserID="631" DisplayStyle="Ball and Stick" Hidden="1" XYZ="0.180044901586317,0.57926541973064,0.717054253853488" Connections="1471" ForcefieldType="h1" Charge="0.053" Components="H">
							<Properties IsBackboneAtom="0" Force="-146.189666951128,611.818330732722,197.302910068264" RelativeVelocity="-0.381849509839745,0.593739986922814,-1.22159657666641"/>
						</Atom3d>
						<Bond ID="1463" Mapping="409" Parent="1472" Connects="1453,1454"/>
						<Bond ID="1464" Mapping="409" Parent="1472" Connects="1453,1455"/>
						<Bond ID="1465" Mapping="409" Parent="1472" Connects="1453,1456"/>
						<Bond ID="1466" Mapping="409" Parent="1472" Hidden="1" Connects="1454,1457"/>
						<Bond ID="1467" Mapping="409" Parent="1472" Hidden="1" Connects="1454,1458"/>
						<Bond ID="1468" Mapping="409" Parent="1472" Hidden="1" Connects="1454,1459"/>
						<Bond ID="1469" Mapping="409" Parent="1472" Hidden="1" Connects="1455,1460"/>
						<Bond ID="1470" Mapping="409" Parent="1472" Hidden="1" Connects="1455,1461"/>
						<Bond ID="1471" Mapping="409" Parent="1472" Hidden="1" Connects="1455,1462"/>
						<RepeatUnit ID="1472" Mapping="409" Parent="1728" Children="ci(19):19+1453" XYZ="0.572062829986486,0.510377869656676,-0.0373844821293834" FlipProbability="0" ChiralInversionProbability="0"/>
						<Bond ID="1473" Mapping="409" Parent="1728" Connects="1432,1456"/>
						<Atom3d ID="1474" HasProperties="1" Mapping="409" Parent="1493" UserID="632" DisplayStyle="Ball and Stick" XYZ="0.288845666160847,0.526824250616232,0.844260298996177" Connections="1484,1485,1486,1515" ForcefieldType="si4c" Charge="0.715" Components="Si">
							<Properties IsBackboneAtom="1" Force="-473.246465119412,347.540736376676,-432.2084325269" RelativeVelocity="-0.141441147223264,-0.249962393064336,-0.243241300047541"/>
						</Atom3d>
						<Atom3d ID="1475" HasProperties="1" Mapping="409" Parent="1493" UserID="633" DisplayStyle="Ball and Stick" XYZ="0.200791460245847,0.530743819838201,0.866491729860011" Connections="1484,1487,1488,1489" ForcefieldType="c4" Charge="-0.294" Components="C">
							<Properties IsBackboneAtom="0" Force="-101.349559404772,172.769890370815,-541.068874909937" RelativeVelocity="-0.116058352418954,0.200458094041601,-0.0470810439168093"/>
						</Atom3d>
						<Atom3d ID="1476" HasProperties="1" Mapping="409" Parent="1493" UserID="634" DisplayStyle="Ball and Stick" XYZ="0.336182844373233,0.468264810537644,0.887983802436256" Connections="1485,1490,1491,1492" ForcefieldType="c4" Charge="-0.294" Components="C">
							<Properties IsBackboneAtom="0" Force="736.985630465279,-101.161688780828,201.517579609592" RelativeVelocity="-0.290374242468503,-0.364879192668394,-0.182926337123103"/>
						</Atom3d>
						<Atom3d ID="1477" HasProperties="1" Mapping="409" Parent="1493" UserID="635" DisplayStyle="Ball and Stick" XYZ="0.303224541154861,0.523186376269302,0.767683737280548" Connections="1486,1494" ForcefieldType="o2z" Charge="-0.445" Components="O">
							<Properties IsBackboneAtom="1" Force="-352.940228069852,-21.0489522946182,-302.157573613462" RelativeVelocity="0.371656509891011,0.0661489714234678,-0.158968588514553"/>
						</Atom3d>
						<Atom3d ID="1478" HasProperties="1" Mapping="409" Parent="1493" UserID="636" DisplayStyle="Ball and Stick" Hidden="1" XYZ="0.172860741823617,0.49456533209501,0.840986801856296" Connections="1487" ForcefieldType="h1" Charge="0.053" Components="H">
							<Properties IsBackboneAtom="0" Force="34.552711577455,-13.8403848467245,-37.8919147966192" RelativeVelocity="0.137566516384047,1.22849587690309,0.0372330153027733"/>
						</Atom3d>
						<Atom3d ID="1479" HasProperties="1" Mapping="409" Parent="1493" UserID="637" DisplayStyle="Ball and Stick" Hidden="1" XYZ="0.175867190911055,0.578178705089231,0.85705743876964" Connections="1488" ForcefieldType="h1" Charge="0.053" Components="H">
							<Properties IsBackboneAtom="0" Force="368.835455075115,-465.928213733679,104.119449661447" RelativeVelocity="-0.0311217609544801,-0.512888541837736,0.71739756924246"/>
						</Atom3d>
						<Atom3d ID="1480" HasProperties="1" Mapping="409" Parent="1493" UserID="638" DisplayStyle="Ball and Stick" Hidden="1" XYZ="0.196191610547048,0.519425493544707,0.916127624117676" Connections="1489" ForcefieldType="h1" Charge="0.053" Components="H">
							<Properties IsBackboneAtom="0" Force="-93.3986991068314,11.7014190392646,424.963662810431" RelativeVelocity="-0.167380539008817,-0.952475978675254,0.714882076188614"/>
						</Atom3d>
						<Atom3d ID="1481" HasProperties="1" Mapping="409" Parent="1493" UserID="639" DisplayStyle="Ball and Stick" Hidden="1" XYZ="0.387690524518395,0.486511202178884,0.894781567875898" Connections="1490" ForcefieldType="h1" Charge="0.053" Components="H">
							<Properties IsBackboneAtom="0" Force="-636.094827290573,-297.146731926017,-112.731676703133" RelativeVelocity="-0.487152123570383,-0.428764045206246,-0.437200635870399"/>
						</Atom3d>
						<Atom3d ID="1482" HasProperties="1" Mapping="409" Parent="1493" UserID="640" DisplayStyle="Ball and Stick" Hidden="1" XYZ="0.337257841429149,0.420885550698942,0.865769409680651" Connections="1491" ForcefieldType="h1" Charge="0.053" Components="H">
							<Properties IsBackboneAtom="0" Force="33.0373724008141,47.2089062931877,2.16259368501677" RelativeVelocity="-0.78057689916893,-0.729037298230881,-1.27429717676475"/>
						</Atom3d>
						<Atom3d ID="1483" HasProperties="1" Mapping="409" Parent="1493" UserID="641" DisplayStyle="Ball and Stick" Hidden="1" XYZ="0.315407534219144,0.463206241527671,0.935042755331392" Connections="1492" ForcefieldType="h1" Charge="0.053" Components="H">
							<Properties IsBackboneAtom="0" Force="11.7967705562093,-80.5934611340176,225.411859500352" RelativeVelocity="1.10979702307363,-0.457130765146263,-1.03955864027245"/>
						</Atom3d>
						<Bond ID="1484" Mapping="409" Parent="1493" Connects="1474,1475"/>
						<Bond ID="1485" Mapping="409" Parent="1493" Connects="1474,1476"/>
						<Bond ID="1486" Mapping="409" Parent="1493" Connects="1474,1477"/>
						<Bond ID="1487" Mapping="409" Parent="1493" Hidden="1" Connects="1475,1478"/>
						<Bond ID="1488" Mapping="409" Parent="1493" Hidden="1" Connects="1475,1479"/>
						<Bond ID="1489" Mapping="409" Parent="1493" Hidden="1" Connects="1475,1480"/>
						<Bond ID="1490" Mapping="409" Parent="1493" Hidden="1" Connects="1476,1481"/>
						<Bond ID="1491" Mapping="409" Parent="1493" Hidden="1" Connects="1476,1482"/>
						<Bond ID="1492" Mapping="409" Parent="1493" Hidden="1" Connects="1476,1483"/>
						<RepeatUnit ID="1493" Mapping="409" Parent="1728" Children="ci(19):19+1474" XYZ="0.572062829986486,0.510377869656676,-0.0373844821293834" FlipProbability="0" ChiralInversionProbability="0"/>
						<Bond ID="1494" Mapping="409" Parent="1728" Connects="1453,1477"/>
						<Atom3d ID="1495" HasProperties="1" Mapping="409" Parent="1514" UserID="642" DisplayStyle="Ball and Stick" XYZ="0.302426108188344,0.671837807920421,0.865650418293283" Connections="1505,1506,1507,1536" ForcefieldType="si4c" Charge="0.715" Components="Si">
							<Properties IsBackboneAtom="1" Force="309.171290349563,-23.785098541356,-29.6114839773355" RelativeVelocity="-0.146739972953545,0.137171041031264,0.0617349316077703"/>
						</Atom3d>
						<Atom3d ID="1496" HasProperties="1" Mapping="409" Parent="1514" UserID="643" DisplayStyle="Ball and Stick" XYZ="0.277673253060189,0.687716740236045,0.781360533406102" Connections="1505,1508,1509,1510" ForcefieldType="c4" Charge="-0.294" Components="C">
							<Properties IsBackboneAtom="0" Force="-41.1000492606538,-88.2870161792693,-431.901248261364" RelativeVelocity="0.111689698344072,-0.0496202118428977,0.126800532300312"/>
						</Atom3d>
						<Atom3d ID="1497" HasProperties="1" Mapping="409" Parent="1514" UserID="644" DisplayStyle="Ball and Stick" XYZ="0.238259761879511,0.696101509683905,0.922462034181739" Connections="1506,1511,1512,1513" ForcefieldType="c4" Charge="-0.294" Components="C">
							<Properties IsBackboneAtom="0" Force="7.83015460334445,304.648376730845,1087.80249715229" RelativeVelocity="0.314652657414884,0.422164296766374,-0.0934035226044706"/>
						</Atom3d>
						<Atom3d ID="1498" HasProperties="1" Mapping="409" Parent="1514" UserID="645" DisplayStyle="Ball and Stick" XYZ="0.313453176088632,0.595480692540958,0.868070955003223" Connections="1507,1515" ForcefieldType="o2z" Charge="-0.445" Components="O">
							<Properties IsBackboneAtom="1" Force="235.903550915881,140.347635128684,124.121992387758" RelativeVelocity="0.395539426118986,-0.0628885461945811,-0.217576074539215"/>
						</Atom3d>
						<Atom3d ID="1499" HasProperties="1" Mapping="409" Parent="1514" UserID="646" DisplayStyle="Ball and Stick" Hidden="1" XYZ="0.242597931458228,0.725315523121909,0.776234433187626" Connections="1508" ForcefieldType="h1" Charge="0.053" Components="H">
							<Properties IsBackboneAtom="0" Force="-53.2072454069786,294.213672942404,119.935791517712" RelativeVelocity="0.067669379140709,-0.389585632762886,0.526962214262081"/>
						</Atom3d>
						<Atom3d ID="1500" HasProperties="1" Mapping="409" Parent="1514" UserID="647" DisplayStyle="Ball and Stick" Hidden="1" XYZ="0.250000647906206,0.645620234264765,0.765519985601862" Connections="1509" ForcefieldType="h1" Charge="0.053" Components="H">
							<Properties IsBackboneAtom="0" Force="221.41722673042,45.4192264767323,-78.8972496180206" RelativeVelocity="0.81304197624554,1.35507366562667,-0.0778958147023132"/>
						</Atom3d>
						<Atom3d ID="1501" HasProperties="1" Mapping="409" Parent="1514" UserID="648" DisplayStyle="Ball and Stick" Hidden="1" XYZ="0.316703820330092,0.698704081616229,0.745934651141046" Connections="1510" ForcefieldType="h1" Charge="0.053" Components="H">
							<Properties IsBackboneAtom="0" Force="-316.122142330914,-265.784818739461,323.07111126141" RelativeVelocity="-0.186776562510799,1.11679350917642,0.0743679638987434"/>
						</Atom3d>
						<Atom3d ID="1502" HasProperties="1" Mapping="409" Parent="1514" UserID="649" DisplayStyle="Ball and Stick" Hidden="1" XYZ="0.192876454595123,0.690877073853391,0.89914069139222" Connections="1511" ForcefieldType="h1" Charge="0.053" Components="H">
							<Properties IsBackboneAtom="0" Force="-319.494276533518,63.5741438364827,-191.269409517269" RelativeVelocity="-1.82094807990033,0.357584746521674,-0.507063515525146"/>
						</Atom3d>
						<Atom3d ID="1503" HasProperties="1" Mapping="409" Parent="1514" UserID="650" DisplayStyle="Ball and Stick" Hidden="1" XYZ="0.245987116113244,0.74826035443591,0.934970864811477" Connections="1512" ForcefieldType="h1" Charge="0.053" Components="H">
							<Properties IsBackboneAtom="0" Force="-144.736524170146,-430.811488489907,-170.323873623738" RelativeVelocity="-0.278059759813966,-0.783958932451983,0.363034463487248"/>
						</Atom3d>
						<Atom3d ID="1504" HasProperties="1" Mapping="409" Parent="1514" UserID="651" DisplayStyle="Ball and Stick" Hidden="1" XYZ="0.230640967469285,0.671583116192001,0.971722509839809" Connections="1513" ForcefieldType="h1" Charge="0.053" Components="H">
							<Properties IsBackboneAtom="0" Force="343.984194730284,198.354064234514,-922.527782220042" RelativeVelocity="-0.390834383839282,0.895320984577887,0.701551275786189"/>
						</Atom3d>
						<Bond ID="1505" Mapping="409" Parent="1514" Connects="1495,1496"/>
						<Bond ID="1506" Mapping="409" Parent="1514" Connects="1495,1497"/>
						<Bond ID="1507" Mapping="409" Parent="1514" Connects="1495,1498"/>
						<Bond ID="1508" Mapping="409" Parent="1514" Hidden="1" Connects="1496,1499"/>
						<Bond ID="1509" Mapping="409" Parent="1514" Hidden="1" Connects="1496,1500"/>
						<Bond ID="1510" Mapping="409" Parent="1514" Hidden="1" Connects="1496,1501"/>
						<Bond ID="1511" Mapping="409" Parent="1514" Hidden="1" Connects="1497,1502"/>
						<Bond ID="1512" Mapping="409" Parent="1514" Hidden="1" Connects="1497,1503"/>
						<Bond ID="1513" Mapping="409" Parent="1514" Hidden="1" Connects="1497,1504"/>
						<RepeatUnit ID="1514" Mapping="409" Parent="1728" Children="ci(19):19+1495" XYZ="0.572062829986486,0.510377869656676,-0.0373844821293834" FlipProbability="0" ChiralInversionProbability="0"/>
						<Bond ID="1515" Mapping="409" Parent="1728" Connects="1474,1498"/>
						<Atom3d ID="1516" HasProperties="1" Mapping="409" Parent="1535" UserID="652" DisplayStyle="Ball and Stick" XYZ="0.429577351914764,0.746193664713587,0.84281982125734" Connections="1526,1527,1528,1557" ForcefieldType="si4c" Charge="0.715" Components="Si">
							<Properties IsBackboneAtom="1" Force="-205.334346531062,-1.46177277089478,341.782363006963" RelativeVelocity="-0.018563565830509,0.0436171548623822,0.0230002691187829"/>
						</Atom3d>
						<Atom3d ID="1517" HasProperties="1" Mapping="409" Parent="1535" UserID="653" DisplayStyle="Ball and Stick" XYZ="0.389587919814494,0.809928716782052,0.795294127685012" Connections="1526,1529,1530,1531" ForcefieldType="c4" Charge="-0.294" Components="C">
							<Properties IsBackboneAtom="0" Force="383.48253822149,-1691.85668754978,-1233.90948665507" RelativeVelocity="0.24992540176781,0.141560040510668,-0.070823201845983"/>
						</Atom3d>
						<Atom3d ID="1518" HasProperties="1" Mapping="409" Parent="1535" UserID="654" DisplayStyle="Ball and Stick" XYZ="0.488417058959137,0.78700618167071,0.897305859637586" Connections="1527,1532,1533,1534" ForcefieldType="c4" Charge="-0.294" Components="C">
							<Properties IsBackboneAtom="0" Force="-768.030436369032,-198.288950118873,63.2593437633251" RelativeVelocity="0.276585126457274,0.0758491535138347,0.120453150226662"/>
						</Atom3d>
						<Atom3d ID="1519" HasProperties="1" Mapping="409" Parent="1535" UserID="655" DisplayStyle="Ball and Stick" XYZ="0.371772359182007,0.705124099591551,0.87662934630363" Connections="1528,1536" ForcefieldType="o2z" Charge="-0.445" Components="O">
							<Properties IsBackboneAtom="1" Force="214.821978814697,215.355726677067,67.968176825911" RelativeVelocity="-0.593489282734828,0.00322693067342456,0.287932483428855"/>
						</Atom3d>
						<Atom3d ID="1520" HasProperties="1" Mapping="409" Parent="1535" UserID="656" DisplayStyle="Ball and Stick" Hidden="1" XYZ="0.357376323481089,0.786360044873977,0.758287558885728" Connections="1529" ForcefieldType="h1" Charge="0.053" Components="H">
							<Properties IsBackboneAtom="0" Force="307.573541603748,465.615139379649,393.599844892999" RelativeVelocity="0.572281471763163,-0.854113038963807,-0.299199191840948"/>
						</Atom3d>
						<Atom3d ID="1521" HasProperties="1" Mapping="409" Parent="1535" UserID="657" DisplayStyle="Ball and Stick" Hidden="1" XYZ="0.423900288930426,0.839255874796518,0.772556700649322" Connections="1530" ForcefieldType="h1" Charge="0.053" Components="H">
							<Properties IsBackboneAtom="0" Force="410.195552874551,275.106015438543,-398.982929441606" RelativeVelocity="0.226584048137275,-0.122435265411536,-0.901971517211939"/>
						</Atom3d>
						<Atom3d ID="1522" HasProperties="1" Mapping="409" Parent="1535" UserID="658" DisplayStyle="Ball and Stick" Hidden="1" XYZ="0.36547880627535,0.838800632594238,0.824691138122021" Connections="1531" ForcefieldType="h1" Charge="0.053" Components="H">
							<Properties IsBackboneAtom="0" Force="-1061.6385263824,1021.81503201084,1042.54385937282" RelativeVelocity="-0.145658116919264,0.55027333665126,-0.319691222036707"/>
						</Atom3d>
						<Atom3d ID="1523" HasProperties="1" Mapping="409" Parent="1535" UserID="659" DisplayStyle="Ball and Stick" Hidden="1" XYZ="0.520600806652006,0.816641141217227,0.872430323565703" Connections="1532" ForcefieldType="h1" Charge="0.053" Components="H">
							<Properties IsBackboneAtom="0" Force="443.483742874004,368.957772421332,-407.376639140502" RelativeVelocity="-0.495525490746147,-0.343860794557234,0.21364567650978"/>
						</Atom3d>
						<Atom3d ID="1524" HasProperties="1" Mapping="409" Parent="1535" UserID="660" DisplayStyle="Ball and Stick" Hidden="1" XYZ="0.516567277939722,0.751818517760839,0.92251160514232" Connections="1533" ForcefieldType="h1" Charge="0.053" Components="H">
							<Properties IsBackboneAtom="0" Force="8.16466801683486,4.46573967542731,347.928996557312" RelativeVelocity="0.472009562791933,-1.92304199652021,-0.0513088216972203"/>
						</Atom3d>
						<Atom3d ID="1525" HasProperties="1" Mapping="409" Parent="1535" UserID="661" DisplayStyle="Ball and Stick" Hidden="1" XYZ="0.458738634612347,0.819886050293319,0.926383355139025" Connections="1534" ForcefieldType="h1" Charge="0.053" Components="H">
							<Properties IsBackboneAtom="0" Force="247.81008357827,-232.825130065872,181.516689158737" RelativeVelocity="-0.660730757007739,0.96160350087881,-0.712305809015247"/>
						</Atom3d>
						<Bond ID="1526" Mapping="409" Parent="1535" Connects="1516,1517"/>
						<Bond ID="1527" Mapping="409" Parent="1535" Connects="1516,1518"/>
						<Bond ID="1528" Mapping="409" Parent="1535" Connects="1516,1519"/>
						<Bond ID="1529" Mapping="409" Parent="1535" Hidden="1" Connects="1517,1520"/>
						<Bond ID="1530" Mapping="409" Parent="1535" Hidden="1" Connects="1517,1521"/>
						<Bond ID="1531" Mapping="409" Parent="1535" Hidden="1" Connects="1517,1522"/>
						<Bond ID="1532" Mapping="409" Parent="1535" Hidden="1" Connects="1518,1523"/>
						<Bond ID="1533" Mapping="409" Parent="1535" Hidden="1" Connects="1518,1524"/>
						<Bond ID="1534" Mapping="409" Parent="1535" Hidden="1" Connects="1518,1525"/>
						<RepeatUnit ID="1535" Mapping="409" Parent="1728" Children="ci(19):19+1516" XYZ="0.572062829986486,0.510377869656676,-0.0373844821293834" FlipProbability="0" ChiralInversionProbability="0"/>
						<Bond ID="1536" Mapping="409" Parent="1728" Connects="1495,1519"/>
						<Atom3d ID="1537" HasProperties="1" Mapping="409" Parent="1556" UserID="662" DisplayStyle="Ball and Stick" XYZ="0.524563343242334,0.689459765853637,0.743708333745477" Connections="1547,1548,1549,1578" ForcefieldType="si4c" Charge="0.715" Components="Si">
							<Properties IsBackboneAtom="1" Force="-48.8548348280457,-222.942047041924,103.909500277657" RelativeVelocity="-0.0659733410162277,-0.138909515681346,0.243896962965669"/>
						</Atom3d>
						<Atom3d ID="1538" HasProperties="1" Mapping="409" Parent="1556" UserID="663" DisplayStyle="Ball and Stick" XYZ="0.486107337884935,0.716591106610976,0.665791865228485" Connections="1547,1550,1551,1552" ForcefieldType="c4" Charge="-0.294" Components="C">
							<Properties IsBackboneAtom="0" Force="905.37584946024,200.664518116106,603.861652436306" RelativeVelocity="0.20113826270049,0.0138423171466068,0.0101220835009472"/>
						</Atom3d>
						<Atom3d ID="1539" HasProperties="1" Mapping="409" Parent="1556" UserID="664" DisplayStyle="Ball and Stick" XYZ="0.607611525110098,0.726037497003985,0.751333328501621" Connections="1548,1553,1554,1555" ForcefieldType="c4" Charge="-0.294" Components="C">
							<Properties IsBackboneAtom="0" Force="-394.029825780635,-261.611354713127,-7.55169512323679" RelativeVelocity="-0.176038641188914,0.0490146701877133,0.162081707098423"/>
						</Atom3d>
						<Atom3d ID="1540" HasProperties="1" Mapping="409" Parent="1556" UserID="665" DisplayStyle="Ball and Stick" XYZ="0.47158721482289,0.696722449349804,0.801823670067263" Connections="1549,1557" ForcefieldType="o2z" Charge="-0.445" Components="O">
							<Properties IsBackboneAtom="1" Force="485.225603105609,-56.2177293596604,-583.006110987061" RelativeVelocity="-0.0308613764255013,0.232765950270031,-0.00484467977906672"/>
						</Atom3d>
						<Atom3d ID="1541" HasProperties="1" Mapping="409" Parent="1556" UserID="666" DisplayStyle="Ball and Stick" Hidden="1" XYZ="0.508623541244913,0.691629926310132,0.626949868451778" Connections="1550" ForcefieldType="h1" Charge="0.053" Components="H">
							<Properties IsBackboneAtom="0" Force="125.575897958492,-84.6098870841166,-146.300478669048" RelativeVelocity="0.701890420497532,0.466497500899359,0.305752705255552"/>
						</Atom3d>
						<Atom3d ID="1542" HasProperties="1" Mapping="409" Parent="1556" UserID="667" DisplayStyle="Ball and Stick" Hidden="1" XYZ="0.490437839654965,0.767921630392914,0.658157847917961" Connections="1551" ForcefieldType="h1" Charge="0.053" Components="H">
							<Properties IsBackboneAtom="0" Force="43.4289067666864,67.7801506522887,-10.1643503597845" RelativeVelocity="-0.219990360929215,0.033755083784688,0.407621947120373"/>
						</Atom3d>
						<Atom3d ID="1543" HasProperties="1" Mapping="409" Parent="1556" UserID="668" DisplayStyle="Ball and Stick" Hidden="1" XYZ="0.437930661005114,0.705869488260068,0.671416553072179" Connections="1552" ForcefieldType="h1" Charge="0.053" Components="H">
							<Properties IsBackboneAtom="0" Force="-967.672666112948,-244.822389101448,-152.539956704868" RelativeVelocity="1.01084282678943,0.498172318914523,0.308999405494828"/>
						</Atom3d>
						<Atom3d ID="1544" HasProperties="1" Mapping="409" Parent="1556" UserID="669" DisplayStyle="Ball and Stick" Hidden="1" XYZ="0.624367609359093,0.729579647631769,0.800386426449022" Connections="1553" ForcefieldType="h1" Charge="0.053" Components="H">
							<Properties IsBackboneAtom="0" Force="20.8605675934538,53.313259080018,71.3801449705299" RelativeVelocity="0.110994281276953,-0.140595757960449,-0.424565044324933"/>
						</Atom3d>
						<Atom3d ID="1545" HasProperties="1" Mapping="409" Parent="1556" UserID="670" DisplayStyle="Ball and Stick" Hidden="1" XYZ="0.609612529961462,0.773015159124385,0.728101942571159" Connections="1554" ForcefieldType="h1" Charge="0.053" Components="H">
							<Properties IsBackboneAtom="0" Force="75.0364665694587,-88.9865620748019,23.3774811954506" RelativeVelocity="0.282372349481407,0.822802052019203,0.224402405831097"/>
						</Atom3d>
						<Atom3d ID="1546" HasProperties="1" Mapping="409" Parent="1556" UserID="671" DisplayStyle="Ball and Stick" Hidden="1" XYZ="0.638018601020426,0.690567900301923,0.726730361530694" Connections="1555" ForcefieldType="h1" Charge="0.053" Components="H">
							<Properties IsBackboneAtom="0" Force="96.5461045844923,243.784928608651,8.96262803336477" RelativeVelocity="0.710144109820815,0.162196917650084,0.924248487981299"/>
						</Atom3d>
						<Bond ID="1547" Mapping="409" Parent="1556" Connects="1537,1538"/>
						<Bond ID="1548" Mapping="409" Parent="1556" Connects="1537,1539"/>
						<Bond ID="1549" Mapping="409" Parent="1556" Connects="1537,1540"/>
						<Bond ID="1550" Mapping="409" Parent="1556" Hidden="1" Connects="1538,1541"/>
						<Bond ID="1551" Mapping="409" Parent="1556" Hidden="1" Connects="1538,1542"/>
						<Bond ID="1552" Mapping="409" Parent="1556" Hidden="1" Connects="1538,1543"/>
						<Bond ID="1553" Mapping="409" Parent="1556" Hidden="1" Connects="1539,1544"/>
						<Bond ID="1554" Mapping="409" Parent="1556" Hidden="1" Connects="1539,1545"/>
						<Bond ID="1555" Mapping="409" Parent="1556" Hidden="1" Connects="1539,1546"/>
						<RepeatUnit ID="1556" Mapping="409" Parent="1728" Children="ci(19):19+1537" XYZ="0.572062829986486,0.510377869656676,-0.0373844821293834" FlipProbability="0" ChiralInversionProbability="0"/>
						<Bond ID="1557" Mapping="409" Parent="1728" Connects="1516,1540"/>
						<Atom3d ID="1558" HasProperties="1" Mapping="409" Parent="1577" UserID="672" DisplayStyle="Ball and Stick" XYZ="0.530427967048032,0.548732575458025,0.783378197880346" Connections="1568,1569,1570,1599" ForcefieldType="si4c" Charge="0.715" Components="Si">
							<Properties IsBackboneAtom="1" Force="183.173723337885,-476.260192486121,145.522481066341" RelativeVelocity="-0.160394698901534,-0.111846957799038,-0.31018843651907"/>
						</Atom3d>
						<Atom3d ID="1559" HasProperties="1" Mapping="409" Parent="1577" UserID="673" DisplayStyle="Ball and Stick" XYZ="0.51248913002375,0.563738192818254,0.872470747769297" Connections="1568,1571,1572,1573" ForcefieldType="c4" Charge="-0.294" Components="C">
							<Properties IsBackboneAtom="0" Force="231.008850339332,-24.595933891005,-514.529158612437" RelativeVelocity="0.1459582444038,0.0301525825190391,0.114470018457961"/>
						</Atom3d>
						<Atom3d ID="1560" HasProperties="1" Mapping="409" Parent="1577" UserID="674" DisplayStyle="Ball and Stick" XYZ="0.4624589447031,0.503168179438171,0.741935360993092" Connections="1569,1574,1575,1576" ForcefieldType="c4" Charge="-0.294" Components="C">
							<Properties IsBackboneAtom="0" Force="348.020461830381,339.612143020233,927.196592277056" RelativeVelocity="-0.426215389864574,0.19234685000651,0.126875981249163"/>
						</Atom3d>
						<Atom3d ID="1561" HasProperties="1" Mapping="409" Parent="1577" UserID="675" DisplayStyle="Ball and Stick" XYZ="0.538945144060928,0.611850009917626,0.738151526024247" Connections="1570,1578" ForcefieldType="o2z" Charge="-0.445" Components="O">
							<Properties IsBackboneAtom="1" Force="-72.7245072255937,329.30697009143,224.276467736546" RelativeVelocity="0.0453000336534944,0.289848425504242,-0.261574400484007"/>
						</Atom3d>
						<Atom3d ID="1562" HasProperties="1" Mapping="409" Parent="1577" UserID="676" DisplayStyle="Ball and Stick" Hidden="1" XYZ="0.548337952852718,0.596739814154475,0.892554590189976" Connections="1571" ForcefieldType="h1" Charge="0.053" Components="H">
							<Properties IsBackboneAtom="0" Force="-67.7715799845252,-210.228223213675,92.8512740392453" RelativeVelocity="1.12619590144496,-0.0917645063949691,0.0111599031679211"/>
						</Atom3d>
						<Atom3d ID="1563" HasProperties="1" Mapping="409" Parent="1577" UserID="677" DisplayStyle="Ball and Stick" Hidden="1" XYZ="0.507177327713042,0.518933598638722,0.89985680710273" Connections="1572" ForcefieldType="h1" Charge="0.053" Components="H">
							<Properties IsBackboneAtom="0" Force="150.764714796977,175.324234468934,-17.4628167671129" RelativeVelocity="-0.0412879628914193,0.260775991138674,0.500557821058649"/>
						</Atom3d>
						<Atom3d ID="1564" HasProperties="1" Mapping="409" Parent="1577" UserID="678" DisplayStyle="Ball and Stick" Hidden="1" XYZ="0.467183872968506,0.58804278302168,0.874580925023446" Connections="1573" ForcefieldType="h1" Charge="0.053" Components="H">
							<Properties IsBackboneAtom="0" Force="-289.439911265442,146.04734361602,83.785466790444" RelativeVelocity="-0.518748375616031,-1.07588012511796,0.0745512210442176"/>
						</Atom3d>
						<Atom3d ID="1565" HasProperties="1" Mapping="409" Parent="1577" UserID="679" DisplayStyle="Ball and Stick" Hidden="1" XYZ="0.456927705822351,0.453041211161098,0.755888818000714" Connections="1574" ForcefieldType="h1" Charge="0.053" Components="H">
							<Properties IsBackboneAtom="0" Force="-36.3176662115097,84.8899271609411,-12.2241516668706" RelativeVelocity="0.494598020783988,-1.58187260879204,-0.00143755183584848"/>
						</Atom3d>
						<Atom3d ID="1566" HasProperties="1" Mapping="409" Parent="1577" UserID="680" DisplayStyle="Ball and Stick" Hidden="1" XYZ="0.47236459204911,0.507634670067659,0.693031830090779" Connections="1575" ForcefieldType="h1" Charge="0.053" Components="H">
							<Properties IsBackboneAtom="0" Force="40.3332517793955,-123.253646285953,-825.905838765561" RelativeVelocity="0.218304191489227,-0.894833199405868,0.885112618247999"/>
						</Atom3d>
						<Atom3d ID="1567" HasProperties="1" Mapping="409" Parent="1577" UserID="681" DisplayStyle="Ball and Stick" Hidden="1" XYZ="0.419566700579965,0.531425693847296,0.752016239649271" Connections="1576" ForcefieldType="h1" Charge="0.053" Components="H">
							<Properties IsBackboneAtom="0" Force="-110.59541827276,-176.434516045117,-4.91004236384612" RelativeVelocity="0.715372528252692,-0.0878588805856825,0.574371067709238"/>
						</Atom3d>
						<Bond ID="1568" Mapping="409" Parent="1577" Connects="1558,1559"/>
						<Bond ID="1569" Mapping="409" Parent="1577" Connects="1558,1560"/>
						<Bond ID="1570" Mapping="409" Parent="1577" Connects="1558,1561"/>
						<Bond ID="1571" Mapping="409" Parent="1577" Hidden="1" Connects="1559,1562"/>
						<Bond ID="1572" Mapping="409" Parent="1577" Hidden="1" Connects="1559,1563"/>
						<Bond ID="1573" Mapping="409" Parent="1577" Hidden="1" Connects="1559,1564"/>
						<Bond ID="1574" Mapping="409" Parent="1577" Hidden="1" Connects="1560,1565"/>
						<Bond ID="1575" Mapping="409" Parent="1577" Hidden="1" Connects="1560,1566"/>
						<Bond ID="1576" Mapping="409" Parent="1577" Hidden="1" Connects="1560,1567"/>
						<RepeatUnit ID="1577" Mapping="409" Parent="1728" Children="ci(19):19+1558" XYZ="0.572062829986486,0.510377869656676,-0.0373844821293834" FlipProbability="0" ChiralInversionProbability="0"/>
						<Bond ID="1578" Mapping="409" Parent="1728" Connects="1537,1561"/>
						<Atom3d ID="1579" HasProperties="1" Mapping="409" Parent="1598" UserID="682" DisplayStyle="Ball and Stick" XYZ="0.651896158052313,0.474743690744594,0.739807215153522" Connections="1589,1590,1591,1620" ForcefieldType="si4c" Charge="0.715" Components="Si">
							<Properties IsBackboneAtom="1" Force="1000.10291348814,322.376624466747,250.245000834899" RelativeVelocity="0.0843012597925477,-0.136456090017369,0.167931411438108"/>
						</Atom3d>
						<Atom3d ID="1580" HasProperties="1" Mapping="409" Parent="1598" UserID="683" DisplayStyle="Ball and Stick" XYZ="0.67286769362485,0.518678140813353,0.666822220344445" Connections="1589,1592,1593,1594" ForcefieldType="c4" Charge="-0.294" Components="C">
							<Properties IsBackboneAtom="0" Force="257.038593005035,139.819576023398,-794.714812563385" RelativeVelocity="0.221487714815585,0.281665983028312,0.276378285745756"/>
						</Atom3d>
						<Atom3d ID="1581" HasProperties="1" Mapping="409" Parent="1598" UserID="684" DisplayStyle="Ball and Stick" XYZ="0.728854124488632,0.451203908044479,0.782125363311345" Connections="1590,1595,1596,1597" ForcefieldType="c4" Charge="-0.294" Components="C">
							<Properties IsBackboneAtom="0" Force="1.27885532950997,154.174686626092,-218.824810987533" RelativeVelocity="0.0369839822494219,0.175305328710136,-0.0107863234572394"/>
						</Atom3d>
						<Atom3d ID="1582" HasProperties="1" Mapping="409" Parent="1598" UserID="685" DisplayStyle="Ball and Stick" XYZ="0.600155079374464,0.510470986322244,0.782579112498569" Connections="1591,1599" ForcefieldType="o2z" Charge="-0.445" Components="O">
							<Properties IsBackboneAtom="1" Force="-757.737462311628,487.601174309629,285.359393833754" RelativeVelocity="0.238012883450923,-0.115813722324406,0.0533315312729782"/>
						</Atom3d>
						<Atom3d ID="1583" HasProperties="1" Mapping="409" Parent="1598" UserID="686" DisplayStyle="Ball and Stick" Hidden="1" XYZ="0.702310020343349,0.489619348560627,0.632764224526711" Connections="1592" ForcefieldType="h1" Charge="0.053" Components="H">
							<Properties IsBackboneAtom="0" Force="-472.872262796808,-103.273391534339,141.519755138137" RelativeVelocity="-0.588085429508254,-0.613416169588604,-0.73843053297702"/>
						</Atom3d>
						<Atom3d ID="1584" HasProperties="1" Mapping="409" Parent="1598" UserID="687" DisplayStyle="Ball and Stick" Hidden="1" XYZ="0.7084621852496,0.556317114112088,0.67209716861397" Connections="1593" ForcefieldType="h1" Charge="0.053" Components="H">
							<Properties IsBackboneAtom="0" Force="-199.848532256618,295.857787660831,310.03455573268" RelativeVelocity="1.37425655997829,1.04234172474146,-0.610644540550897"/>
						</Atom3d>
						<Atom3d ID="1585" HasProperties="1" Mapping="409" Parent="1598" UserID="688" DisplayStyle="Ball and Stick" Hidden="1" XYZ="0.629040910060748,0.537249183312235,0.64202731404938" Connections="1594" ForcefieldType="h1" Charge="0.053" Components="H">
							<Properties IsBackboneAtom="0" Force="432.525279400862,-145.713141145718,275.481690826856" RelativeVelocity="-1.23035945663041,-0.398747905402687,0.116011168879534"/>
						</Atom3d>
						<Atom3d ID="1586" HasProperties="1" Mapping="409" Parent="1598" UserID="689" DisplayStyle="Ball and Stick" Hidden="1" XYZ="0.763636277998456,0.432774073287642,0.744597828825373" Connections="1595" ForcefieldType="h1" Charge="0.053" Components="H">
							<Properties IsBackboneAtom="0" Force="-303.035042268712,141.12575813675,477.82758707926" RelativeVelocity="-0.325887447689824,-1.07057342424884,-0.380690950235033"/>
						</Atom3d>
						<Atom3d ID="1587" HasProperties="1" Mapping="409" Parent="1598" UserID="690" DisplayStyle="Ball and Stick" Hidden="1" XYZ="0.720137639526319,0.414270608892069,0.819587641541774" Connections="1596" ForcefieldType="h1" Charge="0.053" Components="H">
							<Properties IsBackboneAtom="0" Force="192.359319468089,286.347237203488,-202.901834434892" RelativeVelocity="0.141356792396328,-1.15607943178266,1.11002334190836"/>
						</Atom3d>
						<Atom3d ID="1588" HasProperties="1" Mapping="409" Parent="1598" UserID="691" DisplayStyle="Ball and Stick" Hidden="1" XYZ="0.747843065743687,0.496592898417106,0.802672777433265" Connections="1597" ForcefieldType="h1" Charge="0.053" Components="H">
							<Properties IsBackboneAtom="0" Force="31.5109770546258,-360.427941833014,15.476403026748" RelativeVelocity="-0.375784526807044,0.122750576305997,0.154331348803444"/>
						</Atom3d>
						<Bond ID="1589" Mapping="409" Parent="1598" Connects="1579,1580"/>
						<Bond ID="1590" Mapping="409" Parent="1598" Connects="1579,1581"/>
						<Bond ID="1591" Mapping="409" Parent="1598" Connects="1579,1582"/>
						<Bond ID="1592" Mapping="409" Parent="1598" Hidden="1" Connects="1580,1583"/>
						<Bond ID="1593" Mapping="409" Parent="1598" Hidden="1" Connects="1580,1584"/>
						<Bond ID="1594" Mapping="409" Parent="1598" Hidden="1" Connects="1580,1585"/>
						<Bond ID="1595" Mapping="409" Parent="1598" Hidden="1" Connects="1581,1586"/>
						<Bond ID="1596" Mapping="409" Parent="1598" Hidden="1" Connects="1581,1587"/>
						<Bond ID="1597" Mapping="409" Parent="1598" Hidden="1" Connects="1581,1588"/>
						<RepeatUnit ID="1598" Mapping="409" Parent="1728" Children="ci(19):19+1579" XYZ="0.572062829986486,0.510377869656676,-0.0373844821293834" FlipProbability="0" ChiralInversionProbability="0"/>
						<Bond ID="1599" Mapping="409" Parent="1728" Connects="1558,1582"/>
						<Atom3d ID="1600" HasProperties="1" Mapping="409" Parent="1619" UserID="692" DisplayStyle="Ball and Stick" XYZ="0.644052439771503,0.338567131999671,0.689599039030255" Connections="1610,1611,1612,1641" ForcefieldType="si4c" Charge="0.715" Components="Si">
							<Properties IsBackboneAtom="1" Force="112.81155769963,-197.022073173407,195.752700256289" RelativeVelocity="0.0177993153139434,-0.174328645213382,-0.0461626211190773"/>
						</Atom3d>
						<Atom3d ID="1601" HasProperties="1" Mapping="409" Parent="1619" UserID="693" DisplayStyle="Ball and Stick" XYZ="0.570317729062383,0.285213616751946,0.684772901347146" Connections="1610,1613,1614,1615" ForcefieldType="c4" Charge="-0.294" Components="C">
							<Properties IsBackboneAtom="0" Force="159.556398342738,371.335629053134,519.240540026083" RelativeVelocity="-0.119009129989745,0.0917850293708806,0.223893086632737"/>
						</Atom3d>
						<Atom3d ID="1602" HasProperties="1" Mapping="409" Parent="1619" UserID="694" DisplayStyle="Ball and Stick" XYZ="0.681506160925246,0.347296372639043,0.608929946464325" Connections="1611,1616,1617,1618" ForcefieldType="c4" Charge="-0.294" Components="C">
							<Properties IsBackboneAtom="0" Force="-31.3010404169015,319.948127705264,140.370200164555" RelativeVelocity="0.333267377263854,0.0489225752683404,-0.357487121241225"/>
						</Atom3d>
						<Atom3d ID="1603" HasProperties="1" Mapping="409" Parent="1619" UserID="695" DisplayStyle="Ball and Stick" XYZ="0.624416248037177,0.40914618756702,0.717195620161629" Connections="1612,1620" ForcefieldType="o2z" Charge="-0.445" Components="O">
							<Properties IsBackboneAtom="1" Force="-489.541644267201,-1187.73756020371,-322.657911496797" RelativeVelocity="0.0750130345604137,0.0193992874717589,0.139389708618039"/>
						</Atom3d>
						<Atom3d ID="1604" HasProperties="1" Mapping="409" Parent="1619" UserID="696" DisplayStyle="Ball and Stick" Hidden="1" XYZ="0.580764681392801,0.239228907985317,0.665717842303414" Connections="1613" ForcefieldType="h1" Charge="0.053" Components="H">
							<Properties IsBackboneAtom="0" Force="122.165400614134,-361.430952490597,-398.389232808449" RelativeVelocity="-0.728383393445439,0.200813000103036,0.450959694026742"/>
						</Atom3d>
						<Atom3d ID="1605" HasProperties="1" Mapping="409" Parent="1619" UserID="697" DisplayStyle="Ball and Stick" Hidden="1" XYZ="0.532671433801782,0.308844237964485,0.657021739662989" Connections="1614" ForcefieldType="h1" Charge="0.053" Components="H">
							<Properties IsBackboneAtom="0" Force="-34.437991754776,-107.186696436923,83.6914518465623" RelativeVelocity="-1.00919159549394,0.883912817113746,0.0265636587718448"/>
						</Atom3d>
						<Atom3d ID="1606" HasProperties="1" Mapping="409" Parent="1619" UserID="698" DisplayStyle="Ball and Stick" Hidden="1" XYZ="0.553820732548938,0.272803227718638,0.733563896502072" Connections="1615" ForcefieldType="h1" Charge="0.053" Components="H">
							<Properties IsBackboneAtom="0" Force="-104.866169300856,243.670647739987,-157.858210397457" RelativeVelocity="0.522693937992715,0.10052753914864,-0.83942751908271"/>
						</Atom3d>
						<Atom3d ID="1607" HasProperties="1" Mapping="409" Parent="1619" UserID="699" DisplayStyle="Ball and Stick" Hidden="1" XYZ="0.728398366322471,0.370070960940558,0.60634537180817" Connections="1616" ForcefieldType="h1" Charge="0.053" Components="H">
							<Properties IsBackboneAtom="0" Force="-16.18204117384,81.7367112082549,100.91317298035" RelativeVelocity="0.358260262775929,-1.52020972006828,1.37120255153406"/>
						</Atom3d>
						<Atom3d ID="1608" HasProperties="1" Mapping="409" Parent="1619" UserID="700" DisplayStyle="Ball and Stick" Hidden="1" XYZ="0.649054368380097,0.373402559741175,0.578351197600007" Connections="1617" ForcefieldType="h1" Charge="0.053" Components="H">
							<Properties IsBackboneAtom="0" Force="-96.9256163975849,217.493441840802,-126.017180631991" RelativeVelocity="-0.430657477053372,-0.000742904160615172,-1.29021060697804"/>
						</Atom3d>
						<Atom3d ID="1609" HasProperties="1" Mapping="409" Parent="1619" UserID="701" DisplayStyle="Ball and Stick" Hidden="1" XYZ="0.686830407539051,0.302497649027619,0.586011101902289" Connections="1618" ForcefieldType="h1" Charge="0.053" Components="H">
							<Properties IsBackboneAtom="0" Force="87.7397516582751,-599.105460968569,-190.163561420708" RelativeVelocity="0.0789241302539666,0.619314296778298,-0.695718585333358"/>
						</Atom3d>
						<Bond ID="1610" Mapping="409" Parent="1619" Connects="1600,1601"/>
						<Bond ID="1611" Mapping="409" Parent="1619" Connects="1600,1602"/>
						<Bond ID="1612" Mapping="409" Parent="1619" Connects="1600,1603"/>
						<Bond ID="1613" Mapping="409" Parent="1619" Hidden="1" Connects="1601,1604"/>
						<Bond ID="1614" Mapping="409" Parent="1619" Hidden="1" Connects="1601,1605"/>
						<Bond ID="1615" Mapping="409" Parent="1619" Hidden="1" Connects="1601,1606"/>
						<Bond ID="1616" Mapping="409" Parent="1619" Hidden="1" Connects="1602,1607"/>
						<Bond ID="1617" Mapping="409" Parent="1619" Hidden="1" Connects="1602,1608"/>
						<Bond ID="1618" Mapping="409" Parent="1619" Hidden="1" Connects="1602,1609"/>
						<RepeatUnit ID="1619" Mapping="409" Parent="1728" Children="ci(19):19+1600" XYZ="0.572062829986486,0.510377869656676,-0.0373844821293834" FlipProbability="0" ChiralInversionProbability="0"/>
						<Bond ID="1620" Mapping="409" Parent="1728" Connects="1579,1603"/>
						<Atom3d ID="1621" HasProperties="1" Mapping="409" Parent="1640" UserID="702" DisplayStyle="Ball and Stick" XYZ="0.702892123873537,0.259237726296007,0.799688794478422" Connections="1631,1632,1633,1662" ForcefieldType="si4c" Charge="0.715" Components="Si">
							<Properties IsBackboneAtom="1" Force="39.0195585787518,-230.38458433226,364.529800519417" RelativeVelocity="-0.112101094408843,0.149361329366184,-0.185811518634042"/>
						</Atom3d>
						<Atom3d ID="1622" HasProperties="1" Mapping="409" Parent="1640" UserID="703" DisplayStyle="Ball and Stick" XYZ="0.786811800260967,0.230721681438563,0.817449718916886" Connections="1631,1634,1635,1636" ForcefieldType="c4" Charge="-0.294" Components="C">
							<Properties IsBackboneAtom="0" Force="386.165410855169,-248.853882286673,-21.9144647213033" RelativeVelocity="-0.118068204951712,-0.0612655784407588,-0.669185718663519"/>
						</Atom3d>
						<Atom3d ID="1623" HasProperties="1" Mapping="409" Parent="1640" UserID="704" DisplayStyle="Ball and Stick" XYZ="0.661286580121753,0.299492634219257,0.869623541053018" Connections="1632,1637,1638,1639" ForcefieldType="c4" Charge="-0.294" Components="C">
							<Properties IsBackboneAtom="0" Force="419.533957326439,-339.470107312983,355.534479590881" RelativeVelocity="0.00281258872586942,0.715470760156315,0.00918518400031149"/>
						</Atom3d>
						<Atom3d ID="1624" HasProperties="1" Mapping="409" Parent="1640" UserID="705" DisplayStyle="Ball and Stick" XYZ="0.697584252106952,0.305784005361221,0.737764523225579" Connections="1633,1641" ForcefieldType="o2z" Charge="-0.445" Components="O">
							<Properties IsBackboneAtom="1" Force="-294.683281836484,43.286393940375,-223.880143935597" RelativeVelocity="-0.0804284721341713,0.167465471484672,-0.0298560099190557"/>
						</Atom3d>
						<Atom3d ID="1625" HasProperties="1" Mapping="409" Parent="1640" UserID="706" DisplayStyle="Ball and Stick" Hidden="1" XYZ="0.800870537239731,0.236387367963357,0.867668836788888" Connections="1634" ForcefieldType="h1" Charge="0.053" Components="H">
							<Properties IsBackboneAtom="0" Force="-219.420465355126,-118.84111612013,57.4900306333849" RelativeVelocity="-0.135045383373514,1.59562580391918,0.807525368396282"/>
						</Atom3d>
						<Atom3d ID="1626" HasProperties="1" Mapping="409" Parent="1640" UserID="707" DisplayStyle="Ball and Stick" Hidden="1" XYZ="0.822151304730348,0.261925404968631,0.79458254454806" Connections="1635" ForcefieldType="h1" Charge="0.053" Components="H">
							<Properties IsBackboneAtom="0" Force="-82.5635286060165,-32.1259432423235,-212.17096247551" RelativeVelocity="-0.347206277797826,-0.0111984615617112,-0.783942972584849"/>
						</Atom3d>
						<Atom3d ID="1627" HasProperties="1" Mapping="409" Parent="1640" UserID="708" DisplayStyle="Ball and Stick" Hidden="1" XYZ="0.798427889405505,0.179308051610258,0.803012671235336" Connections="1636" ForcefieldType="h1" Charge="0.053" Components="H">
							<Properties IsBackboneAtom="0" Force="-226.149486084859,599.280498358486,121.135678697662" RelativeVelocity="0.339023019625883,0.0924812475709683,-0.876730632474793"/>
						</Atom3d>
						<Atom3d ID="1628" HasProperties="1" Mapping="409" Parent="1640" UserID="709" DisplayStyle="Ball and Stick" Hidden="1" XYZ="0.683049306251307,0.343312358882547,0.890795499369994" Connections="1637" ForcefieldType="h1" Charge="0.053" Components="H">
							<Properties IsBackboneAtom="0" Force="-27.3594318729038,-349.81241661268,-125.56676297871" RelativeVelocity="0.00891172229828694,-0.207932529957551,-0.213952534176804"/>
						</Atom3d>
						<Atom3d ID="1629" HasProperties="1" Mapping="409" Parent="1640" UserID="710" DisplayStyle="Ball and Stick" Hidden="1" XYZ="0.651706786535986,0.262764206150032,0.908720573685962" Connections="1638" ForcefieldType="h1" Charge="0.053" Components="H">
							<Properties IsBackboneAtom="0" Force="192.145470649167,502.855827486312,-325.917812451301" RelativeVelocity="-0.943120644386671,-0.527252676956665,-0.743811649924159"/>
						</Atom3d>
						<Atom3d ID="1630" HasProperties="1" Mapping="409" Parent="1640" UserID="711" DisplayStyle="Ball and Stick" Hidden="1" XYZ="0.615963075079677,0.313492532078801,0.850986687818766" Connections="1639" ForcefieldType="h1" Charge="0.053" Components="H">
							<Properties IsBackboneAtom="0" Force="-476.691947704825,167.919265884597,-64.733131976217" RelativeVelocity="1.39757525779579,0.12168022486795,-1.5947583488501"/>
						</Atom3d>
						<Bond ID="1631" Mapping="409" Parent="1640" Connects="1621,1622"/>
						<Bond ID="1632" Mapping="409" Parent="1640" Connects="1621,1623"/>
						<Bond ID="1633" Mapping="409" Parent="1640" Connects="1621,1624"/>
						<Bond ID="1634" Mapping="409" Parent="1640" Hidden="1" Connects="1622,1625"/>
						<Bond ID="1635" Mapping="409" Parent="1640" Hidden="1" Connects="1622,1626"/>
						<Bond ID="1636" Mapping="409" Parent="1640" Hidden="1" Connects="1622,1627"/>
						<Bond ID="1637" Mapping="409" Parent="1640" Hidden="1" Connects="1623,1628"/>
						<Bond ID="1638" Mapping="409" Parent="1640" Hidden="1" Connects="1623,1629"/>
						<Bond ID="1639" Mapping="409" Parent="1640" Hidden="1" Connects="1623,1630"/>
						<RepeatUnit ID="1640" Mapping="409" Parent="1728" Children="ci(19):19+1621" XYZ="0.572062829986486,0.510377869656676,-0.0373844821293834" FlipProbability="0" ChiralInversionProbability="0"/>
						<Bond ID="1641" Mapping="409" Parent="1728" Connects="1600,1624"/>
						<Atom3d ID="1642" HasProperties="1" Mapping="409" Parent="1661" UserID="712" DisplayStyle="Ball and Stick" XYZ="0.614002213967979,0.146734024008856,0.822699315238814" Connections="1652,1653,1654,1683" ForcefieldType="si4c" Charge="0.715" Components="Si">
							<Properties IsBackboneAtom="1" Force="-674.518790952594,-192.247245325258,792.700081305405" RelativeVelocity="0.12111601452676,0.106534296812359,0.0507399064263264"/>
						</Atom3d>
						<Atom3d ID="1643" HasProperties="1" Mapping="409" Parent="1661" UserID="713" DisplayStyle="Ball and Stick" XYZ="0.55558340483163,0.114104114538571,0.763811834477635" Connections="1652,1655,1656,1657" ForcefieldType="c4" Charge="-0.294" Components="C">
							<Properties IsBackboneAtom="0" Force="-500.767167265265,289.786659618044,-281.723751922212" RelativeVelocity="0.112838637915786,0.133374185376382,0.0958307322019952"/>
						</Atom3d>
						<Atom3d ID="1644" HasProperties="1" Mapping="409" Parent="1661" UserID="714" DisplayStyle="Ball and Stick" XYZ="0.66466070429078,0.0853462870960554,0.861553764928879" Connections="1653,1658,1659,1660" ForcefieldType="c4" Charge="-0.294" Components="C">
							<Properties IsBackboneAtom="0" Force="354.235483559737,109.020502629551,-95.1790730317487" RelativeVelocity="0.33452103938384,0.0702704337431547,-0.199574091017267"/>
						</Atom3d>
						<Atom3d ID="1645" HasProperties="1" Mapping="409" Parent="1661" UserID="715" DisplayStyle="Ball and Stick" XYZ="0.661911050202636,0.192784185008024,0.787414290068955" Connections="1654,1662" ForcefieldType="o2z" Charge="-0.445" Components="O">
							<Properties IsBackboneAtom="1" Force="560.561230088869,875.226130307414,-576.935616814761" RelativeVelocity="-0.00295908049232409,0.162671464916627,0.0793288521786844"/>
						</Atom3d>
						<Atom3d ID="1646" HasProperties="1" Mapping="409" Parent="1661" UserID="716" DisplayStyle="Ball and Stick" Hidden="1" XYZ="0.574629131245553,0.0928641015515424,0.718457994720316" Connections="1655" ForcefieldType="h1" Charge="0.053" Components="H">
							<Properties IsBackboneAtom="0" Force="-80.4297195146243,215.632985406246,364.792474242323" RelativeVelocity="0.0517919790635419,0.139402531733981,1.15463345921379"/>
						</Atom3d>
						<Atom3d ID="1647" HasProperties="1" Mapping="409" Parent="1661" UserID="717" DisplayStyle="Ball and Stick" Hidden="1" XYZ="0.524694533482675,0.157418609766534,0.751431948798695" Connections="1656" ForcefieldType="h1" Charge="0.053" Components="H">
							<Properties IsBackboneAtom="0" Force="288.265218868923,-497.377939206882,-37.1945305790598" RelativeVelocity="0.794917356846591,-0.313636756391565,0.710620683676589"/>
						</Atom3d>
						<Atom3d ID="1648" HasProperties="1" Mapping="409" Parent="1661" UserID="718" DisplayStyle="Ball and Stick" Hidden="1" XYZ="0.522151125022602,0.0792321244819774,0.785059447085643" Connections="1657" ForcefieldType="h1" Charge="0.053" Components="H">
							<Properties IsBackboneAtom="0" Force="139.891427187483,68.8208196320358,-47.9583490147684" RelativeVelocity="0.47185673262671,-0.563776034591933,-0.520707934573893"/>
						</Atom3d>
						<Atom3d ID="1649" HasProperties="1" Mapping="409" Parent="1661" UserID="719" DisplayStyle="Ball and Stick" Hidden="1" XYZ="0.648767529237891,0.0825786753879574,0.910778001992997" Connections="1658" ForcefieldType="h1" Charge="0.053" Components="H">
							<Properties IsBackboneAtom="0" Force="-71.2151499635529,-267.282720008738,142.722865044508" RelativeVelocity="1.08331864863851,0.0153641901423467,0.383648744847662"/>
						</Atom3d>
[truncated: 305,151 more chars]
