# Supplementary material for: Supramolecular dynamics-enhanced synergistic antifouling mechanisms for enhanced membrane antifouling and permeability
Source: Nat Commun. 2025 Jul 30;16:6956. doi: 10.1038/s41467-025-62231-w (PMC12311053; doi:10.1038/s41467-025-62231-w)
Supplement: Supplementary file 4 — Supplementary Data 1 [file 41467_2025_62231_MOESM4_ESM.zip › Supplementary date-Molecular simulation/Unassembled γ-CD_PDMS in DMF.xsd]

<?xml version="1.0" encoding="latin1"?>
<!DOCTYPE XSD []>
<XSD Version="20.1" WrittenBy="Materials Studio 20.1">
	<AtomisticTreeRoot ID="1" NumProperties="62" HasProperties="1" NumChildren="1">
		<Property Name="AngleAxisType" DefinedOn="AngleBetweenPlanesBender" Type="Enumerated"/>
		<Property Name="AngleEnergy" DefinedOn="ClassicalEnergyHolder" Type="Double"/>
		<Property Name="BeadDocumentID" DefinedOn="MesoMoleculeSet" Type="String"/>
		<Property Name="BendBendEnergy" DefinedOn="ClassicalEnergyHolder" Type="Double"/>
		<Property Name="BendTorsionBendEnergy" DefinedOn="ClassicalEnergyHolder" Type="Double"/>
		<Property Name="BondEnergy" DefinedOn="ClassicalEnergyHolder" Type="Double"/>
		<Property Name="EFGAsymmetry" DefinedOn="Atom" Type="Double"/>
		<Property Name="EFGQuadrupolarCoupling" DefinedOn="Atom" Type="Double"/>
		<Property Name="ElectrostaticEnergy" DefinedOn="ClassicalEnergyHolder" Type="Double"/>
		<Property Name="FaceMillerIndex" DefinedOn="GrowthFace" Type="MillerIndex"/>
		<Property Name="FacetTransparency" DefinedOn="GrowthFace" Type="Float"/>
		<Property Name="FermiLevel" DefinedOn="ScalarFieldBase" Type="Double"/>
		<Property Name="Force" DefinedOn="Matter" Type="CoDirection"/>
		<Property Name="FrameFilter" DefinedOn="Trajectory" Type="String"/>
		<Property Name="HarmonicForceConstant" DefinedOn="HarmonicRestraint" Type="Double"/>
		<Property Name="HarmonicMinimum" DefinedOn="HarmonicRestraint" Type="Double"/>
		<Property Name="HydrogenBondEnergy" DefinedOn="ClassicalEnergyHolder" Type="Double"/>
		<Property Name="ImportOrder" DefinedOn="Bondable" Type="UnsignedInteger"/>
		<Property Name="InversionEnergy" DefinedOn="ClassicalEnergyHolder" Type="Double"/>
		<Property Name="IsBackboneAtom" DefinedOn="Atom" Type="Boolean"/>
		<Property Name="IsChiralCenter" DefinedOn="Atom" Type="Boolean"/>
		<Property Name="IsOutOfPlane" DefinedOn="Atom" Type="Boolean"/>
		<Property Name="IsRepeatArrowVisible" DefinedOn="ElectrodeWire" Type="Boolean"/>
		<Property Name="KineticEnergy" DefinedOn="ClassicalEnergyHolder" Type="Double"/>
		<Property Name="LineExtentPadding" DefinedOn="BestFitLineMonitor" Type="Double"/>
		<Property Name="LinkageGroupName" DefinedOn="Linkage" Type="String"/>
		<Property Name="ListIdentifier" DefinedOn="PropertyList" Type="String"/>
		<Property Name="NMRShielding" DefinedOn="Atom" Type="Double"/>
		<Property Name="NonBondEnergy" DefinedOn="ClassicalEnergyHolder" Type="Double"/>
		<Property Name="NormalMode" DefinedOn="Bondable" Type="Direction"/>
		<Property Name="NormalModeFrequency" DefinedOn="Bondable" Type="Double"/>
		<Property Name="NumScanSteps" DefinedOn="LinearScan" Type="UnsignedInteger"/>
		<Property Name="OrbitalCutoffRadius" DefinedOn="Bondable" Type="Double"/>
		<Property Name="PlaneExtentPadding" DefinedOn="BestFitPlaneMonitor" Type="Double"/>
		<Property Name="PotentialEnergy" DefinedOn="ClassicalEnergyHolder" Type="Double"/>
		<Property Name="QuantizationValue" DefinedOn="ScalarFieldBase" Type="Double"/>
		<Property Name="RelativeVelocity" DefinedOn="Matter" Type="Direction"/>
		<Property Name="RepeatArrowScale" DefinedOn="ElectrodeWire" Type="Float"/>
		<Property Name="RestraintEnergy" DefinedOn="ClassicalEnergyHolder" Type="Double"/>
		<Property Name="ScanEnd" DefinedOn="LinearScan" Type="Double"/>
		<Property Name="ScanStart" DefinedOn="LinearScan" Type="Double"/>
		<Property Name="SeparatedStretchStretchEnergy" DefinedOn="ClassicalEnergyHolder" Type="Double"/>
		<Property Name="ServerDipoleMoment" DefinedOn="MatterGroupProperties" Type="Direction"/>
		<Property Name="SimulationStep" DefinedOn="Trajectory" Type="Integer"/>
		<Property Name="SpinQuantizationDirection" DefinedOn="Atom" Type="Direction"/>
		<Property Name="Stiffness" DefinedOn="SymmetryMatterHessian" Type="Matrix6x6"/>
		<Property Name="StretchBendStretchEnergy" DefinedOn="ClassicalEnergyHolder" Type="Double"/>
		<Property Name="StretchStretchEnergy" DefinedOn="ClassicalEnergyHolder" Type="Double"/>
		<Property Name="StretchTorsionStretchEnergy" DefinedOn="ClassicalEnergyHolder" Type="Double"/>
		<Property Name="Temperature" DefinedOn="ClassicalEnergyHolder" Type="Double"/>
		<Property Name="ThreeBodyNonBondEnergy" DefinedOn="ClassicalEnergyHolder" Type="Double"/>
		<Property Name="TorsionBendBendEnergy" DefinedOn="ClassicalEnergyHolder" Type="Double"/>
		<Property Name="TorsionEnergy" DefinedOn="ClassicalEnergyHolder" Type="Double"/>
		<Property Name="TorsionStretchEnergy" DefinedOn="ClassicalEnergyHolder" Type="Double"/>
		<Property Name="TotalEnergy" DefinedOn="ClassicalEnergyHolder" Type="Double"/>
		<Property Name="Units" DefinedOn="ScalarFieldBase" Type="String"/>
		<Property Name="ValenceCrossTermEnergy" DefinedOn="ClassicalEnergyHolder" Type="Double"/>
		<Property Name="ValenceDiagonalEnergy" DefinedOn="ClassicalEnergyHolder" Type="Double"/>
		<Property Name="VanDerWaalsEnergy" DefinedOn="ClassicalEnergyHolder" Type="Double"/>
		<Property Name="_ServerAtomNames" DefinedOn="IndexProvider" Type="String"/>
		<Property Name="_Stress" DefinedOn="MatterSymmetrySystem" Type="Matrix"/>
		<Property Name="_TrajectoryStress" DefinedOn="MatterSymmetrySystem" Type="Matrix"/>
		<Properties TotalEnergy="3178.69900850525" KineticEnergy="2453.95150511471" PotentialEnergy="724.257363834396" ValenceDiagonalEnergy="3023.57171188094" BondEnergy="928.385362964799" AngleEnergy="1820.35835502783" TorsionEnergy="211.379194003591" InversionEnergy="63.4487998847251" ValenceCrossTermEnergy="-140.987520851626" StretchStretchEnergy="-5.30496186966401" StretchBendStretchEnergy="-98.7438727122914" StretchTorsionStretchEnergy="0.889770707890663" SeparatedStretchStretchEnergy="0" TorsionStretchEnergy="-249.325611044391" BendBendEnergy="-20.5437696499588" TorsionBendBendEnergy="-15.334694671955" BendTorsionBendEnergy="247.375618388743" NonBondEnergy="-2158.32682719492" HydrogenBondEnergy="0" VanDerWaalsEnergy="-941.018062134806" ElectrostaticEnergy="-1153.30010502284" RestraintEnergy="0" ThreeBodyNonBondEnergy="0" Temperature="302.77709987402"/>
		<SymmetrySystem ID="2" HasProperties="1" Mapping="3" Children="ci(403):403+4" Normalized="1" OverspecificationTolerance="0.01" HasSymmetryHistory="1">
			<Properties _Stress="-5.10219183273089e-005,7.08280486331219e-006,3.77510569716906e-005,7.08280486331219e-006,-7.0224664954232e-005,-6.32511605253184e-006,3.77510569716906e-005,-6.32511605253184e-006,-1.3725350823886e-005" _TrajectoryStress="-5.27911169242352e-005,-4.25219447468873e-005,-0.000264110867936761,-4.25219447468873e-005,8.25805746166464e-005,3.74678743301951e-005,-0.000264110867936761,3.74678743301951e-005,-0.000343239836270783"/>
			<MappingSet ID="407" SymmetryDefinition="4" ActiveSystem="2" NumFamilies="1" OwnsTotalConstraintMapping="1" TotalConstraintMapping="3">
				<MappingFamily ID="408" NumImageMappings="67">
					<IdentityMapping ID="409" Element="1,0,0,0,0,1,0,0,0,0,1,0" Constraint="1,0,0,0,0,1,0,0,0,0,1,0" MappedObjects="ci(5464):23+410,5,23+433,7,23+456,9,23+479,11,23+502,13,23+525,15,23+548,17,23+571,19,23+594,21,23+617,23,23+640,25,23+663,27,23+686,29,23+709,31,23+732,33,23+755,35,23+778,37,23+801,39,23+824,41,23+847,43,23+870,45,23+893,47,23+916,49,23+939,51,23+962,53,23+985,55,23+1008,57,23+1031,59,23+1054,61,23+1077,63,23+1100,65,23+1123,67,23+1146,69,23+1169,71,23+1192,73,23+1215,75,23+1238,77,23+1261,79,23+1284,81,23+1307,83,23+1330,85,23+1353,87,23+1376,89,23+1399,91,23+1422,93,23+1445,95,23+1468,97,23+1491,99,23+1514,101,23+1537,103,23+1560,105,23+1583,107,23+1606,109,23+1629,111,23+1652,113,23+1675,115,23+1698,117,23+1721,119,23+1744,121,23+1767,123,23+1790,125,23+1813,127,23+1836,129,23+1859,131,23+1882,133,23+1905,135,23+1928,137,23+1951,139,23+1974,141,23+1997,143,23+2020,145,23+2043,147,23+2066,149,23+2089,151,23+2112,153,23+2135,155,23+2158,157,23+2181,159,23+2204,161,23+2227,163,23+2250,165,23+2273,167,23+2296,169,23+2319,171,23+2342,173,23+2365,175,23+2388,177,23+2411,179,23+2434,181,23+2457,183,23+2480,185,23+2503,187,23+2526,189,23+2549,191,23+2572,193,23+2595,195,23+2618,197,23+2641,199,23+2664,201,23+2687,203,23+2710,205,23+2733,207,23+2756,209,23+2779,211,23+2802,213,23+2825,215,23+2848,217,23+2871,219,23+2894,221,23+2917,223,23+2940,225,23+2963,227,23+2986,229,23+3009,231,23+3032,233,23+3055,235,23+3078,237,23+3101,239,23+3124,241,23+3147,243,23+3170,245,23+3193,247,23+3216,249,23+3239,251,23+3262,253,23+3285,255,23+3308,257,23+3331,259,23+3354,261,23+3377,263,23+3400,265,23+3423,267,23+3446,269,23+3469,271,23+3492,273,23+3515,275,23+3538,277,23+3561,279,23+3584,281,23+3607,283,23+3630,285,23+3653,287,23+3676,289,23+3699,291,23+3722,293,23+3745,295,23+3768,297,23+3791,299,23+3814,301,23+3837,303,23+3860,305,23+3883,307,23+3906,309,23+3929,311,23+3952,313,23+3975,315,23+3998,317,23+4021,319,23+4044,321,23+4067,323,23+4090,325,23+4113,327,23+4136,329,23+4159,331,23+4182,333,23+4205,335,23+4228,337,23+4251,339,23+4274,341,23+4297,343,23+4320,345,23+4343,347,23+4366,349,23+4389,351,23+4412,353,23+4435,355,23+4458,357,23+4481,359,23+4504,361,23+4527,363,23+4550,365,23+4573,367,23+4596,369,23+4619,371,23+4642,373,23+4665,375,23+4688,377,23+4711,379,23+4734,381,23+4757,383,23+4780,385,23+4803,387,23+4826,389,23+4849,391,23+4872,393,23+4895,395,23+4918,397,23+4941,399,23+4964,401,23+4987,403,663+5010,405" DefectObjects="ci(374):4,373+5673" NumImages="5464" NumDefects="374">
						<Atom3d ID="410" HasProperties="1" Mapping="409" Parent="5" UserID="1" DisplayStyle="Line" XYZ="-0.0157464363753584,0.372623231513993,-0.131688938229075" Connections="412,418,420" ForcefieldType="c3&apos;" Charge="0.374" Components="C">
							<Properties Force="1915.12120614489,454.996527206226,-362.388004613734" RelativeVelocity="0.102369008856518,0.284891227617444,-0.27272187975233"/>
						</Atom3d>
						<Atom3d ID="411" HasProperties="1" Mapping="409" Parent="5" UserID="2" DisplayStyle="Line" XYZ="0.0173058001237896,0.401814423628353,-0.142263355036162" Connections="412,414,416" ForcefieldType="n3m" Charge="-0.446" Components="N">
							<Properties Force="-1765.73418498967,-966.014069513902,162.30310423035" RelativeVelocity="-0.159500348344323,0.211729475199587,0.0380753019097793"/>
						</Atom3d>
						<Bond ID="412" Mapping="409" Parent="5" Connects="410,411"/>
						<Atom3d ID="413" HasProperties="1" Mapping="409" Parent="5" UserID="3" DisplayStyle="Line" XYZ="0.0604075829860476,0.38786968973679,-0.132001442204773" Connections="414,422,424,426" ForcefieldType="c4" Charge="0.064" Components="C">
							<Properties Force="784.082103715482,-318.540180559416,234.811803064152" RelativeVelocity="0.137202686557373,-0.141690340021179,-0.0235831768035803"/>
						</Atom3d>
						<Bond ID="414" Mapping="409" Parent="5" Connects="411,413"/>
						<Atom3d ID="415" HasProperties="1" Mapping="409" Parent="5" UserID="4" DisplayStyle="Line" XYZ="0.00614129755042361,0.442650909759612,-0.163961888267677" Connections="416,428,430,432" ForcefieldType="c4" Charge="0.064" Components="C">
							<Properties Force="35.5602407405906,-841.964305998102,-687.067027364194" RelativeVelocity="0.0550478357123942,-0.0272220304767991,0.0781616215915556"/>
						</Atom3d>
						<Bond ID="416" Mapping="409" Parent="5" Connects="411,415"/>
						<Atom3d ID="417" HasProperties="1" Mapping="409" Parent="5" UserID="5" DisplayStyle="Line" XYZ="-0.0081147118829934,0.336474272625369,-0.117917535542308" Connections="418" ForcefieldType="o1=" Charge="-0.45" Components="O">
							<Properties Force="-418.114669468372,-194.972913967168,273.22893881256" RelativeVelocity="0.311968195534301,-0.0336233153951074,-0.0425263729941953"/>
						</Atom3d>
						<Bond ID="418" Mapping="409" Parent="5" Connects="410,417" Type="Double"/>
						<Atom3d ID="419" HasProperties="1" Mapping="409" Parent="5" UserID="6" DisplayStyle="Line" Hidden="1" XYZ="-0.0475052387218844,0.385293382934242,-0.13916731423137" Connections="420" ForcefieldType="h1" Charge="0.076" Components="H">
							<Properties Force="-956.791446804517,257.07804365577,-130.023516925965" RelativeVelocity="-1.17437553783627,-0.399672476714047,0.378218384897135"/>
						</Atom3d>
						<Bond ID="420" Mapping="409" Parent="5" Hidden="1" Connects="410,419"/>
						<Atom3d ID="421" HasProperties="1" Mapping="409" Parent="5" UserID="7" DisplayStyle="Line" Hidden="1" XYZ="0.0713259405296906,0.402810683223714,-0.100866883382702" Connections="422" ForcefieldType="h1" Charge="0.053" Components="H">
							<Properties Force="77.2352187491057,-182.404133100807,-145.505728362048" RelativeVelocity="0.811726100792714,-0.131188235866076,1.01723229271193"/>
						</Atom3d>
						<Bond ID="422" Mapping="409" Parent="5" Hidden="1" Connects="413,421"/>
						<Atom3d ID="423" HasProperties="1" Mapping="409" Parent="5" UserID="8" DisplayStyle="Line" Hidden="1" XYZ="0.0827507314117366,0.397207456779111,-0.157808771722447" Connections="424" ForcefieldType="h1" Charge="0.053" Components="H">
							<Properties Force="266.54149095607,206.746452384924,-209.515735836642" RelativeVelocity="0.0397188113973903,0.0962568038290967,0.26552363730303"/>
						</Atom3d>
						<Bond ID="424" Mapping="409" Parent="5" Hidden="1" Connects="413,423"/>
						<Atom3d ID="425" HasProperties="1" Mapping="409" Parent="5" UserID="9" DisplayStyle="Line" Hidden="1" XYZ="0.0633777009466536,0.351163954768606,-0.130212987071755" Connections="426" ForcefieldType="h1" Charge="0.053" Components="H">
							<Properties Force="-109.307853955153,644.368121483727,80.9069867102961" RelativeVelocity="0.131757481928922,0.346677332682848,-0.0155603168567"/>
						</Atom3d>
						<Bond ID="426" Mapping="409" Parent="5" Hidden="1" Connects="413,425"/>
						<Atom3d ID="427" HasProperties="1" Mapping="409" Parent="5" UserID="10" DisplayStyle="Line" Hidden="1" XYZ="0.0124809560087546,0.440948737375171,-0.201039203061994" Connections="428" ForcefieldType="h1" Charge="0.053" Components="H">
							<Properties Force="-292.616468355881,161.325580942583,990.992636682569" RelativeVelocity="0.332241941338635,0.576037031921156,0.565546412415237"/>
						</Atom3d>
						<Bond ID="428" Mapping="409" Parent="5" Hidden="1" Connects="415,427"/>
						<Atom3d ID="429" HasProperties="1" Mapping="409" Parent="5" UserID="11" DisplayStyle="Line" Hidden="1" XYZ="0.0228245312262686,0.468929284354784,-0.149419028095022" Connections="430" ForcefieldType="h1" Charge="0.053" Components="H">
							<Properties Force="932.422092894919,822.825036626106,256.634515520058" RelativeVelocity="0.012639427786568,-0.177792863934391,0.0520088643529091"/>
						</Atom3d>
						<Bond ID="430" Mapping="409" Parent="5" Hidden="1" Connects="415,429"/>
						<Atom3d ID="431" HasProperties="1" Mapping="409" Parent="5" UserID="12" DisplayStyle="Line" Hidden="1" XYZ="-0.0271828789244324,0.4500962730389,-0.154886442624065" Connections="432" ForcefieldType="h1" Charge="0.053" Components="H">
							<Properties Force="-397.057113499154,-46.3649780463266,-438.166025824055" RelativeVelocity="0.216103880010725,0.47475956766986,-0.323610214232296"/>
						</Atom3d>
						<Bond ID="432" Mapping="409" Parent="5" Hidden="1" Connects="415,431"/>
						<Molecule ID="5" Mapping="409" Parent="2" Children="ci(24):23+410,5674" Name="Sketch 25" XYZ="-0.476770977213413,-0.248112915167293,-0.22881914093289"/>
						<Atom3d ID="433" HasProperties="1" Mapping="409" Parent="7" UserID="13" DisplayStyle="Line" XYZ="0.796133820637109,-0.963347059008158,-0.118465522223623" Connections="435,441,443" ForcefieldType="c3&apos;" Charge="0.374" Components="C" Visible="0">
							<Properties Force="-464.997766067191,-1239.57370361267,-517.836650331903" RelativeVelocity="0.441806974918708,-0.281096453946895,0.193019870209628"/>
						</Atom3d>
						<Atom3d ID="434" HasProperties="1" Mapping="409" Parent="7" UserID="14" DisplayStyle="Line" XYZ="0.786637419100669,-0.950755851860604,-0.160428097648971" Connections="435,437,439" ForcefieldType="n3m" Charge="-0.446" Components="N" Visible="0">
							<Properties Force="1473.84801625491,-1356.32354847575,241.481766003159" RelativeVelocity="0.0049300799889121,0.0321620423904932,-0.218235876536152"/>
						</Atom3d>
						<Bond ID="435" Mapping="409" Parent="7" Connects="433,434" Visible="0"/>
						<Atom3d ID="436" HasProperties="1" Mapping="409" Parent="7" UserID="15" DisplayStyle="Line" XYZ="0.755427702208473,-0.917126682421356,-0.16677981641641" Connections="437,445,447,449" ForcefieldType="c4" Charge="0.064" Components="C" Visible="0">
							<Properties Force="97.4546627150888,594.675744373612,-453.129977974469" RelativeVelocity="0.00218784335601944,-0.155348568884058,-0.0280278099358613"/>
						</Atom3d>
						<Bond ID="437" Mapping="409" Parent="7" Connects="434,436" Visible="0"/>
						<Atom3d ID="438" HasProperties="1" Mapping="409" Parent="7" UserID="16" DisplayStyle="Line" XYZ="0.816455055990079,-0.964275497421529,-0.198307927783301" Connections="439,451,453,455" ForcefieldType="c4" Charge="0.064" Components="C" Visible="0">
							<Properties Force="-190.746181802581,303.056740625632,1440.72702526811" RelativeVelocity="-0.153464229029679,-0.0170084476539019,-0.175081490684376"/>
						</Atom3d>
						<Bond ID="439" Mapping="409" Parent="7" Connects="434,438" Visible="0"/>
						<Atom3d ID="440" HasProperties="1" Mapping="409" Parent="7" UserID="17" DisplayStyle="Line" XYZ="0.776007753567952,-0.951795246230123,-0.0864611673282353" Connections="441" ForcefieldType="o1=" Charge="-0.45" Components="O" Visible="0">
							<Properties Force="6.51114478828678,392.761194981232,13.1994769670946" RelativeVelocity="-0.0220000160940056,-0.129355666222042,0.0495182305932921"/>
						</Atom3d>
						<Bond ID="441" Mapping="409" Parent="7" Connects="433,440" Type="Double" Visible="0"/>
						<Atom3d ID="442" HasProperties="1" Mapping="409" Parent="7" UserID="18" DisplayStyle="Line" Hidden="1" XYZ="0.818986562189129,-0.99315780785778,-0.115138271648104" Connections="443" ForcefieldType="h1" Charge="0.076" Components="H" Visible="0">
							<Properties Force="-111.17410626774,844.518727966127,-486.338863264512" RelativeVelocity="-0.35876070818812,-0.22359182307785,0.0189572179058595"/>
						</Atom3d>
						<Bond ID="443" Mapping="409" Parent="7" Hidden="1" Connects="433,442" Visible="0"/>
						<Atom3d ID="444" HasProperties="1" Mapping="409" Parent="7" UserID="19" DisplayStyle="Line" Hidden="1" XYZ="0.767428619710046,-0.886841334118787,-0.150470622211045" Connections="445" ForcefieldType="h1" Charge="0.053" Components="H" Visible="0">
							<Properties Force="-557.061071109089,-199.777775018374,-41.8811556904748" RelativeVelocity="-0.731024818503593,-0.293940881259013,0.564494381292097"/>
						</Atom3d>
						<Bond ID="445" Mapping="409" Parent="7" Hidden="1" Connects="436,444" Visible="0"/>
						<Atom3d ID="446" HasProperties="1" Mapping="409" Parent="7" UserID="20" DisplayStyle="Line" Hidden="1" XYZ="0.722499101189074,-0.928531260317388,-0.158581464185721" Connections="447" ForcefieldType="h1" Charge="0.053" Components="H" Visible="0">
							<Properties Force="10.9238746940265,251.13813961802,330.715219888725" RelativeVelocity="0.356296826061838,0.219901742828677,0.0738685631494841"/>
						</Atom3d>
						<Bond ID="447" Mapping="409" Parent="7" Hidden="1" Connects="436,446" Visible="0"/>
						<Atom3d ID="448" HasProperties="1" Mapping="409" Parent="7" UserID="21" DisplayStyle="Line" Hidden="1" XYZ="0.754425570996097,-0.910479273980149,-0.201937211010783" Connections="449" ForcefieldType="h1" Charge="0.053" Components="H" Visible="0">
							<Properties Force="-36.3920518081872,162.591600324706,-22.8855827363954" RelativeVelocity="-0.436855364646073,-0.7708729419765,-0.929852549061018"/>
						</Atom3d>
						<Bond ID="449" Mapping="409" Parent="7" Hidden="1" Connects="436,448" Visible="0"/>
						<Atom3d ID="450" HasProperties="1" Mapping="409" Parent="7" UserID="22" DisplayStyle="Line" Hidden="1" XYZ="0.798580931000009,-0.97250066140964,-0.226409376801071" Connections="451" ForcefieldType="h1" Charge="0.053" Components="H" Visible="0">
							<Properties Force="-956.869137916012,-358.269361222749,-812.226578257124" RelativeVelocity="0.112895459750284,-0.025824277663082,-0.0180211436968611"/>
						</Atom3d>
						<Bond ID="451" Mapping="409" Parent="7" Hidden="1" Connects="438,450" Visible="0"/>
						<Atom3d ID="452" HasProperties="1" Mapping="409" Parent="7" UserID="23" DisplayStyle="Line" Hidden="1" XYZ="0.834822601213709,-0.994053414493277,-0.189288398465354" Connections="453" ForcefieldType="h1" Charge="0.053" Components="H" Visible="0">
							<Properties Force="99.2316557624727,452.229213822396,53.2114840097239" RelativeVelocity="0.136177147513209,-0.215382899390489,-1.28821800736474"/>
						</Atom3d>
						<Bond ID="453" Mapping="409" Parent="7" Hidden="1" Connects="438,452" Visible="0"/>
						<Atom3d ID="454" HasProperties="1" Mapping="409" Parent="7" UserID="24" DisplayStyle="Line" Hidden="1" XYZ="0.835787290319179,-0.936480466472754,-0.209575295289484" Connections="455" ForcefieldType="h1" Charge="0.053" Components="H" Visible="0">
							<Properties Force="419.695025243301,-15.7878358444384,248.857547911756" RelativeVelocity="0.164530087024998,-0.707777294259397,0.198046362726266"/>
						</Atom3d>
						<Bond ID="455" Mapping="409" Parent="7" Hidden="1" Connects="438,454" Visible="0"/>
						<Molecule ID="7" Mapping="409" Parent="2" Children="ci(25):23+433,5675,5875" Name="Sketch 25" XYZ="-0.213710230535641,-0.183180197594726,-0.22881914093289" Visible="0"/>
						<Atom3d ID="456" HasProperties="1" Mapping="409" Parent="9" UserID="25" DisplayStyle="Line" XYZ="0.526994782552502,-1.38896992945256,-0.18951816490072" Connections="458,464,466" ForcefieldType="c3&apos;" Charge="0.374" Components="C" Visible="0">
							<Properties Force="-145.876882765214,-961.565647853673,170.279526461842" RelativeVelocity="-0.191736115555194,0.155823699371947,-0.0811896609249793"/>
						</Atom3d>
						<Atom3d ID="457" HasProperties="1" Mapping="409" Parent="9" UserID="26" DisplayStyle="Line" XYZ="0.506781691826903,-1.40333237975383,-0.225378231340955" Connections="458,460,462" ForcefieldType="n3m" Charge="-0.446" Components="N" Visible="0">
							<Properties Force="640.599986511842,1393.79084137872,-434.680411242193" RelativeVelocity="-0.15307514635331,-0.176827696071157,0.149797867549945"/>
						</Atom3d>
						<Bond ID="458" Mapping="409" Parent="9" Connects="456,457" Visible="0"/>
						<Atom3d ID="459" HasProperties="1" Mapping="409" Parent="9" UserID="27" DisplayStyle="Line" XYZ="0.510550191959445,-1.37625914392142,-0.264978406360743" Connections="460,468,470,472" ForcefieldType="c4" Charge="0.064" Components="C" Visible="0">
							<Properties Force="321.065031655563,-65.2554056747379,4.2629394002139" RelativeVelocity="-0.103420204160679,0.0699722030895071,0.245757476544848"/>
						</Atom3d>
						<Bond ID="460" Mapping="409" Parent="9" Connects="457,459" Visible="0"/>
						<Atom3d ID="461" HasProperties="1" Mapping="409" Parent="9" UserID="28" DisplayStyle="Line" XYZ="0.48256019206492,-1.4433687323186,-0.227536863373342" Connections="462,474,476,478" ForcefieldType="c4" Charge="0.064" Components="C" Visible="0">
							<Properties Force="630.477353653892,-675.388885746412,-556.034383417315" RelativeVelocity="-0.0874576930998358,-0.0230888128320649,-0.0375956797431466"/>
						</Atom3d>
						<Bond ID="462" Mapping="409" Parent="9" Connects="457,461" Visible="0"/>
						<Atom3d ID="463" HasProperties="1" Mapping="409" Parent="9" UserID="29" DisplayStyle="Line" XYZ="0.553278832467298,-1.35927190665095,-0.187352253860238" Connections="464" ForcefieldType="o1=" Charge="-0.45" Components="O" Visible="0">
							<Properties Force="-479.604649040242,-263.723518019286,73.0531167995984" RelativeVelocity="0.0505642305341296,-0.0763917094864784,0.0298282059044929"/>
						</Atom3d>
						<Bond ID="464" Mapping="409" Parent="9" Connects="456,463" Type="Double" Visible="0"/>
						<Atom3d ID="465" HasProperties="1" Mapping="409" Parent="9" UserID="30" DisplayStyle="Line" Hidden="1" XYZ="0.516104009895364,-1.41257024083996,-0.162931201615511" Connections="466" ForcefieldType="h1" Charge="0.076" Components="H" Visible="0">
							<Properties Force="530.823624117837,667.994062914545,229.526107399214" RelativeVelocity="0.309742806956584,0.306275294892862,-0.575463419962521"/>
						</Atom3d>
						<Bond ID="466" Mapping="409" Parent="9" Hidden="1" Connects="456,465" Visible="0"/>
						<Atom3d ID="467" HasProperties="1" Mapping="409" Parent="9" UserID="31" DisplayStyle="Line" Hidden="1" XYZ="0.481034610633948,-1.38170218511315,-0.284177908201305" Connections="468" ForcefieldType="h1" Charge="0.053" Components="H" Visible="0">
							<Properties Force="1.98582212969505,44.3912783376883,-265.856828261903" RelativeVelocity="-0.647394212990803,0.0810789667663551,1.56909588073065"/>
						</Atom3d>
						<Bond ID="468" Mapping="409" Parent="9" Hidden="1" Connects="459,467" Visible="0"/>
						<Atom3d ID="469" HasProperties="1" Mapping="409" Parent="9" UserID="32" DisplayStyle="Line" Hidden="1" XYZ="0.539976651116283,-1.38631431591275,-0.283358210105799" Connections="470" ForcefieldType="h1" Charge="0.053" Components="H" Visible="0">
							<Properties Force="-241.219510457765,16.3606505405666,-87.9542385139779" RelativeVelocity="-0.217811847330134,0.110660139076533,0.60289546576412"/>
						</Atom3d>
						<Bond ID="470" Mapping="409" Parent="9" Hidden="1" Connects="459,469" Visible="0"/>
						<Atom3d ID="471" HasProperties="1" Mapping="409" Parent="9" UserID="33" DisplayStyle="Line" Hidden="1" XYZ="0.51379421665121,-1.33997708571495,-0.259286219427874" Connections="472" ForcefieldType="h1" Charge="0.053" Components="H" Visible="0">
							<Properties Force="-72.5562111835367,-740.010072952694,287.685474470281" RelativeVelocity="-0.793791560820885,-0.204937737770653,-1.29262384063546"/>
						</Atom3d>
						<Bond ID="472" Mapping="409" Parent="9" Hidden="1" Connects="459,471" Visible="0"/>
						<Atom3d ID="473" HasProperties="1" Mapping="409" Parent="9" UserID="34" DisplayStyle="Line" Hidden="1" XYZ="0.484352004929111,-1.46077715585277,-0.197124630055818" Connections="474" ForcefieldType="h1" Charge="0.053" Components="H" Visible="0">
							<Properties Force="-52.5079018681088,-143.183747406559,507.222118645008" RelativeVelocity="0.611130758102958,-0.427009279288377,-0.0645756948269277"/>
						</Atom3d>
						<Bond ID="474" Mapping="409" Parent="9" Hidden="1" Connects="461,473" Visible="0"/>
						<Atom3d ID="475" HasProperties="1" Mapping="409" Parent="9" UserID="35" DisplayStyle="Line" Hidden="1" XYZ="0.495299723590212,-1.46734297927731,-0.252685407245067" Connections="476" ForcefieldType="h1" Charge="0.053" Components="H" Visible="0">
							<Properties Force="-145.635010792647,581.558854662024,244.538595586447" RelativeVelocity="-0.353327871019173,-0.123056779846881,-0.00808962683640651"/>
						</Atom3d>
						<Bond ID="476" Mapping="409" Parent="9" Hidden="1" Connects="461,475" Visible="0"/>
						<Atom3d ID="477" HasProperties="1" Mapping="409" Parent="9" UserID="36" DisplayStyle="Line" Hidden="1" XYZ="0.449616535762833,-1.4353617058816,-0.234480047143065" Connections="478" ForcefieldType="h1" Charge="0.053" Components="H" Visible="0">
							<Properties Force="-960.56281122722,-34.0718452917683,-215.14841365812" RelativeVelocity="0.194226016472802,-0.532006359996101,0.551890993508239"/>
						</Atom3d>
						<Bond ID="478" Mapping="409" Parent="9" Hidden="1" Connects="461,477" Visible="0"/>
						<Molecule ID="9" Mapping="409" Parent="2" Children="ci(25):23+456,5676,5876" Name="Sketch 25" XYZ="-0.213710230535641,-0.183180197594726,-0.22881914093289" Visible="0"/>
						<Atom3d ID="479" HasProperties="1" Mapping="409" Parent="11" UserID="37" DisplayStyle="Line" XYZ="0.435345876514508,0.0858392990967179,-0.740615512904633" Connections="481,487,489" ForcefieldType="c3&apos;" Charge="0.374" Components="C" Visible="0">
							<Properties Force="-1358.4789089904,1324.40412040874,309.138532156128" RelativeVelocity="0.231383074085606,0.192074465607861,0.221871204477723"/>
						</Atom3d>
						<Atom3d ID="480" HasProperties="1" Mapping="409" Parent="11" UserID="38" DisplayStyle="Line" XYZ="0.450507229871385,0.122415330407422,-0.760623208635816" Connections="481,483,485" ForcefieldType="n3m" Charge="-0.446" Components="N" Visible="0">
							<Properties Force="-136.838797148377,-1200.95544881784,367.509796858524" RelativeVelocity="-0.113264849782128,-0.0162833741939768,-0.174468011664125"/>
						</Atom3d>
						<Bond ID="481" Mapping="409" Parent="11" Connects="479,480" Visible="0"/>
						<Atom3d ID="482" HasProperties="1" Mapping="409" Parent="11" UserID="39" DisplayStyle="Line" XYZ="0.486845670478649,0.11748434845964,-0.790551962824945" Connections="483,491,493,495" ForcefieldType="c4" Charge="0.064" Components="C" Visible="0">
							<Properties Force="593.495752813289,1306.7793654492,-192.333692619709" RelativeVelocity="-0.068428761944448,-0.136339926469532,0.0568381151606013"/>
						</Atom3d>
						<Bond ID="483" Mapping="409" Parent="11" Connects="480,482" Visible="0"/>
						<Atom3d ID="484" HasProperties="1" Mapping="409" Parent="11" UserID="40" DisplayStyle="Line" XYZ="0.437502417827727,0.163360051855738,-0.740700367216372" Connections="485,497,499,501" ForcefieldType="c4" Charge="0.064" Components="C" Visible="0">
							<Properties Force="-344.748281231533,101.701314931405,-663.503907082693" RelativeVelocity="-0.0785224588809399,-0.115579403300621,-0.0319834277134248"/>
						</Atom3d>
						<Bond ID="485" Mapping="409" Parent="11" Connects="480,484" Visible="0"/>
						<Atom3d ID="486" HasProperties="1" Mapping="409" Parent="11" UserID="41" DisplayStyle="Line" XYZ="0.445375397680782,0.0488104640194989,-0.747177007058786" Connections="487" ForcefieldType="o1=" Charge="-0.45" Components="O" Visible="0">
							<Properties Force="642.673533705447,-851.157457192643,-371.829075624307" RelativeVelocity="-0.154945671086256,-0.117701799465733,0.00717873368061582"/>
						</Atom3d>
						<Bond ID="487" Mapping="409" Parent="11" Connects="479,486" Type="Double" Visible="0"/>
						<Atom3d ID="488" HasProperties="1" Mapping="409" Parent="11" UserID="42" DisplayStyle="Line" Hidden="1" XYZ="0.405922621361179,0.0939190419599779,-0.718829521075893" Connections="489" ForcefieldType="h1" Charge="0.076" Components="H" Visible="0">
							<Properties Force="522.377193303097,-159.132299833809,-143.543030111394" RelativeVelocity="0.223448689144636,-0.176301805078133,-0.556196913762937"/>
						</Atom3d>
						<Bond ID="489" Mapping="409" Parent="11" Hidden="1" Connects="479,488" Visible="0"/>
						<Atom3d ID="490" HasProperties="1" Mapping="409" Parent="11" UserID="43" DisplayStyle="Line" Hidden="1" XYZ="0.51745967297199,0.12782497795047,-0.774469145847083" Connections="491" ForcefieldType="h1" Charge="0.053" Components="H" Visible="0">
							<Properties Force="-125.289901415845,-182.521862451054,81.2515531840161" RelativeVelocity="-0.0421193106480111,0.0697307543467847,0.108547280895589"/>
						</Atom3d>
						<Bond ID="491" Mapping="409" Parent="11" Hidden="1" Connects="482,490" Visible="0"/>
						<Atom3d ID="492" HasProperties="1" Mapping="409" Parent="11" UserID="44" DisplayStyle="Line" Hidden="1" XYZ="0.485155309341792,0.140603019400726,-0.81950073605338" Connections="493" ForcefieldType="h1" Charge="0.053" Components="H" Visible="0">
							<Properties Force="-316.940318169896,-630.007501852263,544.713861365667" RelativeVelocity="-0.111739326109153,-1.04696129554835,0.2453437773731"/>
						</Atom3d>
						<Bond ID="493" Mapping="409" Parent="11" Hidden="1" Connects="482,492" Visible="0"/>
						<Atom3d ID="494" HasProperties="1" Mapping="409" Parent="11" UserID="45" DisplayStyle="Line" Hidden="1" XYZ="0.490710199944445,0.0838656237401619,-0.800874514638214" Connections="495" ForcefieldType="h1" Charge="0.053" Components="H" Visible="0">
							<Properties Force="-80.3826451921139,-198.05342907379,-178.53668639414" RelativeVelocity="-0.69656324834543,-0.217321844659105,0.741227828392084"/>
						</Atom3d>
						<Bond ID="495" Mapping="409" Parent="11" Hidden="1" Connects="482,494" Visible="0"/>
						<Atom3d ID="496" HasProperties="1" Mapping="409" Parent="11" UserID="46" DisplayStyle="Line" Hidden="1" XYZ="0.411082574717422,0.156879121620195,-0.717825110122945" Connections="497" ForcefieldType="h1" Charge="0.053" Components="H" Visible="0">
							<Properties Force="-266.048276582044,121.090872029988,-44.8890707045548" RelativeVelocity="0.323531121019289,-0.374769420186298,-0.077708013783002"/>
						</Atom3d>
						<Bond ID="497" Mapping="409" Parent="11" Hidden="1" Connects="484,496" Visible="0"/>
						<Atom3d ID="498" HasProperties="1" Mapping="409" Parent="11" UserID="47" DisplayStyle="Line" Hidden="1" XYZ="0.425252126165761,0.185272947768665,-0.766962661633942" Connections="499" ForcefieldType="h1" Charge="0.053" Components="H" Visible="0">
							<Properties Force="159.46472989158,-51.3005023659292,320.813021391961" RelativeVelocity="-0.431972528467713,0.642694302685239,-0.0911097239361148"/>
						</Atom3d>
						<Bond ID="499" Mapping="409" Parent="11" Hidden="1" Connects="484,498" Visible="0"/>
						<Atom3d ID="500" HasProperties="1" Mapping="409" Parent="11" UserID="48" DisplayStyle="Line" Hidden="1" XYZ="0.462503989046536,0.178693344588274,-0.721171890017156" Connections="501" ForcefieldType="h1" Charge="0.053" Components="H" Visible="0">
							<Properties Force="495.432881691647,244.46236091406,29.0085825598364" RelativeVelocity="0.0475459463733593,-0.277715707613713,-0.700453762240533"/>
						</Atom3d>
						<Bond ID="501" Mapping="409" Parent="11" Hidden="1" Connects="484,500" Visible="0"/>
						<Molecule ID="11" Mapping="409" Parent="2" Children="ci(25):23+479,5677,5877" Name="Sketch 25" XYZ="-0.213710230535641,-0.183180197594726,-0.22881914093289" Visible="0"/>
						<Atom3d ID="502" HasProperties="1" Mapping="409" Parent="13" UserID="49" DisplayStyle="Line" XYZ="0.469640700797772,-0.149661649567985,-0.468122883461899" Connections="504,510,512" ForcefieldType="c3&apos;" Charge="0.374" Components="C" Visible="0">
							<Properties Force="461.131029642192,-320.449192868476,-177.244576031978" RelativeVelocity="-0.311615000172964,0.100491094349653,-0.0215784906512941"/>
						</Atom3d>
						<Atom3d ID="503" HasProperties="1" Mapping="409" Parent="13" UserID="50" DisplayStyle="Line" XYZ="0.436208578342811,-0.169087503809837,-0.489354697908848" Connections="504,506,508" ForcefieldType="n3m" Charge="-0.446" Components="N" Visible="0">
							<Properties Force="613.75553315707,716.503935556703,860.792356129361" RelativeVelocity="-0.0265364481704251,-0.367190233845133,-0.0711257626776342"/>
						</Atom3d>
						<Bond ID="504" Mapping="409" Parent="13" Connects="502,503" Visible="0"/>
						<Atom3d ID="505" HasProperties="1" Mapping="409" Parent="13" UserID="51" DisplayStyle="Line" XYZ="0.435399374351885,-0.213446942308091,-0.501023585031904" Connections="506,514,516,518" ForcefieldType="c4" Charge="0.064" Components="C" Visible="0">
							<Properties Force="-818.353272743351,-1329.35537418067,-747.874331402219" RelativeVelocity="0.00183360600621662,-0.181864257058428,0.0558916890445893"/>
						</Atom3d>
						<Bond ID="506" Mapping="409" Parent="13" Connects="503,505" Visible="0"/>
						<Atom3d ID="507" HasProperties="1" Mapping="409" Parent="13" UserID="52" DisplayStyle="Line" XYZ="0.401921009584478,-0.140229291957506,-0.506950605203937" Connections="508,520,522,524" ForcefieldType="c4" Charge="0.064" Components="C" Visible="0">
							<Properties Force="1434.36579713794,539.536465997394,-616.504184633375" RelativeVelocity="-0.090157723597689,-0.0791761201234968,-0.0627806430472472"/>
						</Atom3d>
						<Bond ID="508" Mapping="409" Parent="13" Connects="503,507" Visible="0"/>
						<Atom3d ID="509" HasProperties="1" Mapping="409" Parent="13" UserID="53" DisplayStyle="Line" XYZ="0.504083999435167,-0.164841623599797,-0.453976393197217" Connections="510" ForcefieldType="o1=" Charge="-0.45" Components="O" Visible="0">
							<Properties Force="-1094.46057870545,-341.704420410432,-296.181761226221" RelativeVelocity="0.0398511113390752,-0.138121003518776,-0.164569008068248"/>
						</Atom3d>
						<Bond ID="510" Mapping="409" Parent="13" Connects="502,509" Type="Double" Visible="0"/>
						<Atom3d ID="511" HasProperties="1" Mapping="409" Parent="13" UserID="54" DisplayStyle="Line" Hidden="1" XYZ="0.463806116432342,-0.114779142111737,-0.46647928903287" Connections="512" ForcefieldType="h1" Charge="0.076" Components="H" Visible="0">
							<Properties Force="-130.136353898956,574.526142916474,216.939094115168" RelativeVelocity="-0.122292184598316,0.0413754099989215,-0.329185750573433"/>
						</Atom3d>
						<Bond ID="512" Mapping="409" Parent="13" Hidden="1" Connects="502,511" Visible="0"/>
						<Atom3d ID="513" HasProperties="1" Mapping="409" Parent="13" UserID="55" DisplayStyle="Line" Hidden="1" XYZ="0.464107883701795,-0.233171723608296,-0.492416035980714" Connections="514" ForcefieldType="h1" Charge="0.053" Components="H" Visible="0">
							<Properties Force="279.809375202141,485.89976038708,-260.901129166745" RelativeVelocity="0.512743320795519,0.897194848081185,0.53067783689737"/>
						</Atom3d>
						<Bond ID="514" Mapping="409" Parent="13" Hidden="1" Connects="505,513" Visible="0"/>
						<Atom3d ID="515" HasProperties="1" Mapping="409" Parent="13" UserID="56" DisplayStyle="Line" Hidden="1" XYZ="0.424336624116897,-0.215132411736335,-0.53558620810686" Connections="516" ForcefieldType="h1" Charge="0.053" Components="H" Visible="0">
							<Properties Force="653.4280710717,-217.778960699514,61.9280813993673" RelativeVelocity="0.420569085866722,0.477708886871394,-0.085530804610032"/>
						</Atom3d>
						<Bond ID="516" Mapping="409" Parent="13" Hidden="1" Connects="505,515" Visible="0"/>
						<Atom3d ID="517" HasProperties="1" Mapping="409" Parent="13" UserID="57" DisplayStyle="Line" Hidden="1" XYZ="0.409340009946506,-0.232739013191235,-0.485669956545537" Connections="518" ForcefieldType="h1" Charge="0.053" Components="H" Visible="0">
							<Properties Force="-243.940821173608,311.481122605589,354.408692203606" RelativeVelocity="-0.555339919863429,0.196237650076104,0.301603495294076"/>
						</Atom3d>
						<Bond ID="518" Mapping="409" Parent="13" Hidden="1" Connects="505,517" Visible="0"/>
						<Atom3d ID="519" HasProperties="1" Mapping="409" Parent="13" UserID="58" DisplayStyle="Line" Hidden="1" XYZ="0.416804570552468,-0.120216700729014,-0.53410137880881" Connections="520" ForcefieldType="h1" Charge="0.053" Components="H" Visible="0">
							<Properties Force="-355.017553892547,-583.222237336939,229.295214399133" RelativeVelocity="-0.608433189953134,0.59457768090928,-0.145376166712186"/>
						</Atom3d>
						<Bond ID="520" Mapping="409" Parent="13" Hidden="1" Connects="507,519" Visible="0"/>
						<Atom3d ID="521" HasProperties="1" Mapping="409" Parent="13" UserID="59" DisplayStyle="Line" Hidden="1" XYZ="0.394025221703693,-0.115469032496553,-0.483520080672567" Connections="522" ForcefieldType="h1" Charge="0.053" Components="H" Visible="0">
							<Properties Force="-449.376290221758,165.824951610084,543.674796682453" RelativeVelocity="-0.321348948020088,-0.533504616099151,0.584162494862764"/>
						</Atom3d>
						<Bond ID="522" Mapping="409" Parent="13" Hidden="1" Connects="507,521" Visible="0"/>
						<Atom3d ID="523" HasProperties="1" Mapping="409" Parent="13" UserID="60" DisplayStyle="Line" Hidden="1" XYZ="0.374312904567539,-0.158196642093471,-0.518901003624447" Connections="524" ForcefieldType="h1" Charge="0.053" Components="H" Visible="0">
							<Properties Force="-394.670598474589,-235.277142143137,-19.8387678657658" RelativeVelocity="-0.0716133071794085,1.40280870737038,0.633635119314941"/>
						</Atom3d>
						<Bond ID="524" Mapping="409" Parent="13" Hidden="1" Connects="507,523" Visible="0"/>
						<Molecule ID="13" Mapping="409" Parent="2" Children="ci(25):23+502,5678,5878" Name="Sketch 25" XYZ="-0.213710230535641,-0.183180197594726,-0.22881914093289" Visible="0"/>
						<Atom3d ID="525" HasProperties="1" Mapping="409" Parent="15" UserID="61" DisplayStyle="Line" XYZ="-0.381114765956491,0.585621214624812,-0.865953765143102" Connections="527,533,535" ForcefieldType="c3&apos;" Charge="0.374" Components="C" Visible="0">
							<Properties Force="720.721326359035,-585.832713481312,180.61956057273" RelativeVelocity="0.260117923980778,0.217722234173193,0.0120163502957834"/>
						</Atom3d>
						<Atom3d ID="526" HasProperties="1" Mapping="409" Parent="15" UserID="62" DisplayStyle="Line" XYZ="-0.341969655310226,0.588779070698902,-0.847360652283189" Connections="527,529,531" ForcefieldType="n3m" Charge="-0.446" Components="N" Visible="0">
							<Properties Force="773.815236093423,227.05648726677,1158.30811925785" RelativeVelocity="0.00428412287593146,-0.24668404142168,-0.0447839765145023"/>
						</Atom3d>
						<Bond ID="527" Mapping="409" Parent="15" Connects="525,526" Visible="0"/>
						<Atom3d ID="528" HasProperties="1" Mapping="409" Parent="15" UserID="63" DisplayStyle="Line" XYZ="-0.336600616625245,0.599983931222019,-0.800360139273472" Connections="529,537,539,541" ForcefieldType="c4" Charge="0.064" Components="C" Visible="0">
							<Properties Force="-1552.98729931905,-760.133348649487,-918.972324861536" RelativeVelocity="-0.0149516115619917,0.132916000438477,0.104552104030478"/>
						</Atom3d>
						<Bond ID="529" Mapping="409" Parent="15" Connects="526,528" Visible="0"/>
						<Atom3d ID="530" HasProperties="1" Mapping="409" Parent="15" UserID="64" DisplayStyle="Line" XYZ="-0.301101861467793,0.579746932660749,-0.869142264960249" Connections="531,543,545,547" ForcefieldType="c4" Charge="0.064" Components="C" Visible="0">
							<Properties Force="-102.172409045948,1971.18888476975,-1221.86646189415" RelativeVelocity="0.00310959186378946,-0.123877334823111,-0.0206815358263828"/>
						</Atom3d>
						<Bond ID="531" Mapping="409" Parent="15" Connects="526,530" Visible="0"/>
						<Atom3d ID="532" HasProperties="1" Mapping="409" Parent="15" UserID="65" DisplayStyle="Line" XYZ="-0.413879012923006,0.594254461856256,-0.846520868881435" Connections="533" ForcefieldType="o1=" Charge="-0.45" Components="O" Visible="0">
							<Properties Force="-997.812514862727,235.092342755262,94.2184706257752" RelativeVelocity="0.0737726937665996,0.0159139149506624,0.170642886942641"/>
						</Atom3d>
						<Bond ID="533" Mapping="409" Parent="15" Connects="525,532" Type="Double" Visible="0"/>
						<Atom3d ID="534" HasProperties="1" Mapping="409" Parent="15" UserID="66" DisplayStyle="Line" Hidden="1" XYZ="-0.379107468439476,0.570047510174409,-0.898604715158791" Connections="535" ForcefieldType="h1" Charge="0.076" Components="H" Visible="0">
							<Properties Force="-160.826120166145,197.416645279252,-237.199887039445" RelativeVelocity="0.256926124017372,0.267501949217062,0.415703863751764"/>
						</Atom3d>
						<Bond ID="535" Mapping="409" Parent="15" Hidden="1" Connects="525,534" Visible="0"/>
						<Atom3d ID="536" HasProperties="1" Mapping="409" Parent="15" UserID="67" DisplayStyle="Line" Hidden="1" XYZ="-0.368419944450807,0.609861621506964,-0.786341015094106" Connections="537" ForcefieldType="h1" Charge="0.053" Components="H" Visible="0">
							<Properties Force="364.790467737546,9.09363232679469,-15.077157819954" RelativeVelocity="0.543036111451148,-0.0067732336424441,-0.330063907718734"/>
						</Atom3d>
						<Bond ID="537" Mapping="409" Parent="15" Hidden="1" Connects="528,536" Visible="0"/>
						<Atom3d ID="538" HasProperties="1" Mapping="409" Parent="15" UserID="68" DisplayStyle="Line" Hidden="1" XYZ="-0.312919367049872,0.623915512883877,-0.79699697049519" Connections="539" ForcefieldType="h1" Charge="0.053" Components="H" Visible="0">
							<Properties Force="918.562017813465,1330.27318016697,160.362809394769" RelativeVelocity="0.206464835254223,-0.476827329022003,-0.259864669478126"/>
						</Atom3d>
						<Bond ID="539" Mapping="409" Parent="15" Hidden="1" Connects="528,538" Visible="0"/>
						<Atom3d ID="540" HasProperties="1" Mapping="409" Parent="15" UserID="69" DisplayStyle="Line" Hidden="1" XYZ="-0.324130499407008,0.572184894030032,-0.783387919114765" Connections="541" ForcefieldType="h1" Charge="0.053" Components="H" Visible="0">
							<Properties Force="89.7281203170991,-661.165047888555,444.627753683364" RelativeVelocity="-0.861783698035003,-0.685712975099275,-0.793215493708138"/>
						</Atom3d>
						<Bond ID="541" Mapping="409" Parent="15" Hidden="1" Connects="528,540" Visible="0"/>
						<Atom3d ID="542" HasProperties="1" Mapping="409" Parent="15" UserID="70" DisplayStyle="Line" Hidden="1" XYZ="-0.275173302527343,0.606404672932929,-0.86333842224502" Connections="543" ForcefieldType="h1" Charge="0.053" Components="H" Visible="0">
							<Properties Force="-634.906256090607,-667.672706255877,168.925887898503" RelativeVelocity="0.231168341890835,-0.214971296063139,1.12695973161895"/>
						</Atom3d>
						<Bond ID="543" Mapping="409" Parent="15" Hidden="1" Connects="530,542" Visible="0"/>
						<Atom3d ID="544" HasProperties="1" Mapping="409" Parent="15" UserID="71" DisplayStyle="Line" Hidden="1" XYZ="-0.309659769462289,0.585712280471763,-0.904046517940975" Connections="545" ForcefieldType="h1" Charge="0.053" Components="H" Visible="0">
							<Properties Force="476.024940990052,-600.726041005812,147.15631323446" RelativeVelocity="0.114324812673683,-0.488291330515744,-0.311231176559712"/>
						</Atom3d>
						<Bond ID="545" Mapping="409" Parent="15" Hidden="1" Connects="530,544" Visible="0"/>
						<Atom3d ID="546" HasProperties="1" Mapping="409" Parent="15" UserID="72" DisplayStyle="Line" Hidden="1" XYZ="-0.287406813580402,0.54842142743955,-0.863155163679869" Connections="547" ForcefieldType="h1" Charge="0.053" Components="H" Visible="0">
							<Properties Force="236.856503917796,-697.935563577856,119.663050300766" RelativeVelocity="0.462435362745054,-0.174274360850689,-0.0315494988835636"/>
						</Atom3d>
						<Bond ID="547" Mapping="409" Parent="15" Hidden="1" Connects="530,546" Visible="0"/>
						<Molecule ID="15" Mapping="409" Parent="2" Children="ci(25):23+525,5679,5879" Name="Sketch 25" XYZ="-0.213710230535641,-0.183180197594726,-0.22881914093289" Visible="0"/>
						<Atom3d ID="548" HasProperties="1" Mapping="409" Parent="17" UserID="73" DisplayStyle="Line" XYZ="0.0951499760770006,-0.452273830766343,0.227698840426895" Connections="550,556,558" ForcefieldType="c3&apos;" Charge="0.374" Components="C" Visible="0">
							<Properties Force="-272.701099800116,-1990.34817557321,1161.15701420837" RelativeVelocity="0.217242745490423,0.190826242381387,0.175705956449926"/>
						</Atom3d>
						<Atom3d ID="549" HasProperties="1" Mapping="409" Parent="17" UserID="74" DisplayStyle="Line" XYZ="0.0517415247831026,-0.452036218782117,0.225479358300924" Connections="550,552,554" ForcefieldType="n3m" Charge="-0.446" Components="N" Visible="0">
							<Properties Force="444.325824576796,2237.83212150573,-1379.8920795682" RelativeVelocity="0.138200963280738,-0.0406039676858734,-0.321287583646282"/>
						</Atom3d>
						<Bond ID="550" Mapping="409" Parent="17" Connects="548,549" Visible="0"/>
						<Atom3d ID="551" HasProperties="1" Mapping="409" Parent="17" UserID="75" DisplayStyle="Line" XYZ="0.0250177187293996,-0.48276504958351,0.245956114406311" Connections="552,560,562,564" ForcefieldType="c4" Charge="0.064" Components="C" Visible="0">
							<Properties Force="-631.588815153075,-832.967818790336,1168.92530845197" RelativeVelocity="-0.0622886871340582,0.0947510308876014,-0.0259992244505928"/>
						</Atom3d>
						<Bond ID="552" Mapping="409" Parent="17" Connects="549,551" Visible="0"/>
						<Atom3d ID="553" HasProperties="1" Mapping="409" Parent="17" UserID="76" DisplayStyle="Line" XYZ="0.0301884040574686,-0.409628162785302,0.213535586410099" Connections="554,566,568,570" ForcefieldType="c4" Charge="0.064" Components="C" Visible="0">
							<Properties Force="235.050754895756,-397.0117413538,200.582591881985" RelativeVelocity="0.217732898525073,-0.232920744664252,0.0686391234590568"/>
						</Atom3d>
						<Bond ID="554" Mapping="409" Parent="17" Connects="549,553" Visible="0"/>
						<Atom3d ID="555" HasProperties="1" Mapping="409" Parent="17" UserID="77" DisplayStyle="Line" XYZ="0.114121290833551,-0.481843710072536,0.247916800554281" Connections="556" ForcefieldType="o1=" Charge="-0.45" Components="O" Visible="0">
							<Properties Force="131.634955041481,1048.83246728361,-612.632064687422" RelativeVelocity="-0.139877416546702,0.0659180245714687,0.269868262617878"/>
						</Atom3d>
						<Bond ID="556" Mapping="409" Parent="17" Connects="548,555" Type="Double" Visible="0"/>
						<Atom3d ID="557" HasProperties="1" Mapping="409" Parent="17" UserID="78" DisplayStyle="Line" Hidden="1" XYZ="0.110323767625299,-0.426903249039788,0.208269092771954" Connections="558" ForcefieldType="h1" Charge="0.076" Components="H" Visible="0">
							<Properties Force="421.61762874017,470.847830149034,-152.663311370055" RelativeVelocity="-0.134394727704029,0.219349630765318,0.902635264234271"/>
						</Atom3d>
						<Bond ID="558" Mapping="409" Parent="17" Hidden="1" Connects="548,557" Visible="0"/>
						<Atom3d ID="559" HasProperties="1" Mapping="409" Parent="17" UserID="79" DisplayStyle="Line" Hidden="1" XYZ="-0.00212567914134537,-0.493360658699221,0.224064681463219" Connections="560" ForcefieldType="h1" Charge="0.053" Components="H" Visible="0">
							<Properties Force="300.059118331821,-36.8200922993585,239.793230226947" RelativeVelocity="0.0832338319708374,0.0332469525708023,0.43514321554948"/>
						</Atom3d>
						<Bond ID="560" Mapping="409" Parent="17" Hidden="1" Connects="551,559" Visible="0"/>
						<Atom3d ID="561" HasProperties="1" Mapping="409" Parent="17" UserID="80" DisplayStyle="Line" Hidden="1" XYZ="0.0112990664969146,-0.469428606629842,0.276874349059674" Connections="562" ForcefieldType="h1" Charge="0.053" Components="H" Visible="0">
							<Properties Force="-158.10805090337,-25.0426437928006,-267.360606264431" RelativeVelocity="0.428560475095141,0.41348226534094,-0.31304469628906"/>
						</Atom3d>
						<Bond ID="562" Mapping="409" Parent="17" Hidden="1" Connects="551,561" Visible="0"/>
						<Atom3d ID="563" HasProperties="1" Mapping="409" Parent="17" UserID="81" DisplayStyle="Line" Hidden="1" XYZ="0.0449921427929446,-0.510504213970081,0.257405921933142" Connections="564" ForcefieldType="h1" Charge="0.053" Components="H" Visible="0">
							<Properties Force="-287.394459304967,-139.53951147876,-284.845543212047" RelativeVelocity="0.0340339141907057,-0.615296145295515,-0.512530951912367"/>
						</Atom3d>
						<Bond ID="564" Mapping="409" Parent="17" Hidden="1" Connects="551,563" Visible="0"/>
						<Atom3d ID="565" HasProperties="1" Mapping="409" Parent="17" UserID="82" DisplayStyle="Line" Hidden="1" XYZ="-0.00280278466449541,-0.418266489855815,0.204936215080879" Connections="566" ForcefieldType="h1" Charge="0.053" Components="H" Visible="0">
							<Properties Force="-602.992402661532,80.5229278520199,133.671363285476" RelativeVelocity="-0.293959988658672,0.154080836096907,-0.847855886929957"/>
						</Atom3d>
						<Bond ID="566" Mapping="409" Parent="17" Hidden="1" Connects="553,565" Visible="0"/>
						<Atom3d ID="567" HasProperties="1" Mapping="409" Parent="17" UserID="83" DisplayStyle="Line" Hidden="1" XYZ="0.0418203194518276,-0.393523711026959,0.183495829102896" Connections="568" ForcefieldType="h1" Charge="0.053" Components="H" Visible="0">
							<Properties Force="460.280539132844,-256.685514605997,201.395356250546" RelativeVelocity="0.0507976319383322,-0.492241242047406,-0.652895082943223"/>
						</Atom3d>
						<Bond ID="568" Mapping="409" Parent="17" Hidden="1" Connects="553,567" Visible="0"/>
						<Atom3d ID="569" HasProperties="1" Mapping="409" Parent="17" UserID="84" DisplayStyle="Line" Hidden="1" XYZ="0.0311264820956886,-0.386066951811928,0.241203008345042" Connections="570" ForcefieldType="h1" Charge="0.053" Components="H" Visible="0">
							<Properties Force="-152.509583455527,-219.404011084232,-267.644124311974" RelativeVelocity="-0.280066164676738,0.18090855206114,0.0238567271359046"/>
						</Atom3d>
						<Bond ID="570" Mapping="409" Parent="17" Hidden="1" Connects="553,569" Visible="0"/>
						<Molecule ID="17" Mapping="409" Parent="2" Children="ci(25):23+548,5680,5880" Name="Sketch 25" XYZ="-0.213710230535641,-0.183180197594726,-0.22881914093289" Visible="0"/>
						<Atom3d ID="571" HasProperties="1" Mapping="409" Parent="19" UserID="85" DisplayStyle="Line" XYZ="-0.772904792391756,0.0246352704440369,0.91138145976676" Connections="573,579,581" ForcefieldType="c3&apos;" Charge="0.374" Components="C" Visible="0">
							<Properties Force="425.967020744136,-363.653370665168,370.987390597112" RelativeVelocity="0.0700923025939529,-0.322197694421022,0.0750851995083503"/>
						</Atom3d>
						<Atom3d ID="572" HasProperties="1" Mapping="409" Parent="19" UserID="86" DisplayStyle="Line" XYZ="-0.807363276781306,0.0501068559074189,0.91941616541529" Connections="573,575,577" ForcefieldType="n3m" Charge="-0.446" Components="N" Visible="0">
							<Properties Force="179.083987732921,-265.986207520867,-498.555679459451" RelativeVelocity="-0.0848928408260115,0.157552329266122,0.0463516824538338"/>
						</Atom3d>
						<Bond ID="573" Mapping="409" Parent="19" Connects="571,572" Visible="0"/>
						<Atom3d ID="574" HasProperties="1" Mapping="409" Parent="19" UserID="87" DisplayStyle="Line" XYZ="-0.804380785423723,0.0861710604663539,0.94961408343751" Connections="575,583,585,587" ForcefieldType="c4" Charge="0.064" Components="C" Visible="0">
							<Properties Force="408.025031405549,-276.470260391391,16.439452979615" RelativeVelocity="0.00100704938832799,0.115913981117573,0.0975037112039752"/>
						</Atom3d>
						<Bond ID="575" Mapping="409" Parent="19" Connects="572,574" Visible="0"/>
						<Atom3d ID="576" HasProperties="1" Mapping="409" Parent="19" UserID="88" DisplayStyle="Line" XYZ="-0.846471959389371,0.0444712025489089,0.89455653946033" Connections="577,589,591,593" ForcefieldType="c4" Charge="0.064" Components="C" Visible="0">
							<Properties Force="-460.380909122101,-1575.87963642105,225.660608023778" RelativeVelocity="-0.344095248328976,-0.402591685113671,-0.00505730012042555"/>
						</Atom3d>
						<Bond ID="577" Mapping="409" Parent="19" Connects="572,576" Visible="0"/>
						<Atom3d ID="578" HasProperties="1" Mapping="409" Parent="19" UserID="89" DisplayStyle="Line" XYZ="-0.739484078226361,0.0260041393717259,0.93263068452468" Connections="579" ForcefieldType="o1=" Charge="-0.45" Components="O" Visible="0">
							<Properties Force="219.649428588444,223.101044223974,86.4522067798689" RelativeVelocity="0.0671911313704042,0.128547093211002,-0.0564811114887024"/>
						</Atom3d>
						<Bond ID="579" Mapping="409" Parent="19" Connects="571,578" Type="Double" Visible="0"/>
						<Atom3d ID="580" HasProperties="1" Mapping="409" Parent="19" UserID="90" DisplayStyle="Line" Hidden="1" XYZ="-0.775875188011628,-0.000420071567262134,0.88505656928214" Connections="581" ForcefieldType="h1" Charge="0.076" Components="H" Visible="0">
							<Properties Force="-423.950951555914,216.258437665947,-50.2004670987173" RelativeVelocity="-0.0259634291837848,0.190195979949534,-0.235304621877514"/>
						</Atom3d>
						<Bond ID="581" Mapping="409" Parent="19" Hidden="1" Connects="571,580" Visible="0"/>
						<Atom3d ID="582" HasProperties="1" Mapping="409" Parent="19" UserID="91" DisplayStyle="Line" Hidden="1" XYZ="-0.779806832896471,0.110240215606098,0.93884153740212" Connections="583" ForcefieldType="h1" Charge="0.053" Components="H" Visible="0">
							<Properties Force="-161.0859955926,-99.8481324048382,220.185212219013" RelativeVelocity="0.128174350997961,1.065033240965,0.122649997446816"/>
						</Atom3d>
						<Bond ID="583" Mapping="409" Parent="19" Hidden="1" Connects="574,582" Visible="0"/>
						<Atom3d ID="584" HasProperties="1" Mapping="409" Parent="19" UserID="92" DisplayStyle="Line" Hidden="1" XYZ="-0.79501253320942,0.0715535314900579,0.98077343102995" Connections="585" ForcefieldType="h1" Charge="0.053" Components="H" Visible="0">
							<Properties Force="-3.72689699048759,337.359441490231,253.52901606485" RelativeVelocity="0.275993958496228,-0.383936271898393,-0.0677709325388312"/>
						</Atom3d>
						<Bond ID="585" Mapping="409" Parent="19" Hidden="1" Connects="574,584" Visible="0"/>
						<Atom3d ID="586" HasProperties="1" Mapping="409" Parent="19" UserID="93" DisplayStyle="Line" Hidden="1" XYZ="-0.835933192269484,0.101928920068842,0.95153004338666" Connections="587" ForcefieldType="h1" Charge="0.053" Components="H" Visible="0">
							<Properties Force="-216.246482341338,159.134274117113,171.917346249021" RelativeVelocity="0.163522585844549,-0.357165936331896,-0.514598168618729"/>
						</Atom3d>
						<Bond ID="587" Mapping="409" Parent="19" Hidden="1" Connects="574,586" Visible="0"/>
						<Atom3d ID="588" HasProperties="1" Mapping="409" Parent="19" UserID="94" DisplayStyle="Line" Hidden="1" XYZ="-0.847084550703565,0.00982435454759388,0.87981223701169" Connections="589" ForcefieldType="h1" Charge="0.053" Components="H" Visible="0">
							<Properties Force="84.1140071511827,1083.20606406549,76.4933553995094" RelativeVelocity="0.59725866194859,0.0617460679823346,-0.889732943103297"/>
						</Atom3d>
						<Bond ID="589" Mapping="409" Parent="19" Hidden="1" Connects="576,588" Visible="0"/>
						<Atom3d ID="590" HasProperties="1" Mapping="409" Parent="19" UserID="95" DisplayStyle="Line" Hidden="1" XYZ="-0.850674722672518,0.0703260203132129,0.87173416340932" Connections="591" ForcefieldType="h1" Charge="0.053" Components="H" Visible="0">
							<Properties Force="-119.836163150102,377.106858964979,-785.845734607155" RelativeVelocity="0.439463920496031,-0.690122267089843,0.0124893678762085"/>
						</Atom3d>
						<Bond ID="591" Mapping="409" Parent="19" Hidden="1" Connects="576,590" Visible="0"/>
						<Atom3d ID="592" HasProperties="1" Mapping="409" Parent="19" UserID="96" DisplayStyle="Line" Hidden="1" XYZ="-0.875155002297891,0.0446843461878379,0.91618259397245" Connections="593" ForcefieldType="h1" Charge="0.053" Components="H" Visible="0">
							<Properties Force="-13.3238966795581,72.1792818298731,78.6161755494849" RelativeVelocity="-0.583520038986409,-0.774135174289858,-0.413199031625658"/>
						</Atom3d>
						<Bond ID="593" Mapping="409" Parent="19" Hidden="1" Connects="576,592" Visible="0"/>
						<Molecule ID="19" Mapping="409" Parent="2" Children="ci(25):23+571,5681,5881" Name="Sketch 25" XYZ="-0.476770977213413,-0.248112915167293,-0.22881914093289" Visible="0"/>
						<Atom3d ID="594" HasProperties="1" Mapping="409" Parent="21" UserID="97" DisplayStyle="Line" XYZ="0.892351804990569,0.642022947215709,1.67485326083376" Connections="596,602,604" ForcefieldType="c3&apos;" Charge="0.374" Components="C" Visible="0">
							<Properties Force="-1319.02312467946,135.256201553909,-77.3563161731889" RelativeVelocity="0.0367719246207137,0.0916236048503043,-0.209189602160544"/>
						</Atom3d>
						<Atom3d ID="595" HasProperties="1" Mapping="409" Parent="21" UserID="98" DisplayStyle="Line" XYZ="0.885390637948619,0.599611774546138,1.66987504202143" Connections="596,598,600" ForcefieldType="n3m" Charge="-0.446" Components="N" Visible="0">
							<Properties Force="1514.96976690458,-1546.19844752829,-1027.53151517669" RelativeVelocity="-0.219729247147444,-0.0950601945521549,-0.0970579082037396"/>
						</Atom3d>
						<Bond ID="596" Mapping="409" Parent="21" Connects="594,595" Visible="0"/>
						<Atom3d ID="597" HasProperties="1" Mapping="409" Parent="21" UserID="99" DisplayStyle="Line" XYZ="0.914647249160649,0.575523183823946,1.63669856125538" Connections="598,606,608,610" ForcefieldType="c4" Charge="0.064" Components="C" Visible="0">
							<Properties Force="11.0446147059518,1412.10383386119,647.266338981313" RelativeVelocity="-0.125926084082763,0.148833904146889,-0.0503304195625013"/>
						</Atom3d>
						<Bond ID="598" Mapping="409" Parent="21" Connects="595,597" Visible="0"/>
						<Atom3d ID="599" HasProperties="1" Mapping="409" Parent="21" UserID="100" DisplayStyle="Line" XYZ="0.850393779919059,0.57505217627422,1.68921386190176" Connections="600,612,614,616" ForcefieldType="c4" Charge="0.064" Components="C" Visible="0">
							<Properties Force="543.167379728475,-491.573442097003,703.405599303679" RelativeVelocity="-0.0905932556958919,-0.251655999134563,0.0984484821461719"/>
						</Atom3d>
						<Bond ID="600" Mapping="409" Parent="21" Connects="595,599" Visible="0"/>
						<Atom3d ID="601" HasProperties="1" Mapping="409" Parent="21" UserID="101" DisplayStyle="Line" XYZ="0.919399822437499,0.661735587816351,1.65407363105919" Connections="602" ForcefieldType="o1=" Charge="-0.45" Components="O" Visible="0">
							<Properties Force="272.199635277735,451.067252116779,255.975667727528" RelativeVelocity="-0.287821069375661,0.0193634004679987,0.0488747668453888"/>
						</Atom3d>
						<Bond ID="602" Mapping="409" Parent="21" Connects="594,601" Type="Double" Visible="0"/>
						<Atom3d ID="603" HasProperties="1" Mapping="409" Parent="21" UserID="102" DisplayStyle="Line" Hidden="1" XYZ="0.864470928552909,0.656800866688342,1.69534901658602" Connections="604" ForcefieldType="h1" Charge="0.076" Components="H" Visible="0">
							<Properties Force="782.143454067862,-26.855078573852,-157.342815218517" RelativeVelocity="0.614124824417891,0.532857513984612,0.799271965163798"/>
						</Atom3d>
						<Bond ID="604" Mapping="409" Parent="21" Hidden="1" Connects="594,603" Visible="0"/>
						<Atom3d ID="605" HasProperties="1" Mapping="409" Parent="21" UserID="103" DisplayStyle="Line" Hidden="1" XYZ="0.903454539815948,0.583868018609626,1.60351074963324" Connections="606" ForcefieldType="h1" Charge="0.053" Components="H" Visible="0">
							<Properties Force="89.4363349720539,-220.493907763012,75.4234556342413" RelativeVelocity="-0.323445970468581,-0.79357437142151,0.111267069662534"/>
						</Atom3d>
						<Bond ID="606" Mapping="409" Parent="21" Hidden="1" Connects="597,605" Visible="0"/>
						<Atom3d ID="607" HasProperties="1" Mapping="409" Parent="21" UserID="104" DisplayStyle="Line" Hidden="1" XYZ="0.915716043247079,0.540609058136828,1.64211305113885" Connections="608" ForcefieldType="h1" Charge="0.053" Components="H" Visible="0">
							<Properties Force="-254.104274782524,-215.990788826219,122.843267720804" RelativeVelocity="0.838501168505755,0.664999767481861,-0.0619735346656305"/>
						</Atom3d>
						<Bond ID="608" Mapping="409" Parent="21" Hidden="1" Connects="597,607" Visible="0"/>
						<Atom3d ID="609" HasProperties="1" Mapping="409" Parent="21" UserID="105" DisplayStyle="Line" Hidden="1" XYZ="0.949126171991528,0.587600600613921,1.64088056637866" Connections="610" ForcefieldType="h1" Charge="0.053" Components="H" Visible="0">
							<Properties Force="-601.664393913521,-154.446729508019,-74.7153591791777" RelativeVelocity="0.249125302219004,0.7377446781798,0.38614703329846"/>
						</Atom3d>
						<Bond ID="610" Mapping="409" Parent="21" Hidden="1" Connects="597,609" Visible="0"/>
						<Atom3d ID="611" HasProperties="1" Mapping="409" Parent="21" UserID="106" DisplayStyle="Line" Hidden="1" XYZ="0.820699477702359,0.583084330202763,1.6718260060505" Connections="612" ForcefieldType="h1" Charge="0.053" Components="H" Visible="0">
							<Properties Force="-458.78018454032,-390.925055492141,28.1053308763169" RelativeVelocity="0.550684815047364,0.0942076515948107,0.417609987135221"/>
						</Atom3d>
						<Bond ID="612" Mapping="409" Parent="21" Hidden="1" Connects="599,611" Visible="0"/>
						<Atom3d ID="613" HasProperties="1" Mapping="409" Parent="21" UserID="107" DisplayStyle="Line" Hidden="1" XYZ="0.848703179176659,0.584581334904029,1.72337892402227" Connections="614" ForcefieldType="h1" Charge="0.053" Components="H" Visible="0">
							<Properties Force="-390.573206619462,321.062478143163,162.468252638061" RelativeVelocity="-0.0866386389013739,-0.505360465820205,-0.354506712937618"/>
						</Atom3d>
						<Bond ID="614" Mapping="409" Parent="21" Hidden="1" Connects="599,613" Visible="0"/>
						<Atom3d ID="615" HasProperties="1" Mapping="409" Parent="21" UserID="108" DisplayStyle="Line" Hidden="1" XYZ="0.858879311516669,0.538766649989473,1.69312208412963" Connections="616" ForcefieldType="h1" Charge="0.053" Components="H" Visible="0">
							<Properties Force="-313.063197865472,817.738123878332,-614.894993126083" RelativeVelocity="0.33270864150261,-0.716393493138212,-0.268414973315124"/>
						</Atom3d>
						<Bond ID="616" Mapping="409" Parent="21" Hidden="1" Connects="599,615" Visible="0"/>
						<Molecule ID="21" Mapping="409" Parent="2" Children="ci(25):23+594,5682,5882" Name="Sketch 25" XYZ="-0.213710230535641,-0.183180197594726,-0.22881914093289" Visible="0"/>
						<Atom3d ID="617" HasProperties="1" Mapping="409" Parent="23" UserID="109" DisplayStyle="Line" XYZ="-0.810983335191183,1.12164876552172,0.463422687695118" Connections="619,625,627" ForcefieldType="c3&apos;" Charge="0.374" Components="C" Visible="0">
							<Properties Force="-626.541527255897,-126.345295632002,-742.965904214664" RelativeVelocity="0.034643697805002,0.0618037882825848,0.0225259241507663"/>
						</Atom3d>
						<Atom3d ID="618" HasProperties="1" Mapping="409" Parent="23" UserID="110" DisplayStyle="Line" XYZ="-0.831982645533523,1.15135876834134,0.439911835477128" Connections="619,621,623" ForcefieldType="n3m" Charge="-0.446" Components="N" Visible="0">
							<Properties Force="294.890981671566,1227.61554718485,469.936189521649" RelativeVelocity="-0.212990830252778,-0.027934455102324,0.186559870846808"/>
						</Atom3d>
						<Bond ID="619" Mapping="409" Parent="23" Connects="617,618" Visible="0"/>
						<Atom3d ID="620" HasProperties="1" Mapping="409" Parent="23" UserID="111" DisplayStyle="Line" XYZ="-0.856771379594069,1.13990303614291,0.40166152172949" Connections="621,629,631,633" ForcefieldType="c4" Charge="0.064" Components="C" Visible="0">
							<Properties Force="-1218.93902732932,1332.93573300991,354.187435828531" RelativeVelocity="0.200516044183629,0.0596765909343117,0.0855148425358304"/>
						</Atom3d>
						<Bond ID="621" Mapping="409" Parent="23" Connects="618,620" Visible="0"/>
						<Atom3d ID="622" HasProperties="1" Mapping="409" Parent="23" UserID="112" DisplayStyle="Line" XYZ="-0.841176013899018,1.19434073698763,0.459563514083145" Connections="623,635,637,639" ForcefieldType="c4" Charge="0.064" Components="C" Visible="0">
							<Properties Force="694.616717562231,-94.8388051763842,184.942952743065" RelativeVelocity="0.0466899362090698,-0.0623543527948766,0.0998493342497578"/>
						</Atom3d>
						<Bond ID="623" Mapping="409" Parent="23" Connects="618,622" Visible="0"/>
						<Atom3d ID="624" HasProperties="1" Mapping="409" Parent="23" UserID="113" DisplayStyle="Line" XYZ="-0.806573997840563,1.08546996036987,0.449184208899982" Connections="625" ForcefieldType="o1=" Charge="-0.45" Components="O" Visible="0">
							<Properties Force="421.359538361391,-1089.00528568463,186.593991830454" RelativeVelocity="0.131871351881888,0.0231768767507267,-0.037725250886929"/>
						</Atom3d>
						<Bond ID="625" Mapping="409" Parent="23" Connects="617,624" Type="Double" Visible="0"/>
						<Atom3d ID="626" HasProperties="1" Mapping="409" Parent="23" UserID="114" DisplayStyle="Line" Hidden="1" XYZ="-0.801923933451871,1.13176475407224,0.496199249455349" Connections="627" ForcefieldType="h1" Charge="0.076" Components="H" Visible="0">
							<Properties Force="370.928406468673,310.542185067565,464.148809832467" RelativeVelocity="0.263390989622868,-0.337042474073986,0.655050302298488"/>
						</Atom3d>
						<Bond ID="627" Mapping="409" Parent="23" Hidden="1" Connects="617,626" Visible="0"/>
						<Atom3d ID="628" HasProperties="1" Mapping="409" Parent="23" UserID="115" DisplayStyle="Line" Hidden="1" XYZ="-0.889459663663121,1.13052153284323,0.413678770355427" Connections="629" ForcefieldType="h1" Charge="0.053" Components="H" Visible="0">
							<Properties Force="-64.3070716709484,-113.363295698682,-382.166432990989" RelativeVelocity="-0.481999274276182,0.206026556090049,0.936343338634251"/>
						</Atom3d>
						<Bond ID="629" Mapping="409" Parent="23" Hidden="1" Connects="620,628" Visible="0"/>
						<Atom3d ID="630" HasProperties="1" Mapping="409" Parent="23" UserID="116" DisplayStyle="Line" Hidden="1" XYZ="-0.843479581794454,1.11507129065249,0.382388168265856" Connections="631" ForcefieldType="h1" Charge="0.053" Components="H" Visible="0">
							<Properties Force="662.991170011494,-971.970225926279,-491.245318154269" RelativeVelocity="0.501190025496485,0.584087587395787,-0.326777177101194"/>
						</Atom3d>
						<Bond ID="631" Mapping="409" Parent="23" Hidden="1" Connects="620,630" Visible="0"/>
						<Atom3d ID="632" HasProperties="1" Mapping="409" Parent="23" UserID="117" DisplayStyle="Line" Hidden="1" XYZ="-0.860994286595542,1.16933787203893,0.380279154525229" Connections="633" ForcefieldType="h1" Charge="0.053" Components="H" Visible="0">
							<Properties Force="106.234634512181,-316.299092006601,264.822833211309" RelativeVelocity="0.275035500265582,-0.9005387981018,-0.232403445241878"/>
						</Atom3d>
						<Bond ID="633" Mapping="409" Parent="23" Hidden="1" Connects="620,632" Visible="0"/>
						<Atom3d ID="634" HasProperties="1" Mapping="409" Parent="23" UserID="118" DisplayStyle="Line" Hidden="1" XYZ="-0.871256618896384,1.19287300147831,0.479830743107964" Connections="635" ForcefieldType="h1" Charge="0.053" Components="H" Visible="0">
							<Properties Force="205.362503987372,244.674425542302,-264.570240934659" RelativeVelocity="1.05594311172762,-0.354424228000642,-0.344082810652349"/>
						</Atom3d>
						<Bond ID="635" Mapping="409" Parent="23" Hidden="1" Connects="622,634" Visible="0"/>
						<Atom3d ID="636" HasProperties="1" Mapping="409" Parent="23" UserID="119" DisplayStyle="Line" Hidden="1" XYZ="-0.84090665086025,1.22015051418069,0.433876406413548" Connections="637" ForcefieldType="h1" Charge="0.053" Components="H" Visible="0">
							<Properties Force="-324.95180038551,-278.133197964863,218.503803587248" RelativeVelocity="-0.252748176771838,0.461502370003369,-1.26499105194719"/>
						</Atom3d>
						<Bond ID="637" Mapping="409" Parent="23" Hidden="1" Connects="622,636" Visible="0"/>
						<Atom3d ID="638" HasProperties="1" Mapping="409" Parent="23" UserID="120" DisplayStyle="Line" Hidden="1" XYZ="-0.813026240034412,1.20341420574373,0.481251043939869" Connections="639" ForcefieldType="h1" Charge="0.053" Components="H" Visible="0">
							<Properties Force="-454.267909991861,-217.522482073666,-162.194268291183" RelativeVelocity="-0.15990380069626,-0.356591717144469,0.058909832081206"/>
						</Atom3d>
						<Bond ID="639" Mapping="409" Parent="23" Hidden="1" Connects="622,638" Visible="0"/>
						<Molecule ID="23" Mapping="409" Parent="2" Children="ci(25):23+617,5683,5883" Name="Sketch 25" XYZ="-0.588665702761125,-0.0552333064398401,-0.22881914093289" Visible="0"/>
						<Atom3d ID="640" HasProperties="1" Mapping="409" Parent="25" UserID="121" DisplayStyle="Line" XYZ="0.429015373352922,-0.908865899585226,-0.21733723632835" Connections="642,648,650" ForcefieldType="c3&apos;" Charge="0.374" Components="C" Visible="0">
							<Properties Force="-551.918619685313,1281.66499287092,-390.855455507465" RelativeVelocity="-0.0717950030003912,-0.134646246854297,0.035496556058853"/>
						</Atom3d>
						<Atom3d ID="641" HasProperties="1" Mapping="409" Parent="25" UserID="122" DisplayStyle="Line" XYZ="0.410218824839931,-0.882098858259447,-0.188029379894224" Connections="642,644,646" ForcefieldType="n3m" Charge="-0.446" Components="N" Visible="0">
							<Properties Force="451.599144610467,1211.14097109788,-961.260347637115" RelativeVelocity="0.0151041544349883,-0.057712668656815,-0.015196628023944"/>
						</Atom3d>
						<Bond ID="642" Mapping="409" Parent="25" Connects="640,641" Visible="0"/>
						<Atom3d ID="643" HasProperties="1" Mapping="409" Parent="25" UserID="123" DisplayStyle="Line" XYZ="0.419875176638252,-0.834450496254847,-0.188402489630474" Connections="644,652,654,656" ForcefieldType="c4" Charge="0.064" Components="C" Visible="0">
							<Properties Force="-65.4846028589018,461.53418549335,931.602418947648" RelativeVelocity="0.0250622173991096,0.200128389074268,-0.198464699072861"/>
						</Atom3d>
						<Bond ID="644" Mapping="409" Parent="25" Connects="641,643" Visible="0"/>
						<Atom3d ID="645" HasProperties="1" Mapping="409" Parent="25" UserID="124" DisplayStyle="Line" XYZ="0.389726720591154,-0.89592949143956,-0.149319528819034" Connections="646,658,660,662" ForcefieldType="c4" Charge="0.064" Components="C" Visible="0">
							<Properties Force="-534.438356521657,-1668.86408602624,-119.056997277468" RelativeVelocity="-0.134843630987465,-0.260251544971109,-0.0462307519010012"/>
						</Atom3d>
						<Bond ID="646" Mapping="409" Parent="25" Connects="641,645" Visible="0"/>
						<Atom3d ID="647" HasProperties="1" Mapping="409" Parent="25" UserID="125" DisplayStyle="Line" XYZ="0.44431114891622,-0.8962165596857,-0.251469157551396" Connections="648" ForcefieldType="o1=" Charge="-0.45" Components="O" Visible="0">
							<Properties Force="461.158694273065,151.283694048259,-101.230071360353" RelativeVelocity="0.022310844408327,0.22236860385924,0.190637486463333"/>
						</Atom3d>
						<Bond ID="648" Mapping="409" Parent="25" Connects="640,647" Type="Double" Visible="0"/>
						<Atom3d ID="649" HasProperties="1" Mapping="409" Parent="25" UserID="126" DisplayStyle="Line" Hidden="1" XYZ="0.425471529864998,-0.942759132760046,-0.21166382454363" Connections="650" ForcefieldType="h1" Charge="0.076" Components="H" Visible="0">
							<Properties Force="-230.400630957625,-1253.47682923603,610.63243125797" RelativeVelocity="-0.216083208315254,-0.517227156562575,0.739655594019517"/>
						</Atom3d>
						<Bond ID="650" Mapping="409" Parent="25" Hidden="1" Connects="640,649" Visible="0"/>
						<Atom3d ID="651" HasProperties="1" Mapping="409" Parent="25" UserID="127" DisplayStyle="Line" Hidden="1" XYZ="0.434699524091376,-0.824680233317965,-0.155777937326825" Connections="652" ForcefieldType="h1" Charge="0.053" Components="H" Visible="0">
							<Properties Force="-259.594606338421,-298.41114953921,-502.547953397417" RelativeVelocity="0.261333146196199,0.0440249845929971,0.157572793833664"/>
						</Atom3d>
						<Bond ID="652" Mapping="409" Parent="25" Hidden="1" Connects="643,651" Visible="0"/>
						<Atom3d ID="653" HasProperties="1" Mapping="409" Parent="25" UserID="128" DisplayStyle="Line" Hidden="1" XYZ="0.390103328945501,-0.811706204462177,-0.190285649591628" Connections="654" ForcefieldType="h1" Charge="0.053" Components="H" Visible="0">
							<Properties Force="550.432073784606,-813.995270935775,-302.670380859872" RelativeVelocity="-0.206635403982167,-0.253315914377919,0.408852883247083"/>
						</Atom3d>
						<Bond ID="654" Mapping="409" Parent="25" Hidden="1" Connects="643,653" Visible="0"/>
						<Atom3d ID="655" HasProperties="1" Mapping="409" Parent="25" UserID="129" DisplayStyle="Line" Hidden="1" XYZ="0.445852890205009,-0.825621112547423,-0.211235506393064" Connections="656" ForcefieldType="h1" Charge="0.053" Components="H" Visible="0">
							<Properties Force="-217.469958552307,-86.0631183200161,-308.969558952645" RelativeVelocity="1.12772625439635,0.167909476727864,0.6501047999213"/>
						</Atom3d>
						<Bond ID="656" Mapping="409" Parent="25" Hidden="1" Connects="643,655" Visible="0"/>
						<Atom3d ID="657" HasProperties="1" Mapping="409" Parent="25" UserID="130" DisplayStyle="Line" Hidden="1" XYZ="0.415498611604501,-0.909014036620689,-0.129391545007617" Connections="658" ForcefieldType="h1" Charge="0.053" Components="H" Visible="0">
							<Properties Force="11.9849199410013,-260.303864466272,705.558376671039" RelativeVelocity="0.207174382996695,0.322609377368755,0.144375570615386"/>
						</Atom3d>
						<Bond ID="658" Mapping="409" Parent="25" Hidden="1" Connects="645,657" Visible="0"/>
						<Atom3d ID="659" HasProperties="1" Mapping="409" Parent="25" UserID="131" DisplayStyle="Line" Hidden="1" XYZ="0.36342507794818,-0.921584711594316,-0.154634608926839" Connections="660" ForcefieldType="h1" Charge="0.053" Components="H" Visible="0">
							<Properties Force="636.104285919575,409.449887232149,-29.5166673218482" RelativeVelocity="-0.46564571024742,-0.533448801894681,0.166189114909001"/>
						</Atom3d>
						<Bond ID="660" Mapping="409" Parent="25" Hidden="1" Connects="645,659" Visible="0"/>
						<Atom3d ID="661" HasProperties="1" Mapping="409" Parent="25" UserID="132" DisplayStyle="Line" Hidden="1" XYZ="0.373782194430791,-0.869218030800237,-0.134508638527445" Connections="662" ForcefieldType="h1" Charge="0.053" Components="H" Visible="0">
							<Properties Force="-390.386325498515,808.733093347188,581.171455715703" RelativeVelocity="0.203800675618222,-0.385419438993049,-0.0174333732820525"/>
						</Atom3d>
						<Bond ID="662" Mapping="409" Parent="25" Hidden="1" Connects="645,661" Visible="0"/>
						<Molecule ID="25" Mapping="409" Parent="2" Children="ci(25):23+640,5684,5884" Name="Sketch 25" XYZ="-0.213710230535641,-0.183180197594726,-0.22881914093289" Visible="0"/>
						<Atom3d ID="663" HasProperties="1" Mapping="409" Parent="27" UserID="133" DisplayStyle="Line" XYZ="-0.282168748798092,1.08565608152059,0.109275043594057" Connections="665,671,673" ForcefieldType="c3&apos;" Charge="0.374" Components="C" Visible="0">
							<Properties Force="85.3099569943191,-167.44053059457,-199.445710567392" RelativeVelocity="0.156978620930666,-0.191988934308663,0.0651117132448683"/>
						</Atom3d>
						<Atom3d ID="664" HasProperties="1" Mapping="409" Parent="27" UserID="134" DisplayStyle="Line" XYZ="-0.296618779718128,1.04357557144081,0.106483121178147" Connections="665,667,669" ForcefieldType="n3m" Charge="-0.446" Components="N" Visible="0">
							<Properties Force="625.287560020023,1799.45110834047,439.936006170393" RelativeVelocity="0.100817854571062,0.0477626142598263,-0.0649529117756216"/>
						</Atom3d>
						<Bond ID="665" Mapping="409" Parent="27" Connects="663,664" Visible="0"/>
						<Atom3d ID="666" HasProperties="1" Mapping="409" Parent="27" UserID="135" DisplayStyle="Line" XYZ="-0.32051169915715,1.02647217701072,0.14206696237629" Connections="667,675,677,679" ForcefieldType="c4" Charge="0.064" Components="C" Visible="0">
							<Properties Force="-1000.12165815913,39.53214842933,134.838016679327" RelativeVelocity="-0.0890292908154968,0.043250800811784,0.0890588903775806"/>
						</Atom3d>
						<Bond ID="667" Mapping="409" Parent="27" Connects="664,666" Visible="0"/>
						<Atom3d ID="668" HasProperties="1" Mapping="409" Parent="27" UserID="136" DisplayStyle="Line" XYZ="-0.296966424796176,1.02013603623778,0.0669126629850706" Connections="669,681,683,685" ForcefieldType="c4" Charge="0.064" Components="C" Visible="0">
							<Properties Force="-219.895263999269,-529.394625193645,-1261.59646633499" RelativeVelocity="0.115626583591411,-0.151520537300513,0.0112754077886017"/>
						</Atom3d>
						<Bond ID="669" Mapping="409" Parent="27" Connects="664,668" Visible="0"/>
						<Atom3d ID="670" HasProperties="1" Mapping="409" Parent="27" UserID="137" DisplayStyle="Line" XYZ="-0.287671611788449,1.11047678794544,0.139844638283985" Connections="671" ForcefieldType="o1=" Charge="-0.45" Components="O" Visible="0">
							<Properties Force="-63.4301764378628,-424.929382472144,-49.5554706424071" RelativeVelocity="0.174662299297728,0.147916509144923,0.040476756910635"/>
						</Atom3d>
						<Bond ID="671" Mapping="409" Parent="27" Connects="663,670" Type="Double" Visible="0"/>
						<Atom3d ID="672" HasProperties="1" Mapping="409" Parent="27" UserID="138" DisplayStyle="Line" Hidden="1" XYZ="-0.262772752987868,1.09577992598885,0.0801755472227196" Connections="673" ForcefieldType="h1" Charge="0.076" Components="H" Visible="0">
							<Properties Force="-113.948133700821,-112.581462938501,-77.2656073038436" RelativeVelocity="-0.428672434479162,-0.159615298380805,-0.32480608976453"/>
						</Atom3d>
						<Bond ID="673" Mapping="409" Parent="27" Hidden="1" Connects="663,672" Visible="0"/>
						<Atom3d ID="674" HasProperties="1" Mapping="409" Parent="27" UserID="139" DisplayStyle="Line" Hidden="1" XYZ="-0.353912285168524,1.01559029583473,0.130381744516329" Connections="675" ForcefieldType="h1" Charge="0.053" Components="H" Visible="0">
							<Properties Force="689.47702082817,-223.814804773521,299.006720806083" RelativeVelocity="0.461637769076316,0.432025889780682,0.28036821430208"/>
						</Atom3d>
						<Bond ID="675" Mapping="409" Parent="27" Hidden="1" Connects="666,674" Visible="0"/>
						<Atom3d ID="676" HasProperties="1" Mapping="409" Parent="27" UserID="140" DisplayStyle="Line" Hidden="1" XYZ="-0.328681874955789,1.05359549734055,0.164772963333999" Connections="677" ForcefieldType="h1" Charge="0.053" Components="H" Visible="0">
							<Properties Force="266.135168695311,-498.01781244592,129.088473113645" RelativeVelocity="0.180074864926184,0.241663260710213,0.304634123681403"/>
						</Atom3d>
						<Bond ID="677" Mapping="409" Parent="27" Hidden="1" Connects="666,676" Visible="0"/>
						<Atom3d ID="678" HasProperties="1" Mapping="409" Parent="27" UserID="141" DisplayStyle="Line" Hidden="1" XYZ="-0.299739860679833,1.00060814799305,0.156431702322247" Connections="679" ForcefieldType="h1" Charge="0.053" Components="H" Visible="0">
							<Properties Force="-537.095385796469,68.7143496612036,266.711474220771" RelativeVelocity="-0.056351689985854,-0.527436406105693,0.14809249631161"/>
						</Atom3d>
						<Bond ID="679" Mapping="409" Parent="27" Hidden="1" Connects="666,678" Visible="0"/>
						<Atom3d ID="680" HasProperties="1" Mapping="409" Parent="27" UserID="142" DisplayStyle="Line" Hidden="1" XYZ="-0.291903142880628,0.984871474822804,0.0737782005662186" Connections="681" ForcefieldType="h1" Charge="0.053" Components="H" Visible="0">
							<Properties Force="-325.817674858012,152.059190676186,-108.530219416912" RelativeVelocity="-0.233908490001267,-0.661600915650956,0.199853637446245"/>
						</Atom3d>
						<Bond ID="681" Mapping="409" Parent="27" Hidden="1" Connects="668,680" Visible="0"/>
						<Atom3d ID="682" HasProperties="1" Mapping="409" Parent="27" UserID="143" DisplayStyle="Line" Hidden="1" XYZ="-0.269448012226986,1.02843158240083,0.0452588391447736" Connections="683" ForcefieldType="h1" Charge="0.053" Components="H" Visible="0">
							<Properties Force="-30.4439597977973,211.233843251696,163.414863643384" RelativeVelocity="0.482963233691922,-0.128512734607845,0.022917234806181"/>
						</Atom3d>
						<Bond ID="683" Mapping="409" Parent="27" Hidden="1" Connects="668,682" Visible="0"/>
						<Atom3d ID="684" HasProperties="1" Mapping="409" Parent="27" UserID="144" DisplayStyle="Line" Hidden="1" XYZ="-0.327865682484019,1.02708890684644,0.0473923357135186" Connections="685" ForcefieldType="h1" Charge="0.053" Components="H" Visible="0">
							<Properties Force="707.760163748118,-438.167913299304,356.07937095709" RelativeVelocity="0.00657939854624475,0.274958066506381,-0.484463320633395"/>
						</Atom3d>
						<Bond ID="685" Mapping="409" Parent="27" Hidden="1" Connects="668,684" Visible="0"/>
						<Molecule ID="27" Mapping="409" Parent="2" Children="ci(25):23+663,5685,5885" Name="Sketch 25" XYZ="-0.213710230535641,-0.183180197594726,-0.22881914093289" Visible="0"/>
						<Atom3d ID="686" HasProperties="1" Mapping="409" Parent="29" UserID="145" DisplayStyle="Line" XYZ="0.681789970850111,1.19063977398205,-1.47089554687327" Connections="688,694,696" ForcefieldType="c3&apos;" Charge="0.374" Components="C" Visible="0">
							<Properties Force="-163.935432113551,778.424358746345,-595.674731782328" RelativeVelocity="-0.154607188892471,-0.260105000799005,0.0364299014875643"/>
						</Atom3d>
						<Atom3d ID="687" HasProperties="1" Mapping="409" Parent="29" UserID="146" DisplayStyle="Line" XYZ="0.643912888489846,1.16902508499447,-1.46708827331372" Connections="688,690,692" ForcefieldType="n3m" Charge="-0.446" Components="N" Visible="0">
							<Properties Force="-231.907651088413,234.376983335527,847.66124652486" RelativeVelocity="-0.153338625691838,0.0873181088295327,-0.0490233617489232"/>
						</Atom3d>
						<Bond ID="688" Mapping="409" Parent="29" Connects="686,687" Visible="0"/>
						<Atom3d ID="689" HasProperties="1" Mapping="409" Parent="29" UserID="147" DisplayStyle="Line" XYZ="0.611675691734292,1.17694702123119,-1.43132006182158" Connections="690,698,700,702" ForcefieldType="c4" Charge="0.064" Components="C" Visible="0">
							<Properties Force="1012.55686756153,153.685277190482,-0.80240090927791" RelativeVelocity="0.0892739924322798,-0.400754291527699,0.0332652361217615"/>
						</Atom3d>
						<Bond ID="690" Mapping="409" Parent="29" Connects="687,689" Visible="0"/>
						<Atom3d ID="691" HasProperties="1" Mapping="409" Parent="29" UserID="148" DisplayStyle="Line" XYZ="0.633710029896321,1.13639785119006,-1.49980032442331" Connections="692,704,706,708" ForcefieldType="c4" Charge="0.064" Components="C" Visible="0">
							<Properties Force="-1407.86149812355,589.840901461495,-563.043152864034" RelativeVelocity="0.0920545312435566,-0.129113565326762,-0.0658015594234424"/>
						</Atom3d>
						<Bond ID="692" Mapping="409" Parent="29" Connects="687,691" Visible="0"/>
						<Atom3d ID="693" HasProperties="1" Mapping="409" Parent="29" UserID="149" DisplayStyle="Line" XYZ="0.693132674259099,1.22312963548062,-1.45044269057887" Connections="694" ForcefieldType="o1=" Charge="-0.45" Components="O" Visible="0">
							<Properties Force="-253.614500528802,-775.357837327584,156.34627186161" RelativeVelocity="0.164306471580308,-0.348553353587333,0.111674567019583"/>
						</Atom3d>
						<Bond ID="694" Mapping="409" Parent="29" Connects="686,693" Type="Double" Visible="0"/>
						<Atom3d ID="695" HasProperties="1" Mapping="409" Parent="29" UserID="150" DisplayStyle="Line" Hidden="1" XYZ="0.699471116524303,1.17934606009072,-1.5011002031907" Connections="696" ForcefieldType="h1" Charge="0.076" Components="H" Visible="0">
							<Properties Force="98.2255417231165,77.8810363121381,342.475664391367" RelativeVelocity="0.468053004576072,-0.411795487099647,0.979756829079983"/>
						</Atom3d>
						<Bond ID="696" Mapping="409" Parent="29" Hidden="1" Connects="686,695" Visible="0"/>
						<Atom3d ID="697" HasProperties="1" Mapping="409" Parent="29" UserID="151" DisplayStyle="Line" Hidden="1" XYZ="0.581093300346395,1.18877530436634,-1.44632938058671" Connections="698" ForcefieldType="h1" Charge="0.053" Components="H" Visible="0">
							<Properties Force="-63.2101657065172,-239.022605259066,339.542062764429" RelativeVelocity="-0.601808120974186,-0.437851861324054,0.665998715238744"/>
						</Atom3d>
						<Bond ID="698" Mapping="409" Parent="29" Hidden="1" Connects="689,697" Visible="0"/>
						<Atom3d ID="699" HasProperties="1" Mapping="409" Parent="29" UserID="152" DisplayStyle="Line" Hidden="1" XYZ="0.624856254933163,1.20242763828457,-1.40893555452498" Connections="700" ForcefieldType="h1" Charge="0.053" Components="H" Visible="0">
							<Properties Force="-170.044876073579,-65.6791780590559,-425.40024450188" RelativeVelocity="-0.203922231727516,0.312982945487736,0.827297035034918"/>
						</Atom3d>
						<Bond ID="700" Mapping="409" Parent="29" Hidden="1" Connects="689,699" Visible="0"/>
						<Atom3d ID="701" HasProperties="1" Mapping="409" Parent="29" UserID="153" DisplayStyle="Line" Hidden="1" XYZ="0.609272092156814,1.14806163505527,-1.40912414018614" Connections="702" ForcefieldType="h1" Charge="0.053" Components="H" Visible="0">
							<Properties Force="-342.949617461834,137.166961555735,-510.386996984911" RelativeVelocity="0.244261042031758,0.338828765596968,0.157033452613581"/>
						</Atom3d>
						<Bond ID="702" Mapping="409" Parent="29" Hidden="1" Connects="689,701" Visible="0"/>
						<Atom3d ID="703" HasProperties="1" Mapping="409" Parent="29" UserID="154" DisplayStyle="Line" Hidden="1" XYZ="0.640066938944407,1.10376805156411,-1.48773942363721" Connections="704" ForcefieldType="h1" Charge="0.053" Components="H" Visible="0">
							<Properties Force="282.228796552986,-351.044575316969,-190.373965113032" RelativeVelocity="0.834415489157961,-0.895110668143091,0.282001709273679"/>
						</Atom3d>
						<Bond ID="704" Mapping="409" Parent="29" Hidden="1" Connects="691,703" Visible="0"/>
						<Atom3d ID="705" HasProperties="1" Mapping="409" Parent="29" UserID="155" DisplayStyle="Line" Hidden="1" XYZ="0.648013184422564,1.14617174122272,-1.53148863116272" Connections="706" ForcefieldType="h1" Charge="0.053" Components="H" Visible="0">
							<Properties Force="298.118496929449,-464.599624756781,259.963920332653" RelativeVelocity="-0.227144168137538,-0.130013339852484,-0.118672654640211"/>
						</Atom3d>
						<Bond ID="706" Mapping="409" Parent="29" Hidden="1" Connects="691,705" Visible="0"/>
						<Atom3d ID="707" HasProperties="1" Mapping="409" Parent="29" UserID="156" DisplayStyle="Line" Hidden="1" XYZ="0.597248718856817,1.13753902133277,-1.50883426883901" Connections="708" ForcefieldType="h1" Charge="0.053" Components="H" Visible="0">
							<Properties Force="733.271041635163,-27.4578132137408,451.997960451684" RelativeVelocity="-0.860941688908932,0.200192363860088,-0.519313729351349"/>
						</Atom3d>
						<Bond ID="708" Mapping="409" Parent="29" Hidden="1" Connects="691,707" Visible="0"/>
						<Molecule ID="29" Mapping="409" Parent="2" Children="ci(25):23+686,5686,5886" Name="Sketch 25" XYZ="-0.213710230535641,-0.183180197594726,-0.22881914093289" Visible="0"/>
						<Atom3d ID="709" HasProperties="1" Mapping="409" Parent="31" UserID="157" DisplayStyle="Line" XYZ="0.705841967374899,-1.11797648632972,-0.609607914944941" Connections="711,717,719" ForcefieldType="c3&apos;" Charge="0.374" Components="C" Visible="0">
							<Properties Force="-125.795755574857,1423.13617236217,-241.891752080901" RelativeVelocity="-0.267377472316116,0.0494764082638533,0.204939596010507"/>
						</Atom3d>
						<Atom3d ID="710" HasProperties="1" Mapping="409" Parent="31" UserID="158" DisplayStyle="Line" XYZ="0.709594504355089,-1.11285819689213,-0.565817849379745" Connections="711,713,715" ForcefieldType="n3m" Charge="-0.446" Components="N" Visible="0">
							<Properties Force="-264.997906425953,-752.108233844157,-238.234019668607" RelativeVelocity="0.0363820010903155,0.061791148886272,-0.119250663989993"/>
						</Atom3d>
						<Bond ID="711" Mapping="409" Parent="31" Connects="709,710" Visible="0"/>
						<Atom3d ID="712" HasProperties="1" Mapping="409" Parent="31" UserID="159" DisplayStyle="Line" XYZ="0.703718390190292,-1.15061395155366,-0.538098123705499" Connections="713,721,723,725" ForcefieldType="c4" Charge="0.064" Components="C" Visible="0">
							<Properties Force="-712.559268490114,156.664714742207,-82.1534166617415" RelativeVelocity="-0.0116789486734272,0.0581273715480955,-0.0377651078172538"/>
						</Atom3d>
						<Bond ID="713" Mapping="409" Parent="31" Connects="710,712" Visible="0"/>
						<Atom3d ID="714" HasProperties="1" Mapping="409" Parent="31" UserID="160" DisplayStyle="Line" XYZ="0.720677299314574,-1.07423093491365,-0.539596800222552" Connections="715,727,729,731" ForcefieldType="c4" Charge="0.064" Components="C" Visible="0">
							<Properties Force="-321.495868839748,-452.17287804343,-799.378887796834" RelativeVelocity="0.205440873997001,-0.113356162043888,-0.00356202143347902"/>
						</Atom3d>
						<Bond ID="715" Mapping="409" Parent="31" Connects="710,714" Visible="0"/>
						<Atom3d ID="716" HasProperties="1" Mapping="409" Parent="31" UserID="161" DisplayStyle="Line" XYZ="0.69768362185069,-1.1509452849926,-0.630117314412158" Connections="717" ForcefieldType="o1=" Charge="-0.45" Components="O" Visible="0">
							<Properties Force="146.637645747688,-158.494250157434,544.29548010924" RelativeVelocity="0.115513509466256,0.260199380907293,0.0567369163626621"/>
						</Atom3d>
						<Bond ID="717" Mapping="409" Parent="31" Connects="709,716" Type="Double" Visible="0"/>
						<Atom3d ID="718" HasProperties="1" Mapping="409" Parent="31" UserID="162" DisplayStyle="Line" Hidden="1" XYZ="0.708527550817463,-1.0849240263681,-0.626798636170572" Connections="719" ForcefieldType="h1" Charge="0.076" Components="H" Visible="0">
							<Properties Force="61.9472556715174,-458.887270358028,280.038943844606" RelativeVelocity="0.355786581751006,0.316033243900636,0.848823636714874"/>
						</Atom3d>
						<Bond ID="719" Mapping="409" Parent="31" Hidden="1" Connects="709,718" Visible="0"/>
						<Atom3d ID="720" HasProperties="1" Mapping="409" Parent="31" UserID="163" DisplayStyle="Line" Hidden="1" XYZ="0.734847966119244,-1.16325045937173,-0.527509188036247" Connections="721" ForcefieldType="h1" Charge="0.053" Components="H" Visible="0">
							<Properties Force="311.367907174544,34.3382121098656,611.865337444966" RelativeVelocity="0.887044694699755,0.552486498479554,1.06433699580472"/>
						</Atom3d>
						<Bond ID="721" Mapping="409" Parent="31" Hidden="1" Connects="712,720" Visible="0"/>
						<Atom3d ID="722" HasProperties="1" Mapping="409" Parent="31" UserID="164" DisplayStyle="Line" Hidden="1" XYZ="0.689579876193974,-1.17769340534771,-0.555548521094162" Connections="723" ForcefieldType="h1" Charge="0.053" Components="H" Visible="0">
							<Properties Force="-282.404296557996,-244.056826774335,-385.45112622771" RelativeVelocity="-0.216962631523831,0.480613253521219,-0.500928926387038"/>
						</Atom3d>
						<Bond ID="723" Mapping="409" Parent="31" Hidden="1" Connects="712,722" Visible="0"/>
						<Atom3d ID="724" HasProperties="1" Mapping="409" Parent="31" UserID="165" DisplayStyle="Line" Hidden="1" XYZ="0.678957450407908,-1.142364826205,-0.512370233308286" Connections="725" ForcefieldType="h1" Charge="0.053" Components="H" Visible="0">
							<Properties Force="590.476201598009,-211.24548673458,-28.2558673821166" RelativeVelocity="-0.791953854973574,-0.200375503499748,-0.985893317461164"/>
						</Atom3d>
						<Bond ID="725" Mapping="409" Parent="31" Hidden="1" Connects="712,724" Visible="0"/>
						<Atom3d ID="726" HasProperties="1" Mapping="409" Parent="31" UserID="166" DisplayStyle="Line" Hidden="1" XYZ="0.724552285306077,-1.04689072661452,-0.562380259074626" Connections="727" ForcefieldType="h1" Charge="0.053" Components="H" Visible="0">
							<Properties Force="250.952199468417,-93.2091010711696,209.672722014265" RelativeVelocity="-0.0884300716370568,-0.301505964008374,-0.116971423489147"/>
						</Atom3d>
						<Bond ID="727" Mapping="409" Parent="31" Hidden="1" Connects="714,726" Visible="0"/>
						<Atom3d ID="728" HasProperties="1" Mapping="409" Parent="31" UserID="167" DisplayStyle="Line" Hidden="1" XYZ="0.750470086994201,-1.0848506865025,-0.522205285285384" Connections="729" ForcefieldType="h1" Charge="0.053" Components="H" Visible="0">
							<Properties Force="-67.9684004402905,627.464299048947,137.952740046409" RelativeVelocity="-0.186568045269513,-0.946761251095696,0.0657609757587191"/>
						</Atom3d>
						<Bond ID="729" Mapping="409" Parent="31" Hidden="1" Connects="714,728" Visible="0"/>
						<Atom3d ID="730" HasProperties="1" Mapping="409" Parent="31" UserID="168" DisplayStyle="Line" Hidden="1" XYZ="0.693013806250299,-1.06667932121315,-0.517285060275751" Connections="731" ForcefieldType="h1" Charge="0.053" Components="H" Visible="0">
							<Properties Force="333.743536895385,-50.6705209842057,-65.5067581421889" RelativeVelocity="0.0291747694956591,0.64125115522659,0.45344945305111"/>
						</Atom3d>
						<Bond ID="731" Mapping="409" Parent="31" Hidden="1" Connects="714,730" Visible="0"/>
						<Molecule ID="31" Mapping="409" Parent="2" Children="ci(25):23+709,5687,5887" Name="Sketch 25" XYZ="-0.213710230535641,-0.183180197594726,-0.22881914093289" Visible="0"/>
						<Atom3d ID="732" HasProperties="1" Mapping="409" Parent="33" UserID="169" DisplayStyle="Line" XYZ="1.14318695151016,-0.617877952210279,0.595335569948617" Connections="734,740,742" ForcefieldType="c3&apos;" Charge="0.374" Components="C" Visible="0">
							<Properties Force="-439.505516889592,642.164762319033,382.948868055143" RelativeVelocity="-0.0142267949970382,0.134025077797307,-0.0743385932499918"/>
						</Atom3d>
						<Atom3d ID="733" HasProperties="1" Mapping="409" Parent="33" UserID="170" DisplayStyle="Line" XYZ="1.1632152738909,-0.584647591822834,0.616088115585955" Connections="734,736,738" ForcefieldType="n3m" Charge="-0.446" Components="N" Visible="0">
							<Properties Force="-567.401935561589,50.4232946992484,-2103.71511384048" RelativeVelocity="-0.0214704495736811,-0.140638382194905,-0.222950457105014"/>
						</Atom3d>
						<Bond ID="734" Mapping="409" Parent="33" Connects="732,733" Visible="0"/>
						<Atom3d ID="735" HasProperties="1" Mapping="409" Parent="33" UserID="171" DisplayStyle="Line" XYZ="1.1647607751933,-0.539354119971516,0.5982360601731" Connections="736,744,746,748" ForcefieldType="c4" Charge="0.064" Components="C" Visible="0">
							<Properties Force="588.22846046043,-388.63673408591,185.660507454239" RelativeVelocity="0.0931830847155528,0.10104465108825,-0.200327603535184"/>
						</Atom3d>
						<Bond ID="736" Mapping="409" Parent="33" Connects="733,735" Visible="0"/>
						<Atom3d ID="737" HasProperties="1" Mapping="409" Parent="33" UserID="172" DisplayStyle="Line" XYZ="1.18349891957469,-0.595013266140861,0.655700360640405" Connections="738,750,752,754" ForcefieldType="c4" Charge="0.064" Components="C" Visible="0">
							<Properties Force="-1492.08487201772,765.171567706153,1805.92508414592" RelativeVelocity="0.0421722606290994,-0.156783604292295,0.0556681168203222"/>
						</Atom3d>
						<Bond ID="738" Mapping="409" Parent="33" Connects="733,737" Visible="0"/>
						<Atom3d ID="739" HasProperties="1" Mapping="409" Parent="33" UserID="173" DisplayStyle="Line" XYZ="1.12127028667821,-0.614271899475034,0.562308687497256" Connections="740" ForcefieldType="o1=" Charge="-0.45" Components="O" Visible="0">
							<Properties Force="388.143242787049,-83.9223281186804,255.885594790458" RelativeVelocity="-0.0804170574342495,0.0172764306479415,0.0580130680558244"/>
						</Atom3d>
						<Bond ID="740" Mapping="409" Parent="33" Connects="732,739" Type="Double" Visible="0"/>
						<Atom3d ID="741" HasProperties="1" Mapping="409" Parent="33" UserID="174" DisplayStyle="Line" Hidden="1" XYZ="1.14625194656911,-0.647397210932179,0.61632640825011" Connections="742" ForcefieldType="h1" Charge="0.076" Components="H" Visible="0">
							<Properties Force="-127.080192155663,-395.446284942918,-368.098682775092" RelativeVelocity="0.64039261770402,-0.103328236774325,0.198158038098048"/>
						</Atom3d>
						<Bond ID="742" Mapping="409" Parent="33" Hidden="1" Connects="732,741" Visible="0"/>
						<Atom3d ID="743" HasProperties="1" Mapping="409" Parent="33" UserID="175" DisplayStyle="Line" Hidden="1" XYZ="1.14231526423389,-0.516275743958941,0.613466809455991" Connections="744" ForcefieldType="h1" Charge="0.053" Components="H" Visible="0">
							<Properties Force="-175.959696236169,-72.7701494461436,303.518961499925" RelativeVelocity="0.617954039176548,-0.13158931955537,0.847292201485911"/>
						</Atom3d>
						<Bond ID="744" Mapping="409" Parent="33" Hidden="1" Connects="735,743" Visible="0"/>
						<Atom3d ID="745" HasProperties="1" Mapping="409" Parent="33" UserID="176" DisplayStyle="Line" Hidden="1" XYZ="1.15817424506527,-0.538146586674345,0.563146972685735" Connections="746" ForcefieldType="h1" Charge="0.053" Components="H" Visible="0">
							<Properties Force="2.17692261365036,-275.114722519725,-25.3442239253774" RelativeVelocity="0.694208859067354,-0.318561536543978,-0.367996147748041"/>
						</Atom3d>
						<Bond ID="746" Mapping="409" Parent="33" Hidden="1" Connects="735,745" Visible="0"/>
						<Atom3d ID="747" HasProperties="1" Mapping="409" Parent="33" UserID="177" DisplayStyle="Line" Hidden="1" XYZ="1.19852953821178,-0.527623786801858,0.603776923424369" Connections="748" ForcefieldType="h1" Charge="0.053" Components="H" Visible="0">
							<Properties Force="-188.068249253057,129.182616877352,-118.114999496425" RelativeVelocity="-0.575158161710921,0.20358042235628,0.67837843565696"/>
						</Atom3d>
						<Bond ID="748" Mapping="409" Parent="33" Hidden="1" Connects="735,747" Visible="0"/>
						<Atom3d ID="749" HasProperties="1" Mapping="409" Parent="33" UserID="178" DisplayStyle="Line" Hidden="1" XYZ="1.15578341610115,-0.604983354194981,0.679116596304686" Connections="750" ForcefieldType="h1" Charge="0.053" Components="H" Visible="0">
							<Properties Force="933.572813733188,120.649753603945,-312.818307259368" RelativeVelocity="-0.516797471606238,-0.318854875760069,-0.625338525864516"/>
						</Atom3d>
						<Bond ID="750" Mapping="409" Parent="33" Hidden="1" Connects="737,749" Visible="0"/>
						<Atom3d ID="751" HasProperties="1" Mapping="409" Parent="33" UserID="179" DisplayStyle="Line" Hidden="1" XYZ="1.19628981658829,-0.564099247709129,0.666680513283993" Connections="752" ForcefieldType="h1" Charge="0.053" Components="H" Visible="0">
							<Properties Force="353.322455746661,204.49260513126,535.457905116056" RelativeVelocity="0.477853073343666,-0.236866765698334,0.159327344160504"/>
						</Atom3d>
						<Bond ID="752" Mapping="409" Parent="33" Hidden="1" Connects="737,751" Visible="0"/>
						<Atom3d ID="753" HasProperties="1" Mapping="409" Parent="33" UserID="180" DisplayStyle="Line" Hidden="1" XYZ="1.20879715159091,-0.618567915218836,0.656306814439483" Connections="754" ForcefieldType="h1" Charge="0.053" Components="H" Visible="0">
							<Properties Force="596.24650936051,-683.852384544267,-382.507171550251" RelativeVelocity="-0.741633588462576,0.0262642321868071,0.922018549364248"/>
						</Atom3d>
						<Bond ID="754" Mapping="409" Parent="33" Hidden="1" Connects="737,753" Visible="0"/>
						<Molecule ID="33" Mapping="409" Parent="2" Children="ci(25):23+732,5688,5888" Name="Sketch 25" XYZ="-0.213710230535641,-0.183180197594726,-0.22881914093289" Visible="0"/>
						<Atom3d ID="755" HasProperties="1" Mapping="409" Parent="35" UserID="181" DisplayStyle="Line" XYZ="0.0945363396524276,0.73361128240431,0.554518136387114" Connections="757,763,765" ForcefieldType="c3&apos;" Charge="0.374" Components="C">
							<Properties Force="315.925721709513,177.28865866373,-470.585580773062" RelativeVelocity="-0.054912214652469,-0.1393112698243,-0.148430553161233"/>
						</Atom3d>
						<Atom3d ID="756" HasProperties="1" Mapping="409" Parent="35" UserID="182" DisplayStyle="Line" XYZ="0.0981872307755626,0.690119247397569,0.551099404484544" Connections="757,759,761" ForcefieldType="n3m" Charge="-0.446" Components="N">
							<Properties Force="15.8836158557019,367.485927830755,-232.977114685537" RelativeVelocity="0.0462606802345424,-0.0538484441765331,-0.0394451739435"/>
						</Atom3d>
						<Bond ID="757" Mapping="409" Parent="35" Connects="755,756"/>
						<Atom3d ID="758" HasProperties="1" Mapping="409" Parent="35" UserID="183" DisplayStyle="Line" XYZ="0.141470029253497,0.672812852203459,0.55473957014868" Connections="759,767,769,771" ForcefieldType="c4" Charge="0.064" Components="C">
							<Properties Force="1793.24524521473,-537.961742281002,74.9349250070808" RelativeVelocity="0.117259480049902,-0.249527088959012,-0.0452136329026445"/>
						</Atom3d>
						<Bond ID="759" Mapping="409" Parent="35" Connects="756,758"/>
						<Atom3d ID="760" HasProperties="1" Mapping="409" Parent="35" UserID="184" DisplayStyle="Line" XYZ="0.0619271348178296,0.660454184381112,0.554889666495902" Connections="761,773,775,777" ForcefieldType="c4" Charge="0.064" Components="C">
							<Properties Force="169.703621289732,-666.263368248829,-47.4210280273544" RelativeVelocity="0.254061629154105,0.0948953625377387,-0.035817864640868"/>
						</Atom3d>
						<Bond ID="761" Mapping="409" Parent="35" Connects="756,760"/>
						<Atom3d ID="762" HasProperties="1" Mapping="409" Parent="35" UserID="185" DisplayStyle="Line" XYZ="0.123650099989791,0.759816690622363,0.548310881397467" Connections="763" ForcefieldType="o1=" Charge="-0.45" Components="O">
							<Properties Force="321.220970635036,-169.603501822184,138.465745256436" RelativeVelocity="0.022994747908356,0.125039799571432,-0.0584858555584155"/>
						</Atom3d>
						<Bond ID="763" Mapping="409" Parent="35" Connects="755,762" Type="Double"/>
						<Atom3d ID="764" HasProperties="1" Mapping="409" Parent="35" UserID="186" DisplayStyle="Line" Hidden="1" XYZ="0.0621267566574356,0.7461816990697,0.560928297410763" Connections="765" ForcefieldType="h1" Charge="0.076" Components="H">
							<Properties Force="-815.455867320288,-176.586112440402,114.556288565052" RelativeVelocity="-0.437352152128491,0.546274555941548,0.0566009568360619"/>
						</Atom3d>
						<Bond ID="765" Mapping="409" Parent="35" Hidden="1" Connects="755,764"/>
						<Atom3d ID="766" HasProperties="1" Mapping="409" Parent="35" UserID="187" DisplayStyle="Line" Hidden="1" XYZ="0.167499069164799,0.688626615922583,0.533477918773849" Connections="767" ForcefieldType="h1" Charge="0.053" Components="H">
							<Properties Force="-846.554372797663,-62.0779878881385,273.440397307252" RelativeVelocity="0.355411801365197,0.911073827232552,-0.0744304665720734"/>
						</Atom3d>
						<Bond ID="767" Mapping="409" Parent="35" Hidden="1" Connects="758,766"/>
						<Atom3d ID="768" HasProperties="1" Mapping="409" Parent="35" UserID="188" DisplayStyle="Line" Hidden="1" XYZ="0.145122527355624,0.637334281295184,0.54740044339947" Connections="769" ForcefieldType="h1" Charge="0.053" Components="H">
							<Properties Force="-539.418544815492,264.913706592894,-149.808090430601" RelativeVelocity="0.300971907292787,0.540076243240805,-0.260355633848559"/>
						</Atom3d>
						<Bond ID="769" Mapping="409" Parent="35" Hidden="1" Connects="758,768"/>
						<Atom3d ID="770" HasProperties="1" Mapping="409" Parent="35" UserID="189" DisplayStyle="Line" Hidden="1" XYZ="0.154312330509586,0.674768869157546,0.588599153613712" Connections="771" ForcefieldType="h1" Charge="0.053" Components="H">
							<Properties Force="-154.98629648161,155.79218858643,-93.8691251116489" RelativeVelocity="-0.461959753995189,0.191116531987083,-0.55409253701312"/>
						</Atom3d>
						<Bond ID="771" Mapping="409" Parent="35" Hidden="1" Connects="758,770"/>
						<Atom3d ID="772" HasProperties="1" Mapping="409" Parent="35" UserID="190" DisplayStyle="Line" Hidden="1" XYZ="0.0694934149915606,0.635588323661285,0.579862999193631" Connections="773" ForcefieldType="h1" Charge="0.053" Components="H">
							<Properties Force="-203.717492690212,93.9136316844086,29.9198219390351" RelativeVelocity="-0.612850493904041,0.191865832482505,-0.258605540855985"/>
						</Atom3d>
						<Bond ID="773" Mapping="409" Parent="35" Hidden="1" Connects="760,772"/>
						<Atom3d ID="774" HasProperties="1" Mapping="409" Parent="35" UserID="191" DisplayStyle="Line" Hidden="1" XYZ="0.0545722771019466,0.642435174519767,0.524559942821485" Connections="775" ForcefieldType="h1" Charge="0.053" Components="H">
							<Properties Force="258.834120466473,88.9157549312347,-88.8329133111225" RelativeVelocity="-0.872718808413329,0.153498112444029,-0.97464344294509"/>
						</Atom3d>
						<Bond ID="775" Mapping="409" Parent="35" Hidden="1" Connects="760,774"/>
						<Atom3d ID="776" HasProperties="1" Mapping="409" Parent="35" UserID="192" DisplayStyle="Line" Hidden="1" XYZ="0.0323979034269886,0.677612419749645,0.562250520219034" Connections="777" ForcefieldType="h1" Charge="0.053" Components="H">
							<Properties Force="-435.166724227445,329.778956468099,345.831900674299" RelativeVelocity="0.451373001544765,0.390387574932798,1.12816622169526"/>
						</Atom3d>
						<Bond ID="777" Mapping="409" Parent="35" Hidden="1" Connects="760,776"/>
						<Molecule ID="35" Mapping="409" Parent="2" Children="ci(24):23+755,5689" Name="Sketch 25" XYZ="-0.213710230535641,-0.183180197594726,-0.22881914093289"/>
						<Atom3d ID="778" HasProperties="1" Mapping="409" Parent="37" UserID="193" DisplayStyle="Line" XYZ="-0.306200141109994,0.242744214780045,1.33054692088897" Connections="780,786,788" ForcefieldType="c3&apos;" Charge="0.374" Components="C" Visible="0">
							<Properties Force="1538.23026430499,-796.759159324202,434.929475134484" RelativeVelocity="-0.243410032007671,0.00403199267399614,-0.00119803853773086"/>
						</Atom3d>
						<Atom3d ID="779" HasProperties="1" Mapping="409" Parent="37" UserID="194" DisplayStyle="Line" XYZ="-0.295692345376682,0.208857738617076,1.35689471407567" Connections="780,782,784" ForcefieldType="n3m" Charge="-0.446" Components="N" Visible="0">
							<Properties Force="-275.790160639555,660.425537676857,-18.9868638162287" RelativeVelocity="0.0237841585343414,-0.0811625793679978,-0.0539162589739695"/>
						</Atom3d>
						<Bond ID="780" Mapping="409" Parent="37" Connects="778,779" Visible="0"/>
						<Atom3d ID="781" HasProperties="1" Mapping="409" Parent="37" UserID="195" DisplayStyle="Line" XYZ="-0.32624516684477,0.173819361893791,1.36871529153767" Connections="782,790,792,794" ForcefieldType="c4" Charge="0.064" Components="C" Visible="0">
							<Properties Force="486.039947265736,-153.362420491823,-1009.42129475319" RelativeVelocity="0.122780879894936,-0.0564917610601568,0.0489575857502551"/>
						</Atom3d>
						<Bond ID="782" Mapping="409" Parent="37" Connects="779,781" Visible="0"/>
						<Atom3d ID="783" HasProperties="1" Mapping="409" Parent="37" UserID="196" DisplayStyle="Line" XYZ="-0.256300552197324,0.214397415119429,1.38196390471349" Connections="784,796,798,800" ForcefieldType="c4" Charge="0.064" Components="C" Visible="0">
							<Properties Force="517.508770546662,-830.964556651405,-74.2667882155852" RelativeVelocity="-0.129614054483595,-0.0699633612499971,-0.183129690266577"/>
						</Atom3d>
						<Bond ID="784" Mapping="409" Parent="37" Connects="779,783" Visible="0"/>
						<Atom3d ID="785" HasProperties="1" Mapping="409" Parent="37" UserID="197" DisplayStyle="Line" XYZ="-0.338509194832827,0.244812068585722,1.30969700689941" Connections="786" ForcefieldType="o1=" Charge="-0.45" Components="O" Visible="0">
							<Properties Force="-1781.38391212216,262.589334744122,-832.731843150996" RelativeVelocity="-0.0220140676138919,0.0280171185877572,-0.0533396455324119"/>
						</Atom3d>
						<Bond ID="786" Mapping="409" Parent="37" Connects="778,785" Type="Double" Visible="0"/>
						<Atom3d ID="787" HasProperties="1" Mapping="409" Parent="37" UserID="198" DisplayStyle="Line" Hidden="1" XYZ="-0.278043251190788,0.265166767577292,1.32443427068366" Connections="788" ForcefieldType="h1" Charge="0.076" Components="H" Visible="0">
							<Properties Force="-112.971576563506,170.613769069842,382.957155840274" RelativeVelocity="1.35656103995688,-0.129334525285601,-0.159663578373047"/>
						</Atom3d>
						<Bond ID="788" Mapping="409" Parent="37" Hidden="1" Connects="778,787" Visible="0"/>
						<Atom3d ID="789" HasProperties="1" Mapping="409" Parent="37" UserID="199" DisplayStyle="Line" Hidden="1" XYZ="-0.354310660375127,0.176557253649644,1.34623698565216" Connections="790" ForcefieldType="h1" Charge="0.053" Components="H" Visible="0">
							<Properties Force="-80.4410330685075,-64.2121661710392,460.102351297111" RelativeVelocity="0.064164293092418,-0.0283901557288897,0.04002625926362"/>
						</Atom3d>
						<Bond ID="790" Mapping="409" Parent="37" Hidden="1" Connects="781,789" Visible="0"/>
						<Atom3d ID="791" HasProperties="1" Mapping="409" Parent="37" UserID="200" DisplayStyle="Line" Hidden="1" XYZ="-0.334721408636666,0.17337364830986,1.40324754176966" Connections="792" ForcefieldType="h1" Charge="0.053" Components="H" Visible="0">
							<Properties Force="-188.145205090532,158.936949276943,104.038864046868" RelativeVelocity="-0.257378840939352,-1.0324357230082,1.28802045486711"/>
						</Atom3d>
						<Bond ID="792" Mapping="409" Parent="37" Hidden="1" Connects="781,791" Visible="0"/>
						<Atom3d ID="793" HasProperties="1" Mapping="409" Parent="37" UserID="201" DisplayStyle="Line" Hidden="1" XYZ="-0.310176285525009,0.142190030213721,1.36043656591501" Connections="794" ForcefieldType="h1" Charge="0.053" Components="H" Visible="0">
							<Properties Force="-207.741594156796,211.868965650923,261.315312912571" RelativeVelocity="0.70469714120377,-0.154037118325457,-0.840111091897139"/>
						</Atom3d>
						<Bond ID="794" Mapping="409" Parent="37" Hidden="1" Connects="781,793" Visible="0"/>
						<Atom3d ID="795" HasProperties="1" Mapping="409" Parent="37" UserID="202" DisplayStyle="Line" Hidden="1" XYZ="-0.261524943099143,0.231849753241837,1.41245667437411" Connections="796" ForcefieldType="h1" Charge="0.053" Components="H" Visible="0">
							<Properties Force="-93.5451242798329,-47.7716314205282,336.702542733284" RelativeVelocity="-0.0780925843225533,-0.399037994179069,0.0344208325594203"/>
						</Atom3d>
						<Bond ID="796" Mapping="409" Parent="37" Hidden="1" Connects="783,795" Visible="0"/>
						<Atom3d ID="797" HasProperties="1" Mapping="409" Parent="37" UserID="203" DisplayStyle="Line" Hidden="1" XYZ="-0.231941950411474,0.233614999880428,1.36347473356843" Connections="798" ForcefieldType="h1" Charge="0.053" Components="H" Visible="0">
							<Properties Force="-99.1174573685425,-258.442838144764,48.1194314485549" RelativeVelocity="-0.47264042043924,-0.183240275757617,0.136183753884948"/>
						</Atom3d>
						<Bond ID="798" Mapping="409" Parent="37" Hidden="1" Connects="783,797" Visible="0"/>
						<Atom3d ID="799" HasProperties="1" Mapping="409" Parent="37" UserID="204" DisplayStyle="Line" Hidden="1" XYZ="-0.243764610635612,0.180098046781325,1.38777997561793" Connections="800" ForcefieldType="h1" Charge="0.053" Components="H" Visible="0">
							<Properties Force="80.0856898116926,754.6073901409,119.307549353348" RelativeVelocity="0.976100563325161,0.633535359919103,0.0807313015636226"/>
						</Atom3d>
						<Bond ID="800" Mapping="409" Parent="37" Hidden="1" Connects="783,799" Visible="0"/>
						<Molecule ID="37" Mapping="409" Parent="2" Children="ci(25):23+778,5690,5889" Name="Sketch 25" XYZ="-0.213710230535641,-0.183180197594726,-0.22881914093289" Visible="0"/>
						<Atom3d ID="801" HasProperties="1" Mapping="409" Parent="39" UserID="205" DisplayStyle="Line" XYZ="0.540887948414566,0.401350959309322,-0.518054324413708" Connections="803,809,811" ForcefieldType="c3&apos;" Charge="0.374" Components="C" Visible="0">
							<Properties Force="-232.997325197438,-1800.49394391497,319.437443496955" RelativeVelocity="-0.394364803916178,-0.214692638938814,0.290769093169427"/>
						</Atom3d>
						<Atom3d ID="802" HasProperties="1" Mapping="409" Parent="39" UserID="206" DisplayStyle="Line" XYZ="0.582802588751235,0.406747777528058,-0.51073560752056" Connections="803,805,807" ForcefieldType="n3m" Charge="-0.446" Components="N" Visible="0">
							<Properties Force="218.632636971194,357.198541202864,256.294638704258" RelativeVelocity="-0.00502507002687699,0.1096259567122,0.141084055204057"/>
						</Atom3d>
						<Bond ID="803" Mapping="409" Parent="39" Connects="801,802" Visible="0"/>
						<Atom3d ID="804" HasProperties="1" Mapping="409" Parent="39" UserID="207" DisplayStyle="Line" XYZ="0.605145834396823,0.378277023087748,-0.479578906773523" Connections="805,813,815,817" ForcefieldType="c4" Charge="0.064" Components="C" Visible="0">
							<Properties Force="78.129076101816,-24.0827955863359,559.003442259268" RelativeVelocity="0.0660225653078324,0.156834996298357,0.0419663705075523"/>
						</Atom3d>
						<Bond ID="805" Mapping="409" Parent="39" Connects="802,804" Visible="0"/>
						<Atom3d ID="806" HasProperties="1" Mapping="409" Parent="39" UserID="208" DisplayStyle="Line" XYZ="0.601884787823151,0.447418050013132,-0.524558668974074" Connections="807,819,821,823" ForcefieldType="c4" Charge="0.064" Components="C" Visible="0">
							<Properties Force="647.781407124886,-589.868186273396,-318.669434388884" RelativeVelocity="-0.220310779460855,0.0962151133633457,0.127640524634922"/>
						</Atom3d>
						<Bond ID="807" Mapping="409" Parent="39" Connects="802,806" Visible="0"/>
						<Atom3d ID="808" HasProperties="1" Mapping="409" Parent="39" UserID="209" DisplayStyle="Line" XYZ="0.522064156029241,0.36766774275651,-0.506852547361237" Connections="809" ForcefieldType="o1=" Charge="-0.45" Components="O" Visible="0">
							<Properties Force="-362.517231761913,783.305363859458,-234.032893650924" RelativeVelocity="0.0333394389673276,0.00997442164495622,-0.0574401778071258"/>
						</Atom3d>
						<Bond ID="809" Mapping="409" Parent="39" Connects="801,808" Type="Double" Visible="0"/>
						<Atom3d ID="810" HasProperties="1" Mapping="409" Parent="39" UserID="210" DisplayStyle="Line" Hidden="1" XYZ="0.526338114490259,0.427476132425845,-0.536989159874167" Connections="811" ForcefieldType="h1" Charge="0.076" Components="H" Visible="0">
							<Properties Force="-383.93544997383,395.461121122085,-320.195670177089" RelativeVelocity="0.596643433545359,-0.954985033506472,0.761377836640157"/>
						</Atom3d>
						<Bond ID="811" Mapping="409" Parent="39" Hidden="1" Connects="801,810" Visible="0"/>
						<Atom3d ID="812" HasProperties="1" Mapping="409" Parent="39" UserID="211" DisplayStyle="Line" Hidden="1" XYZ="0.638151419484829,0.368793621018304,-0.492590563979711" Connections="813" ForcefieldType="h1" Charge="0.053" Components="H" Visible="0">
							<Properties Force="-610.394623725849,12.519669576498,236.009953764819" RelativeVelocity="-0.713910756567951,0.0401154838324571,0.277116316087641"/>
						</Atom3d>
						<Bond ID="813" Mapping="409" Parent="39" Hidden="1" Connects="804,812" Visible="0"/>
						<Atom3d ID="814" HasProperties="1" Mapping="409" Parent="39" UserID="212" DisplayStyle="Line" Hidden="1" XYZ="0.583449040558331,0.349488566164786,-0.472150365871852" Connections="815" ForcefieldType="h1" Charge="0.053" Components="H" Visible="0">
							<Properties Force="709.291749874477,268.074293455327,-194.530131483836" RelativeVelocity="0.783617623090552,0.108092098736272,-0.0177897124067194"/>
						</Atom3d>
						<Bond ID="815" Mapping="409" Parent="39" Hidden="1" Connects="804,814" Visible="0"/>
						<Atom3d ID="816" HasProperties="1" Mapping="409" Parent="39" UserID="213" DisplayStyle="Line" Hidden="1" XYZ="0.609896422710484,0.39497696906027,-0.446820895406645" Connections="817" ForcefieldType="h1" Charge="0.053" Components="H" Visible="0">
							<Properties Force="45.3214050067934,-290.772350528155,-692.272712805944" RelativeVelocity="-0.94381954452122,0.808017620918483,-0.357027948387581"/>
						</Atom3d>
						<Bond ID="817" Mapping="409" Parent="39" Hidden="1" Connects="804,816" Visible="0"/>
						<Atom3d ID="818" HasProperties="1" Mapping="409" Parent="39" UserID="214" DisplayStyle="Line" Hidden="1" XYZ="0.589935012042616,0.475941849140738,-0.508831162207266" Connections="819" ForcefieldType="h1" Charge="0.053" Components="H" Visible="0">
							<Properties Force="-473.042623382975,601.748000287004,402.238985675292" RelativeVelocity="-0.597955980652077,-0.874915392024069,-0.470366016761062"/>
						</Atom3d>
						<Bond ID="819" Mapping="409" Parent="39" Hidden="1" Connects="806,818" Visible="0"/>
						<Atom3d ID="820" HasProperties="1" Mapping="409" Parent="39" UserID="215" DisplayStyle="Line" Hidden="1" XYZ="0.59996449492397,0.450303324832898,-0.559509260969139" Connections="821" ForcefieldType="h1" Charge="0.053" Components="H" Visible="0">
							<Properties Force="-278.22890672912,154.578104763595,-496.37629604409" RelativeVelocity="0.516794946748228,-0.318388269436817,-0.984673279385748"/>
						</Atom3d>
						<Bond ID="821" Mapping="409" Parent="39" Hidden="1" Connects="806,820" Visible="0"/>
						<Atom3d ID="822" HasProperties="1" Mapping="409" Parent="39" UserID="216" DisplayStyle="Line" Hidden="1" XYZ="0.636407441099384,0.445768166539287,-0.518933094920444" Connections="823" ForcefieldType="h1" Charge="0.053" Components="H" Visible="0">
							<Properties Force="594.858312172962,19.1797887380128,288.577345549541" RelativeVelocity="0.441690908561002,0.362204257386458,0.340563773589491"/>
						</Atom3d>
						<Bond ID="823" Mapping="409" Parent="39" Hidden="1" Connects="806,822" Visible="0"/>
						<Molecule ID="39" Mapping="409" Parent="2" Children="ci(25):23+801,5691,5890" Name="Sketch 25" XYZ="-0.213710230535641,-0.183180197594726,-0.22881914093289" Visible="0"/>
						<Atom3d ID="824" HasProperties="1" Mapping="409" Parent="41" UserID="217" DisplayStyle="Line" XYZ="1.23527107964779,-0.166014697837386,1.01306965710455" Connections="826,832,834" ForcefieldType="c3&apos;" Charge="0.374" Components="C" Visible="0">
							<Properties Force="459.951363593165,-643.409683904612,-981.614030479687" RelativeVelocity="0.212097162677517,0.0361476852799707,0.00751575567252071"/>
						</Atom3d>
						<Atom3d ID="825" HasProperties="1" Mapping="409" Parent="41" UserID="218" DisplayStyle="Line" XYZ="1.22633564472038,-0.181213021203858,1.05132595311649" Connections="826,828,830" ForcefieldType="n3m" Charge="-0.446" Components="N" Visible="0">
							<Properties Force="934.676056388124,-1827.71113657027,732.592618526137" RelativeVelocity="-0.0134122609545905,-0.0515432103633262,-0.0376909962573758"/>
						</Atom3d>
						<Bond ID="826" Mapping="409" Parent="41" Connects="824,825" Visible="0"/>
						<Atom3d ID="827" HasProperties="1" Mapping="409" Parent="41" UserID="219" DisplayStyle="Line" XYZ="1.21688937898561,-0.153677083227107,1.08682723387029" Connections="828,836,838,840" ForcefieldType="c4" Charge="0.064" Components="C" Visible="0">
							<Properties Force="-932.410749338349,256.265989240244,1437.58525672857" RelativeVelocity="0.301811454453378,-0.0248627072828465,-0.0863634870415539"/>
						</Atom3d>
						<Bond ID="828" Mapping="409" Parent="41" Connects="825,827" Visible="0"/>
						<Atom3d ID="829" HasProperties="1" Mapping="409" Parent="41" UserID="220" DisplayStyle="Line" XYZ="1.24000050269931,-0.226108451659634,1.06260348770836" Connections="830,842,844,846" ForcefieldType="c4" Charge="0.064" Components="C" Visible="0">
							<Properties Force="4.99123947967136,698.78215665027,-17.2192271585306" RelativeVelocity="0.225567316577768,0.0184003948471755,0.109781068626794"/>
						</Atom3d>
						<Bond ID="830" Mapping="409" Parent="41" Connects="825,829" Visible="0"/>
						<Atom3d ID="831" HasProperties="1" Mapping="409" Parent="41" UserID="221" DisplayStyle="Line" XYZ="1.22876774211474,-0.128843032977204,1.00468161017054" Connections="832" ForcefieldType="o1=" Charge="-0.45" Components="O" Visible="0">
							<Properties Force="134.580601015638,1667.02697144586,-643.333215845745" RelativeVelocity="0.0430547578604641,-0.0101243650992573,0.0156771490489664"/>
						</Atom3d>
						<Bond ID="832" Mapping="409" Parent="41" Connects="824,831" Type="Double" Visible="0"/>
						<Atom3d ID="833" HasProperties="1" Mapping="409" Parent="41" UserID="222" DisplayStyle="Line" Hidden="1" XYZ="1.24849076090383,-0.190108181919491,0.98796287501683" Connections="834" ForcefieldType="h1" Charge="0.076" Components="H" Visible="0">
							<Properties Force="-234.485274589097,113.913417738976,428.227692603931" RelativeVelocity="-0.544147700440505,-0.0523890799640405,-0.537150840487061"/>
						</Atom3d>
						<Bond ID="834" Mapping="409" Parent="41" Hidden="1" Connects="824,833" Visible="0"/>
						<Atom3d ID="835" HasProperties="1" Mapping="409" Parent="41" UserID="223" DisplayStyle="Line" Hidden="1" XYZ="1.18969093191127,-0.168806009396435,1.10506900876688" Connections="836" ForcefieldType="h1" Charge="0.053" Components="H" Visible="0">
							<Properties Force="-135.459975644815,99.9241936076729,-122.670000472765" RelativeVelocity="0.567639124274055,-0.710590077499498,-0.131942106194706"/>
						</Atom3d>
						<Bond ID="836" Mapping="409" Parent="41" Hidden="1" Connects="827,835" Visible="0"/>
						<Atom3d ID="837" HasProperties="1" Mapping="409" Parent="41" UserID="224" DisplayStyle="Line" Hidden="1" XYZ="1.20671204007474,-0.120384331930255,1.07848122659429" Connections="838" ForcefieldType="h1" Charge="0.053" Components="H" Visible="0">
							<Properties Force="151.623141797278,-44.5892971923456,-197.08059938448" RelativeVelocity="0.636918682091876,-0.217582627984405,0.298590789499448"/>
						</Atom3d>
						<Bond ID="838" Mapping="409" Parent="41" Hidden="1" Connects="827,837" Visible="0"/>
						<Atom3d ID="839" HasProperties="1" Mapping="409" Parent="41" UserID="225" DisplayStyle="Line" Hidden="1" XYZ="1.24135083512077,-0.152278078364504,1.11264155454165" Connections="840" ForcefieldType="h1" Charge="0.053" Components="H" Visible="0">
							<Properties Force="510.964168426011,142.059703366732,-225.869819919934" RelativeVelocity="0.722154943640396,-0.138009189332693,-0.79927989638366"/>
						</Atom3d>
						<Bond ID="840" Mapping="409" Parent="41" Hidden="1" Connects="827,839" Visible="0"/>
						<Atom3d ID="841" HasProperties="1" Mapping="409" Parent="41" UserID="226" DisplayStyle="Line" Hidden="1" XYZ="1.21492768794381,-0.23949518080992,1.08271141002278" Connections="842" ForcefieldType="h1" Charge="0.053" Components="H" Visible="0">
							<Properties Force="-592.543351222418,-573.333840840052,208.379591584605" RelativeVelocity="0.204969674280859,-0.198035480352743,-0.753796213770733"/>
						</Atom3d>
						<Bond ID="842" Mapping="409" Parent="41" Hidden="1" Connects="829,841" Visible="0"/>
						<Atom3d ID="843" HasProperties="1" Mapping="409" Parent="41" UserID="227" DisplayStyle="Line" Hidden="1" XYZ="1.27024342216143,-0.231048520968498,1.08063994301047" Connections="844" ForcefieldType="h1" Charge="0.053" Components="H" Visible="0">
							<Properties Force="275.330100423624,526.886233588479,250.568251146762" RelativeVelocity="-0.467183264797552,0.813470384981711,-0.220225760407146"/>
						</Atom3d>
						<Bond ID="844" Mapping="409" Parent="41" Hidden="1" Connects="829,843" Visible="0"/>
						<Atom3d ID="845" HasProperties="1" Mapping="409" Parent="41" UserID="228" DisplayStyle="Line" Hidden="1" XYZ="1.24594752645646,-0.24289118387218,1.03287349718394" Connections="846" ForcefieldType="h1" Charge="0.053" Components="H" Visible="0">
							<Properties Force="-179.370605180697,-623.183967891354,-589.65621202898" RelativeVelocity="0.49859222004353,0.359500455612098,0.428891468640615"/>
						</Atom3d>
						<Bond ID="846" Mapping="409" Parent="41" Hidden="1" Connects="829,845" Visible="0"/>
						<Molecule ID="41" Mapping="409" Parent="2" Children="ci(25):23+824,5692,5891" Name="Sketch 25" XYZ="-0.213710230535641,-0.183180197594726,-0.22881914093289" Visible="0"/>
						<Atom3d ID="847" HasProperties="1" Mapping="409" Parent="43" UserID="229" DisplayStyle="Line" XYZ="0.295018402136352,1.79841064384576,-0.799429240564123" Connections="849,855,857" ForcefieldType="c3&apos;" Charge="0.374" Components="C" Visible="0">
							<Properties Force="1357.98393640329,-923.735366197587,2590.65928120629" RelativeVelocity="0.170826039656813,0.0134211700715156,0.183982234523153"/>
						</Atom3d>
						<Atom3d ID="848" HasProperties="1" Mapping="409" Parent="43" UserID="230" DisplayStyle="Line" XYZ="0.335472891167178,1.80698984579969,-0.776766516572374" Connections="849,851,853" ForcefieldType="n3m" Charge="-0.446" Components="N" Visible="0">
							<Properties Force="-1224.8384672066,441.09690640517,-1892.35593623643" RelativeVelocity="0.0324191213427147,-0.0749033541253024,0.0523322603511294"/>
						</Atom3d>
						<Bond ID="849" Mapping="409" Parent="43" Connects="847,848" Visible="0"/>
						<Atom3d ID="850" HasProperties="1" Mapping="409" Parent="43" UserID="231" DisplayStyle="Line" XYZ="0.364049103063966,1.8428540955093,-0.789464976374162" Connections="851,859,861,863" ForcefieldType="c4" Charge="0.064" Components="C" Visible="0">
							<Properties Force="470.483402070976,-31.972993623093,1876.1303572351" RelativeVelocity="-0.117999377350459,0.0672266853326184,-0.152473239344869"/>
						</Atom3d>
						<Bond ID="851" Mapping="409" Parent="43" Connects="848,850" Visible="0"/>
						<Atom3d ID="852" HasProperties="1" Mapping="409" Parent="43" UserID="232" DisplayStyle="Line" XYZ="0.340022659296007,1.7911920861302,-0.73318589071184" Connections="853,865,867,869" ForcefieldType="c4" Charge="0.064" Components="C" Visible="0">
							<Properties Force="-869.338408730058,12.0508943581732,1242.7227325671" RelativeVelocity="-0.0567385158161041,0.0291693275064138,-0.161675967607803"/>
						</Atom3d>
						<Bond ID="853" Mapping="409" Parent="43" Connects="848,852" Visible="0"/>
						<Atom3d ID="854" HasProperties="1" Mapping="409" Parent="43" UserID="233" DisplayStyle="Line" XYZ="0.277682012859063,1.81919352662442,-0.827214027432202" Connections="855" ForcefieldType="o1=" Charge="-0.45" Components="O" Visible="0">
							<Properties Force="259.945421184094,402.571471284793,-488.790041619965" RelativeVelocity="0.098429025819954,-0.0628579620682116,0.197802900389145"/>
						</Atom3d>
						<Bond ID="855" Mapping="409" Parent="43" Connects="847,854" Type="Double" Visible="0"/>
						<Atom3d ID="856" HasProperties="1" Mapping="409" Parent="43" UserID="234" DisplayStyle="Line" Hidden="1" XYZ="0.279199811914411,1.76945378603569,-0.780691191909281" Connections="857" ForcefieldType="h1" Charge="0.076" Components="H" Visible="0">
							<Properties Force="100.71357579321,474.314539676088,-658.656136069892" RelativeVelocity="-0.246518345586062,0.11351109587539,0.0298374697278829"/>
						</Atom3d>
						<Bond ID="857" Mapping="409" Parent="43" Hidden="1" Connects="847,856" Visible="0"/>
						<Atom3d ID="858" HasProperties="1" Mapping="409" Parent="43" UserID="235" DisplayStyle="Line" Hidden="1" XYZ="0.34484994715579,1.86724045242432,-0.803172118092308" Connections="859" ForcefieldType="h1" Charge="0.053" Components="H" Visible="0">
							<Properties Force="-567.078266466632,912.867408452563,-1111.35867251936" RelativeVelocity="-0.668205655051023,-0.551015233346264,-0.498561084832849"/>
						</Atom3d>
						<Bond ID="859" Mapping="409" Parent="43" Hidden="1" Connects="850,858" Visible="0"/>
						<Atom3d ID="860" HasProperties="1" Mapping="409" Parent="43" UserID="236" DisplayStyle="Line" Hidden="1" XYZ="0.393356263221641,1.8339035700722,-0.807701988682807" Connections="861" ForcefieldType="h1" Charge="0.053" Components="H" Visible="0">
							<Properties Force="-131.46013027184,-218.410145755754,-263.320552197143" RelativeVelocity="-0.0790881276592815,-0.452059016609334,0.0685378094954186"/>
						</Atom3d>
						<Bond ID="861" Mapping="409" Parent="43" Hidden="1" Connects="850,860" Visible="0"/>
						<Atom3d ID="862" HasProperties="1" Mapping="409" Parent="43" UserID="237" DisplayStyle="Line" Hidden="1" XYZ="0.376800820808612,1.86054849896775,-0.758898221995801" Connections="863" ForcefieldType="h1" Charge="0.053" Components="H" Visible="0">
							<Properties Force="-227.169213854564,-559.562931924015,-565.250072976524" RelativeVelocity="0.248727764912311,0.373278743218305,-0.732075477659137"/>
						</Atom3d>
						<Bond ID="863" Mapping="409" Parent="43" Hidden="1" Connects="850,862" Visible="0"/>
						<Atom3d ID="864" HasProperties="1" Mapping="409" Parent="43" UserID="238" DisplayStyle="Line" Hidden="1" XYZ="0.373496583672042,1.79719789735151,-0.722044712279532" Connections="865" ForcefieldType="h1" Charge="0.053" Components="H" Visible="0">
							<Properties Force="65.9017855787589,-221.682268513135,-4.35863944170001" RelativeVelocity="0.254275815304616,-0.119349806859302,0.16841965473134"/>
						</Atom3d>
						<Bond ID="865" Mapping="409" Parent="43" Hidden="1" Connects="852,864" Visible="0"/>
						<Atom3d ID="866" HasProperties="1" Mapping="409" Parent="43" UserID="239" DisplayStyle="Line" Hidden="1" XYZ="0.331567387264684,1.75605196073048,-0.733153515923124" Connections="867" ForcefieldType="h1" Charge="0.053" Components="H" Visible="0">
							<Properties Force="120.901507194586,356.153498854767,193.547270498324" RelativeVelocity="-0.44155748622779,-0.191469946326523,0.689895637727548"/>
						</Atom3d>
						<Bond ID="867" Mapping="409" Parent="43" Hidden="1" Connects="852,866" Visible="0"/>
						<Atom3d ID="868" HasProperties="1" Mapping="409" Parent="43" UserID="240" DisplayStyle="Line" Hidden="1" XYZ="0.317343117239569,1.80873775229319,-0.707503086372672" Connections="869" ForcefieldType="h1" Charge="0.053" Components="H" Visible="0">
							<Properties Force="746.914142605867,-553.475449220412,-924.732736718809" RelativeVelocity="-0.247609239469354,0.265431355595075,0.674919228505653"/>
						</Atom3d>
						<Bond ID="869" Mapping="409" Parent="43" Hidden="1" Connects="852,868" Visible="0"/>
						<Molecule ID="43" Mapping="409" Parent="2" Children="ci(25):23+847,5693,5892" Name="Sketch 25" XYZ="-0.213710230535641,-0.183180197594726,-0.22881914093289" Visible="0"/>
						<Atom3d ID="870" HasProperties="1" Mapping="409" Parent="45" UserID="241" DisplayStyle="Line" XYZ="-0.82406628204446,0.900488000027464,-0.0796825133880033" Connections="872,878,880" ForcefieldType="c3&apos;" Charge="0.374" Components="C" Visible="0">
							<Properties Force="-35.1645170064287,164.750021842852,283.356942316526" RelativeVelocity="0.263544902777933,0.0195938410544018,0.0600780807309595"/>
						</Atom3d>
						<Atom3d ID="871" HasProperties="1" Mapping="409" Parent="45" UserID="242" DisplayStyle="Line" XYZ="-0.859714851295384,0.921110355076354,-0.0631043457454683" Connections="872,874,876" ForcefieldType="n3m" Charge="-0.446" Components="N" Visible="0">
							<Properties Force="1306.70557236623,-511.734128589459,-111.608771238854" RelativeVelocity="-0.0513439651564768,0.13104862673733,0.240496425479405"/>
						</Atom3d>
						<Bond ID="872" Mapping="409" Parent="45" Connects="870,871" Visible="0"/>
						<Atom3d ID="873" HasProperties="1" Mapping="409" Parent="45" UserID="243" DisplayStyle="Line" XYZ="-0.897387025517092,0.929854808786104,-0.0889830642235203" Connections="874,882,884,886" ForcefieldType="c4" Charge="0.064" Components="C" Visible="0">
							<Properties Force="-92.281673750336,-1437.83992242722,-917.860467500734" RelativeVelocity="0.0621585262790937,0.297689900378947,0.0501567851361455"/>
						</Atom3d>
						<Bond ID="874" Mapping="409" Parent="45" Connects="871,873" Visible="0"/>
						<Atom3d ID="875" HasProperties="1" Mapping="409" Parent="45" UserID="244" DisplayStyle="Line" XYZ="-0.863120992818578,0.926899247508984,-0.0159368782572913" Connections="876,888,890,892" ForcefieldType="c4" Charge="0.064" Components="C" Visible="0">
							<Properties Force="1238.53730759344,927.475729501415,-239.66086845406" RelativeVelocity="-0.0802807443715687,0.2174197415037,0.130460921674331"/>
						</Atom3d>
						<Bond ID="876" Mapping="409" Parent="45" Connects="871,875" Visible="0"/>
						<Atom3d ID="877" HasProperties="1" Mapping="409" Parent="45" UserID="245" DisplayStyle="Line" XYZ="-0.817679731048133,0.887382484354794,-0.116577155224349" Connections="878" ForcefieldType="o1=" Charge="-0.45" Components="O" Visible="0">
							<Properties Force="-481.37078526036,270.810837395674,-47.820536598773" RelativeVelocity="-0.079990285271114,-0.00367771213730235,-0.158904017468374"/>
						</Atom3d>
						<Bond ID="878" Mapping="409" Parent="45" Connects="870,877" Type="Double" Visible="0"/>
						<Atom3d ID="879" HasProperties="1" Mapping="409" Parent="45" UserID="246" DisplayStyle="Line" Hidden="1" XYZ="-0.798229376949191,0.897048538064914,-0.0547627116951833" Connections="880" ForcefieldType="h1" Charge="0.076" Components="H" Visible="0">
							<Properties Force="-23.3478003810069,110.478806823355,-33.0573343095964" RelativeVelocity="-1.09947885638047,-0.161415908142866,-0.220677739977875"/>
						</Atom3d>
						<Bond ID="880" Mapping="409" Parent="45" Hidden="1" Connects="870,879" Visible="0"/>
						<Atom3d ID="881" HasProperties="1" Mapping="409" Parent="45" UserID="247" DisplayStyle="Line" Hidden="1" XYZ="-0.891229630751697,0.917412730583094,-0.123461259648699" Connections="882" ForcefieldType="h1" Charge="0.053" Components="H" Visible="0">
							<Properties Force="-135.291788511558,562.969314040933,603.087897488087" RelativeVelocity="-0.302600044494197,-0.570787089397726,-0.20416868140616"/>
						</Atom3d>
						<Bond ID="882" Mapping="409" Parent="45" Hidden="1" Connects="873,881" Visible="0"/>
						<Atom3d ID="883" HasProperties="1" Mapping="409" Parent="45" UserID="248" DisplayStyle="Line" Hidden="1" XYZ="-0.90592292276509,0.963875087485864,-0.0887009480448473" Connections="884" ForcefieldType="h1" Charge="0.053" Components="H" Visible="0">
							<Properties Force="-219.631286323268,464.40366535425,-30.3836229384296" RelativeVelocity="0.502414153391296,0.682233966664449,-0.0251273288548701"/>
						</Atom3d>
						<Bond ID="884" Mapping="409" Parent="45" Hidden="1" Connects="873,883" Visible="0"/>
						<Atom3d ID="885" HasProperties="1" Mapping="409" Parent="45" UserID="249" DisplayStyle="Line" Hidden="1" XYZ="-0.923992983735555,0.908485994072154,-0.0772226631782394" Connections="886" ForcefieldType="h1" Charge="0.053" Components="H" Visible="0">
							<Properties Force="-193.878752024737,387.616259423559,-0.382204322443451" RelativeVelocity="-0.39150449061711,0.0798347857229926,0.695970980312037"/>
						</Atom3d>
						<Bond ID="886" Mapping="409" Parent="45" Hidden="1" Connects="873,885" Visible="0"/>
						<Atom3d ID="887" HasProperties="1" Mapping="409" Parent="45" UserID="250" DisplayStyle="Line" Hidden="1" XYZ="-0.890860620156161,0.910758425451404,-0.00461091716273034" Connections="888" ForcefieldType="h1" Charge="0.053" Components="H" Visible="0">
							<Properties Force="-1192.23351909339,-623.070277485642,574.106472995732" RelativeVelocity="-1.01801041980602,0.0419404954864587,0.0666811386187193"/>
						</Atom3d>
						<Bond ID="888" Mapping="409" Parent="45" Hidden="1" Connects="875,887" Visible="0"/>
						<Atom3d ID="889" HasProperties="1" Mapping="409" Parent="45" UserID="251" DisplayStyle="Line" Hidden="1" XYZ="-0.866622249016858,0.962563923120584,-0.00915749352896136" Connections="890" ForcefieldType="h1" Charge="0.053" Components="H" Visible="0">
							<Properties Force="97.0286779396981,-350.351051337314,112.487048848003" RelativeVelocity="-0.424434995160803,-0.49215265515665,-1.1775591429161"/>
						</Atom3d>
						<Bond ID="890" Mapping="409" Parent="45" Hidden="1" Connects="875,889" Visible="0"/>
						<Atom3d ID="891" HasProperties="1" Mapping="409" Parent="45" UserID="252" DisplayStyle="Line" Hidden="1" XYZ="-0.83422791595963,0.913190512542064,0.00252431213085866" Connections="892" ForcefieldType="h1" Charge="0.053" Components="H" Visible="0">
							<Properties Force="-532.861732703315,403.85776549243,-512.94322526444" RelativeVelocity="-0.404790394564428,-0.0811665343813504,0.0519666464131344"/>
						</Atom3d>
						<Bond ID="892" Mapping="409" Parent="45" Hidden="1" Connects="875,891" Visible="0"/>
						<Molecule ID="45" Mapping="409" Parent="2" Children="ci(25):23+870,5694,5893" Name="Sketch 25" XYZ="-0.213710230535641,-0.183180197594726,-0.22881914093289" Visible="0"/>
						<Atom3d ID="893" HasProperties="1" Mapping="409" Parent="47" UserID="253" DisplayStyle="Line" XYZ="0.0855007642857646,-1.14835833775693,1.73183322705329" Connections="895,901,903" ForcefieldType="c3&apos;" Charge="0.374" Components="C" Visible="0">
							<Properties Force="-1446.21505842941,-1013.68986702732,-1039.17395486811" RelativeVelocity="-0.108387712745812,-0.00969235480985226,0.0507311502017017"/>
						</Atom3d>
						<Atom3d ID="894" HasProperties="1" Mapping="409" Parent="47" UserID="254" DisplayStyle="Line" XYZ="0.117710939187202,-1.14071054083346,1.75800833237122" Connections="895,897,899" ForcefieldType="n3m" Charge="-0.446" Components="N" Visible="0">
							<Properties Force="888.407525540559,-524.133953119413,902.243282279449" RelativeVelocity="-0.0837953897771781,0.0212020226047969,-0.109248104004799"/>
						</Atom3d>
						<Bond ID="895" Mapping="409" Parent="47" Connects="893,894" Visible="0"/>
						<Atom3d ID="896" HasProperties="1" Mapping="409" Parent="47" UserID="255" DisplayStyle="Line" XYZ="0.14342967806176,-1.17712111922057,1.77681352291332" Connections="897,905,907,909" ForcefieldType="c4" Charge="0.064" Components="C" Visible="0">
							<Properties Force="-713.993750327774,334.683631774097,-1203.62707224812" RelativeVelocity="-0.372105114828999,0.0678635382065938,-0.058058159176411"/>
						</Atom3d>
						<Bond ID="897" Mapping="409" Parent="47" Connects="894,896" Visible="0"/>
						<Atom3d ID="898" HasProperties="1" Mapping="409" Parent="47" UserID="256" DisplayStyle="Line" XYZ="0.133737623679436,-1.09756767958173,1.76533407652172" Connections="899,911,913,915" ForcefieldType="c4" Charge="0.064" Components="C" Visible="0">
							<Properties Force="1191.99978032431,-77.6229821245747,267.417516939259" RelativeVelocity="-0.351715850965868,-0.289164192038766,-0.131045533305532"/>
						</Atom3d>
						<Bond ID="899" Mapping="409" Parent="47" Connects="894,898" Visible="0"/>
						<Atom3d ID="900" HasProperties="1" Mapping="409" Parent="47" UserID="257" DisplayStyle="Line" XYZ="0.0719997708584436,-1.18427898709024,1.71925314769664" Connections="901" ForcefieldType="o1=" Charge="-0.45" Components="O" Visible="0">
							<Properties Force="565.448508227752,362.572306161665,572.937010330103" RelativeVelocity="0.132664241191227,0.147449574958523,-0.0282014991583102"/>
						</Atom3d>
						<Bond ID="901" Mapping="409" Parent="47" Connects="893,900" Type="Double" Visible="0"/>
						<Atom3d ID="902" HasProperties="1" Mapping="409" Parent="47" UserID="258" DisplayStyle="Line" Hidden="1" XYZ="0.0669236009644726,-1.11932847878289,1.72257784063284" Connections="903" ForcefieldType="h1" Charge="0.076" Components="H" Visible="0">
							<Properties Force="4.60717338109026,537.657392925441,-24.9237565268629" RelativeVelocity="-0.730473825932272,0.169352059184882,0.163255075795065"/>
						</Atom3d>
						<Bond ID="903" Mapping="409" Parent="47" Hidden="1" Connects="893,902" Visible="0"/>
						<Atom3d ID="904" HasProperties="1" Mapping="409" Parent="47" UserID="259" DisplayStyle="Line" Hidden="1" XYZ="0.162852712661667,-1.16628886835335,1.80367759392634" Connections="905" ForcefieldType="h1" Charge="0.053" Components="H" Visible="0">
							<Properties Force="106.261630095156,187.916025170063,656.927211624464" RelativeVelocity="-0.412954628103142,-0.41526093080321,-0.637426113240316"/>
						</Atom3d>
						<Bond ID="905" Mapping="409" Parent="47" Hidden="1" Connects="896,904" Visible="0"/>
						<Atom3d ID="906" HasProperties="1" Mapping="409" Parent="47" UserID="260" DisplayStyle="Line" Hidden="1" XYZ="0.166164983381463,-1.18785708019953,1.75124676303726" Connections="907" ForcefieldType="h1" Charge="0.053" Components="H" Visible="0">
							<Properties Force="-64.8966370948862,-381.669409046632,82.0353183312053" RelativeVelocity="-0.402012715776313,-0.858407136817303,-0.534908598669209"/>
						</Atom3d>
						<Bond ID="907" Mapping="409" Parent="47" Hidden="1" Connects="896,906" Visible="0"/>
						<Atom3d ID="908" HasProperties="1" Mapping="409" Parent="47" UserID="261" DisplayStyle="Line" Hidden="1" XYZ="0.118992013595344,-1.20116444652904,1.78639079025504" Connections="909" ForcefieldType="h1" Charge="0.053" Components="H" Visible="0">
							<Properties Force="319.060765535883,-340.290399352581,81.1162465825345" RelativeVelocity="-0.314529743605236,0.0541735673652626,0.422794303229619"/>
						</Atom3d>
						<Bond ID="909" Mapping="409" Parent="47" Hidden="1" Connects="896,908" Visible="0"/>
						<Atom3d ID="910" HasProperties="1" Mapping="409" Parent="47" UserID="262" DisplayStyle="Line" Hidden="1" XYZ="0.145733302924425,-1.08239985448309,1.73480810294656" Connections="911" ForcefieldType="h1" Charge="0.053" Components="H" Visible="0">
							<Properties Force="-88.2174017866364,10.6460194373386,194.308079962603" RelativeVelocity="0.540185445973593,0.309786533251095,-0.306007981353528"/>
						</Atom3d>
						<Bond ID="911" Mapping="409" Parent="47" Hidden="1" Connects="898,910" Visible="0"/>
						<Atom3d ID="912" HasProperties="1" Mapping="409" Parent="47" UserID="263" DisplayStyle="Line" Hidden="1" XYZ="0.162334498482862,-1.10212686212405,1.78853014766756" Connections="913" ForcefieldType="h1" Charge="0.053" Components="H" Visible="0">
							<Properties Force="-514.062647257598,511.353578309188,-463.278827730803" RelativeVelocity="-0.199557500862718,0.715163091045028,-0.0454774994021501"/>
						</Atom3d>
						<Bond ID="913" Mapping="409" Parent="47" Hidden="1" Connects="898,912" Visible="0"/>
						<Atom3d ID="914" HasProperties="1" Mapping="409" Parent="47" UserID="264" DisplayStyle="Line" Hidden="1" XYZ="0.109794102814505,-1.07740114920911,1.78109144934018" Connections="915" ForcefieldType="h1" Charge="0.053" Components="H" Visible="0">
							<Properties Force="-358.902632246688,381.186495807362,172.444768635002" RelativeVelocity="0.607871947632791,-0.563112701384329,0.264739964960188"/>
						</Atom3d>
						<Bond ID="915" Mapping="409" Parent="47" Hidden="1" Connects="898,914" Visible="0"/>
						<Molecule ID="47" Mapping="409" Parent="2" Children="ci(25):23+893,5695,5894" Name="Sketch 25" XYZ="-0.213710230535641,-0.183180197594726,-0.22881914093289" Visible="0"/>
						<Atom3d ID="916" HasProperties="1" Mapping="409" Parent="49" UserID="265" DisplayStyle="Line" XYZ="1.76612731888954,0.104692143817531,-0.53997466337483" Connections="918,924,926" ForcefieldType="c3&apos;" Charge="0.374" Components="C" Visible="0">
							<Properties Force="2161.80295198065,1245.39147347496,-2090.39895423823" RelativeVelocity="0.0446569238703343,-0.0452210268416458,-0.149653212590884"/>
						</Atom3d>
						<Atom3d ID="917" HasProperties="1" Mapping="409" Parent="49" UserID="266" DisplayStyle="Line" XYZ="1.76313262413648,0.0727265825545309,-0.568618321840719" Connections="918,920,922" ForcefieldType="n3m" Charge="-0.446" Components="N" Visible="0">
							<Properties Force="-1054.87534279406,54.8839143071086,347.65071285766" RelativeVelocity="0.108715842329908,-0.152237256331468,0.038647431543374"/>
						</Atom3d>
						<Bond ID="918" Mapping="409" Parent="49" Connects="916,917" Visible="0"/>
						<Atom3d ID="919" HasProperties="1" Mapping="409" Parent="49" UserID="267" DisplayStyle="Line" XYZ="1.72767016531104,0.0411255187600779,-0.560108572392277" Connections="920,928,930,932" ForcefieldType="c4" Charge="0.064" Components="C" Visible="0">
							<Properties Force="440.593849824935,-110.963269876882,-830.967553763642" RelativeVelocity="-0.269821435020587,-0.125774922716437,-0.218151297973307"/>
						</Atom3d>
						<Bond ID="920" Mapping="409" Parent="49" Connects="917,919" Visible="0"/>
						<Atom3d ID="921" HasProperties="1" Mapping="409" Parent="49" UserID="268" DisplayStyle="Line" XYZ="1.79900338499721,0.0635039033117219,-0.598813141545397" Connections="922,934,936,938" ForcefieldType="c4" Charge="0.064" Components="C" Visible="0">
							<Properties Force="61.4668428311708,-1756.69380279778,-565.660840474451" RelativeVelocity="0.0155996674552052,0.0302512078088738,0.288117326164541"/>
						</Atom3d>
						<Bond ID="922" Mapping="409" Parent="49" Connects="917,921" Visible="0"/>
						<Atom3d ID="923" HasProperties="1" Mapping="409" Parent="49" UserID="269" DisplayStyle="Line" XYZ="1.74222315446142,0.115942032834279,-0.512161058909676" Connections="924" ForcefieldType="o1=" Charge="-0.45" Components="O" Visible="0">
							<Properties Force="-1513.43464816981,-67.0009482429819,1697.67062180333" RelativeVelocity="-0.209706145758772,-0.146058020763886,0.00182209900175776"/>
						</Atom3d>
						<Bond ID="924" Mapping="409" Parent="49" Connects="916,923" Type="Double" Visible="0"/>
						<Atom3d ID="925" HasProperties="1" Mapping="409" Parent="49" UserID="270" DisplayStyle="Line" Hidden="1" XYZ="1.79347337327576,0.127463956107403,-0.5507377953654" Connections="926" ForcefieldType="h1" Charge="0.076" Components="H" Visible="0">
							<Properties Force="-28.6553893840555,-319.407260343704,251.345557524346" RelativeVelocity="0.13343280612212,0.460311632591533,-0.367677451201356"/>
						</Atom3d>
						<Bond ID="926" Mapping="409" Parent="49" Hidden="1" Connects="916,925" Visible="0"/>
						<Atom3d ID="927" HasProperties="1" Mapping="409" Parent="49" UserID="271" DisplayStyle="Line" Hidden="1" XYZ="1.70982327453416,0.0331835659805069,-0.590988738594099" Connections="928" ForcefieldType="h1" Charge="0.053" Components="H" Visible="0">
							<Properties Force="321.835957608721,-65.7660534554919,320.566463803755" RelativeVelocity="-0.406124205918151,0.0555987559231272,0.489701745637936"/>
						</Atom3d>
						<Bond ID="928" Mapping="409" Parent="49" Hidden="1" Connects="919,927" Visible="0"/>
						<Atom3d ID="929" HasProperties="1" Mapping="409" Parent="49" UserID="272" DisplayStyle="Line" Hidden="1" XYZ="1.70288780519206,0.0514642492055289,-0.536607950928461" Connections="930" ForcefieldType="h1" Charge="0.053" Components="H" Visible="0">
							<Properties Force="131.504713537493,422.700511957642,1.48740819347812" RelativeVelocity="-0.162906423800662,0.482205784515363,0.0121243240984727"/>
						</Atom3d>
						<Bond ID="930" Mapping="409" Parent="49" Hidden="1" Connects="919,929" Visible="0"/>
						<Atom3d ID="931" HasProperties="1" Mapping="409" Parent="49" UserID="273" DisplayStyle="Line" Hidden="1" XYZ="1.74435350992988,0.0134009007218269,-0.546015187801124" Connections="932" ForcefieldType="h1" Charge="0.053" Components="H" Visible="0">
							<Properties Force="-161.076021784463,-571.253920702673,34.3463770895535" RelativeVelocity="-0.268697925429925,-0.379253144996883,-0.310932196553952"/>
						</Atom3d>
						<Bond ID="932" Mapping="409" Parent="49" Hidden="1" Connects="919,931" Visible="0"/>
						<Atom3d ID="933" HasProperties="1" Mapping="409" Parent="49" UserID="274" DisplayStyle="Line" Hidden="1" XYZ="1.78521360582623,0.0455367529373809,-0.629271537128405" Connections="934" ForcefieldType="h1" Charge="0.053" Components="H" Visible="0">
							<Properties Force="446.531056427561,274.800078884838,1037.83243144079" RelativeVelocity="-0.574946806679219,1.0510321637826,-0.101090672889216"/>
						</Atom3d>
						<Bond ID="934" Mapping="409" Parent="49" Hidden="1" Connects="921,933" Visible="0"/>
						<Atom3d ID="935" HasProperties="1" Mapping="409" Parent="49" UserID="275" DisplayStyle="Line" Hidden="1" XYZ="1.82358820538349,0.0393658500752029,-0.58219968248606" Connections="936" ForcefieldType="h1" Charge="0.053" Components="H" Visible="0">
							<Properties Force="-585.294745529142,911.06132029948,-714.212839473742" RelativeVelocity="-0.758039289841736,-0.286209739846346,0.50475461619447"/>
						</Atom3d>
						<Bond ID="936" Mapping="409" Parent="49" Hidden="1" Connects="921,935" Visible="0"/>
						<Atom3d ID="937" HasProperties="1" Mapping="409" Parent="49" UserID="276" DisplayStyle="Line" Hidden="1" XYZ="1.81460702281434,0.0924519178041009,-0.613707178610879" Connections="938" ForcefieldType="h1" Charge="0.053" Components="H" Visible="0">
							<Properties Force="-33.4910607360993,-3.58952187958997,529.921632386856" RelativeVelocity="0.677941029355891,-0.599529306003311,0.152825814427966"/>
						</Atom3d>
						<Bond ID="938" Mapping="409" Parent="49" Hidden="1" Connects="921,937" Visible="0"/>
						<Molecule ID="49" Mapping="409" Parent="2" Children="ci(25):23+916,5696,5895" Name="Sketch 25" XYZ="-0.213710230535641,-0.183180197594726,-0.22881914093289" Visible="0"/>
						<Atom3d ID="939" HasProperties="1" Mapping="409" Parent="51" UserID="277" DisplayStyle="Line" XYZ="1.29309446893682,0.168469395974837,0.237255401761745" Connections="941,947,949" ForcefieldType="c3&apos;" Charge="0.374" Components="C" Visible="0">
							<Properties Force="-1318.59342533097,1023.45903315587,169.059287733191" RelativeVelocity="-0.0520123967783724,0.180499885064687,0.0253081461133534"/>
						</Atom3d>
						<Atom3d ID="940" HasProperties="1" Mapping="409" Parent="51" UserID="278" DisplayStyle="Line" XYZ="1.2666757075966,0.138934478567745,0.218099011876171" Connections="941,943,945" ForcefieldType="n3m" Charge="-0.446" Components="N" Visible="0">
							<Properties Force="162.502991784825,-593.27574092205,-961.731721054665" RelativeVelocity="0.184356777913159,-0.147091010501479,0.163760031623335"/>
						</Atom3d>
						<Bond ID="941" Mapping="409" Parent="51" Connects="939,940" Visible="0"/>
						<Atom3d ID="942" HasProperties="1" Mapping="409" Parent="51" UserID="279" DisplayStyle="Line" XYZ="1.22280774330857,0.151058023222271,0.202202119813086" Connections="943,951,953,955" ForcefieldType="c4" Charge="0.064" Components="C" Visible="0">
							<Properties Force="-108.074844314149,59.8864898683134,-187.269916660714" RelativeVelocity="0.00885756345969701,-0.114866951222886,0.024774844791721"/>
						</Atom3d>
						<Bond ID="943" Mapping="409" Parent="51" Connects="940,942" Visible="0"/>
						<Atom3d ID="944" HasProperties="1" Mapping="409" Parent="51" UserID="280" DisplayStyle="Line" XYZ="1.29052311748655,0.106249790731263,0.191272867916993" Connections="945,957,959,961" ForcefieldType="c4" Charge="0.064" Components="C" Visible="0">
							<Properties Force="-19.7246202847419,725.823989142566,247.961658479404" RelativeVelocity="0.131549596991405,0.283272805757407,-0.186155901663861"/>
						</Atom3d>
						<Bond ID="945" Mapping="409" Parent="51" Connects="940,944" Visible="0"/>
						<Atom3d ID="946" HasProperties="1" Mapping="409" Parent="51" UserID="281" DisplayStyle="Line" XYZ="1.27967430929593,0.201550114383999,0.255850614990092" Connections="947" ForcefieldType="o1=" Charge="-0.45" Components="O" Visible="0">
							<Properties Force="647.669150877474,-783.190190049198,-322.919758674419" RelativeVelocity="-0.156137826157397,-0.00386964608285978,0.116980799481272"/>
						</Atom3d>
						<Bond ID="947" Mapping="409" Parent="51" Connects="939,946" Type="Double" Visible="0"/>
						<Atom3d ID="948" HasProperties="1" Mapping="409" Parent="51" UserID="282" DisplayStyle="Line" Hidden="1" XYZ="1.32745175741697,0.160444278952944,0.231459591264467" Connections="949" ForcefieldType="h1" Charge="0.076" Components="H" Visible="0">
							<Properties Force="495.846020169805,130.870148418908,380.332942087816" RelativeVelocity="0.180298553263639,0.363166654454391,0.611975023363046"/>
						</Atom3d>
						<Bond ID="949" Mapping="409" Parent="51" Hidden="1" Connects="939,948" Visible="0"/>
						<Atom3d ID="950" HasProperties="1" Mapping="409" Parent="51" UserID="283" DisplayStyle="Line" Hidden="1" XYZ="1.19977556238986,0.123459184035998,0.199842331149041" Connections="951" ForcefieldType="h1" Charge="0.053" Components="H" Visible="0">
							<Properties Force="292.98842716165,-179.813994414209,303.728181147398" RelativeVelocity="0.824454210486707,-1.31561562234885,0.125862478175419"/>
						</Atom3d>
						<Bond ID="951" Mapping="409" Parent="51" Hidden="1" Connects="942,950" Visible="0"/>
						<Atom3d ID="952" HasProperties="1" Mapping="409" Parent="51" UserID="284" DisplayStyle="Line" Hidden="1" XYZ="1.22029060041616,0.165960163289441,0.168808978271775" Connections="953" ForcefieldType="h1" Charge="0.053" Components="H" Visible="0">
							<Properties Force="482.286030063803,6.98533076453212,401.098521059344" RelativeVelocity="0.533237271001182,-0.114763095804658,-0.40633381978561"/>
						</Atom3d>
						<Bond ID="953" Mapping="409" Parent="51" Hidden="1" Connects="942,952" Visible="0"/>
						<Atom3d ID="954" HasProperties="1" Mapping="409" Parent="51" UserID="285" DisplayStyle="Line" Hidden="1" XYZ="1.2104468358768,0.173882889389637,0.225775275730414" Connections="955" ForcefieldType="h1" Charge="0.053" Components="H" Visible="0">
							<Properties Force="-431.389971041541,362.442698697384,186.349836611162" RelativeVelocity="-0.410169475633437,-0.716780606810877,1.28202747520438"/>
						</Atom3d>
						<Bond ID="955" Mapping="409" Parent="51" Hidden="1" Connects="942,954" Visible="0"/>
						<Atom3d ID="956" HasProperties="1" Mapping="409" Parent="51" UserID="286" DisplayStyle="Line" Hidden="1" XYZ="1.27045901238536,0.0764326630657859,0.18901554392172" Connections="957" ForcefieldType="h1" Charge="0.053" Components="H" Visible="0">
							<Properties Force="259.251641811184,34.664540513172,-47.7460177496435" RelativeVelocity="0.286310861470671,-1.38428690268033,0.645745958556804"/>
						</Atom3d>
						<Bond ID="957" Mapping="409" Parent="51" Hidden="1" Connects="944,956" Visible="0"/>
						<Atom3d ID="958" HasProperties="1" Mapping="409" Parent="51" UserID="287" DisplayStyle="Line" Hidden="1" XYZ="1.32273737736327,0.101207867179591,0.207300645002743" Connections="959" ForcefieldType="h1" Charge="0.053" Components="H" Visible="0">
							<Properties Force="-350.653075493754,-392.094728751266,-313.704220385702" RelativeVelocity="-0.741290556323662,-0.1362587223374,0.152654366983594"/>
						</Atom3d>
						<Bond ID="959" Mapping="409" Parent="51" Hidden="1" Connects="944,958" Visible="0"/>
						<Atom3d ID="960" HasProperties="1" Mapping="409" Parent="51" UserID="288" DisplayStyle="Line" Hidden="1" XYZ="1.29677510631851,0.120857110109416,0.158695707934503" Connections="961" ForcefieldType="h1" Charge="0.053" Components="H" Visible="0">
							<Properties Force="-39.1977760849877,-395.668375257003,95.1220613409247" RelativeVelocity="0.49052371094028,-0.504746353850612,0.0723312271646536"/>
						</Atom3d>
						<Bond ID="961" Mapping="409" Parent="51" Hidden="1" Connects="944,960" Visible="0"/>
						<Molecule ID="51" Mapping="409" Parent="2" Children="ci(25):23+939,5697,5896" Name="Sketch 25" XYZ="0.2149201880187,-0.138700751147752,-0.228819140932893" Visible="0"/>
						<Atom3d ID="962" HasProperties="1" Mapping="409" Parent="53" UserID="289" DisplayStyle="Line" XYZ="1.7657933126601,-0.294428054431997,0.232443054439367" Connections="964,970,972" ForcefieldType="c3&apos;" Charge="0.374" Components="C" Visible="0">
							<Properties Force="-523.930113825274,-27.5767443072869,-1083.48608853045" RelativeVelocity="0.0230637484842284,0.223522898707971,-0.128207260784223"/>
						</Atom3d>
						<Atom3d ID="963" HasProperties="1" Mapping="409" Parent="53" UserID="290" DisplayStyle="Line" XYZ="1.74740492426195,-0.262794631681241,0.208618810495703" Connections="964,966,968" ForcefieldType="n3m" Charge="-0.446" Components="N" Visible="0">
							<Properties Force="-107.831979685634,353.183054650984,162.062921820251" RelativeVelocity="0.00602073811929582,0.0416813952176597,-0.161189698721587"/>
						</Atom3d>
						<Bond ID="964" Mapping="409" Parent="53" Connects="962,963" Visible="0"/>
						<Atom3d ID="965" HasProperties="1" Mapping="409" Parent="53" UserID="291" DisplayStyle="Line" XYZ="1.74864865888149,-0.218935873442774,0.226266194342176" Connections="966,974,976,978" ForcefieldType="c4" Charge="0.064" Components="C" Visible="0">
							<Properties Force="-288.751855603066,-80.9490304292291,1326.45961677934" RelativeVelocity="-0.126920425885402,0.25478170691885,0.126077520451505"/>
						</Atom3d>
						<Bond ID="966" Mapping="409" Parent="53" Connects="963,965" Visible="0"/>
						<Atom3d ID="967" HasProperties="1" Mapping="409" Parent="53" UserID="292" DisplayStyle="Line" XYZ="1.71174530779551,-0.27032152962798,0.178651147610971" Connections="968,980,982,984" ForcefieldType="c4" Charge="0.064" Components="C" Visible="0">
							<Properties Force="293.218693396214,-382.545589582704,514.040702942155" RelativeVelocity="0.0780976346051584,0.0772831163266174,0.170963904153891"/>
						</Atom3d>
						<Bond ID="968" Mapping="409" Parent="53" Connects="963,967" Visible="0"/>
						<Atom3d ID="969" HasProperties="1" Mapping="409" Parent="53" UserID="293" DisplayStyle="Line" XYZ="1.78933650686613,-0.288156756420175,0.262868708315445" Connections="970" ForcefieldType="o1=" Charge="-0.45" Components="O" Visible="0">
							<Properties Force="687.619657364668,-54.7636107624038,868.809024941159" RelativeVelocity="0.00542042099963856,0.0709797436437256,-0.0186681932150457"/>
						</Atom3d>
						<Bond ID="970" Mapping="409" Parent="53" Connects="962,969" Type="Double" Visible="0"/>
						<Atom3d ID="971" HasProperties="1" Mapping="409" Parent="53" UserID="294" DisplayStyle="Line" Hidden="1" XYZ="1.75826304598326,-0.32668456351675,0.21801409469252" Connections="972" ForcefieldType="h1" Charge="0.076" Components="H" Visible="0">
							<Properties Force="54.5454157551111,-333.421893091827,114.609731918676" RelativeVelocity="0.0630480270313401,-0.305382300130189,-0.358391144483998"/>
						</Atom3d>
						<Bond ID="972" Mapping="409" Parent="53" Hidden="1" Connects="962,971" Visible="0"/>
						<Atom3d ID="973" HasProperties="1" Mapping="409" Parent="53" UserID="295" DisplayStyle="Line" Hidden="1" XYZ="1.74215342578349,-0.194165325382711,0.20247499317019" Connections="974" ForcefieldType="h1" Charge="0.053" Components="H" Visible="0">
							<Properties Force="326.55820979367,279.03011048566,-694.896363933744" RelativeVelocity="-0.608404148547499,0.00809382844467984,0.739163271201745"/>
						</Atom3d>
						<Bond ID="974" Mapping="409" Parent="53" Hidden="1" Connects="965,973" Visible="0"/>
						<Atom3d ID="975" HasProperties="1" Mapping="409" Parent="53" UserID="296" DisplayStyle="Line" Hidden="1" XYZ="1.77956053477586,-0.213896289846598,0.245067380127892" Connections="976" ForcefieldType="h1" Charge="0.053" Components="H" Visible="0">
							<Properties Force="-400.07120531501,170.749435363365,-384.835953471524" RelativeVelocity="0.738554715237214,-0.323226031459129,0.197317806831116"/>
						</Atom3d>
						<Bond ID="976" Mapping="409" Parent="53" Hidden="1" Connects="965,975" Visible="0"/>
						<Atom3d ID="977" HasProperties="1" Mapping="409" Parent="53" UserID="297" DisplayStyle="Line" Hidden="1" XYZ="1.7203481233725,-0.213189723821383,0.248900517574883" Connections="978" ForcefieldType="h1" Charge="0.053" Components="H" Visible="0">
							<Properties Force="396.3942919852,-195.152359444912,19.5833509479721" RelativeVelocity="-0.353607536996452,0.314390643585544,0.730239306044595"/>
						</Atom3d>
						<Bond ID="978" Mapping="409" Parent="53" Hidden="1" Connects="965,977" Visible="0"/>
						<Atom3d ID="979" HasProperties="1" Mapping="409" Parent="53" UserID="298" DisplayStyle="Line" Hidden="1" XYZ="1.70655930191573,-0.305168341367324,0.176200041070063" Connections="980" ForcefieldType="h1" Charge="0.053" Components="H" Visible="0">
							<Properties Force="-170.762233133777,-289.874534923489,-90.5413890944394" RelativeVelocity="1.07112995535906,0.762782181594099,0.398050408866223"/>
						</Atom3d>
						<Bond ID="980" Mapping="409" Parent="53" Hidden="1" Connects="967,979" Visible="0"/>
						<Atom3d ID="981" HasProperties="1" Mapping="409" Parent="53" UserID="299" DisplayStyle="Line" Hidden="1" XYZ="1.72238462362328,-0.258763620201035,0.147242168286312" Connections="982" ForcefieldType="h1" Charge="0.053" Components="H" Visible="0">
							<Properties Force="-189.027323518595,323.351554698048,-525.483541751713" RelativeVelocity="-0.192243137367374,0.304897920654514,0.775043777495902"/>
						</Atom3d>
						<Bond ID="982" Mapping="409" Parent="53" Hidden="1" Connects="967,981" Visible="0"/>
						<Atom3d ID="983" HasProperties="1" Mapping="409" Parent="53" UserID="300" DisplayStyle="Line" Hidden="1" XYZ="1.6817210791881,-0.255144981138803,0.1911525774867" Connections="984" ForcefieldType="h1" Charge="0.053" Components="H" Visible="0">
							<Properties Force="-45.9035736408938,63.7023921925721,-231.637373550453" RelativeVelocity="0.102249442694129,0.755869800457149,0.610855623822944"/>
						</Atom3d>
						<Bond ID="984" Mapping="409" Parent="53" Hidden="1" Connects="967,983" Visible="0"/>
						<Molecule ID="53" Mapping="409" Parent="2" Children="ci(25):23+962,5698,5897" Name="Sketch 25" XYZ="-0.213710230535641,-0.183180197594726,-0.22881914093289" Visible="0"/>
						<Atom3d ID="985" HasProperties="1" Mapping="409" Parent="55" UserID="301" DisplayStyle="Line" XYZ="0.934807432465558,-0.145252468298777,-0.688095480856952" Connections="987,993,995" ForcefieldType="c3&apos;" Charge="0.374" Components="C" Visible="0">
							<Properties Force="1320.75770668034,-646.463971367016,-1765.23643216481" RelativeVelocity="-0.10397788062346,-0.0275303063914355,-0.235205342304987"/>
						</Atom3d>
						<Atom3d ID="986" HasProperties="1" Mapping="409" Parent="55" UserID="302" DisplayStyle="Line" XYZ="0.973568399208958,-0.133345522812381,-0.672775010213954" Connections="987,989,991" ForcefieldType="n3m" Charge="-0.446" Components="N" Visible="0">
							<Properties Force="-1198.7071440111,272.522244109672,1631.17835072101" RelativeVelocity="0.16204379448153,-0.0017449961518086,-0.116918726780033"/>
						</Atom3d>
						<Bond ID="987" Mapping="409" Parent="55" Connects="985,986" Visible="0"/>
						<Atom3d ID="988" HasProperties="1" Mapping="409" Parent="55" UserID="303" DisplayStyle="Line" XYZ="0.969564780279718,-0.127050852797299,-0.624871264577591" Connections="989,997,999,1001" ForcefieldType="c4" Charge="0.064" Components="C" Visible="0">
							<Properties Force="1840.93158010301,1080.53752911767,46.8925960436045" RelativeVelocity="-0.361686047301393,0.0969621085273257,-0.146652804062346"/>
						</Atom3d>
						<Bond ID="989" Mapping="409" Parent="55" Connects="986,988" Visible="0"/>
						<Atom3d ID="990" HasProperties="1" Mapping="409" Parent="55" UserID="304" DisplayStyle="Line" XYZ="1.01403625714425,-0.135720537773755,-0.696720800833928" Connections="991,1003,1005,1007" ForcefieldType="c4" Charge="0.064" Components="C" Visible="0">
							<Properties Force="-1015.62989936834,-1645.54281919707,-322.103963914052" RelativeVelocity="0.0210548936272089,0.0086882350916828,-0.0167653340131252"/>
						</Atom3d>
						<Bond ID="991" Mapping="409" Parent="55" Connects="986,990" Visible="0"/>
						<Atom3d ID="992" HasProperties="1" Mapping="409" Parent="55" UserID="305" DisplayStyle="Line" XYZ="0.900955645899609,-0.143549229615807,-0.669537814045113" Connections="993" ForcefieldType="o1=" Charge="-0.45" Components="O" Visible="0">
							<Properties Force="-1553.90951656933,99.1784093732663,846.054072976835" RelativeVelocity="-0.0229373918577416,-0.00164645294004482,-0.113634903747735"/>
						</Atom3d>
						<Bond ID="993" Mapping="409" Parent="55" Connects="985,992" Type="Double" Visible="0"/>
						<Atom3d ID="994" HasProperties="1" Mapping="409" Parent="55" UserID="306" DisplayStyle="Line" Hidden="1" XYZ="0.938692922571869,-0.16025234845933,-0.721232563189388" Connections="995" ForcefieldType="h1" Charge="0.076" Components="H" Visible="0">
							<Properties Force="-198.290706280823,168.549069331873,-61.6302256459584" RelativeVelocity="-1.25531198017912,-0.699428908831269,-0.181317183288473"/>
						</Atom3d>
						<Bond ID="995" Mapping="409" Parent="55" Hidden="1" Connects="985,994" Visible="0"/>
						<Atom3d ID="996" HasProperties="1" Mapping="409" Parent="55" UserID="307" DisplayStyle="Line" Hidden="1" XYZ="0.964756225718778,-0.156884209439194,-0.606646419513866" Connections="997" ForcefieldType="h1" Charge="0.053" Components="H" Visible="0">
							<Properties Force="13.5499839712947,-464.165127185864,57.6910145311357" RelativeVelocity="-0.698764517137832,-0.100664506083795,-0.206751086929641"/>
						</Atom3d>
						<Bond ID="997" Mapping="409" Parent="55" Hidden="1" Connects="988,996" Visible="0"/>
						<Atom3d ID="998" HasProperties="1" Mapping="409" Parent="55" UserID="308" DisplayStyle="Line" Hidden="1" XYZ="0.942712296538319,-0.104314410178674,-0.615075589574754" Connections="999" ForcefieldType="h1" Charge="0.053" Components="H" Visible="0">
							<Properties Force="427.335547269454,-112.266221158353,-352.183817506781" RelativeVelocity="0.457056716173111,0.373798950777719,-0.0847338849727727"/>
						</Atom3d>
						<Bond ID="999" Mapping="409" Parent="55" Hidden="1" Connects="988,998" Visible="0"/>
						<Atom3d ID="1000" HasProperties="1" Mapping="409" Parent="55" UserID="309" DisplayStyle="Line" Hidden="1" XYZ="1.00317618940644,-0.11303017724331,-0.614400634761295" Connections="1001" ForcefieldType="h1" Charge="0.053" Components="H" Visible="0">
							<Properties Force="-1133.68387780425,-286.061265427344,-1.88843629406818" RelativeVelocity="0.61676458711201,0.603828567784469,-0.262804576033084"/>
						</Atom3d>
						<Bond ID="1001" Mapping="409" Parent="55" Hidden="1" Connects="988,1000" Visible="0"/>
						<Atom3d ID="1002" HasProperties="1" Mapping="409" Parent="55" UserID="310" DisplayStyle="Line" Hidden="1" XYZ="1.03116249237505,-0.106680798765699,-0.692296882125467" Connections="1003" ForcefieldType="h1" Charge="0.053" Components="H" Visible="0">
							<Properties Force="872.112626193504,1134.72459584391,89.2851126617626" RelativeVelocity="-0.00700209729732503,0.0172554300953275,-0.940210055028616"/>
						</Atom3d>
						<Bond ID="1003" Mapping="409" Parent="55" Hidden="1" Connects="990,1002" Visible="0"/>
						<Atom3d ID="1004" HasProperties="1" Mapping="409" Parent="55" UserID="311" DisplayStyle="Line" Hidden="1" XYZ="1.00170565434673,-0.139181106945308,-0.730835521838036" Connections="1005" ForcefieldType="h1" Charge="0.053" Components="H" Visible="0">
							<Properties Force="755.042579924586,-73.1985692589056,280.130447394662" RelativeVelocity="0.231980835396427,0.0496293105724563,-0.068230682570376"/>
						</Atom3d>
						<Bond ID="1005" Mapping="409" Parent="55" Hidden="1" Connects="990,1004" Visible="0"/>
						<Atom3d ID="1006" HasProperties="1" Mapping="409" Parent="55" UserID="312" DisplayStyle="Line" Hidden="1" XYZ="1.0333490042603,-0.164781696600627,-0.685552836083861" Connections="1007" ForcefieldType="h1" Charge="0.053" Components="H" Visible="0">
							<Properties Force="-92.7104879650083,386.878405236172,-321.185337082065" RelativeVelocity="-0.387362764947259,-0.64071326334945,0.267324647104736"/>
						</Atom3d>
						<Bond ID="1007" Mapping="409" Parent="55" Hidden="1" Connects="990,1006" Visible="0"/>
						<Molecule ID="55" Mapping="409" Parent="2" Children="ci(25):23+985,5699,5898" Name="Sketch 25" XYZ="-0.213710230535641,-0.183180197594726,-0.22881914093289" Visible="0"/>
						<Atom3d ID="1008" HasProperties="1" Mapping="409" Parent="57" UserID="313" DisplayStyle="Line" XYZ="0.305688515413151,-0.0243303986590121,1.13943420095117" Connections="1010,1016,1018" ForcefieldType="c3&apos;" Charge="0.374" Components="C" Visible="0">
							<Properties Force="81.4358176009974,-47.1901747834497,785.254390230225" RelativeVelocity="0.252236183360433,0.0496102864109367,0.22670806057917"/>
						</Atom3d>
						<Atom3d ID="1009" HasProperties="1" Mapping="409" Parent="57" UserID="314" DisplayStyle="Line" XYZ="0.301739169947773,-0.0308838247636171,1.18397838925846" Connections="1010,1012,1014" ForcefieldType="n3m" Charge="-0.446" Components="N" Visible="0">
							<Properties Force="470.427480166104,958.650802255191,608.510224310314" RelativeVelocity="0.0351157038280253,-0.127078541688527,-0.104827305297253"/>
						</Atom3d>
						<Bond ID="1010" Mapping="409" Parent="57" Connects="1008,1009" Visible="0"/>
						<Atom3d ID="1011" HasProperties="1" Mapping="409" Parent="57" UserID="315" DisplayStyle="Line" XYZ="0.322797983964143,-0.00363305292874815,1.21953479800505" Connections="1012,1020,1022,1024" ForcefieldType="c4" Charge="0.064" Components="C" Visible="0">
							<Properties Force="1605.60407668122,460.202377597657,-2376.38353298525" RelativeVelocity="0.0461220285093878,0.137601956325786,-0.0372938843980065"/>
						</Atom3d>
						<Bond ID="1012" Mapping="409" Parent="57" Connects="1009,1011" Visible="0"/>
						<Atom3d ID="1013" HasProperties="1" Mapping="409" Parent="57" UserID="316" DisplayStyle="Line" XYZ="0.276489590585951,-0.0643126178778981,1.20539971559993" Connections="1014,1026,1028,1030" ForcefieldType="c4" Charge="0.064" Components="C" Visible="0">
							<Properties Force="360.782246041153,-1339.22305114988,320.514178175497" RelativeVelocity="0.187527693645678,0.0736942838549503,0.151615539487291"/>
						</Atom3d>
						<Bond ID="1014" Mapping="409" Parent="57" Connects="1009,1013" Visible="0"/>
						<Atom3d ID="1015" HasProperties="1" Mapping="409" Parent="57" UserID="317" DisplayStyle="Line" XYZ="0.322731920120196,0.00742674526425487,1.12242923094793" Connections="1016" ForcefieldType="o1=" Charge="-0.45" Components="O" Visible="0">
							<Properties Force="-342.612932279051,-567.316355818117,427.682412391678" RelativeVelocity="-0.103348818787023,0.0137973374579859,-0.208724110864091"/>
						</Atom3d>
						<Bond ID="1016" Mapping="409" Parent="57" Connects="1008,1015" Type="Double" Visible="0"/>
						<Atom3d ID="1017" HasProperties="1" Mapping="409" Parent="57" UserID="318" DisplayStyle="Line" Hidden="1" XYZ="0.292714473676159,-0.0529809477754031,1.12013440400114" Connections="1018" ForcefieldType="h1" Charge="0.076" Components="H" Visible="0">
							<Properties Force="-31.8639936297847,295.676028771683,192.261307268256" RelativeVelocity="0.597595375294013,0.0611226661693471,-0.192751657862231"/>
						</Atom3d>
						<Bond ID="1018" Mapping="409" Parent="57" Hidden="1" Connects="1008,1017" Visible="0"/>
						<Atom3d ID="1019" HasProperties="1" Mapping="409" Parent="57" UserID="319" DisplayStyle="Line" Hidden="1" XYZ="0.344691808609823,0.0244135964409609,1.20287152840192" Connections="1020" ForcefieldType="h1" Charge="0.053" Components="H" Visible="0">
							<Properties Force="-1100.26345687028,-1127.88934745379,755.814340720524" RelativeVelocity="-0.755870143215653,0.266781666198702,-0.724415238656509"/>
						</Atom3d>
						<Bond ID="1020" Mapping="409" Parent="57" Hidden="1" Connects="1011,1019" Visible="0"/>
						<Atom3d ID="1021" HasProperties="1" Mapping="409" Parent="57" UserID="320" DisplayStyle="Line" Hidden="1" XYZ="0.346676084904026,-0.0229324813155621,1.23968203215938" Connections="1022" ForcefieldType="h1" Charge="0.053" Components="H" Visible="0">
							<Properties Force="-503.01906020615,130.839346215624,-213.370728822369" RelativeVelocity="0.623804804979912,-0.226678632155043,-0.257252073587986"/>
						</Atom3d>
						<Bond ID="1022" Mapping="409" Parent="57" Hidden="1" Connects="1011,1021" Visible="0"/>
						<Atom3d ID="1023" HasProperties="1" Mapping="409" Parent="57" UserID="321" DisplayStyle="Line" Hidden="1" XYZ="0.297005391150532,0.00999373186219586,1.23827815059811" Connections="1024" ForcefieldType="h1" Charge="0.053" Components="H" Visible="0">
							<Properties Force="-398.341156112861,419.784345357981,614.410851243857" RelativeVelocity="-0.139973102250457,-0.219052620857091,-0.0471689646210921"/>
						</Atom3d>
						<Bond ID="1024" Mapping="409" Parent="57" Hidden="1" Connects="1011,1023" Visible="0"/>
						<Atom3d ID="1025" HasProperties="1" Mapping="409" Parent="57" UserID="322" DisplayStyle="Line" Hidden="1" XYZ="0.250797809355256,-0.0555805048909741,1.22963503111094" Connections="1026" ForcefieldType="h1" Charge="0.053" Components="H" Visible="0">
							<Properties Force="461.343062762333,617.718529389968,-113.879860703877" RelativeVelocity="-0.984593383330669,0.359265078690988,-0.0113161978690066"/>
						</Atom3d>
						<Bond ID="1026" Mapping="409" Parent="57" Hidden="1" Connects="1013,1025" Visible="0"/>
						<Atom3d ID="1027" HasProperties="1" Mapping="409" Parent="57" UserID="323" DisplayStyle="Line" Hidden="1" XYZ="0.30005996443197,-0.0879800190208224,1.22337212043466" Connections="1028" ForcefieldType="h1" Charge="0.053" Components="H" Visible="0">
							<Properties Force="-792.325089074706,534.294067921724,-580.262793782871" RelativeVelocity="0.349734831882309,-0.157611687832369,-1.03245592269946"/>
						</Atom3d>
						<Bond ID="1028" Mapping="409" Parent="57" Hidden="1" Connects="1013,1027" Visible="0"/>
						<Atom3d ID="1029" HasProperties="1" Mapping="409" Parent="57" UserID="324" DisplayStyle="Line" Hidden="1" XYZ="0.256732142261809,-0.0807166156266671,1.18142585923525" Connections="1030" ForcefieldType="h1" Charge="0.053" Components="H" Visible="0">
							<Properties Force="27.4417532014598,-521.972668399397,-399.370825043708" RelativeVelocity="-0.546653262775953,0.930258827251562,-0.746186787220927"/>
						</Atom3d>
						<Bond ID="1030" Mapping="409" Parent="57" Hidden="1" Connects="1013,1029" Visible="0"/>
						<Molecule ID="57" Mapping="409" Parent="2" Children="ci(25):23+1008,5700,5899" Name="Sketch 25" XYZ="-0.213710230535641,-0.183180197594726,-0.22881914093289" Visible="0"/>
						<Atom3d ID="1031" HasProperties="1" Mapping="409" Parent="59" UserID="325" DisplayStyle="Line" XYZ="0.178479154616947,0.619077075490656,1.120062142326" Connections="1033,1039,1041" ForcefieldType="c3&apos;" Charge="0.374" Components="C" Visible="0">
							<Properties Force="665.675020968734,-55.9041860366605,516.039468277605" RelativeVelocity="0.0415004889753298,-0.32135969698687,-0.104765991527204"/>
						</Atom3d>
						<Atom3d ID="1032" HasProperties="1" Mapping="409" Parent="59" UserID="326" DisplayStyle="Line" XYZ="0.222303227963218,0.628426826361597,1.11395522299586" Connections="1033,1035,1037" ForcefieldType="n3m" Charge="-0.446" Components="N" Visible="0">
							<Properties Force="-1462.03051059262,-561.449717412696,-466.97442868439" RelativeVelocity="0.0480984152770704,0.274552408830166,0.0315495362584346"/>
						</Atom3d>
						<Bond ID="1033" Mapping="409" Parent="59" Connects="1031,1032" Visible="0"/>
						<Atom3d ID="1034" HasProperties="1" Mapping="409" Parent="59" UserID="327" DisplayStyle="Line" XYZ="0.253810862857386,0.625797138197155,1.14889517087723" Connections="1035,1043,1045,1047" ForcefieldType="c4" Charge="0.064" Components="C" Visible="0">
							<Properties Force="-386.294407185349,-1220.08860065422,-67.9835298019552" RelativeVelocity="-0.105759678042737,0.0771376199833398,0.170525197235508"/>
						</Atom3d>
						<Bond ID="1035" Mapping="409" Parent="59" Connects="1032,1034" Visible="0"/>
						<Atom3d ID="1036" HasProperties="1" Mapping="409" Parent="59" UserID="328" DisplayStyle="Line" XYZ="0.240817906597447,0.631690270256602,1.07016729701796" Connections="1037,1049,1051,1053" ForcefieldType="c4" Charge="0.064" Components="C" Visible="0">
							<Properties Force="-809.477031231371,462.220342511809,-504.616916621562" RelativeVelocity="-0.0288185059206939,0.0517080268115333,-0.22739390071006"/>
						</Atom3d>
						<Bond ID="1037" Mapping="409" Parent="59" Connects="1032,1036" Visible="0"/>
						<Atom3d ID="1038" HasProperties="1" Mapping="409" Parent="59" UserID="329" DisplayStyle="Line" XYZ="0.161442946310714,0.612176563671106,1.15513481358822" Connections="1039" ForcefieldType="o1=" Charge="-0.45" Components="O" Visible="0">
							<Properties Force="333.927037335641,80.7959913168416,287.803450001035" RelativeVelocity="-0.0255216624997228,-0.13266527122779,-0.0669898464063506"/>
						</Atom3d>
						<Bond ID="1039" Mapping="409" Parent="59" Connects="1031,1038" Type="Double" Visible="0"/>
						<Atom3d ID="1040" HasProperties="1" Mapping="409" Parent="59" UserID="330" DisplayStyle="Line" Hidden="1" XYZ="0.156725726298739,0.617487685568407,1.09173691775178" Connections="1041" ForcefieldType="h1" Charge="0.076" Components="H" Visible="0">
							<Properties Force="392.88464642007,176.190079846467,-772.167216543711" RelativeVelocity="-0.149092018471769,0.218402036918374,-0.193089596042444"/>
						</Atom3d>
						<Bond ID="1041" Mapping="409" Parent="59" Hidden="1" Connects="1031,1040" Visible="0"/>
						<Atom3d ID="1042" HasProperties="1" Mapping="409" Parent="59" UserID="331" DisplayStyle="Line" Hidden="1" XYZ="0.239750672448832,0.618745045123335,1.17992243998705" Connections="1043" ForcefieldType="h1" Charge="0.053" Components="H" Visible="0">
							<Properties Force="-751.228732806085,30.6189722402489,554.05445460425" RelativeVelocity="0.100166776009422,-0.612563128330228,-0.372125696641052"/>
						</Atom3d>
						<Bond ID="1043" Mapping="409" Parent="59" Hidden="1" Connects="1034,1042" Visible="0"/>
						<Atom3d ID="1044" HasProperties="1" Mapping="409" Parent="59" UserID="332" DisplayStyle="Line" Hidden="1" XYZ="0.267206263194671,0.656609767135555,1.15085697184738" Connections="1045" ForcefieldType="h1" Charge="0.053" Components="H" Visible="0">
							<Properties Force="1147.67526256827,1454.41519529883,266.621155577396" RelativeVelocity="-0.406986903408351,1.0219013024166,0.993517560803425"/>
						</Atom3d>
						<Bond ID="1045" Mapping="409" Parent="59" Hidden="1" Connects="1034,1044" Visible="0"/>
						<Atom3d ID="1046" HasProperties="1" Mapping="409" Parent="59" UserID="333" DisplayStyle="Line" Hidden="1" XYZ="0.27802457737802,0.599088050398472,1.14711445622916" Connections="1047" ForcefieldType="h1" Charge="0.053" Components="H" Visible="0">
							<Properties Force="28.722757243716,173.421755542911,-529.536121629527" RelativeVelocity="-0.222895653647972,-0.482736120926623,-0.418991169764662"/>
						</Atom3d>
						<Bond ID="1047" Mapping="409" Parent="59" Hidden="1" Connects="1034,1046" Visible="0"/>
						<Atom3d ID="1048" HasProperties="1" Mapping="409" Parent="59" UserID="334" DisplayStyle="Line" Hidden="1" XYZ="0.214717185790555,0.631205567940602,1.04321826380332" Connections="1049" ForcefieldType="h1" Charge="0.053" Components="H" Visible="0">
							<Properties Force="559.259918976086,-178.912037538172,833.801901839902" RelativeVelocity="0.00870769361530562,1.14682052157803,-0.276329768049511"/>
						</Atom3d>
						<Bond ID="1049" Mapping="409" Parent="59" Hidden="1" Connects="1036,1048" Visible="0"/>
						<Atom3d ID="1050" HasProperties="1" Mapping="409" Parent="59" UserID="335" DisplayStyle="Line" Hidden="1" XYZ="0.264099062949929,0.605625153219749,1.06588915363197" Connections="1051" ForcefieldType="h1" Charge="0.053" Components="H" Visible="0">
							<Properties Force="267.882847521607,-379.311620867213,-300.723708307302" RelativeVelocity="0.212254364672664,0.171289899334032,-0.19128829623415"/>
						</Atom3d>
						<Bond ID="1051" Mapping="409" Parent="59" Hidden="1" Connects="1036,1050" Visible="0"/>
						<Atom3d ID="1052" HasProperties="1" Mapping="409" Parent="59" UserID="336" DisplayStyle="Line" Hidden="1" XYZ="0.258202814133008,0.662904775508803,1.065473282245" Connections="1053" ForcefieldType="h1" Charge="0.053" Components="H" Visible="0">
							<Properties Force="0.482333458064795,-32.9381698027369,196.723871114258" RelativeVelocity="-0.22818069327337,0.0171767806888159,-0.763416364465388"/>
						</Atom3d>
						<Bond ID="1053" Mapping="409" Parent="59" Hidden="1" Connects="1036,1052" Visible="0"/>
						<Molecule ID="59" Mapping="409" Parent="2" Children="ci(25):23+1031,5701,5900" Name="Sketch 25" XYZ="-0.213710230535641,-0.183180197594726,-0.22881914093289" Visible="0"/>
						<Atom3d ID="1054" HasProperties="1" Mapping="409" Parent="61" UserID="337" DisplayStyle="Line" XYZ="-0.757125478150909,-0.625652082462986,0.9450031559765" Connections="1056,1062,1064" ForcefieldType="c3&apos;" Charge="0.374" Components="C" Visible="0">
							<Properties Force="-118.162850385619,710.40975145667,-156.057679291206" RelativeVelocity="0.0430326480740331,0.225968803600762,0.15581303270836"/>
						</Atom3d>
						<Atom3d ID="1055" HasProperties="1" Mapping="409" Parent="61" UserID="338" DisplayStyle="Line" XYZ="-0.752427291406231,-0.663848190266149,0.92528379562699" Connections="1056,1058,1060" ForcefieldType="n3m" Charge="-0.446" Components="N" Visible="0">
							<Properties Force="892.423835480084,-328.321697081119,-1129.20262519216" RelativeVelocity="-0.0226201953268968,-0.141127209496953,-0.139469017902532"/>
						</Atom3d>
						<Bond ID="1056" Mapping="409" Parent="61" Connects="1054,1055" Visible="0"/>
						<Atom3d ID="1057" HasProperties="1" Mapping="409" Parent="61" UserID="339" DisplayStyle="Line" XYZ="-0.787788033753623,-0.68845320476778,0.9064645659021" Connections="1058,1066,1068,1070" ForcefieldType="c4" Charge="0.064" Components="C" Visible="0">
							<Properties Force="1135.31360674924,-1020.09086864242,1075.3371159142" RelativeVelocity="0.190804091483772,-0.0445492110552401,-0.118173364589998"/>
						</Atom3d>
						<Bond ID="1058" Mapping="409" Parent="61" Connects="1055,1057" Visible="0"/>
						<Atom3d ID="1059" HasProperties="1" Mapping="409" Parent="61" UserID="340" DisplayStyle="Line" XYZ="-0.71019732676377,-0.682666532226449,0.91212139121698" Connections="1060,1072,1074,1076" ForcefieldType="c4" Charge="0.064" Components="C" Visible="0">
							<Properties Force="-318.845266896762,-503.267830598845,1486.07590069057" RelativeVelocity="-0.252363988769146,-0.19528467906862,-0.0323924624519596"/>
						</Atom3d>
						<Bond ID="1060" Mapping="409" Parent="61" Connects="1055,1059" Visible="0"/>
						<Atom3d ID="1061" HasProperties="1" Mapping="409" Parent="61" UserID="341" DisplayStyle="Line" XYZ="-0.79256149576879,-0.607615598642292,0.94877386080068" Connections="1062" ForcefieldType="o1=" Charge="-0.45" Components="O" Visible="0">
							<Properties Force="535.216710189869,-207.747642826356,189.835002747434" RelativeVelocity="0.0719588339935818,-0.099640724125314,-0.0910264310208712"/>
						</Atom3d>
						<Bond ID="1062" Mapping="409" Parent="61" Connects="1054,1061" Type="Double" Visible="0"/>
						<Atom3d ID="1063" HasProperties="1" Mapping="409" Parent="61" UserID="342" DisplayStyle="Line" Hidden="1" XYZ="-0.724541187906047,-0.610746111457199,0.9556720342967" Connections="1064" ForcefieldType="h1" Charge="0.076" Components="H" Visible="0">
							<Properties Force="-549.486785227203,-225.9232854909,-61.8963888560714" RelativeVelocity="0.879613578922272,0.0948896162484039,-0.912580173448074"/>
						</Atom3d>
						<Bond ID="1064" Mapping="409" Parent="61" Hidden="1" Connects="1054,1063" Visible="0"/>
						<Atom3d ID="1065" HasProperties="1" Mapping="409" Parent="61" UserID="343" DisplayStyle="Line" Hidden="1" XYZ="-0.812642991586492,-0.689861916430769,0.92922754000828" Connections="1066" ForcefieldType="h1" Charge="0.053" Components="H" Visible="0">
							<Properties Force="-1568.86004366336,238.44298636713,886.545135366682" RelativeVelocity="0.0265084518478555,0.440331707975772,-0.754830629971202"/>
						</Atom3d>
						<Bond ID="1066" Mapping="409" Parent="61" Hidden="1" Connects="1057,1065" Visible="0"/>
						<Atom3d ID="1067" HasProperties="1" Mapping="409" Parent="61" UserID="344" DisplayStyle="Line" Hidden="1" XYZ="-0.776635291282888,-0.722726699044576,0.90750219611586" Connections="1068" ForcefieldType="h1" Charge="0.053" Components="H" Visible="0">
							<Properties Force="-88.1822867095749,-68.3532099927529,-421.969068647589" RelativeVelocity="-0.610303320809065,0.39318026834628,0.794170341473303"/>
						</Atom3d>
						<Bond ID="1068" Mapping="409" Parent="61" Hidden="1" Connects="1057,1067" Visible="0"/>
						<Atom3d ID="1069" HasProperties="1" Mapping="409" Parent="61" UserID="345" DisplayStyle="Line" Hidden="1" XYZ="-0.799179809172753,-0.680525940721443,0.87514284614714" Connections="1070" ForcefieldType="h1" Charge="0.053" Components="H" Visible="0">
							<Properties Force="-180.407438657705,527.260622273265,-1074.60780446364" RelativeVelocity="0.412841879224951,-0.435558579265262,0.161399624714413"/>
						</Atom3d>
						<Bond ID="1070" Mapping="409" Parent="61" Hidden="1" Connects="1057,1069" Visible="0"/>
						<Atom3d ID="1071" HasProperties="1" Mapping="409" Parent="61" UserID="346" DisplayStyle="Line" Hidden="1" XYZ="-0.683485092289426,-0.66418417302303,0.92465047210501" Connections="1072" ForcefieldType="h1" Charge="0.053" Components="H" Visible="0">
							<Properties Force="432.480139913573,483.944501623592,179.20551706976" RelativeVelocity="-0.506873858370424,0.0632446657692187,-0.234876443810331"/>
						</Atom3d>
						<Bond ID="1072" Mapping="409" Parent="61" Hidden="1" Connects="1059,1071" Visible="0"/>
						<Atom3d ID="1073" HasProperties="1" Mapping="409" Parent="61" UserID="347" DisplayStyle="Line" Hidden="1" XYZ="-0.705503581440891,-0.689795209420031,0.87865386459625" Connections="1074" ForcefieldType="h1" Charge="0.053" Components="H" Visible="0">
							<Properties Force="-198.61907422114,286.370554170862,-1145.17294826426" RelativeVelocity="0.34531047434241,0.251231489420215,-0.0585744452613485"/>
						</Atom3d>
						<Bond ID="1074" Mapping="409" Parent="61" Hidden="1" Connects="1059,1073" Visible="0"/>
						<Atom3d ID="1075" HasProperties="1" Mapping="409" Parent="61" UserID="348" DisplayStyle="Line" Hidden="1" XYZ="-0.707846594623273,-0.7154156832089,0.92708942791029" Connections="1076" ForcefieldType="h1" Charge="0.053" Components="H" Visible="0">
							<Properties Force="48.4921133708754,53.1026095627999,158.927465457266" RelativeVelocity="0.102284938011419,0.777434961598156,-0.414114227497779"/>
						</Atom3d>
						<Bond ID="1076" Mapping="409" Parent="61" Hidden="1" Connects="1059,1075" Visible="0"/>
						<Molecule ID="61" Mapping="409" Parent="2" Children="ci(25):23+1054,5702,5901" Name="Sketch 25" XYZ="-0.213710230535641,-0.183180197594726,-0.22881914093289" Visible="0"/>
						<Atom3d ID="1077" HasProperties="1" Mapping="409" Parent="63" UserID="349" DisplayStyle="Line" XYZ="0.144962857228318,-0.501590582887468,-0.895652764953278" Connections="1079,1085,1087" ForcefieldType="c3&apos;" Charge="0.374" Components="C" Visible="0">
							<Properties Force="1113.37633942996,-1145.03941466623,-1475.41169626713" RelativeVelocity="0.0890190503052201,0.33336409305446,0.0342423670982036"/>
						</Atom3d>
						<Atom3d ID="1078" HasProperties="1" Mapping="409" Parent="63" UserID="350" DisplayStyle="Line" XYZ="0.183380042836571,-0.509602963925133,-0.875813218184443" Connections="1079,1081,1083" ForcefieldType="n3m" Charge="-0.446" Components="N" Visible="0">
							<Properties Force="-12.3876165149157,-2.30567429129283,-908.13911947054" RelativeVelocity="-0.184403156975136,0.109046470875196,-0.0674126864265964"/>
						</Atom3d>
						<Bond ID="1079" Mapping="409" Parent="63" Connects="1077,1078" Visible="0"/>
						<Atom3d ID="1080" HasProperties="1" Mapping="409" Parent="63" UserID="351" DisplayStyle="Line" XYZ="0.221828215914604,-0.525593400804487,-0.900378373652807" Connections="1081,1089,1091,1093" ForcefieldType="c4" Charge="0.064" Components="C" Visible="0">
							<Properties Force="214.425436907781,531.877617937741,698.436648905528" RelativeVelocity="-0.188000030460295,-0.31663551490412,0.0560819106897308"/>
						</Atom3d>
						<Bond ID="1081" Mapping="409" Parent="63" Connects="1078,1080" Visible="0"/>
						<Atom3d ID="1082" HasProperties="1" Mapping="409" Parent="63" UserID="352" DisplayStyle="Line" XYZ="0.188566497230026,-0.505535194004895,-0.829216769814116" Connections="1083,1095,1097,1099" ForcefieldType="c4" Charge="0.064" Components="C" Visible="0">
							<Properties Force="-591.481307883591,462.964572524512,303.165205663419" RelativeVelocity="0.108510633831924,0.0836163881285713,0.150064498631819"/>
						</Atom3d>
						<Bond ID="1083" Mapping="409" Parent="63" Connects="1078,1082" Visible="0"/>
						<Atom3d ID="1084" HasProperties="1" Mapping="409" Parent="63" UserID="353" DisplayStyle="Line" XYZ="0.138093404554352,-0.509696473985905,-0.934768970394853" Connections="1085" ForcefieldType="o1=" Charge="-0.45" Components="O" Visible="0">
							<Properties Force="99.0746820191114,507.222055300538,1173.39928395996" RelativeVelocity="0.0878970470334888,-0.00867695407081635,-0.22775985206587"/>
						</Atom3d>
						<Bond ID="1085" Mapping="409" Parent="63" Connects="1077,1084" Type="Double" Visible="0"/>
						<Atom3d ID="1086" HasProperties="1" Mapping="409" Parent="63" UserID="354" DisplayStyle="Line" Hidden="1" XYZ="0.121553226463834,-0.490360208708836,-0.872524603865587" Connections="1087" ForcefieldType="h1" Charge="0.076" Components="H" Visible="0">
							<Properties Force="-969.749676721942,454.290794242518,489.155868954932" RelativeVelocity="-0.22434489321571,-0.194977142119316,-0.0964895641156259"/>
						</Atom3d>
						<Bond ID="1087" Mapping="409" Parent="63" Hidden="1" Connects="1077,1086" Visible="0"/>
						<Atom3d ID="1088" HasProperties="1" Mapping="409" Parent="63" UserID="355" DisplayStyle="Line" Hidden="1" XYZ="0.219964058958441,-0.523011744693573,-0.935215170741512" Connections="1089" ForcefieldType="h1" Charge="0.053" Components="H" Visible="0">
							<Properties Force="-649.297225664495,-55.1058624240514,-504.802531398279" RelativeVelocity="1.21870627614619,-0.373007551347304,0.0704678396974621"/>
						</Atom3d>
						<Bond ID="1089" Mapping="409" Parent="63" Hidden="1" Connects="1080,1088" Visible="0"/>
						<Atom3d ID="1090" HasProperties="1" Mapping="409" Parent="63" UserID="356" DisplayStyle="Line" Hidden="1" XYZ="0.227799606460119,-0.55938232250608,-0.891578990542945" Connections="1091" ForcefieldType="h1" Charge="0.053" Components="H" Visible="0">
							<Properties Force="255.716175511993,-283.226667551848,44.6219186392083" RelativeVelocity="-0.360120349710098,-0.0366294300142673,0.602862443403915"/>
						</Atom3d>
						<Bond ID="1091" Mapping="409" Parent="63" Hidden="1" Connects="1080,1090" Visible="0"/>
						<Atom3d ID="1092" HasProperties="1" Mapping="409" Parent="63" UserID="357" DisplayStyle="Line" Hidden="1" XYZ="0.251049548072835,-0.504722709168338,-0.8940874358638" Connections="1093" ForcefieldType="h1" Charge="0.053" Components="H" Visible="0">
							<Properties Force="-231.978872206951,-265.786427103083,338.114431323752" RelativeVelocity="0.194877006949995,-0.254805841928055,-0.266662353102377"/>
						</Atom3d>
						<Bond ID="1093" Mapping="409" Parent="63" Hidden="1" Connects="1080,1092" Visible="0"/>
						<Atom3d ID="1094" HasProperties="1" Mapping="409" Parent="63" UserID="358" DisplayStyle="Line" Hidden="1" XYZ="0.159441219821207,-0.491533275228205,-0.81267274287916" Connections="1095" ForcefieldType="h1" Charge="0.053" Components="H" Visible="0">
							<Properties Force="323.963547182639,86.4001002827768,-529.0664414913" RelativeVelocity="0.14979883429755,0.484232281789938,-0.188881353432843"/>
						</Atom3d>
						<Bond ID="1095" Mapping="409" Parent="63" Hidden="1" Connects="1082,1094" Visible="0"/>
						<Atom3d ID="1096" HasProperties="1" Mapping="409" Parent="63" UserID="359" DisplayStyle="Line" Hidden="1" XYZ="0.216771286146477,-0.485838113412853,-0.823015621932228" Connections="1097" ForcefieldType="h1" Charge="0.053" Components="H" Visible="0">
							<Properties Force="445.574384324704,533.6085603705,222.500797784527" RelativeVelocity="0.510484666977966,0.595472574246876,0.0563868707102343"/>
						</Atom3d>
						<Bond ID="1097" Mapping="409" Parent="63" Hidden="1" Connects="1082,1096" Visible="0"/>
						<Atom3d ID="1098" HasProperties="1" Mapping="409" Parent="63" UserID="360" DisplayStyle="Line" Hidden="1" XYZ="0.193545521577364,-0.53537010075147,-0.811785823662407" Connections="1099" ForcefieldType="h1" Charge="0.053" Components="H" Visible="0">
							<Properties Force="190.330413550527,-872.399843582583,22.8295743120624" RelativeVelocity="-0.533980634937058,0.757677450602073,0.0399520479372377"/>
						</Atom3d>
						<Bond ID="1099" Mapping="409" Parent="63" Hidden="1" Connects="1082,1098" Visible="0"/>
						<Molecule ID="63" Mapping="409" Parent="2" Children="ci(25):23+1077,5703,5902" Name="Sketch 25" XYZ="-0.213710230535641,-0.183180197594726,-0.22881914093289" Visible="0"/>
						<Atom3d ID="1100" HasProperties="1" Mapping="409" Parent="65" UserID="361" DisplayStyle="Line" XYZ="-0.516524110529027,1.75435821960183,-0.0798786034717733" Connections="1102,1108,1110" ForcefieldType="c3&apos;" Charge="0.374" Components="C" Visible="0">
							<Properties Force="41.9722589110671,379.603380404108,-208.429931517258" RelativeVelocity="-0.0178756525111713,0.214737610286974,0.088486421007438"/>
						</Atom3d>
						<Atom3d ID="1101" HasProperties="1" Mapping="409" Parent="65" UserID="362" DisplayStyle="Line" XYZ="-0.490890570749447,1.7886612894378,-0.0710426078715043" Connections="1102,1104,1106" ForcefieldType="n3m" Charge="-0.446" Components="N" Visible="0">
							<Properties Force="153.163523176653,207.05786968869,1520.79797750365" RelativeVelocity="0.180891209809529,0.0197945709829875,0.134874521787051"/>
						</Atom3d>
						<Bond ID="1102" Mapping="409" Parent="65" Connects="1100,1101" Visible="0"/>
						<Atom3d ID="1103" HasProperties="1" Mapping="409" Parent="65" UserID="363" DisplayStyle="Line" XYZ="-0.454444790482004,1.78049226824643,-0.0391407973995823" Connections="1104,1112,1114,1116" ForcefieldType="c4" Charge="0.064" Components="C" Visible="0">
							<Properties Force="1210.9199130808,-264.758601595389,-1664.43639130589" RelativeVelocity="-0.0786502155142687,0.0403786038626742,0.266115012068475"/>
						</Atom3d>
						<Bond ID="1104" Mapping="409" Parent="65" Connects="1101,1103" Visible="0"/>
						<Atom3d ID="1105" HasProperties="1" Mapping="409" Parent="65" UserID="364" DisplayStyle="Line" XYZ="-0.51240981510412,1.83088812631776,-0.0746179111200753" Connections="1106,1118,1120,1122" ForcefieldType="c4" Charge="0.064" Components="C" Visible="0">
							<Properties Force="-817.167784723788,-978.064027827512,-856.48559808831" RelativeVelocity="-0.12386523026491,-0.071462684895829,-0.195913188040438"/>
						</Atom3d>
						<Bond ID="1106" Mapping="409" Parent="65" Connects="1101,1105" Visible="0"/>
						<Atom3d ID="1107" HasProperties="1" Mapping="409" Parent="65" UserID="365" DisplayStyle="Line" XYZ="-0.505922092742023,1.71704228450116,-0.0755732550943763" Connections="1108" ForcefieldType="o1=" Charge="-0.45" Components="O" Visible="0">
							<Properties Force="242.391520505794,-1052.60081918123,217.794986331771" RelativeVelocity="-0.0961519039064591,0.170574817295085,-0.0656994143522238"/>
						</Atom3d>
						<Bond ID="1108" Mapping="409" Parent="65" Connects="1100,1107" Type="Double" Visible="0"/>
						<Atom3d ID="1109" HasProperties="1" Mapping="409" Parent="65" UserID="366" DisplayStyle="Line" Hidden="1" XYZ="-0.54873128383475,1.76256330449959,-0.0933739181603313" Connections="1110" ForcefieldType="h1" Charge="0.076" Components="H" Visible="0">
							<Properties Force="-278.860948257249,325.786101105149,-221.740793174674" RelativeVelocity="0.263230833682456,0.469750729158331,-0.403348267270953"/>
						</Atom3d>
						<Bond ID="1110" Mapping="409" Parent="65" Hidden="1" Connects="1100,1109" Visible="0"/>
						<Atom3d ID="1111" HasProperties="1" Mapping="409" Parent="65" UserID="367" DisplayStyle="Line" Hidden="1" XYZ="-0.425080357023201,1.80067897462164,-0.0484822570953584" Connections="1112" ForcefieldType="h1" Charge="0.053" Components="H" Visible="0">
							<Properties Force="-508.236620494035,-121.306009926159,134.993083992816" RelativeVelocity="0.254680770562699,-0.901833948248365,-0.6252621209931"/>
						</Atom3d>
						<Bond ID="1112" Mapping="409" Parent="65" Hidden="1" Connects="1103,1111" Visible="0"/>
						<Atom3d ID="1113" HasProperties="1" Mapping="409" Parent="65" UserID="368" DisplayStyle="Line" Hidden="1" XYZ="-0.44409920684773,1.74672593044737,-0.0461349304598113" Connections="1114" ForcefieldType="h1" Charge="0.053" Components="H" Visible="0">
							<Properties Force="174.899986006091,60.954414047203,139.118903991995" RelativeVelocity="0.282062512842139,-0.338761413116676,0.32267746976818"/>
						</Atom3d>
						<Bond ID="1114" Mapping="409" Parent="65" Hidden="1" Connects="1103,1113" Visible="0"/>
						<Atom3d ID="1115" HasProperties="1" Mapping="409" Parent="65" UserID="369" DisplayStyle="Line" Hidden="1" XYZ="-0.456694514533784,1.78134457764186,-0.00385659319476835" Connections="1116" ForcefieldType="h1" Charge="0.053" Components="H" Visible="0">
							<Properties Force="-909.739354224907,355.637824530657,275.404937736185" RelativeVelocity="-0.670951838432746,0.358261758282793,0.161020712019956"/>
						</Atom3d>
						<Bond ID="1116" Mapping="409" Parent="65" Hidden="1" Connects="1103,1115" Visible="0"/>
						<Atom3d ID="1117" HasProperties="1" Mapping="409" Parent="65" UserID="370" DisplayStyle="Line" Hidden="1" XYZ="-0.516495261962202,1.83528952586496,-0.110188305031732" Connections="1118" ForcefieldType="h1" Charge="0.053" Components="H" Visible="0">
							<Properties Force="-162.487469521799,287.274814689927,177.628588189062" RelativeVelocity="-0.252169260073744,-0.260180266439877,-0.308417846655754"/>
						</Atom3d>
						<Bond ID="1118" Mapping="409" Parent="65" Hidden="1" Connects="1105,1117" Visible="0"/>
						<Atom3d ID="1119" HasProperties="1" Mapping="409" Parent="65" UserID="371" DisplayStyle="Line" Hidden="1" XYZ="-0.493151666604979,1.85680110699911,-0.0627809808854923" Connections="1120" ForcefieldType="h1" Charge="0.053" Components="H" Visible="0">
							<Properties Force="585.868225778151,685.125610355409,522.79138742475" RelativeVelocity="0.535541651307547,-0.803556065607721,0.834065611288798"/>
						</Atom3d>
						<Bond ID="1120" Mapping="409" Parent="65" Hidden="1" Connects="1105,1119" Visible="0"/>
						<Atom3d ID="1121" HasProperties="1" Mapping="409" Parent="65" UserID="372" DisplayStyle="Line" Hidden="1" XYZ="-0.545449896657581,1.82964304253852,-0.0596362335585683" Connections="1122" ForcefieldType="h1" Charge="0.053" Components="H" Visible="0">
							<Properties Force="312.599131074364,201.245635219496,11.9998629187426" RelativeVelocity="-0.486591294262395,0.0149906948366819,1.03441128817095"/>
						</Atom3d>
						<Bond ID="1122" Mapping="409" Parent="65" Hidden="1" Connects="1105,1121" Visible="0"/>
						<Molecule ID="65" Mapping="409" Parent="2" Children="ci(25):23+1100,5704,5903" Name="Sketch 25" XYZ="-0.213710230535641,-0.183180197594726,-0.22881914093289" Visible="0"/>
						<Atom3d ID="1123" HasProperties="1" Mapping="409" Parent="67" UserID="373" DisplayStyle="Line" XYZ="0.377215586364841,0.239750143644133,-1.09191431626003" Connections="1125,1131,1133" ForcefieldType="c3&apos;" Charge="0.374" Components="C" Visible="0">
							<Properties Force="67.1966350339117,-28.2175580994026,375.573515995447" RelativeVelocity="0.0281248795927855,-0.0338612119349495,0.00870462651885381"/>
						</Atom3d>
						<Atom3d ID="1124" HasProperties="1" Mapping="409" Parent="67" UserID="374" DisplayStyle="Line" XYZ="0.401914456823422,0.267262508826739,-1.06740024048712" Connections="1125,1127,1129" ForcefieldType="n3m" Charge="-0.446" Components="N" Visible="0">
							<Properties Force="-592.269682572206,487.654323900351,-483.464600100848" RelativeVelocity="-0.337563152367538,-0.183698664637447,-0.117524420917781"/>
						</Atom3d>
						<Bond ID="1125" Mapping="409" Parent="67" Connects="1123,1124" Visible="0"/>
						<Atom3d ID="1126" HasProperties="1" Mapping="409" Parent="67" UserID="375" DisplayStyle="Line" XYZ="0.405549931554378,0.314413585067931,-1.07678092251893" Connections="1127,1135,1137,1139" ForcefieldType="c4" Charge="0.064" Components="C" Visible="0">
							<Properties Force="431.092041384192,-521.38003631409,39.0996590325248" RelativeVelocity="-0.0614919291544622,0.0839683902239878,0.0131616492100851"/>
						</Atom3d>
						<Bond ID="1127" Mapping="409" Parent="67" Connects="1124,1126" Visible="0"/>
						<Atom3d ID="1128" HasProperties="1" Mapping="409" Parent="67" UserID="376" DisplayStyle="Line" XYZ="0.41886688614127,0.255593070810809,-1.02484901142996" Connections="1129,1141,1143,1145" ForcefieldType="c4" Charge="0.064" Components="C" Visible="0">
							<Properties Force="374.267304329837,869.084751244071,699.499104613576" RelativeVelocity="-0.114414320045455,0.331573377834709,-0.0762035369887632"/>
						</Atom3d>
						<Bond ID="1129" Mapping="409" Parent="67" Connects="1124,1128" Visible="0"/>
						<Atom3d ID="1130" HasProperties="1" Mapping="409" Parent="67" UserID="377" DisplayStyle="Line" XYZ="0.35884049726064,0.248104940414655,-1.12646755566631" Connections="1131" ForcefieldType="o1=" Charge="-0.45" Components="O" Visible="0">
							<Properties Force="569.448176323865,75.0720420216081,688.782226241758" RelativeVelocity="-0.009243420302459,-0.144340249484882,0.347662753432812"/>
						</Atom3d>
						<Bond ID="1131" Mapping="409" Parent="67" Connects="1123,1130" Type="Double" Visible="0"/>
						<Atom3d ID="1132" HasProperties="1" Mapping="409" Parent="67" UserID="378" DisplayStyle="Line" Hidden="1" XYZ="0.375476560163834,0.206959767503589,-1.07481513773762" Connections="1133" ForcefieldType="h1" Charge="0.076" Components="H" Visible="0">
							<Properties Force="38.5408990637577,301.575629222688,-435.073437831025" RelativeVelocity="-0.63037357786168,0.270156463595023,0.242273664308986"/>
						</Atom3d>
						<Bond ID="1133" Mapping="409" Parent="67" Hidden="1" Connects="1123,1132" Visible="0"/>
						<Atom3d ID="1134" HasProperties="1" Mapping="409" Parent="67" UserID="379" DisplayStyle="Line" Hidden="1" XYZ="0.389145430508671,0.335589040752508,-1.05287020138719" Connections="1135" ForcefieldType="h1" Charge="0.053" Components="H" Visible="0">
							<Properties Force="57.1808860219773,-150.055951641114,173.308990482515" RelativeVelocity="-0.176955803001577,0.0367147435221396,0.541866232384388"/>
						</Atom3d>
						<Bond ID="1135" Mapping="409" Parent="67" Hidden="1" Connects="1126,1134" Visible="0"/>
						<Atom3d ID="1136" HasProperties="1" Mapping="409" Parent="67" UserID="380" DisplayStyle="Line" Hidden="1" XYZ="0.391470658828516,0.321613639665353,-1.1078587827476" Connections="1137" ForcefieldType="h1" Charge="0.053" Components="H" Visible="0">
							<Properties Force="-274.303488301204,63.5026047721131,-614.498471152461" RelativeVelocity="0.112260913962188,0.363583272515051,-0.0789342454072917"/>
						</Atom3d>
						<Bond ID="1137" Mapping="409" Parent="67" Hidden="1" Connects="1126,1136" Visible="0"/>
						<Atom3d ID="1138" HasProperties="1" Mapping="409" Parent="67" UserID="381" DisplayStyle="Line" Hidden="1" XYZ="0.440724438576953,0.322432654665975,-1.0790551739754" Connections="1139" ForcefieldType="h1" Charge="0.053" Components="H" Visible="0">
							<Properties Force="-171.293821975627,145.81540588742,104.714724367819" RelativeVelocity="-0.138236336463712,0.436782013597666,-0.437119127123501"/>
						</Atom3d>
						<Bond ID="1139" Mapping="409" Parent="67" Hidden="1" Connects="1126,1138" Visible="0"/>
						<Atom3d ID="1140" HasProperties="1" Mapping="409" Parent="67" UserID="382" DisplayStyle="Line" Hidden="1" XYZ="0.446665779815848,0.278720782483373,-1.01744734811782" Connections="1141" ForcefieldType="h1" Charge="0.053" Components="H" Visible="0">
							<Properties Force="-417.819416944557,-320.311411163199,-67.07414629358" RelativeVelocity="0.351537041005229,0.461086379723183,-1.38445156645107"/>
						</Atom3d>
						<Bond ID="1141" Mapping="409" Parent="67" Hidden="1" Connects="1128,1140" Visible="0"/>
						<Atom3d ID="1142" HasProperties="1" Mapping="409" Parent="67" UserID="383" DisplayStyle="Line" Hidden="1" XYZ="0.434061425208991,0.223995311584479,-1.02425633447119" Connections="1143" ForcefieldType="h1" Charge="0.053" Components="H" Visible="0">
							<Properties Force="-43.8631284627376,-593.712453557221,-37.9475461649157" RelativeVelocity="-0.619551260889535,-0.245357062844316,0.632550784266362"/>
						</Atom3d>
						<Bond ID="1143" Mapping="409" Parent="67" Hidden="1" Connects="1128,1142" Visible="0"/>
						<Atom3d ID="1144" HasProperties="1" Mapping="409" Parent="67" UserID="384" DisplayStyle="Line" Hidden="1" XYZ="0.3952969999548,0.259855728209585,-0.996915574366511" Connections="1145" ForcefieldType="h1" Charge="0.053" Components="H" Visible="0">
							<Properties Force="178.008391809614,-177.594180780116,-496.126495114848" RelativeVelocity="-0.394030368855577,0.332777995705851,-0.682829875679633"/>
						</Atom3d>
						<Bond ID="1145" Mapping="409" Parent="67" Hidden="1" Connects="1128,1144" Visible="0"/>
						<Molecule ID="67" Mapping="409" Parent="2" Children="ci(25):23+1123,5705,5904" Name="Sketch 25" XYZ="-0.326388494382076,-0.523799389155373,-0.227456164336436" Visible="0"/>
						<Atom3d ID="1146" HasProperties="1" Mapping="409" Parent="69" UserID="385" DisplayStyle="Line" XYZ="0.260714508824911,-1.32963414822245,0.403219842353136" Connections="1148,1154,1156" ForcefieldType="c3&apos;" Charge="0.374" Components="C" Visible="0">
							<Properties Force="38.3164849065096,-1054.31304194206,992.871257593404" RelativeVelocity="-0.021143802379627,0.0630497495020357,-0.0445930250497895"/>
						</Atom3d>
						<Atom3d ID="1147" HasProperties="1" Mapping="409" Parent="69" UserID="386" DisplayStyle="Line" XYZ="0.265054600467754,-1.31844932932856,0.362277985947283" Connections="1148,1150,1152" ForcefieldType="n3m" Charge="-0.446" Components="N" Visible="0">
							<Properties Force="527.909367426275,164.071016386802,-981.211467378218" RelativeVelocity="-0.198760134616311,0.181875399107663,-0.0570958112720305"/>
						</Atom3d>
						<Bond ID="1148" Mapping="409" Parent="69" Connects="1146,1147" Visible="0"/>
						<Atom3d ID="1149" HasProperties="1" Mapping="409" Parent="69" UserID="387" DisplayStyle="Line" XYZ="0.240007930661171,-1.28324349654544,0.346449787710694" Connections="1150,1158,1160,1162" ForcefieldType="c4" Charge="0.064" Components="C" Visible="0">
							<Properties Force="-973.687610633507,580.11068969426,-20.2138738513575" RelativeVelocity="0.0148074149691867,0.151289355282618,0.00732731534438822"/>
						</Atom3d>
						<Bond ID="1150" Mapping="409" Parent="69" Connects="1147,1149" Visible="0"/>
						<Atom3d ID="1151" HasProperties="1" Mapping="409" Parent="69" UserID="388" DisplayStyle="Line" XYZ="0.3012057229768,-1.33127842644162,0.333773139389064" Connections="1152,1164,1166,1168" ForcefieldType="c4" Charge="0.064" Components="C" Visible="0">
							<Properties Force="1827.99311579183,1.53645282393379,1843.78436571741" RelativeVelocity="-0.029046853042702,0.0900464570861739,-0.181780949972065"/>
						</Atom3d>
						<Bond ID="1152" Mapping="409" Parent="69" Connects="1147,1151" Visible="0"/>
						<Atom3d ID="1153" HasProperties="1" Mapping="409" Parent="69" UserID="389" DisplayStyle="Line" XYZ="0.229370581664671,-1.3207987280429,0.426139905594087" Connections="1154" ForcefieldType="o1=" Charge="-0.45" Components="O" Visible="0">
							<Properties Force="112.782016402647,262.202737196787,-32.6143984627434" RelativeVelocity="0.229494985306367,-0.194850539555383,-0.255079496454771"/>
						</Atom3d>
						<Bond ID="1154" Mapping="409" Parent="69" Connects="1146,1153" Type="Double" Visible="0"/>
						<Atom3d ID="1155" HasProperties="1" Mapping="409" Parent="69" UserID="390" DisplayStyle="Line" Hidden="1" XYZ="0.287631048955684,-1.35205718417393,0.415111241477902" Connections="1156" ForcefieldType="h1" Charge="0.076" Components="H" Visible="0">
							<Properties Force="-199.785021374047,218.430173199461,-214.536663275438" RelativeVelocity="-0.269637127990812,0.768751469076672,0.0557218144742155"/>
						</Atom3d>
						<Bond ID="1156" Mapping="409" Parent="69" Hidden="1" Connects="1146,1155" Visible="0"/>
						<Atom3d ID="1157" HasProperties="1" Mapping="409" Parent="69" UserID="391" DisplayStyle="Line" Hidden="1" XYZ="0.212520562860394,-1.2958377097049,0.326511242930001" Connections="1158" ForcefieldType="h1" Charge="0.053" Components="H" Visible="0">
							<Properties Force="49.7692903796536,156.486027948584,127.079134020083" RelativeVelocity="0.0797455574337483,0.113321679605076,0.0674714615577392"/>
						</Atom3d>
						<Bond ID="1158" Mapping="409" Parent="69" Hidden="1" Connects="1149,1157" Visible="0"/>
						<Atom3d ID="1159" HasProperties="1" Mapping="409" Parent="69" UserID="392" DisplayStyle="Line" Hidden="1" XYZ="0.260733517707679,-1.26344192361766,0.325003689621042" Connections="1160" ForcefieldType="h1" Charge="0.053" Components="H" Visible="0">
							<Properties Force="-103.944833212865,287.720887360121,80.4199053093558" RelativeVelocity="1.1695981503354,-0.0672418639308173,-0.572060473060504"/>
						</Atom3d>
						<Bond ID="1160" Mapping="409" Parent="69" Hidden="1" Connects="1149,1159" Visible="0"/>
						<Atom3d ID="1161" HasProperties="1" Mapping="409" Parent="69" UserID="393" DisplayStyle="Line" Hidden="1" XYZ="0.226522580580283,-1.26320350750228,0.3743800559536" Connections="1162" ForcefieldType="h1" Charge="0.053" Components="H" Visible="0">
							<Properties Force="249.768209454106,-196.955885158929,-638.039047538401" RelativeVelocity="0.999163922237466,0.142212976822198,0.49536002744547"/>
						</Atom3d>
						<Bond ID="1162" Mapping="409" Parent="69" Hidden="1" Connects="1149,1161" Visible="0"/>
						<Atom3d ID="1163" HasProperties="1" Mapping="409" Parent="69" UserID="394" DisplayStyle="Line" Hidden="1" XYZ="0.332596531807749,-1.31069877772136,0.341109686390135" Connections="1164" ForcefieldType="h1" Charge="0.053" Components="H" Visible="0">
							<Properties Force="-1064.73454027254,-525.506399660046,-189.37937160954" RelativeVelocity="-0.0758856431528441,-0.029729209877927,0.017460702748421"/>
						</Atom3d>
						<Bond ID="1164" Mapping="409" Parent="69" Hidden="1" Connects="1151,1163" Visible="0"/>
						<Atom3d ID="1165" HasProperties="1" Mapping="409" Parent="69" UserID="395" DisplayStyle="Line" Hidden="1" XYZ="0.295548157670586,-1.32523168622743,0.300069664599546" Connections="1166" ForcefieldType="h1" Charge="0.053" Components="H" Visible="0">
							<Properties Force="-522.89922226596,-194.340506388942,-737.367224825661" RelativeVelocity="0.024713909191529,1.06399160960325,0.125334818243936"/>
						</Atom3d>
						<Bond ID="1166" Mapping="409" Parent="69" Hidden="1" Connects="1151,1165" Visible="0"/>
						<Atom3d ID="1167" HasProperties="1" Mapping="409" Parent="69" UserID="396" DisplayStyle="Line" Hidden="1" XYZ="0.311021588328264,-1.36545173497663,0.342353243582382" Connections="1168" ForcefieldType="h1" Charge="0.053" Components="H" Visible="0">
							<Properties Force="-206.364695244835,359.447614408659,-447.93812018912" RelativeVelocity="-0.803928167447386,-0.473652780189952,-0.0434981074738752"/>
						</Atom3d>
						<Bond ID="1168" Mapping="409" Parent="69" Hidden="1" Connects="1151,1167" Visible="0"/>
						<Molecule ID="69" Mapping="409" Parent="2" Children="ci(25):23+1146,5706,5905" Name="Sketch 25" XYZ="-0.213710230535641,-0.183180197594726,-0.22881914093289" Visible="0"/>
						<Atom3d ID="1169" HasProperties="1" Mapping="409" Parent="71" UserID="397" DisplayStyle="Line" XYZ="-0.0204383372710214,0.376990117634547,1.16248048063836" Connections="1171,1177,1179" ForcefieldType="c3&apos;" Charge="0.374" Components="C" Visible="0">
							<Properties Force="931.755494357084,-668.763218635521,-2499.49675631482" RelativeVelocity="0.151550802449419,-0.0672393454125696,0.16889203669984"/>
						</Atom3d>
						<Atom3d ID="1170" HasProperties="1" Mapping="409" Parent="71" UserID="398" DisplayStyle="Line" XYZ="-0.0308098789254294,0.366499166721244,1.11995448349873" Connections="1171,1173,1175" ForcefieldType="n3m" Charge="-0.446" Components="N" Visible="0">
							<Properties Force="-1172.90915477083,-236.428281355758,1566.54909208586" RelativeVelocity="0.130659824000862,-0.115841776306473,0.107794543667325"/>
						</Atom3d>
						<Bond ID="1171" Mapping="409" Parent="71" Connects="1169,1170" Visible="0"/>
						<Atom3d ID="1172" HasProperties="1" Mapping="409" Parent="71" UserID="399" DisplayStyle="Line" XYZ="-0.0792479331953354,0.353859329044028,1.11189847423467" Connections="1173,1181,1183,1185" ForcefieldType="c4" Charge="0.064" Components="C" Visible="0">
							<Properties Force="1924.14263072772,743.259583436832,-126.47204438505" RelativeVelocity="0.033418233742725,0.0878071868449685,0.138111433696428"/>
						</Atom3d>
						<Bond ID="1173" Mapping="409" Parent="71" Connects="1170,1172" Visible="0"/>
						<Atom3d ID="1174" HasProperties="1" Mapping="409" Parent="71" UserID="400" DisplayStyle="Line" XYZ="0.00482991134544161,0.362293885533701,1.08978371933746" Connections="1175,1187,1189,1191" ForcefieldType="c4" Charge="0.064" Components="C" Visible="0">
							<Properties Force="986.568317426167,-441.678928246961,-624.043119847647" RelativeVelocity="-0.125024673246699,0.0848203145196637,0.122872799518939"/>
						</Atom3d>
						<Bond ID="1175" Mapping="409" Parent="71" Connects="1170,1174" Visible="0"/>
						<Atom3d ID="1176" HasProperties="1" Mapping="409" Parent="71" UserID="401" DisplayStyle="Line" XYZ="-0.0472594470363184,0.383258073028361,1.1892147746385" Connections="1177" ForcefieldType="o1=" Charge="-0.45" Components="O" Visible="0">
							<Properties Force="-1058.78069408091,391.551182602779,1567.41134104116" RelativeVelocity="-0.058702893922522,0.15946298642292,-0.0132054127509377"/>
						</Atom3d>
						<Bond ID="1177" Mapping="409" Parent="71" Connects="1169,1176" Type="Double" Visible="0"/>
						<Atom3d ID="1178" HasProperties="1" Mapping="409" Parent="71" UserID="402" DisplayStyle="Line" Hidden="1" XYZ="0.0159072933344576,0.377435209651722,1.16543448653537" Connections="1179" ForcefieldType="h1" Charge="0.076" Components="H" Visible="0">
							<Properties Force="19.2772781437525,216.378793473062,543.814952362796" RelativeVelocity="-0.466849661442032,0.215951838147694,-1.00476722689597"/>
						</Atom3d>
						<Bond ID="1179" Mapping="409" Parent="71" Hidden="1" Connects="1169,1178" Visible="0"/>
						<Atom3d ID="1180" HasProperties="1" Mapping="409" Parent="71" UserID="403" DisplayStyle="Line" Hidden="1" XYZ="-0.0916592925146874,0.385140409806701,1.09876670655598" Connections="1181" ForcefieldType="h1" Charge="0.053" Components="H" Visible="0">
							<Properties Force="-568.856172188709,-518.116063895566,49.7102786983767" RelativeVelocity="-0.362474182593349,-0.0734314085934731,0.549005036629441"/>
						</Atom3d>
						<Bond ID="1181" Mapping="409" Parent="71" Hidden="1" Connects="1172,1180" Visible="0"/>
						<Atom3d ID="1182" HasProperties="1" Mapping="409" Parent="71" UserID="404" DisplayStyle="Line" Hidden="1" XYZ="-0.0952815365868484,0.341384321198577,1.14196674249773" Connections="1183" ForcefieldType="h1" Charge="0.053" Components="H" Visible="0">
							<Properties Force="251.28644938101,372.091686702904,-265.288724407839" RelativeVelocity="0.343650398726358,0.0831516945477399,0.906929409495532"/>
						</Atom3d>
						<Bond ID="1183" Mapping="409" Parent="71" Hidden="1" Connects="1172,1182" Visible="0"/>
						<Atom3d ID="1184" HasProperties="1" Mapping="409" Parent="71" UserID="405" DisplayStyle="Line" Hidden="1" XYZ="-0.0769431588650464,0.327585659325418,1.08851131871521" Connections="1185" ForcefieldType="h1" Charge="0.053" Components="H" Visible="0">
							<Properties Force="-385.383555331933,-147.129299933798,-395.684488316046" RelativeVelocity="-0.367971368697076,0.836919619197563,-0.60864737884235"/>
						</Atom3d>
						<Bond ID="1185" Mapping="409" Parent="71" Hidden="1" Connects="1172,1184" Visible="0"/>
						<Atom3d ID="1186" HasProperties="1" Mapping="409" Parent="71" UserID="406" DisplayStyle="Line" Hidden="1" XYZ="0.0345160343273006,0.378811332563194,1.10304185675758" Connections="1187" ForcefieldType="h1" Charge="0.053" Components="H" Visible="0">
							<Properties Force="-261.697308071858,-297.416262224627,48.3420346293979" RelativeVelocity="-1.30909521533327,-0.25630115657403,0.605484319229891"/>
						</Atom3d>
						<Bond ID="1187" Mapping="409" Parent="71" Hidden="1" Connects="1174,1186" Visible="0"/>
						<Atom3d ID="1188" HasProperties="1" Mapping="409" Parent="71" UserID="407" DisplayStyle="Line" Hidden="1" XYZ="0.000748742333913643,0.379821189593382,1.05885949080292" Connections="1189" ForcefieldType="h1" Charge="0.053" Components="H" Visible="0">
							<Properties Force="-450.542001460027,31.0849908851547,-45.8883448981583" RelativeVelocity="-0.280108009402098,0.0422181849218864,-0.0608694974564553"/>
						</Atom3d>
						<Bond ID="1189" Mapping="409" Parent="71" Hidden="1" Connects="1174,1188" Visible="0"/>
						<Atom3d ID="1190" HasProperties="1" Mapping="409" Parent="71" UserID="408" DisplayStyle="Line" Hidden="1" XYZ="0.0140965614860876,0.327419193581792,1.08161441340882" Connections="1191" ForcefieldType="h1" Charge="0.053" Components="H" Visible="0">
							<Properties Force="-255.954543330412,550.380614341408,231.415217179263" RelativeVelocity="-0.275626372310011,-0.0592224767288031,0.414703043102677"/>
						</Atom3d>
						<Bond ID="1191" Mapping="409" Parent="71" Hidden="1" Connects="1174,1190" Visible="0"/>
						<Molecule ID="71" Mapping="409" Parent="2" Children="ci(25):23+1169,5707,5906" Name="Sketch 25" XYZ="-0.213710230535641,-0.183180197594726,-0.22881914093289" Visible="0"/>
						<Atom3d ID="1192" HasProperties="1" Mapping="409" Parent="73" UserID="409" DisplayStyle="Line" XYZ="-0.861673708816153,1.10632623528567,-1.4359107907128" Connections="1194,1200,1202" ForcefieldType="c3&apos;" Charge="0.374" Components="C" Visible="0">
							<Properties Force="1182.91825269115,427.07435047163,979.168473597121" RelativeVelocity="0.244018189103508,0.0547007357473219,0.11441058337883"/>
						</Atom3d>
						<Atom3d ID="1193" HasProperties="1" Mapping="409" Parent="73" UserID="410" DisplayStyle="Line" XYZ="-0.852365642262748,1.06452126655645,-1.42270692728945" Connections="1194,1196,1198" ForcefieldType="n3m" Charge="-0.446" Components="N" Visible="0">
							<Properties Force="-469.537378480762,96.4627612516498,-84.6581780301732" RelativeVelocity="-0.0114028576132755,-0.0446995622612983,-0.064282412629674"/>
						</Atom3d>
						<Bond ID="1194" Mapping="409" Parent="73" Connects="1192,1193" Visible="0"/>
						<Atom3d ID="1195" HasProperties="1" Mapping="409" Parent="73" UserID="411" DisplayStyle="Line" XYZ="-0.811607809665758,1.05364563224693,-1.40034238891607" Connections="1196,1204,1206,1208" ForcefieldType="c4" Charge="0.064" Components="C" Visible="0">
							<Properties Force="728.461116713677,-40.3807147986446,-298.223964669082" RelativeVelocity="0.153221462315844,0.0228222824237115,-0.296399925136004"/>
						</Atom3d>
						<Bond ID="1196" Mapping="409" Parent="73" Connects="1193,1195" Visible="0"/>
						<Atom3d ID="1197" HasProperties="1" Mapping="409" Parent="73" UserID="412" DisplayStyle="Line" XYZ="-0.878180526536141,1.02467113054547,-1.43428697497346" Connections="1198,1210,1212,1214" ForcefieldType="c4" Charge="0.064" Components="C" Visible="0">
							<Properties Force="-999.47570072007,2228.02564094094,909.060882350462" RelativeVelocity="-0.218707052959383,0.0500537512660659,0.0537195601415644"/>
						</Atom3d>
						<Bond ID="1198" Mapping="409" Parent="73" Connects="1193,1197" Visible="0"/>
						<Atom3d ID="1199" HasProperties="1" Mapping="409" Parent="73" UserID="413" DisplayStyle="Line" XYZ="-0.84171013679779,1.1391855597699,-1.4216331011368" Connections="1200" ForcefieldType="o1=" Charge="-0.45" Components="O" Visible="0">
							<Properties Force="-994.649253381919,-1554.61601571408,-894.24141626198" RelativeVelocity="2.71081198374008e-005,-0.148240382876187,0.0394623514205036"/>
						</Atom3d>
						<Bond ID="1200" Mapping="409" Parent="73" Connects="1192,1199" Type="Double" Visible="0"/>
						<Atom3d ID="1201" HasProperties="1" Mapping="409" Parent="73" UserID="414" DisplayStyle="Line" Hidden="1" XYZ="-0.887944065076752,1.1073477239018,-1.46127384842933" Connections="1202" ForcefieldType="h1" Charge="0.076" Components="H" Visible="0">
							<Properties Force="27.6698889364237,127.808356156884,251.347743135799" RelativeVelocity="0.644971225523896,-1.33471780111398,0.498450538226744"/>
						</Atom3d>
						<Bond ID="1202" Mapping="409" Parent="73" Hidden="1" Connects="1192,1201" Visible="0"/>
						<Atom3d ID="1203" HasProperties="1" Mapping="409" Parent="73" UserID="415" DisplayStyle="Line" Hidden="1" XYZ="-0.796416497069414,1.07970739754951,-1.38243043614139" Connections="1204" ForcefieldType="h1" Charge="0.053" Components="H" Visible="0">
							<Properties Force="-244.915865022363,654.806711452999,322.280682990825" RelativeVelocity="-0.935860517257761,0.147600756018759,-0.552845025970685"/>
						</Atom3d>
						<Bond ID="1204" Mapping="409" Parent="73" Hidden="1" Connects="1195,1203" Visible="0"/>
						<Atom3d ID="1205" HasProperties="1" Mapping="409" Parent="73" UserID="416" DisplayStyle="Line" Hidden="1" XYZ="-0.786480412629772,1.04599703036187,-1.42431001375079" Connections="1206" ForcefieldType="h1" Charge="0.053" Components="H" Visible="0">
							<Properties Force="139.659574377301,-184.709356506015,-349.685359627079" RelativeVelocity="-0.231939867193026,-0.374093131061513,0.382518448709197"/>
						</Atom3d>
						<Bond ID="1206" Mapping="409" Parent="73" Hidden="1" Connects="1195,1205" Visible="0"/>
						<Atom3d ID="1207" HasProperties="1" Mapping="409" Parent="73" UserID="417" DisplayStyle="Line" Hidden="1" XYZ="-0.811333523517661,1.02500886558465,-1.37875622946463" Connections="1208" ForcefieldType="h1" Charge="0.053" Components="H" Visible="0">
							<Properties Force="-664.289570949393,-23.5814854530815,31.161881614418" RelativeVelocity="-0.94768511627508,0.000419811878749688,0.621603919124884"/>
						</Atom3d>
						<Bond ID="1208" Mapping="409" Parent="73" Hidden="1" Connects="1195,1207" Visible="0"/>
						<Atom3d ID="1209" HasProperties="1" Mapping="409" Parent="73" UserID="418" DisplayStyle="Line" Hidden="1" XYZ="-0.889360625702548,1.01161152562296,-1.40260280731446" Connections="1210" ForcefieldType="h1" Charge="0.053" Components="H" Visible="0">
							<Properties Force="55.3417922726745,-377.906975349227,-346.282168370615" RelativeVelocity="0.3036155157234,-0.252114639601393,-0.421421059011907"/>
						</Atom3d>
						<Bond ID="1210" Mapping="409" Parent="73" Hidden="1" Connects="1197,1209" Visible="0"/>
						<Atom3d ID="1211" HasProperties="1" Mapping="409" Parent="73" UserID="419" DisplayStyle="Line" Hidden="1" XYZ="-0.857327305801438,1.00411421866594,-1.45090164388078" Connections="1212" ForcefieldType="h1" Charge="0.053" Components="H" Visible="0">
							<Properties Force="761.518723972707,-1233.02635793733,-886.556071544347" RelativeVelocity="-0.831180408106259,0.764400030070396,1.01981208161347"/>
						</Atom3d>
						<Bond ID="1212" Mapping="409" Parent="73" Hidden="1" Connects="1197,1211" Visible="0"/>
						<Atom3d ID="1213" HasProperties="1" Mapping="409" Parent="73" UserID="420" DisplayStyle="Line" Hidden="1" XYZ="-0.907435930329091,1.03393649381672,-1.45401919126217" Connections="1214" ForcefieldType="h1" Charge="0.053" Components="H" Visible="0">
							<Properties Force="457.753383492452,-143.643977465987,198.145795588074" RelativeVelocity="0.808979997706885,0.605700975832598,-0.00958247665208077"/>
						</Atom3d>
						<Bond ID="1214" Mapping="409" Parent="73" Hidden="1" Connects="1197,1213" Visible="0"/>
						<Molecule ID="73" Mapping="409" Parent="2" Children="ci(25):23+1192,5708,5907" Name="Sketch 25" XYZ="-0.213710230535641,-0.183180197594726,-0.22881914093289" Visible="0"/>
						<Atom3d ID="1215" HasProperties="1" Mapping="409" Parent="75" UserID="421" DisplayStyle="Line" XYZ="0.279330915055785,0.710280925214157,1.70228622983843" Connections="1217,1223,1225" ForcefieldType="c3&apos;" Charge="0.374" Components="C" Visible="0">
							<Properties Force="852.796775350883,-126.852087204334,1517.14571363399" RelativeVelocity="0.249553201038366,0.0010106768148544,-0.10100494577433"/>
						</Atom3d>
						<Atom3d ID="1216" HasProperties="1" Mapping="409" Parent="75" UserID="422" DisplayStyle="Line" XYZ="0.236062189685593,0.710097029636703,1.70117010515332" Connections="1217,1219,1221" ForcefieldType="n3m" Charge="-0.446" Components="N" Visible="0">
							<Properties Force="-59.1591757198665,-182.603239601583,-902.826557952583" RelativeVelocity="0.0433245303163175,-0.0518873668206281,0.0161158510427873"/>
						</Atom3d>
						<Bond ID="1217" Mapping="409" Parent="75" Connects="1215,1216" Visible="0"/>
						<Atom3d ID="1218" HasProperties="1" Mapping="409" Parent="75" UserID="423" DisplayStyle="Line" XYZ="0.214337268144946,0.705616991233888,1.65824420292638" Connections="1219,1227,1229,1231" ForcefieldType="c4" Charge="0.064" Components="C" Visible="0">
							<Properties Force="-102.197212067955,-156.963132742144,1093.88376855104" RelativeVelocity="-0.340041235275411,0.0405338059661501,-0.0490370911645305"/>
						</Atom3d>
						<Bond ID="1219" Mapping="409" Parent="75" Connects="1216,1218" Visible="0"/>
						<Atom3d ID="1220" HasProperties="1" Mapping="409" Parent="75" UserID="424" DisplayStyle="Line" XYZ="0.210987567285302,0.707417788540962,1.7418695549399" Connections="1221,1233,1235,1237" ForcefieldType="c4" Charge="0.064" Components="C" Visible="0">
							<Properties Force="122.192683906196,1003.32022886649,-439.113520335893" RelativeVelocity="0.106601272786255,0.243919600084984,0.0219099617455589"/>
						</Atom3d>
						<Bond ID="1221" Mapping="409" Parent="75" Connects="1216,1220" Visible="0"/>
						<Atom3d ID="1222" HasProperties="1" Mapping="409" Parent="75" UserID="425" DisplayStyle="Line" XYZ="0.30505076009228,0.699131510450954,1.67407095628361" Connections="1223" ForcefieldType="o1=" Charge="-0.45" Components="O" Visible="0">
							<Properties Force="-609.177304054085,453.616192235134,284.153051198521" RelativeVelocity="0.0421083217099041,-0.0558271309358579,-0.211096711765696"/>
						</Atom3d>
						<Bond ID="1223" Mapping="409" Parent="75" Connects="1215,1222" Type="Double" Visible="0"/>
						<Atom3d ID="1224" HasProperties="1" Mapping="409" Parent="75" UserID="426" DisplayStyle="Line" Hidden="1" XYZ="0.289384366497937,0.72072082715934,1.73772280864184" Connections="1225" ForcefieldType="h1" Charge="0.076" Components="H" Visible="0">
							<Properties Force="143.50675400389,-298.133895104172,-991.117041429846" RelativeVelocity="-0.162055600674881,0.68319057327371,1.24924773553949"/>
						</Atom3d>
						<Bond ID="1225" Mapping="409" Parent="75" Hidden="1" Connects="1215,1224" Visible="0"/>
						<Atom3d ID="1226" HasProperties="1" Mapping="409" Parent="75" UserID="427" DisplayStyle="Line" Hidden="1" XYZ="0.231124665392182,0.722778010143508,1.63293643657588" Connections="1227" ForcefieldType="h1" Charge="0.053" Components="H" Visible="0">
							<Properties Force="494.428144193343,96.7951681592578,-391.257437137887" RelativeVelocity="0.625036631466736,0.514917617079933,0.162498812396976"/>
						</Atom3d>
						<Bond ID="1227" Mapping="409" Parent="75" Hidden="1" Connects="1218,1226" Visible="0"/>
						<Atom3d ID="1228" HasProperties="1" Mapping="409" Parent="75" UserID="428" DisplayStyle="Line" Hidden="1" XYZ="0.183247436808994,0.72079044662261,1.66174019589487" Connections="1229" ForcefieldType="h1" Charge="0.053" Components="H" Visible="0">
							<Properties Force="-687.867776714012,484.206576204251,-22.2360619370521" RelativeVelocity="-1.18594078317444,0.333665589373595,-0.775169103437978"/>
						</Atom3d>
						<Bond ID="1229" Mapping="409" Parent="75" Hidden="1" Connects="1218,1228" Visible="0"/>
						<Atom3d ID="1230" HasProperties="1" Mapping="409" Parent="75" UserID="429" DisplayStyle="Line" Hidden="1" XYZ="0.206478883242682,0.672301799777032,1.64973024056491" Connections="1231" ForcefieldType="h1" Charge="0.053" Components="H" Visible="0">
							<Properties Force="276.55368752174,-480.666472539381,-172.221201449125" RelativeVelocity="-0.639193332777925,-0.127755175889441,-1.71526204409283"/>
						</Atom3d>
						<Bond ID="1231" Mapping="409" Parent="75" Hidden="1" Connects="1218,1230" Visible="0"/>
						<Atom3d ID="1232" HasProperties="1" Mapping="409" Parent="75" UserID="430" DisplayStyle="Line" Hidden="1" XYZ="0.231683692752113,0.696052351002783,1.76857218017035" Connections="1233" ForcefieldType="h1" Charge="0.053" Components="H" Visible="0">
							<Properties Force="103.404859684614,256.540587673645,117.972414792655" RelativeVelocity="-0.228553679650433,0.615508790130281,0.248436586215173"/>
						</Atom3d>
						<Bond ID="1233" Mapping="409" Parent="75" Hidden="1" Connects="1220,1232" Visible="0"/>
						<Atom3d ID="1234" HasProperties="1" Mapping="409" Parent="75" UserID="431" DisplayStyle="Line" Hidden="1" XYZ="0.186035022698821,0.683182871161974,1.73846977097969" Connections="1235" ForcefieldType="h1" Charge="0.053" Components="H" Visible="0">
							<Properties Force="-576.687660023169,-313.377916357592,-101.873535235362" RelativeVelocity="0.0791485721506004,-0.824334454737751,0.33332318643923"/>
						</Atom3d>
						<Bond ID="1235" Mapping="409" Parent="75" Hidden="1" Connects="1220,1234" Visible="0"/>
						<Atom3d ID="1236" HasProperties="1" Mapping="409" Parent="75" UserID="432" DisplayStyle="Line" Hidden="1" XYZ="0.195945974015829,0.740693551968873,1.74771959769859" Connections="1237" ForcefieldType="h1" Charge="0.053" Components="H" Visible="0">
							<Properties Force="233.047776911572,-693.166709372892,179.1554507452" RelativeVelocity="0.363407477849172,-0.179483369108642,0.235571593889781"/>
						</Atom3d>
						<Bond ID="1237" Mapping="409" Parent="75" Hidden="1" Connects="1220,1236" Visible="0"/>
						<Molecule ID="75" Mapping="409" Parent="2" Children="ci(25):23+1215,5709,5908" Name="Sketch 25" XYZ="-0.213710230535641,-0.183180197594726,-0.22881914093289" Visible="0"/>
						<Atom3d ID="1238" HasProperties="1" Mapping="409" Parent="77" UserID="433" DisplayStyle="Line" XYZ="-0.275714383895594,0.941619026040534,1.95586222349671" Connections="1240,1246,1248" ForcefieldType="c3&apos;" Charge="0.374" Components="C" Visible="0">
							<Properties Force="216.225452820138,398.272849873977,-1046.79457871838" RelativeVelocity="-0.0642816823727402,-0.0722235983508922,0.102028139376035"/>
						</Atom3d>
						<Atom3d ID="1239" HasProperties="1" Mapping="409" Parent="77" UserID="434" DisplayStyle="Line" XYZ="-0.303395367482014,0.915411172457244,1.93578242019369" Connections="1240,1242,1244" ForcefieldType="n3m" Charge="-0.446" Components="N" Visible="0">
							<Properties Force="-476.000215678155,-742.948971509624,375.431748932455" RelativeVelocity="-0.0366853156716404,0.0360111170373414,-0.00771765894207571"/>
						</Atom3d>
						<Bond ID="1240" Mapping="409" Parent="77" Connects="1238,1239" Visible="0"/>
						<Atom3d ID="1241" HasProperties="1" Mapping="409" Parent="77" UserID="435" DisplayStyle="Line" XYZ="-0.341583386941042,0.900921792335734,1.95961650112065" Connections="1242,1250,1252,1254" ForcefieldType="c4" Charge="0.064" Components="C" Visible="0">
							<Properties Force="-41.7533546894532,703.594119078898,-232.844233153638" RelativeVelocity="-0.152423791483905,-0.106917325189455,-0.120142923137026"/>
						</Atom3d>
						<Bond ID="1242" Mapping="409" Parent="77" Connects="1239,1241" Visible="0"/>
						<Atom3d ID="1243" HasProperties="1" Mapping="409" Parent="77" UserID="436" DisplayStyle="Line" XYZ="-0.301086087045127,0.907118402192624,1.89011228507366" Connections="1244,1256,1258,1260" ForcefieldType="c4" Charge="0.064" Components="C" Visible="0">
							<Properties Force="-869.594491294324,499.700167065643,-84.1890446689312" RelativeVelocity="-0.0265928740583597,0.00614207046471599,-0.169765111916439"/>
						</Atom3d>
						<Bond ID="1244" Mapping="409" Parent="77" Connects="1239,1243" Visible="0"/>
						<Atom3d ID="1245" HasProperties="1" Mapping="409" Parent="77" UserID="437" DisplayStyle="Line" XYZ="-0.279418612714472,0.954854431816564,1.992268206647" Connections="1246" ForcefieldType="o1=" Charge="-0.45" Components="O" Visible="0">
							<Properties Force="-36.172294810217,201.397444516956,1331.35370981512" RelativeVelocity="0.0376551243395016,0.116254655394727,-0.0264193822469017"/>
						</Atom3d>
						<Bond ID="1246" Mapping="409" Parent="77" Connects="1238,1245" Type="Double" Visible="0"/>
						<Atom3d ID="1247" HasProperties="1" Mapping="409" Parent="77" UserID="438" DisplayStyle="Line" Hidden="1" XYZ="-0.250233603420139,0.953432211622984,1.93335137495425" Connections="1248" ForcefieldType="h1" Charge="0.076" Components="H" Visible="0">
							<Properties Force="370.403507140405,3.98487993397707,-117.991930352821" RelativeVelocity="-0.840707953942739,-0.267886185237164,-0.00680882074209664"/>
						</Atom3d>
						<Bond ID="1248" Mapping="409" Parent="77" Hidden="1" Connects="1238,1247" Visible="0"/>
						<Atom3d ID="1249" HasProperties="1" Mapping="409" Parent="77" UserID="439" DisplayStyle="Line" Hidden="1" XYZ="-0.355010858709282,0.930858527655944,1.97263129481942" Connections="1250" ForcefieldType="h1" Charge="0.053" Components="H" Visible="0">
							<Properties Force="-268.20959410922,100.509031481714,747.722165821722" RelativeVelocity="-0.378742922125645,0.523943534489156,-0.204901512500151"/>
						</Atom3d>
						<Bond ID="1250" Mapping="409" Parent="77" Hidden="1" Connects="1241,1249" Visible="0"/>
						<Atom3d ID="1251" HasProperties="1" Mapping="409" Parent="77" UserID="440" DisplayStyle="Line" Hidden="1" XYZ="-0.335590700664868,0.875714330902284,1.98370574100184" Connections="1252" ForcefieldType="h1" Charge="0.053" Components="H" Visible="0">
							<Properties Force="158.49015427529,-71.3367755580161,196.943311819977" RelativeVelocity="-0.334547050839241,0.176389615242833,-0.598819108259439"/>
						</Atom3d>
						<Bond ID="1252" Mapping="409" Parent="77" Hidden="1" Connects="1241,1251" Visible="0"/>
						<Atom3d ID="1253" HasProperties="1" Mapping="409" Parent="77" UserID="441" DisplayStyle="Line" Hidden="1" XYZ="-0.367672647040225,0.890800465568434,1.938517777172" Connections="1254" ForcefieldType="h1" Charge="0.053" Components="H" Visible="0">
							<Properties Force="-212.759917280436,-445.43490021502,-559.600285810044" RelativeVelocity="0.0610778189882707,-0.0462025747172793,0.15767326598842"/>
						</Atom3d>
						<Bond ID="1254" Mapping="409" Parent="77" Hidden="1" Connects="1241,1253" Visible="0"/>
						<Atom3d ID="1255" HasProperties="1" Mapping="409" Parent="77" UserID="442" DisplayStyle="Line" Hidden="1" XYZ="-0.289704317370903,0.875446757563544,1.88319894567653" Connections="1256" ForcefieldType="h1" Charge="0.053" Components="H" Visible="0">
							<Properties Force="215.330797522157,-1115.46011106666,-227.627696314663" RelativeVelocity="0.651865353718447,-1.04022778899898,0.432864891087596"/>
						</Atom3d>
						<Bond ID="1256" Mapping="409" Parent="77" Hidden="1" Connects="1243,1255" Visible="0"/>
						<Atom3d ID="1257" HasProperties="1" Mapping="409" Parent="77" UserID="443" DisplayStyle="Line" Hidden="1" XYZ="-0.27894756818167,0.929473780666284,1.87649890484213" Connections="1258" ForcefieldType="h1" Charge="0.053" Components="H" Visible="0">
							<Properties Force="831.593343766398,685.025130738204,-590.822884237127" RelativeVelocity="0.250427392163852,-0.787910442118006,-0.898640600855211"/>
						</Atom3d>
						<Bond ID="1258" Mapping="409" Parent="77" Hidden="1" Connects="1243,1257" Visible="0"/>
						<Atom3d ID="1259" HasProperties="1" Mapping="409" Parent="77" UserID="444" DisplayStyle="Line" Hidden="1" XYZ="-0.332611284419308,0.913935225521544,1.87372948663166" Connections="1260" ForcefieldType="h1" Charge="0.053" Components="H" Visible="0">
							<Properties Force="63.9248392087027,-213.295349426523,95.9132900297592" RelativeVelocity="0.101078238991687,-0.05358535632634,0.198050312931007"/>
						</Atom3d>
						<Bond ID="1260" Mapping="409" Parent="77" Hidden="1" Connects="1243,1259" Visible="0"/>
						<Molecule ID="77" Mapping="409" Parent="2" Children="ci(25):23+1238,5710,5909" Name="Sketch 25" XYZ="-0.213710230535641,-0.183180197594726,-0.22881914093289" Visible="0"/>
						<Atom3d ID="1261" HasProperties="1" Mapping="409" Parent="79" UserID="445" DisplayStyle="Line" XYZ="2.39049445976874,1.07075553494843,2.11742828612954" Connections="1263,1269,1271" ForcefieldType="c3&apos;" Charge="0.374" Components="C" Visible="0">
							<Properties Force="-144.289525067754,1454.55863180641,-425.45901715176" RelativeVelocity="-0.0459683491626922,-0.452701000505648,0.0364603655991729"/>
						</Atom3d>
						<Atom3d ID="1262" HasProperties="1" Mapping="409" Parent="79" UserID="446" DisplayStyle="Line" XYZ="2.41419436598992,1.04014895904797,2.0963437630169" Connections="1263,1265,1267" ForcefieldType="n3m" Charge="-0.446" Components="N" Visible="0">
							<Properties Force="-86.361005749044,269.274048249638,303.935857215667" RelativeVelocity="-0.0374024110410172,-0.0193639848939288,-0.0288891865906975"/>
						</Atom3d>
						<Bond ID="1263" Mapping="409" Parent="79" Connects="1261,1262" Visible="0"/>
						<Atom3d ID="1264" HasProperties="1" Mapping="409" Parent="79" UserID="447" DisplayStyle="Line" XYZ="2.42906762285038,1.0429110503674,2.05219273735993" Connections="1265,1273,1275,1277" ForcefieldType="c4" Charge="0.064" Components="C" Visible="0">
							<Properties Force="282.393494458049,-0.522434258564158,614.971275422785" RelativeVelocity="0.140351264257822,0.0382915404004621,-0.203423844689016"/>
						</Atom3d>
						<Bond ID="1265" Mapping="409" Parent="79" Connects="1262,1264" Visible="0"/>
						<Atom3d ID="1266" HasProperties="1" Mapping="409" Parent="79" UserID="448" DisplayStyle="Line" XYZ="2.43093053875758,1.00190560150834,2.11665939281596" Connections="1267,1279,1281,1283" ForcefieldType="c4" Charge="0.064" Components="C" Visible="0">
							<Properties Force="528.628471877588,-660.137045820386,196.218879638949" RelativeVelocity="0.111798808621589,-0.162475176880629,-0.297127685985685"/>
						</Atom3d>
						<Bond ID="1267" Mapping="409" Parent="79" Connects="1262,1266" Visible="0"/>
						<Atom3d ID="1268" HasProperties="1" Mapping="409" Parent="79" UserID="449" DisplayStyle="Line" XYZ="2.37767982275116,1.10579531776304,2.10185590614461" Connections="1269" ForcefieldType="o1=" Charge="-0.45" Components="O" Visible="0">
							<Properties Force="435.701525237573,-916.012189783895,-237.24361303874" RelativeVelocity="-0.0349556128576763,-0.0919101823043141,0.0470167663936772"/>
						</Atom3d>
						<Bond ID="1269" Mapping="409" Parent="79" Connects="1261,1268" Type="Double" Visible="0"/>
						<Atom3d ID="1270" HasProperties="1" Mapping="409" Parent="79" UserID="450" DisplayStyle="Line" Hidden="1" XYZ="2.3839348412495,1.06705973291586,2.15255016474428" Connections="1271" ForcefieldType="h1" Charge="0.076" Components="H" Visible="0">
							<Properties Force="200.144776046519,-809.122633488699,188.30372733979" RelativeVelocity="-1.05627213399406,-0.928073314099329,-0.17093257095463"/>
						</Atom3d>
						<Bond ID="1271" Mapping="409" Parent="79" Hidden="1" Connects="1261,1270" Visible="0"/>
						<Atom3d ID="1272" HasProperties="1" Mapping="409" Parent="79" UserID="451" DisplayStyle="Line" Hidden="1" XYZ="2.41415554829366,1.0705427054224,2.03920566941112" Connections="1273" ForcefieldType="h1" Charge="0.053" Components="H" Visible="0">
							<Properties Force="-506.560578288053,1035.98284413425,-903.338089428674" RelativeVelocity="0.287241710242056,-1.25497546734455,-0.0696029243773285"/>
						</Atom3d>
						<Bond ID="1273" Mapping="409" Parent="79" Hidden="1" Connects="1264,1272" Visible="0"/>
						<Atom3d ID="1274" HasProperties="1" Mapping="409" Parent="79" UserID="452" DisplayStyle="Line" Hidden="1" XYZ="2.42044250081474,1.01393760103268,2.03358862640735" Connections="1275" ForcefieldType="h1" Charge="0.053" Components="H" Visible="0">
							<Properties Force="-25.061961028934,-203.748015352763,-149.397105724121" RelativeVelocity="-0.383456908993559,-0.674024909447632,-0.820807572382934"/>
						</Atom3d>
						<Bond ID="1275" Mapping="409" Parent="79" Hidden="1" Connects="1264,1274" Visible="0"/>
						<Atom3d ID="1276" HasProperties="1" Mapping="409" Parent="79" UserID="453" DisplayStyle="Line" Hidden="1" XYZ="2.4642438213161,1.04825532294975,2.05334538437713" Connections="1277" ForcefieldType="h1" Charge="0.053" Components="H" Visible="0">
							<Properties Force="272.000082951027,-94.6756599097291,-316.907060206731" RelativeVelocity="0.148158298818755,0.732764965516831,-0.397273924793072"/>
						</Atom3d>
						<Bond ID="1277" Mapping="409" Parent="79" Hidden="1" Connects="1264,1276" Visible="0"/>
						<Atom3d ID="1278" HasProperties="1" Mapping="409" Parent="79" UserID="454" DisplayStyle="Line" Hidden="1" XYZ="2.42006261244402,1.00297316974107,2.15017193209076" Connections="1279" ForcefieldType="h1" Charge="0.053" Components="H" Visible="0">
							<Properties Force="-208.37707566954,-475.730664239347,331.154163754034" RelativeVelocity="-0.227939283584881,1.02862672684432,0.322805453444878"/>
						</Atom3d>
						<Bond ID="1279" Mapping="409" Parent="79" Hidden="1" Connects="1266,1278" Visible="0"/>
						<Atom3d ID="1280" HasProperties="1" Mapping="409" Parent="79" UserID="455" DisplayStyle="Line" Hidden="1" XYZ="2.46772711578581,0.999362335963094,2.11848106056924" Connections="1281" ForcefieldType="h1" Charge="0.053" Components="H" Visible="0">
							<Properties Force="-555.038527984881,359.266150925446,-170.971152754477" RelativeVelocity="0.455084702746433,-0.559107117743356,0.902921167728504"/>
						</Atom3d>
						<Bond ID="1281" Mapping="409" Parent="79" Hidden="1" Connects="1266,1280" Visible="0"/>
						<Atom3d ID="1282" HasProperties="1" Mapping="409" Parent="79" UserID="456" DisplayStyle="Line" Hidden="1" XYZ="2.42028231905357,0.972746410168334,2.09727437077867" Connections="1283" ForcefieldType="h1" Charge="0.053" Components="H" Visible="0">
							<Properties Force="-67.0669416146155,177.041397195661,534.310547623774" RelativeVelocity="-0.416534137249833,0.593472690257258,1.18011393198669"/>
						</Atom3d>
						<Bond ID="1283" Mapping="409" Parent="79" Hidden="1" Connects="1266,1282" Visible="0"/>
						<Molecule ID="79" Mapping="409" Parent="2" Children="ci(25):23+1261,5711,5910" Name="Sketch 25" XYZ="-0.213710230535641,-0.183180197594726,-0.22881914093289" Visible="0"/>
						<Atom3d ID="1284" HasProperties="1" Mapping="409" Parent="81" UserID="457" DisplayStyle="Line" XYZ="0.62227573215838,-0.0797990950221981,-0.703665075580279" Connections="1286,1292,1294" ForcefieldType="c3&apos;" Charge="0.374" Components="C" Visible="0">
							<Properties Force="208.981434979196,612.566215342563,3.21904208496836" RelativeVelocity="0.125540408930766,-0.0210150394969501,0.23851239608669"/>
						</Atom3d>
						<Atom3d ID="1285" HasProperties="1" Mapping="409" Parent="81" UserID="458" DisplayStyle="Line" XYZ="0.621801361821004,-0.0682468093943691,-0.746049859761606" Connections="1286,1288,1290" ForcefieldType="n3m" Charge="-0.446" Components="N" Visible="0">
							<Properties Force="-362.070708032553,-599.555550137362,-145.627001215807" RelativeVelocity="0.104446276057501,0.285562262843178,0.0908847178199901"/>
						</Atom3d>
						<Bond ID="1286" Mapping="409" Parent="81" Connects="1284,1285" Visible="0"/>
						<Atom3d ID="1287" HasProperties="1" Mapping="409" Parent="81" UserID="459" DisplayStyle="Line" XYZ="0.617929611798051,-0.0239915311977441,-0.762029880148484" Connections="1288,1296,1298,1300" ForcefieldType="c4" Charge="0.064" Components="C" Visible="0">
							<Properties Force="1384.87114608273,443.942917148143,-833.44547706605" RelativeVelocity="-0.0732397547970126,0.0180689119369309,0.335358635489665"/>
						</Atom3d>
						<Bond ID="1288" Mapping="409" Parent="81" Connects="1285,1287" Visible="0"/>
						<Atom3d ID="1289" HasProperties="1" Mapping="409" Parent="81" UserID="460" DisplayStyle="Line" XYZ="0.629929102562142,-0.101582834911855,-0.779751519654323" Connections="1290,1302,1304,1306" ForcefieldType="c4" Charge="0.064" Components="C" Visible="0">
							<Properties Force="746.573289805777,-219.879130289638,654.864124254256" RelativeVelocity="0.181347437110439,0.103800591379042,0.104663831806458"/>
						</Atom3d>
						<Bond ID="1290" Mapping="409" Parent="81" Connects="1285,1289" Visible="0"/>
						<Atom3d ID="1291" HasProperties="1" Mapping="409" Parent="81" UserID="461" DisplayStyle="Line" XYZ="0.618663865934832,-0.0559413507444351,-0.671901608714372" Connections="1292" ForcefieldType="o1=" Charge="-0.45" Components="O" Visible="0">
							<Properties Force="-131.447560300849,32.7641749509659,-499.238906484909" RelativeVelocity="-0.0762390061432314,-0.0818324899228359,-0.00562146270508126"/>
						</Atom3d>
						<Bond ID="1292" Mapping="409" Parent="81" Connects="1284,1291" Type="Double" Visible="0"/>
						<Atom3d ID="1293" HasProperties="1" Mapping="409" Parent="81" UserID="462" DisplayStyle="Line" Hidden="1" XYZ="0.62979600127514,-0.114365032789719,-0.700608098988331" Connections="1294" ForcefieldType="h1" Charge="0.076" Components="H" Visible="0">
							<Properties Force="-51.613657114228,-659.419570830307,193.385087302802" RelativeVelocity="-0.553352442139225,1.2990089479192,-1.18985242378216"/>
						</Atom3d>
						<Bond ID="1294" Mapping="409" Parent="81" Hidden="1" Connects="1284,1293" Visible="0"/>
						<Atom3d ID="1295" HasProperties="1" Mapping="409" Parent="81" UserID="463" DisplayStyle="Line" Hidden="1" XYZ="0.601306780332378,-0.0217140558708121,-0.794702866046817" Connections="1296" ForcefieldType="h1" Charge="0.053" Components="H" Visible="0">
							<Properties Force="-115.312516091805,-236.091684055951,629.906216219899" RelativeVelocity="-0.0855785372007531,-0.42540346298956,-0.0100872669623599"/>
						</Atom3d>
						<Bond ID="1296" Mapping="409" Parent="81" Hidden="1" Connects="1287,1295" Visible="0"/>
						<Atom3d ID="1297" HasProperties="1" Mapping="409" Parent="81" UserID="464" DisplayStyle="Line" Hidden="1" XYZ="0.653430688549188,-0.0108693922321231,-0.771072181094693" Connections="1298" ForcefieldType="h1" Charge="0.053" Components="H" Visible="0">
							<Properties Force="-1321.14591749892,-237.528414236087,661.235399666316" RelativeVelocity="0.377529322262977,-0.364884029547804,0.364645156771347"/>
						</Atom3d>
						<Bond ID="1298" Mapping="409" Parent="81" Hidden="1" Connects="1287,1297" Visible="0"/>
						<Atom3d ID="1299" HasProperties="1" Mapping="409" Parent="81" UserID="465" DisplayStyle="Line" Hidden="1" XYZ="0.601069456557521,-0.00475259551810413,-0.737463292519428" Connections="1300" ForcefieldType="h1" Charge="0.053" Components="H" Visible="0">
							<Properties Force="128.03922247139,298.185146187201,-117.164298228038" RelativeVelocity="-1.11904308853152,-0.317841438893748,-0.412000535248877"/>
						</Atom3d>
						<Bond ID="1300" Mapping="409" Parent="81" Hidden="1" Connects="1287,1299" Visible="0"/>
						<Atom3d ID="1301" HasProperties="1" Mapping="409" Parent="81" UserID="466" DisplayStyle="Line" Hidden="1" XYZ="0.655544948916163,-0.0869315536165939,-0.799807083953778" Connections="1302" ForcefieldType="h1" Charge="0.053" Components="H" Visible="0">
							<Properties Force="-33.8746440451685,-160.031765856567,-463.150555926678" RelativeVelocity="0.669249996874036,-0.961924085401097,0.533666969777123"/>
						</Atom3d>
						<Bond ID="1302" Mapping="409" Parent="81" Hidden="1" Connects="1289,1301" Visible="0"/>
						<Atom3d ID="1303" HasProperties="1" Mapping="409" Parent="81" UserID="467" DisplayStyle="Line" Hidden="1" XYZ="0.601284493356023,-0.110483886309201,-0.799975979726866" Connections="1304" ForcefieldType="h1" Charge="0.053" Components="H" Visible="0">
							<Properties Force="104.919906240003,118.193566883999,230.250656824339" RelativeVelocity="-0.58936471558163,-0.110080513969815,-0.362096246054146"/>
						</Atom3d>
						<Bond ID="1304" Mapping="409" Parent="81" Hidden="1" Connects="1289,1303" Visible="0"/>
						<Atom3d ID="1305" HasProperties="1" Mapping="409" Parent="81" UserID="468" DisplayStyle="Line" Hidden="1" XYZ="0.645941135859222,-0.131562020053413,-0.764794537838685" Connections="1306" ForcefieldType="h1" Charge="0.053" Components="H" Visible="0">
							<Properties Force="-564.393102521371,504.382506031456,-311.524582120664" RelativeVelocity="0.179192800692481,0.389010903964004,0.430261803505081"/>
						</Atom3d>
						<Bond ID="1306" Mapping="409" Parent="81" Hidden="1" Connects="1289,1305" Visible="0"/>
						<Molecule ID="81" Mapping="409" Parent="2" Children="ci(25):23+1284,5712,5911" Name="Sketch 25" XYZ="-0.213710230535641,-0.183180197594726,-0.22881914093289" Visible="0"/>
						<Atom3d ID="1307" HasProperties="1" Mapping="409" Parent="83" UserID="469" DisplayStyle="Line" XYZ="-1.11364934930612,0.329596167876966,0.744724241788072" Connections="1309,1315,1317" ForcefieldType="c3&apos;" Charge="0.374" Components="C" Visible="0">
							<Properties Force="-867.196855740473,-496.832002067212,-431.913865911693" RelativeVelocity="-0.00275919533467927,0.149607017121608,0.0601634641850657"/>
						</Atom3d>
						<Atom3d ID="1308" HasProperties="1" Mapping="409" Parent="83" UserID="470" DisplayStyle="Line" XYZ="-1.12449335814573,0.371132735381226,0.740522741599263" Connections="1309,1311,1313" ForcefieldType="n3m" Charge="-0.446" Components="N" Visible="0">
							<Properties Force="415.841418080629,756.291559262076,85.1722797506593" RelativeVelocity="-0.129714450718819,0.165334646406838,0.176032990011426"/>
						</Atom3d>
						<Bond ID="1309" Mapping="409" Parent="83" Connects="1307,1308" Visible="0"/>
						<Atom3d ID="1310" HasProperties="1" Mapping="409" Parent="83" UserID="471" DisplayStyle="Line" XYZ="-1.09227688449648,0.404335564347864,0.754125272875004" Connections="1311,1319,1321,1323" ForcefieldType="c4" Charge="0.064" Components="C" Visible="0">
							<Properties Force="901.497490807908,-1152.01323421987,-1180.47484653244" RelativeVelocity="-0.0951626483443082,-0.0738002490676237,0.205110686658327"/>
						</Atom3d>
						<Bond ID="1311" Mapping="409" Parent="83" Connects="1308,1310" Visible="0"/>
						<Atom3d ID="1312" HasProperties="1" Mapping="409" Parent="83" UserID="472" DisplayStyle="Line" XYZ="-1.14820354034552,0.376902374634352,0.699695279610875" Connections="1313,1325,1327,1329" ForcefieldType="c4" Charge="0.064" Components="C" Visible="0">
							<Properties Force="99.6259262437821,-241.046087208587,-610.647948023519" RelativeVelocity="0.1249301993684,-0.155484638478011,-0.261294471328913"/>
						</Atom3d>
						<Bond ID="1313" Mapping="409" Parent="83" Connects="1308,1312" Visible="0"/>
						<Atom3d ID="1314" HasProperties="1" Mapping="409" Parent="83" UserID="473" DisplayStyle="Line" XYZ="-1.0849823008771,0.314287497594045,0.765805802180909" Connections="1315" ForcefieldType="o1=" Charge="-0.45" Components="O" Visible="0">
							<Properties Force="1393.60452950008,-253.436414686371,1022.43202375942" RelativeVelocity="0.175899188765673,-0.0843064285956106,0.308607468324241"/>
						</Atom3d>
						<Bond ID="1315" Mapping="409" Parent="83" Connects="1307,1314" Type="Double" Visible="0"/>
						<Atom3d ID="1316" HasProperties="1" Mapping="409" Parent="83" UserID="474" DisplayStyle="Line" Hidden="1" XYZ="-1.13648355476963,0.307235211004918,0.728098738763047" Connections="1317" ForcefieldType="h1" Charge="0.076" Components="H" Visible="0">
							<Properties Force="-249.02067764691,-210.231879779059,-168.364725879204" RelativeVelocity="0.00399887533765817,-0.0126945457544051,-0.817084265778312"/>
						</Atom3d>
						<Bond ID="1317" Mapping="409" Parent="83" Hidden="1" Connects="1307,1316" Visible="0"/>
						<Atom3d ID="1318" HasProperties="1" Mapping="409" Parent="83" UserID="475" DisplayStyle="Line" Hidden="1" XYZ="-1.07427514670442,0.416769093094161,0.725284719002756" Connections="1319" ForcefieldType="h1" Charge="0.053" Components="H" Visible="0">
							<Properties Force="-190.60678920035,-17.4733496919636,40.085193878529" RelativeVelocity="-0.475186239057819,-0.254420694058882,0.246931675368859"/>
						</Atom3d>
						<Bond ID="1319" Mapping="409" Parent="83" Hidden="1" Connects="1310,1318" Visible="0"/>
						<Atom3d ID="1320" HasProperties="1" Mapping="409" Parent="83" UserID="476" DisplayStyle="Line" Hidden="1" XYZ="-1.06597124054591,0.388963992937444,0.77368686169095" Connections="1321" ForcefieldType="h1" Charge="0.053" Components="H" Visible="0">
							<Properties Force="-398.069937932947,260.183544099358,199.812564250897" RelativeVelocity="-0.160968803898345,-0.225538715144549,-0.513950495025884"/>
						</Atom3d>
						<Bond ID="1321" Mapping="409" Parent="83" Hidden="1" Connects="1310,1320" Visible="0"/>
						<Atom3d ID="1322" HasProperties="1" Mapping="409" Parent="83" UserID="477" DisplayStyle="Line" Hidden="1" XYZ="-1.10657936833652,0.432100167109217,0.768104326729159" Connections="1323" ForcefieldType="h1" Charge="0.053" Components="H" Visible="0">
							<Properties Force="-580.853865575481,692.282167297602,702.893808764466" RelativeVelocity="0.110860974059119,0.993696747565284,-0.0746156558506084"/>
						</Atom3d>
						<Bond ID="1323" Mapping="409" Parent="83" Hidden="1" Connects="1310,1322" Visible="0"/>
						<Atom3d ID="1324" HasProperties="1" Mapping="409" Parent="83" UserID="478" DisplayStyle="Line" Hidden="1" XYZ="-1.16999048651932,0.348737133369822,0.695833884891512" Connections="1325" ForcefieldType="h1" Charge="0.053" Components="H" Visible="0">
							<Properties Force="-511.007845128873,304.818641775552,12.6438381231611" RelativeVelocity="0.132233236757513,1.03396734028872,-0.15786846570727"/>
						</Atom3d>
						<Bond ID="1325" Mapping="409" Parent="83" Hidden="1" Connects="1312,1324" Visible="0"/>
						<Atom3d ID="1326" HasProperties="1" Mapping="409" Parent="83" UserID="479" DisplayStyle="Line" Hidden="1" XYZ="-1.12687847035998,0.372059880588197,0.670225809637932" Connections="1327" ForcefieldType="h1" Charge="0.053" Components="H" Visible="0">
							<Properties Force="-110.195938673692,528.798485887285,304.026627782886" RelativeVelocity="0.623324417706209,-0.25937118935547,0.340174204846935"/>
						</Atom3d>
						<Bond ID="1327" Mapping="409" Parent="83" Hidden="1" Connects="1312,1326" Visible="0"/>
						<Atom3d ID="1328" HasProperties="1" Mapping="409" Parent="83" UserID="480" DisplayStyle="Line" Hidden="1" XYZ="-1.16652496090953,0.408033969064031,0.698687359224679" Connections="1329" ForcefieldType="h1" Charge="0.053" Components="H" Visible="0">
							<Properties Force="162.384328955477,-211.156782698728,-10.6815416188208" RelativeVelocity="-0.504324151919469,-0.00476288429879561,-0.159515972121862"/>
						</Atom3d>
						<Bond ID="1329" Mapping="409" Parent="83" Hidden="1" Connects="1312,1328" Visible="0"/>
						<Molecule ID="83" Mapping="409" Parent="2" Children="ci(25):23+1307,5713,5912" Name="Sketch 25" XYZ="-0.213710230535641,-0.183180197594726,-0.22881914093289" Visible="0"/>
						<Atom3d ID="1330" HasProperties="1" Mapping="409" Parent="85" UserID="481" DisplayStyle="Line" XYZ="-0.0800071351336644,0.146028488669275,-0.142077275678969" Connections="1332,1338,1340" ForcefieldType="c3&apos;" Charge="0.374" Components="C" Visible="0">
							<Properties Force="90.5727093834558,-1034.31089250528,-780.80536814463" RelativeVelocity="0.0601885793435072,0.00998680212952659,-0.0658145670515703"/>
						</Atom3d>
						<Atom3d ID="1331" HasProperties="1" Mapping="409" Parent="85" UserID="482" DisplayStyle="Line" XYZ="-0.105406041922904,0.141864771680808,-0.106788349215867" Connections="1332,1334,1336" ForcefieldType="n3m" Charge="-0.446" Components="N" Visible="0">
							<Properties Force="532.327302278285,-998.201909682067,-593.547252769911" RelativeVelocity="-0.0705283231033669,-0.099863934622242,0.0537359422172643"/>
						</Atom3d>
						<Bond ID="1332" Mapping="409" Parent="85" Connects="1330,1331" Visible="0"/>
						<Atom3d ID="1333" HasProperties="1" Mapping="409" Parent="85" UserID="483" DisplayStyle="Line" XYZ="-0.141480773011273,0.109720649162226,-0.104510126286377" Connections="1334,1342,1344,1346" ForcefieldType="c4" Charge="0.064" Components="C" Visible="0">
							<Properties Force="-577.211751869922,1372.39802510182,1306.62209825609" RelativeVelocity="0.0897132975495157,-0.153083670254163,-0.00537617395615577"/>
						</Atom3d>
						<Bond ID="1334" Mapping="409" Parent="85" Connects="1331,1333" Visible="0"/>
						<Atom3d ID="1335" HasProperties="1" Mapping="409" Parent="85" UserID="484" DisplayStyle="Line" XYZ="-0.0920396274917844,0.166053806828902,-0.0696715831409913" Connections="1336,1348,1350,1352" ForcefieldType="c4" Charge="0.064" Components="C" Visible="0">
							<Properties Force="-1490.89389432849,2833.68662571556,-670.431381283048" RelativeVelocity="-0.149404758919126,-0.108378233896572,-0.0135605130646491"/>
						</Atom3d>
						<Bond ID="1336" Mapping="409" Parent="85" Connects="1331,1335" Visible="0"/>
						<Atom3d ID="1337" HasProperties="1" Mapping="409" Parent="85" UserID="485" DisplayStyle="Line" XYZ="-0.0849107230973954,0.123634152289806,-0.175216582159042" Connections="1338" ForcefieldType="o1=" Charge="-0.45" Components="O" Visible="0">
							<Properties Force="161.632637854196,769.219626215111,698.135854559245" RelativeVelocity="-0.146202698679304,-0.120884978132753,0.093883520976617"/>
						</Atom3d>
						<Bond ID="1338" Mapping="409" Parent="85" Connects="1330,1337" Type="Double" Visible="0"/>
						<Atom3d ID="1339" HasProperties="1" Mapping="409" Parent="85" UserID="486" DisplayStyle="Line" Hidden="1" XYZ="-0.0515427379916034,0.169353118994688,-0.137603710804171" Connections="1340" ForcefieldType="h1" Charge="0.076" Components="H" Visible="0">
							<Properties Force="-494.214165419607,-234.198253472211,-130.540182877943" RelativeVelocity="0.04644173122079,-0.470860575089707,0.228107172517058"/>
						</Atom3d>
						<Bond ID="1340" Mapping="409" Parent="85" Hidden="1" Connects="1330,1339" Visible="0"/>
						<Atom3d ID="1341" HasProperties="1" Mapping="409" Parent="85" UserID="487" DisplayStyle="Line" Hidden="1" XYZ="-0.138657384151097,0.0842530911347359,-0.0787002583455953" Connections="1342" ForcefieldType="h1" Charge="0.053" Components="H" Visible="0">
							<Properties Force="365.292284152505,275.213732024694,-206.743293333887" RelativeVelocity="-1.38518205275723,-0.805169140547139,-0.0809740798502805"/>
						</Atom3d>
						<Bond ID="1342" Mapping="409" Parent="85" Hidden="1" Connects="1333,1341" Visible="0"/>
						<Atom3d ID="1343" HasProperties="1" Mapping="409" Parent="85" UserID="488" DisplayStyle="Line" Hidden="1" XYZ="-0.147243152819177,0.0940480217502169,-0.135072371898106" Connections="1344" ForcefieldType="h1" Charge="0.053" Components="H" Visible="0">
							<Properties Force="44.4047937495625,-32.0357525108782,-601.787669202728" RelativeVelocity="0.895905498886491,-0.217272476820989,-1.0925010359868"/>
						</Atom3d>
						<Bond ID="1344" Mapping="409" Parent="85" Hidden="1" Connects="1333,1343" Visible="0"/>
						<Atom3d ID="1345" HasProperties="1" Mapping="409" Parent="85" UserID="489" DisplayStyle="Line" Hidden="1" XYZ="-0.170913058207795,0.130789775445105,-0.0942916349116383" Connections="1346" ForcefieldType="h1" Charge="0.053" Components="H" Visible="0">
							<Properties Force="431.299179051268,-759.584038271459,-408.565303201751" RelativeVelocity="0.535547936718284,0.216110466192614,0.0705205765574234"/>
						</Atom3d>
						<Bond ID="1346" Mapping="409" Parent="85" Hidden="1" Connects="1333,1345" Visible="0"/>
						<Atom3d ID="1347" HasProperties="1" Mapping="409" Parent="85" UserID="490" DisplayStyle="Line" Hidden="1" XYZ="-0.0746273627927894,0.197407056512294,-0.0820074957316773" Connections="1348" ForcefieldType="h1" Charge="0.053" Components="H" Visible="0">
							<Properties Force="-402.541293216601,-900.520588202637,566.115428809038" RelativeVelocity="-0.131071123661233,-0.0279922910456372,-0.355805136181044"/>
						</Atom3d>
						<Bond ID="1348" Mapping="409" Parent="85" Hidden="1" Connects="1335,1347" Visible="0"/>
						<Atom3d ID="1349" HasProperties="1" Mapping="409" Parent="85" UserID="491" DisplayStyle="Line" Hidden="1" XYZ="-0.0736897485287824,0.152205431445348,-0.0448216628237693" Connections="1350" ForcefieldType="h1" Charge="0.053" Components="H" Visible="0">
							<Properties Force="916.769095356547,-1102.04142030249,835.55602136277" RelativeVelocity="-1.02575513857651,1.18971467169876,0.46477774063663"/>
						</Atom3d>
						<Bond ID="1350" Mapping="409" Parent="85" Hidden="1" Connects="1335,1349" Visible="0"/>
						<Atom3d ID="1351" HasProperties="1" Mapping="409" Parent="85" UserID="492" DisplayStyle="Line" Hidden="1" XYZ="-0.123420761175932,0.177971527451911,-0.0544967721616613" Connections="1352" ForcefieldType="h1" Charge="0.053" Components="H" Visible="0">
							<Properties Force="523.69371118377,-24.2425792654109,32.390325906267" RelativeVelocity="0.471262287333546,0.481910614780015,-0.0553418911547835"/>
						</Atom3d>
						<Bond ID="1352" Mapping="409" Parent="85" Hidden="1" Connects="1335,1351" Visible="0"/>
						<Molecule ID="85" Mapping="409" Parent="2" Children="ci(24):23+1330,5714" Name="Sketch 25" XYZ="-0.213710230535641,-0.183180197594726,-0.22881914093289" Visible="0"/>
						<Atom3d ID="1353" HasProperties="1" Mapping="409" Parent="87" UserID="493" DisplayStyle="Line" XYZ="0.49815260776857,0.270437027466639,-0.239207747770951" Connections="1355,1361,1363" ForcefieldType="c3&apos;" Charge="0.374" Components="C">
							<Properties Force="-2607.92655601705,713.050097377727,-1958.40984884119" RelativeVelocity="0.0665589024407989,0.101320177622372,0.300734890106954"/>
						</Atom3d>
						<Atom3d ID="1354" HasProperties="1" Mapping="409" Parent="87" UserID="494" DisplayStyle="Line" XYZ="0.504053503027137,0.260369152413681,-0.199332161333693" Connections="1355,1357,1359" ForcefieldType="n3m" Charge="-0.446" Components="N">
							<Properties Force="1221.79266439771,-607.181118227282,2244.17909821895" RelativeVelocity="0.148861465067033,-0.0389669765035827,0.0156635970364961"/>
						</Atom3d>
						<Bond ID="1355" Mapping="409" Parent="87" Connects="1353,1354"/>
						<Atom3d ID="1356" HasProperties="1" Mapping="409" Parent="87" UserID="495" DisplayStyle="Line" XYZ="0.550824989168708,0.254459355081426,-0.183758903950036" Connections="1357,1365,1367,1369" ForcefieldType="c4" Charge="0.064" Components="C">
							<Properties Force="-749.007674494234,694.088626579934,190.83895579296" RelativeVelocity="0.0909916692285436,-0.393503604641106,-0.0706066559008336"/>
						</Atom3d>
						<Bond ID="1357" Mapping="409" Parent="87" Connects="1354,1356"/>
						<Atom3d ID="1358" HasProperties="1" Mapping="409" Parent="87" UserID="496" DisplayStyle="Line" XYZ="0.468996397846333,0.269956918322122,-0.16563214389643" Connections="1359,1371,1373,1375" ForcefieldType="c4" Charge="0.064" Components="C">
							<Properties Force="-82.9124589823517,1536.02733105576,-2031.99727298686" RelativeVelocity="-0.00658565403491308,-0.0727357031719581,-0.0405088580202776"/>
						</Atom3d>
						<Bond ID="1359" Mapping="409" Parent="87" Connects="1354,1358"/>
						<Atom3d ID="1360" HasProperties="1" Mapping="409" Parent="87" UserID="497" DisplayStyle="Line" XYZ="0.520459434643714,0.266741325148068,-0.271261138397341" Connections="1361" ForcefieldType="o1=" Charge="-0.45" Components="O">
							<Properties Force="1343.12115136269,-181.068957848439,-99.8592356189783" RelativeVelocity="0.112637195575452,0.070042630315865,0.0741893754840822"/>
						</Atom3d>
						<Bond ID="1361" Mapping="409" Parent="87" Connects="1353,1360" Type="Double"/>
						<Atom3d ID="1362" HasProperties="1" Mapping="409" Parent="87" UserID="498" DisplayStyle="Line" Hidden="1" XYZ="0.46287836642492,0.28065275366533,-0.245947845484257" Connections="1363" ForcefieldType="h1" Charge="0.076" Components="H">
							<Properties Force="343.301660065964,-56.9348351695093,443.853721784522" RelativeVelocity="-0.0191789814115831,0.561781050010299,1.09342833899358"/>
						</Atom3d>
						<Bond ID="1363" Mapping="409" Parent="87" Hidden="1" Connects="1353,1362"/>
						<Atom3d ID="1364" HasProperties="1" Mapping="409" Parent="87" UserID="499" DisplayStyle="Line" Hidden="1" XYZ="0.572843909052588,0.24262515969557,-0.20987870618168" Connections="1365" ForcefieldType="h1" Charge="0.053" Components="H">
							<Properties Force="-338.310909594895,167.012820804815,83.0063952915725" RelativeVelocity="-0.842615639241941,-0.505315430806607,-0.00796716709175927"/>
						</Atom3d>
						<Bond ID="1365" Mapping="409" Parent="87" Hidden="1" Connects="1356,1364"/>
						<Atom3d ID="1366" HasProperties="1" Mapping="409" Parent="87" UserID="500" DisplayStyle="Line" Hidden="1" XYZ="0.550304187349087,0.230939765194211,-0.157030873060142" Connections="1367" ForcefieldType="h1" Charge="0.053" Components="H">
							<Properties Force="65.1681829028121,-179.498490063872,86.0674420871011" RelativeVelocity="0.331140294860806,-0.324434046707577,-0.0368608613744669"/>
						</Atom3d>
						<Bond ID="1367" Mapping="409" Parent="87" Hidden="1" Connects="1356,1366"/>
						<Atom3d ID="1368" HasProperties="1" Mapping="409" Parent="87" UserID="501" DisplayStyle="Line" Hidden="1" XYZ="0.563311226281375,0.286200600585056,-0.169469565418504" Connections="1369" ForcefieldType="h1" Charge="0.053" Components="H">
							<Properties Force="-78.3821147339131,-522.424626228513,-341.969297534618" RelativeVelocity="-0.617978910031953,0.00117184332586941,0.485658326920809"/>
						</Atom3d>
						<Bond ID="1369" Mapping="409" Parent="87" Hidden="1" Connects="1356,1368"/>
						<Atom3d ID="1370" HasProperties="1" Mapping="409" Parent="87" UserID="502" DisplayStyle="Line" Hidden="1" XYZ="0.469396635126375,0.306035397122923,-0.156906356146198" Connections="1371" ForcefieldType="h1" Charge="0.053" Components="H">
							<Properties Force="-12.4004758435755,-740.38059140439,13.6742946786915" RelativeVelocity="-0.644001469763382,0.379662683515944,0.233801412710818"/>
						</Atom3d>
						<Bond ID="1371" Mapping="409" Parent="87" Hidden="1" Connects="1358,1370"/>
						<Atom3d ID="1372" HasProperties="1" Mapping="409" Parent="87" UserID="503" DisplayStyle="Line" Hidden="1" XYZ="0.473305796546302,0.250050915753081,-0.138937724267287" Connections="1373" ForcefieldType="h1" Charge="0.053" Components="H">
							<Properties Force="398.549366687215,-903.052860233084,1518.49136267183" RelativeVelocity="-0.28892096204016,0.339344794454975,0.776709616420331"/>
						</Atom3d>
						<Bond ID="1373" Mapping="409" Parent="87" Hidden="1" Connects="1358,1372"/>
						<Atom3d ID="1374" HasProperties="1" Mapping="409" Parent="87" UserID="504" DisplayStyle="Line" Hidden="1" XYZ="0.435844580875765,0.262242893370622,-0.178744542887191" Connections="1375" ForcefieldType="h1" Charge="0.053" Components="H">
							<Properties Force="471.564302610452,145.476426194754,-19.1555261129856" RelativeVelocity="-0.211601953619798,-0.170731901056001,-0.391938667771269"/>
						</Atom3d>
						<Bond ID="1375" Mapping="409" Parent="87" Hidden="1" Connects="1358,1374"/>
						<Molecule ID="87" Mapping="409" Parent="2" Children="ci(24):23+1353,5715" Name="Sketch 25" XYZ="-0.225244928919242,0.345493482394533,-0.22881914093289"/>
						<Atom3d ID="1376" HasProperties="1" Mapping="409" Parent="89" UserID="505" DisplayStyle="Line" XYZ="0.132679611003524,-0.00480466999071814,-0.586395980751509" Connections="1378,1384,1386" ForcefieldType="c3&apos;" Charge="0.374" Components="C" Visible="0">
							<Properties Force="1078.06475717037,-334.804427164549,-275.340857268676" RelativeVelocity="-0.0355682380273761,0.0154684073590519,-0.00681617681812273"/>
						</Atom3d>
						<Atom3d ID="1377" HasProperties="1" Mapping="409" Parent="89" UserID="506" DisplayStyle="Line" XYZ="0.0965756690970236,-0.0105389391300081,-0.559609169863061" Connections="1378,1380,1382" ForcefieldType="n3m" Charge="-0.446" Components="N" Visible="0">
							<Properties Force="443.483260572231,551.789930786992,-853.451621958972" RelativeVelocity="0.03807145067614,-0.0704319098152515,0.0326506925254233"/>
						</Atom3d>
						<Bond ID="1378" Mapping="409" Parent="89" Connects="1376,1377" Visible="0"/>
						<Atom3d ID="1379" HasProperties="1" Mapping="409" Parent="89" UserID="507" DisplayStyle="Line" XYZ="0.0663670138826056,-0.0457965614546111,-0.57170883516298" Connections="1380,1388,1390,1392" ForcefieldType="c4" Charge="0.064" Components="C" Visible="0">
							<Properties Force="-399.801278363477,327.275713333737,-452.100568087106" RelativeVelocity="-0.108420356152974,0.205866796104727,-0.201686014138897"/>
						</Atom3d>
						<Bond ID="1380" Mapping="409" Parent="89" Connects="1377,1379" Visible="0"/>
						<Atom3d ID="1381" HasProperties="1" Mapping="409" Parent="89" UserID="508" DisplayStyle="Line" XYZ="0.0745655322610626,0.0327945938604099,-0.554672114281319" Connections="1382,1394,1396,1398" ForcefieldType="c4" Charge="0.064" Components="C" Visible="0">
							<Properties Force="342.693530490583,-1186.9263261401,171.524727160458" RelativeVelocity="0.203833233595293,0.0907448476471619,-0.0508384597081137"/>
						</Atom3d>
						<Bond ID="1382" Mapping="409" Parent="89" Connects="1377,1381" Visible="0"/>
						<Atom3d ID="1383" HasProperties="1" Mapping="409" Parent="89" UserID="509" DisplayStyle="Line" XYZ="0.155769295850641,-0.0326245337438941,-0.604862581896312" Connections="1384" ForcefieldType="o1=" Charge="-0.45" Components="O" Visible="0">
							<Properties Force="-1315.80503678037,648.149695065709,823.741534377815" RelativeVelocity="0.0569518903401202,-0.0371651599703698,-0.185552621343398"/>
						</Atom3d>
						<Bond ID="1384" Mapping="409" Parent="89" Connects="1376,1383" Type="Double" Visible="0"/>
						<Atom3d ID="1385" HasProperties="1" Mapping="409" Parent="89" UserID="510" DisplayStyle="Line" Hidden="1" XYZ="0.143436574344819,0.0311544844225699,-0.589542141937501" Connections="1386" ForcefieldType="h1" Charge="0.076" Components="H" Visible="0">
							<Properties Force="-324.544726659065,-651.537198177689,222.447949220556" RelativeVelocity="0.807095113928252,0.0317772544580481,0.560651251919138"/>
						</Atom3d>
						<Bond ID="1386" Mapping="409" Parent="89" Hidden="1" Connects="1376,1385" Visible="0"/>
						<Atom3d ID="1387" HasProperties="1" Mapping="409" Parent="89" UserID="511" DisplayStyle="Line" Hidden="1" XYZ="0.0384305053824396,-0.0473308910551111,-0.548167752342998" Connections="1388" ForcefieldType="h1" Charge="0.053" Components="H" Visible="0">
							<Properties Force="250.501569453245,150.251548656944,-323.770494215401" RelativeVelocity="0.351241057175376,-0.0707060370988503,-0.166922112289194"/>
						</Atom3d>
						<Bond ID="1388" Mapping="409" Parent="89" Hidden="1" Connects="1379,1387" Visible="0"/>
						<Atom3d ID="1389" HasProperties="1" Mapping="409" Parent="89" UserID="512" DisplayStyle="Line" Hidden="1" XYZ="0.0824169386771096,-0.0770774248340401,-0.56924286082532" Connections="1390" ForcefieldType="h1" Charge="0.053" Components="H" Visible="0">
							<Properties Force="264.575207812449,-337.366395801198,-111.820774543311" RelativeVelocity="-0.222288240637254,-0.492372876173539,-0.423313513043774"/>
						</Atom3d>
						<Bond ID="1390" Mapping="409" Parent="89" Hidden="1" Connects="1379,1389" Visible="0"/>
						<Atom3d ID="1391" HasProperties="1" Mapping="409" Parent="89" UserID="513" DisplayStyle="Line" Hidden="1" XYZ="0.0537128091732556,-0.0406182677904681,-0.606601077379511" Connections="1392" ForcefieldType="h1" Charge="0.053" Components="H" Visible="0">
							<Properties Force="226.53207490721,-343.34507491167,904.214048225864" RelativeVelocity="0.298200959097559,0.658381946151784,0.613896925218956"/>
						</Atom3d>
						<Bond ID="1392" Mapping="409" Parent="89" Hidden="1" Connects="1379,1391" Visible="0"/>
						<Atom3d ID="1393" HasProperties="1" Mapping="409" Parent="89" UserID="514" DisplayStyle="Line" Hidden="1" XYZ="0.0678067335864136,0.0455040486680599,-0.587083678509877" Connections="1394" ForcefieldType="h1" Charge="0.053" Components="H" Visible="0">
							<Properties Force="-412.590158939284,245.677149774542,-159.325204509334" RelativeVelocity="-0.1970579393366,0.834537831899765,-0.00679513767410412"/>
						</Atom3d>
						<Bond ID="1394" Mapping="409" Parent="89" Hidden="1" Connects="1381,1393" Visible="0"/>
						<Atom3d ID="1395" HasProperties="1" Mapping="409" Parent="89" UserID="515" DisplayStyle="Line" Hidden="1" XYZ="0.0984833926181836,0.0541719733533999,-0.539193645746294" Connections="1396" ForcefieldType="h1" Charge="0.053" Components="H" Visible="0">
							<Properties Force="-237.655564484928,214.24418060287,315.62191896158" RelativeVelocity="0.643090327430095,0.0660283642446689,-0.657410229876121"/>
						</Atom3d>
						<Bond ID="1396" Mapping="409" Parent="89" Hidden="1" Connects="1381,1395" Visible="0"/>
						<Atom3d ID="1397" HasProperties="1" Mapping="409" Parent="89" UserID="516" DisplayStyle="Line" Hidden="1" XYZ="0.0448279683811606,0.0255136655206969,-0.5352082232227" Connections="1398" ForcefieldType="h1" Charge="0.053" Components="H" Visible="0">
							<Properties Force="225.603143742167,546.971633711928,-125.436816790315" RelativeVelocity="-0.145355438143184,-0.920213657141205,0.109084833215469"/>
						</Atom3d>
						<Bond ID="1398" Mapping="409" Parent="89" Hidden="1" Connects="1381,1397" Visible="0"/>
						<Molecule ID="89" Mapping="409" Parent="2" Children="ci(25):23+1376,5716,5913" Name="Sketch 25" XYZ="-0.213710230535641,-0.183180197594726,-0.22881914093289" Visible="0"/>
						<Atom3d ID="1399" HasProperties="1" Mapping="409" Parent="91" UserID="517" DisplayStyle="Line" XYZ="-0.561898750789664,1.06688445976314,1.51559302427179" Connections="1401,1407,1409" ForcefieldType="c3&apos;" Charge="0.374" Components="C" Visible="0">
							<Properties Force="857.50731091522,13.1715850507945,380.144505970571" RelativeVelocity="0.0175278571401655,0.0417338674672043,-0.137973876511523"/>
						</Atom3d>
						<Atom3d ID="1400" HasProperties="1" Mapping="409" Parent="91" UserID="518" DisplayStyle="Line" XYZ="-0.521972916035529,1.08147727571411,1.50245737263927" Connections="1401,1403,1405" ForcefieldType="n3m" Charge="-0.446" Components="N" Visible="0">
							<Properties Force="-1283.97970135772,734.309746188962,-1584.34503020995" RelativeVelocity="0.0489097477670819,-0.172411698605073,0.0256544154972735"/>
						</Atom3d>
						<Bond ID="1401" Mapping="409" Parent="91" Connects="1399,1400" Visible="0"/>
						<Atom3d ID="1402" HasProperties="1" Mapping="409" Parent="91" UserID="519" DisplayStyle="Line" XYZ="-0.485478677104617,1.08009946747442,1.53044734759886" Connections="1403,1411,1413,1415" ForcefieldType="c4" Charge="0.064" Components="C" Visible="0">
							<Properties Force="866.248944747593,42.6581209006622,1003.59149860968" RelativeVelocity="0.0217238197638047,-0.0472923500439979,-0.336484569463775"/>
						</Atom3d>
						<Bond ID="1403" Mapping="409" Parent="91" Connects="1400,1402" Visible="0"/>
						<Atom3d ID="1404" HasProperties="1" Mapping="409" Parent="91" UserID="520" DisplayStyle="Line" XYZ="-0.52070623940993,1.10986507941817,1.46177937944926" Connections="1405,1417,1419,1421" ForcefieldType="c4" Charge="0.064" Components="C" Visible="0">
							<Properties Force="139.66287600799,-707.907366777029,405.828929354714" RelativeVelocity="-0.0644979140411512,-0.143082104812752,0.113169290206488"/>
						</Atom3d>
						<Bond ID="1405" Mapping="409" Parent="91" Connects="1400,1404" Visible="0"/>
						<Atom3d ID="1406" HasProperties="1" Mapping="409" Parent="91" UserID="521" DisplayStyle="Line" XYZ="-0.567466912118284,1.04481239246416,1.54795677384734" Connections="1407" ForcefieldType="o1=" Charge="-0.45" Components="O" Visible="0">
							<Properties Force="-192.847061691222,40.2789009887634,118.806047536781" RelativeVelocity="0.0170596901542895,-0.0288298889838588,0.0520360767532944"/>
						</Atom3d>
						<Bond ID="1407" Mapping="409" Parent="91" Connects="1399,1406" Type="Double" Visible="0"/>
						<Atom3d ID="1408" HasProperties="1" Mapping="409" Parent="91" UserID="522" DisplayStyle="Line" Hidden="1" XYZ="-0.58895342473795,1.07787436197875,1.49505855315334" Connections="1409" ForcefieldType="h1" Charge="0.076" Components="H" Visible="0">
							<Properties Force="-244.316737696701,56.2730301592605,-415.186129849596" RelativeVelocity="-0.0267617171783269,0.28949580918881,0.452501531850655"/>
						</Atom3d>
						<Bond ID="1409" Mapping="409" Parent="91" Hidden="1" Connects="1399,1408" Visible="0"/>
						<Atom3d ID="1410" HasProperties="1" Mapping="409" Parent="91" UserID="523" DisplayStyle="Line" Hidden="1" XYZ="-0.457632069102741,1.06531150560607,1.51261429424038" Connections="1411" ForcefieldType="h1" Charge="0.053" Components="H" Visible="0">
							<Properties Force="-66.0283049456732,23.1970810432151,214.349542322588" RelativeVelocity="-0.323089450743344,-0.172405697175872,0.12100848070054"/>
						</Atom3d>
						<Bond ID="1411" Mapping="409" Parent="91" Hidden="1" Connects="1402,1410" Visible="0"/>
						<Atom3d ID="1412" HasProperties="1" Mapping="409" Parent="91" UserID="524" DisplayStyle="Line" Hidden="1" XYZ="-0.494764928320519,1.0586084684917,1.5589782800685" Connections="1413" ForcefieldType="h1" Charge="0.053" Components="H" Visible="0">
							<Properties Force="549.925176582772,487.434342528425,-368.22015819048" RelativeVelocity="0.341426726904229,0.0579903636614532,0.245570237689907"/>
						</Atom3d>
						<Bond ID="1413" Mapping="409" Parent="91" Hidden="1" Connects="1402,1412" Visible="0"/>
						<Atom3d ID="1414" HasProperties="1" Mapping="409" Parent="91" UserID="525" DisplayStyle="Line" Hidden="1" XYZ="-0.474236791147916,1.11386188691785,1.54284688410607" Connections="1415" ForcefieldType="h1" Charge="0.053" Components="H" Visible="0">
							<Properties Force="-407.096833761208,-830.545654520729,-266.376503982829" RelativeVelocity="0.546943848554132,0.766641557711764,0.193353200757561"/>
						</Atom3d>
						<Bond ID="1415" Mapping="409" Parent="91" Hidden="1" Connects="1402,1414" Visible="0"/>
						<Atom3d ID="1416" HasProperties="1" Mapping="409" Parent="91" UserID="526" DisplayStyle="Line" Hidden="1" XYZ="-0.549564185479901,1.10262437758005,1.442251924092" Connections="1417" ForcefieldType="h1" Charge="0.053" Components="H" Visible="0">
							<Properties Force="-190.542671721635,-30.105399903884,0.818300509636167" RelativeVelocity="-0.404876974729228,-0.183492293468958,0.155552733589436"/>
						</Atom3d>
						<Bond ID="1417" Mapping="409" Parent="91" Hidden="1" Connects="1404,1416" Visible="0"/>
						<Atom3d ID="1418" HasProperties="1" Mapping="409" Parent="91" UserID="527" DisplayStyle="Line" Hidden="1" XYZ="-0.492121629558139,1.10227552178855,1.43903768823369" Connections="1419" ForcefieldType="h1" Charge="0.053" Components="H" Visible="0">
							<Properties Force="-412.788264992751,290.779017451451,951.320310816313" RelativeVelocity="0.0398541788456835,-0.0199471155225184,-0.15769011432982"/>
						</Atom3d>
						<Bond ID="1419" Mapping="409" Parent="91" Hidden="1" Connects="1404,1418" Visible="0"/>
						<Atom3d ID="1420" HasProperties="1" Mapping="409" Parent="91" UserID="528" DisplayStyle="Line" Hidden="1" XYZ="-0.524311244141533,1.14412332991977,1.47113821247611" Connections="1421" ForcefieldType="h1" Charge="0.053" Components="H" Visible="0">
							<Properties Force="345.957452597358,93.9075274757553,-98.2291358316062" RelativeVelocity="0.871139937578681,-0.0572652572395325,-0.0172098849261246"/>
						</Atom3d>
						<Bond ID="1421" Mapping="409" Parent="91" Hidden="1" Connects="1404,1420" Visible="0"/>
						<Molecule ID="91" Mapping="409" Parent="2" Children="ci(25):23+1399,5717,5914" Name="Sketch 25" XYZ="-0.213710230535641,-0.183180197594726,-0.22881914093289" Visible="0"/>
						<Atom3d ID="1422" HasProperties="1" Mapping="409" Parent="93" UserID="529" DisplayStyle="Line" XYZ="0.478880183221812,0.214167672139598,0.642280827848134" Connections="1424,1430,1432" ForcefieldType="c3&apos;" Charge="0.374" Components="C">
							<Properties Force="-1416.72891103119,486.24077059809,-271.728919509554" RelativeVelocity="-0.190022758435035,0.150873895356243,0.0981820563628997"/>
						</Atom3d>
						<Atom3d ID="1423" HasProperties="1" Mapping="409" Parent="93" UserID="530" DisplayStyle="Line" XYZ="0.443679934174199,0.186514500065081,0.644294782408882" Connections="1424,1426,1428" ForcefieldType="n3m" Charge="-0.446" Components="N">
							<Properties Force="915.572063660109,532.906582271437,-98.1269203101303" RelativeVelocity="-0.0389866883698286,0.302026187803529,0.0533670546910164"/>
						</Atom3d>
						<Bond ID="1424" Mapping="409" Parent="93" Connects="1422,1423"/>
						<Atom3d ID="1425" HasProperties="1" Mapping="409" Parent="93" UserID="531" DisplayStyle="Line" XYZ="0.434135901414796,0.15541641186719,0.610026943024305" Connections="1426,1434,1436,1438" ForcefieldType="c4" Charge="0.064" Components="C">
							<Properties Force="736.145340955365,647.548943658152,-1650.68134770213" RelativeVelocity="0.162126929169546,-0.0606581726982813,-0.193540586752873"/>
						</Atom3d>
						<Bond ID="1426" Mapping="409" Parent="93" Connects="1423,1425"/>
						<Atom3d ID="1427" HasProperties="1" Mapping="409" Parent="93" UserID="532" DisplayStyle="Line" XYZ="0.419602796848059,0.180399753160791,0.683894493612771" Connections="1428,1440,1442,1444" ForcefieldType="c4" Charge="0.064" Components="C">
							<Properties Force="-1089.45917923842,382.927189037809,1316.90823356539" RelativeVelocity="-0.00798423908605539,-0.138491259688075,-0.166526526968336"/>
						</Atom3d>
						<Bond ID="1428" Mapping="409" Parent="93" Connects="1423,1427"/>
						<Atom3d ID="1429" HasProperties="1" Mapping="409" Parent="93" UserID="533" DisplayStyle="Line" XYZ="0.502870711113689,0.217404568692427,0.610745588134978" Connections="1430" ForcefieldType="o1=" Charge="-0.45" Components="O">
							<Properties Force="31.0632468055463,-224.532398941644,547.32793715092" RelativeVelocity="0.168546369864546,0.0746609016199574,0.164524105628008"/>
						</Atom3d>
						<Bond ID="1430" Mapping="409" Parent="93" Connects="1422,1429" Type="Double"/>
						<Atom3d ID="1431" HasProperties="1" Mapping="409" Parent="93" UserID="534" DisplayStyle="Line" Hidden="1" XYZ="0.474977971231058,0.240661811235761,0.668773227984391" Connections="1432" ForcefieldType="h1" Charge="0.076" Components="H">
							<Properties Force="466.356502461426,-648.684912965998,-306.444073854815" RelativeVelocity="0.404507637874263,0.203516877761179,-0.16380852683391"/>
						</Atom3d>
						<Bond ID="1432" Mapping="409" Parent="93" Hidden="1" Connects="1422,1431"/>
						<Atom3d ID="1433" HasProperties="1" Mapping="409" Parent="93" UserID="535" DisplayStyle="Line" Hidden="1" XYZ="0.398976415385936,0.15262073821383,0.600558496997488" Connections="1434" ForcefieldType="h1" Charge="0.053" Components="H">
							<Properties Force="304.046721443728,-31.2186692938019,489.624742771723" RelativeVelocity="-0.292585787187267,0.418626254341089,-0.726530886571437"/>
						</Atom3d>
						<Bond ID="1434" Mapping="409" Parent="93" Hidden="1" Connects="1425,1433"/>
						<Atom3d ID="1435" HasProperties="1" Mapping="409" Parent="93" UserID="536" DisplayStyle="Line" Hidden="1" XYZ="0.450351926561186,0.126002159895402,0.619227822004945" Connections="1436" ForcefieldType="h1" Charge="0.053" Components="H">
							<Properties Force="-160.988510274798,-1025.66887078146,52.5393632055804" RelativeVelocity="-0.966238275888855,0.230839434596596,-0.213220323874433"/>
						</Atom3d>
						<Bond ID="1436" Mapping="409" Parent="93" Hidden="1" Connects="1425,1435"/>
						<Atom3d ID="1437" HasProperties="1" Mapping="409" Parent="93" UserID="537" DisplayStyle="Line" Hidden="1" XYZ="0.451248633537212,0.16381872125137,0.576846647286231" Connections="1438" ForcefieldType="h1" Charge="0.053" Components="H">
							<Properties Force="-485.707718204777,59.6429737483184,1147.76972224257" RelativeVelocity="-0.340100896123719,0.520663817604505,-0.106010205491412"/>
						</Atom3d>
						<Bond ID="1438" Mapping="409" Parent="93" Hidden="1" Connects="1425,1437"/>
						<Atom3d ID="1439" HasProperties="1" Mapping="409" Parent="93" UserID="538" DisplayStyle="Line" Hidden="1" XYZ="0.413679088288399,0.145190053161455,0.692736127936928" Connections="1440" ForcefieldType="h1" Charge="0.053" Components="H">
							<Properties Force="320.527023911531,496.528766496084,-268.873433274807" RelativeVelocity="0.236825878386345,-0.921400026843984,-0.511413654044668"/>
						</Atom3d>
						<Bond ID="1440" Mapping="409" Parent="93" Hidden="1" Connects="1427,1439"/>
						<Atom3d ID="1441" HasProperties="1" Mapping="409" Parent="93" UserID="539" DisplayStyle="Line" Hidden="1" XYZ="0.386164185048716,0.194507168238534,0.67996098351487" Connections="1442" ForcefieldType="h1" Charge="0.053" Components="H">
							<Properties Force="233.67236444024,-129.485850267017,-71.0919717118796" RelativeVelocity="-0.311816532486166,-0.359693839021993,0.0927096723346044"/>
						</Atom3d>
						<Bond ID="1442" Mapping="409" Parent="93" Hidden="1" Connects="1427,1441"/>
						<Atom3d ID="1443" HasProperties="1" Mapping="409" Parent="93" UserID="540" DisplayStyle="Line" Hidden="1" XYZ="0.432003848641801,0.198797726577318,0.714336350510797" Connections="1444" ForcefieldType="h1" Charge="0.053" Components="H">
							<Properties Force="121.774395927045,-523.844156487067,-1017.28032534188" RelativeVelocity="0.959745817924761,-0.543414106141926,-0.939252130488739"/>
						</Atom3d>
						<Bond ID="1444" Mapping="409" Parent="93" Hidden="1" Connects="1427,1443"/>
						<Molecule ID="93" Mapping="409" Parent="2" Children="ci(24):23+1422,5718" Name="Sketch 25" XYZ="-0.213710230535641,-0.183180197594726,-0.22881914093289"/>
						<Atom3d ID="1445" HasProperties="1" Mapping="409" Parent="95" UserID="541" DisplayStyle="Line" XYZ="0.963976580946848,1.715080441906,-0.950602216499972" Connections="1447,1453,1455" ForcefieldType="c3&apos;" Charge="0.374" Components="C" Visible="0">
							<Properties Force="570.731082853282,238.570904549031,1700.45195243944" RelativeVelocity="0.228487775683326,-0.366526198337034,0.200071561412517"/>
						</Atom3d>
						<Atom3d ID="1446" HasProperties="1" Mapping="409" Parent="95" UserID="542" DisplayStyle="Line" XYZ="0.947863030585149,1.74759737051237,-0.973766133876858" Connections="1447,1449,1451" ForcefieldType="n3m" Charge="-0.446" Components="N" Visible="0">
							<Properties Force="732.835569632275,35.3345842892917,53.8977350745607" RelativeVelocity="0.258459969165837,-0.0249100248347403,-0.0535767050115933"/>
						</Atom3d>
						<Bond ID="1447" Mapping="409" Parent="95" Connects="1445,1446" Visible="0"/>
						<Atom3d ID="1448" HasProperties="1" Mapping="409" Parent="95" UserID="543" DisplayStyle="Line" XYZ="0.961328696794258,1.79187121970392,-0.960613913732952" Connections="1449,1457,1459,1461" ForcefieldType="c4" Charge="0.064" Components="C" Visible="0">
							<Properties Force="-1157.49702833057,173.668518312062,547.729377235959" RelativeVelocity="0.0787797236424414,0.269667358814488,-0.175488700680771"/>
						</Atom3d>
						<Bond ID="1449" Mapping="409" Parent="95" Connects="1446,1448" Visible="0"/>
						<Atom3d ID="1450" HasProperties="1" Mapping="409" Parent="95" UserID="544" DisplayStyle="Line" XYZ="0.921244418375838,1.74011419934855,-1.01248189105658" Connections="1451,1463,1465,1467" ForcefieldType="c4" Charge="0.064" Components="C" Visible="0">
							<Properties Force="-777.442224702957,-735.084948253311,1176.03436803996" RelativeVelocity="-0.0911452143281909,0.0225106714743127,0.271204735377596"/>
						</Atom3d>
						<Bond ID="1451" Mapping="409" Parent="95" Connects="1446,1450" Visible="0"/>
						<Atom3d ID="1452" HasProperties="1" Mapping="409" Parent="95" UserID="545" DisplayStyle="Line" XYZ="0.984661744638998,1.72029080458221,-0.916098509494703" Connections="1453" ForcefieldType="o1=" Charge="-0.45" Components="O" Visible="0">
							<Properties Force="-325.487303686847,-80.0981359362575,-1021.73223497473" RelativeVelocity="-0.00464883085103775,-0.24805480300093,-0.0289209226895159"/>
						</Atom3d>
						<Bond ID="1453" Mapping="409" Parent="95" Connects="1445,1452" Type="Double" Visible="0"/>
						<Atom3d ID="1454" HasProperties="1" Mapping="409" Parent="95" UserID="546" DisplayStyle="Line" Hidden="1" XYZ="0.955471714943088,1.68240477232628,-0.961509197815329" Connections="1455" ForcefieldType="h1" Charge="0.076" Components="H" Visible="0">
							<Properties Force="-185.142586270367,-407.316902571516,-395.639019875853" RelativeVelocity="0.543630672123604,0.669455791478157,-0.099519338935467"/>
						</Atom3d>
						<Bond ID="1455" Mapping="409" Parent="95" Hidden="1" Connects="1445,1454" Visible="0"/>
						<Atom3d ID="1456" HasProperties="1" Mapping="409" Parent="95" UserID="547" DisplayStyle="Line" Hidden="1" XYZ="0.996397751303208,1.79864014900451,-0.958809917844667" Connections="1457" ForcefieldType="h1" Charge="0.053" Components="H" Visible="0">
							<Properties Force="49.9996473834417,-339.387974070741,-167.304912583866" RelativeVelocity="0.96893188674032,-0.943482541932378,0.356617497714706"/>
						</Atom3d>
						<Bond ID="1457" Mapping="409" Parent="95" Hidden="1" Connects="1448,1456" Visible="0"/>
						<Atom3d ID="1458" HasProperties="1" Mapping="409" Parent="95" UserID="548" DisplayStyle="Line" Hidden="1" XYZ="0.945847525693108,1.80219163945573,-0.927919576101113" Connections="1459" ForcefieldType="h1" Charge="0.053" Components="H" Visible="0">
							<Properties Force="487.045065822961,-425.527041264294,-778.358789787325" RelativeVelocity="-0.693364290434088,-0.136795898534277,-0.57683129757635"/>
						</Atom3d>
						<Bond ID="1459" Mapping="409" Parent="95" Hidden="1" Connects="1448,1458" Visible="0"/>
						<Atom3d ID="1460" HasProperties="1" Mapping="409" Parent="95" UserID="549" DisplayStyle="Line" Hidden="1" XYZ="0.946150714072088,1.81195417689252,-0.985441790547486" Connections="1461" ForcefieldType="h1" Charge="0.053" Components="H" Visible="0">
							<Properties Force="152.610044952411,557.842678607937,-127.913297354719" RelativeVelocity="0.636018127865713,0.0812926534647152,0.185830723110126"/>
						</Atom3d>
						<Bond ID="1461" Mapping="409" Parent="95" Hidden="1" Connects="1448,1460" Visible="0"/>
						<Atom3d ID="1462" HasProperties="1" Mapping="409" Parent="95" UserID="550" DisplayStyle="Line" Hidden="1" XYZ="0.905724258083069,1.70757353201527,-1.01079430222858" Connections="1463" ForcefieldType="h1" Charge="0.053" Components="H" Visible="0">
							<Properties Force="-24.7005527678802,145.837883373501,258.137186681543" RelativeVelocity="0.557534473471416,0.229626160816637,0.0942344011405988"/>
						</Atom3d>
						<Bond ID="1463" Mapping="409" Parent="95" Hidden="1" Connects="1450,1462" Visible="0"/>
						<Atom3d ID="1464" HasProperties="1" Mapping="409" Parent="95" UserID="551" DisplayStyle="Line" Hidden="1" XYZ="0.936525427721768,1.73892268722458,-1.04274729812635" Connections="1465" ForcefieldType="h1" Charge="0.053" Components="H" Visible="0">
							<Properties Force="1132.44866770275,311.458449623619,-1209.05995475376" RelativeVelocity="-1.45214609186281,-0.112064077078544,-0.314391116220458"/>
						</Atom3d>
						<Bond ID="1465" Mapping="409" Parent="95" Hidden="1" Connects="1450,1464" Visible="0"/>
						<Atom3d ID="1466" HasProperties="1" Mapping="409" Parent="95" UserID="552" DisplayStyle="Line" Hidden="1" XYZ="0.895926010848199,1.76413670878506,-1.01300307286168" Connections="1467" ForcefieldType="h1" Charge="0.053" Components="H" Visible="0">
							<Properties Force="-567.273105634314,454.129201653479,-148.603484995468" RelativeVelocity="0.909586735135702,0.308846346743236,-0.430769784180198"/>
						</Atom3d>
						<Bond ID="1467" Mapping="409" Parent="95" Hidden="1" Connects="1450,1466" Visible="0"/>
						<Molecule ID="95" Mapping="409" Parent="2" Children="ci(25):23+1445,5719,5915" Name="Sketch 25" XYZ="-0.213710230535641,-0.183180197594726,-0.22881914093289" Visible="0"/>
						<Atom3d ID="1468" HasProperties="1" Mapping="409" Parent="97" UserID="553" DisplayStyle="Line" XYZ="-0.220748778812847,0.181846350972756,0.99726930537689" Connections="1470,1476,1478" ForcefieldType="c3&apos;" Charge="0.374" Components="C" Visible="0">
							<Properties Force="-689.530791091356,-864.262573524057,-34.6032761776966" RelativeVelocity="-0.0952298523831027,-0.152244024211679,0.28267968317219"/>
						</Atom3d>
						<Atom3d ID="1469" HasProperties="1" Mapping="409" Parent="97" UserID="554" DisplayStyle="Line" XYZ="-0.234154511818237,0.138381649568601,0.99382950378997" Connections="1470,1472,1474" ForcefieldType="n3m" Charge="-0.446" Components="N" Visible="0">
							<Properties Force="395.785703692738,1834.23662416753,-160.987458112562" RelativeVelocity="0.0203338313961089,-0.139298194571826,0.0876387675624678"/>
						</Atom3d>
						<Bond ID="1470" Mapping="409" Parent="97" Connects="1468,1469" Visible="0"/>
						<Atom3d ID="1471" HasProperties="1" Mapping="409" Parent="97" UserID="555" DisplayStyle="Line" XYZ="-0.271877119025203,0.126226587847515,0.96941538430665" Connections="1472,1480,1482,1484" ForcefieldType="c4" Charge="0.064" Components="C" Visible="0">
							<Properties Force="-827.243141039117,-1191.41596551217,-1017.91865171077" RelativeVelocity="-0.128856287529584,-0.052287481604436,-0.055935663762681"/>
						</Atom3d>
						<Bond ID="1472" Mapping="409" Parent="97" Connects="1469,1471" Visible="0"/>
						<Atom3d ID="1473" HasProperties="1" Mapping="409" Parent="97" UserID="556" DisplayStyle="Line" XYZ="-0.203304703828735,0.10532567099376,1.0073006044824" Connections="1474,1486,1488,1490" ForcefieldType="c4" Charge="0.064" Components="C" Visible="0">
							<Properties Force="199.283742220145,-795.908572963399,-1483.13055681433" RelativeVelocity="-0.105294412291789,0.135173991474974,0.0528956511065127"/>
						</Atom3d>
						<Bond ID="1474" Mapping="409" Parent="97" Connects="1469,1473" Visible="0"/>
						<Atom3d ID="1475" HasProperties="1" Mapping="409" Parent="97" UserID="557" DisplayStyle="Line" XYZ="-0.239227407692908,0.213860750466653,0.98256979907166" Connections="1476" ForcefieldType="o1=" Charge="-0.45" Components="O" Visible="0">
							<Properties Force="40.7560195354877,-663.719587652372,-28.6273947048389" RelativeVelocity="-0.0605101748461318,-0.000431052533492305,0.0452730250491939"/>
						</Atom3d>
						<Bond ID="1476" Mapping="409" Parent="97" Connects="1468,1475" Type="Double" Visible="0"/>
						<Atom3d ID="1477" HasProperties="1" Mapping="409" Parent="97" UserID="558" DisplayStyle="Line" Hidden="1" XYZ="-0.191697784093366,0.184484748231181,1.0184409358818" Connections="1478" ForcefieldType="h1" Charge="0.076" Components="H" Visible="0">
							<Properties Force="284.28263898943,90.8742200588341,15.4667531245544" RelativeVelocity="-1.38034592700656,0.563309178829962,0.295332449140104"/>
						</Atom3d>
						<Bond ID="1478" Mapping="409" Parent="97" Hidden="1" Connects="1468,1477" Visible="0"/>
						<Atom3d ID="1479" HasProperties="1" Mapping="409" Parent="97" UserID="559" DisplayStyle="Line" Hidden="1" XYZ="-0.300907713355713,0.147425251812079,0.97520427541366" Connections="1480" ForcefieldType="h1" Charge="0.053" Components="H" Visible="0">
							<Properties Force="450.636944269726,-139.987845643155,-6.57711750761718" RelativeVelocity="0.197751431822521,-0.375884450351948,-0.315184605746506"/>
						</Atom3d>
						<Bond ID="1480" Mapping="409" Parent="97" Hidden="1" Connects="1471,1479" Visible="0"/>
						<Atom3d ID="1481" HasProperties="1" Mapping="409" Parent="97" UserID="560" DisplayStyle="Line" Hidden="1" XYZ="-0.28030178855556,0.0918831532224129,0.97938690063284" Connections="1482" ForcefieldType="h1" Charge="0.053" Components="H" Visible="0">
							<Properties Force="-147.418245818524,522.070204029553,101.440630469" RelativeVelocity="-0.0472732288211609,0.20095734258539,0.119741503709682"/>
						</Atom3d>
						<Bond ID="1482" Mapping="409" Parent="97" Hidden="1" Connects="1471,1481" Visible="0"/>
						<Atom3d ID="1483" HasProperties="1" Mapping="409" Parent="97" UserID="561" DisplayStyle="Line" Hidden="1" XYZ="-0.267740102626997,0.120556194928984,0.9327305602547" Connections="1484" ForcefieldType="h1" Charge="0.053" Components="H" Visible="0">
							<Properties Force="185.985231623252,546.384271334695,688.081921654327" RelativeVelocity="0.2288596113102,-0.16952893566777,-0.0891797574910068"/>
						</Atom3d>
						<Bond ID="1484" Mapping="409" Parent="97" Hidden="1" Connects="1471,1483" Visible="0"/>
						<Atom3d ID="1485" HasProperties="1" Mapping="409" Parent="97" UserID="562" DisplayStyle="Line" Hidden="1" XYZ="-0.1878497631392,0.11935268646315,1.03454732282678" Connections="1486" ForcefieldType="h1" Charge="0.053" Components="H" Visible="0">
							<Properties Force="890.10510817375,-18.9531011606266,799.751094088072" RelativeVelocity="-0.312855774074035,0.161475945396149,-1.1239059434069"/>
						</Atom3d>
						<Bond ID="1486" Mapping="409" Parent="97" Hidden="1" Connects="1473,1485" Visible="0"/>
						<Atom3d ID="1487" HasProperties="1" Mapping="409" Parent="97" UserID="563" DisplayStyle="Line" Hidden="1" XYZ="-0.178759027330323,0.0960703948231419,0.97949754564471" Connections="1488" ForcefieldType="h1" Charge="0.053" Components="H" Visible="0">
							<Properties Force="-714.792368147106,377.159469838466,974.838487478939" RelativeVelocity="0.234898657047809,0.627224061384453,-0.832409057028873"/>
						</Atom3d>
						<Bond ID="1488" Mapping="409" Parent="97" Hidden="1" Connects="1473,1487" Visible="0"/>
						<Atom3d ID="1489" HasProperties="1" Mapping="409" Parent="97" UserID="564" DisplayStyle="Line" Hidden="1" XYZ="-0.219694682667139,0.0745639636800299,1.01708282182413" Connections="1490" ForcefieldType="h1" Charge="0.053" Components="H" Visible="0">
							<Properties Force="22.7753233462763,262.907420240046,-23.4663223555127" RelativeVelocity="0.181118243856467,-0.833075163533022,1.09432138650253"/>
						</Atom3d>
						<Bond ID="1490" Mapping="409" Parent="97" Hidden="1" Connects="1473,1489" Visible="0"/>
						<Molecule ID="97" Mapping="409" Parent="2" Children="ci(25):23+1468,5720,5916" Name="Sketch 25" XYZ="-0.213710230535641,-0.183180197594726,-0.22881914093289" Visible="0"/>
						<Atom3d ID="1491" HasProperties="1" Mapping="409" Parent="99" UserID="565" DisplayStyle="Line" XYZ="0.848281320873339,0.902739825586934,-0.146049091868644" Connections="1493,1499,1501" ForcefieldType="c3&apos;" Charge="0.374" Components="C">
							<Properties Force="226.856974481948,291.473070021469,1462.92730951036" RelativeVelocity="0.323276278863583,0.0227052068435345,-0.287906037473029"/>
						</Atom3d>
						<Atom3d ID="1492" HasProperties="1" Mapping="409" Parent="99" UserID="566" DisplayStyle="Line" XYZ="0.850131477805049,0.889072201293074,-0.186543394329834" Connections="1493,1495,1497" ForcefieldType="n3m" Charge="-0.446" Components="N">
							<Properties Force="-730.675441137117,644.600729150332,-1743.35251124339" RelativeVelocity="0.384687237256614,0.025941335482275,0.209522405936334"/>
						</Atom3d>
						<Bond ID="1493" Mapping="409" Parent="99" Connects="1491,1492"/>
						<Atom3d ID="1494" HasProperties="1" Mapping="409" Parent="99" UserID="567" DisplayStyle="Line" XYZ="0.824836528856189,0.913874159180704,-0.219816570851536" Connections="1495,1503,1505,1507" ForcefieldType="c4" Charge="0.064" Components="C">
							<Properties Force="865.416124619538,-1095.72244697255,-360.241465299482" RelativeVelocity="-0.0766552730352467,0.071889218824099,-0.0354633794958514"/>
						</Atom3d>
						<Bond ID="1495" Mapping="409" Parent="99" Connects="1492,1494"/>
						<Atom3d ID="1496" HasProperties="1" Mapping="409" Parent="99" UserID="568" DisplayStyle="Line" XYZ="0.887327060530279,0.866277835106634,-0.205570753404122" Connections="1497,1509,1511,1513" ForcefieldType="c4" Charge="0.064" Components="C">
							<Properties Force="43.4944361564823,-1454.65769221312,1014.74534223236" RelativeVelocity="0.0108440544184752,-0.00972864841494685,0.257808175514975"/>
						</Atom3d>
						<Bond ID="1497" Mapping="409" Parent="99" Connects="1492,1496"/>
						<Atom3d ID="1498" HasProperties="1" Mapping="409" Parent="99" UserID="569" DisplayStyle="Line" XYZ="0.821376638151099,0.928346737214904,-0.129963572476055" Connections="1499" ForcefieldType="o1=" Charge="-0.45" Components="O">
							<Properties Force="717.300257040978,-815.241850942821,-632.101493409478" RelativeVelocity="0.0191122037882063,0.00935659400367445,-0.00115675762791038"/>
						</Atom3d>
						<Bond ID="1499" Mapping="409" Parent="99" Connects="1491,1498" Type="Double"/>
						<Atom3d ID="1500" HasProperties="1" Mapping="409" Parent="99" UserID="570" DisplayStyle="Line" Hidden="1" XYZ="0.874957837626139,0.885425759341964,-0.126372114183779" Connections="1501" ForcefieldType="h1" Charge="0.076" Components="H">
							<Properties Force="-509.910792781042,413.345272854141,-26.5136926710947" RelativeVelocity="0.0707644925409154,0.189537743966574,-0.0279195740237741"/>
						</Atom3d>
						<Bond ID="1501" Mapping="409" Parent="99" Hidden="1" Connects="1491,1500"/>
						<Atom3d ID="1502" HasProperties="1" Mapping="409" Parent="99" UserID="571" DisplayStyle="Line" Hidden="1" XYZ="0.845065636735869,0.940548961002214,-0.233159889305275" Connections="1503" ForcefieldType="h1" Charge="0.053" Components="H">
							<Properties Force="-267.209577530312,58.5044674757405,20.3960938975281" RelativeVelocity="0.240480655151775,-0.112898460024153,0.248093978496579"/>
						</Atom3d>
						<Bond ID="1503" Mapping="409" Parent="99" Hidden="1" Connects="1494,1502"/>
						<Atom3d ID="1504" HasProperties="1" Mapping="409" Parent="99" UserID="572" DisplayStyle="Line" Hidden="1" XYZ="0.794003894166879,0.923865885804764,-0.207733349455447" Connections="1505" ForcefieldType="h1" Charge="0.053" Components="H">
							<Properties Force="-618.235196803587,507.696372103226,436.52241170386" RelativeVelocity="-0.529154081137485,-0.761256745357172,-0.117272881235669"/>
						</Atom3d>
						<Bond ID="1505" Mapping="409" Parent="99" Hidden="1" Connects="1494,1504"/>
						<Atom3d ID="1506" HasProperties="1" Mapping="409" Parent="99" UserID="573" DisplayStyle="Line" Hidden="1" XYZ="0.816817715877209,0.890663954224324,-0.246863193183939" Connections="1507" ForcefieldType="h1" Charge="0.053" Components="H">
							<Properties Force="208.017370669756,336.995943580158,173.166944889025" RelativeVelocity="0.681184742516652,0.359571324669018,0.834109618848894"/>
						</Atom3d>
						<Bond ID="1507" Mapping="409" Parent="99" Hidden="1" Connects="1494,1506"/>
						<Atom3d ID="1508" HasProperties="1" Mapping="409" Parent="99" UserID="574" DisplayStyle="Line" Hidden="1" XYZ="0.915578902239479,0.885722060135294,-0.21300535529887" Connections="1509" ForcefieldType="h1" Charge="0.053" Components="H">
							<Properties Force="277.242706594379,555.726602417873,-290.16939758821" RelativeVelocity="-0.405213043638393,-0.315665732260985,-0.528162818806921"/>
						</Atom3d>
						<Bond ID="1509" Mapping="409" Parent="99" Hidden="1" Connects="1496,1508"/>
						<Atom3d ID="1510" HasProperties="1" Mapping="409" Parent="99" UserID="575" DisplayStyle="Line" Hidden="1" XYZ="0.878849047262219,0.843979285013934,-0.233341145408371" Connections="1511" ForcefieldType="h1" Charge="0.053" Components="H">
							<Properties Force="-155.252262246892,506.682522770206,228.219224577684" RelativeVelocity="0.387597533226035,-0.258092255086769,0.0319988833484383"/>
						</Atom3d>
						<Bond ID="1511" Mapping="409" Parent="99" Hidden="1" Connects="1496,1510"/>
						<Atom3d ID="1512" HasProperties="1" Mapping="409" Parent="99" UserID="576" DisplayStyle="Line" Hidden="1" XYZ="0.898925434858609,0.843381776160744,-0.179655196116398" Connections="1513" ForcefieldType="h1" Charge="0.053" Components="H">
							<Properties Force="-28.9304085277874,176.030189147183,-316.952097020467" RelativeVelocity="-0.710764140781062,0.499622489062084,-0.56846342074728"/>
						</Atom3d>
						<Bond ID="1513" Mapping="409" Parent="99" Hidden="1" Connects="1496,1512"/>
						<Molecule ID="99" Mapping="409" Parent="2" Children="ci(24):23+1491,5721" Name="Sketch 25" XYZ="-0.213710230535641,-0.183180197594726,-0.22881914093289"/>
						<Atom3d ID="1514" HasProperties="1" Mapping="409" Parent="101" UserID="577" DisplayStyle="Line" XYZ="-0.214649126009672,0.777506483319874,0.420202990583391" Connections="1516,1522,1524" ForcefieldType="c3&apos;" Charge="0.374" Components="C" Visible="0">
							<Properties Force="-78.9685663204174,307.839395215112,-1129.85983842026" RelativeVelocity="-0.0170735680206626,-0.204811848772255,-0.108553477965819"/>
						</Atom3d>
						<Atom3d ID="1515" HasProperties="1" Mapping="409" Parent="101" UserID="578" DisplayStyle="Line" XYZ="-0.181807498522939,0.779626158886364,0.389141978915703" Connections="1516,1518,1520" ForcefieldType="n3m" Charge="-0.446" Components="N" Visible="0">
							<Properties Force="44.9020486765987,-412.685618688561,3037.73659271724" RelativeVelocity="-0.00852399385126951,-0.162250599498802,-0.0522643530595748"/>
						</Atom3d>
						<Bond ID="1516" Mapping="409" Parent="101" Connects="1514,1515" Visible="0"/>
						<Atom3d ID="1517" HasProperties="1" Mapping="409" Parent="101" UserID="579" DisplayStyle="Line" XYZ="-0.136759884778261,0.769200311996176,0.406325626873964" Connections="1518,1526,1528,1530" ForcefieldType="c4" Charge="0.064" Components="C" Visible="0">
							<Properties Force="-567.527393449519,935.611733837409,53.6396924286262" RelativeVelocity="0.170163983613111,0.00959377369832688,-0.128120061607965"/>
						</Atom3d>
						<Bond ID="1518" Mapping="409" Parent="101" Connects="1515,1517" Visible="0"/>
						<Atom3d ID="1519" HasProperties="1" Mapping="409" Parent="101" UserID="580" DisplayStyle="Line" XYZ="-0.189563394261376,0.78331459226109,0.34447775333845" Connections="1520,1532,1534,1536" ForcefieldType="c4" Charge="0.064" Components="C" Visible="0">
							<Properties Force="598.754917389972,-1698.55695476252,-1810.78995408138" RelativeVelocity="-0.246536052249,-0.200498651845969,0.0300394594331844"/>
						</Atom3d>
						<Bond ID="1520" Mapping="409" Parent="101" Connects="1515,1519" Visible="0"/>
						<Atom3d ID="1521" HasProperties="1" Mapping="409" Parent="101" UserID="581" DisplayStyle="Line" XYZ="-0.208383265308311,0.772049125865703,0.45881904029756" Connections="1522" ForcefieldType="o1=" Charge="-0.45" Components="O" Visible="0">
							<Properties Force="55.7638551772902,-53.6024693558872,-53.7716183357005" RelativeVelocity="-0.0518804099771022,0.00837430235476474,-0.135340115001039"/>
						</Atom3d>
						<Bond ID="1522" Mapping="409" Parent="101" Connects="1514,1521" Type="Double" Visible="0"/>
						<Atom3d ID="1523" HasProperties="1" Mapping="409" Parent="101" UserID="582" DisplayStyle="Line" Hidden="1" XYZ="-0.249014856115053,0.783033043664812,0.405706497316907" Connections="1524" ForcefieldType="h1" Charge="0.076" Components="H" Visible="0">
							<Properties Force="722.56605484234,-118.141131407426,165.707394473677" RelativeVelocity="0.0139455434535833,0.10249556176691,-0.33113166052432"/>
						</Atom3d>
						<Bond ID="1524" Mapping="409" Parent="101" Hidden="1" Connects="1514,1523" Visible="0"/>
						<Atom3d ID="1525" HasProperties="1" Mapping="409" Parent="101" UserID="583" DisplayStyle="Line" Hidden="1" XYZ="-0.115746958681103,0.790978088577934,0.387407741204099" Connections="1526" ForcefieldType="h1" Charge="0.053" Components="H" Visible="0">
							<Properties Force="420.514130160738,-204.079609854993,10.1571266042417" RelativeVelocity="-0.089743894684765,-0.293137957056688,0.0965640452659309"/>
						</Atom3d>
						<Bond ID="1526" Mapping="409" Parent="101" Hidden="1" Connects="1517,1525" Visible="0"/>
						<Atom3d ID="1527" HasProperties="1" Mapping="409" Parent="101" UserID="584" DisplayStyle="Line" Hidden="1" XYZ="-0.126737520464838,0.735007155077028,0.404318134311897" Connections="1528" ForcefieldType="h1" Charge="0.053" Components="H" Visible="0">
							<Properties Force="-120.309210182921,-33.3777344168001,-325.937243626395" RelativeVelocity="0.403408285924291,-0.341730261164683,-0.00299791990099856"/>
						</Atom3d>
						<Bond ID="1528" Mapping="409" Parent="101" Hidden="1" Connects="1517,1527" Visible="0"/>
						<Atom3d ID="1529" HasProperties="1" Mapping="409" Parent="101" UserID="585" DisplayStyle="Line" Hidden="1" XYZ="-0.132787721098233,0.779137456788303,0.441482591156826" Connections="1530" ForcefieldType="h1" Charge="0.053" Components="H" Visible="0">
							<Properties Force="-248.603265504986,-81.5077739565195,-541.910258843201" RelativeVelocity="0.776097962481705,-1.29681813860237,1.21509516869298"/>
						</Atom3d>
						<Bond ID="1530" Mapping="409" Parent="101" Hidden="1" Connects="1517,1529" Visible="0"/>
						<Atom3d ID="1531" HasProperties="1" Mapping="409" Parent="101" UserID="586" DisplayStyle="Line" Hidden="1" XYZ="-0.205833011202066,0.754118109872049,0.331171794378972" Connections="1532" ForcefieldType="h1" Charge="0.053" Components="H" Visible="0">
							<Properties Force="-177.06419282708,-105.922355571649,244.135356563235" RelativeVelocity="-0.638414949160621,0.274763044651821,-0.426766986645762"/>
						</Atom3d>
						<Bond ID="1532" Mapping="409" Parent="101" Hidden="1" Connects="1519,1531" Visible="0"/>
						<Atom3d ID="1533" HasProperties="1" Mapping="409" Parent="101" UserID="587" DisplayStyle="Line" Hidden="1" XYZ="-0.159013136828825,0.782251254109026,0.32500371346476" Connections="1534" ForcefieldType="h1" Charge="0.053" Components="H" Visible="0">
							<Properties Force="19.2578467874636,313.201327677536,318.95597440278" RelativeVelocity="0.254178846360571,0.228957679383062,-1.15351924853192"/>
						</Atom3d>
						<Bond ID="1534" Mapping="409" Parent="101" Hidden="1" Connects="1519,1533" Visible="0"/>
						<Atom3d ID="1535" HasProperties="1" Mapping="409" Parent="101" UserID="588" DisplayStyle="Line" Hidden="1" XYZ="-0.208979209426151,0.809108430944295,0.333422482766517" Connections="1536" ForcefieldType="h1" Charge="0.053" Components="H" Visible="0">
							<Properties Force="-645.051438089351,1287.71009742979,31.7734073934138" RelativeVelocity="-0.0938506621450312,-0.0687345547312908,0.306096452066928"/>
						</Atom3d>
						<Bond ID="1536" Mapping="409" Parent="101" Hidden="1" Connects="1519,1535" Visible="0"/>
						<Molecule ID="101" Mapping="409" Parent="2" Children="ci(24):23+1514,5722" Name="Sketch 25" XYZ="-0.213710230535641,-0.183180197594726,-0.22881914093289" Visible="0"/>
						<Atom3d ID="1537" HasProperties="1" Mapping="409" Parent="103" UserID="589" DisplayStyle="Line" XYZ="0.726308365603527,1.49453580412662,1.50721404508982" Connections="1539,1545,1547" ForcefieldType="c3&apos;" Charge="0.374" Components="C" Visible="0">
							<Properties Force="-79.3168997073338,-115.294559570681,-1113.76660393901" RelativeVelocity="0.085052404387837,0.0698602460239051,-0.0277160137312114"/>
						</Atom3d>
						<Atom3d ID="1538" HasProperties="1" Mapping="409" Parent="103" UserID="590" DisplayStyle="Line" XYZ="0.726035606040162,1.45413474885464,1.4904440707212" Connections="1539,1541,1543" ForcefieldType="n3m" Charge="-0.446" Components="N" Visible="0">
							<Properties Force="140.285574607014,-530.022299427991,758.541936984494" RelativeVelocity="-0.181469570387131,-0.37264567061908,0.0819873474534348"/>
						</Atom3d>
						<Bond ID="1539" Mapping="409" Parent="103" Connects="1537,1538" Visible="0"/>
						<Atom3d ID="1540" HasProperties="1" Mapping="409" Parent="103" UserID="591" DisplayStyle="Line" XYZ="0.720085479641485,1.44939806966568,1.44272932845572" Connections="1541,1549,1551,1553" ForcefieldType="c4" Charge="0.064" Components="C" Visible="0">
							<Properties Force="1266.20245366487,888.308688649967,-854.647401419349" RelativeVelocity="-0.0699110928445176,0.0929177808469961,-0.00500452958840079"/>
						</Atom3d>
						<Bond ID="1541" Mapping="409" Parent="103" Connects="1538,1540" Visible="0"/>
						<Atom3d ID="1542" HasProperties="1" Mapping="409" Parent="103" UserID="592" DisplayStyle="Line" XYZ="0.732684752958708,1.41690308240568,1.52079869556616" Connections="1543,1555,1557,1559" ForcefieldType="c4" Charge="0.064" Components="C" Visible="0">
							<Properties Force="256.805656497791,-460.037161822875,-1163.01168853348" RelativeVelocity="0.108999599423788,-0.143395186087924,0.194111791744454"/>
						</Atom3d>
						<Bond ID="1543" Mapping="409" Parent="103" Connects="1538,1542" Visible="0"/>
						<Atom3d ID="1544" HasProperties="1" Mapping="409" Parent="103" UserID="593" DisplayStyle="Line" XYZ="0.720529690639177,1.525085750878,1.48255433975496" Connections="1545" ForcefieldType="o1=" Charge="-0.45" Components="O" Visible="0">
							<Properties Force="103.048860309183,563.104657646262,572.658838162104" RelativeVelocity="-0.0158615735415067,0.0840404628548302,-0.140483373504974"/>
						</Atom3d>
						<Bond ID="1545" Mapping="409" Parent="103" Connects="1537,1544" Type="Double" Visible="0"/>
						<Atom3d ID="1546" HasProperties="1" Mapping="409" Parent="103" UserID="594" DisplayStyle="Line" Hidden="1" XYZ="0.732905134288942,1.49631540238327,1.54299305659712" Connections="1547" ForcefieldType="h1" Charge="0.076" Components="H" Visible="0">
							<Properties Force="-79.7287111595911,62.0912158719581,-51.0269420963038" RelativeVelocity="0.639440311959646,0.0311839356594829,0.0873216835045489"/>
						</Atom3d>
						<Bond ID="1547" Mapping="409" Parent="103" Hidden="1" Connects="1537,1546" Visible="0"/>
						<Atom3d ID="1548" HasProperties="1" Mapping="409" Parent="103" UserID="595" DisplayStyle="Line" Hidden="1" XYZ="0.694795167988154,1.47254620073115,1.4300562306008" Connections="1549" ForcefieldType="h1" Charge="0.053" Components="H" Visible="0">
							<Properties Force="237.482107157894,-467.007431590531,152.684418497912" RelativeVelocity="0.499381749835954,-0.128295568535582,0.25882567586026"/>
						</Atom3d>
						<Bond ID="1549" Mapping="409" Parent="103" Hidden="1" Connects="1540,1548" Visible="0"/>
						<Atom3d ID="1550" HasProperties="1" Mapping="409" Parent="103" UserID="596" DisplayStyle="Line" Hidden="1" XYZ="0.716541103796797,1.41688255988064,1.43083145385334" Connections="1551" ForcefieldType="h1" Charge="0.053" Components="H" Visible="0">
							<Properties Force="-750.77634142791,-866.850604805788,345.948315043336" RelativeVelocity="0.179728810560439,0.123165156109226,0.27026272111125"/>
						</Atom3d>
						<Bond ID="1551" Mapping="409" Parent="103" Hidden="1" Connects="1540,1550" Visible="0"/>
						<Atom3d ID="1552" HasProperties="1" Mapping="409" Parent="103" UserID="597" DisplayStyle="Line" Hidden="1" XYZ="0.751834635139258,1.45547810526276,1.42260756733937" Connections="1553" ForcefieldType="h1" Charge="0.053" Components="H" Visible="0">
							<Properties Force="-724.338694052931,381.716194686332,885.502652961891" RelativeVelocity="-0.090225535134327,0.54886436793666,0.0132887899443349"/>
						</Atom3d>
						<Bond ID="1553" Mapping="409" Parent="103" Hidden="1" Connects="1540,1552" Visible="0"/>
						<Atom3d ID="1554" HasProperties="1" Mapping="409" Parent="103" UserID="598" DisplayStyle="Line" Hidden="1" XYZ="0.747814245798432,1.38979614658261,1.50046765490248" Connections="1555" ForcefieldType="h1" Charge="0.053" Components="H" Visible="0">
							<Properties Force="-430.728893027571,458.934974000382,515.741529365638" RelativeVelocity="0.286717450758257,0.128187910727232,-1.2099928462562"/>
						</Atom3d>
						<Bond ID="1555" Mapping="409" Parent="103" Hidden="1" Connects="1542,1554" Visible="0"/>
						<Atom3d ID="1556" HasProperties="1" Mapping="409" Parent="103" UserID="599" DisplayStyle="Line" Hidden="1" XYZ="0.702219192926008,1.40550540947319,1.53575328097811" Connections="1557" ForcefieldType="h1" Charge="0.053" Components="H" Visible="0">
							<Properties Force="-98.4533130145516,-20.5941251759477,-124.001954353281" RelativeVelocity="-0.281982272071785,0.596503437408798,-0.187940913578562"/>
						</Atom3d>
						<Bond ID="1557" Mapping="409" Parent="103" Hidden="1" Connects="1542,1556" Visible="0"/>
						<Atom3d ID="1558" HasProperties="1" Mapping="409" Parent="103" UserID="600" DisplayStyle="Line" Hidden="1" XYZ="0.7551795852884,1.42451837127159,1.54738008143342" Connections="1559" ForcefieldType="h1" Charge="0.053" Components="H" Visible="0">
							<Properties Force="104.100229799566,251.745344936419,-43.304170863819" RelativeVelocity="0.078636671011025,-0.414465442588096,0.169072694907513"/>
						</Atom3d>
						<Bond ID="1559" Mapping="409" Parent="103" Hidden="1" Connects="1542,1558" Visible="0"/>
						<Molecule ID="103" Mapping="409" Parent="2" Children="ci(25):23+1537,5723,5917" Name="Sketch 25" XYZ="-0.213710230535641,-0.183180197594726,-0.22881914093289" Visible="0"/>
						<Atom3d ID="1560" HasProperties="1" Mapping="409" Parent="105" UserID="601" DisplayStyle="Line" XYZ="-0.0568906308057384,0.209016175197039,2.34770582119538" Connections="1562,1568,1570" ForcefieldType="c3&apos;" Charge="0.374" Components="C" Visible="0">
							<Properties Force="-6.96903818306643,-851.648056737496,300.583536376197" RelativeVelocity="0.0224145514121388,0.284484555975553,-0.000653550954601949"/>
						</Atom3d>
						<Atom3d ID="1561" HasProperties="1" Mapping="409" Parent="105" UserID="602" DisplayStyle="Line" XYZ="-0.0970233910995764,0.213032476588403,2.328554609224" Connections="1562,1564,1566" ForcefieldType="n3m" Charge="-0.446" Components="N" Visible="0">
							<Properties Force="164.616321697613,-444.731003973406,1194.64048215111" RelativeVelocity="-0.207132437425976,-0.0207572633272155,-0.159192077602781"/>
						</Atom3d>
						<Bond ID="1562" Mapping="409" Parent="105" Connects="1560,1561" Visible="0"/>
						<Atom3d ID="1563" HasProperties="1" Mapping="409" Parent="105" UserID="603" DisplayStyle="Line" XYZ="-0.134072914553098,0.195909252895028,2.35451793527519" Connections="1564,1572,1574,1576" ForcefieldType="c4" Charge="0.064" Components="C" Visible="0">
							<Properties Force="716.790639142806,2.95237232532839,1774.6987124227" RelativeVelocity="-0.222355803057869,0.0831663026801241,0.108482554630752"/>
						</Atom3d>
						<Bond ID="1564" Mapping="409" Parent="105" Connects="1561,1563" Visible="0"/>
						<Atom3d ID="1565" HasProperties="1" Mapping="409" Parent="105" UserID="604" DisplayStyle="Line" XYZ="-0.0990946232462014,0.217585704717709,2.28184398042039" Connections="1566,1578,1580,1582" ForcefieldType="c4" Charge="0.064" Components="C" Visible="0">
							<Properties Force="-899.985671318876,1262.92991100322,487.571404074489" RelativeVelocity="-0.132288010221582,-0.166110355662759,-0.0785996266209851"/>
						</Atom3d>
						<Bond ID="1566" Mapping="409" Parent="105" Connects="1561,1565" Visible="0"/>
						<Atom3d ID="1567" HasProperties="1" Mapping="409" Parent="105" UserID="605" DisplayStyle="Line" XYZ="-0.0511155315993964,0.192885790344898,2.38407206028978" Connections="1568" ForcefieldType="o1=" Charge="-0.45" Components="O" Visible="0">
							<Properties Force="-147.125664193314,571.130176393626,-717.907867534032" RelativeVelocity="0.119532076450866,0.0701388157680915,0.118169159534149"/>
						</Atom3d>
						<Bond ID="1568" Mapping="409" Parent="105" Connects="1560,1567" Type="Double" Visible="0"/>
						<Atom3d ID="1569" HasProperties="1" Mapping="409" Parent="105" UserID="606" DisplayStyle="Line" Hidden="1" XYZ="-0.0287539867973264,0.217005426547195,2.32520426650099" Connections="1570" ForcefieldType="h1" Charge="0.076" Components="H" Visible="0">
							<Properties Force="-303.824753819909,153.912237159545,380.256188885255" RelativeVelocity="-0.307678581313129,-0.798251129973702,-1.05573154873262"/>
						</Atom3d>
						<Bond ID="1570" Mapping="409" Parent="105" Hidden="1" Connects="1560,1569" Visible="0"/>
						<Atom3d ID="1571" HasProperties="1" Mapping="409" Parent="105" UserID="607" DisplayStyle="Line" Hidden="1" XYZ="-0.1356944159131,0.15984199312371,2.36024308296613" Connections="1572" ForcefieldType="h1" Charge="0.053" Components="H" Visible="0">
							<Properties Force="118.84548448324,279.881793976591,-642.035486302419" RelativeVelocity="-0.0297018835662493,-0.0391898286739001,0.0378172847365466"/>
						</Atom3d>
						<Bond ID="1572" Mapping="409" Parent="105" Hidden="1" Connects="1563,1571" Visible="0"/>
						<Atom3d ID="1573" HasProperties="1" Mapping="409" Parent="105" UserID="608" DisplayStyle="Line" Hidden="1" XYZ="-0.165073466685189,0.208647786232639,2.34415501604269" Connections="1574" ForcefieldType="h1" Charge="0.053" Components="H" Visible="0">
							<Properties Force="-364.795387777215,124.362410052054,-323.032865233466" RelativeVelocity="-0.185490482269489,0.264081100688275,0.64621549803502"/>
						</Atom3d>
						<Bond ID="1574" Mapping="409" Parent="105" Hidden="1" Connects="1563,1573" Visible="0"/>
						<Atom3d ID="1575" HasProperties="1" Mapping="409" Parent="105" UserID="609" DisplayStyle="Line" Hidden="1" XYZ="-0.129252097854863,0.207216954228443,2.3905417281249" Connections="1576" ForcefieldType="h1" Charge="0.053" Components="H" Visible="0">
							<Properties Force="-193.00975741933,-44.3206437265232,-1102.7782289413" RelativeVelocity="-0.0208017626863532,-0.127263781859844,-0.225333501743044"/>
						</Atom3d>
						<Bond ID="1576" Mapping="409" Parent="105" Hidden="1" Connects="1563,1575" Visible="0"/>
						<Atom3d ID="1577" HasProperties="1" Mapping="409" Parent="105" UserID="610" DisplayStyle="Line" Hidden="1" XYZ="-0.125621959270772,0.243485263061555,2.27373960298012" Connections="1578" ForcefieldType="h1" Charge="0.053" Components="H" Visible="0">
							<Properties Force="881.24323310073,-686.456358841801,102.565005533207" RelativeVelocity="-0.121431510812636,-0.0517411182512012,0.421987714240533"/>
						</Atom3d>
						<Bond ID="1578" Mapping="409" Parent="105" Hidden="1" Connects="1565,1577" Visible="0"/>
						<Atom3d ID="1579" HasProperties="1" Mapping="409" Parent="105" UserID="611" DisplayStyle="Line" Hidden="1" XYZ="-0.108472785421781,0.186995734744131,2.26756923261439" Connections="1580" ForcefieldType="h1" Charge="0.053" Components="H" Visible="0">
							<Properties Force="59.0669072087637,-447.311905804685,-501.214144072076" RelativeVelocity="-0.365858126293283,1.1803781787468,-0.654213294532611"/>
						</Atom3d>
						<Bond ID="1580" Mapping="409" Parent="105" Hidden="1" Connects="1565,1579" Visible="0"/>
						<Atom3d ID="1581" HasProperties="1" Mapping="409" Parent="105" UserID="612" DisplayStyle="Line" Hidden="1" XYZ="-0.0663838446361174,0.229174139235027,2.27455279052392" Connections="1582" ForcefieldType="h1" Charge="0.053" Components="H" Visible="0">
							<Properties Force="-159.26035268913,54.4884838652614,-823.548561969141" RelativeVelocity="0.876041476659302,0.691637293893676,0.81812803697254"/>
						</Atom3d>
						<Bond ID="1582" Mapping="409" Parent="105" Hidden="1" Connects="1565,1581" Visible="0"/>
						<Molecule ID="105" Mapping="409" Parent="2" Children="ci(25):23+1560,5724,5918" Name="Sketch 25" XYZ="-0.213710230535641,-0.183180197594726,-0.22881914093289" Visible="0"/>
						<Atom3d ID="1583" HasProperties="1" Mapping="409" Parent="107" UserID="613" DisplayStyle="Line" XYZ="0.474587207823825,-0.0233032224697651,0.477016518267802" Connections="1585,1591,1593" ForcefieldType="c3&apos;" Charge="0.374" Components="C" Visible="0">
							<Properties Force="661.009255114468,-245.329835580704,-622.793348385004" RelativeVelocity="0.275954593218305,0.196129850703939,-0.0684812082552454"/>
						</Atom3d>
						<Atom3d ID="1584" HasProperties="1" Mapping="409" Parent="107" UserID="614" DisplayStyle="Line" XYZ="0.455037076549947,-0.0146230694441991,0.438425549981006" Connections="1585,1587,1589" ForcefieldType="n3m" Charge="-0.446" Components="N" Visible="0">
							<Properties Force="1774.875861478,710.141381000492,166.416497804331" RelativeVelocity="0.0623404696468716,0.0580079791432174,0.0766830829078877"/>
						</Atom3d>
						<Bond ID="1585" Mapping="409" Parent="107" Connects="1583,1584" Visible="0"/>
						<Atom3d ID="1586" HasProperties="1" Mapping="409" Parent="107" UserID="615" DisplayStyle="Line" XYZ="0.413548972760493,-0.0324835895449181,0.430678695252491" Connections="1587,1595,1597,1599" ForcefieldType="c4" Charge="0.064" Components="C" Visible="0">
							<Properties Force="-2192.57056768796,-679.848227796688,-141.006099349448" RelativeVelocity="0.0866467274294606,-0.267917532440991,0.271030733195714"/>
						</Atom3d>
						<Bond ID="1587" Mapping="409" Parent="107" Connects="1584,1586" Visible="0"/>
						<Atom3d ID="1588" HasProperties="1" Mapping="409" Parent="107" UserID="616" DisplayStyle="Line" XYZ="0.477584016497809,0.0162638917880359,0.408653349998872" Connections="1589,1601,1603,1605" ForcefieldType="c4" Charge="0.064" Components="C" Visible="0">
							<Properties Force="972.305878885352,-698.704769405339,938.789770270379" RelativeVelocity="-0.0385510346074715,0.0841902905385799,0.101966399430138"/>
						</Atom3d>
						<Bond ID="1589" Mapping="409" Parent="107" Connects="1584,1588" Visible="0"/>
						<Atom3d ID="1590" HasProperties="1" Mapping="409" Parent="107" UserID="617" DisplayStyle="Line" XYZ="0.457598825761921,-0.0450919343675881,0.504830730837666" Connections="1591" ForcefieldType="o1=" Charge="-0.45" Components="O" Visible="0">
							<Properties Force="-262.558627141126,-205.362351940029,626.434831906749" RelativeVelocity="0.239087769549519,0.0759158298140901,-0.229285372664755"/>
						</Atom3d>
						<Bond ID="1591" Mapping="409" Parent="107" Connects="1583,1590" Type="Double" Visible="0"/>
						<Atom3d ID="1592" HasProperties="1" Mapping="409" Parent="107" UserID="618" DisplayStyle="Line" Hidden="1" XYZ="0.510959636383511,-0.0135751890770221,0.479330562245039" Connections="1593" ForcefieldType="h1" Charge="0.076" Components="H" Visible="0">
							<Properties Force="-838.241951003758,170.563643971101,-129.069626255475" RelativeVelocity="-0.670588416209431,0.247562525432888,-0.190410033460546"/>
						</Atom3d>
						<Bond ID="1593" Mapping="409" Parent="107" Hidden="1" Connects="1583,1592" Visible="0"/>
						<Atom3d ID="1594" HasProperties="1" Mapping="409" Parent="107" UserID="619" DisplayStyle="Line" Hidden="1" XYZ="0.397844240872328,-0.0192107100298471,0.401010600836418" Connections="1595" ForcefieldType="h1" Charge="0.053" Components="H" Visible="0">
							<Properties Force="355.178656350467,-4.78191526762571,-29.6034350699327" RelativeVelocity="0.265544592049141,0.408900503226008,0.531806271665356"/>
						</Atom3d>
						<Bond ID="1595" Mapping="409" Parent="107" Hidden="1" Connects="1586,1594" Visible="0"/>
						<Atom3d ID="1596" HasProperties="1" Mapping="409" Parent="107" UserID="620" DisplayStyle="Line" Hidden="1" XYZ="0.388228122529584,-0.0241383044345951,0.456251589224442" Connections="1597" ForcefieldType="h1" Charge="0.053" Components="H" Visible="0">
							<Properties Force="640.826305350406,-31.2108333495841,-135.257525342272" RelativeVelocity="-0.431057494289765,-0.0845757784555943,0.0131254143950627"/>
						</Atom3d>
						<Bond ID="1597" Mapping="409" Parent="107" Hidden="1" Connects="1586,1596" Visible="0"/>
						<Atom3d ID="1598" HasProperties="1" Mapping="409" Parent="107" UserID="621" DisplayStyle="Line" Hidden="1" XYZ="0.412402894605316,-0.0693682209587371,0.427947365042318" Connections="1599" ForcefieldType="h1" Charge="0.053" Components="H" Visible="0">
							<Properties Force="317.917234964962,746.04963817743,-96.1863717343544" RelativeVelocity="0.508443473632518,0.176518347662656,-0.541107670019841"/>
						</Atom3d>
						<Bond ID="1599" Mapping="409" Parent="107" Hidden="1" Connects="1586,1598" Visible="0"/>
						<Atom3d ID="1600" HasProperties="1" Mapping="409" Parent="107" UserID="622" DisplayStyle="Line" Hidden="1" XYZ="0.511209144608706,0.0236986828517619,0.421580349928397" Connections="1601" ForcefieldType="h1" Charge="0.053" Components="H" Visible="0">
							<Properties Force="-515.808301771921,-246.372673216214,-40.6565744358426" RelativeVelocity="-0.741458301437087,0.42066542388099,-1.07633635757712"/>
						</Atom3d>
						<Bond ID="1601" Mapping="409" Parent="107" Hidden="1" Connects="1588,1600" Visible="0"/>
						<Atom3d ID="1602" HasProperties="1" Mapping="409" Parent="107" UserID="623" DisplayStyle="Line" Hidden="1" XYZ="0.461640545468443,0.0464744817383219,0.408271539083443" Connections="1603" ForcefieldType="h1" Charge="0.053" Components="H" Visible="0">
							<Properties Force="-759.738713640795,1018.30855544202,-250.835550395876" RelativeVelocity="-0.112215454834731,-0.27499469082562,-0.668438386227621"/>
						</Atom3d>
						<Bond ID="1603" Mapping="409" Parent="107" Hidden="1" Connects="1588,1602" Visible="0"/>
						<Atom3d ID="1604" HasProperties="1" Mapping="409" Parent="107" UserID="624" DisplayStyle="Line" Hidden="1" XYZ="0.483407192653777,0.00522521335057387,0.375822478224618" Connections="1605" ForcefieldType="h1" Charge="0.053" Components="H" Visible="0">
							<Properties Force="-250.438590845274,-479.333643066549,-454.940388900332" RelativeVelocity="0.461007650385096,0.244522149307938,0.225906354954451"/>
						</Atom3d>
						<Bond ID="1605" Mapping="409" Parent="107" Hidden="1" Connects="1588,1604" Visible="0"/>
						<Molecule ID="107" Mapping="409" Parent="2" Children="ci(24):23+1583,5725" Name="Sketch 25" XYZ="-0.213710230535641,-0.183180197594726,-0.22881914093289" Visible="0"/>
						<Atom3d ID="1606" HasProperties="1" Mapping="409" Parent="109" UserID="625" DisplayStyle="Line" XYZ="0.457819630669368,-0.610278979334694,-1.24847050118288" Connections="1608,1614,1616" ForcefieldType="c3&apos;" Charge="0.374" Components="C" Visible="0">
							<Properties Force="292.768137161349,-821.250407204796,1815.8901988478" RelativeVelocity="-0.0512039954228499,0.192519265812596,-0.0477391848923633"/>
						</Atom3d>
						<Atom3d ID="1607" HasProperties="1" Mapping="409" Parent="109" UserID="626" DisplayStyle="Line" XYZ="0.437655966888164,-0.587990898817046,-1.27919420181176" Connections="1608,1610,1612" ForcefieldType="n3m" Charge="-0.446" Components="N" Visible="0">
							<Properties Force="1251.20649697107,275.500500089519,-812.065518881943" RelativeVelocity="-0.00878677599827255,0.0704725600354883,0.0939430903702"/>
						</Atom3d>
						<Bond ID="1608" Mapping="409" Parent="109" Connects="1606,1607" Visible="0"/>
						<Atom3d ID="1609" HasProperties="1" Mapping="409" Parent="109" UserID="627" DisplayStyle="Line" XYZ="0.39241155900961,-0.580255472044858,-1.28055053722237" Connections="1610,1618,1620,1622" ForcefieldType="c4" Charge="0.064" Components="C" Visible="0">
							<Properties Force="-469.089140558178,-752.24712195305,2302.05879748992" RelativeVelocity="0.146698516975701,-0.063454842824503,-0.16757690297221"/>
						</Atom3d>
						<Bond ID="1610" Mapping="409" Parent="109" Connects="1607,1609" Visible="0"/>
						<Atom3d ID="1611" HasProperties="1" Mapping="409" Parent="109" UserID="628" DisplayStyle="Line" XYZ="0.465753702441508,-0.568218973503325,-1.31318481651221" Connections="1612,1624,1626,1628" ForcefieldType="c4" Charge="0.064" Components="C" Visible="0">
							<Properties Force="-381.112940795933,705.830260023252,571.187200254881" RelativeVelocity="0.222819990811699,0.0670360529118061,-0.140757896974752"/>
						</Atom3d>
						<Bond ID="1612" Mapping="409" Parent="109" Connects="1607,1611" Visible="0"/>
						<Atom3d ID="1613" HasProperties="1" Mapping="409" Parent="109" UserID="629" DisplayStyle="Line" XYZ="0.441032684163745,-0.627116301742957,-1.21522460223286" Connections="1614" ForcefieldType="o1=" Charge="-0.45" Components="O" Visible="0">
							<Properties Force="434.591231806253,692.345491579755,-1406.36059715696" RelativeVelocity="-0.153552420396674,-0.0284564451541531,-0.187984321545241"/>
						</Atom3d>
						<Bond ID="1614" Mapping="409" Parent="109" Connects="1606,1613" Type="Double" Visible="0"/>
						<Atom3d ID="1615" HasProperties="1" Mapping="409" Parent="109" UserID="630" DisplayStyle="Line" Hidden="1" XYZ="0.495031248452634,-0.611195904457299,-1.25319973996221" Connections="1616" ForcefieldType="h1" Charge="0.076" Components="H" Visible="0">
							<Properties Force="-697.364819646737,-61.1204544770422,-24.4433439234293" RelativeVelocity="0.349838514217611,-0.520960300885273,0.177743806371519"/>
						</Atom3d>
						<Bond ID="1616" Mapping="409" Parent="109" Hidden="1" Connects="1606,1615" Visible="0"/>
						<Atom3d ID="1617" HasProperties="1" Mapping="409" Parent="109" UserID="631" DisplayStyle="Line" Hidden="1" XYZ="0.383963683138386,-0.551755167937579,-1.26205739114323" Connections="1618" ForcefieldType="h1" Charge="0.053" Components="H" Visible="0">
							<Properties Force="-253.561794209615,529.015962903145,325.577792114127" RelativeVelocity="-0.138355232786106,-0.187673711026294,-0.253343375406027"/>
						</Atom3d>
						<Bond ID="1618" Mapping="409" Parent="109" Hidden="1" Connects="1609,1617" Visible="0"/>
						<Atom3d ID="1619" HasProperties="1" Mapping="409" Parent="109" UserID="632" DisplayStyle="Line" Hidden="1" XYZ="0.372551983928453,-0.607898259963136,-1.26898950252575" Connections="1620" ForcefieldType="h1" Charge="0.053" Components="H" Visible="0">
							<Properties Force="387.128738619198,-101.021674554057,542.428281064042" RelativeVelocity="0.0387047354938812,0.692104880566053,0.00332025041653605"/>
						</Atom3d>
						<Bond ID="1620" Mapping="409" Parent="109" Hidden="1" Connects="1609,1619" Visible="0"/>
						<Atom3d ID="1621" HasProperties="1" Mapping="409" Parent="109" UserID="633" DisplayStyle="Line" Hidden="1" XYZ="0.378604820040225,-0.578648866368557,-1.31018235474876" Connections="1622" ForcefieldType="h1" Charge="0.053" Components="H" Visible="0">
							<Properties Force="-504.516127744608,465.051834348845,-2834.63854307471" RelativeVelocity="0.226488021100253,0.387430780645033,0.303906642350094"/>
						</Atom3d>
						<Bond ID="1622" Mapping="409" Parent="109" Hidden="1" Connects="1609,1621" Visible="0"/>
						<Atom3d ID="1623" HasProperties="1" Mapping="409" Parent="109" UserID="634" DisplayStyle="Line" Hidden="1" XYZ="0.497413702993351,-0.558074901248763,-1.30029754361442" Connections="1624" ForcefieldType="h1" Charge="0.053" Components="H" Visible="0">
							<Properties Force="47.9042870816683,-40.5851231139092,222.369505036374" RelativeVelocity="-0.181379776530893,-1.24380043859088,-0.387749022323276"/>
						</Atom3d>
						<Bond ID="1624" Mapping="409" Parent="109" Hidden="1" Connects="1611,1623" Visible="0"/>
						<Atom3d ID="1625" HasProperties="1" Mapping="409" Parent="109" UserID="635" DisplayStyle="Line" Hidden="1" XYZ="0.451231542782198,-0.53877047064303,-1.32799279350579" Connections="1626" ForcefieldType="h1" Charge="0.053" Components="H" Visible="0">
							<Properties Force="-199.99164858042,-58.8923359943081,234.996878265876" RelativeVelocity="-0.502850616117675,-0.504490094981101,-0.00958766539645163"/>
						</Atom3d>
						<Bond ID="1626" Mapping="409" Parent="109" Hidden="1" Connects="1611,1625" Visible="0"/>
						<Atom3d ID="1627" HasProperties="1" Mapping="409" Parent="109" UserID="636" DisplayStyle="Line" Hidden="1" XYZ="0.471626540826158,-0.589856761653663,-1.3391811172009" Connections="1628" ForcefieldType="h1" Charge="0.053" Components="H" Visible="0">
							<Properties Force="150.570206811628,-861.53789831728,-823.038018171917" RelativeVelocity="-0.80327530330277,0.28580934042527,-0.190328924569156"/>
						</Atom3d>
						<Bond ID="1628" Mapping="409" Parent="109" Hidden="1" Connects="1611,1627" Visible="0"/>
						<Molecule ID="109" Mapping="409" Parent="2" Children="ci(25):23+1606,5726,5919" Name="Sketch 25" XYZ="-0.213710230535641,-0.183180197594726,-0.22881914093289" Visible="0"/>
						<Atom3d ID="1629" HasProperties="1" Mapping="409" Parent="111" UserID="637" DisplayStyle="Line" XYZ="0.803980518349149,0.348716082294581,0.0512424335096536" Connections="1631,1637,1639" ForcefieldType="c3&apos;" Charge="0.374" Components="C">
							<Properties Force="599.911463295535,474.84687553249,-277.665232637147" RelativeVelocity="-0.0817020545719201,-0.0850511230257526,-0.0383284051606301"/>
						</Atom3d>
						<Atom3d ID="1630" HasProperties="1" Mapping="409" Parent="111" UserID="638" DisplayStyle="Line" XYZ="0.760981635052004,0.34986328288951,0.0516760214409637" Connections="1631,1633,1635" ForcefieldType="n3m" Charge="-0.446" Components="N">
							<Properties Force="-1027.80013167107,564.857417579602,443.184352973534" RelativeVelocity="0.190874655433059,0.0690750028801079,-0.0440461194325175"/>
						</Atom3d>
						<Bond ID="1631" Mapping="409" Parent="111" Connects="1629,1630"/>
						<Atom3d ID="1632" HasProperties="1" Mapping="409" Parent="111" UserID="639" DisplayStyle="Line" XYZ="0.733528374505725,0.310381446143243,0.0482252469708326" Connections="1633,1641,1643,1645" ForcefieldType="c4" Charge="0.064" Components="C">
							<Properties Force="-1323.85462540894,1235.50675964768,98.138865416139" RelativeVelocity="-0.0924726839682399,0.0495714971869492,0.0923258988924694"/>
						</Atom3d>
						<Bond ID="1633" Mapping="409" Parent="111" Connects="1630,1632"/>
						<Atom3d ID="1634" HasProperties="1" Mapping="409" Parent="111" UserID="640" DisplayStyle="Line" XYZ="0.737995956411627,0.392041306781944,0.0447578660455176" Connections="1635,1647,1649,1651" ForcefieldType="c4" Charge="0.064" Components="C">
							<Properties Force="650.180731770747,-209.599656385727,156.541999298895" RelativeVelocity="0.0109252622185513,0.0445717210732016,-0.0409420922389697"/>
						</Atom3d>
						<Bond ID="1635" Mapping="409" Parent="111" Connects="1630,1634"/>
						<Atom3d ID="1636" HasProperties="1" Mapping="409" Parent="111" UserID="641" DisplayStyle="Line" XYZ="0.824691689020789,0.315582389893763,0.0547019226702867" Connections="1637" ForcefieldType="o1=" Charge="-0.45" Components="O">
							<Properties Force="472.644581331452,-529.692829189452,91.5819576945001" RelativeVelocity="0.166006811150446,-0.0277719891605546,0.0410257574159788"/>
						</Atom3d>
						<Bond ID="1637" Mapping="409" Parent="111" Connects="1629,1636" Type="Double"/>
						<Atom3d ID="1638" HasProperties="1" Mapping="409" Parent="111" UserID="642" DisplayStyle="Line" Hidden="1" XYZ="0.821247432314559,0.381452957984041,0.0461024898990067" Connections="1639" ForcefieldType="h1" Charge="0.076" Components="H">
							<Properties Force="-526.126062445273,-322.30627560521,187.558568995049" RelativeVelocity="-1.30894596587501,0.132944023609791,-0.719180242497305"/>
						</Atom3d>
						<Bond ID="1639" Mapping="409" Parent="111" Hidden="1" Connects="1629,1638"/>
						<Atom3d ID="1640" HasProperties="1" Mapping="409" Parent="111" UserID="643" DisplayStyle="Line" Hidden="1" XYZ="0.741280169345832,0.283118024170098,0.0693346657299976" Connections="1641" ForcefieldType="h1" Charge="0.053" Components="H">
							<Properties Force="199.627710533676,160.449074028827,401.696576621364" RelativeVelocity="0.401728525008419,-0.675126509742275,0.174123456016447"/>
						</Atom3d>
						<Bond ID="1641" Mapping="409" Parent="111" Hidden="1" Connects="1632,1640"/>
						<Atom3d ID="1642" HasProperties="1" Mapping="409" Parent="111" UserID="644" DisplayStyle="Line" Hidden="1" XYZ="0.734993519688984,0.29927001935679,0.0158073538256157" Connections="1643" ForcefieldType="h1" Charge="0.053" Components="H">
							<Properties Force="201.365447654567,-635.720811563433,-1156.95068005219" RelativeVelocity="0.110860626915308,0.192811113179532,-0.473168410385737"/>
						</Atom3d>
						<Bond ID="1643" Mapping="409" Parent="111" Hidden="1" Connects="1632,1642"/>
						<Atom3d ID="1644" HasProperties="1" Mapping="409" Parent="111" UserID="645" DisplayStyle="Line" Hidden="1" XYZ="0.696836431570502,0.320745261080585,0.0504819643293616" Connections="1645" ForcefieldType="h1" Charge="0.053" Components="H">
							<Properties Force="1170.03023841957,-403.190420117946,346.334105847262" RelativeVelocity="0.130422472820515,-0.206507235039506,-0.15798468637377"/>
						</Atom3d>
						<Bond ID="1645" Mapping="409" Parent="111" Hidden="1" Connects="1632,1644"/>
						<Atom3d ID="1646" HasProperties="1" Mapping="409" Parent="111" UserID="646" DisplayStyle="Line" Hidden="1" XYZ="0.758275113092265,0.419795233380708,0.0580433784430897" Connections="1647" ForcefieldType="h1" Charge="0.053" Components="H">
							<Properties Force="-220.479852800786,-448.106755588952,-650.817340986863" RelativeVelocity="-0.117625639294111,0.331766152323714,-0.318444262576721"/>
						</Atom3d>
						<Bond ID="1647" Mapping="409" Parent="111" Hidden="1" Connects="1634,1646"/>
						<Atom3d ID="1648" HasProperties="1" Mapping="409" Parent="111" UserID="647" DisplayStyle="Line" Hidden="1" XYZ="0.708358041018789,0.393377107129854,0.0642730186318686" Connections="1649" ForcefieldType="h1" Charge="0.053" Components="H">
							<Properties Force="-288.758771669373,-164.165669877681,105.093675695816" RelativeVelocity="-0.180838083598419,-0.147220600585951,-0.179336225301083"/>
						</Atom3d>
						<Bond ID="1649" Mapping="409" Parent="111" Hidden="1" Connects="1634,1648"/>
						<Atom3d ID="1650" HasProperties="1" Mapping="409" Parent="111" UserID="648" DisplayStyle="Line" Hidden="1" XYZ="0.728868245884939,0.393449976501542,0.00977157770128865" Connections="1651" ForcefieldType="h1" Charge="0.053" Components="H">
							<Properties Force="107.683795044548,468.009093685098,204.983533231679" RelativeVelocity="-0.352858895306117,-0.288949832383746,-0.0499410695613425"/>
						</Atom3d>
						<Bond ID="1651" Mapping="409" Parent="111" Hidden="1" Connects="1634,1650"/>
						<Molecule ID="111" Mapping="409" Parent="2" Children="ci(24):23+1629,5727" Name="Sketch 25" XYZ="-0.213710230535641,-0.183180197594726,-0.22881914093289"/>
						<Atom3d ID="1652" HasProperties="1" Mapping="409" Parent="113" UserID="649" DisplayStyle="Line" XYZ="0.394059013286002,0.27390503244781,0.568977754484703" Connections="1654,1660,1662" ForcefieldType="c3&apos;" Charge="0.374" Components="C">
							<Properties Force="1034.76163362857,283.345527140961,1291.10218204135" RelativeVelocity="-0.0947222119104072,0.0201405633281771,0.0582266120226613"/>
						</Atom3d>
						<Atom3d ID="1653" HasProperties="1" Mapping="409" Parent="113" UserID="650" DisplayStyle="Line" XYZ="0.419474540077424,0.310719116463123,0.568248562259699" Connections="1654,1656,1658" ForcefieldType="n3m" Charge="-0.446" Components="N">
							<Properties Force="-295.42300039969,-594.757863466489,106.946500623113" RelativeVelocity="-0.277040803054228,0.00150568937646576,-0.0186106246987698"/>
						</Atom3d>
						<Bond ID="1654" Mapping="409" Parent="113" Connects="1652,1653"/>
						<Atom3d ID="1655" HasProperties="1" Mapping="409" Parent="113" UserID="651" DisplayStyle="Line" XYZ="0.413478813252254,0.337938543335164,0.531227904212748" Connections="1656,1664,1666,1668" ForcefieldType="c4" Charge="0.064" Components="C">
							<Properties Force="1381.90315384607,364.588071191434,-348.431122820293" RelativeVelocity="-0.199692462854709,-0.0273803458199976,0.0260436175452715"/>
						</Atom3d>
						<Bond ID="1656" Mapping="409" Parent="113" Connects="1653,1655"/>
						<Atom3d ID="1657" HasProperties="1" Mapping="409" Parent="113" UserID="652" DisplayStyle="Line" XYZ="0.456414815093974,0.323471329560318,0.59597824582192" Connections="1658,1670,1672,1674" ForcefieldType="c4" Charge="0.064" Components="C">
							<Properties Force="-884.517237559308,-640.645741585864,644.255921162619" RelativeVelocity="-0.097105308242979,-0.0143635171521443,0.304205339888095"/>
						</Atom3d>
						<Bond ID="1658" Mapping="409" Parent="113" Connects="1653,1657"/>
						<Atom3d ID="1659" HasProperties="1" Mapping="409" Parent="113" UserID="653" DisplayStyle="Line" XYZ="0.367529498842567,0.265095807351943,0.541987535031346" Connections="1660" ForcefieldType="o1=" Charge="-0.45" Components="O">
							<Properties Force="-859.992887151858,-117.602488109576,-1012.7761970988" RelativeVelocity="0.0820412496870712,0.0325360653801106,0.0377504402197295"/>
						</Atom3d>
						<Bond ID="1660" Mapping="409" Parent="113" Connects="1652,1659" Type="Double"/>
						<Atom3d ID="1661" HasProperties="1" Mapping="409" Parent="113" UserID="654" DisplayStyle="Line" Hidden="1" XYZ="0.397737396150172,0.251418623797432,0.597595173679686" Connections="1662" ForcefieldType="h1" Charge="0.076" Components="H">
							<Properties Force="418.159415744132,365.785294677474,107.991707720208" RelativeVelocity="-0.585067618376531,0.179113592861903,0.136721206501662"/>
						</Atom3d>
						<Bond ID="1662" Mapping="409" Parent="113" Hidden="1" Connects="1652,1661"/>
						<Atom3d ID="1663" HasProperties="1" Mapping="409" Parent="113" UserID="655" DisplayStyle="Line" Hidden="1" XYZ="0.439348754999058,0.331894706381968,0.506470090932511" Connections="1664" ForcefieldType="h1" Charge="0.053" Components="H">
							<Properties Force="-335.500952114649,-83.5039705577165,-53.2862983726505" RelativeVelocity="-0.52523195080714,-0.428006447582008,-0.269944563660105"/>
						</Atom3d>
						<Bond ID="1664" Mapping="409" Parent="113" Hidden="1" Connects="1655,1663"/>
						<Atom3d ID="1665" HasProperties="1" Mapping="409" Parent="113" UserID="656" DisplayStyle="Line" Hidden="1" XYZ="0.419365018554016,0.371132171874905,0.54139470346016" Connections="1666" ForcefieldType="h1" Charge="0.053" Components="H">
							<Properties Force="-149.595171047491,577.17547721127,79.1674099617692" RelativeVelocity="0.34319194549126,0.582328282526427,-0.30392031421015"/>
						</Atom3d>
						<Bond ID="1666" Mapping="409" Parent="113" Hidden="1" Connects="1655,1665"/>
						<Atom3d ID="1667" HasProperties="1" Mapping="409" Parent="113" UserID="657" DisplayStyle="Line" Hidden="1" XYZ="0.381787223341992,0.33554474217177,0.517963917900551" Connections="1668" ForcefieldType="h1" Charge="0.053" Components="H">
							<Properties Force="-858.276980434921,-34.8652117556469,-473.152885637061" RelativeVelocity="0.220676133072186,-0.0320158345061009,0.382177695704501"/>
						</Atom3d>
						<Bond ID="1668" Mapping="409" Parent="113" Hidden="1" Connects="1655,1667"/>
						<Atom3d ID="1669" HasProperties="1" Mapping="409" Parent="113" UserID="658" DisplayStyle="Line" Hidden="1" XYZ="0.454707729437259,0.300732247134486,0.62377177531619" Connections="1670" ForcefieldType="h1" Charge="0.053" Components="H">
							<Properties Force="391.419454477039,262.799789743307,9.62834054151369" RelativeVelocity="-0.314289415620229,0.335142550286449,0.148526199229343"/>
						</Atom3d>
						<Bond ID="1670" Mapping="409" Parent="113" Hidden="1" Connects="1657,1669"/>
						<Atom3d ID="1671" HasProperties="1" Mapping="409" Parent="113" UserID="659" DisplayStyle="Line" Hidden="1" XYZ="0.453950290953929,0.357137265502722,0.607207002010839" Connections="1672" ForcefieldType="h1" Charge="0.053" Components="H">
							<Properties Force="-400.698842723522,161.538661722504,199.972941494731" RelativeVelocity="0.672215671920846,-0.475000758086719,-0.586110745352502"/>
						</Atom3d>
						<Bond ID="1672" Mapping="409" Parent="113" Hidden="1" Connects="1657,1671"/>
						<Atom3d ID="1673" HasProperties="1" Mapping="409" Parent="113" UserID="660" DisplayStyle="Line" Hidden="1" XYZ="0.487588771904372,0.323265848303773,0.580155371655807" Connections="1674" ForcefieldType="h1" Charge="0.053" Components="H">
							<Properties Force="545.869603219138,-457.036408281411,-471.272386331732" RelativeVelocity="0.158907927701616,0.625116904454036,-0.335234994799081"/>
						</Atom3d>
						<Bond ID="1674" Mapping="409" Parent="113" Hidden="1" Connects="1657,1673"/>
						<Molecule ID="113" Mapping="409" Parent="2" Children="ci(24):23+1652,5728" Name="Sketch 25" XYZ="-0.213710230535641,-0.183180197594726,-0.22881914093289"/>
						<Atom3d ID="1675" HasProperties="1" Mapping="409" Parent="115" UserID="661" DisplayStyle="Line" XYZ="-0.0284751318095684,0.742472353630212,0.186819500009313" Connections="1677,1683,1685" ForcefieldType="c3&apos;" Charge="0.374" Components="C" Visible="0">
							<Properties Force="-127.309507105631,1392.46447464463,517.686647885607" RelativeVelocity="-0.0510744585609131,-0.242529663694087,-0.275854427357974"/>
						</Atom3d>
						<Atom3d ID="1676" HasProperties="1" Mapping="409" Parent="115" UserID="662" DisplayStyle="Line" XYZ="-0.0727617962146814,0.743981179832926,0.180392699313538" Connections="1677,1679,1681" ForcefieldType="n3m" Charge="-0.446" Components="N" Visible="0">
							<Properties Force="240.859623216002,-171.479235594461,100.529891902377" RelativeVelocity="0.104738752150122,0.0471886611453002,0.197187194641031"/>
						</Atom3d>
						<Bond ID="1677" Mapping="409" Parent="115" Connects="1675,1676" Visible="0"/>
						<Atom3d ID="1678" HasProperties="1" Mapping="409" Parent="115" UserID="663" DisplayStyle="Line" XYZ="-0.0975860861704504,0.779039178395942,0.204495192410507" Connections="1679,1687,1689,1691" ForcefieldType="c4" Charge="0.064" Components="C" Visible="0">
							<Properties Force="1239.84836527397,-985.091003911886,554.116955007475" RelativeVelocity="0.135835868408735,0.0596633123895868,0.0705095599892014"/>
						</Atom3d>
						<Bond ID="1679" Mapping="409" Parent="115" Connects="1676,1678" Visible="0"/>
						<Atom3d ID="1680" HasProperties="1" Mapping="409" Parent="115" UserID="664" DisplayStyle="Line" XYZ="-0.0936374364650114,0.710586851735903,0.152774668413401" Connections="1681,1693,1695,1697" ForcefieldType="c4" Charge="0.064" Components="C" Visible="0">
							<Properties Force="-30.1296648318285,417.471502467786,304.626954711545" RelativeVelocity="-0.0210124175820919,-0.0155742976493791,0.0508768181173408"/>
						</Atom3d>
						<Bond ID="1681" Mapping="409" Parent="115" Connects="1676,1680" Visible="0"/>
						<Atom3d ID="1682" HasProperties="1" Mapping="409" Parent="115" UserID="665" DisplayStyle="Line" XYZ="-0.00919226399520839,0.768384131695083,0.210680275088373" Connections="1683" ForcefieldType="o1=" Charge="-0.45" Components="O" Visible="0">
							<Properties Force="-426.193423287069,-262.923469755934,-135.90142000436" RelativeVelocity="-0.0480360255300728,-0.0713910277079467,-0.00897646877922039"/>
						</Atom3d>
						<Bond ID="1683" Mapping="409" Parent="115" Connects="1675,1682" Type="Double" Visible="0"/>
						<Atom3d ID="1684" HasProperties="1" Mapping="409" Parent="115" UserID="666" DisplayStyle="Line" Hidden="1" XYZ="-0.00796995943252937,0.72065040489377,0.167386186622203" Connections="1685" ForcefieldType="h1" Charge="0.076" Components="H" Visible="0">
							<Properties Force="-384.912346350825,-657.145011509258,-368.537961011525" RelativeVelocity="0.299017775562189,-0.133880521989893,-1.10972605855185"/>
						</Atom3d>
						<Bond ID="1685" Mapping="409" Parent="115" Hidden="1" Connects="1675,1684" Visible="0"/>
						<Atom3d ID="1686" HasProperties="1" Mapping="409" Parent="115" UserID="667" DisplayStyle="Line" Hidden="1" XYZ="-0.0852714787238934,0.78010087811672,0.239503307043348" Connections="1687" ForcefieldType="h1" Charge="0.053" Components="H" Visible="0">
							<Properties Force="-648.357528069212,-215.655430711342,-601.076735220084" RelativeVelocity="0.0401235949087442,-0.548466164333422,0.405277257373799"/>
						</Atom3d>
						<Bond ID="1687" Mapping="409" Parent="115" Hidden="1" Connects="1678,1686" Visible="0"/>
						<Atom3d ID="1688" HasProperties="1" Mapping="409" Parent="115" UserID="668" DisplayStyle="Line" Hidden="1" XYZ="-0.133029774561913,0.777643127360753,0.201043012153945" Connections="1689" ForcefieldType="h1" Charge="0.053" Components="H" Visible="0">
							<Properties Force="58.7544523348927,-267.910096208136,37.8526848892466" RelativeVelocity="0.880869466288174,0.809376896650337,-0.156317518507275"/>
						</Atom3d>
						<Bond ID="1689" Mapping="409" Parent="115" Hidden="1" Connects="1678,1688" Visible="0"/>
						<Atom3d ID="1690" HasProperties="1" Mapping="409" Parent="115" UserID="669" DisplayStyle="Line" Hidden="1" XYZ="-0.0848605763520484,0.808005465423495,0.190759380496082" Connections="1691" ForcefieldType="h1" Charge="0.053" Components="H" Visible="0">
							<Properties Force="-61.3550743186901,931.648298635246,-374.053874747096" RelativeVelocity="-0.0957965972572441,-0.654742338099126,-0.0939168703191076"/>
						</Atom3d>
						<Bond ID="1691" Mapping="409" Parent="115" Hidden="1" Connects="1678,1690" Visible="0"/>
						<Atom3d ID="1692" HasProperties="1" Mapping="409" Parent="115" UserID="670" DisplayStyle="Line" Hidden="1" XYZ="-0.109537488264277,0.686586104190605,0.173272953883757" Connections="1693" ForcefieldType="h1" Charge="0.053" Components="H" Visible="0">
							<Properties Force="-528.942712071291,-132.919854460782,206.430212726122" RelativeVelocity="0.0907877775756378,0.856100424994523,-0.683692438986009"/>
						</Atom3d>
						<Bond ID="1693" Mapping="409" Parent="115" Hidden="1" Connects="1680,1692" Visible="0"/>
						<Atom3d ID="1694" HasProperties="1" Mapping="409" Parent="115" UserID="671" DisplayStyle="Line" Hidden="1" XYZ="-0.0680382124398604,0.691566822877454,0.137819284821835" Connections="1695" ForcefieldType="h1" Charge="0.053" Components="H" Visible="0">
							<Properties Force="228.437766230756,-41.4781337848055,-459.973507136081" RelativeVelocity="-0.841338532109598,-0.43165661134444,-0.795086803504512"/>
						</Atom3d>
						<Bond ID="1695" Mapping="409" Parent="115" Hidden="1" Connects="1680,1694" Visible="0"/>
						<Atom3d ID="1696" HasProperties="1" Mapping="409" Parent="115" UserID="672" DisplayStyle="Line" Hidden="1" XYZ="-0.116960323743033,0.724489891278166,0.128157756756846" Connections="1697" ForcefieldType="h1" Charge="0.053" Components="H" Visible="0">
							<Properties Force="435.340022169405,-137.244506324869,353.951542200407" RelativeVelocity="0.857083826845943,-0.896558900654324,0.362584585240341"/>
						</Atom3d>
						<Bond ID="1697" Mapping="409" Parent="115" Hidden="1" Connects="1680,1696" Visible="0"/>
						<Molecule ID="115" Mapping="409" Parent="2" Children="ci(24):23+1675,5729" Name="Sketch 25" XYZ="-0.213710230535641,-0.183180197594726,-0.22881914093289" Visible="0"/>
						<Atom3d ID="1698" HasProperties="1" Mapping="409" Parent="117" UserID="673" DisplayStyle="Line" XYZ="1.59210073462889,-0.935104795020168,2.37915690802264" Connections="1700,1706,1708" ForcefieldType="c3&apos;" Charge="0.374" Components="C" Visible="0">
							<Properties Force="55.6156017382199,-77.7436973515146,-1188.91285171841" RelativeVelocity="-0.0781329069204654,0.146425331050963,-0.180217258156988"/>
						</Atom3d>
						<Atom3d ID="1699" HasProperties="1" Mapping="409" Parent="117" UserID="674" DisplayStyle="Line" XYZ="1.55940142814386,-0.926257879321883,2.35180448637397" Connections="1700,1702,1704" ForcefieldType="n3m" Charge="-0.446" Components="N" Visible="0">
							<Properties Force="-717.174699405396,1213.59992333083,-548.321945236192" RelativeVelocity="-0.0262292568116603,0.0881509732055682,0.178353654474324"/>
						</Atom3d>
						<Bond ID="1700" Mapping="409" Parent="117" Connects="1698,1699" Visible="0"/>
						<Atom3d ID="1701" HasProperties="1" Mapping="409" Parent="117" UserID="675" DisplayStyle="Line" XYZ="1.53520710955562,-0.883939665308705,2.35526342102696" Connections="1702,1710,1712,1714" ForcefieldType="c4" Charge="0.064" Components="C" Visible="0">
							<Properties Force="186.328577805637,-273.485074416414,-209.317197923059" RelativeVelocity="-0.0243036117708107,-0.083316218153362,0.10631623603463"/>
						</Atom3d>
						<Bond ID="1702" Mapping="409" Parent="117" Connects="1699,1701" Visible="0"/>
						<Atom3d ID="1703" HasProperties="1" Mapping="409" Parent="117" UserID="676" DisplayStyle="Line" XYZ="1.54667457151356,-0.947498336223743,2.311190825771" Connections="1704,1716,1718,1720" ForcefieldType="c4" Charge="0.064" Components="C" Visible="0">
							<Properties Force="190.08763754905,53.0833820144033,425.396616279489" RelativeVelocity="-0.104386603079326,0.260746167930809,0.0127047142770184"/>
						</Atom3d>
						<Bond ID="1704" Mapping="409" Parent="117" Connects="1699,1703" Visible="0"/>
						<Atom3d ID="1705" HasProperties="1" Mapping="409" Parent="117" UserID="677" DisplayStyle="Line" XYZ="1.60072371935966,-0.912505062495621,2.4097750964205" Connections="1706" ForcefieldType="o1=" Charge="-0.45" Components="O" Visible="0">
							<Properties Force="265.213759599404,350.416049696412,973.390062310797" RelativeVelocity="-0.00720841808720593,0.181360768553686,-0.0628015941690711"/>
						</Atom3d>
						<Bond ID="1706" Mapping="409" Parent="117" Connects="1698,1705" Type="Double" Visible="0"/>
						<Atom3d ID="1707" HasProperties="1" Mapping="409" Parent="117" UserID="678" DisplayStyle="Line" Hidden="1" XYZ="1.61313967204667,-0.961796096586163,2.36659532057729" Connections="1708" ForcefieldType="h1" Charge="0.076" Components="H" Visible="0">
							<Properties Force="-40.1479813736537,-329.528066358563,164.303015297819" RelativeVelocity="0.0660191037323737,0.243934673810987,1.41550083799975"/>
						</Atom3d>
						<Bond ID="1708" Mapping="409" Parent="117" Hidden="1" Connects="1698,1707" Visible="0"/>
						<Atom3d ID="1709" HasProperties="1" Mapping="409" Parent="117" UserID="679" DisplayStyle="Line" Hidden="1" XYZ="1.55693622443949,-0.857620320806295,2.367081323517" Connections="1710" ForcefieldType="h1" Charge="0.053" Components="H" Visible="0">
							<Properties Force="-275.346933279435,-253.966481394607,389.10149405796" RelativeVelocity="-0.475202882462935,-0.320157901642066,0.515694641021201"/>
						</Atom3d>
						<Bond ID="1710" Mapping="409" Parent="117" Hidden="1" Connects="1701,1709" Visible="0"/>
						<Atom3d ID="1711" HasProperties="1" Mapping="409" Parent="117" UserID="680" DisplayStyle="Line" Hidden="1" XYZ="1.50426440407677,-0.889300920069505,2.37489615353809" Connections="1712" ForcefieldType="h1" Charge="0.053" Components="H" Visible="0">
							<Properties Force="620.171929725867,422.760861779468,-516.150930277111" RelativeVelocity="-0.132986444558373,0.0457619904805362,0.99207800466653"/>
						</Atom3d>
						<Bond ID="1712" Mapping="409" Parent="117" Hidden="1" Connects="1701,1711" Visible="0"/>
						<Atom3d ID="1713" HasProperties="1" Mapping="409" Parent="117" UserID="681" DisplayStyle="Line" Hidden="1" XYZ="1.52756608471774,-0.871717930568268,2.32115077473534" Connections="1714" ForcefieldType="h1" Charge="0.053" Components="H" Visible="0">
							<Properties Force="-166.774425176214,-363.070426536002,602.891457632081" RelativeVelocity="-0.367300825059549,0.375878189636035,0.658890923009194"/>
						</Atom3d>
						<Bond ID="1714" Mapping="409" Parent="117" Hidden="1" Connects="1701,1713" Visible="0"/>
						<Atom3d ID="1715" HasProperties="1" Mapping="409" Parent="117" UserID="682" DisplayStyle="Line" Hidden="1" XYZ="1.55655029666465,-0.930721432986884,2.28170721257098" Connections="1716" ForcefieldType="h1" Charge="0.053" Components="H" Visible="0">
							<Properties Force="209.168116426126,351.212408372474,-184.306638464417" RelativeVelocity="0.0178765655619561,-0.470015144394412,0.283877361108688"/>
						</Atom3d>
						<Bond ID="1716" Mapping="409" Parent="117" Hidden="1" Connects="1703,1715" Visible="0"/>
						<Atom3d ID="1717" HasProperties="1" Mapping="409" Parent="117" UserID="683" DisplayStyle="Line" Hidden="1" XYZ="1.51138098769889,-0.946088401005739,2.31103299906309" Connections="1718" ForcefieldType="h1" Charge="0.053" Components="H" Visible="0">
							<Properties Force="-421.842404629092,-491.842235732466,-109.234770906849" RelativeVelocity="0.189888608292481,-0.400256403890328,-0.273276900750632"/>
						</Atom3d>
						<Bond ID="1718" Mapping="409" Parent="117" Hidden="1" Connects="1703,1717" Visible="0"/>
						<Atom3d ID="1719" HasProperties="1" Mapping="409" Parent="117" UserID="684" DisplayStyle="Line" Hidden="1" XYZ="1.56086347147211,-0.979294548309868,2.3090639373634" Connections="1720" ForcefieldType="h1" Charge="0.053" Components="H" Visible="0">
							<Properties Force="-89.2638322991883,-646.074733408772,126.981890552679" RelativeVelocity="-0.137251918209411,-0.515973608585553,0.534136777285844"/>
						</Atom3d>
						<Bond ID="1720" Mapping="409" Parent="117" Hidden="1" Connects="1703,1719" Visible="0"/>
						<Molecule ID="117" Mapping="409" Parent="2" Children="ci(25):23+1698,5730,5920" Name="Sketch 25" XYZ="-0.213710230535641,-0.183180197594726,-0.22881914093289" Visible="0"/>
						<Atom3d ID="1721" HasProperties="1" Mapping="409" Parent="119" UserID="685" DisplayStyle="Line" XYZ="0.156063363521799,-1.82230435251536,0.88699463431993" Connections="1723,1729,1731" ForcefieldType="c3&apos;" Charge="0.374" Components="C" Visible="0">
							<Properties Force="594.130010917785,456.79466886608,-55.8334593322737" RelativeVelocity="-0.0496676830220539,-0.0430927912478921,-0.118863897110464"/>
						</Atom3d>
						<Atom3d ID="1722" HasProperties="1" Mapping="409" Parent="119" UserID="686" DisplayStyle="Line" XYZ="0.148896916099547,-1.80301472516449,0.84812980544641" Connections="1723,1725,1727" ForcefieldType="n3m" Charge="-0.446" Components="N" Visible="0">
							<Properties Force="53.9552631289007,-783.62862603989,200.433904512964" RelativeVelocity="-0.307843913128856,-0.0113207588030273,0.0219794913597694"/>
						</Atom3d>
						<Bond ID="1723" Mapping="409" Parent="119" Connects="1721,1722" Visible="0"/>
						<Atom3d ID="1724" HasProperties="1" Mapping="409" Parent="119" UserID="687" DisplayStyle="Line" XYZ="0.132053404432211,-1.75999233355148,0.84575874818996" Connections="1725,1733,1735,1737" ForcefieldType="c4" Charge="0.064" Components="C" Visible="0">
							<Properties Force="-968.478190009168,265.016825292941,929.713450827884" RelativeVelocity="-0.225869959735563,-0.163699629021322,0.10083930042731"/>
						</Atom3d>
						<Bond ID="1725" Mapping="409" Parent="119" Connects="1722,1724" Visible="0"/>
						<Atom3d ID="1726" HasProperties="1" Mapping="409" Parent="119" UserID="688" DisplayStyle="Line" XYZ="0.148856380365797,-1.8311696321508,0.80888088339973" Connections="1727,1739,1741,1743" ForcefieldType="c4" Charge="0.064" Components="C" Visible="0">
							<Properties Force="1048.04084296323,1268.79562154993,-56.4407538020506" RelativeVelocity="-0.125615889167028,-0.0293288326090169,-0.264522978453477"/>
						</Atom3d>
						<Bond ID="1727" Mapping="409" Parent="119" Connects="1722,1726" Visible="0"/>
						<Atom3d ID="1728" HasProperties="1" Mapping="409" Parent="119" UserID="689" DisplayStyle="Line" XYZ="0.15866383050688,-1.80392806888368,0.92251338538161" Connections="1729" ForcefieldType="o1=" Charge="-0.45" Components="O" Visible="0">
							<Properties Force="-290.650406636859,-436.309784562261,-671.249031251138" RelativeVelocity="0.0373439507375273,-0.0271665748273146,-0.0373222098724393"/>
						</Atom3d>
						<Bond ID="1729" Mapping="409" Parent="119" Connects="1721,1728" Type="Double" Visible="0"/>
						<Atom3d ID="1730" HasProperties="1" Mapping="409" Parent="119" UserID="690" DisplayStyle="Line" Hidden="1" XYZ="0.16492803768783,-1.85693974669171,0.88033952169629" Connections="1731" ForcefieldType="h1" Charge="0.076" Components="H" Visible="0">
							<Properties Force="-63.8345913595021,-109.729958622144,534.188132626927" RelativeVelocity="0.545146970618549,0.357001606889485,-0.0552301099406496"/>
						</Atom3d>
						<Bond ID="1731" Mapping="409" Parent="119" Hidden="1" Connects="1721,1730" Visible="0"/>
						<Atom3d ID="1732" HasProperties="1" Mapping="409" Parent="119" UserID="691" DisplayStyle="Line" Hidden="1" XYZ="0.153102788397796,-1.73902217224159,0.82938298485875" Connections="1733" ForcefieldType="h1" Charge="0.053" Components="H" Visible="0">
							<Properties Force="1059.24536267612,866.20107989312,-824.003841966837" RelativeVelocity="-0.153842758715771,0.0599083447810521,-0.886733420730846"/>
						</Atom3d>
						<Bond ID="1733" Mapping="409" Parent="119" Hidden="1" Connects="1724,1732" Visible="0"/>
						<Atom3d ID="1734" HasProperties="1" Mapping="409" Parent="119" UserID="692" DisplayStyle="Line" Hidden="1" XYZ="0.128364492659104,-1.74591964600193,0.87892231204162" Connections="1735" ForcefieldType="h1" Charge="0.053" Components="H" Visible="0">
							<Properties Force="-16.8938554018146,-152.723098629183,-179.822121107331" RelativeVelocity="0.637075666546725,-0.852415033439618,-0.035635736490348"/>
						</Atom3d>
						<Bond ID="1735" Mapping="409" Parent="119" Hidden="1" Connects="1724,1734" Visible="0"/>
						<Atom3d ID="1736" HasProperties="1" Mapping="409" Parent="119" UserID="693" DisplayStyle="Line" Hidden="1" XYZ="0.100237637706272,-1.75734706497554,0.82966018634257" Connections="1737" ForcefieldType="h1" Charge="0.053" Components="H" Visible="0">
							<Properties Force="-126.09821870896,-193.598936330937,-65.2867192695549" RelativeVelocity="-0.0564437802580912,0.344897516254453,-0.739641981773398"/>
						</Atom3d>
						<Bond ID="1737" Mapping="409" Parent="119" Hidden="1" Connects="1724,1736" Visible="0"/>
						<Atom3d ID="1738" HasProperties="1" Mapping="409" Parent="119" UserID="694" DisplayStyle="Line" Hidden="1" XYZ="0.116370406165147,-1.83911900134303,0.80144619256681" Connections="1739" ForcefieldType="h1" Charge="0.053" Components="H" Visible="0">
							<Properties Force="-1054.46133816032,-411.847979280005,-515.386520255749" RelativeVelocity="-0.146205686688119,-0.331856219081244,0.519532741667405"/>
						</Atom3d>
						<Bond ID="1739" Mapping="409" Parent="119" Hidden="1" Connects="1726,1738" Visible="0"/>
						<Atom3d ID="1740" HasProperties="1" Mapping="409" Parent="119" UserID="695" DisplayStyle="Line" Hidden="1" XYZ="0.166868905616157,-1.86033782287873,0.81583926501936" Connections="1741" ForcefieldType="h1" Charge="0.053" Components="H" Visible="0">
							<Properties Force="2.60448179142752,-418.491325954922,-28.4908774021353" RelativeVelocity="0.499560788139898,-0.615753746693579,-0.117940550563019"/>
						</Atom3d>
						<Bond ID="1741" Mapping="409" Parent="119" Hidden="1" Connects="1726,1740" Visible="0"/>
						<Atom3d ID="1742" HasProperties="1" Mapping="409" Parent="119" UserID="696" DisplayStyle="Line" Hidden="1" XYZ="0.165556354810153,-1.81471597632765,0.77971089884246" Connections="1743" ForcefieldType="h1" Charge="0.053" Components="H" Visible="0">
							<Properties Force="-369.333675122368,-300.451423058734,755.235037879866" RelativeVelocity="0.253321543257376,0.320130385824228,0.224118780110583"/>
						</Atom3d>
						<Bond ID="1743" Mapping="409" Parent="119" Hidden="1" Connects="1726,1742" Visible="0"/>
						<Molecule ID="119" Mapping="409" Parent="2" Children="ci(25):23+1721,5731,5921" Name="Sketch 25" XYZ="-0.213710230535641,-0.183180197594726,-0.22881914093289" Visible="0"/>
						<Atom3d ID="1744" HasProperties="1" Mapping="409" Parent="121" UserID="697" DisplayStyle="Line" XYZ="2.23666161946701,0.947753358441024,0.567403891930821" Connections="1746,1752,1754" ForcefieldType="c3&apos;" Charge="0.374" Components="C" Visible="0">
							<Properties Force="-617.074264611373,-335.457455440696,-638.238105465104" RelativeVelocity="0.00796473018068594,-0.00389403489865123,-0.0384201259088113"/>
						</Atom3d>
						<Atom3d ID="1745" HasProperties="1" Mapping="409" Parent="121" UserID="698" DisplayStyle="Line" XYZ="2.25916044913233,0.942837664098784,0.529560940458758" Connections="1746,1748,1750" ForcefieldType="n3m" Charge="-0.446" Components="N" Visible="0">
							<Properties Force="-1259.14157459859,356.059465305714,548.124724033745" RelativeVelocity="0.270698763965977,0.0679117053047173,-0.0952344906976488"/>
						</Atom3d>
						<Bond ID="1746" Mapping="409" Parent="121" Connects="1744,1745" Visible="0"/>
						<Atom3d ID="1747" HasProperties="1" Mapping="409" Parent="121" UserID="699" DisplayStyle="Line" XYZ="2.23802707246154,0.949835500208864,0.48629572639214" Connections="1748,1756,1758,1760" ForcefieldType="c4" Charge="0.064" Components="C" Visible="0">
							<Properties Force="1138.36298412543,1121.98314366634,685.212424274497" RelativeVelocity="0.042834395655973,0.156143689977033,-0.160409520506238"/>
						</Atom3d>
						<Bond ID="1748" Mapping="409" Parent="121" Connects="1745,1747" Visible="0"/>
						<Atom3d ID="1749" HasProperties="1" Mapping="409" Parent="121" UserID="700" DisplayStyle="Line" XYZ="2.30577288243955,0.944929906621994,0.533253114635149" Connections="1750,1762,1764,1766" ForcefieldType="c4" Charge="0.064" Components="C" Visible="0">
							<Properties Force="715.293872625655,-987.025123486739,396.60601336848" RelativeVelocity="0.06516974610111,-0.0136771815268476,-0.0414347452642106"/>
						</Atom3d>
						<Bond ID="1750" Mapping="409" Parent="121" Connects="1745,1749" Visible="0"/>
						<Atom3d ID="1751" HasProperties="1" Mapping="409" Parent="121" UserID="701" DisplayStyle="Line" XYZ="2.19717475303734,0.952801903212914,0.570187357138725" Connections="1752" ForcefieldType="o1=" Charge="-0.45" Components="O" Visible="0">
							<Properties Force="455.531123011683,-72.2697741572201,-152.621050764989" RelativeVelocity="0.0587131789139241,0.0034060352544131,-0.0903794597948512"/>
						</Atom3d>
						<Bond ID="1752" Mapping="409" Parent="121" Connects="1744,1751" Type="Double" Visible="0"/>
						<Atom3d ID="1753" HasProperties="1" Mapping="409" Parent="121" UserID="702" DisplayStyle="Line" Hidden="1" XYZ="2.25689532014053,0.942707291649164,0.596522372228542" Connections="1754" ForcefieldType="h1" Charge="0.076" Components="H" Visible="0">
							<Properties Force="316.610811249305,76.2492985149866,287.260937360676" RelativeVelocity="-0.420216483467854,0.49916172431256,-0.0762645669693143"/>
						</Atom3d>
						<Bond ID="1754" Mapping="409" Parent="121" Hidden="1" Connects="1744,1753" Visible="0"/>
						<Atom3d ID="1755" HasProperties="1" Mapping="409" Parent="121" UserID="703" DisplayStyle="Line" Hidden="1" XYZ="2.24958773832268,0.926427233431944,0.462943149017798" Connections="1756" ForcefieldType="h1" Charge="0.053" Components="H" Visible="0">
							<Properties Force="248.358341643829,-419.66333500789,-354.596695309634" RelativeVelocity="0.848452379847974,-0.242807522943335,-0.709683493021455"/>
						</Atom3d>
						<Bond ID="1756" Mapping="409" Parent="121" Hidden="1" Connects="1747,1755" Visible="0"/>
						<Atom3d ID="1757" HasProperties="1" Mapping="409" Parent="121" UserID="704" DisplayStyle="Line" Hidden="1" XYZ="2.25017578573458,0.983116717491304,0.476603122860862" Connections="1758" ForcefieldType="h1" Charge="0.053" Components="H" Visible="0">
							<Properties Force="-522.61562683765,-407.289843925122,-293.164489750787" RelativeVelocity="0.599660562748141,-0.529290086039531,0.339671221720683"/>
						</Atom3d>
						<Bond ID="1758" Mapping="409" Parent="121" Hidden="1" Connects="1747,1757" Visible="0"/>
						<Atom3d ID="1759" HasProperties="1" Mapping="409" Parent="121" UserID="705" DisplayStyle="Line" Hidden="1" XYZ="2.20291384997958,0.948212691431564,0.487148987260444" Connections="1760" ForcefieldType="h1" Charge="0.053" Components="H" Visible="0">
							<Properties Force="-365.950245119006,71.8793973418725,271.534991706454" RelativeVelocity="0.466490160687624,-0.473834115560708,0.60938416536411"/>
						</Atom3d>
						<Bond ID="1760" Mapping="409" Parent="121" Hidden="1" Connects="1747,1759" Visible="0"/>
						<Atom3d ID="1761" HasProperties="1" Mapping="409" Parent="121" UserID="706" DisplayStyle="Line" Hidden="1" XYZ="2.31613366409791,0.919361877424484,0.557695033817441" Connections="1762" ForcefieldType="h1" Charge="0.053" Components="H" Visible="0">
							<Properties Force="-37.2740228053394,565.272347543566,-198.247709611833" RelativeVelocity="-0.252692164026876,0.239859917667156,0.73277997685842"/>
						</Atom3d>
						<Bond ID="1762" Mapping="409" Parent="121" Hidden="1" Connects="1749,1761" Visible="0"/>
						<Atom3d ID="1763" HasProperties="1" Mapping="409" Parent="121" UserID="707" DisplayStyle="Line" Hidden="1" XYZ="2.32186020976526,0.976777389510814,0.541485294633335" Connections="1764" ForcefieldType="h1" Charge="0.053" Components="H" Visible="0">
							<Properties Force="-473.222952594848,-363.06803709229,-171.919292457594" RelativeVelocity="-0.183388640257572,0.730758912596394,0.524913110803906"/>
						</Atom3d>
						<Bond ID="1764" Mapping="409" Parent="121" Hidden="1" Connects="1749,1763" Visible="0"/>
						<Atom3d ID="1765" HasProperties="1" Mapping="409" Parent="121" UserID="708" DisplayStyle="Line" Hidden="1" XYZ="2.31795673236745,0.931929051028284,0.502688876539604" Connections="1766" ForcefieldType="h1" Charge="0.053" Components="H" Visible="0">
							<Properties Force="434.864843252499,155.765509785817,-354.357019433258" RelativeVelocity="-0.758148467186494,0.385614775773514,-0.229106949031483"/>
						</Atom3d>
						<Bond ID="1766" Mapping="409" Parent="121" Hidden="1" Connects="1749,1765" Visible="0"/>
						<Molecule ID="121" Mapping="409" Parent="2" Children="ci(25):23+1744,5732,5922" Name="Sketch 25" XYZ="-0.213710230535641,-0.183180197594726,-0.22881914093289" Visible="0"/>
						<Atom3d ID="1767" HasProperties="1" Mapping="409" Parent="123" UserID="709" DisplayStyle="Line" XYZ="0.857560817563049,0.479311972998654,0.604985646547738" Connections="1769,1775,1777" ForcefieldType="c3&apos;" Charge="0.374" Components="C">
							<Properties Force="346.274900376981,185.026686240924,-138.748169155896" RelativeVelocity="-0.112468316720029,-0.221303803992726,0.147960396144798"/>
						</Atom3d>
						<Atom3d ID="1768" HasProperties="1" Mapping="409" Parent="123" UserID="710" DisplayStyle="Line" XYZ="0.896111159862699,0.466433014770588,0.589225144955984" Connections="1769,1771,1773" ForcefieldType="n3m" Charge="-0.446" Components="N">
							<Properties Force="-306.511230516436,-461.130957852132,2179.53930645196" RelativeVelocity="-0.124984828956522,-0.184644415703679,0.0624395487314085"/>
						</Atom3d>
						<Bond ID="1769" Mapping="409" Parent="123" Connects="1767,1768"/>
						<Atom3d ID="1770" HasProperties="1" Mapping="409" Parent="123" UserID="711" DisplayStyle="Line" XYZ="0.925490377909779,0.441685002018007,0.618831665373617" Connections="1771,1779,1781,1783" ForcefieldType="c4" Charge="0.064" Components="C">
							<Properties Force="1397.47069618241,121.325467459804,-1129.09986472425" RelativeVelocity="-0.27572126887893,0.0360307198572355,-0.184291632858304"/>
						</Atom3d>
						<Bond ID="1771" Mapping="409" Parent="123" Connects="1768,1770"/>
						<Atom3d ID="1772" HasProperties="1" Mapping="409" Parent="123" UserID="712" DisplayStyle="Line" XYZ="0.910231572339119,0.483186309254743,0.549091012436961" Connections="1773,1785,1787,1789" ForcefieldType="c4" Charge="0.064" Components="C">
							<Properties Force="1075.89355380261,426.187546615515,-1217.57956066065" RelativeVelocity="-0.0195800846122718,-0.10226382688891,-0.028581099961973"/>
						</Atom3d>
						<Bond ID="1773" Mapping="409" Parent="123" Connects="1768,1772"/>
						<Atom3d ID="1774" HasProperties="1" Mapping="409" Parent="123" UserID="713" DisplayStyle="Line" XYZ="0.843679616598899,0.470006605250969,0.640742003770768" Connections="1775" ForcefieldType="o1=" Charge="-0.45" Components="O">
							<Properties Force="-213.693469445497,-104.665080810026,155.401065832895" RelativeVelocity="-0.110474585245603,-0.135615548955299,0.0682061500055229"/>
						</Atom3d>
						<Bond ID="1775" Mapping="409" Parent="123" Connects="1767,1774" Type="Double"/>
						<Atom3d ID="1776" HasProperties="1" Mapping="409" Parent="123" UserID="714" DisplayStyle="Line" Hidden="1" XYZ="0.841430607452799,0.50147837963805,0.581490466922349" Connections="1777" ForcefieldType="h1" Charge="0.076" Components="H">
							<Properties Force="-379.62355851133,78.314224595322,-59.08674551528" RelativeVelocity="-0.291631875024922,0.205302772440049,-0.403637071840581"/>
						</Atom3d>
						<Bond ID="1777" Mapping="409" Parent="123" Hidden="1" Connects="1767,1776"/>
						<Atom3d ID="1778" HasProperties="1" Mapping="409" Parent="123" UserID="715" DisplayStyle="Line" Hidden="1" XYZ="0.921105524355129,0.44467610016471,0.653852240408741" Connections="1779" ForcefieldType="h1" Charge="0.053" Components="H">
							<Properties Force="-742.177825955789,185.036460869557,98.8681557874539" RelativeVelocity="-0.202091063283262,0.18232175386982,-0.148569964538986"/>
						</Atom3d>
						<Bond ID="1779" Mapping="409" Parent="123" Hidden="1" Connects="1770,1778"/>
						<Atom3d ID="1780" HasProperties="1" Mapping="409" Parent="123" UserID="716" DisplayStyle="Line" Hidden="1" XYZ="0.959121707103088,0.456184852986894,0.614882552699069" Connections="1781" ForcefieldType="h1" Charge="0.053" Components="H">
							<Properties Force="-521.227758657877,-256.560210002175,-95.3481830150433" RelativeVelocity="-0.0277131697756524,0.650987859183522,0.135210663600591"/>
						</Atom3d>
						<Bond ID="1781" Mapping="409" Parent="123" Hidden="1" Connects="1770,1780"/>
						<Atom3d ID="1782" HasProperties="1" Mapping="409" Parent="123" UserID="717" DisplayStyle="Line" Hidden="1" XYZ="0.930343266857129,0.406786380828027,0.609342005346605" Connections="1783" ForcefieldType="h1" Charge="0.053" Components="H">
							<Properties Force="-354.48944041402,327.498025521433,35.6760197745379" RelativeVelocity="-0.096272052011509,-0.591009184327262,0.423150964818956"/>
						</Atom3d>
						<Bond ID="1783" Mapping="409" Parent="123" Hidden="1" Connects="1770,1782"/>
						<Atom3d ID="1784" HasProperties="1" Mapping="409" Parent="123" UserID="718" DisplayStyle="Line" Hidden="1" XYZ="0.911175119176179,0.519700387120579,0.54488632009565" Connections="1785" ForcefieldType="h1" Charge="0.053" Components="H">
							<Properties Force="-90.1673759343349,-514.17927417596,468.31434735305" RelativeVelocity="0.555166121327968,-0.540103743052581,-0.543679611253355"/>
						</Atom3d>
						<Bond ID="1785" Mapping="409" Parent="123" Hidden="1" Connects="1772,1784"/>
						<Atom3d ID="1786" HasProperties="1" Mapping="409" Parent="123" UserID="719" DisplayStyle="Line" Hidden="1" XYZ="0.889586750592208,0.469996675146614,0.523854888652166" Connections="1787" ForcefieldType="h1" Charge="0.053" Components="H">
							<Properties Force="-276.881036464271,-91.5418012712093,-407.223053142709" RelativeVelocity="-0.813160789226145,0.0337862890386545,0.282743521793052"/>
						</Atom3d>
						<Bond ID="1787" Mapping="409" Parent="123" Hidden="1" Connects="1772,1786"/>
						<Atom3d ID="1788" HasProperties="1" Mapping="409" Parent="123" UserID="720" DisplayStyle="Line" Hidden="1" XYZ="0.943730199127018,0.471433540229341,0.54194353919914" Connections="1789" ForcefieldType="h1" Charge="0.053" Components="H">
							<Properties Force="-176.298295806755,78.6931361072431,76.0984856044861" RelativeVelocity="-0.0569581934077331,-0.304626447848317,0.390072385573087"/>
						</Atom3d>
						<Bond ID="1789" Mapping="409" Parent="123" Hidden="1" Connects="1772,1788"/>
						<Molecule ID="123" Mapping="409" Parent="2" Children="ci(24):23+1767,5733" Name="Sketch 25" XYZ="-0.213710230535641,-0.183180197594726,-0.22881914093289"/>
						<Atom3d ID="1790" HasProperties="1" Mapping="409" Parent="125" UserID="721" DisplayStyle="Line" XYZ="0.884416264097519,0.10182026135107,1.51415321635689" Connections="1792,1798,1800" ForcefieldType="c3&apos;" Charge="0.374" Components="C" Visible="0">
							<Properties Force="-960.417597493677,273.883323195369,175.3822735077" RelativeVelocity="-0.0203853591756356,0.164736903818915,0.00543844324816396"/>
						</Atom3d>
						<Atom3d ID="1791" HasProperties="1" Mapping="409" Parent="125" UserID="722" DisplayStyle="Line" XYZ="0.911909011647919,0.0893828868042989,1.48381926675141" Connections="1792,1794,1796" ForcefieldType="n3m" Charge="-0.446" Components="N" Visible="0">
							<Properties Force="1064.92332034236,-485.554030872808,432.697141293723" RelativeVelocity="-0.0885878137981275,-0.0723002113640962,0.0877225172056074"/>
						</Atom3d>
						<Bond ID="1792" Mapping="409" Parent="125" Connects="1790,1791" Visible="0"/>
						<Atom3d ID="1793" HasProperties="1" Mapping="409" Parent="125" UserID="723" DisplayStyle="Line" XYZ="0.957212167245068,0.0802178920443109,1.49349576244422" Connections="1794,1802,1804,1806" ForcefieldType="c4" Charge="0.064" Components="C" Visible="0">
							<Properties Force="110.966879053361,-1234.3276550748,868.802760131275" RelativeVelocity="0.0922831258046782,0.206829630416415,0.0120718419285925"/>
						</Atom3d>
						<Bond ID="1794" Mapping="409" Parent="125" Connects="1791,1793" Visible="0"/>
						<Atom3d ID="1795" HasProperties="1" Mapping="409" Parent="125" UserID="724" DisplayStyle="Line" XYZ="0.904902291188209,0.0950428075331079,1.43823957348189" Connections="1796,1808,1810,1812" ForcefieldType="c4" Charge="0.064" Components="C" Visible="0">
							<Properties Force="495.923367544258,-998.128136549691,-727.840544187614" RelativeVelocity="0.00285508451164373,-0.0286915678426125,0.0221726694945157"/>
						</Atom3d>
						<Bond ID="1796" Mapping="409" Parent="125" Connects="1791,1795" Visible="0"/>
						<Atom3d ID="1797" HasProperties="1" Mapping="409" Parent="125" UserID="725" DisplayStyle="Line" XYZ="0.891485546680189,0.10511507499588,1.55313471399777" Connections="1798" ForcefieldType="o1=" Charge="-0.45" Components="O" Visible="0">
							<Properties Force="42.6946858509231,-160.294326006725,-271.421258870096" RelativeVelocity="0.103131998138539,0.194258462576995,0.307159004004457"/>
						</Atom3d>
						<Bond ID="1798" Mapping="409" Parent="125" Connects="1790,1797" Type="Double" Visible="0"/>
						<Atom3d ID="1799" HasProperties="1" Mapping="409" Parent="125" UserID="726" DisplayStyle="Line" Hidden="1" XYZ="0.851393076112599,0.107084124476844,1.4985574070555" Connections="1800" ForcefieldType="h1" Charge="0.076" Components="H" Visible="0">
							<Properties Force="139.828664448347,120.457584427558,414.599994018803" RelativeVelocity="0.355383820962777,-0.74188432561714,0.0317814864694468"/>
						</Atom3d>
						<Bond ID="1800" Mapping="409" Parent="125" Hidden="1" Connects="1790,1799" Visible="0"/>
						<Atom3d ID="1801" HasProperties="1" Mapping="409" Parent="125" UserID="727" DisplayStyle="Line" Hidden="1" XYZ="0.963951477311328,0.0688529092692289,1.52916626628744" Connections="1802" ForcefieldType="h1" Charge="0.053" Components="H" Visible="0">
							<Properties Force="-449.40189967857,381.264092205701,-1100.48544234452" RelativeVelocity="-0.210208479298269,-0.721582843153401,0.447159008921828"/>
						</Atom3d>
						<Bond ID="1802" Mapping="409" Parent="125" Hidden="1" Connects="1793,1801" Visible="0"/>
						<Atom3d ID="1803" HasProperties="1" Mapping="409" Parent="125" UserID="728" DisplayStyle="Line" Hidden="1" XYZ="0.975942917028418,0.109095374575773,1.48764138214508" Connections="1804" ForcefieldType="h1" Charge="0.053" Components="H" Visible="0">
							<Properties Force="622.705117010906,480.270719915299,-95.2713280518979" RelativeVelocity="0.168315828582251,0.595929598389975,0.0287783133855104"/>
						</Atom3d>
						<Bond ID="1804" Mapping="409" Parent="125" Hidden="1" Connects="1793,1803" Visible="0"/>
						<Atom3d ID="1805" HasProperties="1" Mapping="409" Parent="125" UserID="729" DisplayStyle="Line" Hidden="1" XYZ="0.967815474448348,0.0530371689124469,1.4709648491562" Connections="1806" ForcefieldType="h1" Charge="0.053" Components="H" Visible="0">
							<Properties Force="25.7645346091609,415.912597780142,410.433516551125" RelativeVelocity="-1.13930658277632,0.0294098370519997,0.701015407555074"/>
						</Atom3d>
						<Bond ID="1806" Mapping="409" Parent="125" Hidden="1" Connects="1793,1805" Visible="0"/>
						<Atom3d ID="1807" HasProperties="1" Mapping="409" Parent="125" UserID="730" DisplayStyle="Line" Hidden="1" XYZ="0.875935402070649,0.113812643928563,1.43516453361624" Connections="1808" ForcefieldType="h1" Charge="0.053" Components="H" Visible="0">
							<Properties Force="-434.991273127093,686.995163179073,-525.005870040536" RelativeVelocity="-0.254197688645966,0.589250054929172,0.282267411018714"/>
						</Atom3d>
						<Bond ID="1808" Mapping="409" Parent="125" Hidden="1" Connects="1795,1807" Visible="0"/>
						<Atom3d ID="1809" HasProperties="1" Mapping="409" Parent="125" UserID="731" DisplayStyle="Line" Hidden="1" XYZ="0.898032964153408,0.0620441636981059,1.42214337523118" Connections="1810" ForcefieldType="h1" Charge="0.053" Components="H" Visible="0">
							<Properties Force="276.615835279352,700.659984819712,278.680040839156" RelativeVelocity="0.152435393450078,0.793342471832258,-0.106956971493443"/>
						</Atom3d>
						<Bond ID="1810" Mapping="409" Parent="125" Hidden="1" Connects="1795,1809" Visible="0"/>
						<Atom3d ID="1811" HasProperties="1" Mapping="409" Parent="125" UserID="732" DisplayStyle="Line" Hidden="1" XYZ="0.935619769069499,0.109737618842475,1.42282958884175" Connections="1812" ForcefieldType="h1" Charge="0.053" Components="H" Visible="0">
							<Properties Force="-915.290865982574,-119.331493766145,164.825930324907" RelativeVelocity="0.379960045822341,0.526824526058032,0.277313371282828"/>
						</Atom3d>
						<Bond ID="1812" Mapping="409" Parent="125" Hidden="1" Connects="1795,1811" Visible="0"/>
						<Molecule ID="125" Mapping="409" Parent="2" Children="ci(25):23+1790,5734,5923" Name="Sketch 25" XYZ="-0.213710230535641,-0.183180197594726,-0.22881914093289" Visible="0"/>
						<Atom3d ID="1813" HasProperties="1" Mapping="409" Parent="127" UserID="733" DisplayStyle="Line" XYZ="0.359513469284323,0.741613555602205,0.0317014429711556" Connections="1815,1821,1823" ForcefieldType="c3&apos;" Charge="0.374" Components="C">
							<Properties Force="104.722507287605,-225.649151234943,300.692314943571" RelativeVelocity="0.13589172348002,-0.101114610459106,0.100533608067701"/>
						</Atom3d>
						<Atom3d ID="1814" HasProperties="1" Mapping="409" Parent="127" UserID="734" DisplayStyle="Line" XYZ="0.365101571683483,0.770459102404717,0.0650668927141836" Connections="1815,1817,1819" ForcefieldType="n3m" Charge="-0.446" Components="N">
							<Properties Force="112.802503201495,-64.8079691544057,137.401931658987" RelativeVelocity="0.151848686417742,0.0129144031338942,-0.0149877591101518"/>
						</Atom3d>
						<Bond ID="1815" Mapping="409" Parent="127" Connects="1813,1814"/>
						<Atom3d ID="1816" HasProperties="1" Mapping="409" Parent="127" UserID="735" DisplayStyle="Line" XYZ="0.385468863824645,0.755007571443754,0.105848158938257" Connections="1817,1825,1827,1829" ForcefieldType="c4" Charge="0.064" Components="C">
							<Properties Force="-531.555452046453,721.985000845607,-615.727124146616" RelativeVelocity="0.124499541873895,-0.114387435942845,-0.0357993552204033"/>
						</Atom3d>
						<Bond ID="1817" Mapping="409" Parent="127" Connects="1814,1816"/>
						<Atom3d ID="1818" HasProperties="1" Mapping="409" Parent="127" UserID="736" DisplayStyle="Line" XYZ="0.34833053688975,0.815878947796114,0.0672135503314126" Connections="1819,1831,1833,1835" ForcefieldType="c4" Charge="0.064" Components="C">
							<Properties Force="51.430593998008,-524.874280099738,-480.805514692752" RelativeVelocity="-0.380074951445977,-0.297947531747009,-0.00300603417960928"/>
						</Atom3d>
						<Bond ID="1819" Mapping="409" Parent="127" Connects="1814,1818"/>
						<Atom3d ID="1820" HasProperties="1" Mapping="409" Parent="127" UserID="737" DisplayStyle="Line" XYZ="0.369804546401722,0.702840441236615,0.0339935964069146" Connections="1821" ForcefieldType="o1=" Charge="-0.45" Components="O">
							<Properties Force="-191.265960853144,788.905824288711,-84.0000998486669" RelativeVelocity="0.298934335987784,0.0704508420132484,-0.260025999933385"/>
						</Atom3d>
						<Bond ID="1821" Mapping="409" Parent="127" Connects="1813,1820" Type="Double"/>
						<Atom3d ID="1822" HasProperties="1" Mapping="409" Parent="127" UserID="738" DisplayStyle="Line" Hidden="1" XYZ="0.344398502092601,0.756320389540992,0.00149341615665167" Connections="1823" ForcefieldType="h1" Charge="0.076" Components="H">
							<Properties Force="132.93958360577,-5.47578927181901,334.788788720788" RelativeVelocity="0.677431058511359,-0.725903991152461,-0.569958706524666"/>
						</Atom3d>
						<Bond ID="1823" Mapping="409" Parent="127" Hidden="1" Connects="1813,1822"/>
						<Atom3d ID="1824" HasProperties="1" Mapping="409" Parent="127" UserID="739" DisplayStyle="Line" Hidden="1" XYZ="0.359266723897825,0.750047970284621,0.129175246300182" Connections="1825" ForcefieldType="h1" Charge="0.053" Components="H">
							<Properties Force="-59.9093393980253,-374.248070528409,352.383194285225" RelativeVelocity="0.0573266271383759,0.736966739899392,-0.372125366485723"/>
						</Atom3d>
						<Bond ID="1825" Mapping="409" Parent="127" Hidden="1" Connects="1816,1824"/>
						<Atom3d ID="1826" HasProperties="1" Mapping="409" Parent="127" UserID="740" DisplayStyle="Line" Hidden="1" XYZ="0.406284838227309,0.780768790694799,0.119032387597969" Connections="1827" ForcefieldType="h1" Charge="0.053" Components="H">
							<Properties Force="211.17186355655,62.82616592042,12.335031292797" RelativeVelocity="-0.297434182242749,-0.368956809064802,-0.0634789312512912"/>
						</Atom3d>
						<Bond ID="1827" Mapping="409" Parent="127" Hidden="1" Connects="1816,1826"/>
						<Atom3d ID="1828" HasProperties="1" Mapping="409" Parent="127" UserID="741" DisplayStyle="Line" Hidden="1" XYZ="0.404713742079575,0.726700174719681,0.0985868715031087" Connections="1829" ForcefieldType="h1" Charge="0.053" Components="H">
							<Properties Force="231.67060236187,-470.415317331439,181.275311336712" RelativeVelocity="-0.00205191354247049,0.120393269373342,0.960354449265837"/>
						</Atom3d>
						<Bond ID="1829" Mapping="409" Parent="127" Hidden="1" Connects="1816,1828"/>
						<Atom3d ID="1830" HasProperties="1" Mapping="409" Parent="127" UserID="742" DisplayStyle="Line" Hidden="1" XYZ="0.376921776236646,0.838731653544344,0.0718143451084396" Connections="1831" ForcefieldType="h1" Charge="0.053" Components="H">
							<Properties Force="-608.710728861102,-229.755665043372,-174.638905281447" RelativeVelocity="-0.0150871945605933,-0.214664595259985,0.715296005514902"/>
						</Atom3d>
						<Bond ID="1831" Mapping="409" Parent="127" Hidden="1" Connects="1818,1830"/>
						<Atom3d ID="1832" HasProperties="1" Mapping="409" Parent="127" UserID="743" DisplayStyle="Line" Hidden="1" XYZ="0.324004383557703,0.819959669316574,0.0944517011716556" Connections="1833" ForcefieldType="h1" Charge="0.053" Components="H">
							<Properties Force="404.944324605813,-33.0740670324495,-350.477139706161" RelativeVelocity="-0.0979330396715964,-0.220807132314621,-0.0510874568197815"/>
						</Atom3d>
						<Bond ID="1833" Mapping="409" Parent="127" Hidden="1" Connects="1818,1832"/>
						<Atom3d ID="1834" HasProperties="1" Mapping="409" Parent="127" UserID="744" DisplayStyle="Line" Hidden="1" XYZ="0.331220461868344,0.820017546437324,0.0354092239179626" Connections="1835" ForcefieldType="h1" Charge="0.053" Components="H">
							<Properties Force="229.978999236524,443.679443948208,409.213177915853" RelativeVelocity="-0.895753465348761,-0.713627050395172,0.427679341096019"/>
						</Atom3d>
						<Bond ID="1835" Mapping="409" Parent="127" Hidden="1" Connects="1818,1834"/>
						<Molecule ID="127" Mapping="409" Parent="2" Children="ci(24):23+1813,5735" Name="Sketch 25" XYZ="-0.213710230535641,-0.183180197594726,-0.22881914093289"/>
						<Atom3d ID="1836" HasProperties="1" Mapping="409" Parent="129" UserID="745" DisplayStyle="Line" XYZ="0.846373927724519,-0.556398766705795,-0.0453932175593343" Connections="1838,1844,1846" ForcefieldType="c3&apos;" Charge="0.374" Components="C" Visible="0">
							<Properties Force="-244.767655864356,372.552030055397,38.8330900936907" RelativeVelocity="0.264001158135895,0.0178797583818111,0.110248586064007"/>
						</Atom3d>
						<Atom3d ID="1837" HasProperties="1" Mapping="409" Parent="129" UserID="746" DisplayStyle="Line" XYZ="0.885019720211209,-0.574915064776652,-0.0477527941552213" Connections="1838,1840,1842" ForcefieldType="n3m" Charge="-0.446" Components="N" Visible="0">
							<Properties Force="524.487440780381,-615.353129947688,329.506027026602" RelativeVelocity="0.117054746753007,-0.314795441665468,0.0310164791184803"/>
						</Atom3d>
						<Bond ID="1838" Mapping="409" Parent="129" Connects="1836,1837" Visible="0"/>
						<Atom3d ID="1839" HasProperties="1" Mapping="409" Parent="129" UserID="747" DisplayStyle="Line" XYZ="0.889368168437769,-0.622594138293223,-0.0522700336270083" Connections="1840,1848,1850,1852" ForcefieldType="c4" Charge="0.064" Components="C" Visible="0">
							<Properties Force="561.566211079941,782.086887237642,-146.40502909539" RelativeVelocity="-0.28351341679497,-0.156695914365174,-0.0140428828459918"/>
						</Atom3d>
						<Bond ID="1840" Mapping="409" Parent="129" Connects="1837,1839" Visible="0"/>
						<Atom3d ID="1841" HasProperties="1" Mapping="409" Parent="129" UserID="748" DisplayStyle="Line" XYZ="0.923624348280919,-0.554988677396681,-0.0290973205314113" Connections="1842,1854,1856,1858" ForcefieldType="c4" Charge="0.064" Components="C" Visible="0">
							<Properties Force="504.691275465781,-787.523821380094,-1037.91435676603" RelativeVelocity="0.0220259429025803,0.119237101471192,-0.0506034232537713"/>
						</Atom3d>
						<Bond ID="1842" Mapping="409" Parent="129" Connects="1837,1841" Visible="0"/>
						<Atom3d ID="1843" HasProperties="1" Mapping="409" Parent="129" UserID="749" DisplayStyle="Line" XYZ="0.812744382205039,-0.575769026528024,-0.0504775539038983" Connections="1844" ForcefieldType="o1=" Charge="-0.45" Components="O" Visible="0">
							<Properties Force="-875.803018926014,-510.564849020455,-136.627420876587" RelativeVelocity="0.213412667170844,-0.0928942663353312,-0.303791117975826"/>
						</Atom3d>
						<Bond ID="1844" Mapping="409" Parent="129" Connects="1836,1843" Type="Double" Visible="0"/>
						<Atom3d ID="1845" HasProperties="1" Mapping="409" Parent="129" UserID="750" DisplayStyle="Line" Hidden="1" XYZ="0.846113718947089,-0.520347836293794,-0.0418915002069493" Connections="1846" ForcefieldType="h1" Charge="0.076" Components="H" Visible="0">
							<Properties Force="325.292393596179,116.644074752692,182.017446608796" RelativeVelocity="-0.730533321358275,-0.236069089699263,-0.828212402441119"/>
						</Atom3d>
						<Bond ID="1846" Mapping="409" Parent="129" Hidden="1" Connects="1836,1845" Visible="0"/>
						<Atom3d ID="1847" HasProperties="1" Mapping="409" Parent="129" UserID="751" DisplayStyle="Line" Hidden="1" XYZ="0.874747130782839,-0.641891657783234,-0.0278649531969373" Connections="1848" ForcefieldType="h1" Charge="0.053" Components="H" Visible="0">
							<Properties Force="-779.21516896096,-236.204939378603,972.991116101159" RelativeVelocity="-0.117261999255455,0.130616328388814,0.438210666821226"/>
						</Atom3d>
						<Bond ID="1848" Mapping="409" Parent="129" Hidden="1" Connects="1839,1847" Visible="0"/>
						<Atom3d ID="1849" HasProperties="1" Mapping="409" Parent="129" UserID="752" DisplayStyle="Line" Hidden="1" XYZ="0.923675537501219,-0.630961879421067,-0.0498394632093483" Connections="1850" ForcefieldType="h1" Charge="0.053" Components="H" Visible="0">
							<Properties Force="405.437787612547,13.7509609966483,-117.510386411277" RelativeVelocity="-0.892388413062322,0.26352220548899,-0.0990963525344655"/>
[truncated: 1,441,975 more chars]
