# Supplementary material for: Supramolecular dynamics-enhanced synergistic antifouling mechanisms for enhanced membrane antifouling and permeability
Source: Nat Commun. 2025 Jul 30;16:6956. doi: 10.1038/s41467-025-62231-w (PMC12311053; doi:10.1038/s41467-025-62231-w)
Supplement: Supplementary file 4 — Supplementary Data 1 [file 41467_2025_62231_MOESM4_ESM.zip › Supplementary date-Molecular simulation/Unassembled γ-CD_PDMS in Ethanol.xsd]

<?xml version="1.0" encoding="latin1"?>
<!DOCTYPE XSD []>
<XSD Version="20.1" WrittenBy="Materials Studio 20.1">
	<AtomisticTreeRoot ID="1" NumProperties="62" HasProperties="1" NumChildren="1">
		<Property Name="AngleAxisType" DefinedOn="AngleBetweenPlanesBender" Type="Enumerated"/>
		<Property Name="AngleEnergy" DefinedOn="ClassicalEnergyHolder" Type="Double"/>
		<Property Name="BeadDocumentID" DefinedOn="MesoMoleculeSet" Type="String"/>
		<Property Name="BendBendEnergy" DefinedOn="ClassicalEnergyHolder" Type="Double"/>
		<Property Name="BendTorsionBendEnergy" DefinedOn="ClassicalEnergyHolder" Type="Double"/>
		<Property Name="BondEnergy" DefinedOn="ClassicalEnergyHolder" Type="Double"/>
		<Property Name="EFGAsymmetry" DefinedOn="Atom" Type="Double"/>
		<Property Name="EFGQuadrupolarCoupling" DefinedOn="Atom" Type="Double"/>
		<Property Name="ElectrostaticEnergy" DefinedOn="ClassicalEnergyHolder" Type="Double"/>
		<Property Name="FaceMillerIndex" DefinedOn="GrowthFace" Type="MillerIndex"/>
		<Property Name="FacetTransparency" DefinedOn="GrowthFace" Type="Float"/>
		<Property Name="FermiLevel" DefinedOn="ScalarFieldBase" Type="Double"/>
		<Property Name="Force" DefinedOn="Matter" Type="CoDirection"/>
		<Property Name="FrameFilter" DefinedOn="Trajectory" Type="String"/>
		<Property Name="HarmonicForceConstant" DefinedOn="HarmonicRestraint" Type="Double"/>
		<Property Name="HarmonicMinimum" DefinedOn="HarmonicRestraint" Type="Double"/>
		<Property Name="HydrogenBondEnergy" DefinedOn="ClassicalEnergyHolder" Type="Double"/>
		<Property Name="ImportOrder" DefinedOn="Bondable" Type="UnsignedInteger"/>
		<Property Name="InversionEnergy" DefinedOn="ClassicalEnergyHolder" Type="Double"/>
		<Property Name="IsBackboneAtom" DefinedOn="Atom" Type="Boolean"/>
		<Property Name="IsChiralCenter" DefinedOn="Atom" Type="Boolean"/>
		<Property Name="IsOutOfPlane" DefinedOn="Atom" Type="Boolean"/>
		<Property Name="IsRepeatArrowVisible" DefinedOn="ElectrodeWire" Type="Boolean"/>
		<Property Name="KineticEnergy" DefinedOn="ClassicalEnergyHolder" Type="Double"/>
		<Property Name="LineExtentPadding" DefinedOn="BestFitLineMonitor" Type="Double"/>
		<Property Name="LinkageGroupName" DefinedOn="Linkage" Type="String"/>
		<Property Name="ListIdentifier" DefinedOn="PropertyList" Type="String"/>
		<Property Name="NMRShielding" DefinedOn="Atom" Type="Double"/>
		<Property Name="NonBondEnergy" DefinedOn="ClassicalEnergyHolder" Type="Double"/>
		<Property Name="NormalMode" DefinedOn="Bondable" Type="Direction"/>
		<Property Name="NormalModeFrequency" DefinedOn="Bondable" Type="Double"/>
		<Property Name="NumScanSteps" DefinedOn="LinearScan" Type="UnsignedInteger"/>
		<Property Name="OrbitalCutoffRadius" DefinedOn="Bondable" Type="Double"/>
		<Property Name="PlaneExtentPadding" DefinedOn="BestFitPlaneMonitor" Type="Double"/>
		<Property Name="PotentialEnergy" DefinedOn="ClassicalEnergyHolder" Type="Double"/>
		<Property Name="QuantizationValue" DefinedOn="ScalarFieldBase" Type="Double"/>
		<Property Name="RelativeVelocity" DefinedOn="Matter" Type="Direction"/>
		<Property Name="RepeatArrowScale" DefinedOn="ElectrodeWire" Type="Float"/>
		<Property Name="RestraintEnergy" DefinedOn="ClassicalEnergyHolder" Type="Double"/>
		<Property Name="ScanEnd" DefinedOn="LinearScan" Type="Double"/>
		<Property Name="ScanStart" DefinedOn="LinearScan" Type="Double"/>
		<Property Name="SeparatedStretchStretchEnergy" DefinedOn="ClassicalEnergyHolder" Type="Double"/>
		<Property Name="ServerDipoleMoment" DefinedOn="MatterGroupProperties" Type="Direction"/>
		<Property Name="SimulationStep" DefinedOn="Trajectory" Type="Integer"/>
		<Property Name="SpinQuantizationDirection" DefinedOn="Atom" Type="Direction"/>
		<Property Name="Stiffness" DefinedOn="SymmetryMatterHessian" Type="Matrix6x6"/>
		<Property Name="StretchBendStretchEnergy" DefinedOn="ClassicalEnergyHolder" Type="Double"/>
		<Property Name="StretchStretchEnergy" DefinedOn="ClassicalEnergyHolder" Type="Double"/>
		<Property Name="StretchTorsionStretchEnergy" DefinedOn="ClassicalEnergyHolder" Type="Double"/>
		<Property Name="Temperature" DefinedOn="ClassicalEnergyHolder" Type="Double"/>
		<Property Name="ThreeBodyNonBondEnergy" DefinedOn="ClassicalEnergyHolder" Type="Double"/>
		<Property Name="TorsionBendBendEnergy" DefinedOn="ClassicalEnergyHolder" Type="Double"/>
		<Property Name="TorsionEnergy" DefinedOn="ClassicalEnergyHolder" Type="Double"/>
		<Property Name="TorsionStretchEnergy" DefinedOn="ClassicalEnergyHolder" Type="Double"/>
		<Property Name="TotalEnergy" DefinedOn="ClassicalEnergyHolder" Type="Double"/>
		<Property Name="Units" DefinedOn="ScalarFieldBase" Type="String"/>
		<Property Name="ValenceCrossTermEnergy" DefinedOn="ClassicalEnergyHolder" Type="Double"/>
		<Property Name="ValenceDiagonalEnergy" DefinedOn="ClassicalEnergyHolder" Type="Double"/>
		<Property Name="VanDerWaalsEnergy" DefinedOn="ClassicalEnergyHolder" Type="Double"/>
		<Property Name="_ServerAtomNames" DefinedOn="IndexProvider" Type="String"/>
		<Property Name="_Stress" DefinedOn="MatterSymmetrySystem" Type="Matrix"/>
		<Property Name="_TrajectoryStress" DefinedOn="MatterSymmetrySystem" Type="Matrix"/>
		<Properties TotalEnergy="-1276.1350097075" KineticEnergy="1884.49953376414" PotentialEnergy="-3160.90013677518" ValenceDiagonalEnergy="477.086081111898" BondEnergy="692.943905412417" AngleEnergy="959.286450739689" TorsionEnergy="-1175.14427504021" InversionEnergy="0" ValenceCrossTermEnergy="-170.440830995501" StretchStretchEnergy="-0.905231583085879" StretchBendStretchEnergy="-22.3061994782438" StretchTorsionStretchEnergy="-7.39696415165109" SeparatedStretchStretchEnergy="0" TorsionStretchEnergy="-4.90689875575662" BendBendEnergy="-5.68373717776689" TorsionBendBendEnergy="-35.160373564519" BendTorsionBendEnergy="-94.0814262844777" NonBondEnergy="-3467.54538689158" HydrogenBondEnergy="0" VanDerWaalsEnergy="-463.81057915073" ElectrostaticEnergy="-2971.03538933736" RestraintEnergy="0" ThreeBodyNonBondEnergy="0" Temperature="298.353635416725"/>
		<SymmetrySystem ID="2" HasProperties="1" Mapping="3" Children="ci(403):403+4" Normalized="1" OverspecificationTolerance="0.01" HasSymmetryHistory="1">
			<Properties _Stress="-6.13742991812495e-005,8.17593565243025e-006,-2.58886149709129e-005,8.17593565243025e-006,-6.76126580379737e-005,-2.11439446511772e-005,-2.58886149709129e-005,-2.11439446511772e-005,-0.000103413222729287" _TrajectoryStress="-5.31469835827651e-005,-3.44344926386749e-005,0.000162084995443768,-3.44344926386749e-005,-2.46970772583552e-005,0.00016602365822254,0.000162084995443768,0.00016602365822254,0.00026916937778243"/>
			<MappingSet ID="407" SymmetryDefinition="4" ActiveSystem="2" NumFamilies="1" OwnsTotalConstraintMapping="1" TotalConstraintMapping="3">
				<MappingFamily ID="408" NumImageMappings="63">
					<IdentityMapping ID="409" Element="1,0,0,0,0,1,0,0,0,0,1,0" Constraint="1,0,0,0,0,1,0,0,0,0,1,0" MappedObjects="ci(4264):17+410,5,17+427,7,17+444,9,17+461,11,17+478,13,17+495,15,17+512,17,17+529,19,17+546,21,17+563,23,17+580,25,17+597,27,17+614,29,17+631,31,17+648,33,17+665,35,17+682,37,17+699,39,17+716,41,17+733,43,17+750,45,17+767,47,17+784,49,17+801,51,17+818,53,17+835,55,17+852,57,17+869,59,17+886,61,17+903,63,17+920,65,17+937,67,17+954,69,17+971,71,17+988,73,17+1005,75,17+1022,77,17+1039,79,17+1056,81,17+1073,83,17+1090,85,17+1107,87,17+1124,89,17+1141,91,17+1158,93,17+1175,95,17+1192,97,17+1209,99,17+1226,101,17+1243,103,17+1260,105,17+1277,107,17+1294,109,17+1311,111,17+1328,113,17+1345,115,17+1362,117,17+1379,119,17+1396,121,17+1413,123,17+1430,125,17+1447,127,17+1464,129,17+1481,131,17+1498,133,17+1515,135,17+1532,137,17+1549,139,17+1566,141,17+1583,143,17+1600,145,17+1617,147,17+1634,149,17+1651,151,17+1668,153,17+1685,155,17+1702,157,17+1719,159,17+1736,161,17+1753,163,17+1770,165,17+1787,167,17+1804,169,17+1821,171,17+1838,173,17+1855,175,17+1872,177,17+1889,179,17+1906,181,17+1923,183,17+1940,185,17+1957,187,17+1974,189,17+1991,191,17+2008,193,17+2025,195,17+2042,197,17+2059,199,17+2076,201,17+2093,203,17+2110,205,17+2127,207,17+2144,209,17+2161,211,17+2178,213,17+2195,215,17+2212,217,17+2229,219,17+2246,221,17+2263,223,17+2280,225,17+2297,227,17+2314,229,17+2331,231,17+2348,233,17+2365,235,17+2382,237,17+2399,239,17+2416,241,17+2433,243,17+2450,245,17+2467,247,17+2484,249,17+2501,251,17+2518,253,17+2535,255,17+2552,257,17+2569,259,17+2586,261,17+2603,263,17+2620,265,17+2637,267,17+2654,269,17+2671,271,17+2688,273,17+2705,275,17+2722,277,17+2739,279,17+2756,281,17+2773,283,17+2790,285,17+2807,287,17+2824,289,17+2841,291,17+2858,293,17+2875,295,17+2892,297,17+2909,299,17+2926,301,17+2943,303,17+2960,305,17+2977,307,17+2994,309,17+3011,311,17+3028,313,17+3045,315,17+3062,317,17+3079,319,17+3096,321,17+3113,323,17+3130,325,17+3147,327,17+3164,329,17+3181,331,17+3198,333,17+3215,335,17+3232,337,17+3249,339,17+3266,341,17+3283,343,17+3300,345,17+3317,347,17+3334,349,17+3351,351,17+3368,353,17+3385,355,17+3402,357,17+3419,359,17+3436,361,17+3453,363,17+3470,365,17+3487,367,17+3504,369,17+3521,371,17+3538,373,17+3555,375,17+3572,377,17+3589,379,17+3606,381,17+3623,383,17+3640,385,17+3657,387,17+3674,389,17+3691,391,17+3708,393,17+3725,395,17+3742,397,17+3759,399,17+3776,401,17+3793,403,663+3810,405" DefectObjects="ci(203):4,202+4473" NumImages="4264" NumDefects="203">
						<Atom3d ID="410" HasProperties="1" Mapping="409" Parent="5" UserID="1" DisplayStyle="Line" XYZ="0.84214270927461,0.870930594150191,0.815425743127967" Connections="412,416,418,420" ForcefieldType="c4" Charge="-0.159" Components="C">
							<Properties Force="184.951949368258,-301.22202879978,-698.784513681886" RelativeVelocity="-0.273964233623313,0.024203182668868,-0.0988771994479165"/>
						</Atom3d>
						<Atom3d ID="411" HasProperties="1" Mapping="409" Parent="5" UserID="2" DisplayStyle="Line" XYZ="0.85992801725895,0.922293134783787,0.814345677504235" Connections="412,414,422,424" ForcefieldType="c4o" Charge="0.054" Components="C">
							<Properties Force="-320.51761859798,-1309.0563180737,1355.56574932972" RelativeVelocity="-0.140732591608898,-0.0730408451515655,-0.0372377636174286"/>
						</Atom3d>
						<Bond ID="412" Mapping="409" Parent="5" Connects="410,411"/>
						<Atom3d ID="413" HasProperties="1" Mapping="409" Parent="5" UserID="3" DisplayStyle="Line" XYZ="0.820650433326127,0.947706955854472,0.835115174753502" Connections="414,426" ForcefieldType="o2h" Charge="-0.57" Components="O">
							<Properties Force="1322.0126119602,142.883163977744,-669.850059694169" RelativeVelocity="-0.214438518622034,0.10449863931325,-0.0879156683054512"/>
						</Atom3d>
						<Bond ID="414" Mapping="409" Parent="5" Connects="411,413"/>
						<Atom3d ID="415" HasProperties="1" Mapping="409" Parent="5" UserID="4" DisplayStyle="Line" Hidden="1" XYZ="0.833745811657425,0.859405243406629,0.852809189901952" Connections="416" ForcefieldType="h1" Charge="0.053" Components="H">
							<Properties Force="50.0161276136328,171.996616795051,-735.280599508172" RelativeVelocity="0.577670969455681,-0.247968598110222,-0.177324518281191"/>
						</Atom3d>
						<Bond ID="416" Mapping="409" Parent="5" Hidden="1" Connects="410,415"/>
						<Atom3d ID="417" HasProperties="1" Mapping="409" Parent="5" UserID="5" DisplayStyle="Line" Hidden="1" XYZ="0.868042739109056,0.845838867119142,0.799636356649607" Connections="418" ForcefieldType="h1" Charge="0.053" Components="H">
							<Properties Force="59.7733422143843,205.27293482095,422.679201473847" RelativeVelocity="0.116277539468922,-0.331168941420083,-0.108366999124993"/>
						</Atom3d>
						<Bond ID="418" Mapping="409" Parent="5" Hidden="1" Connects="410,417"/>
						<Atom3d ID="419" HasProperties="1" Mapping="409" Parent="5" UserID="6" DisplayStyle="Line" Hidden="1" XYZ="0.81271202869873,0.865336144344528,0.789385038659328" Connections="420" ForcefieldType="h1" Charge="0.053" Components="H">
							<Properties Force="-37.3724266277002,225.829404704665,660.287305420574" RelativeVelocity="-0.553854945832199,0.543154898954654,0.0911685959560988"/>
						</Atom3d>
						<Bond ID="420" Mapping="409" Parent="5" Hidden="1" Connects="410,419"/>
						<Atom3d ID="421" HasProperties="1" Mapping="409" Parent="5" UserID="7" DisplayStyle="Line" Hidden="1" XYZ="0.870567937776228,0.932085130415824,0.778930723138613" Connections="422" ForcefieldType="h1" Charge="0.053" Components="H">
							<Properties Force="-208.292259823267,349.040376903449,-350.935213742858" RelativeVelocity="-0.0550459598616174,0.0765770088722292,0.762360616312637"/>
						</Atom3d>
						<Bond ID="422" Mapping="409" Parent="5" Hidden="1" Connects="411,421"/>
						<Atom3d ID="423" HasProperties="1" Mapping="409" Parent="5" UserID="8" DisplayStyle="Line" Hidden="1" XYZ="0.892929400026161,0.921051325007828,0.837217958782189" Connections="424" ForcefieldType="h1" Charge="0.053" Components="H">
							<Properties Force="-543.838802863832,441.304127082375,-221.075210280569" RelativeVelocity="-1.20091142383059,-0.257263020690579,-0.202612893226049"/>
						</Atom3d>
						<Bond ID="424" Mapping="409" Parent="5" Hidden="1" Connects="411,423"/>
						<Atom3d ID="425" HasProperties="1" Mapping="409" Parent="5" UserID="9" DisplayStyle="Line" Hidden="1" XYZ="0.830260029466303,0.980018907344723,0.829724729970762" Connections="426" ForcefieldType="h1o" Charge="0.41" Components="H">
							<Properties Force="-367.545954244753,151.600854120212,150.197426991348" RelativeVelocity="-0.925505904578758,-0.153770720661583,0.453919561185608"/>
						</Atom3d>
						<Bond ID="426" Mapping="409" Parent="5" Hidden="1" Connects="413,425"/>
						<Molecule ID="5" Mapping="409" Parent="2" Children="ci(18):17+410,4474" Name="Sketch 24" XYZ="0.189131116670641,0.113478669996464,0"/>
						<Atom3d ID="427" HasProperties="1" Mapping="409" Parent="7" UserID="10" DisplayStyle="Line" XYZ="-1.46263381193979,0.337202133467892,1.31914902669059" Connections="429,433,435,437" ForcefieldType="c4" Charge="-0.159" Components="C" Visible="0">
							<Properties Force="-523.450533882313,-209.112616744101,286.961587579288" RelativeVelocity="0.214461769807665,-0.0220415516752602,-0.148472134611955"/>
						</Atom3d>
						<Atom3d ID="428" HasProperties="1" Mapping="409" Parent="7" UserID="11" DisplayStyle="Line" XYZ="-1.44799207384106,0.32461119047141,1.26931546301697" Connections="429,431,439,441" ForcefieldType="c4o" Charge="0.054" Components="C" Visible="0">
							<Properties Force="-291.720658748809,497.285155427362,333.459950855734" RelativeVelocity="-0.0167719941031578,0.00742063313595604,-0.0299147687183289"/>
						</Atom3d>
						<Bond ID="429" Mapping="409" Parent="7" Connects="427,428" Visible="0"/>
						<Atom3d ID="430" HasProperties="1" Mapping="409" Parent="7" UserID="12" DisplayStyle="Line" XYZ="-1.40061038567623,0.337208184376074,1.26038965274652" Connections="431,443" ForcefieldType="o2h" Charge="-0.57" Components="O" Visible="0">
							<Properties Force="47.9340086466694,-584.082283792407,-658.818261948476" RelativeVelocity="-0.191017384552566,-0.0606770357992435,-0.233718719372159"/>
						</Atom3d>
						<Bond ID="431" Mapping="409" Parent="7" Connects="428,430" Visible="0"/>
						<Atom3d ID="432" HasProperties="1" Mapping="409" Parent="7" UserID="13" DisplayStyle="Line" Hidden="1" XYZ="-1.501794702548,0.325494206371536,1.32505705498695" Connections="433" ForcefieldType="h1" Charge="0.053" Components="H" Visible="0">
							<Properties Force="1098.06990048239,538.072266870978,16.7474592996053" RelativeVelocity="0.615809771589054,0.476242228292769,-0.33862895770964"/>
						</Atom3d>
						<Bond ID="433" Mapping="409" Parent="7" Hidden="1" Connects="427,432" Visible="0"/>
						<Atom3d ID="434" HasProperties="1" Mapping="409" Parent="7" UserID="14" DisplayStyle="Line" Hidden="1" XYZ="-1.4553478657954,0.374345511506564,1.32679777021485" Connections="435" ForcefieldType="h1" Charge="0.053" Components="H" Visible="0">
							<Properties Force="-400.314255822414,134.790765311289,-132.094301262501" RelativeVelocity="0.0366180974463184,-1.87955577067715,-0.0183386838110931"/>
						</Atom3d>
						<Bond ID="435" Mapping="409" Parent="7" Hidden="1" Connects="427,434" Visible="0"/>
						<Atom3d ID="436" HasProperties="1" Mapping="409" Parent="7" UserID="15" DisplayStyle="Line" Hidden="1" XYZ="-1.43945316716904,0.319271125398435,1.34492899155279" Connections="437" ForcefieldType="h1" Charge="0.053" Components="H" Visible="0">
							<Properties Force="-179.894420249146,-204.207046462883,-129.130248260347" RelativeVelocity="0.185634288861279,0.867387767455468,0.971145771159665"/>
						</Atom3d>
						<Bond ID="437" Mapping="409" Parent="7" Hidden="1" Connects="427,436" Visible="0"/>
						<Atom3d ID="438" HasProperties="1" Mapping="409" Parent="7" UserID="16" DisplayStyle="Line" Hidden="1" XYZ="-1.46836602309655,0.343181359975038,1.24272650755078" Connections="439" ForcefieldType="h1" Charge="0.053" Components="H" Visible="0">
							<Properties Force="-432.586770863792,258.93981344412,-39.3840258843306" RelativeVelocity="0.188681196581325,-0.216950056346278,-0.913395333973208"/>
						</Atom3d>
						<Bond ID="439" Mapping="409" Parent="7" Hidden="1" Connects="428,438" Visible="0"/>
						<Atom3d ID="440" HasProperties="1" Mapping="409" Parent="7" UserID="17" DisplayStyle="Line" Hidden="1" XYZ="-1.45865218864996,0.288059243067359,1.2658303950916" Connections="441" ForcefieldType="h1" Charge="0.053" Components="H" Visible="0">
							<Properties Force="506.576125682067,-573.566391971291,-234.280224322563" RelativeVelocity="0.285285498067967,0.693968591618688,0.487064021542338"/>
						</Atom3d>
						<Bond ID="441" Mapping="409" Parent="7" Hidden="1" Connects="428,440" Visible="0"/>
						<Atom3d ID="442" HasProperties="1" Mapping="409" Parent="7" UserID="18" DisplayStyle="Line" Hidden="1" XYZ="-1.39837919367492,0.330429850484309,1.22643623761504" Connections="443" ForcefieldType="h1o" Charge="0.41" Components="H" Visible="0">
							<Properties Force="301.365212447689,130.044644899443,482.855193250461" RelativeVelocity="0.0203915903167851,-0.422439580991084,0.0339935133567008"/>
						</Atom3d>
						<Bond ID="443" Mapping="409" Parent="7" Hidden="1" Connects="430,442" Visible="0"/>
						<Molecule ID="7" Mapping="409" Parent="2" Children="ci(18):17+427,4475" Name="Sketch 24" XYZ="0.189131116670641,0.113478669996464,0" Visible="0"/>
						<Atom3d ID="444" HasProperties="1" Mapping="409" Parent="9" UserID="19" DisplayStyle="Line" XYZ="2.22804610533893,0.136798839025343,0.770818177101096" Connections="446,450,452,454" ForcefieldType="c4" Charge="-0.159" Components="C" Visible="0">
							<Properties Force="863.33959077366,-1325.48827978331,-1115.05928987074" RelativeVelocity="0.0820362712341535,0.309946161398711,-0.0841295010909088"/>
						</Atom3d>
						<Atom3d ID="445" HasProperties="1" Mapping="409" Parent="9" UserID="20" DisplayStyle="Line" XYZ="2.24371344028059,0.10607449996003,0.811012724709995" Connections="446,448,456,458" ForcefieldType="c4o" Charge="0.054" Components="C" Visible="0">
							<Properties Force="125.937597060143,7.83784420869254,1210.56377793102" RelativeVelocity="0.251817337268448,0.00952137555594794,0.290025534439192"/>
						</Atom3d>
						<Bond ID="446" Mapping="409" Parent="9" Connects="444,445" Visible="0"/>
						<Atom3d ID="447" HasProperties="1" Mapping="409" Parent="9" UserID="21" DisplayStyle="Line" XYZ="2.29391285806195,0.104624447996646,0.814707514665427" Connections="448,460" ForcefieldType="o2h" Charge="-0.57" Components="O" Visible="0">
							<Properties Force="-436.166287656293,29.8152576330166,-1175.27087956995" RelativeVelocity="-0.16957828763252,0.0165646680942015,-0.0035386591333157"/>
						</Atom3d>
						<Bond ID="448" Mapping="409" Parent="9" Connects="445,447" Visible="0"/>
						<Atom3d ID="449" HasProperties="1" Mapping="409" Parent="9" UserID="22" DisplayStyle="Line" Hidden="1" XYZ="2.24776342885103,0.169498789601168,0.768484619775058" Connections="450" ForcefieldType="h1" Charge="0.053" Components="H" Visible="0">
							<Properties Force="39.4336437956923,195.289100838216,269.196257960072" RelativeVelocity="-0.112414536521832,0.290809384977156,-0.247711352237848"/>
						</Atom3d>
						<Bond ID="450" Mapping="409" Parent="9" Hidden="1" Connects="444,449" Visible="0"/>
						<Atom3d ID="451" HasProperties="1" Mapping="409" Parent="9" UserID="23" DisplayStyle="Line" Hidden="1" XYZ="2.19090903326233,0.140576608016119,0.773649952217929" Connections="452" ForcefieldType="h1" Charge="0.053" Components="H" Visible="0">
							<Properties Force="-755.288693299341,375.371614755138,-172.566423095068" RelativeVelocity="0.13753707562406,-0.158220093063731,-0.457053022054002"/>
						</Atom3d>
						<Bond ID="452" Mapping="409" Parent="9" Hidden="1" Connects="444,451" Visible="0"/>
						<Atom3d ID="453" HasProperties="1" Mapping="409" Parent="9" UserID="24" DisplayStyle="Line" Hidden="1" XYZ="2.23706344602487,0.116902361781687,0.736880842073223" Connections="454" ForcefieldType="h1" Charge="0.053" Components="H" Visible="0">
							<Properties Force="-326.672034082295,438.243239957541,524.592854030166" RelativeVelocity="0.757989868064914,0.503408722445711,-0.463197230083158"/>
						</Atom3d>
						<Bond ID="454" Mapping="409" Parent="9" Hidden="1" Connects="444,453" Visible="0"/>
						<Atom3d ID="455" HasProperties="1" Mapping="409" Parent="9" UserID="25" DisplayStyle="Line" Hidden="1" XYZ="2.22706009489225,0.0696567037776014,0.812506944366631" Connections="456" ForcefieldType="h1" Charge="0.053" Components="H" Visible="0">
							<Properties Force="292.780318676369,476.498854667141,-243.94333153264" RelativeVelocity="-0.710294703603352,0.0597556743165318,0.160485344387538"/>
						</Atom3d>
						<Bond ID="456" Mapping="409" Parent="9" Hidden="1" Connects="445,455" Visible="0"/>
						<Atom3d ID="457" HasProperties="1" Mapping="409" Parent="9" UserID="26" DisplayStyle="Line" Hidden="1" XYZ="2.23074255761033,0.12393132340643,0.843667972238628" Connections="458" ForcefieldType="h1" Charge="0.053" Components="H" Visible="0">
							<Properties Force="23.0404054225105,-160.713187371503,-143.795099670199" RelativeVelocity="0.564274256981126,0.40381215509651,0.0845920372802784"/>
						</Atom3d>
						<Bond ID="458" Mapping="409" Parent="9" Hidden="1" Connects="445,457" Visible="0"/>
						<Atom3d ID="459" HasProperties="1" Mapping="409" Parent="9" UserID="27" DisplayStyle="Line" Hidden="1" XYZ="2.30098316150834,0.103654255646432,0.846383748641981" Connections="460" ForcefieldType="h1o" Charge="0.41" Components="H" Visible="0">
							<Properties Force="160.486255622074,-186.592576182293,1002.35782859829" RelativeVelocity="-0.108306033608943,0.778700098172534,-0.836475665594842"/>
						</Atom3d>
						<Bond ID="460" Mapping="409" Parent="9" Hidden="1" Connects="447,459" Visible="0"/>
						<Molecule ID="9" Mapping="409" Parent="2" Children="ci(18):17+444,4476" Name="Sketch 24" XYZ="0.189131116670641,0.113478669996464,0" Visible="0"/>
						<Atom3d ID="461" HasProperties="1" Mapping="409" Parent="11" UserID="28" DisplayStyle="Line" XYZ="-0.349185381181775,1.44338515815421,0.33310994309626" Connections="463,467,469,471" ForcefieldType="c4" Charge="-0.159" Components="C" Visible="0">
							<Properties Force="260.373517898621,-977.60000355619,-410.18428627671" RelativeVelocity="0.267975753928588,-0.186174351563504,0.155664749880636"/>
						</Atom3d>
						<Atom3d ID="462" HasProperties="1" Mapping="409" Parent="11" UserID="29" DisplayStyle="Line" XYZ="-0.29987057000791,1.42113649582762,0.342339795631027" Connections="463,465,473,475" ForcefieldType="c4o" Charge="0.054" Components="C" Visible="0">
							<Properties Force="-368.46241011071,-5.26035040038337,-147.378576641759" RelativeVelocity="-0.221675199739273,0.056727549374031,0.0659001318525846"/>
						</Atom3d>
						<Bond ID="463" Mapping="409" Parent="11" Connects="461,462" Visible="0"/>
						<Atom3d ID="464" HasProperties="1" Mapping="409" Parent="11" UserID="30" DisplayStyle="Line" XYZ="-0.261785940415952,1.45172393608649,0.352332717403903" Connections="465,477" ForcefieldType="o2h" Charge="-0.57" Components="O" Visible="0">
							<Properties Force="-239.653282277157,-88.0021041426376,780.544947426062" RelativeVelocity="-0.0843921882589253,0.240029361193463,0.179504798394743"/>
						</Atom3d>
						<Bond ID="465" Mapping="409" Parent="11" Connects="462,464" Visible="0"/>
						<Atom3d ID="466" HasProperties="1" Mapping="409" Parent="11" UserID="31" DisplayStyle="Line" Hidden="1" XYZ="-0.374017991708281,1.41275729786075,0.325235802249134" Connections="467" ForcefieldType="h1" Charge="0.053" Components="H" Visible="0">
							<Properties Force="361.644534844003,582.666774920077,59.5326470777747" RelativeVelocity="-0.455669361466906,0.660404073390489,0.49814655303223"/>
						</Atom3d>
						<Bond ID="467" Mapping="409" Parent="11" Hidden="1" Connects="461,466" Visible="0"/>
						<Atom3d ID="468" HasProperties="1" Mapping="409" Parent="11" UserID="32" DisplayStyle="Line" Hidden="1" XYZ="-0.348314842324469,1.46717700640892,0.30217709017999" Connections="469" ForcefieldType="h1" Charge="0.053" Components="H" Visible="0">
							<Properties Force="1.49878889980045,-75.1727975882902,162.656480505284" RelativeVelocity="0.279409897575038,-0.0104439536497938,-0.353229516989423"/>
						</Atom3d>
						<Bond ID="469" Mapping="409" Parent="11" Hidden="1" Connects="461,468" Visible="0"/>
						<Atom3d ID="470" HasProperties="1" Mapping="409" Parent="11" UserID="33" DisplayStyle="Line" Hidden="1" XYZ="-0.362718191935359,1.46169276548219,0.363393059726302" Connections="471" ForcefieldType="h1" Charge="0.053" Components="H" Visible="0">
							<Properties Force="-114.422594629217,319.439673549342,391.892857516103" RelativeVelocity="0.364035789170688,-1.13924841785302,0.872835051398162"/>
						</Atom3d>
						<Bond ID="471" Mapping="409" Parent="11" Hidden="1" Connects="461,470" Visible="0"/>
						<Atom3d ID="472" HasProperties="1" Mapping="409" Parent="11" UserID="34" DisplayStyle="Line" Hidden="1" XYZ="-0.290205849894021,1.40249917568759,0.310003725321499" Connections="473" ForcefieldType="h1" Charge="0.053" Components="H" Visible="0">
							<Properties Force="-23.871830624013,-303.246591308316,-126.939925820703" RelativeVelocity="-0.584456042616413,0.43762828609604,-0.648139882438249"/>
						</Atom3d>
						<Bond ID="473" Mapping="409" Parent="11" Hidden="1" Connects="462,472" Visible="0"/>
						<Atom3d ID="474" HasProperties="1" Mapping="409" Parent="11" UserID="35" DisplayStyle="Line" Hidden="1" XYZ="-0.301540427236214,1.39450729441829,0.370961686081199" Connections="475" ForcefieldType="h1" Charge="0.053" Components="H" Visible="0">
							<Properties Force="30.5305035754608,228.919349733194,-211.397814956119" RelativeVelocity="-0.24238677539443,-0.452462533521162,-0.859415897765616"/>
						</Atom3d>
						<Bond ID="475" Mapping="409" Parent="11" Hidden="1" Connects="462,474" Visible="0"/>
						<Atom3d ID="476" HasProperties="1" Mapping="409" Parent="11" UserID="36" DisplayStyle="Line" Hidden="1" XYZ="-0.253313315595131,1.46490274837299,0.322557225226249" Connections="477" ForcefieldType="h1o" Charge="0.41" Components="H" Visible="0">
							<Properties Force="126.112750218782,159.517838220461,-202.76025996879" RelativeVelocity="-0.620823068817539,-0.173964092494723,-0.300820139941497"/>
						</Atom3d>
						<Bond ID="477" Mapping="409" Parent="11" Hidden="1" Connects="464,476" Visible="0"/>
						<Molecule ID="11" Mapping="409" Parent="2" Children="ci(18):17+461,4477" Name="Sketch 24" XYZ="0.189131116670641,0.113478669996464,0" Visible="0"/>
						<Atom3d ID="478" HasProperties="1" Mapping="409" Parent="13" UserID="37" DisplayStyle="Line" XYZ="-1.24212387745774,0.631618279242583,0.433745855011452" Connections="480,484,486,488" ForcefieldType="c4" Charge="-0.159" Components="C" Visible="0">
							<Properties Force="-889.415568154039,-52.7323822322822,-758.885878918877" RelativeVelocity="0.0337130546258283,-0.0542764312890969,0.0816225234767978"/>
						</Atom3d>
						<Atom3d ID="479" HasProperties="1" Mapping="409" Parent="13" UserID="38" DisplayStyle="Line" XYZ="-1.22606143161358,0.583165387712618,0.447863896659538" Connections="480,482,490,492" ForcefieldType="c4o" Charge="0.054" Components="C" Visible="0">
							<Properties Force="109.657236026648,-716.987634776363,-695.166794876593" RelativeVelocity="-0.123807161681124,0.0379096673352661,-0.166074751959811"/>
						</Atom3d>
						<Bond ID="480" Mapping="409" Parent="13" Connects="478,479" Visible="0"/>
						<Atom3d ID="481" HasProperties="1" Mapping="409" Parent="13" UserID="39" DisplayStyle="Line" XYZ="-1.21640858035069,0.555686022238508,0.405089104929789" Connections="482,494" ForcefieldType="o2h" Charge="-0.57" Components="O" Visible="0">
							<Properties Force="195.306458248924,-95.0742804616518,741.096947979668" RelativeVelocity="0.137218039324263,-0.201819517344847,-0.0995367438634015"/>
						</Atom3d>
						<Bond ID="482" Mapping="409" Parent="13" Connects="479,481" Visible="0"/>
						<Atom3d ID="483" HasProperties="1" Mapping="409" Parent="13" UserID="40" DisplayStyle="Line" Hidden="1" XYZ="-1.263369158124,0.648068482331418,0.460963775325821" Connections="484" ForcefieldType="h1" Charge="0.053" Components="H" Visible="0">
							<Properties Force="319.023712997614,402.270724587055,427.101489104718" RelativeVelocity="0.561744664337365,-0.0243272193462755,-0.361815552600465"/>
						</Atom3d>
						<Bond ID="484" Mapping="409" Parent="13" Hidden="1" Connects="478,483" Visible="0"/>
						<Atom3d ID="485" HasProperties="1" Mapping="409" Parent="13" UserID="41" DisplayStyle="Line" Hidden="1" XYZ="-1.27103624781676,0.626874108395009,0.407758462389384" Connections="486" ForcefieldType="h1" Charge="0.053" Components="H" Visible="0">
							<Properties Force="209.919176625459,-200.920158235815,-157.909414489531" RelativeVelocity="-0.538906459078801,0.153119479755747,0.167269102261751"/>
						</Atom3d>
						<Bond ID="486" Mapping="409" Parent="13" Hidden="1" Connects="478,485" Visible="0"/>
						<Atom3d ID="487" HasProperties="1" Mapping="409" Parent="13" UserID="42" DisplayStyle="Line" Hidden="1" XYZ="-1.21718071366315,0.654499333902546,0.414808799258332" Connections="488" ForcefieldType="h1" Charge="0.053" Components="H" Visible="0">
							<Properties Force="167.244218771398,-10.7412418879663,354.581404137612" RelativeVelocity="0.316519242583442,0.247533223032356,-0.608515272761809"/>
						</Atom3d>
						<Bond ID="488" Mapping="409" Parent="13" Hidden="1" Connects="478,487" Visible="0"/>
						<Atom3d ID="489" HasProperties="1" Mapping="409" Parent="13" UserID="43" DisplayStyle="Line" Hidden="1" XYZ="-1.2553083484887,0.567158390676429,0.467380168334309" Connections="490" ForcefieldType="h1" Charge="0.053" Components="H" Visible="0">
							<Properties Force="-114.042477657942,-189.5960789167,30.7333642966045" RelativeVelocity="0.0890846703706319,0.152068079087967,-0.572711509820673"/>
						</Atom3d>
						<Bond ID="490" Mapping="409" Parent="13" Hidden="1" Connects="479,489" Visible="0"/>
						<Atom3d ID="491" HasProperties="1" Mapping="409" Parent="13" UserID="44" DisplayStyle="Line" Hidden="1" XYZ="-1.19592415640626,0.58282616841793,0.471588984559406" Connections="492" ForcefieldType="h1" Charge="0.053" Components="H" Visible="0">
							<Properties Force="314.975319346443,65.298451076987,98.6605391275399" RelativeVelocity="0.669672771830732,-1.25780489967912,0.627103851815686"/>
						</Atom3d>
						<Bond ID="492" Mapping="409" Parent="13" Hidden="1" Connects="479,491" Visible="0"/>
						<Atom3d ID="493" HasProperties="1" Mapping="409" Parent="13" UserID="45" DisplayStyle="Line" Hidden="1" XYZ="-1.20937124462327,0.522488079339686,0.414337872659941" Connections="494" ForcefieldType="h1o" Charge="0.41" Components="H" Visible="0">
							<Properties Force="-460.331847145537,619.059097107288,-20.5764143710632" RelativeVelocity="0.103104305705289,0.462481792232454,0.209952491360858"/>
						</Atom3d>
						<Bond ID="494" Mapping="409" Parent="13" Hidden="1" Connects="481,493" Visible="0"/>
						<Molecule ID="13" Mapping="409" Parent="2" Children="ci(18):17+478,4478" Name="Sketch 24" XYZ="0.189131116670641,0.113478669996464,0" Visible="0"/>
						<Atom3d ID="495" HasProperties="1" Mapping="409" Parent="15" UserID="46" DisplayStyle="Line" XYZ="1.62763478795235,0.507307358740006,1.62143556892306" Connections="497,501,503,505" ForcefieldType="c4" Charge="-0.159" Components="C" Visible="0">
							<Properties Force="623.874183197645,837.825079304237,875.244815240316" RelativeVelocity="0.164364929798064,-0.294091304081822,0.258557605943851"/>
						</Atom3d>
						<Atom3d ID="496" HasProperties="1" Mapping="409" Parent="15" UserID="47" DisplayStyle="Line" XYZ="1.58056509665625,0.494102303991349,1.60611588124324" Connections="497,499,507,509" ForcefieldType="c4o" Charge="0.054" Components="C" Visible="0">
							<Properties Force="-1001.38112815967,-762.28195192777,-1052.16820449149" RelativeVelocity="-0.153955941737348,0.160972687011493,0.0169195074679883"/>
						</Atom3d>
						<Bond ID="497" Mapping="409" Parent="15" Connects="495,496" Visible="0"/>
						<Atom3d ID="498" HasProperties="1" Mapping="409" Parent="15" UserID="48" DisplayStyle="Line" XYZ="1.57692381613517,0.507299066345363,1.55759223252156" Connections="499,511" ForcefieldType="o2h" Charge="-0.57" Components="O" Visible="0">
							<Properties Force="-19.609675020739,58.3018326887521,-59.7743355739781" RelativeVelocity="0.082389508794567,0.019713509297436,0.161538583311719"/>
						</Atom3d>
						<Bond ID="499" Mapping="409" Parent="15" Connects="496,498" Visible="0"/>
						<Atom3d ID="500" HasProperties="1" Mapping="409" Parent="15" UserID="49" DisplayStyle="Line" Hidden="1" XYZ="1.63326047238654,0.545438953347886,1.61678166574621" Connections="501" ForcefieldType="h1" Charge="0.053" Components="H" Visible="0">
							<Properties Force="-22.786610934366,-1.17411322360196,-362.763982274282" RelativeVelocity="-0.0120720314898448,-0.583916706843328,0.406274992422733"/>
						</Atom3d>
						<Bond ID="501" Mapping="409" Parent="15" Hidden="1" Connects="495,500" Visible="0"/>
						<Atom3d ID="502" HasProperties="1" Mapping="409" Parent="15" UserID="50" DisplayStyle="Line" Hidden="1" XYZ="1.65278929846184,0.487431767446317,1.60199627050995" Connections="503" ForcefieldType="h1" Charge="0.053" Components="H" Visible="0">
							<Properties Force="683.275690845261,-302.352312996974,-330.607530832044" RelativeVelocity="0.550573811788815,0.558775800886777,0.481000160013327"/>
						</Atom3d>
						<Bond ID="503" Mapping="409" Parent="15" Hidden="1" Connects="495,502" Visible="0"/>
						<Atom3d ID="504" HasProperties="1" Mapping="409" Parent="15" UserID="51" DisplayStyle="Line" Hidden="1" XYZ="1.63420383399323,0.504320909650866,1.65924295600401" Connections="505" ForcefieldType="h1" Charge="0.053" Components="H" Visible="0">
							<Properties Force="22.2176927735511,-459.290205323479,157.567708493674" RelativeVelocity="-0.336551243887233,0.334469600556216,0.755241946224622"/>
						</Atom3d>
						<Bond ID="505" Mapping="409" Parent="15" Hidden="1" Connects="495,504" Visible="0"/>
						<Atom3d ID="506" HasProperties="1" Mapping="409" Parent="15" UserID="52" DisplayStyle="Line" Hidden="1" XYZ="1.55328957392694,0.509730109977221,1.62653742514623" Connections="507" ForcefieldType="h1" Charge="0.053" Components="H" Visible="0">
							<Properties Force="-580.776385717727,583.353314007671,398.15712910263" RelativeVelocity="-0.106593940051745,-0.856031085744169,-0.841491284392642"/>
						</Atom3d>
						<Bond ID="507" Mapping="409" Parent="15" Hidden="1" Connects="496,506" Visible="0"/>
						<Atom3d ID="508" HasProperties="1" Mapping="409" Parent="15" UserID="53" DisplayStyle="Line" Hidden="1" XYZ="1.57165101468055,0.456399163511094,1.60737402760884" Connections="509" ForcefieldType="h1" Charge="0.053" Components="H" Visible="0">
							<Properties Force="342.335191969434,-202.919913250055,205.908982408466" RelativeVelocity="0.176587694082038,-0.577146720521399,-0.52264170685979"/>
						</Atom3d>
						<Bond ID="509" Mapping="409" Parent="15" Hidden="1" Connects="496,508" Visible="0"/>
						<Atom3d ID="510" HasProperties="1" Mapping="409" Parent="15" UserID="54" DisplayStyle="Line" Hidden="1" XYZ="1.54769136759253,0.493747465714431,1.54648008550423" Connections="511" ForcefieldType="h1o" Charge="0.41" Components="H" Visible="0">
							<Properties Force="-31.1958611134224,98.6408566135716,49.2765195573445" RelativeVelocity="0.239987643053746,0.389448563805717,-0.17850859330619"/>
						</Atom3d>
						<Bond ID="511" Mapping="409" Parent="15" Hidden="1" Connects="498,510" Visible="0"/>
						<Molecule ID="15" Mapping="409" Parent="2" Children="ci(18):17+495,4479" Name="Sketch 24" XYZ="0.574434770829146,-0.422470041135806,6.64249045817403e-017" Visible="0"/>
						<Atom3d ID="512" HasProperties="1" Mapping="409" Parent="17" UserID="55" DisplayStyle="Line" XYZ="0.631599662814552,1.42167746786435,0.0300115682076505" Connections="514,518,520,522" ForcefieldType="c4" Charge="-0.159" Components="C" Visible="0">
							<Properties Force="-530.741586773131,-94.3600928805442,-249.008427470268" RelativeVelocity="0.0399211066692745,-0.00488791203799505,-0.0766541205972416"/>
						</Atom3d>
						<Atom3d ID="513" HasProperties="1" Mapping="409" Parent="17" UserID="56" DisplayStyle="Line" XYZ="0.630227933502571,1.4020567572873,0.0794860282246594" Connections="514,516,524,526" ForcefieldType="c4o" Charge="0.054" Components="C" Visible="0">
							<Properties Force="-53.4256792996773,-216.14649690224,743.868817709601" RelativeVelocity="-0.129213421690193,-0.0516323679295324,0.22867922598499"/>
						</Atom3d>
						<Bond ID="514" Mapping="409" Parent="17" Connects="512,513" Visible="0"/>
						<Atom3d ID="515" HasProperties="1" Mapping="409" Parent="17" UserID="57" DisplayStyle="Line" XYZ="0.602766129080669,1.35745559302542,0.0837418429211955" Connections="516,528" ForcefieldType="o2h" Charge="-0.57" Components="O" Visible="0">
							<Properties Force="541.83359888218,1995.52991671378,35.0513124123651" RelativeVelocity="-0.0171252707142384,-0.259571516351404,0.0415630443473323"/>
						</Atom3d>
						<Bond ID="516" Mapping="409" Parent="17" Connects="513,515" Visible="0"/>
						<Atom3d ID="517" HasProperties="1" Mapping="409" Parent="17" UserID="58" DisplayStyle="Line" Hidden="1" XYZ="0.6511716455537,1.39700535591527,0.00771121809251381" Connections="518" ForcefieldType="h1" Charge="0.053" Components="H" Visible="0">
							<Properties Force="241.50063187402,133.16129628409,-138.789928023125" RelativeVelocity="0.501625811696581,0.0154821170215177,0.354072878297697"/>
						</Atom3d>
						<Bond ID="518" Mapping="409" Parent="17" Hidden="1" Connects="512,517" Visible="0"/>
						<Atom3d ID="519" HasProperties="1" Mapping="409" Parent="17" UserID="59" DisplayStyle="Line" Hidden="1" XYZ="0.644578776393651,1.45861001694206,0.0280201058593647" Connections="520" ForcefieldType="h1" Charge="0.053" Components="H" Visible="0">
							<Properties Force="79.1683301388055,-326.041716271456,-18.5376176372945" RelativeVelocity="1.06597793388546,0.531366708396021,0.713926165711621"/>
						</Atom3d>
						<Bond ID="520" Mapping="409" Parent="17" Hidden="1" Connects="512,519" Visible="0"/>
						<Atom3d ID="521" HasProperties="1" Mapping="409" Parent="17" UserID="60" DisplayStyle="Line" Hidden="1" XYZ="0.595347929122322,1.42095023443675,0.0155927053117848" Connections="522" ForcefieldType="h1" Charge="0.053" Components="H" Visible="0">
							<Properties Force="104.491825284836,175.035182134033,126.739386244184" RelativeVelocity="0.453856087884259,0.0544048117892912,-0.246515524918954"/>
						</Atom3d>
						<Bond ID="522" Mapping="409" Parent="17" Hidden="1" Connects="512,521" Visible="0"/>
						<Atom3d ID="523" HasProperties="1" Mapping="409" Parent="17" UserID="61" DisplayStyle="Line" Hidden="1" XYZ="0.617050471133425,1.43018958561798,0.104776306212879" Connections="524" ForcefieldType="h1" Charge="0.053" Components="H" Visible="0">
							<Properties Force="-101.785491636397,-556.168381129421,-283.258446810016" RelativeVelocity="0.0639662105664092,-0.577887076225721,0.778967557934566"/>
						</Atom3d>
						<Bond ID="524" Mapping="409" Parent="17" Hidden="1" Connects="513,523" Visible="0"/>
						<Atom3d ID="525" HasProperties="1" Mapping="409" Parent="17" UserID="62" DisplayStyle="Line" Hidden="1" XYZ="0.666835700029054,1.39633416347975,0.0918181469915187" Connections="526" ForcefieldType="h1" Charge="0.053" Components="H" Visible="0">
							<Properties Force="-203.73454158007,-309.41305945531,-63.8892689372681" RelativeVelocity="-0.0180678232387931,0.866502772539189,-0.580092622800135"/>
						</Atom3d>
						<Bond ID="526" Mapping="409" Parent="17" Hidden="1" Connects="513,525" Visible="0"/>
						<Atom3d ID="527" HasProperties="1" Mapping="409" Parent="17" UserID="63" DisplayStyle="Line" Hidden="1" XYZ="0.571609009217612,1.37216216535034,0.0814389485527307" Connections="528" ForcefieldType="h1o" Charge="0.41" Components="H" Visible="0">
							<Properties Force="-29.8118277033475,-704.315212613715,13.064961782906" RelativeVelocity="1.0381747683427,-0.627419706660027,-0.340930991565714"/>
						</Atom3d>
						<Bond ID="528" Mapping="409" Parent="17" Hidden="1" Connects="515,527" Visible="0"/>
						<Molecule ID="17" Mapping="409" Parent="2" Children="ci(18):17+512,4480" Name="Sketch 24" XYZ="0.189131116670641,0.113478669996464,0" Visible="0"/>
						<Atom3d ID="529" HasProperties="1" Mapping="409" Parent="19" UserID="64" DisplayStyle="Line" XYZ="-1.12292598020393,0.379333094336298,1.3482654970477" Connections="531,535,537,539" ForcefieldType="c4" Charge="-0.159" Components="C" Visible="0">
							<Properties Force="-749.774581084675,-1625.71846896713,-22.278119775811" RelativeVelocity="0.219013719615264,-0.0359850454126039,-0.209733796081957"/>
						</Atom3d>
						<Atom3d ID="530" HasProperties="1" Mapping="409" Parent="19" UserID="65" DisplayStyle="Line" XYZ="-1.08409020620085,0.39157034302957,1.31528483331949" Connections="531,533,541,543" ForcefieldType="c4o" Charge="0.054" Components="C" Visible="0">
							<Properties Force="679.583235788708,304.136609013208,54.2581213924242" RelativeVelocity="-0.0883237686590634,0.189167465811257,-0.068180312928922"/>
						</Atom3d>
						<Bond ID="531" Mapping="409" Parent="19" Connects="529,530" Visible="0"/>
						<Atom3d ID="532" HasProperties="1" Mapping="409" Parent="19" UserID="66" DisplayStyle="Line" XYZ="-1.06476698469745,0.350250849905809,1.29319142212749" Connections="533,545" ForcefieldType="o2h" Charge="-0.57" Components="O" Visible="0">
							<Properties Force="-1176.40609685299,-146.63046232199,420.313478996949" RelativeVelocity="0.163570992091347,0.0462584418150066,0.0497908375888889"/>
						</Atom3d>
						<Bond ID="533" Mapping="409" Parent="19" Connects="530,532" Visible="0"/>
						<Atom3d ID="534" HasProperties="1" Mapping="409" Parent="19" UserID="67" DisplayStyle="Line" Hidden="1" XYZ="-1.11046908899495,0.345396153774374,1.36553375587526" Connections="535" ForcefieldType="h1" Charge="0.053" Components="H" Visible="0">
							<Properties Force="-339.439323769005,563.943533028459,-19.6992060243852" RelativeVelocity="-0.0254393606759765,0.41747597732734,0.185594729537835"/>
						</Atom3d>
						<Bond ID="535" Mapping="409" Parent="19" Hidden="1" Connects="529,534" Visible="0"/>
						<Atom3d ID="536" HasProperties="1" Mapping="409" Parent="19" UserID="68" DisplayStyle="Line" Hidden="1" XYZ="-1.15566448986265,0.368971569184709,1.32729429168609" Connections="537" ForcefieldType="h1" Charge="0.053" Components="H" Visible="0">
							<Properties Force="438.074309341015,309.602868175287,505.03899594681" RelativeVelocity="0.113152566016574,-0.368308800229545,1.37007537675916"/>
						</Atom3d>
						<Bond ID="537" Mapping="409" Parent="19" Hidden="1" Connects="529,536" Visible="0"/>
						<Atom3d ID="538" HasProperties="1" Mapping="409" Parent="19" UserID="69" DisplayStyle="Line" Hidden="1" XYZ="-1.1310106607403,0.405290189075533,1.37611566165159" Connections="539" ForcefieldType="h1" Charge="0.053" Components="H" Visible="0">
							<Properties Force="-31.5236807483975,-31.5468175797638,-206.35700985664" RelativeVelocity="1.15373679646601,0.472491436402518,0.137750307255906"/>
						</Atom3d>
						<Bond ID="539" Mapping="409" Parent="19" Hidden="1" Connects="529,538" Visible="0"/>
						<Atom3d ID="540" HasProperties="1" Mapping="409" Parent="19" UserID="70" DisplayStyle="Line" Hidden="1" XYZ="-1.05560156221642,0.405189709731014,1.3382460793849" Connections="541" ForcefieldType="h1" Charge="0.053" Components="H" Visible="0">
							<Properties Force="-64.0252983763223,298.35201265647,-211.059623175727" RelativeVelocity="-1.00930120069612,-0.281579502700174,0.310586098079163"/>
						</Atom3d>
						<Bond ID="541" Mapping="409" Parent="19" Hidden="1" Connects="530,540" Visible="0"/>
						<Atom3d ID="542" HasProperties="1" Mapping="409" Parent="19" UserID="71" DisplayStyle="Line" Hidden="1" XYZ="-1.09648546617549,0.418768312757919,1.2900640396207" Connections="543" ForcefieldType="h1" Charge="0.053" Components="H" Visible="0">
							<Properties Force="282.129610022407,-92.6468950727652,-40.4110028704477" RelativeVelocity="-0.757281517307898,0.209503047624156,0.563195729940679"/>
						</Atom3d>
						<Bond ID="543" Mapping="409" Parent="19" Hidden="1" Connects="530,542" Visible="0"/>
						<Atom3d ID="544" HasProperties="1" Mapping="409" Parent="19" UserID="72" DisplayStyle="Line" Hidden="1" XYZ="-1.03630416412006,0.360805618917719,1.28083761090265" Connections="545" ForcefieldType="h1o" Charge="0.41" Components="H" Visible="0">
							<Properties Force="977.030693909061,361.43428873875,-409.943618571079" RelativeVelocity="0.382804833631785,1.02159505331114,0.817494966668196"/>
						</Atom3d>
						<Bond ID="545" Mapping="409" Parent="19" Hidden="1" Connects="532,544" Visible="0"/>
						<Molecule ID="19" Mapping="409" Parent="2" Children="ci(18):17+529,4481" Name="Sketch 24" XYZ="0.189131116670641,0.113478669996464,0" Visible="0"/>
						<Atom3d ID="546" HasProperties="1" Mapping="409" Parent="21" UserID="73" DisplayStyle="Line" XYZ="0.242077593671993,-0.122422428607309,1.40793682335189" Connections="548,552,554,556" ForcefieldType="c4" Charge="-0.159" Components="C" Visible="0">
							<Properties Force="500.983481338902,-2136.73489856914,1905.82948538573" RelativeVelocity="0.139580768375786,0.252797249718755,-0.049508833877132"/>
						</Atom3d>
						<Atom3d ID="547" HasProperties="1" Mapping="409" Parent="21" UserID="74" DisplayStyle="Line" XYZ="0.245116672149542,-0.0827230681197189,1.37606359707026" Connections="548,550,558,560" ForcefieldType="c4o" Charge="0.054" Components="C" Visible="0">
							<Properties Force="-843.371971236197,971.538389092201,-1575.71833144601" RelativeVelocity="-0.25838145580662,0.238485763423426,0.377269444714104"/>
						</Atom3d>
						<Bond ID="548" Mapping="409" Parent="21" Connects="546,547" Visible="0"/>
						<Atom3d ID="549" HasProperties="1" Mapping="409" Parent="21" UserID="75" DisplayStyle="Line" XYZ="0.27529469822994,-0.100675996944566,1.34200668843032" Connections="550,562" ForcefieldType="o2h" Charge="-0.57" Components="O" Visible="0">
							<Properties Force="652.968247564161,-226.319334189292,-815.636365842574" RelativeVelocity="-0.117985139893426,0.0428135680139611,-0.0959783790644937"/>
						</Atom3d>
						<Bond ID="550" Mapping="409" Parent="21" Connects="547,549" Visible="0"/>
						<Atom3d ID="551" HasProperties="1" Mapping="409" Parent="21" UserID="76" DisplayStyle="Line" Hidden="1" XYZ="0.206728580480681,-0.132748087233887,1.42106720186783" Connections="552" ForcefieldType="h1" Charge="0.053" Components="H" Visible="0">
							<Properties Force="70.1401138634135,404.356222797139,91.0228925445774" RelativeVelocity="0.698992774113612,-0.0325176085985338,0.0267703990628012"/>
						</Atom3d>
						<Bond ID="552" Mapping="409" Parent="21" Hidden="1" Connects="546,551" Visible="0"/>
						<Atom3d ID="553" HasProperties="1" Mapping="409" Parent="21" UserID="77" DisplayStyle="Line" Hidden="1" XYZ="0.266363143902008,-0.117362264450895,1.44076992854683" Connections="554" ForcefieldType="h1" Charge="0.053" Components="H" Visible="0">
							<Properties Force="-659.572686810056,-278.430890860274,-787.861675774867" RelativeVelocity="0.409495085970932,0.23624990509723,-0.156120943963961"/>
						</Atom3d>
						<Bond ID="554" Mapping="409" Parent="21" Hidden="1" Connects="546,553" Visible="0"/>
						<Atom3d ID="555" HasProperties="1" Mapping="409" Parent="21" UserID="78" DisplayStyle="Line" Hidden="1" XYZ="0.252693813728614,-0.158405519110946,1.39055243970559" Connections="556" ForcefieldType="h1" Charge="0.053" Components="H" Visible="0">
							<Properties Force="-73.0414903171716,1105.52806432805,277.492222865953" RelativeVelocity="-0.540032396958139,-0.0298727055752826,0.313389198367655"/>
						</Atom3d>
						<Bond ID="556" Mapping="409" Parent="21" Hidden="1" Connects="546,555" Visible="0"/>
						<Atom3d ID="557" HasProperties="1" Mapping="409" Parent="21" UserID="79" DisplayStyle="Line" Hidden="1" XYZ="0.260909927348965,-0.0498082507722149,1.38928042538302" Connections="558" ForcefieldType="h1" Charge="0.053" Components="H" Visible="0">
							<Properties Force="-300.846037199691,28.0785290626246,219.316465621275" RelativeVelocity="-0.547541244746944,-0.129658904438577,-0.69166461187407"/>
						</Atom3d>
						<Bond ID="558" Mapping="409" Parent="21" Hidden="1" Connects="547,557" Visible="0"/>
						<Atom3d ID="559" HasProperties="1" Mapping="409" Parent="21" UserID="80" DisplayStyle="Line" Hidden="1" XYZ="0.210493940504054,-0.0764633377795459,1.35664210588918" Connections="560" ForcefieldType="h1" Charge="0.053" Components="H" Visible="0">
							<Properties Force="435.954109107299,186.194483158079,579.151533887455" RelativeVelocity="0.436215899900232,-0.256703088216595,-0.514735786290159"/>
						</Atom3d>
						<Bond ID="560" Mapping="409" Parent="21" Hidden="1" Connects="547,559" Visible="0"/>
						<Atom3d ID="561" HasProperties="1" Mapping="409" Parent="21" UserID="81" DisplayStyle="Line" Hidden="1" XYZ="0.270586318182318,-0.0830060790290549,1.31359013059738" Connections="562" ForcefieldType="h1o" Charge="0.41" Components="H" Visible="0">
							<Properties Force="38.1773573564943,67.8770330705142,-109.154646043921" RelativeVelocity="-0.266649128372022,0.02754400663779,-0.963607104367262"/>
						</Atom3d>
						<Bond ID="562" Mapping="409" Parent="21" Hidden="1" Connects="549,561" Visible="0"/>
						<Molecule ID="21" Mapping="409" Parent="2" Children="ci(18):17+546,4482" Name="Sketch 24" XYZ="0.189131116670641,0.113478669996464,0" Visible="0"/>
						<Atom3d ID="563" HasProperties="1" Mapping="409" Parent="23" UserID="82" DisplayStyle="Line" XYZ="-0.227174007092205,0.392218322311879,0.621398147688381" Connections="565,569,571,573" ForcefieldType="c4" Charge="-0.159" Components="C" Visible="0">
							<Properties Force="-538.457998002317,-469.820120564703,-1252.48609841242" RelativeVelocity="-0.121380707076791,-0.228846960456161,0.0752336802707544"/>
						</Atom3d>
						<Atom3d ID="564" HasProperties="1" Mapping="409" Parent="23" UserID="83" DisplayStyle="Line" XYZ="-0.194963415304938,0.371936218080295,0.659405622399912" Connections="565,567,575,577" ForcefieldType="c4o" Charge="0.054" Components="C" Visible="0">
							<Properties Force="107.550947239977,-871.716023886624,86.7746351680246" RelativeVelocity="-0.210724179887946,0.199476437916734,0.0979147973113577"/>
						</Atom3d>
						<Bond ID="565" Mapping="409" Parent="23" Connects="563,564" Visible="0"/>
						<Atom3d ID="566" HasProperties="1" Mapping="409" Parent="23" UserID="84" DisplayStyle="Line" XYZ="-0.165851738889671,0.409490213315546,0.675492541244786" Connections="567,579" ForcefieldType="o2h" Charge="-0.57" Components="O" Visible="0">
							<Properties Force="200.920223397312,-462.193001587569,-149.326987829067" RelativeVelocity="0.294532981713237,-0.188827096958574,-0.0275626819359458"/>
						</Atom3d>
						<Bond ID="567" Mapping="409" Parent="23" Connects="564,566" Visible="0"/>
						<Atom3d ID="568" HasProperties="1" Mapping="409" Parent="23" UserID="85" DisplayStyle="Line" Hidden="1" XYZ="-0.206616110507737,0.402293423336951,0.589609228320786" Connections="569" ForcefieldType="h1" Charge="0.053" Components="H" Visible="0">
							<Properties Force="265.133976459047,-250.369799792708,170.500149103572" RelativeVelocity="0.0917200638835476,-0.287715862967403,-0.532812339933406"/>
						</Atom3d>
						<Bond ID="569" Mapping="409" Parent="23" Hidden="1" Connects="563,568" Visible="0"/>
						<Atom3d ID="570" HasProperties="1" Mapping="409" Parent="23" UserID="86" DisplayStyle="Line" Hidden="1" XYZ="-0.24025616538066,0.426655538073354,0.63090050453695" Connections="571" ForcefieldType="h1" Charge="0.053" Components="H" Visible="0">
							<Properties Force="-335.311822542471,293.954064578005,499.644846931668" RelativeVelocity="0.486037129858607,0.510383041266235,-0.493197959332641"/>
						</Atom3d>
						<Bond ID="571" Mapping="409" Parent="23" Hidden="1" Connects="563,570" Visible="0"/>
						<Atom3d ID="572" HasProperties="1" Mapping="409" Parent="23" UserID="87" DisplayStyle="Line" Hidden="1" XYZ="-0.257926357828698,0.370919444486928,0.604684345653135" Connections="573" ForcefieldType="h1" Charge="0.053" Components="H" Visible="0">
							<Properties Force="734.804262947176,272.97191281214,798.333642823731" RelativeVelocity="0.103304572192461,0.00420033551075636,0.242978991476999"/>
						</Atom3d>
						<Bond ID="573" Mapping="409" Parent="23" Hidden="1" Connects="563,572" Visible="0"/>
						<Atom3d ID="574" HasProperties="1" Mapping="409" Parent="23" UserID="88" DisplayStyle="Line" Hidden="1" XYZ="-0.175425132161351,0.337476911157159,0.648253008471401" Connections="575" ForcefieldType="h1" Charge="0.053" Components="H" Visible="0">
							<Properties Force="-68.2581871926762,1185.08649458026,-4.99507315153331" RelativeVelocity="0.615137536224136,-1.09882977804404,0.0211835107135369"/>
						</Atom3d>
						<Bond ID="575" Mapping="409" Parent="23" Hidden="1" Connects="564,574" Visible="0"/>
						<Atom3d ID="576" HasProperties="1" Mapping="409" Parent="23" UserID="89" DisplayStyle="Line" Hidden="1" XYZ="-0.211360701307388,0.357556288540276,0.691565448385629" Connections="577" ForcefieldType="h1" Charge="0.053" Components="H" Visible="0">
							<Properties Force="-507.251278007196,160.395407244399,-85.3528642850347" RelativeVelocity="0.407248813252061,-0.417738266902638,1.49924352989465"/>
						</Atom3d>
						<Bond ID="577" Mapping="409" Parent="23" Hidden="1" Connects="564,576" Visible="0"/>
						<Atom3d ID="578" HasProperties="1" Mapping="409" Parent="23" UserID="90" DisplayStyle="Line" Hidden="1" XYZ="-0.180913303150258,0.420854997685636,0.703679742503724" Connections="579" ForcefieldType="h1o" Charge="0.41" Components="H" Visible="0">
							<Properties Force="65.792114327694,172.426576838042,63.1829089847715" RelativeVelocity="0.552232696997296,0.15850163538842,0.944660727679981"/>
						</Atom3d>
						<Bond ID="579" Mapping="409" Parent="23" Hidden="1" Connects="566,578" Visible="0"/>
						<Molecule ID="23" Mapping="409" Parent="2" Children="ci(18):17+563,4483" Name="Sketch 24" XYZ="0.189131116670641,0.113478669996464,0" Visible="0"/>
						<Atom3d ID="580" HasProperties="1" Mapping="409" Parent="25" UserID="91" DisplayStyle="Line" XYZ="1.03678540670695,0.62038192190315,1.85558828359274" Connections="582,586,588,590" ForcefieldType="c4" Charge="-0.159" Components="C" Visible="0">
							<Properties Force="900.47195866168,205.147064524491,-300.894806240007" RelativeVelocity="-0.019050621743273,-0.281785808037105,-0.00243212027706905"/>
						</Atom3d>
						<Atom3d ID="581" HasProperties="1" Mapping="409" Parent="25" UserID="92" DisplayStyle="Line" XYZ="1.06322922463111,0.649814584498775,1.81724938834448" Connections="582,584,592,594" ForcefieldType="c4o" Charge="0.054" Components="C" Visible="0">
							<Properties Force="-1138.45260165028,914.963693943841,489.91511639929" RelativeVelocity="-0.00847500057689983,-0.059642353148108,-0.0979695423598813"/>
						</Atom3d>
						<Bond ID="582" Mapping="409" Parent="25" Connects="580,581" Visible="0"/>
						<Atom3d ID="583" HasProperties="1" Mapping="409" Parent="25" UserID="93" DisplayStyle="Line" XYZ="1.05442368773675,0.633682950988744,1.77152303348322" Connections="584,596" ForcefieldType="o2h" Charge="-0.57" Components="O" Visible="0">
							<Properties Force="-36.4674653972971,-335.931563877316,-437.491884668592" RelativeVelocity="-0.0734090543293574,-0.109631627059235,-0.231126974585606"/>
						</Atom3d>
						<Bond ID="584" Mapping="409" Parent="25" Connects="581,583" Visible="0"/>
						<Atom3d ID="585" HasProperties="1" Mapping="409" Parent="25" UserID="94" DisplayStyle="Line" Hidden="1" XYZ="1.05480103803963,0.628177443087385,1.88877294907135" Connections="586" ForcefieldType="h1" Charge="0.053" Components="H" Visible="0">
							<Properties Force="-42.2519585675032,25.461248188393,254.483134688849" RelativeVelocity="0.388604983873666,-0.70051882945102,0.149859945502874"/>
						</Atom3d>
						<Bond ID="586" Mapping="409" Parent="25" Hidden="1" Connects="580,585" Visible="0"/>
						<Atom3d ID="587" HasProperties="1" Mapping="409" Parent="25" UserID="95" DisplayStyle="Line" Hidden="1" XYZ="1.04442937551788,0.582306766897204,1.84879686820489" Connections="588" ForcefieldType="h1" Charge="0.053" Components="H" Visible="0">
							<Properties Force="-398.549726458042,277.149342546432,16.6545581040082" RelativeVelocity="0.00317369338961661,-0.18266235480077,0.311974334022574"/>
						</Atom3d>
						<Bond ID="588" Mapping="409" Parent="25" Hidden="1" Connects="580,587" Visible="0"/>
						<Atom3d ID="589" HasProperties="1" Mapping="409" Parent="25" UserID="96" DisplayStyle="Line" Hidden="1" XYZ="0.999368910350402,0.629046666763547,1.86126523155042" Connections="590" ForcefieldType="h1" Charge="0.053" Components="H" Visible="0">
							<Properties Force="18.7036955655956,-168.791507228669,-249.570892980184" RelativeVelocity="1.22231692443787,0.572854246058268,-0.576616449225752"/>
						</Atom3d>
						<Bond ID="590" Mapping="409" Parent="25" Hidden="1" Connects="580,589" Visible="0"/>
						<Atom3d ID="591" HasProperties="1" Mapping="409" Parent="25" UserID="97" DisplayStyle="Line" Hidden="1" XYZ="1.10047681818216,0.646577593358012,1.82238541802071" Connections="592" ForcefieldType="h1" Charge="0.053" Components="H" Visible="0">
							<Properties Force="618.982801332172,-7.9280528596124,214.471228661708" RelativeVelocity="-0.676164909944334,-0.202308395750054,-0.60357423442668"/>
						</Atom3d>
						<Bond ID="592" Mapping="409" Parent="25" Hidden="1" Connects="581,591" Visible="0"/>
						<Atom3d ID="593" HasProperties="1" Mapping="409" Parent="25" UserID="98" DisplayStyle="Line" Hidden="1" XYZ="1.05378618792958,0.690078373292487,1.81844569135222" Connections="594" ForcefieldType="h1" Charge="0.053" Components="H" Visible="0">
							<Properties Force="370.217091658033,-1073.82135468217,235.049957661314" RelativeVelocity="0.982715020546371,0.454186599428014,0.506132404441347"/>
						</Atom3d>
						<Bond ID="594" Mapping="409" Parent="25" Hidden="1" Connects="581,593" Visible="0"/>
						<Atom3d ID="595" HasProperties="1" Mapping="409" Parent="25" UserID="99" DisplayStyle="Line" Hidden="1" XYZ="1.03049476509609,0.654669925478583,1.76033897751803" Connections="596" ForcefieldType="h1o" Charge="0.41" Components="H" Visible="0">
							<Properties Force="-202.380395156999,98.8753093431387,-69.7030876700696" RelativeVelocity="-0.500503231439719,1.47585753220258,-0.308701003038125"/>
						</Atom3d>
						<Bond ID="596" Mapping="409" Parent="25" Hidden="1" Connects="583,595" Visible="0"/>
						<Molecule ID="25" Mapping="409" Parent="2" Children="ci(18):17+580,4484" Name="Sketch 24" XYZ="0.189131116670641,0.113478669996464,0" Visible="0"/>
						<Atom3d ID="597" HasProperties="1" Mapping="409" Parent="27" UserID="100" DisplayStyle="Line" XYZ="-0.0531370951458923,2.68052279983341,1.26324804090865" Connections="599,603,605,607" ForcefieldType="c4" Charge="-0.159" Components="C" Visible="0">
							<Properties Force="104.240398271242,-740.824681932216,270.130702813746" RelativeVelocity="0.045231065496245,0.0972680618933369,0.117371436097806"/>
						</Atom3d>
						<Atom3d ID="598" HasProperties="1" Mapping="409" Parent="27" UserID="101" DisplayStyle="Line" XYZ="0.000941107576826611,2.67706668130644,1.26778074746871" Connections="599,601,609,611" ForcefieldType="c4o" Charge="0.054" Components="C" Visible="0">
							<Properties Force="575.433192561826,-402.279013395841,715.536134188119" RelativeVelocity="0.201577462179569,0.0301287154195184,0.0570379953632075"/>
						</Atom3d>
						<Bond ID="599" Mapping="409" Parent="27" Connects="597,598" Visible="0"/>
						<Atom3d ID="600" HasProperties="1" Mapping="409" Parent="27" UserID="102" DisplayStyle="Line" XYZ="0.0133110068331896,2.63017553165501,1.2842821989395" Connections="601,613" ForcefieldType="o2h" Charge="-0.57" Components="O" Visible="0">
							<Properties Force="7.82459641642169,-191.874216257217,-876.908651383124" RelativeVelocity="-0.0396401925324992,0.135426639479529,-0.0303908076393401"/>
						</Atom3d>
						<Bond ID="601" Mapping="409" Parent="27" Connects="598,600" Visible="0"/>
						<Atom3d ID="602" HasProperties="1" Mapping="409" Parent="27" UserID="103" DisplayStyle="Line" Hidden="1" XYZ="-0.0661271619840323,2.7111574647058,1.24449120873494" Connections="603" ForcefieldType="h1" Charge="0.053" Components="H" Visible="0">
							<Properties Force="-7.33692864061,330.667677391734,200.15005216897" RelativeVelocity="-0.277357070640367,-1.17703408822633,-0.516905775829357"/>
						</Atom3d>
						<Bond ID="603" Mapping="409" Parent="27" Hidden="1" Connects="597,602" Visible="0"/>
						<Atom3d ID="604" HasProperties="1" Mapping="409" Parent="27" UserID="104" DisplayStyle="Line" Hidden="1" XYZ="-0.0713141955472674,2.67531738213209,1.29877114220392" Connections="605" ForcefieldType="h1" Charge="0.053" Components="H" Visible="0">
							<Properties Force="300.001714513245,199.082732245118,-671.541538040265" RelativeVelocity="-0.073653317531338,1.65812241544057,0.247501665152037"/>
						</Atom3d>
						<Bond ID="605" Mapping="409" Parent="27" Hidden="1" Connects="597,604" Visible="0"/>
						<Atom3d ID="606" HasProperties="1" Mapping="409" Parent="27" UserID="105" DisplayStyle="Line" Hidden="1" XYZ="-0.0638808971561813,2.65040709800125,1.23969322864012" Connections="607" ForcefieldType="h1" Charge="0.053" Components="H" Visible="0">
							<Properties Force="74.492175326679,197.633811237097,372.427664228601" RelativeVelocity="0.19676223614359,0.288684217943658,-0.252995396831739"/>
						</Atom3d>
						<Bond ID="607" Mapping="409" Parent="27" Hidden="1" Connects="597,606" Visible="0"/>
						<Atom3d ID="608" HasProperties="1" Mapping="409" Parent="27" UserID="106" DisplayStyle="Line" Hidden="1" XYZ="0.0207257864964866,2.70013648281271,1.29415497283092" Connections="609" ForcefieldType="h1" Charge="0.053" Components="H" Visible="0">
							<Properties Force="-779.366389667352,-123.421581208191,-499.277217785882" RelativeVelocity="0.174980899396186,-0.242123125105592,0.275661205703725"/>
						</Atom3d>
						<Bond ID="609" Mapping="409" Parent="27" Hidden="1" Connects="598,608" Visible="0"/>
						<Atom3d ID="610" HasProperties="1" Mapping="409" Parent="27" UserID="107" DisplayStyle="Line" Hidden="1" XYZ="0.0190646201359387,2.68227292700874,1.23391946523698" Connections="611" ForcefieldType="h1" Charge="0.053" Components="H" Visible="0">
							<Properties Force="-98.4041203220781,126.874351051893,-139.259329085721" RelativeVelocity="0.315470663057884,-0.463117660309137,0.281258809668991"/>
						</Atom3d>
						<Bond ID="611" Mapping="409" Parent="27" Hidden="1" Connects="598,610" Visible="0"/>
						<Atom3d ID="612" HasProperties="1" Mapping="409" Parent="27" UserID="108" DisplayStyle="Line" Hidden="1" XYZ="0.00713109941047765,2.60895745665071,1.25689506700553" Connections="613" ForcefieldType="h1o" Charge="0.41" Components="H" Visible="0">
							<Properties Force="-61.9276862177238,458.156643056241,661.406343611504" RelativeVelocity="0.142371073299734,-0.948814913954049,0.667410831553753"/>
						</Atom3d>
						<Bond ID="613" Mapping="409" Parent="27" Hidden="1" Connects="600,612" Visible="0"/>
						<Molecule ID="27" Mapping="409" Parent="2" Children="ci(18):17+597,4485" Name="Sketch 24" XYZ="0.189131116670641,0.113478669996464,0" Visible="0"/>
						<Atom3d ID="614" HasProperties="1" Mapping="409" Parent="29" UserID="109" DisplayStyle="Line" XYZ="1.9046751663275,-0.323980254504898,-0.0642722355910257" Connections="616,620,622,624" ForcefieldType="c4" Charge="-0.159" Components="C" Visible="0">
							<Properties Force="-622.642358617869,993.429559469904,141.780236324176" RelativeVelocity="0.110335048897426,-0.0714364223903224,-0.12848265103556"/>
						</Atom3d>
						<Atom3d ID="615" HasProperties="1" Mapping="409" Parent="29" UserID="110" DisplayStyle="Line" XYZ="1.94414904693176,-0.288801201966043,-0.0608580094012314" Connections="616,618,626,628" ForcefieldType="c4o" Charge="0.054" Components="C" Visible="0">
							<Properties Force="967.021140233821,232.868323583259,-326.723499648515" RelativeVelocity="-0.104857657017973,-0.159844304977115,0.257250329728278"/>
						</Atom3d>
						<Bond ID="616" Mapping="409" Parent="29" Connects="614,615" Visible="0"/>
						<Atom3d ID="617" HasProperties="1" Mapping="409" Parent="29" UserID="111" DisplayStyle="Line" XYZ="1.92756679139158,-0.247643811871306,-0.0842824565984872" Connections="618,630" ForcefieldType="o2h" Charge="-0.57" Components="O" Visible="0">
							<Properties Force="-560.205499212207,-259.210256130511,-379.202359661918" RelativeVelocity="-0.0999438235698822,0.131262472489195,-0.0995690292589359"/>
						</Atom3d>
						<Bond ID="618" Mapping="409" Parent="29" Connects="615,617" Visible="0"/>
						<Atom3d ID="619" HasProperties="1" Mapping="409" Parent="29" UserID="112" DisplayStyle="Line" Hidden="1" XYZ="1.87250212461852,-0.303826669475331,-0.0522777145541704" Connections="620" ForcefieldType="h1" Charge="0.053" Components="H" Visible="0">
							<Properties Force="300.355525841202,-688.777344988454,348.395259620996" RelativeVelocity="0.04678995584893,0.122256957911304,-0.262835171169383"/>
						</Atom3d>
						<Bond ID="620" Mapping="409" Parent="29" Hidden="1" Connects="614,619" Visible="0"/>
						<Atom3d ID="621" HasProperties="1" Mapping="409" Parent="29" UserID="113" DisplayStyle="Line" Hidden="1" XYZ="1.91313640048836,-0.357292500436892,-0.0474481748763794" Connections="622" ForcefieldType="h1" Charge="0.053" Components="H" Visible="0">
							<Properties Force="-285.924353653444,-172.539831735954,173.764178223908" RelativeVelocity="-0.010001913400601,-0.0256287921825355,0.285955728452126"/>
						</Atom3d>
						<Bond ID="622" Mapping="409" Parent="29" Hidden="1" Connects="614,621" Visible="0"/>
						<Atom3d ID="623" HasProperties="1" Mapping="409" Parent="29" UserID="114" DisplayStyle="Line" Hidden="1" XYZ="1.89650267251356,-0.328227095519572,-0.101133052400595" Connections="624" ForcefieldType="h1" Charge="0.053" Components="H" Visible="0">
							<Properties Force="98.2249416067658,-399.338137566025,-513.178785502029" RelativeVelocity="0.254343896183437,0.652230208622712,-0.965105919873771"/>
						</Atom3d>
						<Bond ID="624" Mapping="409" Parent="29" Hidden="1" Connects="614,623" Visible="0"/>
						<Atom3d ID="625" HasProperties="1" Mapping="409" Parent="29" UserID="115" DisplayStyle="Line" Hidden="1" XYZ="1.9743916157422,-0.302408906432477,-0.0828522939954171" Connections="626" ForcefieldType="h1" Charge="0.053" Components="H" Visible="0">
							<Properties Force="-134.662596365995,136.237076479167,520.467915869928" RelativeVelocity="0.599732606070707,-0.212839745334613,-0.127618505827471"/>
						</Atom3d>
						<Bond ID="626" Mapping="409" Parent="29" Hidden="1" Connects="615,625" Visible="0"/>
						<Atom3d ID="627" HasProperties="1" Mapping="409" Parent="29" UserID="116" DisplayStyle="Line" Hidden="1" XYZ="1.95631777748527,-0.282423748366639,-0.0236214769319538" Connections="628" ForcefieldType="h1" Charge="0.053" Components="H" Visible="0">
							<Properties Force="-160.062606429622,7.6785905871387,-419.829339053058" RelativeVelocity="0.329261461916911,-0.0534763920778335,-0.375539644752279"/>
						</Atom3d>
						<Bond ID="628" Mapping="409" Parent="29" Hidden="1" Connects="615,627" Visible="0"/>
						<Atom3d ID="629" HasProperties="1" Mapping="409" Parent="29" UserID="117" DisplayStyle="Line" Hidden="1" XYZ="1.94025438197263,-0.218444112357293,-0.0737824920927573" Connections="630" ForcefieldType="h1o" Charge="0.41" Components="H" Visible="0">
							<Properties Force="481.462865221266,39.9516180244931,447.755599394482" RelativeVelocity="0.73404309940836,0.490607765808241,-0.242730505234778"/>
						</Atom3d>
						<Bond ID="630" Mapping="409" Parent="29" Hidden="1" Connects="617,629" Visible="0"/>
						<Molecule ID="29" Mapping="409" Parent="2" Children="ci(18):17+614,4486" Name="Sketch 24" XYZ="0.189131116670641,0.113478669996464,0" Visible="0"/>
						<Atom3d ID="631" HasProperties="1" Mapping="409" Parent="31" UserID="118" DisplayStyle="Line" XYZ="0.757952400414833,1.42794180977788,0.0108748070965042" Connections="633,637,639,641" ForcefieldType="c4" Charge="-0.159" Components="C" Visible="0">
							<Properties Force="-283.029960650617,-600.902726430264,-110.985632304116" RelativeVelocity="0.13748019474011,-0.190052219634752,0.0160211458026577"/>
						</Atom3d>
						<Atom3d ID="632" HasProperties="1" Mapping="409" Parent="31" UserID="119" DisplayStyle="Line" XYZ="0.766566635254518,1.43340025888398,-0.0414996571105395" Connections="633,635,643,645" ForcefieldType="c4o" Charge="0.054" Components="C" Visible="0">
							<Properties Force="670.396460272496,472.821509697503,692.47601412479" RelativeVelocity="0.0996970478439325,-0.254919889543185,-0.0514487899395025"/>
						</Atom3d>
						<Bond ID="633" Mapping="409" Parent="31" Connects="631,632" Visible="0"/>
						<Atom3d ID="634" HasProperties="1" Mapping="409" Parent="31" UserID="120" DisplayStyle="Line" XYZ="0.788535976180676,1.39183601431198,-0.056288825107793" Connections="635,647" ForcefieldType="o2h" Charge="-0.57" Components="O" Visible="0">
							<Properties Force="252.827100378836,-409.39843988553,-673.300445330187" RelativeVelocity="0.207914329827591,-0.138637309268411,0.0446493910252711"/>
						</Atom3d>
						<Bond ID="635" Mapping="409" Parent="31" Connects="632,634" Visible="0"/>
						<Atom3d ID="636" HasProperties="1" Mapping="409" Parent="31" UserID="121" DisplayStyle="Line" Hidden="1" XYZ="0.741248973788881,1.45917807622717,0.0262407741734708" Connections="637" ForcefieldType="h1" Charge="0.053" Components="H" Visible="0">
							<Properties Force="37.4531430471037,-50.6592191054587,181.141711220823" RelativeVelocity="0.555088842829302,-0.562668875596287,0.56726858775657"/>
						</Atom3d>
						<Bond ID="637" Mapping="409" Parent="31" Hidden="1" Connects="631,636" Visible="0"/>
						<Atom3d ID="638" HasProperties="1" Mapping="409" Parent="31" UserID="122" DisplayStyle="Line" Hidden="1" XYZ="0.790054605673452,1.41540983818518,0.0312064422124504" Connections="639" ForcefieldType="h1" Charge="0.053" Components="H" Visible="0">
							<Properties Force="-406.826119293632,414.598290077895,-401.454159100716" RelativeVelocity="0.576929560955634,-0.245529134796716,-0.404351966671695"/>
						</Atom3d>
						<Bond ID="639" Mapping="409" Parent="31" Hidden="1" Connects="631,638" Visible="0"/>
						<Atom3d ID="640" HasProperties="1" Mapping="409" Parent="31" UserID="123" DisplayStyle="Line" Hidden="1" XYZ="0.733749466246005,1.3976537086035,0.00997736638317445" Connections="641" ForcefieldType="h1" Charge="0.053" Components="H" Visible="0">
							<Properties Force="-198.656202127565,42.0744357765889,550.994196795289" RelativeVelocity="0.27851909148449,0.209876123775471,0.261104865048651"/>
						</Atom3d>
						<Bond ID="641" Mapping="409" Parent="31" Hidden="1" Connects="631,640" Visible="0"/>
						<Atom3d ID="642" HasProperties="1" Mapping="409" Parent="31" UserID="124" DisplayStyle="Line" Hidden="1" XYZ="0.794003297740272,1.46064655532962,-0.0435021950782913" Connections="643" ForcefieldType="h1" Charge="0.053" Components="H" Visible="0">
							<Properties Force="-160.850971532699,121.116867970246,-435.975512102924" RelativeVelocity="-1.80494520837751,0.487881516188362,-0.382347822306226"/>
						</Atom3d>
						<Bond ID="643" Mapping="409" Parent="31" Hidden="1" Connects="632,642" Visible="0"/>
						<Atom3d ID="644" HasProperties="1" Mapping="409" Parent="31" UserID="125" DisplayStyle="Line" Hidden="1" XYZ="0.734664824105576,1.44388431173838,-0.061950449920954" Connections="645" ForcefieldType="h1" Charge="0.053" Components="H" Visible="0">
							<Properties Force="214.148939691131,-119.399135079103,121.02356875419" RelativeVelocity="-0.682147400135987,0.282959779037528,-1.07141088339675"/>
						</Atom3d>
						<Bond ID="645" Mapping="409" Parent="31" Hidden="1" Connects="632,644" Visible="0"/>
						<Atom3d ID="646" HasProperties="1" Mapping="409" Parent="31" UserID="126" DisplayStyle="Line" Hidden="1" XYZ="0.766410967028663,1.3662898194926,-0.0534832421586098" Connections="647" ForcefieldType="h1o" Charge="0.41" Components="H" Visible="0">
							<Properties Force="-144.162791271034,81.9341346465148,-17.2246734175513" RelativeVelocity="0.529214578339938,0.471509706908201,0.480277984918364"/>
						</Atom3d>
						<Bond ID="647" Mapping="409" Parent="31" Hidden="1" Connects="634,646" Visible="0"/>
						<Molecule ID="31" Mapping="409" Parent="2" Children="ci(18):17+631,4487" Name="Sketch 24" XYZ="0.189131116670641,0.113478669996464,0" Visible="0"/>
						<Atom3d ID="648" HasProperties="1" Mapping="409" Parent="33" UserID="127" DisplayStyle="Line" XYZ="1.38319066693288,2.74948019825936,2.54424774619116" Connections="650,654,656,658" ForcefieldType="c4" Charge="-0.159" Components="C" Visible="0">
							<Properties Force="-815.959621200028,195.284750593743,-340.466934400118" RelativeVelocity="0.366782801257951,-0.0662302754722136,0.0292481823420729"/>
						</Atom3d>
						<Atom3d ID="649" HasProperties="1" Mapping="409" Parent="33" UserID="128" DisplayStyle="Line" XYZ="1.43169215792861,2.74128835844613,2.52220773956848" Connections="650,652,660,662" ForcefieldType="c4o" Charge="0.054" Components="C" Visible="0">
							<Properties Force="612.283833998006,303.154952832505,357.706394242224" RelativeVelocity="0.235315315047086,0.166044254645157,-0.160654332769308"/>
						</Atom3d>
						<Bond ID="650" Mapping="409" Parent="33" Connects="648,649" Visible="0"/>
						<Atom3d ID="651" HasProperties="1" Mapping="409" Parent="33" UserID="129" DisplayStyle="Line" XYZ="1.45280151875421,2.78606933916625,2.51421359167591" Connections="652,664" ForcefieldType="o2h" Charge="-0.57" Components="O" Visible="0">
							<Properties Force="158.110022294575,12.3439466149897,-2.20631477947455" RelativeVelocity="-0.0639758630657334,0.0764274466812142,0.135506151585141"/>
						</Atom3d>
						<Bond ID="652" Mapping="409" Parent="33" Connects="649,651" Visible="0"/>
						<Atom3d ID="653" HasProperties="1" Mapping="409" Parent="33" UserID="130" DisplayStyle="Line" Hidden="1" XYZ="1.3633892763879,2.7156372964111,2.54836422127754" Connections="654" ForcefieldType="h1" Charge="0.053" Components="H" Visible="0">
							<Properties Force="52.6751483170555,360.589656464422,-159.150792142445" RelativeVelocity="-0.570243913558378,-0.367720243831883,0.797116862210184"/>
						</Atom3d>
						<Bond ID="654" Mapping="409" Parent="33" Hidden="1" Connects="648,653" Visible="0"/>
						<Atom3d ID="655" HasProperties="1" Mapping="409" Parent="33" UserID="131" DisplayStyle="Line" Hidden="1" XYZ="1.36279769390285,2.77584358060763,2.52195024510504" Connections="656" ForcefieldType="h1" Charge="0.053" Components="H" Visible="0">
							<Properties Force="247.586147487071,-647.173117449907,113.612165981583" RelativeVelocity="0.355507639774931,0.473093423301481,-0.286105901972131"/>
						</Atom3d>
						<Bond ID="656" Mapping="409" Parent="33" Hidden="1" Connects="648,655" Visible="0"/>
						<Atom3d ID="657" HasProperties="1" Mapping="409" Parent="33" UserID="132" DisplayStyle="Line" Hidden="1" XYZ="1.38108728798101,2.7673220580081,2.57950729570615" Connections="658" ForcefieldType="h1" Charge="0.053" Components="H" Visible="0">
							<Properties Force="623.67395212742,-330.58710469568,-301.655604125359" RelativeVelocity="-0.891033247820332,0.178389298396829,-0.00854448242767287"/>
						</Atom3d>
						<Bond ID="658" Mapping="409" Parent="33" Hidden="1" Connects="648,657" Visible="0"/>
						<Atom3d ID="659" HasProperties="1" Mapping="409" Parent="33" UserID="133" DisplayStyle="Line" Hidden="1" XYZ="1.43530535601104,2.7234134977656,2.48754477619124" Connections="660" ForcefieldType="h1" Charge="0.053" Components="H" Visible="0">
							<Properties Force="-673.006976674325,-191.731466835214,178.431812890942" RelativeVelocity="-0.132911634432458,-0.348317633591385,-0.748967550740984"/>
						</Atom3d>
						<Bond ID="660" Mapping="409" Parent="33" Hidden="1" Connects="649,659" Visible="0"/>
						<Atom3d ID="661" HasProperties="1" Mapping="409" Parent="33" UserID="134" DisplayStyle="Line" Hidden="1" XYZ="1.45540719017041,2.72152845193682,2.54620761298261" Connections="662" ForcefieldType="h1" Charge="0.053" Components="H" Visible="0">
							<Properties Force="-207.206604174255,-35.4814516924498,47.5916001771512" RelativeVelocity="0.18711533338774,3.59878626397877e-005,0.0513818996381436"/>
						</Atom3d>
						<Bond ID="662" Mapping="409" Parent="33" Hidden="1" Connects="649,661" Visible="0"/>
						<Atom3d ID="663" HasProperties="1" Mapping="409" Parent="33" UserID="135" DisplayStyle="Line" Hidden="1" XYZ="1.48189700375823,2.77663935933451,2.49932154494036" Connections="664" ForcefieldType="h1o" Charge="0.41" Components="H" Visible="0">
							<Properties Force="59.8718128403324,282.262260436792,-65.2594950475313" RelativeVelocity="-0.246591298651381,-0.420605773662019,0.659013775335469"/>
						</Atom3d>
						<Bond ID="664" Mapping="409" Parent="33" Hidden="1" Connects="651,663" Visible="0"/>
						<Molecule ID="33" Mapping="409" Parent="2" Children="ci(18):17+648,4488" Name="Sketch 24" XYZ="0.189131116670641,0.113478669996464,0" Visible="0"/>
						<Atom3d ID="665" HasProperties="1" Mapping="409" Parent="35" UserID="136" DisplayStyle="Line" XYZ="-0.346187770072179,0.540191217305736,0.154757961623632" Connections="667,671,673,675" ForcefieldType="c4" Charge="-0.159" Components="C" Visible="0">
							<Properties Force="-45.7183075020022,692.679500113778,1058.12831543952" RelativeVelocity="0.107089967682916,-0.267001595610348,-0.0300583373056815"/>
						</Atom3d>
						<Atom3d ID="666" HasProperties="1" Mapping="409" Parent="35" UserID="137" DisplayStyle="Line" XYZ="-0.359990781553519,0.579606832571113,0.192127251315847" Connections="667,669,677,679" ForcefieldType="c4o" Charge="0.054" Components="C" Visible="0">
							<Properties Force="1193.29394269007,-484.047313008869,-1364.1120757993" RelativeVelocity="0.425799864699803,0.0769582857484428,-0.183280637004297"/>
						</Atom3d>
						<Bond ID="667" Mapping="409" Parent="35" Connects="665,666" Visible="0"/>
						<Atom3d ID="668" HasProperties="1" Mapping="409" Parent="35" UserID="138" DisplayStyle="Line" XYZ="-0.406719544087574,0.591310482536597,0.184600052702717" Connections="669,681" ForcefieldType="o2h" Charge="-0.57" Components="O" Visible="0">
							<Properties Force="-994.499358329806,1236.38569035774,55.093878392495" RelativeVelocity="-0.00952275130192042,0.101065503706416,0.112431081504262"/>
						</Atom3d>
						<Bond ID="669" Mapping="409" Parent="35" Connects="666,668" Visible="0"/>
						<Atom3d ID="670" HasProperties="1" Mapping="409" Parent="35" UserID="139" DisplayStyle="Line" Hidden="1" XYZ="-0.309030666994549,0.539022032720192,0.146565090597762" Connections="671" ForcefieldType="h1" Charge="0.053" Components="H" Visible="0">
							<Properties Force="430.400105763008,184.234080251413,-51.3710333045677" RelativeVelocity="0.110735895753745,0.976954058211889,-0.188661014746399"/>
						</Atom3d>
						<Bond ID="671" Mapping="409" Parent="35" Hidden="1" Connects="665,670" Visible="0"/>
						<Atom3d ID="672" HasProperties="1" Mapping="409" Parent="35" UserID="140" DisplayStyle="Line" Hidden="1" XYZ="-0.365122689418225,0.543273726053417,0.122246427880209" Connections="673" ForcefieldType="h1" Charge="0.053" Components="H" Visible="0">
							<Properties Force="-377.160918311205,253.060360690931,-444.344729965805" RelativeVelocity="0.749267719976002,0.0892614753056571,0.257567410543592"/>
						</Atom3d>
						<Bond ID="673" Mapping="409" Parent="35" Hidden="1" Connects="665,672" Visible="0"/>
						<Atom3d ID="674" HasProperties="1" Mapping="409" Parent="35" UserID="141" DisplayStyle="Line" Hidden="1" XYZ="-0.354426630198903,0.506250104104401,0.169302506668357" Connections="675" ForcefieldType="h1" Charge="0.053" Components="H" Visible="0">
							<Properties Force="-163.447484034372,-585.406014756424,168.602319994969" RelativeVelocity="0.229190151027793,0.35828745001568,-0.0461168940497376"/>
						</Atom3d>
						<Bond ID="675" Mapping="409" Parent="35" Hidden="1" Connects="665,674" Visible="0"/>
						<Atom3d ID="676" HasProperties="1" Mapping="409" Parent="35" UserID="142" DisplayStyle="Line" Hidden="1" XYZ="-0.338572567604108,0.611540552110757,0.183803835713067" Connections="677" ForcefieldType="h1" Charge="0.053" Components="H" Visible="0">
							<Properties Force="53.3212435991204,-251.973509778091,295.307419748753" RelativeVelocity="-0.114560117332762,0.000374162493863608,0.698582022987014"/>
						</Atom3d>
						<Bond ID="677" Mapping="409" Parent="35" Hidden="1" Connects="666,676" Visible="0"/>
						<Atom3d ID="678" HasProperties="1" Mapping="409" Parent="35" UserID="143" DisplayStyle="Line" Hidden="1" XYZ="-0.352561956041873,0.565661002325607,0.227462834894989" Connections="679" ForcefieldType="h1" Charge="0.053" Components="H" Visible="0">
							<Properties Force="-42.3674258462677,208.884724747295,184.14616374638" RelativeVelocity="-0.545353768939873,-0.441347876625808,0.635384190690202"/>
						</Atom3d>
						<Bond ID="679" Mapping="409" Parent="35" Hidden="1" Connects="666,678" Visible="0"/>
						<Atom3d ID="680" HasProperties="1" Mapping="409" Parent="35" UserID="144" DisplayStyle="Line" Hidden="1" XYZ="-0.408649503802088,0.626500255376753,0.185448782940372" Connections="681" ForcefieldType="h1o" Charge="0.41" Components="H" Visible="0">
							<Properties Force="75.7987557930932,-983.455161685348,165.633061998527" RelativeVelocity="0.163706509909035,0.330766381527518,0.478631824222498"/>
						</Atom3d>
						<Bond ID="681" Mapping="409" Parent="35" Hidden="1" Connects="668,680" Visible="0"/>
						<Molecule ID="35" Mapping="409" Parent="2" Children="ci(18):17+665,4489" Name="Sketch 24" XYZ="-0.0629802487028214,-0.0567954885672909,0" Visible="0"/>
						<Atom3d ID="682" HasProperties="1" Mapping="409" Parent="37" UserID="145" DisplayStyle="Line" XYZ="1.27708673094793,0.980550357982071,1.74591061454671" Connections="684,688,690,692" ForcefieldType="c4" Charge="-0.159" Components="C" Visible="0">
							<Properties Force="1499.36592333465,-221.520555520643,866.177916644949" RelativeVelocity="0.22202232967428,0.226459236914838,0.0551236798921217"/>
						</Atom3d>
						<Atom3d ID="683" HasProperties="1" Mapping="409" Parent="37" UserID="146" DisplayStyle="Line" XYZ="1.32358129394654,0.953241090663802,1.75863095019388" Connections="684,686,694,696" ForcefieldType="c4o" Charge="0.054" Components="C" Visible="0">
							<Properties Force="-1379.56960004833,-17.8225077328959,-1029.46917518959" RelativeVelocity="0.0279137046864508,0.138403906736755,0.0885866826311038"/>
						</Atom3d>
						<Bond ID="684" Mapping="409" Parent="37" Connects="682,683" Visible="0"/>
						<Atom3d ID="685" HasProperties="1" Mapping="409" Parent="37" UserID="147" DisplayStyle="Line" XYZ="1.32414965214438,0.913860305158,1.72547902446273" Connections="686,698" ForcefieldType="o2h" Charge="-0.57" Components="O" Visible="0">
							<Properties Force="946.422068713967,172.048760986042,1239.86479237877" RelativeVelocity="-0.0981856688631213,-0.1445315278531,0.00125276831494116"/>
						</Atom3d>
						<Bond ID="686" Mapping="409" Parent="37" Connects="683,685" Visible="0"/>
						<Atom3d ID="687" HasProperties="1" Mapping="409" Parent="37" UserID="148" DisplayStyle="Line" Hidden="1" XYZ="1.27738070647819,1.0140212633276,1.76600113319087" Connections="688" ForcefieldType="h1" Charge="0.053" Components="H" Visible="0">
							<Properties Force="-430.946959752165,-201.141403839623,-94.053749236675" RelativeVelocity="0.0132111224907963,0.402136839841805,-0.604733330091494"/>
						</Atom3d>
						<Bond ID="688" Mapping="409" Parent="37" Hidden="1" Connects="682,687" Visible="0"/>
						<Atom3d ID="689" HasProperties="1" Mapping="409" Parent="37" UserID="149" DisplayStyle="Line" Hidden="1" XYZ="1.24862765538003,0.955945874651529,1.75223391748403" Connections="690" ForcefieldType="h1" Charge="0.053" Components="H" Visible="0">
							<Properties Force="-441.78769718652,58.4038953785491,268.854150732129" RelativeVelocity="-0.0065099594094983,0.179973968369137,-1.24124897030627"/>
						</Atom3d>
						<Bond ID="690" Mapping="409" Parent="37" Hidden="1" Connects="682,689" Visible="0"/>
						<Atom3d ID="691" HasProperties="1" Mapping="409" Parent="37" UserID="150" DisplayStyle="Line" Hidden="1" XYZ="1.27799112409286,0.987420183949562,1.70901205975911" Connections="692" ForcefieldType="h1" Charge="0.053" Components="H" Visible="0">
							<Properties Force="-3.28913829259667,266.626676604105,-741.936129807375" RelativeVelocity="-0.46153152938888,0.461879907675622,0.106207498799988"/>
						</Atom3d>
						<Bond ID="692" Mapping="409" Parent="37" Hidden="1" Connects="682,691" Visible="0"/>
						<Atom3d ID="693" HasProperties="1" Mapping="409" Parent="37" UserID="151" DisplayStyle="Line" Hidden="1" XYZ="1.32338647618332,0.944867604274349,1.79646199460064" Connections="694" ForcefieldType="h1" Charge="0.053" Components="H" Visible="0">
							<Properties Force="-101.552371118132,-494.506074962098,-47.37588110159" RelativeVelocity="0.629598425460576,-0.222925557314436,-0.37729401441423"/>
						</Atom3d>
						<Bond ID="694" Mapping="409" Parent="37" Hidden="1" Connects="683,693" Visible="0"/>
						<Atom3d ID="695" HasProperties="1" Mapping="409" Parent="37" UserID="152" DisplayStyle="Line" Hidden="1" XYZ="1.35475180180035,0.973881464774749,1.75307636092138" Connections="696" ForcefieldType="h1" Charge="0.053" Components="H" Visible="0">
							<Properties Force="475.663598396127,468.213175922843,-203.944781992538" RelativeVelocity="0.508451377546645,0.229628023824467,0.460060376468016"/>
						</Atom3d>
						<Bond ID="696" Mapping="409" Parent="37" Hidden="1" Connects="683,695" Visible="0"/>
						<Atom3d ID="697" HasProperties="1" Mapping="409" Parent="37" UserID="153" DisplayStyle="Line" Hidden="1" XYZ="1.35320297000603,0.897887514135291,1.73675793207497" Connections="698" ForcefieldType="h1o" Charge="0.41" Components="H" Visible="0">
							<Properties Force="-536.651446009951,-17.0640740633107,-340.953260392763" RelativeVelocity="-0.201234961558898,0.167547115471469,0.923851813534587"/>
						</Atom3d>
						<Bond ID="698" Mapping="409" Parent="37" Hidden="1" Connects="685,697" Visible="0"/>
						<Molecule ID="37" Mapping="409" Parent="2" Children="ci(18):17+682,4490" Name="Sketch 24" XYZ="0.189131116670641,0.113478669996464,0" Visible="0"/>
						<Atom3d ID="699" HasProperties="1" Mapping="409" Parent="39" UserID="154" DisplayStyle="Line" XYZ="0.916566788779784,1.27816878571959,1.0619719213028" Connections="701,705,707,709" ForcefieldType="c4" Charge="-0.159" Components="C" Visible="0">
							<Properties Force="-169.229240751436,598.966378901139,-293.096982606682" RelativeVelocity="0.0936091303410165,-0.25185430756732,-0.345743176135966"/>
						</Atom3d>
						<Atom3d ID="700" HasProperties="1" Mapping="409" Parent="39" UserID="155" DisplayStyle="Line" XYZ="0.934576636216619,1.23101535224359,1.07543564709392" Connections="701,703,711,713" ForcefieldType="c4o" Charge="0.054" Components="C" Visible="0">
							<Properties Force="1490.92280043916,-1302.19464036751,697.56720912185" RelativeVelocity="-0.0502584409436119,-0.144802303621713,-0.166750733610993"/>
						</Atom3d>
						<Bond ID="701" Mapping="409" Parent="39" Connects="699,700" Visible="0"/>
						<Atom3d ID="702" HasProperties="1" Mapping="409" Parent="39" UserID="156" DisplayStyle="Line" XYZ="0.956402959815271,1.20555816028589,1.03672658020065" Connections="703,715" ForcefieldType="o2h" Charge="-0.57" Components="O" Visible="0">
							<Properties Force="-631.976910104818,617.18970684864,556.727617234875" RelativeVelocity="0.0663102205429332,-0.161277896408468,0.0287134639853087"/>
						</Atom3d>
						<Bond ID="703" Mapping="409" Parent="39" Connects="700,702" Visible="0"/>
						<Atom3d ID="704" HasProperties="1" Mapping="409" Parent="39" UserID="157" DisplayStyle="Line" Hidden="1" XYZ="0.941766113984294,1.3088937975705,1.06435997983754" Connections="705" ForcefieldType="h1" Charge="0.053" Components="H" Visible="0">
							<Properties Force="-255.501286743501,-518.060554721689,-363.105112290048" RelativeVelocity="0.0605387260407214,0.635175198062384,-0.627376407184567"/>
						</Atom3d>
						<Bond ID="705" Mapping="409" Parent="39" Hidden="1" Connects="699,704" Visible="0"/>
						<Atom3d ID="706" HasProperties="1" Mapping="409" Parent="39" UserID="158" DisplayStyle="Line" Hidden="1" XYZ="0.887813542450233,1.28728747678354,1.08537445739592" Connections="707" ForcefieldType="h1" Charge="0.053" Components="H" Visible="0">
							<Properties Force="-273.833884456675,204.167491000703,311.794203746304" RelativeVelocity="-0.306243168324988,0.356463703651819,0.0172384189078477"/>
						</Atom3d>
						<Bond ID="707" Mapping="409" Parent="39" Hidden="1" Connects="699,706" Visible="0"/>
						<Atom3d ID="708" HasProperties="1" Mapping="409" Parent="39" UserID="159" DisplayStyle="Line" Hidden="1" XYZ="0.898975993915116,1.27261010235883,1.02731411286987" Connections="709" ForcefieldType="h1" Charge="0.053" Components="H" Visible="0">
							<Properties Force="355.270968732836,474.927704911522,60.4787852288507" RelativeVelocity="-0.0891341839269069,0.269894370038225,-1.29957566153305"/>
						</Atom3d>
						<Bond ID="709" Mapping="409" Parent="39" Hidden="1" Connects="699,708" Visible="0"/>
						<Atom3d ID="710" HasProperties="1" Mapping="409" Parent="39" UserID="160" DisplayStyle="Line" Hidden="1" XYZ="0.906382591526906,1.20907319479198,1.09023184292727" Connections="711" ForcefieldType="h1" Charge="0.053" Components="H" Visible="0">
							<Properties Force="-302.865683005004,-74.0559124908219,-129.873998486559" RelativeVelocity="-0.143175804567041,0.6933020971612,0.726253607966485"/>
						</Atom3d>
						<Bond ID="711" Mapping="409" Parent="39" Hidden="1" Connects="700,710" Visible="0"/>
						<Atom3d ID="712" HasProperties="1" Mapping="409" Parent="39" UserID="161" DisplayStyle="Line" Hidden="1" XYZ="0.960830583520469,1.22896609054952,1.1049202971346" Connections="713" ForcefieldType="h1" Charge="0.053" Components="H" Visible="0">
							<Properties Force="-184.856792345143,412.183461442965,-347.185939108692" RelativeVelocity="0.311319311697008,-0.420041710031087,0.997946932494688"/>
						</Atom3d>
						<Bond ID="713" Mapping="409" Parent="39" Hidden="1" Connects="700,712" Visible="0"/>
						<Atom3d ID="714" HasProperties="1" Mapping="409" Parent="39" UserID="162" DisplayStyle="Line" Hidden="1" XYZ="0.927255376657839,1.20072291076058,1.02015811147833" Connections="715" ForcefieldType="h1o" Charge="0.41" Components="H" Visible="0">
							<Properties Force="43.7047408926412,-290.719064667021,-611.376783930762" RelativeVelocity="-0.53156715004132,0.424599224125362,0.267802367146746"/>
						</Atom3d>
						<Bond ID="715" Mapping="409" Parent="39" Hidden="1" Connects="702,714" Visible="0"/>
						<Molecule ID="39" Mapping="409" Parent="2" Children="ci(18):17+699,4491" Name="Sketch 24" XYZ="0.189131116670641,0.113478669996464,0" Visible="0"/>
						<Atom3d ID="716" HasProperties="1" Mapping="409" Parent="41" UserID="163" DisplayStyle="Line" XYZ="1.34229082523146,1.04767629257944,1.33846976999454" Connections="718,722,724,726" ForcefieldType="c4" Charge="-0.159" Components="C" Visible="0">
							<Properties Force="991.10817372685,371.330628627722,-347.946065622288" RelativeVelocity="0.0913952565527556,-0.184536852186622,0.426886258730435"/>
						</Atom3d>
						<Atom3d ID="717" HasProperties="1" Mapping="409" Parent="41" UserID="164" DisplayStyle="Line" XYZ="1.3651928753812,1.0188836812955,1.37700522645907" Connections="718,720,728,730" ForcefieldType="c4o" Charge="0.054" Components="C" Visible="0">
							<Properties Force="1182.84749248746,-832.960425793331,380.98137568983" RelativeVelocity="-0.188954944365217,-0.100489469060607,-0.286618112179426"/>
						</Atom3d>
						<Bond ID="718" Mapping="409" Parent="41" Connects="716,717" Visible="0"/>
						<Atom3d ID="719" HasProperties="1" Mapping="409" Parent="41" UserID="165" DisplayStyle="Line" XYZ="1.33224436150642,1.01055397939019,1.41402941054398" Connections="720,732" ForcefieldType="o2h" Charge="-0.57" Components="O" Visible="0">
							<Properties Force="-348.776480105294,673.98680597166,-459.698342870819" RelativeVelocity="-0.19261936436272,0.219840682573789,0.0602590515884105"/>
						</Atom3d>
						<Bond ID="720" Mapping="409" Parent="41" Connects="717,719" Visible="0"/>
						<Atom3d ID="721" HasProperties="1" Mapping="409" Parent="41" UserID="166" DisplayStyle="Line" Hidden="1" XYZ="1.36825268886929,1.05491162714512,1.30710137474509" Connections="722" ForcefieldType="h1" Charge="0.053" Components="H" Visible="0">
							<Properties Force="-873.977107746411,-328.058840504705,777.465779934931" RelativeVelocity="0.263824711520689,0.614822453864141,1.34287668281185"/>
						</Atom3d>
						<Bond ID="722" Mapping="409" Parent="41" Hidden="1" Connects="716,721" Visible="0"/>
						<Atom3d ID="723" HasProperties="1" Mapping="409" Parent="41" UserID="167" DisplayStyle="Line" Hidden="1" XYZ="1.33354377640766,1.08204549582324,1.35398359848166" Connections="724" ForcefieldType="h1" Charge="0.053" Components="H" Visible="0">
							<Properties Force="-185.281527871641,69.8299362211704,-104.918246250337" RelativeVelocity="-0.0278263831626164,-0.490688764926863,0.225360025588761"/>
						</Atom3d>
						<Bond ID="724" Mapping="409" Parent="41" Hidden="1" Connects="716,723" Visible="0"/>
						<Atom3d ID="725" HasProperties="1" Mapping="409" Parent="41" UserID="168" DisplayStyle="Line" Hidden="1" XYZ="1.31042914046753,1.02868278121694,1.32857168933365" Connections="726" ForcefieldType="h1" Charge="0.053" Components="H" Visible="0">
							<Properties Force="-142.211134403307,98.9242660548475,-316.770550726207" RelativeVelocity="0.125477811109576,-0.115627618193455,-0.246485032674878"/>
						</Atom3d>
						<Bond ID="726" Mapping="409" Parent="41" Hidden="1" Connects="716,725" Visible="0"/>
						<Atom3d ID="727" HasProperties="1" Mapping="409" Parent="41" UserID="169" DisplayStyle="Line" Hidden="1" XYZ="1.39833313461799,1.03604216131754,1.39202376706694" Connections="728" ForcefieldType="h1" Charge="0.053" Components="H" Visible="0">
							<Properties Force="-601.93887897414,-102.121529013495,-298.122252124256" RelativeVelocity="-0.0185200260073183,0.0858393680959218,0.680063185418258"/>
						</Atom3d>
						<Bond ID="728" Mapping="409" Parent="41" Hidden="1" Connects="717,727" Visible="0"/>
						<Atom3d ID="729" HasProperties="1" Mapping="409" Parent="41" UserID="170" DisplayStyle="Line" Hidden="1" XYZ="1.37870460399002,0.983444438907492,1.36307418293379" Connections="730" ForcefieldType="h1" Charge="0.053" Components="H" Visible="0">
							<Properties Force="-333.721623075237,618.047165779198,129.890212671169" RelativeVelocity="-0.261776916840924,0.400531836591802,-0.199814187331752"/>
						</Atom3d>
						<Bond ID="730" Mapping="409" Parent="41" Hidden="1" Connects="717,729" Visible="0"/>
						<Atom3d ID="731" HasProperties="1" Mapping="409" Parent="41" UserID="171" DisplayStyle="Line" Hidden="1" XYZ="1.34284573197693,0.984834580402173,1.43246065899464" Connections="732" ForcefieldType="h1o" Charge="0.41" Components="H" Visible="0">
							<Properties Force="310.588381877544,-399.938268851312,259.844686906587" RelativeVelocity="0.33225544363753,-0.426760391375867,-0.272579872839633"/>
						</Atom3d>
						<Bond ID="732" Mapping="409" Parent="41" Hidden="1" Connects="719,731" Visible="0"/>
						<Molecule ID="41" Mapping="409" Parent="2" Children="ci(18):17+716,4492" Name="Sketch 24" XYZ="0.189131116670641,0.113478669996464,0" Visible="0"/>
						<Atom3d ID="733" HasProperties="1" Mapping="409" Parent="43" UserID="172" DisplayStyle="Line" XYZ="-0.10082506059682,-1.44807473609959,0.752007276758744" Connections="735,739,741,743" ForcefieldType="c4" Charge="-0.159" Components="C" Visible="0">
							<Properties Force="7.89890507865981,795.384241408546,-472.669085033106" RelativeVelocity="-0.0908943105585851,-0.106175445939177,0.232919849588269"/>
						</Atom3d>
						<Atom3d ID="734" HasProperties="1" Mapping="409" Parent="43" UserID="173" DisplayStyle="Line" XYZ="-0.0911544395637274,-1.4424623217035,0.802584256941248" Connections="735,737,745,747" ForcefieldType="c4o" Charge="0.054" Components="C" Visible="0">
							<Properties Force="-278.092390020555,846.707115732381,1638.52370171069" RelativeVelocity="0.00171551999794659,0.292595751020922,-0.018279210062601"/>
						</Atom3d>
						<Bond ID="735" Mapping="409" Parent="43" Connects="733,734" Visible="0"/>
						<Atom3d ID="736" HasProperties="1" Mapping="409" Parent="43" UserID="174" DisplayStyle="Line" XYZ="-0.0637170170668934,-1.47908206647666,0.819507369180423" Connections="737,749" ForcefieldType="o2h" Charge="-0.57" Components="O" Visible="0">
							<Properties Force="1173.33211847635,-1082.87254544713,-377.846443600056" RelativeVelocity="0.0785559415038464,-0.180573768885422,0.121837051730467"/>
						</Atom3d>
						<Bond ID="737" Mapping="409" Parent="43" Connects="734,736" Visible="0"/>
						<Atom3d ID="738" HasProperties="1" Mapping="409" Parent="43" UserID="175" DisplayStyle="Line" Hidden="1" XYZ="-0.0664867997836083,-1.43867960754067,0.735848733498817" Connections="739" ForcefieldType="h1" Charge="0.053" Components="H" Visible="0">
							<Properties Force="-268.005336211601,-346.40720512901,-393.476927326695" RelativeVelocity="-0.423227447779744,0.544852951448467,-0.530131037272076"/>
						</Atom3d>
						<Bond ID="739" Mapping="409" Parent="43" Hidden="1" Connects="733,738" Visible="0"/>
						<Atom3d ID="740" HasProperties="1" Mapping="409" Parent="43" UserID="176" DisplayStyle="Line" Hidden="1" XYZ="-0.127727406467992,-1.42305174885761,0.739472082521184" Connections="741" ForcefieldType="h1" Charge="0.053" Components="H" Visible="0">
							<Properties Force="73.1499385857276,58.4947088303862,-34.5799782192565" RelativeVelocity="-0.282604996122603,-0.491523673341967,-0.784024176100068"/>
						</Atom3d>
						<Bond ID="741" Mapping="409" Parent="43" Hidden="1" Connects="733,740" Visible="0"/>
						<Atom3d ID="742" HasProperties="1" Mapping="409" Parent="43" UserID="177" DisplayStyle="Line" Hidden="1" XYZ="-0.113930660898718,-1.48285502387282,0.744228553357307" Connections="743" ForcefieldType="h1" Charge="0.053" Components="H" Visible="0">
							<Properties Force="97.3234199832516,-471.738302516382,-192.792022677544" RelativeVelocity="-0.231153895442306,0.358958937962847,-0.017468912032549"/>
						</Atom3d>
						<Bond ID="743" Mapping="409" Parent="43" Hidden="1" Connects="733,742" Visible="0"/>
						<Atom3d ID="744" HasProperties="1" Mapping="409" Parent="43" UserID="178" DisplayStyle="Line" Hidden="1" XYZ="-0.12131002020174,-1.44338351234368,0.827377482507855" Connections="745" ForcefieldType="h1" Charge="0.053" Components="H" Visible="0">
							<Properties Force="-151.119274624451,171.270754649803,-423.859651479928" RelativeVelocity="-0.529570527939387,-0.0394502905627694,-0.399606943323309"/>
						</Atom3d>
						<Bond ID="745" Mapping="409" Parent="43" Hidden="1" Connects="734,744" Visible="0"/>
						<Atom3d ID="746" HasProperties="1" Mapping="409" Parent="43" UserID="179" DisplayStyle="Line" Hidden="1" XYZ="-0.0716796075315884,-1.40908374669522,0.810692860507106" Connections="747" ForcefieldType="h1" Charge="0.053" Components="H" Visible="0">
							<Properties Force="-258.632145936654,-62.4723179523917,-267.717653726118" RelativeVelocity="-0.207682133751558,0.454649986266116,0.423677058022494"/>
						</Atom3d>
						<Bond ID="747" Mapping="409" Parent="43" Hidden="1" Connects="734,746" Visible="0"/>
						<Atom3d ID="748" HasProperties="1" Mapping="409" Parent="43" UserID="180" DisplayStyle="Line" Hidden="1" XYZ="-0.0424547160512394,-1.48682148612843,0.79272011048797" Connections="749" ForcefieldType="h1o" Charge="0.41" Components="H" Visible="0">
							<Properties Force="-249.913958714029,98.5819522623439,602.908502525057" RelativeVelocity="0.372667434929487,0.157138939107618,0.00265729732948084"/>
						</Atom3d>
						<Bond ID="749" Mapping="409" Parent="43" Hidden="1" Connects="736,748" Visible="0"/>
						<Molecule ID="43" Mapping="409" Parent="2" Children="ci(18):17+733,4493" Name="Sketch 24" XYZ="-0.215003167202378,0.0830599593646324,-6.64249045817403e-017" Visible="0"/>
						<Atom3d ID="750" HasProperties="1" Mapping="409" Parent="45" UserID="181" DisplayStyle="Line" XYZ="0.670200340150934,0.268985861661083,-0.368514649904034" Connections="752,756,758,760" ForcefieldType="c4" Charge="-0.159" Components="C" Visible="0">
							<Properties Force="-387.652731095507,31.9700306873464,-81.4431938860541" RelativeVelocity="-0.00530256966746829,0.367861696319819,0.240374304876599"/>
						</Atom3d>
						<Atom3d ID="751" HasProperties="1" Mapping="409" Parent="45" UserID="182" DisplayStyle="Line" XYZ="0.720833819299959,0.257538746734591,-0.378931572262346" Connections="752,754,762,764" ForcefieldType="c4o" Charge="0.054" Components="C" Visible="0">
							<Properties Force="-55.7377511076294,179.791014964594,1112.64544814742" RelativeVelocity="-0.132953778314504,0.120310332873304,-0.0515458821579993"/>
						</Atom3d>
						<Bond ID="752" Mapping="409" Parent="45" Connects="750,751" Visible="0"/>
						<Atom3d ID="753" HasProperties="1" Mapping="409" Parent="45" UserID="183" DisplayStyle="Line" XYZ="0.725479322907945,0.210787194182783,-0.36214764448981" Connections="754,766" ForcefieldType="o2h" Charge="-0.57" Components="O" Visible="0">
							<Properties Force="42.5887914011276,-130.987522162695,228.629377696545" RelativeVelocity="0.113276454852585,0.00875674045502456,-0.107201192425863"/>
						</Atom3d>
						<Bond ID="754" Mapping="409" Parent="45" Connects="751,753" Visible="0"/>
						<Atom3d ID="755" HasProperties="1" Mapping="409" Parent="45" UserID="184" DisplayStyle="Line" Hidden="1" XYZ="0.66031490481586,0.266254215401072,-0.33143277050255" Connections="756" ForcefieldType="h1" Charge="0.053" Components="H" Visible="0">
							<Properties Force="271.99902914714,-122.959833371212,304.549246380507" RelativeVelocity="0.472893174803452,-0.347126454195128,0.0376304936420633"/>
						</Atom3d>
						<Bond ID="756" Mapping="409" Parent="45" Hidden="1" Connects="750,755" Visible="0"/>
						<Atom3d ID="757" HasProperties="1" Mapping="409" Parent="45" UserID="185" DisplayStyle="Line" Hidden="1" XYZ="0.647139450506409,0.244409245882721,-0.386708702336372" Connections="758" ForcefieldType="h1" Charge="0.053" Components="H" Visible="0">
							<Properties Force="-158.594503010098,-207.330910049968,-258.316948890002" RelativeVelocity="0.216913842168118,0.560959557593424,0.175358771831624"/>
						</Atom3d>
						<Bond ID="758" Mapping="409" Parent="45" Hidden="1" Connects="750,757" Visible="0"/>
						<Atom3d ID="759" HasProperties="1" Mapping="409" Parent="45" UserID="186" DisplayStyle="Line" Hidden="1" XYZ="0.659750377695808,0.304005678130169,-0.378444609589664" Connections="760" ForcefieldType="h1" Charge="0.053" Components="H" Visible="0">
							<Properties Force="-76.8333751537105,527.310158972401,-285.127583273289" RelativeVelocity="-0.451130778936926,-0.101014388453651,0.149017807682432"/>
						</Atom3d>
						<Bond ID="760" Mapping="409" Parent="45" Hidden="1" Connects="750,759" Visible="0"/>
						<Atom3d ID="761" HasProperties="1" Mapping="409" Parent="45" UserID="187" DisplayStyle="Line" Hidden="1" XYZ="0.743875208591644,0.282196234218933,-0.358256145462042" Connections="762" ForcefieldType="h1" Charge="0.053" Components="H" Visible="0">
							<Properties Force="-96.7669021544747,-235.607301572123,-244.811728119921" RelativeVelocity="0.584119208125951,-1.02497041091886,0.113711838688782"/>
						</Atom3d>
						<Bond ID="762" Mapping="409" Parent="45" Hidden="1" Connects="751,761" Visible="0"/>
						<Atom3d ID="763" HasProperties="1" Mapping="409" Parent="45" UserID="188" DisplayStyle="Line" Hidden="1" XYZ="0.729675868075623,0.259903950465504,-0.415771847999002" Connections="764" ForcefieldType="h1" Charge="0.053" Components="H" Visible="0">
							<Properties Force="92.4976008295864,56.5397050006788,-553.552627699764" RelativeVelocity="0.0558014750670806,0.0535676415721768,-0.0791562585806421"/>
						</Atom3d>
						<Bond ID="764" Mapping="409" Parent="45" Hidden="1" Connects="751,763" Visible="0"/>
						<Atom3d ID="765" HasProperties="1" Mapping="409" Parent="45" UserID="189" DisplayStyle="Line" Hidden="1" XYZ="0.758801158412431,0.205589862216125,-0.360868115872328" Connections="766" ForcefieldType="h1o" Charge="0.41" Components="H" Visible="0">
							<Properties Force="280.313544533276,-147.121904170828,-174.294765149552" RelativeVelocity="-0.370614316904825,-0.478927770591197,-0.16293125099974"/>
						</Atom3d>
						<Bond ID="766" Mapping="409" Parent="45" Hidden="1" Connects="753,765" Visible="0"/>
						<Molecule ID="45" Mapping="409" Parent="2" Children="ci(18):17+750,4494" Name="Sketch 24" XYZ="-0.398053574465825,-0.210725200158705,0" Visible="0"/>
						<Atom3d ID="767" HasProperties="1" Mapping="409" Parent="47" UserID="190" DisplayStyle="Line" XYZ="0.354872414790146,0.955929428905086,-0.737846219275813" Connections="769,773,775,777" ForcefieldType="c4" Charge="-0.159" Components="C" Visible="0">
							<Properties Force="-542.406412046424,124.906558316758,155.220755556901" RelativeVelocity="0.145494419692189,0.139555098905094,-0.00575596297800981"/>
						</Atom3d>
						<Atom3d ID="768" HasProperties="1" Mapping="409" Parent="47" UserID="191" DisplayStyle="Line" XYZ="0.329813230227702,0.921104036133413,-0.768873644357562" Connections="769,771,779,781" ForcefieldType="c4o" Charge="0.054" Components="C" Visible="0">
							<Properties Force="-1131.97505780169,-1190.64174756482,-171.395927739988" RelativeVelocity="0.190090495131954,0.186259939022367,0.0254665355036274"/>
						</Atom3d>
						<Bond ID="769" Mapping="409" Parent="47" Connects="767,768" Visible="0"/>
						<Atom3d ID="770" HasProperties="1" Mapping="409" Parent="47" UserID="192" DisplayStyle="Line" XYZ="0.278899772981704,0.919567308129931,-0.757683134656707" Connections="771,783" ForcefieldType="o2h" Charge="-0.57" Components="O" Visible="0">
							<Properties Force="934.491521447825,141.184088830216,230.377418192248" RelativeVelocity="-0.130750590617281,-0.140208731875157,0.0743484597920688"/>
						</Atom3d>
						<Bond ID="771" Mapping="409" Parent="47" Connects="768,770" Visible="0"/>
						<Atom3d ID="772" HasProperties="1" Mapping="409" Parent="47" UserID="193" DisplayStyle="Line" Hidden="1" XYZ="0.386474080699207,0.970843049463316,-0.753361679208885" Connections="773" ForcefieldType="h1" Charge="0.053" Components="H" Visible="0">
							<Properties Force="204.741205741095,132.855407210602,-175.415027832654" RelativeVelocity="-0.316665900055299,0.0841915777549316,-1.11801670345404"/>
						</Atom3d>
						<Bond ID="773" Mapping="409" Parent="47" Hidden="1" Connects="767,772" Visible="0"/>
						<Atom3d ID="774" HasProperties="1" Mapping="409" Parent="47" UserID="194" DisplayStyle="Line" Hidden="1" XYZ="0.365130400087702,0.941170197189843,-0.703521482715772" Connections="775" ForcefieldType="h1" Charge="0.053" Components="H" Visible="0">
							<Properties Force="-154.594866440966,83.5656387374874,44.9797812926531" RelativeVelocity="-0.622496982320512,0.375945752317292,0.00217693827930435"/>
						</Atom3d>
						<Bond ID="775" Mapping="409" Parent="47" Hidden="1" Connects="767,774" Visible="0"/>
						<Atom3d ID="776" HasProperties="1" Mapping="409" Parent="47" UserID="195" DisplayStyle="Line" Hidden="1" XYZ="0.327776268951451,0.984341767990611,-0.734135318037802" Connections="777" ForcefieldType="h1" Charge="0.053" Components="H" Visible="0">
							<Properties Force="450.820372170376,-98.8638690282098,188.464878936235" RelativeVelocity="1.17029403660675,0.272200762834819,0.0681074493554939"/>
						</Atom3d>
						<Bond ID="777" Mapping="409" Parent="47" Hidden="1" Connects="767,776" Visible="0"/>
						<Atom3d ID="778" HasProperties="1" Mapping="409" Parent="47" UserID="196" DisplayStyle="Line" Hidden="1" XYZ="0.341345182290441,0.884152883741661,-0.770734471010185" Connections="779" ForcefieldType="h1" Charge="0.053" Components="H" Visible="0">
							<Properties Force="314.76501510577,-39.8168846724458,667.222802389276" RelativeVelocity="-0.299109382963757,-0.456264748084791,-0.450315053853064"/>
						</Atom3d>
						<Bond ID="779" Mapping="409" Parent="47" Hidden="1" Connects="768,778" Visible="0"/>
						<Atom3d ID="780" HasProperties="1" Mapping="409" Parent="47" UserID="197" DisplayStyle="Line" Hidden="1" XYZ="0.335011175471717,0.927813164044462,-0.805738613805445" Connections="781" ForcefieldType="h1" Charge="0.053" Components="H" Visible="0">
							<Properties Force="-116.936501692984,730.328328049449,-592.266071059342" RelativeVelocity="0.0154173874207904,-0.124307454093274,0.311551795018098"/>
						</Atom3d>
						<Bond ID="781" Mapping="409" Parent="47" Hidden="1" Connects="768,780" Visible="0"/>
						<Atom3d ID="782" HasProperties="1" Mapping="409" Parent="47" UserID="198" DisplayStyle="Line" Hidden="1" XYZ="0.267798164247865,0.887794522297344,-0.764896666553636" Connections="783" ForcefieldType="h1o" Charge="0.41" Components="H" Visible="0">
							<Properties Force="165.661232577692,393.326993982229,-176.285941142186" RelativeVelocity="-0.941723704149545,0.204312625294424,-0.442474772056577"/>
						</Atom3d>
						<Bond ID="783" Mapping="409" Parent="47" Hidden="1" Connects="770,782" Visible="0"/>
						<Molecule ID="47" Mapping="409" Parent="2" Children="ci(18):17+767,4495" Name="Sketch 24" XYZ="0.189131116670641,0.113478669996464,0" Visible="0"/>
						<Atom3d ID="784" HasProperties="1" Mapping="409" Parent="49" UserID="199" DisplayStyle="Line" XYZ="1.17688795741968,0.601965173403289,1.05522338548045" Connections="786,790,792,794" ForcefieldType="c4" Charge="-0.159" Components="C" Visible="0">
							<Properties Force="659.981510622157,-1046.43103595199,-421.82754530553" RelativeVelocity="0.00995727224466593,-0.116748489006365,-0.0793889131861598"/>
						</Atom3d>
						<Atom3d ID="785" HasProperties="1" Mapping="409" Parent="49" UserID="200" DisplayStyle="Line" XYZ="1.14851484025809,0.647285027791418,1.04938350189198" Connections="786,788,796,798" ForcefieldType="c4o" Charge="0.054" Components="C" Visible="0">
							<Properties Force="314.988458368732,-30.3259470667454,301.979439426957" RelativeVelocity="-0.0547687762253762,0.0465221561745553,0.0406469227319578"/>
						</Atom3d>
						<Bond ID="786" Mapping="409" Parent="49" Connects="784,785" Visible="0"/>
						<Atom3d ID="787" HasProperties="1" Mapping="409" Parent="49" UserID="201" DisplayStyle="Line" XYZ="1.11917816978768,0.653952889983939,1.08950181624625" Connections="788,800" ForcefieldType="o2h" Charge="-0.57" Components="O" Visible="0">
							<Properties Force="490.715775728897,-69.636725184559,1087.22362947483" RelativeVelocity="0.0925830542534126,-0.051827389297869,-0.0293447188758267"/>
						</Atom3d>
						<Bond ID="788" Mapping="409" Parent="49" Connects="785,787" Visible="0"/>
						<Atom3d ID="789" HasProperties="1" Mapping="409" Parent="49" UserID="202" DisplayStyle="Line" Hidden="1" XYZ="1.20609455816517,0.592812598433298,1.02823378327943" Connections="790" ForcefieldType="h1" Charge="0.053" Components="H" Visible="0">
							<Properties Force="-881.442000544954,438.335562720272,319.927946534383" RelativeVelocity="-0.592691768772961,0.553795502837407,0.433669629967523"/>
						</Atom3d>
						<Bond ID="790" Mapping="409" Parent="49" Hidden="1" Connects="784,789" Visible="0"/>
						<Atom3d ID="791" HasProperties="1" Mapping="409" Parent="49" UserID="203" DisplayStyle="Line" Hidden="1" XYZ="1.15403932776282,0.569934736948866,1.05778960458313" Connections="792" ForcefieldType="h1" Charge="0.053" Components="H" Visible="0">
							<Properties Force="94.2330010161948,326.71779939111,-54.354439648968" RelativeVelocity="-0.10668928170804,-0.0640641211892021,-0.379091150133664"/>
						</Atom3d>
						<Bond ID="792" Mapping="409" Parent="49" Hidden="1" Connects="784,791" Visible="0"/>
						<Atom3d ID="793" HasProperties="1" Mapping="409" Parent="49" UserID="204" DisplayStyle="Line" Hidden="1" XYZ="1.1980400051878,0.602135169591361,1.08784865490774" Connections="794" ForcefieldType="h1" Charge="0.053" Components="H" Visible="0">
							<Properties Force="-211.253851092336,245.213047002544,184.438622467334" RelativeVelocity="0.532542098224621,1.41014709658969,-0.214983280076455"/>
						</Atom3d>
						<Bond ID="794" Mapping="409" Parent="49" Hidden="1" Connects="784,793" Visible="0"/>
						<Atom3d ID="795" HasProperties="1" Mapping="409" Parent="49" UserID="205" DisplayStyle="Line" Hidden="1" XYZ="1.12289066001087,0.648158270799247,1.02018445443324" Connections="796" ForcefieldType="h1" Charge="0.053" Components="H" Visible="0">
							<Properties Force="365.289337313316,-108.877673516529,-127.274383161868" RelativeVelocity="-0.309342917874456,0.572979100286129,-0.0325584321797"/>
						</Atom3d>
						<Bond ID="796" Mapping="409" Parent="49" Hidden="1" Connects="785,795" Visible="0"/>
						<Atom3d ID="797" HasProperties="1" Mapping="409" Parent="49" UserID="206" DisplayStyle="Line" Hidden="1" XYZ="1.17452347829299,0.676402473127041,1.04619837709039" Connections="798" ForcefieldType="h1" Charge="0.053" Components="H" Visible="0">
							<Properties Force="-298.585948717066,41.8089821044463,-109.797201085034" RelativeVelocity="-0.210994531311778,-0.395753703287065,-0.463647965302588"/>
						</Atom3d>
						<Bond ID="798" Mapping="409" Parent="49" Hidden="1" Connects="785,797" Visible="0"/>
						<Atom3d ID="799" HasProperties="1" Mapping="409" Parent="49" UserID="207" DisplayStyle="Line" Hidden="1" XYZ="1.1398496130401,0.652490415803974,1.11834550345706" Connections="800" ForcefieldType="h1o" Charge="0.41" Components="H" Visible="0">
							<Properties Force="-549.959450552685,48.5226917333021,-907.349340993314" RelativeVelocity="-0.632854223487516,0.264701097266177,0.180393147099969"/>
						</Atom3d>
						<Bond ID="800" Mapping="409" Parent="49" Hidden="1" Connects="787,799" Visible="0"/>
						<Molecule ID="49" Mapping="409" Parent="2" Children="ci(18):17+784,4496" Name="Sketch 24" XYZ="0.189131116670641,0.113478669996464,0" Visible="0"/>
						<Atom3d ID="801" HasProperties="1" Mapping="409" Parent="51" UserID="208" DisplayStyle="Line" XYZ="0.0591395755539726,0.951988847710236,0.838791055854331" Connections="803,807,809,811" ForcefieldType="c4" Charge="-0.159" Components="C">
							<Properties Force="496.045352979483,-678.550563897433,296.257338790367" RelativeVelocity="0.1372959282619,0.105635066734687,0.32617332699409"/>
						</Atom3d>
						<Atom3d ID="802" HasProperties="1" Mapping="409" Parent="51" UserID="209" DisplayStyle="Line" XYZ="0.0637614083838756,0.985256285416747,0.797063850144944" Connections="803,805,813,815" ForcefieldType="c4o" Charge="0.054" Components="C">
							<Properties Force="926.429858697282,-49.2264045032122,174.068728077777" RelativeVelocity="-0.214370631045428,0.0464599160161757,-0.0870242696819036"/>
						</Atom3d>
						<Bond ID="803" Mapping="409" Parent="51" Connects="801,802"/>
						<Atom3d ID="804" HasProperties="1" Mapping="409" Parent="51" UserID="210" DisplayStyle="Line" XYZ="0.0217837204368056,0.984438606545809,0.768413281822862" Connections="805,817" ForcefieldType="o2h" Charge="-0.57" Components="O">
							<Properties Force="994.819281465121,-738.399747439666,407.906612970167" RelativeVelocity="-0.0855746240745895,0.110694441413651,-0.0741606925387417"/>
						</Atom3d>
						<Bond ID="805" Mapping="409" Parent="51" Connects="802,804"/>
						<Atom3d ID="806" HasProperties="1" Mapping="409" Parent="51" UserID="211" DisplayStyle="Line" Hidden="1" XYZ="0.0882222428889926,0.953784137497025,0.865829557934692" Connections="807" ForcefieldType="h1" Charge="0.053" Components="H">
							<Properties Force="-298.258897769152,360.854345902391,-381.745546040083" RelativeVelocity="-0.833675688524615,0.0309675964995976,-0.726667378927706"/>
						</Atom3d>
						<Bond ID="807" Mapping="409" Parent="51" Hidden="1" Connects="801,806"/>
						<Atom3d ID="808" HasProperties="1" Mapping="409" Parent="51" UserID="212" DisplayStyle="Line" Hidden="1" XYZ="0.0606485068678296,0.913976358050119,0.829132669518679" Connections="809" ForcefieldType="h1" Charge="0.053" Components="H">
							<Properties Force="-259.670691721142,234.384487032287,-179.430417029523" RelativeVelocity="0.842359944250846,0.0161886773412616,0.839174047355654"/>
						</Atom3d>
						<Bond ID="809" Mapping="409" Parent="51" Hidden="1" Connects="801,808"/>
						<Atom3d ID="810" HasProperties="1" Mapping="409" Parent="51" UserID="213" DisplayStyle="Line" Hidden="1" XYZ="0.0259926960561166,0.959537995509218,0.856347791736645" Connections="811" ForcefieldType="h1" Charge="0.053" Components="H">
							<Properties Force="-263.046680177681,-55.159850554257,194.845112264014" RelativeVelocity="0.436254089274249,0.410434455967297,-0.654400604109806"/>
						</Atom3d>
						<Bond ID="811" Mapping="409" Parent="51" Hidden="1" Connects="801,810"/>
						<Atom3d ID="812" HasProperties="1" Mapping="409" Parent="51" UserID="214" DisplayStyle="Line" Hidden="1" XYZ="0.0997580562598466,0.977265933220163,0.778111789442782" Connections="813" ForcefieldType="h1" Charge="0.053" Components="H">
							<Properties Force="-1182.80437567584,339.355786515455,143.498548161835" RelativeVelocity="0.11740584077014,-0.062644702269418,0.0806296960139381"/>
						</Atom3d>
						<Bond ID="813" Mapping="409" Parent="51" Hidden="1" Connects="802,812"/>
						<Atom3d ID="814" HasProperties="1" Mapping="409" Parent="51" UserID="215" DisplayStyle="Line" Hidden="1" XYZ="0.0678829191463036,1.02097150872916,0.813529664688591" Connections="815" ForcefieldType="h1" Charge="0.053" Components="H">
							<Properties Force="-65.1008629679335,-179.240826756645,-324.773137855207" RelativeVelocity="-0.460542178134197,-0.0328164133583549,-0.282854930165768"/>
						</Atom3d>
						<Bond ID="815" Mapping="409" Parent="51" Hidden="1" Connects="802,814"/>
						<Atom3d ID="816" HasProperties="1" Mapping="409" Parent="51" UserID="216" DisplayStyle="Line" Hidden="1" XYZ="0.0151781425618507,1.01671630510022,0.765545620711164" Connections="817" ForcefieldType="h1o" Charge="0.41" Components="H">
							<Properties Force="-389.528516034643,721.186753411065,-438.138859214298" RelativeVelocity="-1.05351979239905,0.0710004373883272,-0.622096912201098"/>
						</Atom3d>
						<Bond ID="817" Mapping="409" Parent="51" Hidden="1" Connects="804,816"/>
						<Molecule ID="51" Mapping="409" Parent="2" Children="ci(18):17+801,4497" Name="Sketch 24" XYZ="0.189131116670641,0.113478669996464,0"/>
						<Atom3d ID="818" HasProperties="1" Mapping="409" Parent="53" UserID="217" DisplayStyle="Line" XYZ="-0.930173843171529,-0.648320571817017,0.861464447203265" Connections="820,824,826,828" ForcefieldType="c4" Charge="-0.159" Components="C" Visible="0">
							<Properties Force="-147.560830867331,-315.58047233064,-179.613699700889" RelativeVelocity="0.102921461426038,0.218844920330554,-0.0377922469307459"/>
						</Atom3d>
						<Atom3d ID="819" HasProperties="1" Mapping="409" Parent="53" UserID="218" DisplayStyle="Line" XYZ="-0.878454463954589,-0.645112238507718,0.848794882830551" Connections="820,822,830,832" ForcefieldType="c4o" Charge="0.054" Components="C" Visible="0">
							<Properties Force="879.603710300536,103.657283382843,-1381.40669331802" RelativeVelocity="-0.340757919894061,-0.134194633003846,-0.212023345994586"/>
						</Atom3d>
						<Bond ID="820" Mapping="409" Parent="53" Connects="818,819" Visible="0"/>
						<Atom3d ID="821" HasProperties="1" Mapping="409" Parent="53" UserID="219" DisplayStyle="Line" XYZ="-0.84994590649534,-0.613373643244,0.876731751384824" Connections="822,834" ForcefieldType="o2h" Charge="-0.57" Components="O" Visible="0">
							<Properties Force="-585.78512900671,-413.740517327221,141.481516211752" RelativeVelocity="0.0432010402288073,-0.0983335213555548,0.0314953176476513"/>
						</Atom3d>
						<Bond ID="822" Mapping="409" Parent="53" Connects="819,821" Visible="0"/>
						<Atom3d ID="823" HasProperties="1" Mapping="409" Parent="53" UserID="220" DisplayStyle="Line" Hidden="1" XYZ="-0.942435690974729,-0.612396739774038,0.86768346842848" Connections="824" ForcefieldType="h1" Charge="0.053" Components="H" Visible="0">
							<Properties Force="-317.108416726027,40.3942322019368,-56.4424709718171" RelativeVelocity="-0.296725217225048,-1.91719614650782,0.720588733077632"/>
						</Atom3d>
						<Bond ID="824" Mapping="409" Parent="53" Hidden="1" Connects="818,823" Visible="0"/>
						<Atom3d ID="825" HasProperties="1" Mapping="409" Parent="53" UserID="221" DisplayStyle="Line" Hidden="1" XYZ="-0.931485698493139,-0.668175960084548,0.893914681739416" Connections="826" ForcefieldType="h1" Charge="0.053" Components="H" Visible="0">
							<Properties Force="-192.656710624016,-61.9541691392788,543.356500640605" RelativeVelocity="0.0607456076027729,-0.145478637705823,-0.206404738157347"/>
						</Atom3d>
						<Bond ID="826" Mapping="409" Parent="53" Hidden="1" Connects="818,825" Visible="0"/>
						<Atom3d ID="827" HasProperties="1" Mapping="409" Parent="53" UserID="222" DisplayStyle="Line" Hidden="1" XYZ="-0.954239481824459,-0.669164422417732,0.836683851765485" Connections="828" ForcefieldType="h1" Charge="0.053" Components="H" Visible="0">
							<Properties Force="603.245700910155,592.711441530304,204.117331323613" RelativeVelocity="0.951567800877244,-0.464838784886957,1.11523781310994"/>
						</Atom3d>
						<Bond ID="828" Mapping="409" Parent="53" Hidden="1" Connects="818,827" Visible="0"/>
						<Atom3d ID="829" HasProperties="1" Mapping="409" Parent="53" UserID="223" DisplayStyle="Line" Hidden="1" XYZ="-0.873973936398109,-0.629984831464485,0.811380825910983" Connections="830" ForcefieldType="h1" Charge="0.053" Components="H" Visible="0">
							<Properties Force="-188.333434198694,-470.255779004399,750.991234400953" RelativeVelocity="0.312111310755982,0.341658941628288,-0.244266394310238"/>
						</Atom3d>
						<Bond ID="830" Mapping="409" Parent="53" Hidden="1" Connects="819,829" Visible="0"/>
						<Atom3d ID="831" HasProperties="1" Mapping="409" Parent="53" UserID="224" DisplayStyle="Line" Hidden="1" XYZ="-0.861917128281749,-0.681517910551197,0.848488130859476" Connections="832" ForcefieldType="h1" Charge="0.053" Components="H" Visible="0">
							<Properties Force="-160.5387312378,542.457850890029,-59.704375656296" RelativeVelocity="-0.10554670268248,0.442542019659813,0.18384966417792"/>
						</Atom3d>
						<Bond ID="832" Mapping="409" Parent="53" Hidden="1" Connects="819,831" Visible="0"/>
						<Atom3d ID="833" HasProperties="1" Mapping="409" Parent="53" UserID="225" DisplayStyle="Line" Hidden="1" XYZ="-0.850615031498399,-0.628148321074004,0.907563689124772" Connections="834" ForcefieldType="h1o" Charge="0.41" Components="H" Visible="0">
							<Properties Force="138.498035409797,53.7399464379274,35.6779086962376" RelativeVelocity="0.459692277345291,-0.185772058347056,0.558771239631875"/>
						</Atom3d>
						<Bond ID="834" Mapping="409" Parent="53" Hidden="1" Connects="821,833" Visible="0"/>
						<Molecule ID="53" Mapping="409" Parent="2" Children="ci(18):17+818,4498" Name="Sketch 24" XYZ="0.189131116670641,0.113478669996464,0" Visible="0"/>
						<Atom3d ID="835" HasProperties="1" Mapping="409" Parent="55" UserID="226" DisplayStyle="Line" XYZ="-0.184413707075511,1.93859030517958,1.53925988751695" Connections="837,841,843,845" ForcefieldType="c4" Charge="-0.159" Components="C" Visible="0">
							<Properties Force="1056.83206917593,175.990405603915,560.209394034147" RelativeVelocity="0.031057598468226,0.0160796411445373,0.101008525929384"/>
						</Atom3d>
						<Atom3d ID="836" HasProperties="1" Mapping="409" Parent="55" UserID="227" DisplayStyle="Line" XYZ="-0.2207255546551,1.90863054846896,1.51741345908091" Connections="837,839,847,849" ForcefieldType="c4o" Charge="0.054" Components="C" Visible="0">
							<Properties Force="1054.58108569925,-987.073854756356,-1562.75253853162" RelativeVelocity="-0.129865718608702,0.288872262594289,-0.0588735091006795"/>
						</Atom3d>
						<Bond ID="837" Mapping="409" Parent="55" Connects="835,836" Visible="0"/>
						<Atom3d ID="838" HasProperties="1" Mapping="409" Parent="55" UserID="228" DisplayStyle="Line" XYZ="-0.211361229097911,1.85879762897425,1.51984126482904" Connections="839,851" ForcefieldType="o2h" Charge="-0.57" Components="O" Visible="0">
							<Properties Force="696.956511057316,250.631312914122,328.039234950488" RelativeVelocity="-0.129994222233297,-0.212726053246917,0.0519720909300267"/>
						</Atom3d>
						<Bond ID="839" Mapping="409" Parent="55" Connects="836,838" Visible="0"/>
						<Atom3d ID="840" HasProperties="1" Mapping="409" Parent="55" UserID="229" DisplayStyle="Line" Hidden="1" XYZ="-0.150184801810641,1.9393552276156,1.51964674868293" Connections="841" ForcefieldType="h1" Charge="0.053" Components="H" Visible="0">
							<Properties Force="-293.215351051876,-264.581712549361,190.975954756983" RelativeVelocity="0.0824872266270759,0.950265526569934,0.41742790471318"/>
						</Atom3d>
						<Bond ID="841" Mapping="409" Parent="55" Hidden="1" Connects="835,840" Visible="0"/>
						<Atom3d ID="842" HasProperties="1" Mapping="409" Parent="55" UserID="230" DisplayStyle="Line" Hidden="1" XYZ="-0.178922715745142,1.92616197691314,1.57577574045862" Connections="843" ForcefieldType="h1" Charge="0.053" Components="H" Visible="0">
							<Properties Force="173.791847564928,137.883360760905,-78.1272178989798" RelativeVelocity="-0.2813416894655,-0.877725734424815,-0.185161124602582"/>
						</Atom3d>
						<Bond ID="843" Mapping="409" Parent="55" Hidden="1" Connects="835,842" Visible="0"/>
						<Atom3d ID="844" HasProperties="1" Mapping="409" Parent="55" UserID="231" DisplayStyle="Line" Hidden="1" XYZ="-0.194761681258522,1.9755731575183,1.54045146626779" Connections="845" ForcefieldType="h1" Charge="0.053" Components="H" Visible="0">
							<Properties Force="-230.30354999696,189.424428335787,87.2261860218114" RelativeVelocity="-0.392629365959501,-0.0118819953673674,0.675021291624062"/>
						</Atom3d>
						<Bond ID="845" Mapping="409" Parent="55" Hidden="1" Connects="835,844" Visible="0"/>
						<Atom3d ID="846" HasProperties="1" Mapping="409" Parent="55" UserID="232" DisplayStyle="Line" Hidden="1" XYZ="-0.224299204016039,1.92053976601526,1.48106350347849" Connections="847" ForcefieldType="h1" Charge="0.053" Components="H" Visible="0">
							<Properties Force="-23.4367668167069,-115.061854301614,-391.194739859169" RelativeVelocity="0.214437704686687,-0.467509608705602,-0.343267765556111"/>
						</Atom3d>
						<Bond ID="847" Mapping="409" Parent="55" Hidden="1" Connects="836,846" Visible="0"/>
						<Atom3d ID="848" HasProperties="1" Mapping="409" Parent="55" UserID="233" DisplayStyle="Line" Hidden="1" XYZ="-0.252688627862341,1.91351761000456,1.53227101582747" Connections="849" ForcefieldType="h1" Charge="0.053" Components="H" Visible="0">
							<Properties Force="-2132.83111446342,490.788726816276,1133.19248653909" RelativeVelocity="-0.506100968280629,-0.788015974337355,-0.375634458597536"/>
						</Atom3d>
						<Bond ID="849" Mapping="409" Parent="55" Hidden="1" Connects="836,848" Visible="0"/>
						<Atom3d ID="850" HasProperties="1" Mapping="409" Parent="55" UserID="234" DisplayStyle="Line" Hidden="1" XYZ="-0.228561212376762,1.84349210309124,1.49584419153005" Connections="851" ForcefieldType="h1o" Charge="0.41" Components="H" Visible="0">
							<Properties Force="-238.715294853219,20.4016735649095,-241.699000239894" RelativeVelocity="-0.113796436721797,-0.703921012545728,-0.478129237970481"/>
						</Atom3d>
						<Bond ID="851" Mapping="409" Parent="55" Hidden="1" Connects="838,850" Visible="0"/>
						<Molecule ID="55" Mapping="409" Parent="2" Children="ci(18):17+835,4499" Name="Sketch 24" XYZ="0.189131116670641,0.113478669996464,0" Visible="0"/>
						<Atom3d ID="852" HasProperties="1" Mapping="409" Parent="57" UserID="235" DisplayStyle="Line" XYZ="2.31531677598886,0.509433568417351,0.134949545805766" Connections="854,858,860,862" ForcefieldType="c4" Charge="-0.159" Components="C" Visible="0">
							<Properties Force="-1497.03491031545,-698.561516050218,1064.23517269525" RelativeVelocity="-0.00859417793184515,0.00106555823468566,0.154574883683874"/>
						</Atom3d>
						<Atom3d ID="853" HasProperties="1" Mapping="409" Parent="57" UserID="236" DisplayStyle="Line" XYZ="2.33808417098716,0.460836700723999,0.126230302324217" Connections="854,856,864,866" ForcefieldType="c4o" Charge="0.054" Components="C" Visible="0">
							<Properties Force="-286.267883199334,-989.948359260136,-4.25710712489739" RelativeVelocity="0.0363978743223146,0.203263102384613,0.105148847527179"/>
						</Atom3d>
						<Bond ID="854" Mapping="409" Parent="57" Connects="852,853" Visible="0"/>
						<Atom3d ID="855" HasProperties="1" Mapping="409" Parent="57" UserID="237" DisplayStyle="Line" XYZ="2.3418821458059,0.447715468048377,0.0767037048258499" Connections="856,868" ForcefieldType="o2h" Charge="-0.57" Components="O" Visible="0">
							<Properties Force="-282.433039515983,647.583714272553,507.894852202442" RelativeVelocity="0.0981340517864774,0.069647734183783,0.178400213246609"/>
						</Atom3d>
						<Bond ID="856" Mapping="409" Parent="57" Connects="853,855" Visible="0"/>
						<Atom3d ID="857" HasProperties="1" Mapping="409" Parent="57" UserID="238" DisplayStyle="Line" Hidden="1" XYZ="2.31044178122181,0.517787359693223,0.174092083243445" Connections="858" ForcefieldType="h1" Charge="0.053" Components="H" Visible="0">
							<Properties Force="349.996867309735,-288.483260090317,-584.830179295664" RelativeVelocity="-0.268121785884708,-0.608800501352959,-0.196094667179417"/>
						</Atom3d>
						<Bond ID="858" Mapping="409" Parent="57" Hidden="1" Connects="852,857" Visible="0"/>
						<Atom3d ID="859" HasProperties="1" Mapping="409" Parent="57" UserID="239" DisplayStyle="Line" Hidden="1" XYZ="2.27716939780856,0.50845541975035,0.12306335520242" Connections="860" ForcefieldType="h1" Charge="0.053" Components="H" Visible="0">
							<Properties Force="527.346503930275,-115.33582279868,-65.8024155167894" RelativeVelocity="-0.195089659236341,-0.706070018038651,0.0665750259231316"/>
						</Atom3d>
						<Bond ID="860" Mapping="409" Parent="57" Hidden="1" Connects="852,859" Visible="0"/>
						<Atom3d ID="861" HasProperties="1" Mapping="409" Parent="57" UserID="240" DisplayStyle="Line" Hidden="1" XYZ="2.32964689851634,0.54001003756683,0.119518412879006" Connections="862" ForcefieldType="h1" Charge="0.053" Components="H" Visible="0">
							<Properties Force="761.480684398582,614.745065417033,-586.579736355602" RelativeVelocity="-0.242115096263164,-0.226424019726141,-0.273083728280699"/>
						</Atom3d>
						<Bond ID="862" Mapping="409" Parent="57" Hidden="1" Connects="852,861" Visible="0"/>
						<Atom3d ID="863" HasProperties="1" Mapping="409" Parent="57" UserID="241" DisplayStyle="Line" Hidden="1" XYZ="2.31466475664144,0.4330003881915,0.145203383658001" Connections="864" ForcefieldType="h1" Charge="0.053" Components="H" Visible="0">
							<Properties Force="466.312821157947,683.577820233955,-456.319412571355" RelativeVelocity="0.167240749781504,-0.125698939792801,0.0521198955040295"/>
						</Atom3d>
						<Bond ID="864" Mapping="409" Parent="57" Hidden="1" Connects="853,863" Visible="0"/>
						<Atom3d ID="865" HasProperties="1" Mapping="409" Parent="57" UserID="242" DisplayStyle="Line" Hidden="1" XYZ="2.37352290029786,0.455473517076976,0.141942396389853" Connections="866" ForcefieldType="h1" Charge="0.053" Components="H" Visible="0">
							<Properties Force="-119.484643513886,293.248454843839,45.8127008923325" RelativeVelocity="0.445337745325244,0.0877859096139939,-0.513114347005758"/>
						</Atom3d>
						<Bond ID="866" Mapping="409" Parent="57" Hidden="1" Connects="853,865" Visible="0"/>
						<Atom3d ID="867" HasProperties="1" Mapping="409" Parent="57" UserID="243" DisplayStyle="Line" Hidden="1" XYZ="2.33638430978628,0.414987725847879,0.0740348135621889" Connections="868" ForcefieldType="h1o" Charge="0.41" Components="H" Visible="0">
							<Properties Force="6.68838579181436,-171.775702168256,73.4649689138497" RelativeVelocity="0.00150030104513843,0.481585937367498,-0.117416202701357"/>
						</Atom3d>
						<Bond ID="868" Mapping="409" Parent="57" Hidden="1" Connects="855,867" Visible="0"/>
						<Molecule ID="57" Mapping="409" Parent="2" Children="ci(18):17+852,4500" Name="Sketch 24" XYZ="0.189131116670641,0.113478669996464,0" Visible="0"/>
						<Atom3d ID="869" HasProperties="1" Mapping="409" Parent="59" UserID="244" DisplayStyle="Line" XYZ="1.78656498063432,-0.0799716662165979,1.34329882622016" Connections="871,875,877,879" ForcefieldType="c4" Charge="-0.159" Components="C" Visible="0">
							<Properties Force="1609.47720178564,-1247.6121179655,-107.807334466695" RelativeVelocity="0.0589949704649916,0.0291335775940729,-0.0581959325672059"/>
						</Atom3d>
						<Atom3d ID="870" HasProperties="1" Mapping="409" Parent="59" UserID="245" DisplayStyle="Line" XYZ="1.84020445004794,-0.0744986003803569,1.34807325990222" Connections="871,873,881,883" ForcefieldType="c4o" Charge="0.054" Components="C" Visible="0">
							<Properties Force="-160.950030062928,969.58268186399,103.95331420798" RelativeVelocity="0.254467447551431,-0.185869123164321,-0.12122397619469"/>
						</Atom3d>
						<Bond ID="871" Mapping="409" Parent="59" Connects="869,870" Visible="0"/>
						<Atom3d ID="872" HasProperties="1" Mapping="409" Parent="59" UserID="246" DisplayStyle="Line" XYZ="1.85418308085736,-0.0249968290965799,1.34786622685378" Connections="873,885" ForcefieldType="o2h" Charge="-0.57" Components="O" Visible="0">
							<Properties Force="-960.393477004013,-710.30824468039,-1046.16942027481" RelativeVelocity="0.00378643195070653,0.0280632419569063,0.0287369813238649"/>
						</Atom3d>
						<Bond ID="873" Mapping="409" Parent="59" Connects="870,872" Visible="0"/>
						<Atom3d ID="874" HasProperties="1" Mapping="409" Parent="59" UserID="247" DisplayStyle="Line" Hidden="1" XYZ="1.77890326013361,-0.0679049300316779,1.30928603742142" Connections="875" ForcefieldType="h1" Charge="0.053" Components="H" Visible="0">
							<Properties Force="-546.30884799771,606.691946482838,-1041.7688587429" RelativeVelocity="-0.171876745611413,0.993587931609449,1.29295679513935"/>
						</Atom3d>
						<Bond ID="875" Mapping="409" Parent="59" Hidden="1" Connects="869,874" Visible="0"/>
						<Atom3d ID="876" HasProperties="1" Mapping="409" Parent="59" UserID="248" DisplayStyle="Line" Hidden="1" XYZ="1.76717122088412,-0.0631904094768839,1.369307500269" Connections="877" ForcefieldType="h1" Charge="0.053" Components="H" Visible="0">
							<Properties Force="-711.967062291157,763.205119947674,1017.05124118675" RelativeVelocity="0.307006153334321,0.930610336713884,-0.254912251617621"/>
						</Atom3d>
						<Bond ID="877" Mapping="409" Parent="59" Hidden="1" Connects="869,876" Visible="0"/>
						<Atom3d ID="878" HasProperties="1" Mapping="409" Parent="59" UserID="249" DisplayStyle="Line" Hidden="1" XYZ="1.77831076945902,-0.117594404391927,1.34331252840867" Connections="879" ForcefieldType="h1" Charge="0.053" Components="H" Visible="0">
							<Properties Force="-176.180791660923,-110.889701978259,93.38341555113" RelativeVelocity="-0.395043109555978,0.224838334891165,-0.491556290452686"/>
						</Atom3d>
						<Bond ID="879" Mapping="409" Parent="59" Hidden="1" Connects="869,878" Visible="0"/>
						<Atom3d ID="880" HasProperties="1" Mapping="409" Parent="59" UserID="250" DisplayStyle="Line" Hidden="1" XYZ="1.85596935357835,-0.0923845279991938,1.31876417961259" Connections="881" ForcefieldType="h1" Charge="0.053" Components="H" Visible="0">
							<Properties Force="259.272910747966,-80.9679761152277,-762.474571129616" RelativeVelocity="0.595836705623775,0.773054068577754,0.182225980579035"/>
						</Atom3d>
						<Bond ID="881" Mapping="409" Parent="59" Hidden="1" Connects="870,880" Visible="0"/>
						<Atom3d ID="882" HasProperties="1" Mapping="409" Parent="59" UserID="251" DisplayStyle="Line" Hidden="1" XYZ="1.85701931278616,-0.0932277791226359,1.37624098846932" Connections="883" ForcefieldType="h1" Charge="0.053" Components="H" Visible="0">
							<Properties Force="-24.2811103308237,-123.411399025469,853.078416768501" RelativeVelocity="-0.107918850093601,0.176523189010958,-0.222018701977208"/>
						</Atom3d>
						<Bond ID="883" Mapping="409" Parent="59" Hidden="1" Connects="870,882" Visible="0"/>
						<Atom3d ID="884" HasProperties="1" Mapping="409" Parent="59" UserID="252" DisplayStyle="Line" Hidden="1" XYZ="1.87591371469685,-0.0192933805658259,1.37145651606884" Connections="885" ForcefieldType="h1o" Charge="0.41" Components="H" Visible="0">
							<Properties Force="728.377497255899,-38.9105136633933,1095.5689722995" RelativeVelocity="-0.121588545861404,-0.298050219573891,0.143364256672899"/>
						</Atom3d>
						<Bond ID="885" Mapping="409" Parent="59" Hidden="1" Connects="872,884" Visible="0"/>
						<Molecule ID="59" Mapping="409" Parent="2" Children="ci(18):17+869,4501" Name="Sketch 24" XYZ="0.189131116670641,0.113478669996464,0" Visible="0"/>
						<Atom3d ID="886" HasProperties="1" Mapping="409" Parent="61" UserID="253" DisplayStyle="Line" XYZ="0.460327022356009,1.38044009594671,-0.313255519218834" Connections="888,892,894,896" ForcefieldType="c4" Charge="-0.159" Components="C" Visible="0">
							<Properties Force="988.78974474813,416.955923122775,297.788083753215" RelativeVelocity="0.0756073237485983,0.10121514313264,0.252766407027037"/>
						</Atom3d>
						<Atom3d ID="887" HasProperties="1" Mapping="409" Parent="61" UserID="254" DisplayStyle="Line" XYZ="0.426050116107968,1.34672620996664,-0.288121757485013" Connections="888,890,898,900" ForcefieldType="c4o" Charge="0.054" Components="C" Visible="0">
							<Properties Force="220.216912525134,-368.710643120456,281.614627494667" RelativeVelocity="0.0577071503525723,0.0445273640967865,-0.201798154152138"/>
						</Atom3d>
						<Bond ID="888" Mapping="409" Parent="61" Connects="886,887" Visible="0"/>
						<Atom3d ID="889" HasProperties="1" Mapping="409" Parent="61" UserID="255" DisplayStyle="Line" XYZ="0.428293481253892,1.30023611855286,-0.309545165047218" Connections="890,902" ForcefieldType="o2h" Charge="-0.57" Components="O" Visible="0">
							<Properties Force="517.79622214869,906.135659265342,124.470239234856" RelativeVelocity="-0.00509343415756452,-0.239542146509301,-0.169755154166029"/>
						</Atom3d>
						<Bond ID="890" Mapping="409" Parent="61" Connects="887,889" Visible="0"/>
						<Atom3d ID="891" HasProperties="1" Mapping="409" Parent="61" UserID="256" DisplayStyle="Line" Hidden="1" XYZ="0.487419155843995,1.36032791550174,-0.334338084591448" Connections="892" ForcefieldType="h1" Charge="0.053" Components="H" Visible="0">
							<Properties Force="-454.194038277258,212.525371605945,234.184037492675" RelativeVelocity="-0.536023990825233,-0.044902927905468,-0.32012848122197"/>
						</Atom3d>
						<Bond ID="892" Mapping="409" Parent="61" Hidden="1" Connects="886,891" Visible="0"/>
						<Atom3d ID="893" HasProperties="1" Mapping="409" Parent="61" UserID="257" DisplayStyle="Line" Hidden="1" XYZ="0.482182580620335,1.4043581396012,-0.288648419857468" Connections="894" ForcefieldType="h1" Charge="0.053" Components="H" Visible="0">
							<Properties Force="-449.749706638871,-675.076161332625,-278.131047915793" RelativeVelocity="-0.0720628999203238,0.072884267391656,-0.548308989622627"/>
						</Atom3d>
						<Bond ID="894" Mapping="409" Parent="61" Hidden="1" Connects="886,893" Visible="0"/>
						<Atom3d ID="895" HasProperties="1" Mapping="409" Parent="61" UserID="258" DisplayStyle="Line" Hidden="1" XYZ="0.444045367799955,1.40755378257142,-0.335680341731318" Connections="896" ForcefieldType="h1" Charge="0.053" Components="H" Visible="0">
							<Properties Force="-183.244125382083,-223.11816933069,-224.364919510722" RelativeVelocity="0.543480286800166,-0.901038817917425,0.621720883705868"/>
						</Atom3d>
						<Bond ID="896" Mapping="409" Parent="61" Hidden="1" Connects="886,895" Visible="0"/>
						<Atom3d ID="897" HasProperties="1" Mapping="409" Parent="61" UserID="259" DisplayStyle="Line" Hidden="1" XYZ="0.390378648489729,1.36130720750679,-0.288235084505414" Connections="898" ForcefieldType="h1" Charge="0.053" Components="H" Visible="0">
							<Properties Force="-282.099411303943,-52.0258633513865,-228.674627472174" RelativeVelocity="0.373402918372075,-0.908274900021988,-0.342872496793411"/>
						</Atom3d>
						<Bond ID="898" Mapping="409" Parent="61" Hidden="1" Connects="887,897" Visible="0"/>
						<Atom3d ID="899" HasProperties="1" Mapping="409" Parent="61" UserID="260" DisplayStyle="Line" Hidden="1" XYZ="0.433961152475053,1.34461615888362,-0.249466669347407" Connections="900" ForcefieldType="h1" Charge="0.053" Components="H" Visible="0">
							<Properties Force="171.618516501252,-117.129067451121,-329.687032065728" RelativeVelocity="-0.373010086275977,0.321861040177916,-0.361682142213942"/>
						</Atom3d>
						<Bond ID="900" Mapping="409" Parent="61" Hidden="1" Connects="887,899" Visible="0"/>
						<Atom3d ID="901" HasProperties="1" Mapping="409" Parent="61" UserID="261" DisplayStyle="Line" Hidden="1" XYZ="0.411172314996396,1.27915371598291,-0.289757004827031" Connections="902" ForcefieldType="h1o" Charge="0.41" Components="H" Visible="0">
							<Properties Force="-345.84311199979,-32.4993469601681,195.359110460173" RelativeVelocity="0.459302249835297,0.977779940479155,0.282415911357053"/>
						</Atom3d>
						<Bond ID="902" Mapping="409" Parent="61" Hidden="1" Connects="889,901" Visible="0"/>
						<Molecule ID="61" Mapping="409" Parent="2" Children="ci(18):17+886,4502" Name="Sketch 24" XYZ="0.189131116670641,0.113478669996464,0" Visible="0"/>
						<Atom3d ID="903" HasProperties="1" Mapping="409" Parent="63" UserID="262" DisplayStyle="Line" XYZ="1.43217131316606,-0.765457881745446,0.399553768906722" Connections="905,909,911,913" ForcefieldType="c4" Charge="-0.159" Components="C" Visible="0">
							<Properties Force="209.635099136658,-146.768486861241,-99.5790002416573" RelativeVelocity="-0.00865197477182773,-0.0290349639815725,-0.27522076308365"/>
						</Atom3d>
						<Atom3d ID="904" HasProperties="1" Mapping="409" Parent="63" UserID="263" DisplayStyle="Line" XYZ="1.43594980231724,-0.775062695282685,0.34653668317441" Connections="905,907,915,917" ForcefieldType="c4o" Charge="0.054" Components="C" Visible="0">
							<Properties Force="303.573050631169,1121.17705010598,436.389507719547" RelativeVelocity="-0.131036136198933,0.0888627036664297,-0.0945612153116633"/>
						</Atom3d>
						<Bond ID="905" Mapping="409" Parent="63" Connects="903,904" Visible="0"/>
						<Atom3d ID="906" HasProperties="1" Mapping="409" Parent="63" UserID="264" DisplayStyle="Line" XYZ="1.40665184325412,-0.743013423543689,0.32091766732229" Connections="907,919" ForcefieldType="o2h" Charge="-0.57" Components="O" Visible="0">
							<Properties Force="473.237569656679,128.0848720219,-416.510438613549" RelativeVelocity="-0.08404158131822,0.0968671588213362,0.190161252036775"/>
						</Atom3d>
						<Bond ID="907" Mapping="409" Parent="63" Connects="904,906" Visible="0"/>
						<Atom3d ID="908" HasProperties="1" Mapping="409" Parent="63" UserID="265" DisplayStyle="Line" Hidden="1" XYZ="1.44203112107667,-0.72874426055256,0.409236886293844" Connections="909" ForcefieldType="h1" Charge="0.053" Components="H" Visible="0">
							<Properties Force="-90.2919492551055,-219.142800710592,-142.201181946536" RelativeVelocity="0.0401456118038317,-1.01695298647783,-0.455472441110019"/>
						</Atom3d>
						<Bond ID="909" Mapping="409" Parent="63" Hidden="1" Connects="903,908" Visible="0"/>
						<Atom3d ID="910" HasProperties="1" Mapping="409" Parent="63" UserID="266" DisplayStyle="Line" Hidden="1" XYZ="1.45568939952027,-0.790219528217348,0.419092304916621" Connections="911" ForcefieldType="h1" Charge="0.053" Components="H" Visible="0">
							<Properties Force="-319.21547201258,212.191532875993,-44.2164820179601" RelativeVelocity="0.901356584768153,-0.102598331847412,-0.46435865262796"/>
						</Atom3d>
						<Bond ID="911" Mapping="409" Parent="63" Hidden="1" Connects="903,910" Visible="0"/>
						<Atom3d ID="912" HasProperties="1" Mapping="409" Parent="63" UserID="267" DisplayStyle="Line" Hidden="1" XYZ="1.39562562851232,-0.772262156452232,0.409830258844516" Connections="913" ForcefieldType="h1" Charge="0.053" Components="H" Visible="0">
							<Properties Force="-106.523303346259,66.0797658818679,183.519199842595" RelativeVelocity="1.37673455743114,0.179215033884342,-0.347460700453843"/>
						</Atom3d>
						<Bond ID="913" Mapping="409" Parent="63" Hidden="1" Connects="903,912" Visible="0"/>
						<Atom3d ID="914" HasProperties="1" Mapping="409" Parent="63" UserID="268" DisplayStyle="Line" Hidden="1" XYZ="1.42595754757337,-0.810299315132682,0.340145075488331" Connections="915" ForcefieldType="h1" Charge="0.053" Components="H" Visible="0">
							<Properties Force="-374.16782395351,-1041.02760435279,-288.709846068992" RelativeVelocity="0.631470176211074,0.244087706297724,-0.229175365009734"/>
						</Atom3d>
						<Bond ID="915" Mapping="409" Parent="63" Hidden="1" Connects="904,914" Visible="0"/>
						<Atom3d ID="916" HasProperties="1" Mapping="409" Parent="63" UserID="269" DisplayStyle="Line" Hidden="1" XYZ="1.47296552553174,-0.771736860462356,0.335588563583564" Connections="917" ForcefieldType="h1" Charge="0.053" Components="H" Visible="0">
							<Properties Force="56.7233923863213,103.412910314108,-109.65820642066" RelativeVelocity="0.659914306146938,-0.72915337280237,0.177901404807443"/>
						</Atom3d>
						<Bond ID="917" Mapping="409" Parent="63" Hidden="1" Connects="904,916" Visible="0"/>
						<Atom3d ID="918" HasProperties="1" Mapping="409" Parent="63" UserID="270" DisplayStyle="Line" Hidden="1" XYZ="1.41922869696028,-0.743213165678985,0.288533815457442" Connections="919" ForcefieldType="h1o" Charge="0.41" Components="H" Visible="0">
							<Properties Force="-237.198843700436,-253.242056127297,426.703925260282" RelativeVelocity="-0.60623045863524,-0.396634453884744,0.135988673415135"/>
						</Atom3d>
						<Bond ID="919" Mapping="409" Parent="63" Hidden="1" Connects="906,918" Visible="0"/>
						<Molecule ID="63" Mapping="409" Parent="2" Children="ci(18):17+903,4503" Name="Sketch 24" XYZ="0.189131116670641,0.113478669996464,0" Visible="0"/>
						<Atom3d ID="920" HasProperties="1" Mapping="409" Parent="65" UserID="271" DisplayStyle="Line" XYZ="0.377233741371937,0.864614465961855,0.852019953824188" Connections="922,926,928,930" ForcefieldType="c4" Charge="-0.159" Components="C">
							<Properties Force="-451.820115509285,-2107.21655501497,-334.664512855701" RelativeVelocity="0.0528080383179755,-0.0430226559629066,0.471248957197241"/>
						</Atom3d>
						<Atom3d ID="921" HasProperties="1" Mapping="409" Parent="65" UserID="272" DisplayStyle="Line" XYZ="0.374560046996575,0.839168409735521,0.803832948187959" Connections="922,924,932,934" ForcefieldType="c4o" Charge="0.054" Components="C">
							<Properties Force="517.440135669868,-187.429737954745,-60.3092943844834" RelativeVelocity="0.06671272650911,-0.0779680349128181,-0.151337963431842"/>
						</Atom3d>
						<Bond ID="922" Mapping="409" Parent="65" Connects="920,921"/>
						<Atom3d ID="923" HasProperties="1" Mapping="409" Parent="65" UserID="273" DisplayStyle="Line" XYZ="0.396392938244359,0.870796837530394,0.771952355934325" Connections="924,936" ForcefieldType="o2h" Charge="-0.57" Components="O">
							<Properties Force="589.620112001733,-469.826851221653,-391.058368267912" RelativeVelocity="-0.0772138345553711,0.291148708742175,0.0937318110559538"/>
						</Atom3d>
						<Bond ID="924" Mapping="409" Parent="65" Connects="921,923"/>
						<Atom3d ID="925" HasProperties="1" Mapping="409" Parent="65" UserID="274" DisplayStyle="Line" Hidden="1" XYZ="0.354298516765131,0.84667781953868,0.877889256991641" Connections="926" ForcefieldType="h1" Charge="0.053" Components="H">
							<Properties Force="313.168489235819,-75.2850119853094,108.150819701738" RelativeVelocity="0.726908940123488,0.479751590681093,-0.605935462769366"/>
						</Atom3d>
						<Bond ID="926" Mapping="409" Parent="65" Hidden="1" Connects="920,925"/>
						<Atom3d ID="927" HasProperties="1" Mapping="409" Parent="65" UserID="275" DisplayStyle="Line" Hidden="1" XYZ="0.361734452157866,0.897815679537371,0.848370510006899" Connections="928" ForcefieldType="h1" Charge="0.053" Components="H">
							<Properties Force="-157.239226878787,1283.29777499469,-158.469872827287" RelativeVelocity="0.0873589560446847,-0.146114764638687,-0.177728869978159"/>
						</Atom3d>
						<Bond ID="928" Mapping="409" Parent="65" Hidden="1" Connects="920,927"/>
						<Atom3d ID="929" HasProperties="1" Mapping="409" Parent="65" UserID="276" DisplayStyle="Line" Hidden="1" XYZ="0.414110282528765,0.864142944983029,0.862747778007823" Connections="930" ForcefieldType="h1" Charge="0.053" Components="H">
							<Properties Force="95.287253080264,269.248873670135,242.622924344721" RelativeVelocity="-0.170327225098476,0.487668813768493,-0.328978438403557"/>
						</Atom3d>
						<Bond ID="930" Mapping="409" Parent="65" Hidden="1" Connects="920,929"/>
						<Atom3d ID="931" HasProperties="1" Mapping="409" Parent="65" UserID="277" DisplayStyle="Line" Hidden="1" XYZ="0.33951458687063,0.828856419098347,0.790514509503649" Connections="932" ForcefieldType="h1" Charge="0.053" Components="H">
							<Properties Force="-92.4156873340323,272.890240943165,169.050107764851" RelativeVelocity="-0.391150979834396,-0.93794778288531,0.0304073752098865"/>
						</Atom3d>
						<Bond ID="932" Mapping="409" Parent="65" Hidden="1" Connects="921,931"/>
						<Atom3d ID="933" HasProperties="1" Mapping="409" Parent="65" UserID="278" DisplayStyle="Line" Hidden="1" XYZ="0.396226007560822,0.80577119470865,0.799729796605952" Connections="934" ForcefieldType="h1" Charge="0.053" Components="H">
							<Properties Force="-360.142545834106,358.398345600998,536.355668669255" RelativeVelocity="0.0264921528495337,0.0250418326619502,0.65879308858612"/>
						</Atom3d>
						<Bond ID="934" Mapping="409" Parent="65" Hidden="1" Connects="921,933"/>
						<Atom3d ID="935" HasProperties="1" Mapping="409" Parent="65" UserID="279" DisplayStyle="Line" Hidden="1" XYZ="0.426583962695945,0.853601926845316,0.767589489749289" Connections="936" ForcefieldType="h1o" Charge="0.41" Components="H">
							<Properties Force="-374.582674843957,605.57985196314,-227.823250943525" RelativeVelocity="0.173990215096097,-1.44457805738609,0.876995015011825"/>
						</Atom3d>
						<Bond ID="936" Mapping="409" Parent="65" Hidden="1" Connects="923,935"/>
						<Molecule ID="65" Mapping="409" Parent="2" Children="ci(18):17+920,4504" Name="Sketch 24" XYZ="0.189131116670641,0.113478669996464,0"/>
						<Atom3d ID="937" HasProperties="1" Mapping="409" Parent="67" UserID="280" DisplayStyle="Line" XYZ="0.968782743428018,1.73151511969221,0.425176531636576" Connections="939,943,945,947" ForcefieldType="c4" Charge="-0.159" Components="C" Visible="0">
							<Properties Force="-249.483722353195,131.850755142167,34.766457823337" RelativeVelocity="-0.188538826588465,0.114999898055402,-0.209986472450885"/>
						</Atom3d>
						<Atom3d ID="938" HasProperties="1" Mapping="409" Parent="67" UserID="281" DisplayStyle="Line" XYZ="0.955258652870759,1.7493137302171,0.476274506074483" Connections="939,941,949,951" ForcefieldType="c4o" Charge="0.054" Components="C" Visible="0">
							<Properties Force="333.233172875789,202.385774164046,-1084.46090839868" RelativeVelocity="0.29103962502893,0.113184599908532,-0.0717854092140022"/>
						</Atom3d>
						<Bond ID="939" Mapping="409" Parent="67" Connects="937,938" Visible="0"/>
						<Atom3d ID="940" HasProperties="1" Mapping="409" Parent="67" UserID="282" DisplayStyle="Line" XYZ="0.907308767234797,1.76420915553195,0.472750102142305" Connections="941,953" ForcefieldType="o2h" Charge="-0.57" Components="O" Visible="0">
							<Properties Force="342.97717809879,-236.484009584305,-244.662368647906" RelativeVelocity="-0.0168473829257586,-0.120177428622252,0.122530444583021"/>
						</Atom3d>
						<Bond ID="941" Mapping="409" Parent="67" Connects="938,940" Visible="0"/>
						<Atom3d ID="942" HasProperties="1" Mapping="409" Parent="67" UserID="283" DisplayStyle="Line" Hidden="1" XYZ="1.00099829340607,1.7090808704667,0.428127821243414" Connections="943" ForcefieldType="h1" Charge="0.053" Components="H" Visible="0">
							<Properties Force="-358.299830609808,82.9927762243816,-273.119566188566" RelativeVelocity="0.0882555657093311,0.572838924697064,-0.0427217397971547"/>
						</Atom3d>
						<Bond ID="943" Mapping="409" Parent="67" Hidden="1" Connects="937,942" Visible="0"/>
						<Atom3d ID="944" HasProperties="1" Mapping="409" Parent="67" UserID="284" DisplayStyle="Line" Hidden="1" XYZ="0.974811994187141,1.75872898707141,0.395983033600737" Connections="945" ForcefieldType="h1" Charge="0.053" Components="H" Visible="0">
							<Properties Force="-4.07130034912835,-311.552413561733,869.999855742473" RelativeVelocity="0.217972851661652,-0.255151837705958,0.592806896180448"/>
						</Atom3d>
						<Bond ID="945" Mapping="409" Parent="67" Hidden="1" Connects="937,944" Visible="0"/>
						<Atom3d ID="946" HasProperties="1" Mapping="409" Parent="67" UserID="285" DisplayStyle="Line" Hidden="1" XYZ="0.937559060258134,1.71167980425874,0.410814680402831" Connections="947" ForcefieldType="h1" Charge="0.053" Components="H" Visible="0">
							<Properties Force="463.009231267547,-76.1112179301486,309.730249225415" RelativeVelocity="-0.362528212299905,1.26203503014075,0.300682717909499"/>
						</Atom3d>
						<Bond ID="947" Mapping="409" Parent="67" Hidden="1" Connects="937,946" Visible="0"/>
						<Atom3d ID="948" HasProperties="1" Mapping="409" Parent="67" UserID="286" DisplayStyle="Line" Hidden="1" XYZ="0.980604635043533,1.7789913079578,0.486743343654115" Connections="949" ForcefieldType="h1" Charge="0.053" Components="H" Visible="0">
							<Properties Force="-553.388512546234,-539.492838146466,-8.4536019695295" RelativeVelocity="0.523959001212409,-0.226398762498209,-0.297487747612361"/>
						</Atom3d>
						<Bond ID="949" Mapping="409" Parent="67" Hidden="1" Connects="938,948" Visible="0"/>
						<Atom3d ID="950" HasProperties="1" Mapping="409" Parent="67" UserID="287" DisplayStyle="Line" Hidden="1" XYZ="0.958266399263493,1.71861353039931,0.500811861671597" Connections="951" ForcefieldType="h1" Charge="0.053" Components="H" Visible="0">
							<Properties Force="57.8787390336039,298.316705834258,-73.6337290373242" RelativeVelocity="-0.219102165661908,-0.0816474277950077,-1.09325732860261"/>
						</Atom3d>
						<Bond ID="951" Mapping="409" Parent="67" Hidden="1" Connects="938,950" Visible="0"/>
						<Atom3d ID="952" HasProperties="1" Mapping="409" Parent="67" UserID="288" DisplayStyle="Line" Hidden="1" XYZ="0.899364688874842,1.77660377906577,0.502665984315025" Connections="953" ForcefieldType="h1o" Charge="0.41" Components="H" Visible="0">
							<Properties Force="-140.753634466742,283.431034291526,531.757594974138" RelativeVelocity="-0.542985140342984,0.053133719237874,-0.621898230508941"/>
						</Atom3d>
						<Bond ID="953" Mapping="409" Parent="67" Hidden="1" Connects="940,952" Visible="0"/>
						<Molecule ID="67" Mapping="409" Parent="2" Children="ci(18):17+937,4505" Name="Sketch 24" XYZ="0.312135401117109,-0.336123179907381,0" Visible="0"/>
						<Atom3d ID="954" HasProperties="1" Mapping="409" Parent="69" UserID="289" DisplayStyle="Line" XYZ="-0.258292104009015,1.73441935814419,-0.499575135998232" Connections="956,960,962,964" ForcefieldType="c4" Charge="-0.159" Components="C" Visible="0">
							<Properties Force="-446.442300152592,-262.606093794782,763.504362507423" RelativeVelocity="0.226603025878944,0.0710892201647464,-0.0672143576064418"/>
						</Atom3d>
						<Atom3d ID="955" HasProperties="1" Mapping="409" Parent="69" UserID="290" DisplayStyle="Line" XYZ="-0.206425944447415,1.72277579114289,-0.495827468545098" Connections="956,958,966,968" ForcefieldType="c4o" Charge="0.054" Components="C" Visible="0">
							<Properties Force="104.218790203812,-860.021818556656,-89.9579263306265" RelativeVelocity="-0.124608874211492,0.528431267474897,-0.123071343965776"/>
						</Atom3d>
						<Bond ID="956" Mapping="409" Parent="69" Connects="954,955" Visible="0"/>
						<Atom3d ID="957" HasProperties="1" Mapping="409" Parent="69" UserID="291" DisplayStyle="Line" XYZ="-0.185018725470163,1.73676301663387,-0.538751673826965" Connections="958,970" ForcefieldType="o2h" Charge="-0.57" Components="O" Visible="0">
							<Properties Force="1117.70962635204,431.67887099506,309.666278730268" RelativeVelocity="0.0197324666167346,0.154789000980796,0.375444482171437"/>
						</Atom3d>
						<Bond ID="958" Mapping="409" Parent="69" Connects="955,957" Visible="0"/>
						<Atom3d ID="959" HasProperties="1" Mapping="409" Parent="69" UserID="292" DisplayStyle="Line" Hidden="1" XYZ="-0.280774958401273,1.72505011237571,-0.468311994592791" Connections="960" ForcefieldType="h1" Charge="0.053" Components="H" Visible="0">
							<Properties Force="379.185888458301,-203.065397913983,-340.111016768476" RelativeVelocity="0.618442302456628,0.0896313601210654,-0.641597788158665"/>
						</Atom3d>
						<Bond ID="960" Mapping="409" Parent="69" Hidden="1" Connects="954,959" Visible="0"/>
						<Atom3d ID="961" HasProperties="1" Mapping="409" Parent="69" UserID="293" DisplayStyle="Line" Hidden="1" XYZ="-0.2749820008287,1.72185032777071,-0.531245375740584" Connections="962" ForcefieldType="h1" Charge="0.053" Components="H" Visible="0">
							<Properties Force="-133.017597963827,-366.8914453186,-363.591422487428" RelativeVelocity="0.342328783113764,-1.13786378594075,0.114344955240335"/>
						</Atom3d>
						<Bond ID="962" Mapping="409" Parent="69" Hidden="1" Connects="954,961" Visible="0"/>
						<Atom3d ID="963" HasProperties="1" Mapping="409" Parent="69" UserID="294" DisplayStyle="Line" Hidden="1" XYZ="-0.26231948280995,1.77191534097804,-0.501080552623538" Connections="964" ForcefieldType="h1" Charge="0.053" Components="H" Visible="0">
							<Properties Force="115.832409762348,747.197215798811,-109.731747135087" RelativeVelocity="0.565125021667223,-0.244545222331993,0.539257984844687"/>
						</Atom3d>
						<Bond ID="964" Mapping="409" Parent="69" Hidden="1" Connects="954,963" Visible="0"/>
						<Atom3d ID="965" HasProperties="1" Mapping="409" Parent="69" UserID="295" DisplayStyle="Line" Hidden="1" XYZ="-0.195450370318156,1.6851232413457,-0.490707595830785" Connections="966" ForcefieldType="h1" Charge="0.053" Components="H" Visible="0">
							<Properties Force="-538.79411091621,151.906056967302,37.3160987021778" RelativeVelocity="0.31509452983067,0.243317283095257,0.223248337473962"/>
						</Atom3d>
						<Bond ID="966" Mapping="409" Parent="69" Hidden="1" Connects="955,965" Visible="0"/>
						<Atom3d ID="967" HasProperties="1" Mapping="409" Parent="69" UserID="296" DisplayStyle="Line" Hidden="1" XYZ="-0.193791454381484,1.73967441826049,-0.463794256634113" Connections="968" ForcefieldType="h1" Charge="0.053" Components="H" Visible="0">
							<Properties Force="318.631388125517,398.260789552839,-1.98280387181755" RelativeVelocity="0.812609769781468,0.138829881874158,0.281024282744277"/>
						</Atom3d>
						<Bond ID="968" Mapping="409" Parent="69" Hidden="1" Connects="955,967" Visible="0"/>
						<Atom3d ID="969" HasProperties="1" Mapping="409" Parent="69" UserID="297" DisplayStyle="Line" Hidden="1" XYZ="-0.150218945546404,1.73781753472093,-0.532226052541648" Connections="970" ForcefieldType="h1o" Charge="0.41" Components="H" Visible="0">
							<Properties Force="-919.527309834527,17.0391738105097,-310.56702256836" RelativeVelocity="-0.153375529408447,-0.231909775434673,-0.122462133897895"/>
						</Atom3d>
						<Bond ID="970" Mapping="409" Parent="69" Hidden="1" Connects="957,969" Visible="0"/>
						<Molecule ID="69" Mapping="409" Parent="2" Children="ci(18):17+954,4506" Name="Sketch 24" XYZ="0.189131116670641,0.113478669996464,0" Visible="0"/>
						<Atom3d ID="971" HasProperties="1" Mapping="409" Parent="71" UserID="298" DisplayStyle="Line" XYZ="2.28650242249356,-0.151239477637352,1.14565755278134" Connections="973,977,979,981" ForcefieldType="c4" Charge="-0.159" Components="C" Visible="0">
							<Properties Force="782.27801071874,-739.176709756997,-415.409910609123" RelativeVelocity="-0.188646549948483,0.177377901659588,0.323145805220966"/>
						</Atom3d>
						<Atom3d ID="972" HasProperties="1" Mapping="409" Parent="71" UserID="299" DisplayStyle="Line" XYZ="2.23566853626784,-0.158344861749675,1.15846792772243" Connections="973,975,983,985" ForcefieldType="c4o" Charge="0.054" Components="C" Visible="0">
							<Properties Force="-13.5647511665571,-459.881144116694,292.009442737913" RelativeVelocity="0.0512342289501181,-0.0594644384399107,-0.0498466182624485"/>
						</Atom3d>
						<Bond ID="973" Mapping="409" Parent="71" Connects="971,972" Visible="0"/>
						<Atom3d ID="974" HasProperties="1" Mapping="409" Parent="71" UserID="300" DisplayStyle="Line" XYZ="2.23328208433998,-0.145568775038975,1.20676610142239" Connections="975,987" ForcefieldType="o2h" Charge="-0.57" Components="O" Visible="0">
							<Properties Force="-364.504731827482,-93.4934528137346,53.938978506676" RelativeVelocity="-0.0810507666202394,-0.197467584644492,-0.281144159315845"/>
						</Atom3d>
						<Bond ID="975" Mapping="409" Parent="71" Connects="972,974" Visible="0"/>
						<Atom3d ID="976" HasProperties="1" Mapping="409" Parent="71" UserID="301" DisplayStyle="Line" Hidden="1" XYZ="2.30890704680241,-0.172869070959467,1.17007747570804" Connections="977" ForcefieldType="h1" Charge="0.053" Components="H" Visible="0">
							<Properties Force="-203.864025361924,372.211946487661,-36.7099157266438" RelativeVelocity="-0.57157078360978,1.45879200555363,-0.169264064012051"/>
						</Atom3d>
						<Bond ID="977" Mapping="409" Parent="71" Hidden="1" Connects="971,976" Visible="0"/>
						<Atom3d ID="978" HasProperties="1" Mapping="409" Parent="71" UserID="302" DisplayStyle="Line" Hidden="1" XYZ="2.29581743805021,-0.113391218670647,1.14906535122139" Connections="979" ForcefieldType="h1" Charge="0.053" Components="H" Visible="0">
							<Properties Force="35.1859432739548,-347.895109666134,-131.633435719046" RelativeVelocity="0.498344906874439,-0.100906645250967,-0.0307015260848634"/>
						</Atom3d>
						<Bond ID="979" Mapping="409" Parent="71" Hidden="1" Connects="971,978" Visible="0"/>
						<Atom3d ID="980" HasProperties="1" Mapping="409" Parent="71" UserID="303" DisplayStyle="Line" Hidden="1" XYZ="2.29703551111665,-0.166381106062036,1.11019429131273" Connections="981" ForcefieldType="h1" Charge="0.053" Components="H" Visible="0">
							<Properties Force="-285.387933177659,519.943764532187,366.481734865769" RelativeVelocity="-0.193185158372518,0.711647603229275,-0.0250748593439259"/>
						</Atom3d>
						<Bond ID="981" Mapping="409" Parent="71" Hidden="1" Connects="971,980" Visible="0"/>
						<Atom3d ID="982" HasProperties="1" Mapping="409" Parent="71" UserID="304" DisplayStyle="Line" Hidden="1" XYZ="2.22432550676467,-0.196125881471127,1.15409171977157" Connections="983" ForcefieldType="h1" Charge="0.053" Components="H" Visible="0">
							<Properties Force="40.3479115585426,431.21811484124,-45.849514349248" RelativeVelocity="-0.157104681211996,0.657099259274565,-0.177705108840692"/>
						</Atom3d>
						<Bond ID="983" Mapping="409" Parent="71" Hidden="1" Connects="972,982" Visible="0"/>
						<Atom3d ID="984" HasProperties="1" Mapping="409" Parent="71" UserID="305" DisplayStyle="Line" Hidden="1" XYZ="2.21331393413563,-0.134896370113015,1.13809137000673" Connections="985" ForcefieldType="h1" Charge="0.053" Components="H" Visible="0">
							<Properties Force="-264.532374078117,85.0524559708439,-274.990289582413" RelativeVelocity="0.843593302312099,0.680878376382159,0.0365467299377028"/>
						</Atom3d>
						<Bond ID="985" Mapping="409" Parent="71" Hidden="1" Connects="972,984" Visible="0"/>
						<Atom3d ID="986" HasProperties="1" Mapping="409" Parent="71" UserID="306" DisplayStyle="Line" Hidden="1" XYZ="2.20142357903888,-0.134436940049674,1.21236992678642" Connections="987" ForcefieldType="h1o" Charge="0.41" Components="H" Visible="0">
							<Properties Force="180.481105391476,11.8205912065022,-44.1010094208321" RelativeVelocity="-0.659763240281592,0.173517192989891,-1.02139989987184"/>
						</Atom3d>
						<Bond ID="987" Mapping="409" Parent="71" Hidden="1" Connects="974,986" Visible="0"/>
						<Molecule ID="71" Mapping="409" Parent="2" Children="ci(18):17+971,4507" Name="Sketch 24" XYZ="0.189131116670641,0.113478669996464,0" Visible="0"/>
						<Atom3d ID="988" HasProperties="1" Mapping="409" Parent="73" UserID="307" DisplayStyle="Line" XYZ="1.44688083649323,0.488794777346313,0.0604627546038318" Connections="990,994,996,998" ForcefieldType="c4" Charge="-0.159" Components="C" Visible="0">
							<Properties Force="-1160.42537242616,1292.11743949922,173.738589988849" RelativeVelocity="0.0941523066481278,-0.140831788118816,-0.23699307751759"/>
						</Atom3d>
						<Atom3d ID="989" HasProperties="1" Mapping="409" Parent="73" UserID="308" DisplayStyle="Line" XYZ="1.47117437514175,0.511968923643062,0.102914687126731" Connections="990,992,1000,1002" ForcefieldType="c4o" Charge="0.054" Components="C" Visible="0">
							<Properties Force="-367.084197200237,611.937897581961,-582.160479995514" RelativeVelocity="-0.165687627045227,0.0843876519885173,0.161163905747371"/>
						</Atom3d>
						<Bond ID="990" Mapping="409" Parent="73" Connects="988,989" Visible="0"/>
						<Atom3d ID="991" HasProperties="1" Mapping="409" Parent="73" UserID="309" DisplayStyle="Line" XYZ="1.50890202186251,0.481559317925498,0.112266904707164" Connections="992,1004" ForcefieldType="o2h" Charge="-0.57" Components="O" Visible="0">
							<Properties Force="148.966599840627,-410.672507857359,-173.292298142572" RelativeVelocity="0.0951998037809497,0.0201408458194346,-0.132590103773254"/>
						</Atom3d>
						<Bond ID="992" Mapping="409" Parent="73" Connects="989,991" Visible="0"/>
						<Atom3d ID="993" HasProperties="1" Mapping="409" Parent="73" UserID="310" DisplayStyle="Line" Hidden="1" XYZ="1.41805826921566,0.511313663069051,0.0424037402869021" Connections="994" ForcefieldType="h1" Charge="0.053" Components="H" Visible="0">
							<Properties Force="606.482885937565,-448.206219152609,572.257497566496" RelativeVelocity="-1.26929105872797,0.526973838077753,0.0848750022834985"/>
						</Atom3d>
						<Bond ID="994" Mapping="409" Parent="73" Hidden="1" Connects="988,993" Visible="0"/>
						<Atom3d ID="995" HasProperties="1" Mapping="409" Parent="73" UserID="311" DisplayStyle="Line" Hidden="1" XYZ="1.43051901376657,0.455900759444691,0.0708859726911898" Connections="996" ForcefieldType="h1" Charge="0.053" Components="H" Visible="0">
							<Properties Force="-60.5513017411918,-336.883313735165,57.9108058336814" RelativeVelocity="0.00930261897989244,-0.182826190117877,-0.518999112737889"/>
						</Atom3d>
						<Bond ID="996" Mapping="409" Parent="73" Hidden="1" Connects="988,995" Visible="0"/>
						<Atom3d ID="997" HasProperties="1" Mapping="409" Parent="73" UserID="312" DisplayStyle="Line" Hidden="1" XYZ="1.47208232136686,0.48259552163049,0.0336779614299794" Connections="998" ForcefieldType="h1" Charge="0.053" Components="H" Visible="0">
							<Properties Force="715.152541130519,-268.087891533375,-621.078890925453" RelativeVelocity="0.624776365650346,1.5328839578411,-0.257133315564608"/>
						</Atom3d>
						<Bond ID="998" Mapping="409" Parent="73" Hidden="1" Connects="988,997" Visible="0"/>
						<Atom3d ID="999" HasProperties="1" Mapping="409" Parent="73" UserID="313" DisplayStyle="Line" Hidden="1" XYZ="1.44731314377919,0.515236898244414,0.133133966311664" Connections="1000" ForcefieldType="h1" Charge="0.053" Components="H" Visible="0">
							<Properties Force="-152.113301738345,-149.313818002922,155.472749794857" RelativeVelocity="0.41413724685213,0.523406444396073,0.753289454101478"/>
						</Atom3d>
						<Bond ID="1000" Mapping="409" Parent="73" Hidden="1" Connects="989,999" Visible="0"/>
						<Atom3d ID="1001" HasProperties="1" Mapping="409" Parent="73" UserID="314" DisplayStyle="Line" Hidden="1" XYZ="1.48213723013818,0.549960529718632,0.0953585352669574" Connections="1002" ForcefieldType="h1" Charge="0.053" Components="H" Visible="0">
							<Properties Force="64.099702926813,-702.457226773361,17.3061220501123" RelativeVelocity="-0.481570490573262,-0.410616874329232,1.09813662666565"/>
						</Atom3d>
						<Bond ID="1002" Mapping="409" Parent="73" Hidden="1" Connects="989,1001" Visible="0"/>
						<Atom3d ID="1003" HasProperties="1" Mapping="409" Parent="73" UserID="315" DisplayStyle="Line" Hidden="1" XYZ="1.52442301299031,0.493227515356295,0.139358631871045" Connections="1004" ForcefieldType="h1o" Charge="0.41" Components="H" Visible="0">
							<Properties Force="372.218960730863,217.102456313094,468.0643848219" RelativeVelocity="0.84632802654882,-0.10817425875372,0.407739876319788"/>
						</Atom3d>
						<Bond ID="1004" Mapping="409" Parent="73" Hidden="1" Connects="991,1003" Visible="0"/>
						<Molecule ID="73" Mapping="409" Parent="2" Children="ci(18):17+988,4508" Name="Sketch 24" XYZ="0.189131116670641,0.113478669996464,0" Visible="0"/>
						<Atom3d ID="1005" HasProperties="1" Mapping="409" Parent="75" UserID="316" DisplayStyle="Line" XYZ="0.85522270123154,0.287951397276939,1.5082104937007" Connections="1007,1011,1013,1015" ForcefieldType="c4" Charge="-0.159" Components="C" Visible="0">
							<Properties Force="-1006.91819464964,1185.09602426613,311.438356258982" RelativeVelocity="0.130275684081155,-0.273544803223276,0.080186680918426"/>
						</Atom3d>
						<Atom3d ID="1006" HasProperties="1" Mapping="409" Parent="75" UserID="317" DisplayStyle="Line" XYZ="0.867221595010785,0.264265335420057,1.46215133338739" Connections="1007,1009,1017,1019" ForcefieldType="c4o" Charge="0.054" Components="C" Visible="0">
							<Properties Force="320.713204255152,215.191911487821,158.674595997876" RelativeVelocity="0.123302958605162,-0.150700003775927,-0.0476032739251179"/>
						</Atom3d>
						<Bond ID="1007" Mapping="409" Parent="75" Connects="1005,1006" Visible="0"/>
						<Atom3d ID="1008" HasProperties="1" Mapping="409" Parent="75" UserID="318" DisplayStyle="Line" XYZ="0.893720104049597,0.224019923033719,1.47582247869447" Connections="1009,1021" ForcefieldType="o2h" Charge="-0.57" Components="O" Visible="0">
							<Properties Force="160.623333310114,-394.078145519031,-875.565370682451" RelativeVelocity="-0.0934928778648385,-0.205368753455104,0.169949984753303"/>
						</Atom3d>
						<Bond ID="1009" Mapping="409" Parent="75" Connects="1006,1008" Visible="0"/>
						<Atom3d ID="1010" HasProperties="1" Mapping="409" Parent="75" UserID="319" DisplayStyle="Line" Hidden="1" XYZ="0.887140618015732,0.297396420083343,1.52909530733595" Connections="1011" ForcefieldType="h1" Charge="0.053" Components="H" Visible="0">
							<Properties Force="-128.822775880629,-387.171448675123,-96.0929359085477" RelativeVelocity="1.58221935452915,-0.149961542322766,-0.304163416672331"/>
						</Atom3d>
						<Bond ID="1011" Mapping="409" Parent="75" Hidden="1" Connects="1005,1010" Visible="0"/>
						<Atom3d ID="1012" HasProperties="1" Mapping="409" Parent="75" UserID="320" DisplayStyle="Line" Hidden="1" XYZ="0.826662763421811,0.271055336836965,1.53149481962413" Connections="1013" ForcefieldType="h1" Charge="0.053" Components="H" Visible="0">
							<Properties Force="699.179449450121,193.823178649833,-530.331529561299" RelativeVelocity="0.585541733794977,-0.157367378017822,-0.66103352005609"/>
						</Atom3d>
						<Bond ID="1013" Mapping="409" Parent="75" Hidden="1" Connects="1005,1012" Visible="0"/>
						<Atom3d ID="1014" HasProperties="1" Mapping="409" Parent="75" UserID="321" DisplayStyle="Line" Hidden="1" XYZ="0.840845373144607,0.324413672538863,1.49889817094224" Connections="1015" ForcefieldType="h1" Charge="0.053" Components="H" Visible="0">
							<Properties Force="90.2337432434381,-675.91421494976,252.851944770736" RelativeVelocity="1.0089966455606,0.0259262804561462,0.954352388964979"/>
						</Atom3d>
						<Bond ID="1015" Mapping="409" Parent="75" Hidden="1" Connects="1005,1014" Visible="0"/>
						<Atom3d ID="1016" HasProperties="1" Mapping="409" Parent="75" UserID="322" DisplayStyle="Line" Hidden="1" XYZ="0.888291030407086,0.291403471880574,1.44167574863964" Connections="1017" ForcefieldType="h1" Charge="0.053" Components="H" Visible="0">
							<Properties Force="-71.4685858743924,-530.195526313856,153.600968287814" RelativeVelocity="-0.192282994712372,-0.444032566962747,0.82457683723566"/>
						</Atom3d>
						<Bond ID="1017" Mapping="409" Parent="75" Hidden="1" Connects="1006,1016" Visible="0"/>
						<Atom3d ID="1018" HasProperties="1" Mapping="409" Parent="75" UserID="323" DisplayStyle="Line" Hidden="1" XYZ="0.836668468452461,0.254430084152359,1.43975919026751" Connections="1019" ForcefieldType="h1" Charge="0.053" Components="H" Visible="0">
							<Properties Force="10.0782401211561,45.6687942735758,193.897688454164" RelativeVelocity="0.548478931470091,0.723533789918446,0.108907041715045"/>
						</Atom3d>
						<Bond ID="1019" Mapping="409" Parent="75" Hidden="1" Connects="1006,1018" Visible="0"/>
						<Atom3d ID="1020" HasProperties="1" Mapping="409" Parent="75" UserID="324" DisplayStyle="Line" Hidden="1" XYZ="0.904883052933842,0.210269715160651,1.44576170233675" Connections="1021" ForcefieldType="h1o" Charge="0.41" Components="H" Visible="0">
							<Properties Force="-106.039744553833,377.037944088242,422.754195813547" RelativeVelocity="0.766234901783526,0.407888870153422,-0.88148206044032"/>
						</Atom3d>
						<Bond ID="1021" Mapping="409" Parent="75" Hidden="1" Connects="1008,1020" Visible="0"/>
						<Molecule ID="75" Mapping="409" Parent="2" Children="ci(18):17+1005,4509" Name="Sketch 24" XYZ="0.189131116670641,0.113478669996464,0" Visible="0"/>
						<Atom3d ID="1022" HasProperties="1" Mapping="409" Parent="77" UserID="325" DisplayStyle="Line" XYZ="1.34794782295423,0.00390212985744812,0.881451282703247" Connections="1024,1028,1030,1032" ForcefieldType="c4" Charge="-0.159" Components="C" Visible="0">
							<Properties Force="164.896003988515,1110.28762379161,1257.9969115635" RelativeVelocity="-0.042389498796787,-0.055479701647462,-0.0446402407244093"/>
						</Atom3d>
						<Atom3d ID="1023" HasProperties="1" Mapping="409" Parent="77" UserID="326" DisplayStyle="Line" XYZ="1.30107844118727,-0.0046398802027199,0.905319207626534" Connections="1024,1026,1034,1036" ForcefieldType="c4o" Charge="0.054" Components="C" Visible="0">
							<Properties Force="-660.923096608954,-923.14847305075,500.98488252626" RelativeVelocity="0.142805987790455,0.0656118281854862,-0.0873820704438476"/>
						</Atom3d>
						<Bond ID="1024" Mapping="409" Parent="77" Connects="1022,1023" Visible="0"/>
						<Atom3d ID="1025" HasProperties="1" Mapping="409" Parent="77" UserID="327" DisplayStyle="Line" XYZ="1.2749883753139,0.0372458632859721,0.912690526821405" Connections="1026,1038" ForcefieldType="o2h" Charge="-0.57" Components="O" Visible="0">
							<Properties Force="-688.63222630353,495.978459154413,248.544671644587" RelativeVelocity="0.173641761079449,0.0907789424356091,-0.0124439293179478"/>
						</Atom3d>
						<Bond ID="1026" Mapping="409" Parent="77" Connects="1023,1025" Visible="0"/>
						<Atom3d ID="1027" HasProperties="1" Mapping="409" Parent="77" UserID="328" DisplayStyle="Line" Hidden="1" XYZ="1.36165973158289,-0.0237300052005099,0.85860907461178" Connections="1028" ForcefieldType="h1" Charge="0.053" Components="H" Visible="0">
							<Properties Force="215.035553824621,-229.23496927952,256.165612997196" RelativeVelocity="-0.725349037300705,-0.0328730129968631,-0.086168122439363"/>
						</Atom3d>
						<Bond ID="1028" Mapping="409" Parent="77" Hidden="1" Connects="1022,1027" Visible="0"/>
						<Atom3d ID="1029" HasProperties="1" Mapping="409" Parent="77" UserID="329" DisplayStyle="Line" Hidden="1" XYZ="1.37093091853926,0.0166854090154921,0.912123211543721" Connections="1030" ForcefieldType="h1" Charge="0.053" Components="H" Visible="0">
							<Properties Force="83.289348135765,-492.921882159672,-879.935119267116" RelativeVelocity="0.485603367404979,0.801681145705741,-0.231656505463568"/>
						</Atom3d>
						<Bond ID="1030" Mapping="409" Parent="77" Hidden="1" Connects="1022,1029" Visible="0"/>
						<Atom3d ID="1031" HasProperties="1" Mapping="409" Parent="77" UserID="330" DisplayStyle="Line" Hidden="1" XYZ="1.3436885609922,0.0348995561090755,0.859523378007227" Connections="1032" ForcefieldType="h1" Charge="0.053" Components="H" Visible="0">
							<Properties Force="-35.381662209772,228.135070837231,-302.766282879655" RelativeVelocity="-0.378671876677404,-0.71024422659109,-0.500801314546008"/>
						</Atom3d>
						<Bond ID="1032" Mapping="409" Parent="77" Hidden="1" Connects="1022,1031" Visible="0"/>
						<Atom3d ID="1033" HasProperties="1" Mapping="409" Parent="77" UserID="331" DisplayStyle="Line" Hidden="1" XYZ="1.30408330131291,-0.0250141226978499,0.939839359828261" Connections="1034" ForcefieldType="h1" Charge="0.053" Components="H" Visible="0">
							<Properties Force="115.089102925172,269.896417188364,-531.176255455329" RelativeVelocity="0.392227468596874,0.267574588220635,0.403621606506568"/>
						</Atom3d>
						<Bond ID="1034" Mapping="409" Parent="77" Hidden="1" Connects="1023,1033" Visible="0"/>
						<Atom3d ID="1035" HasProperties="1" Mapping="409" Parent="77" UserID="332" DisplayStyle="Line" Hidden="1" XYZ="1.27948725547099,-0.0262008007352739,0.882492621297097" Connections="1036" ForcefieldType="h1" Charge="0.053" Components="H" Visible="0">
							<Properties Force="-218.381458443146,-406.275795950073,-278.180731487299" RelativeVelocity="-0.416301272037248,0.307664326885321,-0.235156763725968"/>
						</Atom3d>
						<Bond ID="1036" Mapping="409" Parent="77" Hidden="1" Connects="1023,1035" Visible="0"/>
						<Atom3d ID="1037" HasProperties="1" Mapping="409" Parent="77" UserID="333" DisplayStyle="Line" Hidden="1" XYZ="1.24105980708577,0.028206139013628,0.918752530392176" Connections="1038" ForcefieldType="h1o" Charge="0.41" Components="H" Visible="0">
							<Properties Force="1054.53975196952,53.4271348181748,-69.3293983797974" RelativeVelocity="0.418255108895931,0.518400886586021,0.0161871696099323"/>
						</Atom3d>
						<Bond ID="1038" Mapping="409" Parent="77" Hidden="1" Connects="1025,1037" Visible="0"/>
						<Molecule ID="77" Mapping="409" Parent="2" Children="ci(18):17+1022,4510" Name="Sketch 24" XYZ="0.189131116670641,0.113478669996464,0" Visible="0"/>
						<Atom3d ID="1039" HasProperties="1" Mapping="409" Parent="79" UserID="334" DisplayStyle="Line" XYZ="0.985519549970407,0.294803499018494,0.720372630406747" Connections="1041,1045,1047,1049" ForcefieldType="c4" Charge="-0.159" Components="C" Visible="0">
							<Properties Force="-183.108860913592,355.297418239494,-747.491161703019" RelativeVelocity="-0.240996699657697,-0.0457709977832731,0.240232052854617"/>
						</Atom3d>
						<Atom3d ID="1040" HasProperties="1" Mapping="409" Parent="79" UserID="335" DisplayStyle="Line" XYZ="1.02755680562239,0.324964030663402,0.705435098630497" Connections="1041,1043,1051,1053" ForcefieldType="c4o" Charge="0.054" Components="C" Visible="0">
							<Properties Force="796.020231505285,-1748.70135401883,792.364308683001" RelativeVelocity="0.113941241646703,-0.0344520557658356,-0.00279645599374514"/>
						</Atom3d>
						<Bond ID="1041" Mapping="409" Parent="79" Connects="1039,1040" Visible="0"/>
						<Atom3d ID="1042" HasProperties="1" Mapping="409" Parent="79" UserID="336" DisplayStyle="Line" XYZ="1.05215234656609,0.300346807485938,0.667527246401422" Connections="1043,1055" ForcefieldType="o2h" Charge="-0.57" Components="O" Visible="0">
							<Properties Force="-92.009022119092,530.000459628157,977.800536090797" RelativeVelocity="0.048256147981597,-0.00495711018312465,0.00648522492734055"/>
						</Atom3d>
						<Bond ID="1043" Mapping="409" Parent="79" Connects="1040,1042" Visible="0"/>
						<Atom3d ID="1044" HasProperties="1" Mapping="409" Parent="79" UserID="337" DisplayStyle="Line" Hidden="1" XYZ="0.990618360268957,0.258574359998927,0.732794165470269" Connections="1045" ForcefieldType="h1" Charge="0.053" Components="H" Visible="0">
							<Properties Force="369.067632628697,101.932990296557,208.862687648531" RelativeVelocity="1.03160297217357,-0.0859734334680941,0.639714389255428"/>
						</Atom3d>
						<Bond ID="1045" Mapping="409" Parent="79" Hidden="1" Connects="1039,1044" Visible="0"/>
						<Atom3d ID="1046" HasProperties="1" Mapping="409" Parent="79" UserID="338" DisplayStyle="Line" Hidden="1" XYZ="0.964597750800014,0.291175006452319,0.687871294808742" Connections="1047" ForcefieldType="h1" Charge="0.053" Components="H" Visible="0">
							<Properties Force="-121.777400925698,-86.1980707643861,-4.26634131677823" RelativeVelocity="0.718133611443576,0.0815262858577448,-0.206880410440601"/>
						</Atom3d>
						<Bond ID="1047" Mapping="409" Parent="79" Hidden="1" Connects="1039,1046" Visible="0"/>
						<Atom3d ID="1048" HasProperties="1" Mapping="409" Parent="79" UserID="339" DisplayStyle="Line" Hidden="1" XYZ="0.964426412051373,0.315815021861571,0.744013153710008" Connections="1049" ForcefieldType="h1" Charge="0.053" Components="H" Visible="0">
							<Properties Force="-335.320372952401,-48.9816740474025,464.738942572735" RelativeVelocity="-0.180649036951366,0.732783232465318,0.00284229725306245"/>
						</Atom3d>
						<Bond ID="1049" Mapping="409" Parent="79" Hidden="1" Connects="1039,1048" Visible="0"/>
						<Atom3d ID="1050" HasProperties="1" Mapping="409" Parent="79" UserID="340" DisplayStyle="Line" Hidden="1" XYZ="1.05109856466584,0.333958092240516,0.737883129478699" Connections="1051" ForcefieldType="h1" Charge="0.053" Components="H" Visible="0">
							<Properties Force="-357.01954126478,-339.657765632534,-949.027912038121" RelativeVelocity="1.42596914725511,-0.95549447955734,-0.337854662900123"/>
						</Atom3d>
						<Bond ID="1051" Mapping="409" Parent="79" Hidden="1" Connects="1040,1050" Visible="0"/>
						<Atom3d ID="1052" HasProperties="1" Mapping="409" Parent="79" UserID="341" DisplayStyle="Line" Hidden="1" XYZ="1.01399578805517,0.356661000072641,0.692556595676101" Connections="1053" ForcefieldType="h1" Charge="0.053" Components="H" Visible="0">
							<Properties Force="-357.522095937105,1151.24140461679,-495.528562172303" RelativeVelocity="-0.116680094086744,0.454748729422911,-0.859812070772833"/>
						</Atom3d>
						<Bond ID="1053" Mapping="409" Parent="79" Hidden="1" Connects="1040,1052" Visible="0"/>
						<Atom3d ID="1054" HasProperties="1" Mapping="409" Parent="79" UserID="342" DisplayStyle="Line" Hidden="1" XYZ="1.08358945585773,0.300778760849226,0.680461471766796" Connections="1055" ForcefieldType="h1o" Charge="0.41" Components="H" Visible="0">
							<Properties Force="154.910010324262,-147.318109318272,-275.868980496373" RelativeVelocity="-0.80580905869977,0.64607965546228,-0.0458519694187758"/>
						</Atom3d>
						<Bond ID="1055" Mapping="409" Parent="79" Hidden="1" Connects="1042,1054" Visible="0"/>
						<Molecule ID="79" Mapping="409" Parent="2" Children="ci(18):17+1039,4511" Name="Sketch 24" XYZ="0.189131116670641,0.113478669996464,0" Visible="0"/>
						<Atom3d ID="1056" HasProperties="1" Mapping="409" Parent="81" UserID="343" DisplayStyle="Line" XYZ="0.422806564829592,-0.356248019534094,2.16363277237887" Connections="1058,1062,1064,1066" ForcefieldType="c4" Charge="-0.159" Components="C" Visible="0">
							<Properties Force="157.724137623298,927.511281285863,-446.521738802479" RelativeVelocity="-0.149274705685913,-0.194592081161791,0.103856786426792"/>
						</Atom3d>
						<Atom3d ID="1057" HasProperties="1" Mapping="409" Parent="81" UserID="344" DisplayStyle="Line" XYZ="0.476318867846742,-0.356113067080809,2.17355133613727" Connections="1058,1060,1068,1070" ForcefieldType="c4o" Charge="0.054" Components="C" Visible="0">
							<Properties Force="-1239.13406875955,1048.92659633724,85.1521587561887" RelativeVelocity="-0.0184739980996274,0.394211283895858,0.0282318031395353"/>
						</Atom3d>
						<Bond ID="1058" Mapping="409" Parent="81" Connects="1056,1057" Visible="0"/>
						<Atom3d ID="1059" HasProperties="1" Mapping="409" Parent="81" UserID="345" DisplayStyle="Line" XYZ="0.479968844877826,-0.320101566163012,2.21077249964416" Connections="1060,1072" ForcefieldType="o2h" Charge="-0.57" Components="O" Visible="0">
							<Properties Force="-485.911689755187,-732.975716777255,-1371.689624451" RelativeVelocity="-0.0183978169903781,0.136825664110987,0.152291944612987"/>
						</Atom3d>
						<Bond ID="1060" Mapping="409" Parent="81" Connects="1057,1059" Visible="0"/>
						<Atom3d ID="1061" HasProperties="1" Mapping="409" Parent="81" UserID="346" DisplayStyle="Line" Hidden="1" XYZ="0.409588771519291,-0.380372561538563,2.13583786195467" Connections="1062" ForcefieldType="h1" Charge="0.053" Components="H" Visible="0">
							<Properties Force="221.965265422723,168.386092919046,52.4661917858813" RelativeVelocity="0.941963302837901,0.199656908055371,0.0579974432864218"/>
						</Atom3d>
						<Bond ID="1062" Mapping="409" Parent="81" Hidden="1" Connects="1056,1061" Visible="0"/>
						<Atom3d ID="1063" HasProperties="1" Mapping="409" Parent="81" UserID="347" DisplayStyle="Line" Hidden="1" XYZ="0.410313389835446,-0.317957101999161,2.15546676484811" Connections="1064" ForcefieldType="h1" Charge="0.053" Components="H" Visible="0">
							<Properties Force="225.6524209261,-1081.72312450306,184.745293565353" RelativeVelocity="-0.127598957385042,-0.433762654909029,0.366428219499661"/>
						</Atom3d>
						<Bond ID="1064" Mapping="409" Parent="81" Hidden="1" Connects="1056,1063" Visible="0"/>
						<Atom3d ID="1065" HasProperties="1" Mapping="409" Parent="81" UserID="348" DisplayStyle="Line" Hidden="1" XYZ="0.407617040820328,-0.368536068513603,2.19638658784233" Connections="1066" ForcefieldType="h1" Charge="0.053" Components="H" Visible="0">
							<Properties Force="-403.759711151442,56.778495920574,348.089471339446" RelativeVelocity="-0.275430860162322,0.00772320325364533,0.764528773439949"/>
						</Atom3d>
						<Bond ID="1066" Mapping="409" Parent="81" Hidden="1" Connects="1056,1065" Visible="0"/>
						<Atom3d ID="1067" HasProperties="1" Mapping="409" Parent="81" UserID="349" DisplayStyle="Line" Hidden="1" XYZ="0.49654359333868,-0.347537665168913,2.1424569291001" Connections="1068" ForcefieldType="h1" Charge="0.053" Components="H" Visible="0">
							<Properties Force="240.264525932495,344.694114234015,-294.578609866691" RelativeVelocity="-0.498133551587096,0.667436925335121,0.134574246110696"/>
						</Atom3d>
						<Bond ID="1068" Mapping="409" Parent="81" Hidden="1" Connects="1057,1067" Visible="0"/>
						<Atom3d ID="1069" HasProperties="1" Mapping="409" Parent="81" UserID="350" DisplayStyle="Line" Hidden="1" XYZ="0.483231075708102,-0.392596948278179,2.18074499338284" Connections="1070" ForcefieldType="h1" Charge="0.053" Components="H" Visible="0">
							<Properties Force="542.89428368517,-453.750911755705,811.815121691498" RelativeVelocity="-0.491112757696464,0.0850565514651065,0.00881602596640055"/>
						</Atom3d>
						<Bond ID="1070" Mapping="409" Parent="81" Hidden="1" Connects="1057,1069" Visible="0"/>
						<Atom3d ID="1071" HasProperties="1" Mapping="409" Parent="81" UserID="351" DisplayStyle="Line" Hidden="1" XYZ="0.511187444919843,-0.31695940954985,2.22098573740312" Connections="1072" ForcefieldType="h1o" Charge="0.41" Components="H" Visible="0">
							<Properties Force="756.58281868652,-124.61576431885,57.4542456368682" RelativeVelocity="-0.390886330502569,1.01875041820725,0.81705832644519"/>
						</Atom3d>
						<Bond ID="1072" Mapping="409" Parent="81" Hidden="1" Connects="1059,1071" Visible="0"/>
						<Molecule ID="81" Mapping="409" Parent="2" Children="ci(18):17+1056,4512" Name="Sketch 24" XYZ="0.189131116670641,0.113478669996464,0" Visible="0"/>
						<Atom3d ID="1073" HasProperties="1" Mapping="409" Parent="83" UserID="352" DisplayStyle="Line" XYZ="-0.0124851227551454,0.392344976613581,0.599247262239449" Connections="1075,1079,1081,1083" ForcefieldType="c4" Charge="-0.159" Components="C" Visible="0">
							<Properties Force="587.317285541434,-1576.84845232331,-135.982510490492" RelativeVelocity="0.0338891209671829,0.0115547628963603,0.0730146088621973"/>
						</Atom3d>
						<Atom3d ID="1074" HasProperties="1" Mapping="409" Parent="83" UserID="353" DisplayStyle="Line" XYZ="-0.0605280269507714,0.373840800126399,0.613014425105945" Connections="1075,1077,1085,1087" ForcefieldType="c4o" Charge="0.054" Components="C" Visible="0">
							<Properties Force="-1148.37558275521,-184.951455080919,429.719408890306" RelativeVelocity="0.0133665347766794,0.128941738804691,-0.249094540496913"/>
						</Atom3d>
						<Bond ID="1075" Mapping="409" Parent="83" Connects="1073,1074" Visible="0"/>
						<Atom3d ID="1076" HasProperties="1" Mapping="409" Parent="83" UserID="354" DisplayStyle="Line" XYZ="-0.0791217031424774,0.398883199765676,0.652021780137408" Connections="1077,1089" ForcefieldType="o2h" Charge="-0.57" Components="O" Visible="0">
							<Properties Force="481.442930079272,745.360195564354,552.59194909599" RelativeVelocity="-0.125106053256716,-0.0694948050580907,0.0128098659544627"/>
						</Atom3d>
						<Bond ID="1077" Mapping="409" Parent="83" Connects="1074,1076" Visible="0"/>
						<Atom3d ID="1078" HasProperties="1" Mapping="409" Parent="83" UserID="355" DisplayStyle="Line" Hidden="1" XYZ="-0.00950111578090937,0.423935035973959,0.579903532805344" Connections="1079" ForcefieldType="h1" Charge="0.053" Components="H" Visible="0">
							<Properties Force="-429.042988482242,988.636513167415,-510.848283953269" RelativeVelocity="0.113288449677547,1.09918020395992,-0.42370877644361"/>
						</Atom3d>
						<Bond ID="1079" Mapping="409" Parent="83" Hidden="1" Connects="1073,1078" Visible="0"/>
						<Atom3d ID="1080" HasProperties="1" Mapping="409" Parent="83" UserID="356" DisplayStyle="Line" Hidden="1" XYZ="0.00538064575177263,0.365565310875767,0.575527643884286" Connections="1081" ForcefieldType="h1" Charge="0.053" Components="H" Visible="0">
							<Properties Force="-172.393970209897,309.523598384664,417.523543202448" RelativeVelocity="0.143212478130206,0.366260622799691,-0.702750833763288"/>
						</Atom3d>
						<Bond ID="1081" Mapping="409" Parent="83" Hidden="1" Connects="1073,1080" Visible="0"/>
						<Atom3d ID="1082" HasProperties="1" Mapping="409" Parent="83" UserID="357" DisplayStyle="Line" Hidden="1" XYZ="0.00921261862499564,0.397298354865911,0.630038198667707" Connections="1083" ForcefieldType="h1" Charge="0.053" Components="H" Visible="0">
							<Properties Force="252.123129553548,-54.1306648080396,396.881857184537" RelativeVelocity="0.476042044785309,-0.490857828482829,-0.941098080444095"/>
						</Atom3d>
						<Bond ID="1083" Mapping="409" Parent="83" Hidden="1" Connects="1073,1082" Visible="0"/>
						<Atom3d ID="1084" HasProperties="1" Mapping="409" Parent="83" UserID="358" DisplayStyle="Line" Hidden="1" XYZ="-0.0627006253999624,0.336225446409647,0.625157456138669" Connections="1085" ForcefieldType="h1" Charge="0.053" Components="H" Visible="0">
							<Properties Force="457.131178207526,190.465825392037,-520.778789814773" RelativeVelocity="0.130163371263967,0.638473710417436,-1.21626637658103"/>
						</Atom3d>
						<Bond ID="1085" Mapping="409" Parent="83" Hidden="1" Connects="1074,1084" Visible="0"/>
						<Atom3d ID="1086" HasProperties="1" Mapping="409" Parent="83" UserID="359" DisplayStyle="Line" Hidden="1" XYZ="-0.0856313592557524,0.378937640997155,0.584461601422745" Connections="1087" ForcefieldType="h1" Charge="0.053" Components="H" Visible="0">
							<Properties Force="-78.7610234483148,-177.800136363985,-400.923599488496" RelativeVelocity="-0.35110895541164,-0.174133059549301,0.124114584235866"/>
						</Atom3d>
						<Bond ID="1087" Mapping="409" Parent="83" Hidden="1" Connects="1074,1086" Visible="0"/>
						<Atom3d ID="1088" HasProperties="1" Mapping="409" Parent="83" UserID="360" DisplayStyle="Line" Hidden="1" XYZ="-0.112427997369309,0.39441005439688,0.657268267949221" Connections="1089" ForcefieldType="h1o" Charge="0.41" Components="H" Visible="0">
							<Properties Force="114.289063005365,-90.8991530820176,-310.602401304158" RelativeVelocity="0.367371486128095,-0.674696510120402,0.875470795501611"/>
						</Atom3d>
						<Bond ID="1089" Mapping="409" Parent="83" Hidden="1" Connects="1076,1088" Visible="0"/>
						<Molecule ID="83" Mapping="409" Parent="2" Children="ci(18):17+1073,4513" Name="Sketch 24" XYZ="0.189131116670641,0.113478669996464,0" Visible="0"/>
						<Atom3d ID="1090" HasProperties="1" Mapping="409" Parent="85" UserID="361" DisplayStyle="Line" XYZ="1.07732052227894,1.04149313109968,-0.860154385669041" Connections="1092,1096,1098,1100" ForcefieldType="c4" Charge="-0.159" Components="C" Visible="0">
							<Properties Force="-502.818158228664,388.989943226457,-509.398748615551" RelativeVelocity="-0.013281521673478,-0.340890606926373,0.116635702898206"/>
						</Atom3d>
						<Atom3d ID="1091" HasProperties="1" Mapping="409" Parent="85" UserID="362" DisplayStyle="Line" XYZ="1.11180593289808,1.08425996109365,-0.858649673378593" Connections="1092,1094,1102,1104" ForcefieldType="c4o" Charge="0.054" Components="C" Visible="0">
							<Properties Force="-971.513039676796,91.6697775576989,-254.213100150807" RelativeVelocity="0.0396468808213246,-0.0927635794643646,-0.148065035156116"/>
						</Atom3d>
						<Bond ID="1092" Mapping="409" Parent="85" Connects="1090,1091" Visible="0"/>
						<Atom3d ID="1093" HasProperties="1" Mapping="409" Parent="85" UserID="363" DisplayStyle="Line" XYZ="1.15288809745473,1.06667476637045,-0.836794329149216" Connections="1094,1106" ForcefieldType="o2h" Charge="-0.57" Components="O" Visible="0">
							<Properties Force="30.8921293189027,135.087733269129,20.9073557284312" RelativeVelocity="-0.039778333139419,-0.0930271820633303,-0.135119710300817"/>
						</Atom3d>
						<Bond ID="1094" Mapping="409" Parent="85" Connects="1091,1093" Visible="0"/>
						<Atom3d ID="1095" HasProperties="1" Mapping="409" Parent="85" UserID="364" DisplayStyle="Line" Hidden="1" XYZ="1.07864505998577,1.02320813512154,-0.825078795018784" Connections="1096" ForcefieldType="h1" Charge="0.053" Components="H" Visible="0">
							<Properties Force="-159.966537578082,202.006310370173,-414.830682009385" RelativeVelocity="0.0079752034150561,-0.0237470000430473,-1.0388740592499"/>
						</Atom3d>
						<Bond ID="1096" Mapping="409" Parent="85" Hidden="1" Connects="1090,1095" Visible="0"/>
						<Atom3d ID="1097" HasProperties="1" Mapping="409" Parent="85" UserID="365" DisplayStyle="Line" Hidden="1" XYZ="1.0893106003389,1.01739910427781,-0.887873809362373" Connections="1098" ForcefieldType="h1" Charge="0.053" Components="H" Visible="0">
							<Properties Force="238.681674663831,-261.109466438721,104.110579632287" RelativeVelocity="0.617055326063471,-0.214068637627544,0.614182114924236"/>
						</Atom3d>
						<Bond ID="1098" Mapping="409" Parent="85" Hidden="1" Connects="1090,1097" Visible="0"/>
						<Atom3d ID="1099" HasProperties="1" Mapping="409" Parent="85" UserID="366" DisplayStyle="Line" Hidden="1" XYZ="1.03889244555286,1.04832383512582,-0.872580207732877" Connections="1100" ForcefieldType="h1" Charge="0.053" Components="H" Visible="0">
							<Properties Force="906.418928820161,100.901981890697,616.117638383056" RelativeVelocity="0.0754959518533753,-0.355718710363706,0.795888324212489"/>
						</Atom3d>
						<Bond ID="1100" Mapping="409" Parent="85" Hidden="1" Connects="1090,1099" Visible="0"/>
						<Atom3d ID="1101" HasProperties="1" Mapping="409" Parent="85" UserID="367" DisplayStyle="Line" Hidden="1" XYZ="1.09390694224988,1.11487678275335,-0.83994757906965" Connections="1102" ForcefieldType="h1" Charge="0.053" Components="H" Visible="0">
							<Properties Force="430.104149763646,-516.586144027524,63.0503474170563" RelativeVelocity="0.275572044204982,1.02395708238901,-0.506137148620427"/>
						</Atom3d>
						<Bond ID="1102" Mapping="409" Parent="85" Hidden="1" Connects="1091,1101" Visible="0"/>
						<Atom3d ID="1103" HasProperties="1" Mapping="409" Parent="85" UserID="368" DisplayStyle="Line" Hidden="1" XYZ="1.12097393055297,1.09952003181219,-0.893867911879627" Connections="1104" ForcefieldType="h1" Charge="0.053" Components="H" Visible="0">
							<Properties Force="-146.743056058886,-295.299395117517,143.585542180404" RelativeVelocity="-0.417054046086437,-0.581687744408801,-0.219834264256645"/>
						</Atom3d>
						<Bond ID="1104" Mapping="409" Parent="85" Hidden="1" Connects="1091,1103" Visible="0"/>
						<Atom3d ID="1105" HasProperties="1" Mapping="409" Parent="85" UserID="369" DisplayStyle="Line" Hidden="1" XYZ="1.16533299172737,1.09233903556403,-0.818791164165735" Connections="1106" ForcefieldType="h1o" Charge="0.41" Components="H" Visible="0">
							<Properties Force="108.225424844148,94.980003904759,253.352223322231" RelativeVelocity="-0.157608963477565,-0.347325838806399,0.193075545913708"/>
						</Atom3d>
						<Bond ID="1106" Mapping="409" Parent="85" Hidden="1" Connects="1093,1105" Visible="0"/>
						<Molecule ID="85" Mapping="409" Parent="2" Children="ci(18):17+1090,4514" Name="Sketch 24" XYZ="0.189131116670641,0.113478669996464,0" Visible="0"/>
						<Atom3d ID="1107" HasProperties="1" Mapping="409" Parent="87" UserID="370" DisplayStyle="Line" XYZ="-0.298522893949939,-0.202675172947173,1.21481739341744" Connections="1109,1113,1115,1117" ForcefieldType="c4" Charge="-0.159" Components="C" Visible="0">
							<Properties Force="1367.49684309695,-692.665683723412,-739.185016503201" RelativeVelocity="-0.104234128343148,0.0832485178583107,0.103068673182696"/>
						</Atom3d>
						<Atom3d ID="1108" HasProperties="1" Mapping="409" Parent="87" UserID="371" DisplayStyle="Line" XYZ="-0.277527566752891,-0.157881699694553,1.23449252954493" Connections="1109,1111,1119,1121" ForcefieldType="c4o" Charge="0.054" Components="C" Visible="0">
							<Properties Force="-610.428946133444,-151.586277112984,-662.996662047218" RelativeVelocity="-0.00234053068525571,0.14804953741558,-0.0962981735768955"/>
						</Atom3d>
						<Bond ID="1109" Mapping="409" Parent="87" Connects="1107,1108" Visible="0"/>
						<Atom3d ID="1110" HasProperties="1" Mapping="409" Parent="87" UserID="372" DisplayStyle="Line" XYZ="-0.235839856318377,-0.152750768132137,1.20782527060585" Connections="1111,1123" ForcefieldType="o2h" Charge="-0.57" Components="O" Visible="0">
							<Properties Force="841.084715496049,1557.26253148831,150.630792856132" RelativeVelocity="-0.0135806600457356,0.299972729120434,0.0379569561014944"/>
						</Atom3d>
						<Bond ID="1111" Mapping="409" Parent="87" Connects="1108,1110" Visible="0"/>
						<Atom3d ID="1112" HasProperties="1" Mapping="409" Parent="87" UserID="373" DisplayStyle="Line" Hidden="1" XYZ="-0.309878618983998,-0.195896000883725,1.17859443913522" Connections="1113" ForcefieldType="h1" Charge="0.053" Components="H" Visible="0">
							<Properties Force="-252.418526118719,0.555387277191698,-107.08808982339" RelativeVelocity="-0.438454392116807,0.711318063633092,-0.146229636586487"/>
						</Atom3d>
						<Bond ID="1113" Mapping="409" Parent="87" Hidden="1" Connects="1107,1112" Visible="0"/>
						<Atom3d ID="1114" HasProperties="1" Mapping="409" Parent="87" UserID="374" DisplayStyle="Line" Hidden="1" XYZ="-0.324116454947188,-0.220674475029788,1.23459224392704" Connections="1115" ForcefieldType="h1" Charge="0.053" Components="H" Visible="0">
							<Properties Force="-1019.86257779492,-171.251587539187,626.5960443073" RelativeVelocity="-0.389003269358022,0.354922365692862,0.801248363704966"/>
						</Atom3d>
						<Bond ID="1115" Mapping="409" Parent="87" Hidden="1" Connects="1107,1114" Visible="0"/>
						<Atom3d ID="1116" HasProperties="1" Mapping="409" Parent="87" UserID="375" DisplayStyle="Line" Hidden="1" XYZ="-0.27095567065623,-0.231603143703396,1.21109352698849" Connections="1117" ForcefieldType="h1" Charge="0.053" Components="H" Visible="0">
							<Properties Force="-198.351346058414,696.802101865969,74.5614393374897" RelativeVelocity="-0.899031901897527,-0.17925677666262,0.409514808177127"/>
						</Atom3d>
						<Bond ID="1117" Mapping="409" Parent="87" Hidden="1" Connects="1107,1116" Visible="0"/>
						<Atom3d ID="1118" HasProperties="1" Mapping="409" Parent="87" UserID="376" DisplayStyle="Line" Hidden="1" XYZ="-0.268153469259,-0.162661577256379,1.27075742821345" Connections="1119" ForcefieldType="h1" Charge="0.053" Components="H" Visible="0">
							<Properties Force="-54.2309036081542,157.80349020538,714.685917463712" RelativeVelocity="0.480348565326094,-0.152996412292908,0.0538840667222833"/>
						</Atom3d>
						<Bond ID="1119" Mapping="409" Parent="87" Hidden="1" Connects="1108,1118" Visible="0"/>
						<Atom3d ID="1120" HasProperties="1" Mapping="409" Parent="87" UserID="377" DisplayStyle="Line" Hidden="1" XYZ="-0.305662429484488,-0.130004095790423,1.22814241488481" Connections="1121" ForcefieldType="h1" Charge="0.053" Components="H" Visible="0">
							<Properties Force="692.636219110429,-115.66925841437,276.526107600889" RelativeVelocity="-0.791840458126811,0.692395457882554,0.266926909171352"/>
						</Atom3d>
						<Bond ID="1121" Mapping="409" Parent="87" Hidden="1" Connects="1108,1120" Visible="0"/>
						<Atom3d ID="1122" HasProperties="1" Mapping="409" Parent="87" UserID="378" DisplayStyle="Line" Hidden="1" XYZ="-0.221049577758464,-0.120677035373116,1.21711040277156" Connections="1123" ForcefieldType="h1o" Charge="0.41" Components="H" Visible="0">
							<Properties Force="-695.535985071747,-1224.22542262082,-504.832277158165" RelativeVelocity="-0.621712834778203,-0.908651501095255,-0.0779910125747216"/>
						</Atom3d>
						<Bond ID="1123" Mapping="409" Parent="87" Hidden="1" Connects="1110,1122" Visible="0"/>
						<Molecule ID="87" Mapping="409" Parent="2" Children="ci(18):17+1107,4515" Name="Sketch 24" XYZ="0.189131116670641,0.113478669996464,0" Visible="0"/>
						<Atom3d ID="1124" HasProperties="1" Mapping="409" Parent="89" UserID="379" DisplayStyle="Line" XYZ="2.04391323562132,-0.958485572853656,-0.449345047146359" Connections="1126,1130,1132,1134" ForcefieldType="c4" Charge="-0.159" Components="C" Visible="0">
							<Properties Force="-92.3559876507588,-868.761820171246,-350.141167801837" RelativeVelocity="-0.19036395157938,0.0755566930645537,-0.125728017675109"/>
						</Atom3d>
						<Atom3d ID="1125" HasProperties="1" Mapping="409" Parent="89" UserID="380" DisplayStyle="Line" XYZ="2.04957696494325,-0.977773713282606,-0.400125903315019" Connections="1126,1128,1136,1138" ForcefieldType="c4o" Charge="0.054" Components="C" Visible="0">
							<Properties Force="-333.800095318493,-933.945917447502,-175.679966444965" RelativeVelocity="-0.00438574528669704,0.233293657561758,0.193743624050373"/>
						</Atom3d>
						<Bond ID="1126" Mapping="409" Parent="89" Connects="1124,1125" Visible="0"/>
						<Atom3d ID="1127" HasProperties="1" Mapping="409" Parent="89" UserID="381" DisplayStyle="Line" XYZ="2.05917260930363,-1.02755545310399,-0.409475979480554" Connections="1128,1140" ForcefieldType="o2h" Charge="-0.57" Components="O" Visible="0">
							<Properties Force="89.7805624655138,774.223520351987,993.151275483199" RelativeVelocity="0.0792646471625735,-0.392586750104531,0.0368859242356436"/>
						</Atom3d>
						<Bond ID="1128" Mapping="409" Parent="89" Connects="1125,1127" Visible="0"/>
						<Atom3d ID="1129" HasProperties="1" Mapping="409" Parent="89" UserID="382" DisplayStyle="Line" Hidden="1" XYZ="2.07917702166556,-0.964157609745196,-0.467805015908803" Connections="1130" ForcefieldType="h1" Charge="0.053" Components="H" Visible="0">
							<Properties Force="-644.688391928226,354.856675621475,210.191040999926" RelativeVelocity="0.0116739403536559,-0.571031509604258,-0.0148394191214737"/>
						</Atom3d>
						<Bond ID="1130" Mapping="409" Parent="89" Hidden="1" Connects="1124,1129" Visible="0"/>
						<Atom3d ID="1131" HasProperties="1" Mapping="409" Parent="89" UserID="383" DisplayStyle="Line" Hidden="1" XYZ="2.03300659327971,-0.922325881123936,-0.447094596544681" Connections="1132" ForcefieldType="h1" Charge="0.053" Components="H" Visible="0">
							<Properties Force="25.9209537154015,524.753412827588,-326.501165556088" RelativeVelocity="-0.114808524328316,-0.0124465184334696,0.463847221623594"/>
						</Atom3d>
						<Bond ID="1132" Mapping="409" Parent="89" Hidden="1" Connects="1124,1131" Visible="0"/>
						<Atom3d ID="1133" HasProperties="1" Mapping="409" Parent="89" UserID="384" DisplayStyle="Line" Hidden="1" XYZ="2.01609683387912,-0.979817583014256,-0.469127528291828" Connections="1134" ForcefieldType="h1" Charge="0.053" Components="H" Visible="0">
							<Properties Force="462.448303592225,428.837393836339,322.154359610882" RelativeVelocity="0.241539943764959,-1.01458470976018,-0.236093657200654"/>
						</Atom3d>
						<Bond ID="1134" Mapping="409" Parent="89" Hidden="1" Connects="1124,1133" Visible="0"/>
						<Atom3d ID="1135" HasProperties="1" Mapping="409" Parent="89" UserID="385" DisplayStyle="Line" Hidden="1" XYZ="2.01709041907561,-0.977818034167186,-0.376762447112087" Connections="1136" ForcefieldType="h1" Charge="0.053" Components="H" Visible="0">
							<Properties Force="436.318904253453,361.03532506956,-433.054901657168" RelativeVelocity="0.186495156525468,0.816962404845405,1.05437190792713"/>
						</Atom3d>
						<Bond ID="1136" Mapping="409" Parent="89" Hidden="1" Connects="1125,1135" Visible="0"/>
						<Atom3d ID="1137" HasProperties="1" Mapping="409" Parent="89" UserID="386" DisplayStyle="Line" Hidden="1" XYZ="2.0787139680439,-0.957481462137896,-0.383241942025438" Connections="1138" ForcefieldType="h1" Charge="0.053" Components="H" Visible="0">
							<Properties Force="-100.51808645102,-486.389324993949,106.284945280239" RelativeVelocity="0.345357002516891,-0.797483938205755,0.139549785037908"/>
						</Atom3d>
						<Bond ID="1138" Mapping="409" Parent="89" Hidden="1" Connects="1125,1137" Visible="0"/>
						<Atom3d ID="1139" HasProperties="1" Mapping="409" Parent="89" UserID="387" DisplayStyle="Line" Hidden="1" XYZ="2.05666031801076,-1.0406150557206,-0.3776897652137" Connections="1140" ForcefieldType="h1o" Charge="0.41" Components="H" Visible="0">
							<Properties Force="164.670258614403,-154.881240087764,-349.621115934879" RelativeVelocity="0.536879798226547,0.316777850105232,0.359561873082346"/>
						</Atom3d>
						<Bond ID="1140" Mapping="409" Parent="89" Hidden="1" Connects="1127,1139" Visible="0"/>
						<Molecule ID="89" Mapping="409" Parent="2" Children="ci(18):17+1124,4516" Name="Sketch 24" XYZ="0.189131116670641,0.113478669996464,0" Visible="0"/>
						<Atom3d ID="1141" HasProperties="1" Mapping="409" Parent="91" UserID="388" DisplayStyle="Line" XYZ="1.97330511803225,1.42285299254389,1.76900944194809" Connections="1143,1147,1149,1151" ForcefieldType="c4" Charge="-0.159" Components="C" Visible="0">
							<Properties Force="1025.01646442706,-432.526404359335,-832.581862248779" RelativeVelocity="-0.0891506074781549,-0.231924559849261,0.0864474195788752"/>
						</Atom3d>
						<Atom3d ID="1142" HasProperties="1" Mapping="409" Parent="91" UserID="389" DisplayStyle="Line" XYZ="2.01938902975769,1.44949012960816,1.76211065783212" Connections="1143,1145,1153,1155" ForcefieldType="c4o" Charge="0.054" Components="C" Visible="0">
							<Properties Force="-89.4457027997919,-676.473227522591,-350.746278630288" RelativeVelocity="-0.196439198914237,0.0281057821251605,0.21544905726947"/>
						</Atom3d>
						<Bond ID="1143" Mapping="409" Parent="91" Connects="1141,1142" Visible="0"/>
						<Atom3d ID="1144" HasProperties="1" Mapping="409" Parent="91" UserID="390" DisplayStyle="Line" XYZ="2.01106817760876,1.49826424584814,1.76486336570134" Connections="1145,1157" ForcefieldType="o2h" Charge="-0.57" Components="O" Visible="0">
							<Properties Force="299.272092712753,301.433998983261,351.234533660837" RelativeVelocity="0.14783943360358,-0.00269558682199407,-0.00200311914342786"/>
						</Atom3d>
						<Bond ID="1145" Mapping="409" Parent="91" Connects="1142,1144" Visible="0"/>
						<Atom3d ID="1146" HasProperties="1" Mapping="409" Parent="91" UserID="391" DisplayStyle="Line" Hidden="1" XYZ="1.98470233667397,1.38571542916684,1.7723905244248" Connections="1147" ForcefieldType="h1" Charge="0.053" Components="H" Visible="0">
							<Properties Force="-377.684911601871,36.1627550734141,93.4046693206804" RelativeVelocity="-0.475952422467526,-0.0755187701794474,-0.162143009615183"/>
						</Atom3d>
						<Bond ID="1147" Mapping="409" Parent="91" Hidden="1" Connects="1141,1146" Visible="0"/>
						<Atom3d ID="1148" HasProperties="1" Mapping="409" Parent="91" UserID="392" DisplayStyle="Line" Hidden="1" XYZ="1.95013623858128,1.42594407558853,1.73837720997914" Connections="1149" ForcefieldType="h1" Charge="0.053" Components="H" Visible="0">
							<Properties Force="-179.813980456547,82.3573480411926,3.43435504118871" RelativeVelocity="-1.18976110553843,0.526564283207682,-0.419441181307675"/>
						</Atom3d>
						<Bond ID="1149" Mapping="409" Parent="91" Hidden="1" Connects="1141,1148" Visible="0"/>
						<Atom3d ID="1150" HasProperties="1" Mapping="409" Parent="91" UserID="393" DisplayStyle="Line" Hidden="1" XYZ="1.9577895322554,1.43527181257316,1.80026067462983" Connections="1151" ForcefieldType="h1" Charge="0.053" Components="H" Visible="0">
							<Properties Force="-628.182838819263,191.618899569835,866.060863991037" RelativeVelocity="-1.15102125038776,-0.0052081349765264,-0.946988462170776"/>
						</Atom3d>
						<Bond ID="1151" Mapping="409" Parent="91" Hidden="1" Connects="1141,1150" Visible="0"/>
						<Atom3d ID="1152" HasProperties="1" Mapping="409" Parent="91" UserID="394" DisplayStyle="Line" Hidden="1" XYZ="2.0315403685871,1.4418499376657,1.72539418551193" Connections="1153" ForcefieldType="h1" Charge="0.053" Components="H" Visible="0">
							<Properties Force="215.985947957169,-147.5690501617,362.415882091477" RelativeVelocity="0.303185081656946,0.313270363336268,-0.595049069048765"/>
						</Atom3d>
						<Bond ID="1153" Mapping="409" Parent="91" Hidden="1" Connects="1142,1152" Visible="0"/>
						<Atom3d ID="1154" HasProperties="1" Mapping="409" Parent="91" UserID="395" DisplayStyle="Line" Hidden="1" XYZ="2.04369822990626,1.43279966897039,1.78970100939029" Connections="1155" ForcefieldType="h1" Charge="0.053" Components="H" Visible="0">
							<Properties Force="-100.470748468053,709.842084281202,-480.096436518371" RelativeVelocity="-0.571873795082799,-0.0574409977267855,0.00258091213332564"/>
						</Atom3d>
						<Bond ID="1155" Mapping="409" Parent="91" Hidden="1" Connects="1142,1154" Visible="0"/>
						<Atom3d ID="1156" HasProperties="1" Mapping="409" Parent="91" UserID="396" DisplayStyle="Line" Hidden="1" XYZ="2.04235995010723,1.51265179146176,1.76225732757512" Connections="1157" ForcefieldType="h1o" Charge="0.41" Components="H" Visible="0">
							<Properties Force="-355.787936197042,-120.683562040519,53.3025147253461" RelativeVelocity="-0.734835078504719,-0.481232806150018,-0.129455521276718"/>
						</Atom3d>
						<Bond ID="1157" Mapping="409" Parent="91" Hidden="1" Connects="1144,1156" Visible="0"/>
						<Molecule ID="91" Mapping="409" Parent="2" Children="ci(18):17+1141,4517" Name="Sketch 24" XYZ="0.189131116670641,0.113478669996464,0" Visible="0"/>
						<Atom3d ID="1158" HasProperties="1" Mapping="409" Parent="93" UserID="397" DisplayStyle="Line" XYZ="0.967854738516978,1.84746087474884,-0.125558587663094" Connections="1160,1164,1166,1168" ForcefieldType="c4" Charge="-0.159" Components="C" Visible="0">
							<Properties Force="-121.874724202663,-508.21393971979,-1332.44479499606" RelativeVelocity="0.0993882201719053,0.28329914721573,0.206139916271864"/>
						</Atom3d>
						<Atom3d ID="1159" HasProperties="1" Mapping="409" Parent="93" UserID="398" DisplayStyle="Line" XYZ="0.967827216555031,1.86328770055589,-0.0748785437579255" Connections="1160,1162,1170,1172" ForcefieldType="c4o" Charge="0.054" Components="C" Visible="0">
							<Properties Force="-1274.56072550675,181.303705346212,-610.400453028269" RelativeVelocity="0.116103922685167,0.0388121913728897,-0.00764751786089424"/>
						</Atom3d>
						<Bond ID="1160" Mapping="409" Parent="93" Connects="1158,1159" Visible="0"/>
						<Atom3d ID="1161" HasProperties="1" Mapping="409" Parent="93" UserID="399" DisplayStyle="Line" XYZ="0.97270140315615,1.82350350635759,-0.0471625626294172" Connections="1162,1174" ForcefieldType="o2h" Charge="-0.57" Components="O" Visible="0">
							<Properties Force="-184.15223021315,-1140.14992587966,665.142846325876" RelativeVelocity="0.197681678844013,-0.137020350043186,-0.111590711644857"/>
						</Atom3d>
						<Bond ID="1162" Mapping="409" Parent="93" Connects="1159,1161" Visible="0"/>
						<Atom3d ID="1163" HasProperties="1" Mapping="409" Parent="93" UserID="400" DisplayStyle="Line" Hidden="1" XYZ="0.97755518759027,1.87389210167136,-0.153839045491355" Connections="1164" ForcefieldType="h1" Charge="0.053" Components="H" Visible="0">
							<Properties Force="-158.930594924968,-149.218678431077,583.625700840926" RelativeVelocity="0.401059326281117,-0.110183656431962,0.494795402426961"/>
						</Atom3d>
						<Bond ID="1164" Mapping="409" Parent="93" Hidden="1" Connects="1158,1163" Visible="0"/>
						<Atom3d ID="1165" HasProperties="1" Mapping="409" Parent="93" UserID="401" DisplayStyle="Line" Hidden="1" XYZ="0.934379299784334,1.82965950703955,-0.138494518219402" Connections="1166" ForcefieldType="h1" Charge="0.053" Components="H" Visible="0">
							<Properties Force="264.739723592148,484.930474884427,440.179740535181" RelativeVelocity="0.321774229873349,0.883322783320537,-0.468682539276637"/>
						</Atom3d>
						<Bond ID="1166" Mapping="409" Parent="93" Hidden="1" Connects="1158,1165" Visible="0"/>
						<Atom3d ID="1167" HasProperties="1" Mapping="409" Parent="93" UserID="402" DisplayStyle="Line" Hidden="1" XYZ="0.993348576232915,1.81894491918404,-0.129798130310439" Connections="1168" ForcefieldType="h1" Charge="0.053" Components="H" Visible="0">
							<Properties Force="333.347697336028,-84.3439178323406,61.1792620017893" RelativeVelocity="-1.24723925980359,-0.0384851000447247,-0.00797825705974353"/>
						</Atom3d>
						<Bond ID="1168" Mapping="409" Parent="93" Hidden="1" Connects="1158,1167" Visible="0"/>
						<Atom3d ID="1169" HasProperties="1" Mapping="409" Parent="93" UserID="403" DisplayStyle="Line" Hidden="1" XYZ="0.93322172882191,1.88202565414732,-0.0704145551092335" Connections="1170" ForcefieldType="h1" Charge="0.053" Components="H" Visible="0">
							<Properties Force="445.321850637949,33.6918962216738,375.212912238973" RelativeVelocity="0.144111733745346,-0.653244601268546,1.16157535122673"/>
						</Atom3d>
						<Bond ID="1170" Mapping="409" Parent="93" Hidden="1" Connects="1159,1169" Visible="0"/>
						<Atom3d ID="1171" HasProperties="1" Mapping="409" Parent="93" UserID="404" DisplayStyle="Line" Hidden="1" XYZ="0.997713280493384,1.88381559865354,-0.0677189457347365" Connections="1172" ForcefieldType="h1" Charge="0.053" Components="H" Visible="0">
							<Properties Force="763.203780921679,1109.39819833595,88.0272789851256" RelativeVelocity="0.945704868520891,-0.852545667653064,-0.221462288687953"/>
						</Atom3d>
						<Bond ID="1172" Mapping="409" Parent="93" Hidden="1" Connects="1159,1171" Visible="0"/>
						<Atom3d ID="1173" HasProperties="1" Mapping="409" Parent="93" UserID="405" DisplayStyle="Line" Hidden="1" XYZ="0.978372475153223,1.83153344154542,-0.0144668053768545" Connections="1174" ForcefieldType="h1o" Charge="0.41" Components="H" Visible="0">
							<Properties Force="-31.1693156280234,137.257643746182,-146.998817690791" RelativeVelocity="-0.154024088588532,-0.0296221635211146,-1.07277018976533"/>
						</Atom3d>
						<Bond ID="1174" Mapping="409" Parent="93" Hidden="1" Connects="1161,1173" Visible="0"/>
						<Molecule ID="93" Mapping="409" Parent="2" Children="ci(18):17+1158,4518" Name="Sketch 24" XYZ="0.189131116670641,0.113478669996464,0" Visible="0"/>
						<Atom3d ID="1175" HasProperties="1" Mapping="409" Parent="95" UserID="406" DisplayStyle="Line" XYZ="1.25969386996717,0.759030105210721,0.254175883992171" Connections="1177,1181,1183,1185" ForcefieldType="c4" Charge="-0.159" Components="C" Visible="0">
							<Properties Force="-220.214645483143,233.08839736536,-436.865858669373" RelativeVelocity="0.114067828122053,-0.131749451997775,0.038137816312847"/>
						</Atom3d>
						<Atom3d ID="1176" HasProperties="1" Mapping="409" Parent="95" UserID="407" DisplayStyle="Line" XYZ="1.27575691748018,0.777812653318057,0.302108042789554" Connections="1177,1179,1187,1189" ForcefieldType="c4o" Charge="0.054" Components="C" Visible="0">
							<Properties Force="720.165926758122,-102.036579915329,-495.544810583717" RelativeVelocity="-0.149799562297277,-0.06136928610861,0.289374169734995"/>
						</Atom3d>
						<Bond ID="1177" Mapping="409" Parent="95" Connects="1175,1176" Visible="0"/>
						<Atom3d ID="1178" HasProperties="1" Mapping="409" Parent="95" UserID="408" DisplayStyle="Line" XYZ="1.24680945419757,0.761714205910302,0.338830348689079" Connections="1179,1191" ForcefieldType="o2h" Charge="-0.57" Components="O" Visible="0">
							<Properties Force="-671.848012178689,-223.876984540215,439.537292465976" RelativeVelocity="-0.0415735987533747,0.06113072844015,-0.140716982280458"/>
						</Atom3d>
						<Bond ID="1179" Mapping="409" Parent="95" Connects="1176,1178" Visible="0"/>
						<Atom3d ID="1180" HasProperties="1" Mapping="409" Parent="95" UserID="409" DisplayStyle="Line" Hidden="1" XYZ="1.25841463109923,0.720134822723499,0.258257434687115" Connections="1181" ForcefieldType="h1" Charge="0.053" Components="H" Visible="0">
							<Properties Force="-57.4646512098853,196.637417899651,-275.326161189224" RelativeVelocity="0.535296315769684,0.00201857114226731,-0.258394495793139"/>
						</Atom3d>
						<Bond ID="1181" Mapping="409" Parent="95" Hidden="1" Connects="1175,1180" Visible="0"/>
						<Atom3d ID="1182" HasProperties="1" Mapping="409" Parent="95" UserID="410" DisplayStyle="Line" Hidden="1" XYZ="1.28504938265787,0.7695381390679,0.225664029962551" Connections="1183" ForcefieldType="h1" Charge="0.053" Components="H" Visible="0">
							<Properties Force="-22.1549084938695,-300.221883188551,397.73080763451" RelativeVelocity="-0.458198064968108,-0.241330975018112,-0.182955590400393"/>
						</Atom3d>
						<Bond ID="1183" Mapping="409" Parent="95" Hidden="1" Connects="1175,1182" Visible="0"/>
						<Atom3d ID="1184" HasProperties="1" Mapping="409" Parent="95" UserID="411" DisplayStyle="Line" Hidden="1" XYZ="1.22570507133609,0.772784080710807,0.239479257907659" Connections="1185" ForcefieldType="h1" Charge="0.053" Components="H" Visible="0">
							<Properties Force="167.061673450072,-253.974910513811,503.016962564488" RelativeVelocity="-0.15871733737031,-0.476727413226363,1.02962089036198"/>
						</Atom3d>
						<Bond ID="1185" Mapping="409" Parent="95" Hidden="1" Connects="1175,1184" Visible="0"/>
						<Atom3d ID="1186" HasProperties="1" Mapping="409" Parent="95" UserID="412" DisplayStyle="Line" Hidden="1" XYZ="1.27794911725513,0.817165075313678,0.303079475173812" Connections="1187" ForcefieldType="h1" Charge="0.053" Components="H" Visible="0">
							<Properties Force="124.267296718802,-363.894560838034,1.9154607253627" RelativeVelocity="-0.211291992917138,-0.0199194288732928,0.112101392851954"/>
						</Atom3d>
						<Bond ID="1187" Mapping="409" Parent="95" Hidden="1" Connects="1176,1186" Visible="0"/>
						<Atom3d ID="1188" HasProperties="1" Mapping="409" Parent="95" UserID="413" DisplayStyle="Line" Hidden="1" XYZ="1.31187469964022,0.761268699215136,0.30346571611026" Connections="1189" ForcefieldType="h1" Charge="0.053" Components="H" Visible="0">
							<Properties Force="-282.778026428755,446.294055227405,396.960104052083" RelativeVelocity="1.11720716283503,0.464198763703771,-0.0556336005451777"/>
						</Atom3d>
						<Bond ID="1189" Mapping="409" Parent="95" Hidden="1" Connects="1176,1188" Visible="0"/>
						<Atom3d ID="1190" HasProperties="1" Mapping="409" Parent="95" UserID="414" DisplayStyle="Line" Hidden="1" XYZ="1.26287788621597,0.744455400572696,0.364149220952493" Connections="1191" ForcefieldType="h1o" Charge="0.41" Components="H" Visible="0">
							<Properties Force="132.085980181024,433.427445562316,-574.623791741749" RelativeVelocity="-0.285122649633131,-0.735013070646536,-0.153328959458184"/>
						</Atom3d>
						<Bond ID="1191" Mapping="409" Parent="95" Hidden="1" Connects="1178,1190" Visible="0"/>
						<Molecule ID="95" Mapping="409" Parent="2" Children="ci(18):17+1175,4519" Name="Sketch 24" XYZ="0.392404142451399,0.0234577549072628,0" Visible="0"/>
						<Atom3d ID="1192" HasProperties="1" Mapping="409" Parent="97" UserID="415" DisplayStyle="Line" XYZ="0.434021453158186,1.68588072260267,1.74892041380449" Connections="1194,1198,1200,1202" ForcefieldType="c4" Charge="-0.159" Components="C" Visible="0">
							<Properties Force="-438.411298958115,424.092842370979,281.066403726867" RelativeVelocity="0.0318800109335292,0.00219584041043018,0.00877810649208836"/>
						</Atom3d>
						<Atom3d ID="1193" HasProperties="1" Mapping="409" Parent="97" UserID="416" DisplayStyle="Line" XYZ="0.388387240544223,1.70249141695739,1.72461386929895" Connections="1194,1196,1204,1206" ForcefieldType="c4o" Charge="0.054" Components="C" Visible="0">
							<Properties Force="-360.925966766357,-445.098450226899,168.691540037409" RelativeVelocity="-0.132356564834356,0.140609087709042,0.164139339967015"/>
						</Atom3d>
						<Bond ID="1194" Mapping="409" Parent="97" Connects="1192,1193" Visible="0"/>
						<Atom3d ID="1195" HasProperties="1" Mapping="409" Parent="97" UserID="417" DisplayStyle="Line" XYZ="0.389609925737851,1.75205530864742,1.72148858066779" Connections="1196,1208" ForcefieldType="o2h" Charge="-0.57" Components="O" Visible="0">
							<Properties Force="361.450352549903,-301.275554603524,26.980942906593" RelativeVelocity="0.0587137722874049,-0.0887642496816325,0.00990244448120143"/>
						</Atom3d>
						<Bond ID="1196" Mapping="409" Parent="97" Connects="1193,1195" Visible="0"/>
						<Atom3d ID="1197" HasProperties="1" Mapping="409" Parent="97" UserID="418" DisplayStyle="Line" Hidden="1" XYZ="0.452569957166942,1.66144155421988,1.72701584635926" Connections="1198" ForcefieldType="h1" Charge="0.053" Components="H" Visible="0">
							<Properties Force="342.822701941685,-581.966681125231,-192.234316329191" RelativeVelocity="-0.250695166866037,-0.310340825893076,0.150330273428405"/>
						</Atom3d>
						<Bond ID="1198" Mapping="409" Parent="97" Hidden="1" Connects="1192,1197" Visible="0"/>
						<Atom3d ID="1199" HasProperties="1" Mapping="409" Parent="97" UserID="419" DisplayStyle="Line" Hidden="1" XYZ="0.428445031517239,1.66996142311149,1.78524869125943" Connections="1200" ForcefieldType="h1" Charge="0.053" Components="H" Visible="0">
							<Properties Force="216.690356477583,329.287134994705,-598.812330984226" RelativeVelocity="-0.359771756801996,0.634746322125458,0.297101784911476"/>
						</Atom3d>
						<Bond ID="1200" Mapping="409" Parent="97" Hidden="1" Connects="1192,1199" Visible="0"/>
						<Atom3d ID="1201" HasProperties="1" Mapping="409" Parent="97" UserID="420" DisplayStyle="Line" Hidden="1" XYZ="0.45789587319254,1.71658718470877,1.75002422247533" Connections="1202" ForcefieldType="h1" Charge="0.053" Components="H" Visible="0">
							<Properties Force="-82.8058411272274,-69.8519618148783,300.612148430551" RelativeVelocity="-0.405834800349516,0.509694519507643,-0.924156116811375"/>
						</Atom3d>
						<Bond ID="1202" Mapping="409" Parent="97" Hidden="1" Connects="1192,1201" Visible="0"/>
						<Atom3d ID="1203" HasProperties="1" Mapping="409" Parent="97" UserID="421" DisplayStyle="Line" Hidden="1" XYZ="0.357038024554414,1.69228599398775,1.74497179220806" Connections="1204" ForcefieldType="h1" Charge="0.053" Components="H" Visible="0">
							<Properties Force="-29.4018571601563,-12.9683192656795,281.015331597462" RelativeVelocity="0.498338835476382,0.646287185197636,0.191404500254369"/>
						</Atom3d>
						<Bond ID="1204" Mapping="409" Parent="97" Hidden="1" Connects="1193,1203" Visible="0"/>
						<Atom3d ID="1205" HasProperties="1" Mapping="409" Parent="97" UserID="422" DisplayStyle="Line" Hidden="1" XYZ="0.380549489769129,1.68408395502854,1.69049123757313" Connections="1206" ForcefieldType="h1" Charge="0.053" Components="H" Visible="0">
							<Properties Force="421.267626872245,396.809009944759,97.9459546461206" RelativeVelocity="-0.441518446571848,0.109661367359127,0.307778901614599"/>
						</Atom3d>
						<Bond ID="1206" Mapping="409" Parent="97" Hidden="1" Connects="1193,1205" Visible="0"/>
						<Atom3d ID="1207" HasProperties="1" Mapping="409" Parent="97" UserID="423" DisplayStyle="Line" Hidden="1" XYZ="0.362856573530166,1.75968706876054,1.70350970090498" Connections="1208" ForcefieldType="h1o" Charge="0.41" Components="H" Visible="0">
							<Properties Force="-405.784276968128,486.29850526448,-301.723645780381" RelativeVelocity="-0.495536900528785,0.188689665445533,0.675105711771636"/>
						</Atom3d>
						<Bond ID="1208" Mapping="409" Parent="97" Hidden="1" Connects="1195,1207" Visible="0"/>
						<Molecule ID="97" Mapping="409" Parent="2" Children="ci(18):17+1192,4520" Name="Sketch 24" XYZ="0.189131116670641,0.113478669996464,0" Visible="0"/>
						<Atom3d ID="1209" HasProperties="1" Mapping="409" Parent="99" UserID="424" DisplayStyle="Line" XYZ="-0.609374429468738,-0.0237319599623719,0.529611728513003" Connections="1211,1215,1217,1219" ForcefieldType="c4" Charge="-0.159" Components="C" Visible="0">
							<Properties Force="-58.9525815192808,-944.107373066846,-256.139575761308" RelativeVelocity="-0.212306741085587,-0.0734499063765621,-0.310409757411096"/>
						</Atom3d>
						<Atom3d ID="1210" HasProperties="1" Mapping="409" Parent="99" UserID="425" DisplayStyle="Line" XYZ="-0.611756382048985,-0.0714232448821959,0.500985137240514" Connections="1211,1213,1221,1223" ForcefieldType="c4o" Charge="0.054" Components="C" Visible="0">
							<Properties Force="32.1977893586656,1275.75222531919,-542.041563439439" RelativeVelocity="0.00508821540081187,-0.0584580192608613,0.0400449126368486"/>
						</Atom3d>
						<Bond ID="1211" Mapping="409" Parent="99" Connects="1209,1210" Visible="0"/>
						<Atom3d ID="1212" HasProperties="1" Mapping="409" Parent="99" UserID="426" DisplayStyle="Line" XYZ="-0.644624940653825,-0.0628046307526679,0.46239296482515" Connections="1213,1225" ForcefieldType="o2h" Charge="-0.57" Components="O" Visible="0">
							<Properties Force="782.929200293795,-494.712486033956,225.790259958382" RelativeVelocity="0.15207308834742,-0.242933112408351,-0.0273118406506213"/>
						</Atom3d>
						<Bond ID="1213" Mapping="409" Parent="99" Connects="1210,1212" Visible="0"/>
						<Atom3d ID="1214" HasProperties="1" Mapping="409" Parent="99" UserID="427" DisplayStyle="Line" Hidden="1" XYZ="-0.576714659588256,-0.0205525725429029,0.55029139901765" Connections="1215" ForcefieldType="h1" Charge="0.053" Components="H" Visible="0">
							<Properties Force="72.8801666221104,2.81909377502579,-78.3441621808448" RelativeVelocity="-0.244984249049014,-0.591858845009094,0.0606706456769031"/>
						</Atom3d>
						<Bond ID="1215" Mapping="409" Parent="99" Hidden="1" Connects="1209,1214" Visible="0"/>
						<Atom3d ID="1216" HasProperties="1" Mapping="409" Parent="99" UserID="428" DisplayStyle="Line" Hidden="1" XYZ="-0.638059135115892,-0.0223242317926449,0.555694805954393" Connections="1217" ForcefieldType="h1" Charge="0.053" Components="H" Visible="0">
							<Properties Force="-67.5300341674884,241.859579420743,-198.047518799919" RelativeVelocity="-0.796338998819284,0.757930100184597,-0.793166659575923"/>
						</Atom3d>
						<Bond ID="1217" Mapping="409" Parent="99" Hidden="1" Connects="1209,1216" Visible="0"/>
						<Atom3d ID="1218" HasProperties="1" Mapping="409" Parent="99" UserID="429" DisplayStyle="Line" Hidden="1" XYZ="-0.610725259983108,0.00562115434607711,0.50342771045829" Connections="1219" ForcefieldType="h1" Charge="0.053" Components="H" Visible="0">
							<Properties Force="-91.8647925341159,-189.852193185693,320.558937511659" RelativeVelocity="-1.9847864349696,-0.175261661547867,0.00457625432780226"/>
						</Atom3d>
						<Bond ID="1219" Mapping="409" Parent="99" Hidden="1" Connects="1209,1218" Visible="0"/>
						<Atom3d ID="1220" HasProperties="1" Mapping="409" Parent="99" UserID="430" DisplayStyle="Line" Hidden="1" XYZ="-0.621825224326593,-0.103270078060151,0.519132526655252" Connections="1221" ForcefieldType="h1" Charge="0.053" Components="H" Visible="0">
							<Properties Force="-240.450929925127,-233.182013888768,520.153368838336" RelativeVelocity="-0.610769402681485,-0.359054308751296,0.353118923678806"/>
						</Atom3d>
						<Bond ID="1221" Mapping="409" Parent="99" Hidden="1" Connects="1210,1220" Visible="0"/>
						<Atom3d ID="1222" HasProperties="1" Mapping="409" Parent="99" UserID="431" DisplayStyle="Line" Hidden="1" XYZ="-0.575599099541337,-0.0785954467770479,0.48792962762633" Connections="1223" ForcefieldType="h1" Charge="0.053" Components="H" Visible="0">
							<Properties Force="-142.119451047824,65.0978914917144,-219.631400289772" RelativeVelocity="0.289094633398054,-0.0551944052916792,0.449995181311053"/>
						</Atom3d>
						<Bond ID="1223" Mapping="409" Parent="99" Hidden="1" Connects="1210,1222" Visible="0"/>
						<Atom3d ID="1224" HasProperties="1" Mapping="409" Parent="99" UserID="432" DisplayStyle="Line" Hidden="1" XYZ="-0.636062873283496,-0.0862727746957909,0.438891861661264" Connections="1225" ForcefieldType="h1o" Charge="0.41" Components="H" Visible="0">
							<Properties Force="-202.985188743839,137.758272467294,72.4237785694683" RelativeVelocity="0.632784340040115,0.100360433257104,-0.461679824009748"/>
						</Atom3d>
						<Bond ID="1225" Mapping="409" Parent="99" Hidden="1" Connects="1212,1224" Visible="0"/>
						<Molecule ID="99" Mapping="409" Parent="2" Children="ci(18):17+1209,4521" Name="Sketch 24" XYZ="0.189131116670641,0.113478669996464,0" Visible="0"/>
						<Atom3d ID="1226" HasProperties="1" Mapping="409" Parent="101" UserID="433" DisplayStyle="Line" XYZ="0.437295852845418,0.496011301907509,0.585623967071913" Connections="1228,1232,1234,1236" ForcefieldType="c4" Charge="-0.159" Components="C">
							<Properties Force="1159.96429902205,315.53011171534,-881.002206953117" RelativeVelocity="0.194603922501753,0.00827724659069492,-0.25633387380263"/>
						</Atom3d>
						<Atom3d ID="1227" HasProperties="1" Mapping="409" Parent="101" UserID="434" DisplayStyle="Line" XYZ="0.447874172155519,0.457461494179302,0.548960771791406" Connections="1228,1230,1238,1240" ForcefieldType="c4o" Charge="0.054" Components="C">
							<Properties Force="1469.55608991252,4.51694585491031,1147.6773355561" RelativeVelocity="0.0664267860273369,0.197640210382746,-0.0240570794422542"/>
						</Atom3d>
						<Bond ID="1228" Mapping="409" Parent="101" Connects="1226,1227"/>
						<Atom3d ID="1229" HasProperties="1" Mapping="409" Parent="101" UserID="435" DisplayStyle="Line" XYZ="0.493720672155121,0.468100369245246,0.529254856068987" Connections="1230,1242" ForcefieldType="o2h" Charge="-0.57" Components="O">
							<Properties Force="-162.731961211928,-216.135042332793,177.946866228866" RelativeVelocity="-0.0646512232939547,-0.104198205971527,-0.0541634303539496"/>
						</Atom3d>
						<Bond ID="1230" Mapping="409" Parent="101" Connects="1227,1229"/>
						<Atom3d ID="1231" HasProperties="1" Mapping="409" Parent="101" UserID="436" DisplayStyle="Line" Hidden="1" XYZ="0.468723131418849,0.496219753755272,0.609575681698934" Connections="1232" ForcefieldType="h1" Charge="0.053" Components="H">
							<Properties Force="-353.739199339352,24.7812761164746,-94.4727940047909" RelativeVelocity="0.214478300151465,0.193419958169505,-0.0793310432518881"/>
						</Atom3d>
						<Bond ID="1232" Mapping="409" Parent="101" Hidden="1" Connects="1226,1231"/>
						<Atom3d ID="1233" HasProperties="1" Mapping="409" Parent="101" UserID="437" DisplayStyle="Line" Hidden="1" XYZ="0.406542556606594,0.487124865209961,0.605440914726881" Connections="1234" ForcefieldType="h1" Charge="0.053" Components="H">
							<Properties Force="-583.828827281147,170.717600658542,329.948933192525" RelativeVelocity="-0.967423177626681,0.0668403949797566,0.790221063707209"/>
						</Atom3d>
						<Bond ID="1234" Mapping="409" Parent="101" Hidden="1" Connects="1226,1233"/>
						<Atom3d ID="1235" HasProperties="1" Mapping="409" Parent="101" UserID="438" DisplayStyle="Line" Hidden="1" XYZ="0.437049213954161,0.532143562472502,0.567849323590998" Connections="1236" ForcefieldType="h1" Charge="0.053" Components="H">
							<Properties Force="-285.06117850444,-656.509149937292,393.106922569999" RelativeVelocity="-0.145390404917492,0.459638685321444,0.0526786712526938"/>
						</Atom3d>
						<Bond ID="1236" Mapping="409" Parent="101" Hidden="1" Connects="1226,1235"/>
						<Atom3d ID="1237" HasProperties="1" Mapping="409" Parent="101" UserID="439" DisplayStyle="Line" Hidden="1" XYZ="0.422806628803174,0.451956953182084,0.522318507494013" Connections="1238" ForcefieldType="h1" Charge="0.053" Components="H">
							<Properties Force="-878.895939784422,44.3387618253587,-819.962858340467" RelativeVelocity="-0.0249727973388546,-0.288291066649157,-1.18209201268201"/>
						</Atom3d>
						<Bond ID="1238" Mapping="409" Parent="101" Hidden="1" Connects="1227,1237"/>
						<Atom3d ID="1239" HasProperties="1" Mapping="409" Parent="101" UserID="440" DisplayStyle="Line" Hidden="1" XYZ="0.45067142144223,0.423860610317287,0.568991476632798" Connections="1240" ForcefieldType="h1" Charge="0.053" Components="H">
							<Properties Force="-26.6748402717509,85.6582195330678,-111.081201555964" RelativeVelocity="0.0207341483844398,-0.520419319507677,-0.458442532060634"/>
						</Atom3d>
						<Bond ID="1240" Mapping="409" Parent="101" Hidden="1" Connects="1227,1239"/>
						<Atom3d ID="1241" HasProperties="1" Mapping="409" Parent="101" UserID="441" DisplayStyle="Line" Hidden="1" XYZ="0.504336436666958,0.440655901188481,0.511952575195752" Connections="1242" ForcefieldType="h1o" Charge="0.41" Components="H">
							<Properties Force="-66.2671701796397,97.1210367709198,-35.3001483797986" RelativeVelocity="-0.0331811769597429,0.156356712684654,-0.16798118231832"/>
						</Atom3d>
						<Bond ID="1242" Mapping="409" Parent="101" Hidden="1" Connects="1229,1241"/>
						<Molecule ID="101" Mapping="409" Parent="2" Children="ci(18):17+1226,4522" Name="Sketch 24" XYZ="0.450265275799776,0.390103854848825,0"/>
						<Atom3d ID="1243" HasProperties="1" Mapping="409" Parent="103" UserID="442" DisplayStyle="Line" XYZ="1.15918768232362,1.8809455689906,0.513181904728553" Connections="1245,1249,1251,1253" ForcefieldType="c4" Charge="-0.159" Components="C" Visible="0">
							<Properties Force="1065.96219464168,578.380107663396,364.202770928898" RelativeVelocity="-0.0100256308422766,-0.0779117479626702,-0.229526712843236"/>
						</Atom3d>
						<Atom3d ID="1244" HasProperties="1" Mapping="409" Parent="103" UserID="443" DisplayStyle="Line" XYZ="1.12998492569453,1.92015063688107,0.534982972991568" Connections="1245,1247,1255,1257" ForcefieldType="c4o" Charge="0.054" Components="C" Visible="0">
							<Properties Force="-1329.72093922396,-971.921544465403,506.077459109815" RelativeVelocity="-0.116647539626007,0.0977413031317536,-0.067416717526272"/>
						</Atom3d>
						<Bond ID="1245" Mapping="409" Parent="103" Connects="1243,1244" Visible="0"/>
						<Atom3d ID="1246" HasProperties="1" Mapping="409" Parent="103" UserID="444" DisplayStyle="Line" XYZ="1.0947625234312,1.94242828225975,0.507091115498396" Connections="1247,1259" ForcefieldType="o2h" Charge="-0.57" Components="O" Visible="0">
							<Properties Force="492.520642684656,-99.3622208442099,-719.818965828725" RelativeVelocity="-0.199879914610867,-0.0415592281606422,0.1145386500503"/>
						</Atom3d>
						<Bond ID="1247" Mapping="409" Parent="103" Connects="1244,1246" Visible="0"/>
						<Atom3d ID="1248" HasProperties="1" Mapping="409" Parent="103" UserID="445" DisplayStyle="Line" Hidden="1" XYZ="1.18998870551975,1.89675128778398,0.49673146569985" Connections="1249" ForcefieldType="h1" Charge="0.053" Components="H" Visible="0">
							<Properties Force="359.676559333724,18.1399764189006,-122.57642156749" RelativeVelocity="0.130124042520141,-0.206658159733368,0.110552031979317"/>
						</Atom3d>
						<Bond ID="1249" Mapping="409" Parent="103" Hidden="1" Connects="1243,1248" Visible="0"/>
						<Atom3d ID="1250" HasProperties="1" Mapping="409" Parent="103" UserID="446" DisplayStyle="Line" Hidden="1" XYZ="1.1434870198674,1.86106081378624,0.485197660740658" Connections="1251" ForcefieldType="h1" Charge="0.053" Components="H" Visible="0">
							<Properties Force="-615.98251107027,-292.04642386297,-221.763858973601" RelativeVelocity="-0.333331117077486,0.115965393406959,0.891475127932211"/>
						</Atom3d>
						<Bond ID="1251" Mapping="409" Parent="103" Hidden="1" Connects="1243,1250" Visible="0"/>
						<Atom3d ID="1252" HasProperties="1" Mapping="409" Parent="103" UserID="447" DisplayStyle="Line" Hidden="1" XYZ="1.17265974665777,1.85698731021327,0.5421187050787" Connections="1253" ForcefieldType="h1" Charge="0.053" Components="H" Visible="0">
							<Properties Force="-153.532562691034,323.654113154139,-508.712421417756" RelativeVelocity="0.331893726613002,0.350263846181172,-0.525293485407033"/>
						</Atom3d>
						<Bond ID="1253" Mapping="409" Parent="103" Hidden="1" Connects="1243,1252" Visible="0"/>
						<Atom3d ID="1254" HasProperties="1" Mapping="409" Parent="103" UserID="448" DisplayStyle="Line" Hidden="1" XYZ="1.14947775328324,1.94709071245813,0.555439148652598" Connections="1255" ForcefieldType="h1" Charge="0.053" Components="H" Visible="0">
							<Properties Force="114.847083169606,-336.918296583118,42.8421423822054" RelativeVelocity="-0.0372637069322393,-0.0333721630132961,0.164678625493636"/>
						</Atom3d>
						<Bond ID="1255" Mapping="409" Parent="103" Hidden="1" Connects="1244,1254" Visible="0"/>
						<Atom3d ID="1256" HasProperties="1" Mapping="409" Parent="103" UserID="449" DisplayStyle="Line" Hidden="1" XYZ="1.10784981944945,1.89617141592825,0.557685005003892" Connections="1257" ForcefieldType="h1" Charge="0.053" Components="H" Visible="0">
							<Properties Force="303.083357715848,661.586952399627,391.391353125548" RelativeVelocity="-0.0502066872880831,-1.21643228722563,-0.50005205996909"/>
						</Atom3d>
						<Bond ID="1257" Mapping="409" Parent="103" Hidden="1" Connects="1244,1256" Visible="0"/>
						<Atom3d ID="1258" HasProperties="1" Mapping="409" Parent="103" UserID="450" DisplayStyle="Line" Hidden="1" XYZ="1.08010946810492,1.964121124667,0.528030471225881" Connections="1259" ForcefieldType="h1o" Charge="0.41" Components="H" Visible="0">
							<Properties Force="-146.319263532117,187.508943092966,440.528198110888" RelativeVelocity="-0.497066778352916,0.0457954838240049,0.770237176466381"/>
						</Atom3d>
						<Bond ID="1259" Mapping="409" Parent="103" Hidden="1" Connects="1246,1258" Visible="0"/>
						<Molecule ID="103" Mapping="409" Parent="2" Children="ci(18):17+1243,4523" Name="Sketch 24" XYZ="0.597610930477779,0.440841936796175,6.64249045817403e-017" Visible="0"/>
						<Atom3d ID="1260" HasProperties="1" Mapping="409" Parent="105" UserID="451" DisplayStyle="Line" XYZ="-1.03925659997397,0.512416752550586,1.24296524683853" Connections="1262,1266,1268,1270" ForcefieldType="c4" Charge="-0.159" Components="C" Visible="0">
							<Properties Force="61.5823277192655,-1245.00616398099,596.121235829203" RelativeVelocity="-0.00412511943337531,-0.0610681514191709,0.138918127618369"/>
						</Atom3d>
						<Atom3d ID="1261" HasProperties="1" Mapping="409" Parent="105" UserID="452" DisplayStyle="Line" XYZ="-1.00556852844015,0.523811882142655,1.20421140203171" Connections="1262,1264,1272,1274" ForcefieldType="c4o" Charge="0.054" Components="C" Visible="0">
							<Properties Force="701.77439472517,-84.2297994647499,-228.027324067495" RelativeVelocity="-0.00718257843258611,0.0112747965475854,0.218002943855657"/>
						</Atom3d>
						<Bond ID="1262" Mapping="409" Parent="105" Connects="1260,1261" Visible="0"/>
						<Atom3d ID="1263" HasProperties="1" Mapping="409" Parent="105" UserID="453" DisplayStyle="Line" XYZ="-0.997075002873219,0.572987188294863,1.21131698790238" Connections="1264,1276" ForcefieldType="o2h" Charge="-0.57" Components="O" Visible="0">
							<Properties Force="614.71874857895,-8.23445545039473,-35.7814474396406" RelativeVelocity="-0.0378552877402894,0.00968206594363246,0.0345501546092448"/>
						</Atom3d>
						<Bond ID="1264" Mapping="409" Parent="105" Connects="1261,1263" Visible="0"/>
						<Atom3d ID="1265" HasProperties="1" Mapping="409" Parent="105" UserID="454" DisplayStyle="Line" Hidden="1" XYZ="-1.04391366021291,0.473544541737194,1.24650774428582" Connections="1266" ForcefieldType="h1" Charge="0.053" Components="H" Visible="0">
							<Properties Force="-13.4738439077845,251.869030153785,-44.4763148181459" RelativeVelocity="0.427196379014382,-1.40463875282984,-0.313003695013705"/>
						</Atom3d>
						<Bond ID="1266" Mapping="409" Parent="105" Hidden="1" Connects="1260,1265" Visible="0"/>
						<Atom3d ID="1267" HasProperties="1" Mapping="409" Parent="105" UserID="455" DisplayStyle="Line" Hidden="1" XYZ="-1.07380382346405,0.526017076563418,1.23860585854726" Connections="1268" ForcefieldType="h1" Charge="0.053" Components="H" Visible="0">
							<Properties Force="-674.985420724062,472.346884123141,-308.920801629195" RelativeVelocity="-0.349252737075605,-0.45317232815312,0.0221596469730909"/>
						</Atom3d>
						<Bond ID="1268" Mapping="409" Parent="105" Hidden="1" Connects="1260,1267" Visible="0"/>
						<Atom3d ID="1269" HasProperties="1" Mapping="409" Parent="105" UserID="456" DisplayStyle="Line" Hidden="1" XYZ="-1.02733733993015,0.523913695686848,1.2779675544275" Connections="1270" ForcefieldType="h1" Charge="0.053" Components="H" Visible="0">
							<Properties Force="261.924352985488,148.027387899458,-64.3471216194992" RelativeVelocity="-0.347410130360398,0.149150405787582,-1.25802208616305"/>
						</Atom3d>
						<Bond ID="1270" Mapping="409" Parent="105" Hidden="1" Connects="1260,1269" Visible="0"/>
						<Atom3d ID="1271" HasProperties="1" Mapping="409" Parent="105" UserID="457" DisplayStyle="Line" Hidden="1" XYZ="-1.02006688217864,0.515336620629691,1.16874016729804" Connections="1272" ForcefieldType="h1" Charge="0.053" Components="H" Visible="0">
							<Properties Force="-61.991491626695,257.150949716654,128.277166659769" RelativeVelocity="-0.552271786698562,-0.0323940631502099,-0.0343703178057599"/>
						</Atom3d>
						<Bond ID="1272" Mapping="409" Parent="105" Hidden="1" Connects="1261,1271" Visible="0"/>
						<Atom3d ID="1273" HasProperties="1" Mapping="409" Parent="105" UserID="458" DisplayStyle="Line" Hidden="1" XYZ="-0.974221680294799,0.498167693969444,1.20781520732824" Connections="1274" ForcefieldType="h1" Charge="0.053" Components="H" Visible="0">
							<Properties Force="-356.570141358582,974.385471470263,7.28270083091285" RelativeVelocity="0.440959885967174,0.740851924284946,-0.757971604871863"/>
						</Atom3d>
						<Bond ID="1274" Mapping="409" Parent="105" Hidden="1" Connects="1261,1273" Visible="0"/>
						<Atom3d ID="1275" HasProperties="1" Mapping="409" Parent="105" UserID="459" DisplayStyle="Line" Hidden="1" XYZ="-0.970572191336969,0.58616013228558,1.19364903170945" Connections="1276" ForcefieldType="h1o" Charge="0.41" Components="H" Visible="0">
							<Properties Force="-542.982440279589,-508.575315094571,-202.745563006705" RelativeVelocity="-0.357039298334494,0.591996484453307,0.644218804364989"/>
						</Atom3d>
						<Bond ID="1276" Mapping="409" Parent="105" Hidden="1" Connects="1263,1275" Visible="0"/>
						<Molecule ID="105" Mapping="409" Parent="2" Children="ci(18):17+1260,4524" Name="Sketch 24" XYZ="0.189131116670641,0.113478669996464,0" Visible="0"/>
						<Atom3d ID="1277" HasProperties="1" Mapping="409" Parent="107" UserID="460" DisplayStyle="Line" XYZ="-0.51941862260936,0.878045300911748,-0.387011210411102" Connections="1279,1283,1285,1287" ForcefieldType="c4" Charge="-0.159" Components="C" Visible="0">
							<Properties Force="638.784545391777,233.899387137462,289.808876468131" RelativeVelocity="-0.0225029424185172,0.00772231914874432,-0.183325037135496"/>
						</Atom3d>
						<Atom3d ID="1278" HasProperties="1" Mapping="409" Parent="107" UserID="461" DisplayStyle="Line" XYZ="-0.544801166181793,0.833714847104394,-0.372501254046726" Connections="1279,1281,1289,1291" ForcefieldType="c4o" Charge="0.054" Components="C" Visible="0">
							<Properties Force="158.923894189517,-639.585047084418,-688.218615039562" RelativeVelocity="0.190763051366867,-0.141846797697592,0.0297235620576015"/>
						</Atom3d>
						<Bond ID="1279" Mapping="409" Parent="107" Connects="1277,1278" Visible="0"/>
						<Atom3d ID="1280" HasProperties="1" Mapping="409" Parent="107" UserID="462" DisplayStyle="Line" XYZ="-0.562523020959399,0.841392041960156,-0.32702917678881" Connections="1281,1293" ForcefieldType="o2h" Charge="-0.57" Components="O" Visible="0">
							<Properties Force="-971.069903270135,-110.136887536416,197.836602642396" RelativeVelocity="-0.0399205320504391,-0.270250797277873,-0.245370200805546"/>
						</Atom3d>
						<Bond ID="1281" Mapping="409" Parent="107" Connects="1278,1280" Visible="0"/>
						<Atom3d ID="1282" HasProperties="1" Mapping="409" Parent="107" UserID="463" DisplayStyle="Line" Hidden="1" XYZ="-0.501165327581297,0.876621774847644,-0.422534963292571" Connections="1283" ForcefieldType="h1" Charge="0.053" Components="H" Visible="0">
							<Properties Force="-4.14747557059024,-195.18620282682,743.157217071705" RelativeVelocity="0.0284770914373446,0.404545577295679,-0.118197322217436"/>
						</Atom3d>
						<Bond ID="1283" Mapping="409" Parent="107" Hidden="1" Connects="1277,1282" Visible="0"/>
						<Atom3d ID="1284" HasProperties="1" Mapping="409" Parent="107" UserID="464" DisplayStyle="Line" Hidden="1" XYZ="-0.494813337901495,0.881990118129429,-0.354214007346873" Connections="1285" ForcefieldType="h1" Charge="0.053" Components="H" Visible="0">
							<Properties Force="-353.393504217537,345.330262962419,-1194.21293879505" RelativeVelocity="-0.563626723189806,-0.697757240258678,0.9303760427184"/>
						</Atom3d>
						<Bond ID="1285" Mapping="409" Parent="107" Hidden="1" Connects="1277,1284" Visible="0"/>
						<Atom3d ID="1286" HasProperties="1" Mapping="409" Parent="107" UserID="465" DisplayStyle="Line" Hidden="1" XYZ="-0.542332196860088,0.909285145944688,-0.38987924371141" Connections="1287" ForcefieldType="h1" Charge="0.053" Components="H" Visible="0">
							<Properties Force="-85.5038589612873,-72.9694013925355,236.135692866227" RelativeVelocity="0.121189616549028,-0.0614765640215034,0.120936701970446"/>
						</Atom3d>
						<Bond ID="1287" Mapping="409" Parent="107" Hidden="1" Connects="1277,1286" Visible="0"/>
						<Atom3d ID="1288" HasProperties="1" Mapping="409" Parent="107" UserID="466" DisplayStyle="Line" Hidden="1" XYZ="-0.517337124871525,0.805383451166918,-0.370029277387403" Connections="1289" ForcefieldType="h1" Charge="0.053" Components="H" Visible="0">
							<Properties Force="-315.96736971607,130.162158909303,-53.0978571720655" RelativeVelocity="-0.281019508650979,-0.454855881836631,-0.450808552183834"/>
						</Atom3d>
						<Bond ID="1289" Mapping="409" Parent="107" Hidden="1" Connects="1278,1288" Visible="0"/>
						<Atom3d ID="1290" HasProperties="1" Mapping="409" Parent="107" UserID="467" DisplayStyle="Line" Hidden="1" XYZ="-0.572634333951132,0.82020001806187,-0.397176733842327" Connections="1291" ForcefieldType="h1" Charge="0.053" Components="H" Visible="0">
							<Properties Force="275.616600308277,280.820434868334,239.622058642205" RelativeVelocity="0.336916925802132,-0.871405568783174,0.706917537153872"/>
						</Atom3d>
						<Bond ID="1291" Mapping="409" Parent="107" Hidden="1" Connects="1278,1290" Visible="0"/>
						<Atom3d ID="1292" HasProperties="1" Mapping="409" Parent="107" UserID="468" DisplayStyle="Line" Hidden="1" XYZ="-0.5966315042258,0.837064181030437,-0.329502996812628" Connections="1293" ForcefieldType="h1o" Charge="0.41" Components="H" Visible="0">
							<Properties Force="634.511562897181,5.01586091588196,180.55723380783" RelativeVelocity="0.489414503684146,0.407318977504553,-0.240125741221148"/>
						</Atom3d>
						<Bond ID="1293" Mapping="409" Parent="107" Hidden="1" Connects="1280,1292" Visible="0"/>
						<Molecule ID="107" Mapping="409" Parent="2" Children="ci(18):17+1277,4525" Name="Sketch 24" XYZ="-0.112273308320179,-0.10706115491191,0" Visible="0"/>
						<Atom3d ID="1294" HasProperties="1" Mapping="409" Parent="109" UserID="469" DisplayStyle="Line" XYZ="1.21223361243207,0.398145079057784,0.0149762317253473" Connections="1296,1300,1302,1304" ForcefieldType="c4" Charge="-0.159" Components="C" Visible="0">
							<Properties Force="898.32074847927,214.180122567097,375.922038394939" RelativeVelocity="-0.184585721416421,0.200216468430129,-0.310937491324913"/>
						</Atom3d>
						<Atom3d ID="1295" HasProperties="1" Mapping="409" Parent="109" UserID="470" DisplayStyle="Line" XYZ="1.19861450087021,0.349630784735463,-0.00310664094502238" Connections="1296,1298,1306,1308" ForcefieldType="c4o" Charge="0.054" Components="C" Visible="0">
							<Properties Force="-612.213405592765,74.5262292151801,262.925728821062" RelativeVelocity="-0.134447633575379,-0.104560511707271,0.227345910469936"/>
						</Atom3d>
						<Bond ID="1296" Mapping="409" Parent="109" Connects="1294,1295" Visible="0"/>
						<Atom3d ID="1297" HasProperties="1" Mapping="409" Parent="109" UserID="471" DisplayStyle="Line" XYZ="1.16116001799723,0.352592196909269,-0.0354970342755278" Connections="1298,1310" ForcefieldType="o2h" Charge="-0.57" Components="O" Visible="0">
							<Properties Force="-783.244960729577,661.192884857238,-129.622253894056" RelativeVelocity="0.124691060079645,0.24864001378847,0.196713683237795"/>
						</Atom3d>
						<Bond ID="1298" Mapping="409" Parent="109" Connects="1295,1297" Visible="0"/>
						<Atom3d ID="1299" HasProperties="1" Mapping="409" Parent="109" UserID="472" DisplayStyle="Line" Hidden="1" XYZ="1.2262342539206,0.42168681512696,-0.0138714644656911" Connections="1300" ForcefieldType="h1" Charge="0.053" Components="H" Visible="0">
							<Properties Force="-160.476288174791,-359.244071958467,326.598552225982" RelativeVelocity="0.324355855235811,0.291436177855573,0.656217720577715"/>
						</Atom3d>
						<Bond ID="1300" Mapping="409" Parent="109" Hidden="1" Connects="1294,1299" Visible="0"/>
						<Atom3d ID="1301" HasProperties="1" Mapping="409" Parent="109" UserID="473" DisplayStyle="Line" Hidden="1" XYZ="1.24091914290979,0.394674447260365,0.0432674098242589" Connections="1302" ForcefieldType="h1" Charge="0.053" Components="H" Visible="0">
							<Properties Force="-517.996067395629,146.059312041828,-576.793981515618" RelativeVelocity="0.831206174093223,0.561547122534789,-0.0549112015128376"/>
						</Atom3d>
						<Bond ID="1302" Mapping="409" Parent="109" Hidden="1" Connects="1294,1301" Visible="0"/>
						<Atom3d ID="1303" HasProperties="1" Mapping="409" Parent="109" UserID="474" DisplayStyle="Line" Hidden="1" XYZ="1.18208645054225,0.416518542195996,0.0313488623513863" Connections="1304" ForcefieldType="h1" Charge="0.053" Components="H" Visible="0">
							<Properties Force="-2.21321211842114,-107.601469568519,-29.4908364029608" RelativeVelocity="-0.57600859866141,0.41069746598685,-0.628808001107482"/>
						</Atom3d>
						<Bond ID="1304" Mapping="409" Parent="109" Hidden="1" Connects="1294,1303" Visible="0"/>
						<Atom3d ID="1305" HasProperties="1" Mapping="409" Parent="109" UserID="475" DisplayStyle="Line" Hidden="1" XYZ="1.1891463903703,0.324774867162842,0.0255002020427948" Connections="1306" ForcefieldType="h1" Charge="0.053" Components="H" Visible="0">
							<Properties Force="46.2091223660627,160.96173770025,53.9488014350583" RelativeVelocity="-0.383740285041537,1.17004608994121,0.69881773204558"/>
						</Atom3d>
						<Bond ID="1306" Mapping="409" Parent="109" Hidden="1" Connects="1295,1305" Visible="0"/>
						<Atom3d ID="1307" HasProperties="1" Mapping="409" Parent="109" UserID="476" DisplayStyle="Line" Hidden="1" XYZ="1.22470956909377,0.332401131855969,-0.0236851199312228" Connections="1308" ForcefieldType="h1" Charge="0.053" Components="H" Visible="0">
							<Properties Force="867.173253835971,-199.407004387577,-204.48793315894" RelativeVelocity="0.152256075655683,0.218638971812639,-0.981333468563492"/>
						</Atom3d>
						<Bond ID="1308" Mapping="409" Parent="109" Hidden="1" Connects="1295,1307" Visible="0"/>
						<Atom3d ID="1309" HasProperties="1" Mapping="409" Parent="109" UserID="477" DisplayStyle="Line" Hidden="1" XYZ="1.13703573906542,0.373077210580129,-0.0205830495246713" Connections="1310" ForcefieldType="h1o" Charge="0.41" Components="H" Visible="0">
							<Properties Force="311.540961450202,-593.076113838944,-228.415056090832" RelativeVelocity="0.140366130736457,-0.725472339928329,-0.0876346520864893"/>
						</Atom3d>
						<Bond ID="1310" Mapping="409" Parent="109" Hidden="1" Connects="1297,1309" Visible="0"/>
						<Molecule ID="109" Mapping="409" Parent="2" Children="ci(18):17+1294,4526" Name="Sketch 24" XYZ="0.189131116670641,0.113478669996464,0" Visible="0"/>
						<Atom3d ID="1311" HasProperties="1" Mapping="409" Parent="111" UserID="478" DisplayStyle="Line" XYZ="0.113821394974071,1.17118783167994,0.543828444205157" Connections="1313,1317,1319,1321" ForcefieldType="c4" Charge="-0.159" Components="C" Visible="0">
							<Properties Force="-175.271701505508,12.6096213459439,43.8599002231718" RelativeVelocity="-0.379963601884845,0.0953945022616143,0.0488885710646419"/>
						</Atom3d>
						<Atom3d ID="1312" HasProperties="1" Mapping="409" Parent="111" UserID="479" DisplayStyle="Line" XYZ="0.134742374295044,1.20538122895649,0.579926852901443" Connections="1313,1315,1323,1325" ForcefieldType="c4o" Charge="0.054" Components="C" Visible="0">
							<Properties Force="66.7096979761173,-457.096746236512,889.490210250595" RelativeVelocity="-0.251671812893115,0.04029629460335,0.193719409537353"/>
						</Atom3d>
						<Bond ID="1313" Mapping="409" Parent="111" Connects="1311,1312" Visible="0"/>
						<Atom3d ID="1314" HasProperties="1" Mapping="409" Parent="111" UserID="480" DisplayStyle="Line" XYZ="0.182684746651904,1.21589566239813,0.56901666203286" Connections="1315,1327" ForcefieldType="o2h" Charge="-0.57" Components="O" Visible="0">
							<Properties Force="-598.088010064461,1411.70394449927,-1628.41638179329" RelativeVelocity="0.0790999394384872,0.274160637252961,0.137137853112939"/>
						</Atom3d>
						<Bond ID="1315" Mapping="409" Parent="111" Connects="1312,1314" Visible="0"/>
						<Atom3d ID="1316" HasProperties="1" Mapping="409" Parent="111" UserID="481" DisplayStyle="Line" Hidden="1" XYZ="0.0742906609075846,1.16664931194554,0.548345197571636" Connections="1317" ForcefieldType="h1" Charge="0.053" Components="H" Visible="0">
							<Properties Force="706.397668230649,-63.9598084141147,-95.8593728437876" RelativeVelocity="-0.564524565676722,-0.465096068328248,-0.7689338296379"/>
						</Atom3d>
						<Bond ID="1317" Mapping="409" Parent="111" Hidden="1" Connects="1311,1316" Visible="0"/>
						<Atom3d ID="1318" HasProperties="1" Mapping="409" Parent="111" UserID="482" DisplayStyle="Line" Hidden="1" XYZ="0.133007858067443,1.13620862117893,0.54297152578349" Connections="1319" ForcefieldType="h1" Charge="0.053" Components="H" Visible="0">
							<Properties Force="-364.577596547574,475.827756028626,131.924716824026" RelativeVelocity="0.146644539657558,-0.376224450517124,0.175023293168278"/>
						</Atom3d>
						<Bond ID="1319" Mapping="409" Parent="111" Hidden="1" Connects="1311,1318" Visible="0"/>
						<Atom3d ID="1320" HasProperties="1" Mapping="409" Parent="111" UserID="483" DisplayStyle="Line" Hidden="1" XYZ="0.121043936171711,1.18862154746854,0.510031522258828" Connections="1321" ForcefieldType="h1" Charge="0.053" Components="H" Visible="0">
							<Properties Force="-230.515745797393,-149.027361217268,-201.765734160932" RelativeVelocity="-0.462704205548575,-1.41247704761215,-0.375221673196622"/>
						</Atom3d>
						<Bond ID="1321" Mapping="409" Parent="111" Hidden="1" Connects="1311,1320" Visible="0"/>
						<Atom3d ID="1322" HasProperties="1" Mapping="409" Parent="111" UserID="484" DisplayStyle="Line" Hidden="1" XYZ="0.136949550936186,1.1891426088911,0.615619194766622" Connections="1323" ForcefieldType="h1" Charge="0.053" Components="H" Visible="0">
							<Properties Force="-140.844320985943,145.389450084482,-398.056271690918" RelativeVelocity="-0.539565281981458,0.00791311258156231,-0.258378148009275"/>
						</Atom3d>
						<Bond ID="1323" Mapping="409" Parent="111" Hidden="1" Connects="1312,1322" Visible="0"/>
						<Atom3d ID="1324" HasProperties="1" Mapping="409" Parent="111" UserID="485" DisplayStyle="Line" Hidden="1" XYZ="0.112701667879304,1.23798600727097,0.584929358099068" Connections="1325" ForcefieldType="h1" Charge="0.053" Components="H" Visible="0">
							<Properties Force="262.789025604007,-233.839379120502,-195.601762385202" RelativeVelocity="-0.171471066904126,-0.366216039923532,0.666042452194977"/>
						</Atom3d>
						<Bond ID="1325" Mapping="409" Parent="111" Hidden="1" Connects="1312,1324" Visible="0"/>
						<Atom3d ID="1326" HasProperties="1" Mapping="409" Parent="111" UserID="486" DisplayStyle="Line" Hidden="1" XYZ="0.176387469828144,1.23764828597488,0.540046984425803" Connections="1327" ForcefieldType="h1o" Charge="0.41" Components="H" Visible="0">
							<Properties Force="511.626205308,-1068.19801358781,1309.02463643063" RelativeVelocity="-0.807215221950987,0.654006337072485,0.0196612775493533"/>
						</Atom3d>
						<Bond ID="1327" Mapping="409" Parent="111" Hidden="1" Connects="1314,1326" Visible="0"/>
						<Molecule ID="111" Mapping="409" Parent="2" Children="ci(18):17+1311,4527" Name="Sketch 24" XYZ="0.189131116670641,0.113478669996464,0" Visible="0"/>
						<Atom3d ID="1328" HasProperties="1" Mapping="409" Parent="113" UserID="487" DisplayStyle="Line" XYZ="-0.154479604662826,1.03116609411474,2.06109895430083" Connections="1330,1334,1336,1338" ForcefieldType="c4" Charge="-0.159" Components="C" Visible="0">
							<Properties Force="775.468430977458,407.740393561026,-407.491952091719" RelativeVelocity="0.0784143775240496,-0.183541767735519,0.160924842379678"/>
						</Atom3d>
						<Atom3d ID="1329" HasProperties="1" Mapping="409" Parent="113" UserID="488" DisplayStyle="Line" XYZ="-0.158503223631532,0.978249050175753,2.05464097132103" Connections="1330,1332,1340,1342" ForcefieldType="c4o" Charge="0.054" Components="C" Visible="0">
							<Properties Force="854.933922583538,-300.96901819895,-622.477281641823" RelativeVelocity="0.105593100982838,-0.273792685948134,-0.0542793403803162"/>
						</Atom3d>
						<Bond ID="1330" Mapping="409" Parent="113" Connects="1328,1329" Visible="0"/>
						<Atom3d ID="1331" HasProperties="1" Mapping="409" Parent="113" UserID="489" DisplayStyle="Line" XYZ="-0.204090373275061,0.964169236643763,2.06747926905782" Connections="1332,1344" ForcefieldType="o2h" Charge="-0.57" Components="O" Visible="0">
							<Properties Force="-630.145806479491,716.892188658428,6.2891665763725" RelativeVelocity="-0.0138822871294286,-0.0664222054379252,-0.0374982433743301"/>
						</Atom3d>
						<Bond ID="1332" Mapping="409" Parent="113" Connects="1329,1331" Visible="0"/>
						<Atom3d ID="1333" HasProperties="1" Mapping="409" Parent="113" UserID="490" DisplayStyle="Line" Hidden="1" XYZ="-0.163063917858253,1.04125466212836,2.09645158522229" Connections="1334" ForcefieldType="h1" Charge="0.053" Components="H" Visible="0">
							<Properties Force="-123.880710266631,-35.8090258612779,350.939236197872" RelativeVelocity="-0.328498846263183,-0.733579078580586,-0.755218688948762"/>
						</Atom3d>
						<Bond ID="1334" Mapping="409" Parent="113" Hidden="1" Connects="1328,1333" Visible="0"/>
						<Atom3d ID="1335" HasProperties="1" Mapping="409" Parent="113" UserID="491" DisplayStyle="Line" Hidden="1" XYZ="-0.175311221101666,1.05220178172285,2.03710672850102" Connections="1336" ForcefieldType="h1" Charge="0.053" Components="H" Visible="0">
							<Properties Force="-603.457489165757,-78.4258650285646,-251.524013530384" RelativeVelocity="-0.232773198398288,0.64498208743956,-0.805603211957531"/>
						</Atom3d>
						<Bond ID="1336" Mapping="409" Parent="113" Hidden="1" Connects="1328,1335" Visible="0"/>
						<Atom3d ID="1337" HasProperties="1" Mapping="409" Parent="113" UserID="492" DisplayStyle="Line" Hidden="1" XYZ="-0.119297760392227,1.04714221734064,2.05364258472479" Connections="1338" ForcefieldType="h1" Charge="0.053" Components="H" Visible="0">
							<Properties Force="17.550731696965,-489.087038487722,171.328955689156" RelativeVelocity="-1.18066169843218,-0.518475150767835,0.124721632743273"/>
						</Atom3d>
						<Bond ID="1338" Mapping="409" Parent="113" Hidden="1" Connects="1328,1337" Visible="0"/>
						<Atom3d ID="1339" HasProperties="1" Mapping="409" Parent="113" UserID="493" DisplayStyle="Line" Hidden="1" XYZ="-0.130786360644226,0.959731471783154,2.07611531924901" Connections="1340" ForcefieldType="h1" Charge="0.053" Components="H" Visible="0">
							<Properties Force="-295.329126008664,166.55105010873,-71.2739460455436" RelativeVelocity="0.420569577201172,-0.0707208608188455,0.452594797855231"/>
						</Atom3d>
						<Bond ID="1340" Mapping="409" Parent="113" Hidden="1" Connects="1329,1339" Visible="0"/>
						<Atom3d ID="1341" HasProperties="1" Mapping="409" Parent="113" UserID="494" DisplayStyle="Line" Hidden="1" XYZ="-0.150577792163293,0.96800569380303,2.0168436305781" Connections="1342" ForcefieldType="h1" Charge="0.053" Components="H" Visible="0">
							<Properties Force="-142.131644018469,158.132573346214,424.680452570206" RelativeVelocity="-0.718470433419883,-0.188758943891875,-0.0938409786198862"/>
						</Atom3d>
						<Bond ID="1342" Mapping="409" Parent="113" Hidden="1" Connects="1329,1341" Visible="0"/>
						<Atom3d ID="1343" HasProperties="1" Mapping="409" Parent="113" UserID="495" DisplayStyle="Line" Hidden="1" XYZ="-0.207271416281051,0.931203124720124,2.0635252019633" Connections="1344" ForcefieldType="h1o" Charge="0.41" Components="H" Visible="0">
							<Properties Force="193.351676291903,-624.637750255319,-10.8284460824698" RelativeVelocity="0.0737041057899964,-0.215217355979996,-0.775681202424261"/>
						</Atom3d>
						<Bond ID="1344" Mapping="409" Parent="113" Hidden="1" Connects="1331,1343" Visible="0"/>
						<Molecule ID="113" Mapping="409" Parent="2" Children="ci(18):17+1328,4528" Name="Sketch 24" XYZ="0.189131116670641,0.113478669996464,0" Visible="0"/>
						<Atom3d ID="1345" HasProperties="1" Mapping="409" Parent="115" UserID="496" DisplayStyle="Line" XYZ="-0.43025837991716,0.838574404361761,0.969792627656922" Connections="1347,1351,1353,1355" ForcefieldType="c4" Charge="-0.159" Components="C" Visible="0">
							<Properties Force="-355.041304302571,-348.175635767929,-945.110462919906" RelativeVelocity="-0.149227355364862,-0.069633271938927,-0.150771528993748"/>
						</Atom3d>
						<Atom3d ID="1346" HasProperties="1" Mapping="409" Parent="115" UserID="497" DisplayStyle="Line" XYZ="-0.397719973877272,0.868751337010537,0.939000976477775" Connections="1347,1349,1357,1359" ForcefieldType="c4o" Charge="0.054" Components="C" Visible="0">
							<Properties Force="300.044761365422,-1109.48765733943,44.8050357813506" RelativeVelocity="-0.229323170929299,-0.175677072352402,-0.273237896425337"/>
						</Atom3d>
						<Bond ID="1347" Mapping="409" Parent="115" Connects="1345,1346" Visible="0"/>
						<Atom3d ID="1348" HasProperties="1" Mapping="409" Parent="115" UserID="498" DisplayStyle="Line" XYZ="-0.367690458836441,0.8978079427665,0.966897953828561" Connections="1349,1361" ForcefieldType="o2h" Charge="-0.57" Components="O" Visible="0">
							<Properties Force="-360.391597843031,395.746787500345,-729.477339663224" RelativeVelocity="-0.160478932933556,-0.288680791276909,0.115704789954476"/>
						</Atom3d>
						<Bond ID="1349" Mapping="409" Parent="115" Connects="1346,1348" Visible="0"/>
						<Atom3d ID="1350" HasProperties="1" Mapping="409" Parent="115" UserID="499" DisplayStyle="Line" Hidden="1" XYZ="-0.452361131820553,0.811533119481308,0.948102159688139" Connections="1351" ForcefieldType="h1" Charge="0.053" Components="H" Visible="0">
							<Properties Force="763.213380915877,556.449612134644,549.415653899015" RelativeVelocity="0.694609573775917,-0.0781079646287606,0.0902754849284558"/>
						</Atom3d>
						<Bond ID="1351" Mapping="409" Parent="115" Hidden="1" Connects="1345,1350" Visible="0"/>
						<Atom3d ID="1352" HasProperties="1" Mapping="409" Parent="115" UserID="500" DisplayStyle="Line" Hidden="1" XYZ="-0.456095175096659,0.863666673719727,0.981824192519356" Connections="1353" ForcefieldType="h1" Charge="0.053" Components="H" Visible="0">
							<Properties Force="-371.370079531606,176.477273239707,591.084718492684" RelativeVelocity="-0.852506863429757,0.203713106506997,0.498156789412874"/>
						</Atom3d>
						<Bond ID="1353" Mapping="409" Parent="115" Hidden="1" Connects="1345,1352" Visible="0"/>
						<Atom3d ID="1354" HasProperties="1" Mapping="409" Parent="115" UserID="501" DisplayStyle="Line" Hidden="1" XYZ="-0.411501261433516,0.821806328569695,0.999256692955577" Connections="1355" ForcefieldType="h1" Charge="0.053" Components="H" Visible="0">
							<Properties Force="-113.584289825135,7.80077464496476,-88.4949704117751" RelativeVelocity="-0.285025933528181,0.80370248506227,-0.157470356986796"/>
						</Atom3d>
						<Bond ID="1355" Mapping="409" Parent="115" Hidden="1" Connects="1345,1354" Visible="0"/>
						<Atom3d ID="1356" HasProperties="1" Mapping="409" Parent="115" UserID="502" DisplayStyle="Line" Hidden="1" XYZ="-0.421180832662997,0.891105228632657,0.916976977320843" Connections="1357" ForcefieldType="h1" Charge="0.053" Components="H" Visible="0">
							<Properties Force="256.498783573347,-138.028783089993,-136.04536661108" RelativeVelocity="-0.0220740929790839,-0.499368054153429,-0.341888057826882"/>
						</Atom3d>
						<Bond ID="1357" Mapping="409" Parent="115" Hidden="1" Connects="1346,1356" Visible="0"/>
						<Atom3d ID="1358" HasProperties="1" Mapping="409" Parent="115" UserID="503" DisplayStyle="Line" Hidden="1" XYZ="-0.373605651752472,0.844801801459527,0.917585636313672" Connections="1359" ForcefieldType="h1" Charge="0.053" Components="H" Visible="0">
							<Properties Force="-552.052296627951,464.220827164631,55.1990650170052" RelativeVelocity="0.138640292068008,0.538242030708322,-0.196121923823654"/>
						</Atom3d>
						<Bond ID="1359" Mapping="409" Parent="115" Hidden="1" Connects="1346,1358" Visible="0"/>
						<Atom3d ID="1360" HasProperties="1" Mapping="409" Parent="115" UserID="504" DisplayStyle="Line" Hidden="1" XYZ="-0.360148925487259,0.919748636586688,0.941403265487178" Connections="1361" ForcefieldType="h1o" Charge="0.41" Components="H" Visible="0">
							<Properties Force="323.703194627004,41.8507424603084,318.311146411015" RelativeVelocity="0.638790071624028,0.698974554061232,-0.532976630898156"/>
						</Atom3d>
						<Bond ID="1361" Mapping="409" Parent="115" Hidden="1" Connects="1348,1360" Visible="0"/>
						<Molecule ID="115" Mapping="409" Parent="2" Children="ci(18):17+1345,4529" Name="Sketch 24" XYZ="0.189131116670641,0.113478669996464,0" Visible="0"/>
						<Atom3d ID="1362" HasProperties="1" Mapping="409" Parent="117" UserID="505" DisplayStyle="Line" XYZ="0.0990049678810479,1.4781444224298,-0.62538773433345" Connections="1364,1368,1370,1372" ForcefieldType="c4" Charge="-0.159" Components="C" Visible="0">
							<Properties Force="-190.194722039572,1126.84162655808,1191.35620887326" RelativeVelocity="0.143618439029088,-0.250593437317247,0.0399252846376077"/>
						</Atom3d>
						<Atom3d ID="1363" HasProperties="1" Mapping="409" Parent="117" UserID="506" DisplayStyle="Line" XYZ="0.0538062010182616,1.50470741921952,-0.636641197006276" Connections="1364,1366,1374,1376" ForcefieldType="c4o" Charge="0.054" Components="C" Visible="0">
							<Properties Force="31.8887508773177,336.207234329128,142.636241453351" RelativeVelocity="-0.0413213030100354,0.034292928273331,0.0526259284855564"/>
						</Atom3d>
						<Bond ID="1364" Mapping="409" Parent="117" Connects="1362,1363" Visible="0"/>
						<Atom3d ID="1365" HasProperties="1" Mapping="409" Parent="117" UserID="507" DisplayStyle="Line" XYZ="0.0167499302985736,1.47277479072298,-0.64102263194306" Connections="1366,1378" ForcefieldType="o2h" Charge="-0.57" Components="O" Visible="0">
							<Properties Force="-509.001277150369,-926.423528716455,36.2987461603614" RelativeVelocity="0.00463637923710044,0.100183792700557,-0.0387280556084581"/>
						</Atom3d>
						<Bond ID="1366" Mapping="409" Parent="117" Connects="1363,1365" Visible="0"/>
						<Atom3d ID="1367" HasProperties="1" Mapping="409" Parent="117" UserID="508" DisplayStyle="Line" Hidden="1" XYZ="0.131135123033756,1.49614713519158,-0.636134792405442" Connections="1368" ForcefieldType="h1" Charge="0.053" Components="H" Visible="0">
							<Properties Force="144.922290458134,112.371460296309,-243.956433871363" RelativeVelocity="-0.207956496694129,-0.151175905594901,0.0314389428913797"/>
						</Atom3d>
						<Bond ID="1368" Mapping="409" Parent="117" Hidden="1" Connects="1362,1367" Visible="0"/>
						<Atom3d ID="1369" HasProperties="1" Mapping="409" Parent="117" UserID="509" DisplayStyle="Line" Hidden="1" XYZ="0.0978339858988675,1.44407845385594,-0.639552960505437" Connections="1370" ForcefieldType="h1" Charge="0.053" Components="H" Visible="0">
							<Properties Force="18.6222758928491,-1082.18012792793,-448.736716247214" RelativeVelocity="0.0228629569202659,-0.117042621179613,0.143600463728501"/>
						</Atom3d>
						<Bond ID="1370" Mapping="409" Parent="117" Hidden="1" Connects="1362,1369" Visible="0"/>
						<Atom3d ID="1371" HasProperties="1" Mapping="409" Parent="117" UserID="510" DisplayStyle="Line" Hidden="1" XYZ="0.101833514883662,1.47658804480989,-0.586177849118579" Connections="1372" ForcefieldType="h1" Charge="0.053" Components="H" Visible="0">
							<Properties Force="17.2873841059851,-285.386194959797,-231.79711830313" RelativeVelocity="-0.50836842338969,-0.368644584571057,0.0737855847268836"/>
						</Atom3d>
						<Bond ID="1372" Mapping="409" Parent="117" Hidden="1" Connects="1362,1371" Visible="0"/>
						<Atom3d ID="1373" HasProperties="1" Mapping="409" Parent="117" UserID="511" DisplayStyle="Line" Hidden="1" XYZ="0.0563191731042016,1.52141921825544,-0.670217207763568" Connections="1374" ForcefieldType="h1" Charge="0.053" Components="H" Visible="0">
							<Properties Force="236.504589193434,551.584692753558,-670.894229155126" RelativeVelocity="-1.02718576842417,-0.140639241844698,0.312889285893541"/>
						</Atom3d>
						<Bond ID="1374" Mapping="409" Parent="117" Hidden="1" Connects="1363,1373" Visible="0"/>
						<Atom3d ID="1375" HasProperties="1" Mapping="409" Parent="117" UserID="512" DisplayStyle="Line" Hidden="1" XYZ="0.0463129630647876,1.53235772836443,-0.610173391544175" Connections="1376" ForcefieldType="h1" Charge="0.053" Components="H" Visible="0">
							<Properties Force="45.7853743198513,-35.4829979033195,23.3330625160846" RelativeVelocity="-0.390869598421581,0.282027899938856,0.543111394944655"/>
						</Atom3d>
						<Bond ID="1376" Mapping="409" Parent="117" Hidden="1" Connects="1363,1375" Visible="0"/>
						<Atom3d ID="1377" HasProperties="1" Mapping="409" Parent="117" UserID="513" DisplayStyle="Line" Hidden="1" XYZ="-0.0133237619591464,1.48828974231068,-0.642234747399763" Connections="1378" ForcefieldType="h1o" Charge="0.41" Components="H" Visible="0">
							<Properties Force="228.391910803887,52.1279542704679,172.526348900668" RelativeVelocity="0.318863264118426,0.926630982986167,-0.784534909693986"/>
						</Atom3d>
						<Bond ID="1378" Mapping="409" Parent="117" Hidden="1" Connects="1365,1377" Visible="0"/>
						<Molecule ID="117" Mapping="409" Parent="2" Children="ci(18):17+1362,4530" Name="Sketch 24" XYZ="0.189131116670641,0.113478669996464,0" Visible="0"/>
						<Atom3d ID="1379" HasProperties="1" Mapping="409" Parent="119" UserID="514" DisplayStyle="Line" XYZ="0.212624686967674,-0.805873689266764,0.375725450950544" Connections="1381,1385,1387,1389" ForcefieldType="c4" Charge="-0.159" Components="C" Visible="0">
							<Properties Force="86.2729543706927,-1056.5174372509,571.017150320024" RelativeVelocity="0.00254711087412908,-0.177614563933691,-0.160341340154346"/>
						</Atom3d>
						<Atom3d ID="1380" HasProperties="1" Mapping="409" Parent="119" UserID="515" DisplayStyle="Line" XYZ="0.183893338757567,-0.837289510330459,0.409063194099812" Connections="1381,1383,1391,1393" ForcefieldType="c4o" Charge="0.054" Components="C" Visible="0">
							<Properties Force="1648.45659930142,-124.478521335001,919.304841940945" RelativeVelocity="-0.0839998717975509,-0.0189753126373093,0.166286680284599"/>
						</Atom3d>
						<Bond ID="1381" Mapping="409" Parent="119" Connects="1379,1380" Visible="0"/>
						<Atom3d ID="1382" HasProperties="1" Mapping="409" Parent="119" UserID="516" DisplayStyle="Line" XYZ="0.192790740302755,-0.818896274625252,0.456815658598888" Connections="1383,1395" ForcefieldType="o2h" Charge="-0.57" Components="O" Visible="0">
							<Properties Force="-2034.17596417702,629.367746773298,-1143.70345699397" RelativeVelocity="0.0330716659663095,0.00937680385378432,0.132322263654566"/>
						</Atom3d>
						<Bond ID="1383" Mapping="409" Parent="119" Connects="1380,1382" Visible="0"/>
						<Atom3d ID="1384" HasProperties="1" Mapping="409" Parent="119" UserID="517" DisplayStyle="Line" Hidden="1" XYZ="0.199992418353991,-0.772093665871185,0.380833343328361" Connections="1385" ForcefieldType="h1" Charge="0.053" Components="H" Visible="0">
							<Properties Force="-800.777873955831,1518.51606333936,-190.562144122935" RelativeVelocity="-0.454993110866578,-0.543856398006014,-0.0437566353325993"/>
						</Atom3d>
						<Bond ID="1385" Mapping="409" Parent="119" Hidden="1" Connects="1379,1384" Visible="0"/>
						<Atom3d ID="1386" HasProperties="1" Mapping="409" Parent="119" UserID="518" DisplayStyle="Line" Hidden="1" XYZ="0.212810380482014,-0.81750109279515,0.34020577744547" Connections="1387" ForcefieldType="h1" Charge="0.053" Components="H" Visible="0">
							<Properties Force="-200.459841478403,-135.399575440235,-852.572004886929" RelativeVelocity="0.485900900019844,-0.0560120265672308,0.595989731476852"/>
						</Atom3d>
						<Bond ID="1387" Mapping="409" Parent="119" Hidden="1" Connects="1379,1386" Visible="0"/>
						<Atom3d ID="1388" HasProperties="1" Mapping="409" Parent="119" UserID="519" DisplayStyle="Line" Hidden="1" XYZ="0.249027058980212,-0.801103437375814,0.385498255583127" Connections="1389" ForcefieldType="h1" Charge="0.053" Components="H" Visible="0">
							<Properties Force="534.592044974452,-375.94621604818,339.283959843625" RelativeVelocity="-0.583662843935397,0.553028681413696,0.876143466707973"/>
						</Atom3d>
						<Bond ID="1389" Mapping="409" Parent="119" Hidden="1" Connects="1379,1388" Visible="0"/>
						<Atom3d ID="1390" HasProperties="1" Mapping="409" Parent="119" UserID="520" DisplayStyle="Line" Hidden="1" XYZ="0.198100735737572,-0.874487414504357,0.410312671750987" Connections="1391" ForcefieldType="h1" Charge="0.053" Components="H" Visible="0">
							<Properties Force="-450.835248748346,392.746402523634,-302.690714518999" RelativeVelocity="-0.469938136733317,0.479549190018613,-0.236987033234875"/>
						</Atom3d>
						<Bond ID="1391" Mapping="409" Parent="119" Hidden="1" Connects="1380,1390" Visible="0"/>
						<Atom3d ID="1392" HasProperties="1" Mapping="409" Parent="119" UserID="521" DisplayStyle="Line" Hidden="1" XYZ="0.146300242556246,-0.836239846398414,0.399465537587964" Connections="1393" ForcefieldType="h1" Charge="0.053" Components="H" Visible="0">
							<Properties Force="44.4088128890921,-30.0817624878403,351.07262952319" RelativeVelocity="0.435018444115451,1.12352687181719,-0.196123957625066"/>
						</Atom3d>
						<Bond ID="1393" Mapping="409" Parent="119" Hidden="1" Connects="1380,1392" Visible="0"/>
						<Atom3d ID="1394" HasProperties="1" Mapping="409" Parent="119" UserID="522" DisplayStyle="Line" Hidden="1" XYZ="0.220617077418893,-0.831812281592378,0.46843353905021" Connections="1395" ForcefieldType="h1o" Charge="0.41" Components="H" Visible="0">
							<Properties Force="807.627119833687,-671.122932294271,82.4760815818402" RelativeVelocity="-0.295591720481211,-0.605255624852826,0.377197386337741"/>
						</Atom3d>
						<Bond ID="1395" Mapping="409" Parent="119" Hidden="1" Connects="1382,1394" Visible="0"/>
						<Molecule ID="119" Mapping="409" Parent="2" Children="ci(18):17+1379,4531" Name="Sketch 24" XYZ="0.189131116670641,0.113478669996464,0" Visible="0"/>
						<Atom3d ID="1396" HasProperties="1" Mapping="409" Parent="121" UserID="523" DisplayStyle="Line" XYZ="2.03771910933998,1.10438139701775,0.97424276172095" Connections="1398,1402,1404,1406" ForcefieldType="c4" Charge="-0.159" Components="C" Visible="0">
							<Properties Force="-1686.56220344093,578.645841646436,-833.908514399108" RelativeVelocity="-0.235386886722786,-0.121341517966135,0.237241623150122"/>
						</Atom3d>
						<Atom3d ID="1397" HasProperties="1" Mapping="409" Parent="121" UserID="524" DisplayStyle="Line" XYZ="2.0610643056686,1.09401119475544,0.927123706879188" Connections="1398,1400,1408,1410" ForcefieldType="c4o" Charge="0.054" Components="C" Visible="0">
							<Properties Force="59.4734007534731,-1553.1924933702,273.915834854926" RelativeVelocity="0.0216906139337593,0.105004163507108,0.0539775279253937"/>
						</Atom3d>
						<Bond ID="1398" Mapping="409" Parent="121" Connects="1396,1397" Visible="0"/>
						<Atom3d ID="1399" HasProperties="1" Mapping="409" Parent="121" UserID="525" DisplayStyle="Line" XYZ="2.10967865841345,1.10469730707939,0.930724770954096" Connections="1400,1412" ForcefieldType="o2h" Charge="-0.57" Components="O" Visible="0">
							<Properties Force="404.530766177289,268.333906682357,-278.737656340947" RelativeVelocity="0.0364170093401486,0.0339768191587521,-0.113896982504744"/>
						</Atom3d>
						<Bond ID="1400" Mapping="409" Parent="121" Connects="1397,1399" Visible="0"/>
						<Atom3d ID="1401" HasProperties="1" Mapping="409" Parent="121" UserID="526" DisplayStyle="Line" Hidden="1" XYZ="2.05130354283256,1.08611937587452,1.00359888047232" Connections="1402" ForcefieldType="h1" Charge="0.053" Components="H" Visible="0">
							<Properties Force="565.1327037443,-371.464611326457,734.626408968773" RelativeVelocity="-0.66408538936597,0.0767833838605755,-0.383140645991057"/>
						</Atom3d>
						<Bond ID="1402" Mapping="409" Parent="121" Hidden="1" Connects="1396,1401" Visible="0"/>
						<Atom3d ID="1403" HasProperties="1" Mapping="409" Parent="121" UserID="527" DisplayStyle="Line" Hidden="1" XYZ="1.99776005075917,1.10245166853191,0.976606744947712" Connections="1404" ForcefieldType="h1" Charge="0.053" Components="H" Visible="0">
							<Properties Force="530.395614830279,-610.530633852103,-337.631880946947" RelativeVelocity="-0.206060909838908,0.852891910089522,0.26722694978521"/>
						</Atom3d>
						<Bond ID="1404" Mapping="409" Parent="121" Hidden="1" Connects="1396,1403" Visible="0"/>
						<Atom3d ID="1405" HasProperties="1" Mapping="409" Parent="121" UserID="528" DisplayStyle="Line" Hidden="1" XYZ="2.0377587254203,1.14223600503967,0.977388041870724" Connections="1406" ForcefieldType="h1" Charge="0.053" Components="H" Visible="0">
							<Properties Force="627.393154248664,554.30120466075,405.908646407885" RelativeVelocity="-0.0745963140203816,-0.810801438086407,-0.234760768762035"/>
						</Atom3d>
						<Bond ID="1406" Mapping="409" Parent="121" Hidden="1" Connects="1396,1405" Visible="0"/>
						<Atom3d ID="1407" HasProperties="1" Mapping="409" Parent="121" UserID="529" DisplayStyle="Line" Hidden="1" XYZ="2.04236108899336,1.1153243067806,0.90015502807412" Connections="1408" ForcefieldType="h1" Charge="0.053" Components="H" Visible="0">
							<Properties Force="235.857098890862,-316.928515137852,-161.696532175844" RelativeVelocity="0.141107736867367,-0.170919604408519,0.701536708433827"/>
						</Atom3d>
						<Bond ID="1408" Mapping="409" Parent="121" Hidden="1" Connects="1397,1407" Visible="0"/>
						<Atom3d ID="1409" HasProperties="1" Mapping="409" Parent="121" UserID="530" DisplayStyle="Line" Hidden="1" XYZ="2.06237324467382,1.05291825844516,0.918777379872854" Connections="1410" ForcefieldType="h1" Charge="0.053" Components="H" Visible="0">
							<Properties Force="-466.998428283418,1443.80191773625,73.3421384635367" RelativeVelocity="-1.15038295227341,0.00813350651982495,0.435523627902611"/>
						</Atom3d>
						<Bond ID="1410" Mapping="409" Parent="121" Hidden="1" Connects="1397,1409" Visible="0"/>
						<Atom3d ID="1411" HasProperties="1" Mapping="409" Parent="121" UserID="531" DisplayStyle="Line" Hidden="1" XYZ="2.113623825988,1.13780738232744,0.92397637566003" Connections="1412" ForcefieldType="h1o" Charge="0.41" Components="H" Visible="0">
							<Properties Force="-250.922877888259,-10.7712630997442,115.788734303291" RelativeVelocity="1.08274165994625,-0.58695950472134,0.248295328287424"/>
						</Atom3d>
						<Bond ID="1412" Mapping="409" Parent="121" Hidden="1" Connects="1399,1411" Visible="0"/>
						<Molecule ID="121" Mapping="409" Parent="2" Children="ci(18):17+1396,4532" Name="Sketch 24" XYZ="0.189131116670641,0.113478669996464,0" Visible="0"/>
						<Atom3d ID="1413" HasProperties="1" Mapping="409" Parent="123" UserID="532" DisplayStyle="Line" XYZ="0.517559917914355,-0.17233190233693,0.0844143868218358" Connections="1415,1419,1421,1423" ForcefieldType="c4" Charge="-0.159" Components="C" Visible="0">
							<Properties Force="51.7197004141539,-440.246436251298,-252.985283390432" RelativeVelocity="0.169930280701009,0.0843105128111523,-0.206793531085982"/>
						</Atom3d>
						<Atom3d ID="1414" HasProperties="1" Mapping="409" Parent="123" UserID="533" DisplayStyle="Line" XYZ="0.554057456753217,-0.158408403803301,0.119205213155758" Connections="1415,1417,1425,1427" ForcefieldType="c4o" Charge="0.054" Components="C" Visible="0">
							<Properties Force="620.384280932739,334.704164636456,1007.71794306513" RelativeVelocity="-0.0657474283378087,-0.129306089806793,0.0454447291307609"/>
						</Atom3d>
						<Bond ID="1415" Mapping="409" Parent="123" Connects="1413,1414" Visible="0"/>
						<Atom3d ID="1416" HasProperties="1" Mapping="409" Parent="123" UserID="534" DisplayStyle="Line" XYZ="0.598869185755407,-0.142171251377387,0.106267188092982" Connections="1417,1429" ForcefieldType="o2h" Charge="-0.57" Components="O" Visible="0">
							<Properties Force="243.501268214853,569.112414092141,-838.512537732906" RelativeVelocity="0.32287087510935,-0.18669205426197,0.00693673223591789"/>
						</Atom3d>
						<Bond ID="1417" Mapping="409" Parent="123" Connects="1414,1416" Visible="0"/>
						<Atom3d ID="1418" HasProperties="1" Mapping="409" Parent="123" UserID="535" DisplayStyle="Line" Hidden="1" XYZ="0.506364862914109,-0.143410211192345,0.0629041218151586" Connections="1419" ForcefieldType="h1" Charge="0.053" Components="H" Visible="0">
							<Properties Force="-159.783812731609,449.449614939976,-434.130544254742" RelativeVelocity="0.503667629046937,0.153110896390516,-0.0767929144505565"/>
						</Atom3d>
						<Bond ID="1419" Mapping="409" Parent="123" Hidden="1" Connects="1413,1418" Visible="0"/>
						<Atom3d ID="1420" HasProperties="1" Mapping="409" Parent="123" UserID="536" DisplayStyle="Line" Hidden="1" XYZ="0.489283671082179,-0.179315186969218,0.109846295637955" Connections="1421" ForcefieldType="h1" Charge="0.053" Components="H" Visible="0">
							<Properties Force="-385.607905979848,-517.364228322657,-416.111511733925" RelativeVelocity="0.0649657899593553,-0.915435442484683,-1.04899356845889"/>
						</Atom3d>
						<Bond ID="1421" Mapping="409" Parent="123" Hidden="1" Connects="1413,1420" Visible="0"/>
						<Atom3d ID="1422" HasProperties="1" Mapping="409" Parent="123" UserID="537" DisplayStyle="Line" Hidden="1" XYZ="0.528779936848774,-0.202964603692374,0.0606939267303943" Connections="1423" ForcefieldType="h1" Charge="0.053" Components="H" Visible="0">
							<Properties Force="-347.066960415742,549.182424188001,664.219165998962" RelativeVelocity="-0.133600550478914,0.419056966880415,-0.693708027398471"/>
						</Atom3d>
						<Bond ID="1423" Mapping="409" Parent="123" Hidden="1" Connects="1413,1422" Visible="0"/>
						<Atom3d ID="1424" HasProperties="1" Mapping="409" Parent="123" UserID="538" DisplayStyle="Line" Hidden="1" XYZ="0.564145603448794,-0.190826734011687,0.136315568277828" Connections="1425" ForcefieldType="h1" Charge="0.053" Components="H" Visible="0">
							<Properties Force="-195.518176229294,-316.128482104543,512.278602519645" RelativeVelocity="-0.588038863401352,0.124904907012094,-0.263625780168192"/>
						</Atom3d>
						<Bond ID="1425" Mapping="409" Parent="123" Hidden="1" Connects="1414,1424" Visible="0"/>
						<Atom3d ID="1426" HasProperties="1" Mapping="409" Parent="123" UserID="539" DisplayStyle="Line" Hidden="1" XYZ="0.539088453056433,-0.133233487256799,0.146550649458043" Connections="1427" ForcefieldType="h1" Charge="0.053" Components="H" Visible="0">
							<Properties Force="40.8504732306868,-419.9162699666,-387.587758550858" RelativeVelocity="0.264387148552361,0.620943473310975,-0.0773044481712012"/>
						</Atom3d>
						<Bond ID="1427" Mapping="409" Parent="123" Hidden="1" Connects="1414,1426" Visible="0"/>
						<Atom3d ID="1428" HasProperties="1" Mapping="409" Parent="123" UserID="540" DisplayStyle="Line" Hidden="1" XYZ="0.592307608506449,-0.113669249986182,0.0884890576828642" Connections="1429" ForcefieldType="h1o" Charge="0.41" Components="H" Visible="0">
							<Properties Force="177.608032080229,-138.92006761079,33.1722605876057" RelativeVelocity="-0.081338429322949,0.0183862589390481,0.830944730441059"/>
						</Atom3d>
						<Bond ID="1429" Mapping="409" Parent="123" Hidden="1" Connects="1416,1428" Visible="0"/>
						<Molecule ID="123" Mapping="409" Parent="2" Children="ci(18):17+1413,4533" Name="Sketch 24" XYZ="0.189131116670641,0.113478669996464,0" Visible="0"/>
						<Atom3d ID="1430" HasProperties="1" Mapping="409" Parent="125" UserID="541" DisplayStyle="Line" XYZ="-0.858577801150649,-0.804898428218686,-0.151835393371536" Connections="1432,1436,1438,1440" ForcefieldType="c4" Charge="-0.159" Components="C" Visible="0">
							<Properties Force="-264.342321676097,-361.429795967039,515.627945452712" RelativeVelocity="-0.229491295726015,-0.035663758030556,-0.180078380494512"/>
						</Atom3d>
						<Atom3d ID="1431" HasProperties="1" Mapping="409" Parent="125" UserID="542" DisplayStyle="Line" XYZ="-0.897828144026449,-0.780162339310986,-0.123848465726439" Connections="1432,1434,1442,1444" ForcefieldType="c4o" Charge="0.054" Components="C" Visible="0">
							<Properties Force="296.88180716542,1460.75839871025,-517.303819263845" RelativeVelocity="-0.37847777036321,-0.151111460990317,-0.175163384998926"/>
						</Atom3d>
						<Bond ID="1432" Mapping="409" Parent="125" Connects="1430,1431" Visible="0"/>
						<Atom3d ID="1433" HasProperties="1" Mapping="409" Parent="125" UserID="543" DisplayStyle="Line" XYZ="-0.907886964899789,-0.798152356144707,-0.079766757281971" Connections="1434,1446" ForcefieldType="o2h" Charge="-0.57" Components="O" Visible="0">
							<Properties Force="1238.04678749292,-2193.23076421569,225.752546669226" RelativeVelocity="-0.0739533668553006,0.0258383437440682,-0.096782829696845"/>
						</Atom3d>
						<Bond ID="1434" Mapping="409" Parent="125" Connects="1431,1433" Visible="0"/>
						<Atom3d ID="1435" HasProperties="1" Mapping="409" Parent="125" UserID="544" DisplayStyle="Line" Hidden="1" XYZ="-0.871065300638389,-0.834646367994459,-0.17315798032008" Connections="1436" ForcefieldType="h1" Charge="0.053" Components="H" Visible="0">
							<Properties Force="-190.27916296333,-83.3684719434091,13.5120037782451" RelativeVelocity="0.617620218715701,-0.380124244707964,-0.648619024504263"/>
						</Atom3d>
						<Bond ID="1436" Mapping="409" Parent="125" Hidden="1" Connects="1430,1435" Visible="0"/>
						<Atom3d ID="1437" HasProperties="1" Mapping="409" Parent="125" UserID="545" DisplayStyle="Line" Hidden="1" XYZ="-0.836313997771909,-0.820330266657826,-0.124754769353305" Connections="1438" ForcefieldType="h1" Charge="0.053" Components="H" Visible="0">
							<Properties Force="518.186148902966,-2.83653163228607,-46.102300833686" RelativeVelocity="-0.390529020646345,0.328080926278561,0.70698563801234"/>
						</Atom3d>
						<Bond ID="1438" Mapping="409" Parent="125" Hidden="1" Connects="1430,1437" Visible="0"/>
						<Atom3d ID="1439" HasProperties="1" Mapping="409" Parent="125" UserID="546" DisplayStyle="Line" Hidden="1" XYZ="-0.839220082890339,-0.78217194171559,-0.176590844325751" Connections="1440" ForcefieldType="h1" Charge="0.053" Components="H" Visible="0">
							<Properties Force="54.4613983293385,102.740752601489,240.345642535507" RelativeVelocity="-0.617428917603495,0.464060639290623,-0.333510364135345"/>
						</Atom3d>
						<Bond ID="1440" Mapping="409" Parent="125" Hidden="1" Connects="1430,1439" Visible="0"/>
						<Atom3d ID="1441" HasProperties="1" Mapping="409" Parent="125" UserID="547" DisplayStyle="Line" Hidden="1" XYZ="-0.928852692306279,-0.781062159768873,-0.144617059487496" Connections="1442" ForcefieldType="h1" Charge="0.053" Components="H" Visible="0">
							<Properties Force="-864.733453444734,137.255307656346,-601.576372593151" RelativeVelocity="-0.327960423524237,0.152804636102311,-0.699203383599584"/>
						</Atom3d>
						<Bond ID="1442" Mapping="409" Parent="125" Hidden="1" Connects="1431,1441" Visible="0"/>
						<Atom3d ID="1443" HasProperties="1" Mapping="409" Parent="125" UserID="548" DisplayStyle="Line" Hidden="1" XYZ="-0.888600869521719,-0.742238855213884,-0.118594969602474" Connections="1444" ForcefieldType="h1" Charge="0.053" Components="H" Visible="0">
							<Properties Force="8.88281890175511,-235.244714936547,-203.050044098872" RelativeVelocity="0.0843765161024482,0.0194300255572629,0.507077750811349"/>
						</Atom3d>
						<Bond ID="1444" Mapping="409" Parent="125" Hidden="1" Connects="1431,1443" Visible="0"/>
						<Atom3d ID="1445" HasProperties="1" Mapping="409" Parent="125" UserID="549" DisplayStyle="Line" Hidden="1" XYZ="-0.928679682598939,-0.78074131843218,-0.0617927140589816" Connections="1446" ForcefieldType="h1o" Charge="0.41" Components="H" Visible="0">
							<Properties Force="-848.326434949809,978.967061856766,406.620109890015" RelativeVelocity="-0.318893395909264,0.512001248095682,-0.34486160477163"/>
						</Atom3d>
						<Bond ID="1446" Mapping="409" Parent="125" Hidden="1" Connects="1433,1445" Visible="0"/>
						<Molecule ID="125" Mapping="409" Parent="2" Children="ci(18):17+1430,4534" Name="Sketch 24" XYZ="0.189131116670641,0.113478669996464,0" Visible="0"/>
						<Atom3d ID="1447" HasProperties="1" Mapping="409" Parent="127" UserID="550" DisplayStyle="Line" XYZ="0.401871209154177,-1.41739684179432,-0.29624472946444" Connections="1449,1453,1455,1457" ForcefieldType="c4" Charge="-0.159" Components="C" Visible="0">
							<Properties Force="-257.717450661001,55.1418861657607,224.885259165414" RelativeVelocity="-0.0544109727226635,0.181754910930505,-0.00116876674879718"/>
						</Atom3d>
						<Atom3d ID="1448" HasProperties="1" Mapping="409" Parent="127" UserID="551" DisplayStyle="Line" XYZ="0.378042594159063,-1.4096672041405,-0.343500391056422" Connections="1449,1451,1459,1461" ForcefieldType="c4o" Charge="0.054" Components="C" Visible="0">
							<Properties Force="476.738132452972,-1629.91588322699,-356.383147580881" RelativeVelocity="0.119487850490336,-0.0366473051826875,-0.0111664028994329"/>
						</Atom3d>
						<Bond ID="1449" Mapping="409" Parent="127" Connects="1447,1448" Visible="0"/>
						<Atom3d ID="1450" HasProperties="1" Mapping="409" Parent="127" UserID="552" DisplayStyle="Line" XYZ="0.336663424257458,-1.4379648014853,-0.351066364943503" Connections="1451,1463" ForcefieldType="o2h" Charge="-0.57" Components="O" Visible="0">
							<Properties Force="135.383414897441,-382.862620630902,2004.35879420911" RelativeVelocity="0.229785282540249,0.0564495425114784,0.0691290356876775"/>
						</Atom3d>
						<Bond ID="1451" Mapping="409" Parent="127" Connects="1448,1450" Visible="0"/>
						<Atom3d ID="1452" HasProperties="1" Mapping="409" Parent="127" UserID="553" DisplayStyle="Line" Hidden="1" XYZ="0.439175975620088,-1.4091713681912,-0.297061563884831" Connections="1453" ForcefieldType="h1" Charge="0.053" Components="H" Visible="0">
							<Properties Force="331.355391273309,310.48240942273,-140.811295296618" RelativeVelocity="0.533008956629116,-0.1590041077741,0.0548189925562774"/>
						</Atom3d>
						<Bond ID="1453" Mapping="409" Parent="127" Hidden="1" Connects="1447,1452" Visible="0"/>
						<Atom3d ID="1454" HasProperties="1" Mapping="409" Parent="127" UserID="554" DisplayStyle="Line" Hidden="1" XYZ="0.402078357057062,-1.45435421756627,-0.286284479170946" Connections="1455" ForcefieldType="h1" Charge="0.053" Components="H" Visible="0">
							<Properties Force="-206.126828294265,-362.328886461362,-64.5670773144545" RelativeVelocity="-0.318038127406636,-0.879497618752317,0.16907742619525"/>
						</Atom3d>
						<Bond ID="1455" Mapping="409" Parent="127" Hidden="1" Connects="1447,1454" Visible="0"/>
						<Atom3d ID="1456" HasProperties="1" Mapping="409" Parent="127" UserID="555" DisplayStyle="Line" Hidden="1" XYZ="0.386114407514433,-1.397787828663,-0.267507912629524" Connections="1457" ForcefieldType="h1" Charge="0.053" Components="H" Visible="0">
							<Properties Force="-160.881737770511,123.345602498893,279.995155812878" RelativeVelocity="0.224073853909421,-1.79332994724565,0.298125752171013"/>
						</Atom3d>
						<Bond ID="1457" Mapping="409" Parent="127" Hidden="1" Connects="1447,1456" Visible="0"/>
						<Atom3d ID="1458" HasProperties="1" Mapping="409" Parent="127" UserID="556" DisplayStyle="Line" Hidden="1" XYZ="0.406114277832055,-1.42294782307609,-0.367441321165901" Connections="1459" ForcefieldType="h1" Charge="0.053" Components="H" Visible="0">
							<Properties Force="-395.410940734435,285.199522014375,-277.606795762203" RelativeVelocity="-0.308430071903481,-0.504706769687044,0.456830931619371"/>
						</Atom3d>
						<Bond ID="1459" Mapping="409" Parent="127" Hidden="1" Connects="1448,1458" Visible="0"/>
						<Atom3d ID="1460" HasProperties="1" Mapping="409" Parent="127" UserID="557" DisplayStyle="Line" Hidden="1" XYZ="0.366868349214388,-1.37558412523284,-0.351966235341308" Connections="1461" ForcefieldType="h1" Charge="0.053" Components="H" Visible="0">
							<Properties Force="84.2782283538181,1268.2858035364,-172.887127405397" RelativeVelocity="0.274405164507189,-0.127075970967806,0.304167807079505"/>
						</Atom3d>
						<Bond ID="1461" Mapping="409" Parent="127" Hidden="1" Connects="1448,1460" Visible="0"/>
						<Atom3d ID="1462" HasProperties="1" Mapping="409" Parent="127" UserID="558" DisplayStyle="Line" Hidden="1" XYZ="0.329806312458668,-1.44822238528023,-0.316932454699" Connections="1463" ForcefieldType="h1o" Charge="0.41" Components="H" Visible="0">
							<Properties Force="54.4524331298406,147.577547783117,-1333.6023714922" RelativeVelocity="0.0967930198531912,0.0010963874552742,-0.367596084718162"/>
						</Atom3d>
						<Bond ID="1463" Mapping="409" Parent="127" Hidden="1" Connects="1450,1462" Visible="0"/>
						<Molecule ID="127" Mapping="409" Parent="2" Children="ci(18):17+1447,4535" Name="Sketch 24" XYZ="0.450265275799776,0.390103854848825,0" Visible="0"/>
						<Atom3d ID="1464" HasProperties="1" Mapping="409" Parent="129" UserID="559" DisplayStyle="Line" XYZ="2.30819611362954,-1.59575573970567,-1.16202663308589" Connections="1466,1470,1472,1474" ForcefieldType="c4" Charge="-0.159" Components="C" Visible="0">
							<Properties Force="-461.207562395504,184.176315654666,2022.02054271737" RelativeVelocity="0.114399999385017,-0.0631570968404389,-0.0229023263250828"/>
						</Atom3d>
						<Atom3d ID="1465" HasProperties="1" Mapping="409" Parent="129" UserID="560" DisplayStyle="Line" XYZ="2.25612348099635,-1.58720305723115,-1.15258874361635" Connections="1466,1468,1476,1478" ForcefieldType="c4o" Charge="0.054" Components="C" Visible="0">
							<Properties Force="503.868877901338,1212.90850114238,-101.769046539749" RelativeVelocity="-0.256950052780169,-0.123551051759077,-0.114153777566932"/>
						</Atom3d>
						<Bond ID="1466" Mapping="409" Parent="129" Connects="1464,1465" Visible="0"/>
						<Atom3d ID="1467" HasProperties="1" Mapping="409" Parent="129" UserID="561" DisplayStyle="Line" XYZ="2.2278441493817,-1.62247964665675,-1.1703771343522" Connections="1468,1480" ForcefieldType="o2h" Charge="-0.57" Components="O" Visible="0">
							<Properties Force="-366.081496702618,-614.413803175786,-470.216629695532" RelativeVelocity="-0.338754539902755,0.0741761725313932,-0.236474304168144"/>
						</Atom3d>
						<Bond ID="1468" Mapping="409" Parent="129" Connects="1465,1467" Visible="0"/>
						<Atom3d ID="1469" HasProperties="1" Mapping="409" Parent="129" UserID="562" DisplayStyle="Line" Hidden="1" XYZ="2.32610129814261,-1.5681990334614,-1.14038453054575" Connections="1470" ForcefieldType="h1" Charge="0.053" Components="H" Visible="0">
							<Properties Force="173.471785355679,-363.918314483332,-280.767577760084" RelativeVelocity="0.375602480744075,-0.1289545165524,0.716313200018099"/>
						</Atom3d>
						<Bond ID="1470" Mapping="409" Parent="129" Hidden="1" Connects="1464,1469" Visible="0"/>
						<Atom3d ID="1471" HasProperties="1" Mapping="409" Parent="129" UserID="563" DisplayStyle="Line" Hidden="1" XYZ="2.32068831953591,-1.59452401219649,-1.19593028623742" Connections="1472" ForcefieldType="h1" Charge="0.053" Components="H" Visible="0">
							<Properties Force="302.603549118788,340.773327266043,-1804.46480154283" RelativeVelocity="-0.257124391298848,-0.493677444715448,0.558171796572424"/>
						</Atom3d>
						<Bond ID="1472" Mapping="409" Parent="129" Hidden="1" Connects="1464,1471" Visible="0"/>
						<Atom3d ID="1473" HasProperties="1" Mapping="409" Parent="129" UserID="564" DisplayStyle="Line" Hidden="1" XYZ="2.31765608132364,-1.63075803513599,-1.14974743229922" Connections="1474" ForcefieldType="h1" Charge="0.053" Components="H" Visible="0">
							<Properties Force="51.9764126354488,-148.826148294019,251.581626922366" RelativeVelocity="-0.0360563380631044,0.326771967123651,0.866698312495312"/>
						</Atom3d>
						<Bond ID="1474" Mapping="409" Parent="129" Hidden="1" Connects="1464,1473" Visible="0"/>
						<Atom3d ID="1475" HasProperties="1" Mapping="409" Parent="129" UserID="565" DisplayStyle="Line" Hidden="1" XYZ="2.24618189397108,-1.55218260334388,-1.16833022222625" Connections="1476" ForcefieldType="h1" Charge="0.053" Components="H" Visible="0">
							<Properties Force="34.0470176762288,-265.46947650188,137.915009423049" RelativeVelocity="-0.447850104302812,0.277048737933636,0.434423224231261"/>
						</Atom3d>
						<Bond ID="1476" Mapping="409" Parent="129" Hidden="1" Connects="1465,1475" Visible="0"/>
						<Atom3d ID="1477" HasProperties="1" Mapping="409" Parent="129" UserID="566" DisplayStyle="Line" Hidden="1" XYZ="2.25176478121179,-1.58292491478742,-1.11388255991679" Connections="1478" ForcefieldType="h1" Charge="0.053" Components="H" Visible="0">
							<Properties Force="-17.6963287295178,-126.34098657057,-50.4107197734155" RelativeVelocity="0.389513919153783,-0.273167455759818,0.0536869101766888"/>
						</Atom3d>
						<Bond ID="1478" Mapping="409" Parent="129" Hidden="1" Connects="1465,1477" Visible="0"/>
						<Atom3d ID="1479" HasProperties="1" Mapping="409" Parent="129" UserID="567" DisplayStyle="Line" Hidden="1" XYZ="2.19754722523138,-1.61606597095152,-1.15667778678786" Connections="1480" ForcefieldType="h1o" Charge="0.41" Components="H" Visible="0">
							<Properties Force="-180.100997735939,-136.24401251264,25.3425756270844" RelativeVelocity="0.883013729946758,0.440674845724802,-0.127079924946347"/>
						</Atom3d>
						<Bond ID="1480" Mapping="409" Parent="129" Hidden="1" Connects="1467,1479" Visible="0"/>
						<Molecule ID="129" Mapping="409" Parent="2" Children="ci(18):17+1464,4536" Name="Sketch 24" XYZ="0.189131116670641,0.113478669996464,0" Visible="0"/>
						<Atom3d ID="1481" HasProperties="1" Mapping="409" Parent="131" UserID="568" DisplayStyle="Line" XYZ="0.487264293394998,-0.0381620773414929,-0.273574431551365" Connections="1483,1487,1489,1491" ForcefieldType="c4" Charge="-0.159" Components="C" Visible="0">
							<Properties Force="743.486749227253,-445.027990910816,-358.241080053918" RelativeVelocity="-0.200048052246436,0.186163502397952,-0.372748036108308"/>
						</Atom3d>
						<Atom3d ID="1482" HasProperties="1" Mapping="409" Parent="131" UserID="569" DisplayStyle="Line" XYZ="0.52885632563931,-0.0083255377708089,-0.295834889326828" Connections="1483,1485,1493,1495" ForcefieldType="c4o" Charge="0.054" Components="C" Visible="0">
							<Properties Force="-392.839912296617,-96.415180330615,456.585350959019" RelativeVelocity="0.235565501646312,0.0523410433029851,-0.213087598970464"/>
						</Atom3d>
						<Bond ID="1483" Mapping="409" Parent="131" Connects="1481,1482" Visible="0"/>
						<Atom3d ID="1484" HasProperties="1" Mapping="409" Parent="131" UserID="570" DisplayStyle="Line" XYZ="0.510578575300251,0.0148927175878523,-0.336687525439747" Connections="1485,1497" ForcefieldType="o2h" Charge="-0.57" Components="O" Visible="0">
							<Properties Force="321.360092820306,-5.94973143221029,323.38108880695" RelativeVelocity="0.0400749875465242,0.076699661209689,0.0840592305782849"/>
						</Atom3d>
						<Bond ID="1485" Mapping="409" Parent="131" Connects="1482,1484" Visible="0"/>
						<Atom3d ID="1486" HasProperties="1" Mapping="409" Parent="131" UserID="571" DisplayStyle="Line" Hidden="1" XYZ="0.467948829357589,-0.0223613397702589,-0.243939447552837" Connections="1487" ForcefieldType="h1" Charge="0.053" Components="H" Visible="0">
							<Properties Force="36.6936114728118,201.913939808958,-73.920905934187" RelativeVelocity="0.226624433502898,-0.896359937206634,0.980669380270359"/>
						</Atom3d>
						<Bond ID="1487" Mapping="409" Parent="131" Hidden="1" Connects="1481,1486" Visible="0"/>
						<Atom3d ID="1488" HasProperties="1" Mapping="409" Parent="131" UserID="572" DisplayStyle="Line" Hidden="1" XYZ="0.502074003728931,-0.0715156787663919,-0.259806330247495" Connections="1489" ForcefieldType="h1" Charge="0.053" Components="H" Visible="0">
							<Properties Force="-50.7960105108823,61.5160442426609,105.701580606028" RelativeVelocity="0.711684358429378,0.434252511335274,0.0791624992659459"/>
						</Atom3d>
						<Bond ID="1489" Mapping="409" Parent="131" Hidden="1" Connects="1481,1488" Visible="0"/>
						<Atom3d ID="1490" HasProperties="1" Mapping="409" Parent="131" UserID="573" DisplayStyle="Line" Hidden="1" XYZ="0.461537324110402,-0.0503071837872149,-0.300699314703566" Connections="1491" ForcefieldType="h1" Charge="0.053" Components="H" Visible="0">
							<Properties Force="198.911610146493,293.606579207142,69.6531714771123" RelativeVelocity="0.543026477700135,0.892369014349437,-0.196025236095055"/>
						</Atom3d>
						<Bond ID="1491" Mapping="409" Parent="131" Hidden="1" Connects="1481,1490" Visible="0"/>
						<Atom3d ID="1492" HasProperties="1" Mapping="409" Parent="131" UserID="574" DisplayStyle="Line" Hidden="1" XYZ="0.560119857584084,-0.0314569306151499,-0.307663824650018" Connections="1493" ForcefieldType="h1" Charge="0.053" Components="H" Visible="0">
							<Properties Force="-817.252780623993,468.33972152722,222.716880934237" RelativeVelocity="-0.172834834020844,-0.0704152800793908,-1.62785912998939"/>
						</Atom3d>
						<Bond ID="1493" Mapping="409" Parent="131" Hidden="1" Connects="1482,1492" Visible="0"/>
						<Atom3d ID="1494" HasProperties="1" Mapping="409" Parent="131" UserID="575" DisplayStyle="Line" Hidden="1" XYZ="0.54328315279522,0.0170960153825344,-0.267455874863751" Connections="1495" ForcefieldType="h1" Charge="0.053" Components="H" Visible="0">
							<Properties Force="-264.651534146176,-393.588143750168,-740.919413199779" RelativeVelocity="-0.407029684331458,0.69795185373042,-1.45726487321739"/>
						</Atom3d>
						<Bond ID="1495" Mapping="409" Parent="131" Hidden="1" Connects="1482,1494" Visible="0"/>
						<Atom3d ID="1496" HasProperties="1" Mapping="409" Parent="131" UserID="576" DisplayStyle="Line" Hidden="1" XYZ="0.481310107981035,0.0302159052634938,-0.327858082300027" Connections="1497" ForcefieldType="h1o" Charge="0.41" Components="H" Visible="0">
							<Properties Force="154.234744455303,-80.9713550490408,-51.0303007915906" RelativeVelocity="0.63037756122384,-0.178771994845035,-0.606301271501581"/>
						</Atom3d>
						<Bond ID="1497" Mapping="409" Parent="131" Hidden="1" Connects="1484,1496" Visible="0"/>
						<Molecule ID="131" Mapping="409" Parent="2" Children="ci(18):17+1481,4537" Name="Sketch 24" XYZ="0.189131116670641,0.113478669996464,0" Visible="0"/>
						<Atom3d ID="1498" HasProperties="1" Mapping="409" Parent="133" UserID="577" DisplayStyle="Line" XYZ="1.72420241158202,1.15233145615381,-0.528602658969695" Connections="1500,1504,1506,1508" ForcefieldType="c4" Charge="-0.159" Components="C" Visible="0">
							<Properties Force="111.245538606041,-1203.78884200826,-613.400394681139" RelativeVelocity="-0.098833746934409,-0.0574814199585744,0.145473208128882"/>
						</Atom3d>
						<Atom3d ID="1499" HasProperties="1" Mapping="409" Parent="133" UserID="578" DisplayStyle="Line" XYZ="1.74964855077872,1.19549937673422,-0.543530308925779" Connections="1500,1502,1510,1512" ForcefieldType="c4o" Charge="0.054" Components="C" Visible="0">
							<Properties Force="-1182.93142319285,452.133685581391,-332.203709840982" RelativeVelocity="0.226590994597681,0.0233806973689351,0.168006058850558"/>
						</Atom3d>
						<Bond ID="1500" Mapping="409" Parent="133" Connects="1498,1499" Visible="0"/>
						<Atom3d ID="1501" HasProperties="1" Mapping="409" Parent="133" UserID="579" DisplayStyle="Line" XYZ="1.72085939275689,1.21874866514043,-0.579286100567998" Connections="1502,1514" ForcefieldType="o2h" Charge="-0.57" Components="O" Visible="0">
							<Properties Force="1271.00291041777,-613.570058257588,-54.4576705673439" RelativeVelocity="0.084930373595968,0.0568097439942453,-0.025003305022183"/>
						</Atom3d>
						<Bond ID="1502" Mapping="409" Parent="133" Connects="1499,1501" Visible="0"/>
						<Atom3d ID="1503" HasProperties="1" Mapping="409" Parent="133" UserID="580" DisplayStyle="Line" Hidden="1" XYZ="1.6854042295897,1.15496467807742,-0.529460386422196" Connections="1504" ForcefieldType="h1" Charge="0.053" Components="H" Visible="0">
							<Properties Force="159.190479198896,120.897351115467,-224.721630654584" RelativeVelocity="0.278106421787118,0.506480556032196,-0.243411634826873"/>
						</Atom3d>
						<Bond ID="1504" Mapping="409" Parent="133" Hidden="1" Connects="1498,1503" Visible="0"/>
						<Atom3d ID="1505" HasProperties="1" Mapping="409" Parent="133" UserID="581" DisplayStyle="Line" Hidden="1" XYZ="1.73279671127601,1.13960237394753,-0.493790937000881" Connections="1506" ForcefieldType="h1" Charge="0.053" Components="H" Visible="0">
							<Properties Force="220.612808970925,-88.2135331175429,407.019683259973" RelativeVelocity="0.333587403888423,-0.642824469025636,-0.33041286464945"/>
						</Atom3d>
						<Bond ID="1506" Mapping="409" Parent="133" Hidden="1" Connects="1498,1505" Visible="0"/>
						<Atom3d ID="1507" HasProperties="1" Mapping="409" Parent="133" UserID="582" DisplayStyle="Line" Hidden="1" XYZ="1.73769077788892,1.12475525845056,-0.554598489144408" Connections="1508" ForcefieldType="h1" Charge="0.053" Components="H" Visible="0">
							<Properties Force="-670.070329883616,178.264820829211,517.150149769611" RelativeVelocity="1.12091331248906,-0.520272135850089,0.0752290727443659"/>
						</Atom3d>
						<Bond ID="1508" Mapping="409" Parent="133" Hidden="1" Connects="1498,1507" Visible="0"/>
						<Atom3d ID="1509" HasProperties="1" Mapping="409" Parent="133" UserID="583" DisplayStyle="Line" Hidden="1" XYZ="1.78382424222394,1.18494949933189,-0.555793290601077" Connections="1510" ForcefieldType="h1" Charge="0.053" Components="H" Visible="0">
							<Properties Force="564.219672187133,28.0784202568312,-521.717449191907" RelativeVelocity="-1.0780779899232,0.925795739275127,-0.509243545813906"/>
						</Atom3d>
						<Bond ID="1510" Mapping="409" Parent="133" Hidden="1" Connects="1499,1509" Visible="0"/>
						<Atom3d ID="1511" HasProperties="1" Mapping="409" Parent="133" UserID="584" DisplayStyle="Line" Hidden="1" XYZ="1.75634212286314,1.21809138903483,-0.51443433852667" Connections="1512" ForcefieldType="h1" Charge="0.053" Components="H" Visible="0">
							<Properties Force="-102.584714765034,785.005405554922,484.529250138732" RelativeVelocity="0.17118668090999,0.105499965265992,-0.0763900504786659"/>
						</Atom3d>
						<Bond ID="1512" Mapping="409" Parent="133" Hidden="1" Connects="1499,1511" Visible="0"/>
						<Atom3d ID="1513" HasProperties="1" Mapping="409" Parent="133" UserID="585" DisplayStyle="Line" Hidden="1" XYZ="1.73600766709665,1.20507435774436,-0.607224743188176" Connections="1514" ForcefieldType="h1o" Charge="0.41" Components="H" Visible="0">
							<Properties Force="-457.610240396564,292.115148980992,117.464919517955" RelativeVelocity="-0.32601452335662,0.0169382314380094,0.223233202932789"/>
						</Atom3d>
						<Bond ID="1514" Mapping="409" Parent="133" Hidden="1" Connects="1501,1513" Visible="0"/>
						<Molecule ID="133" Mapping="409" Parent="2" Children="ci(18):17+1498,4538" Name="Sketch 24" XYZ="0.189131116670641,0.113478669996464,0" Visible="0"/>
						<Atom3d ID="1515" HasProperties="1" Mapping="409" Parent="135" UserID="586" DisplayStyle="Line" XYZ="2.36883594438607,-0.545738537487178,1.27641649309832" Connections="1517,1521,1523,1525" ForcefieldType="c4" Charge="-0.159" Components="C" Visible="0">
							<Properties Force="351.499144526385,-1054.98264402477,-327.566629522195" RelativeVelocity="-0.183927523259421,-0.10338964141285,0.0993927804108471"/>
						</Atom3d>
						<Atom3d ID="1516" HasProperties="1" Mapping="409" Parent="135" UserID="587" DisplayStyle="Line" XYZ="2.35925879003845,-0.594895227841153,1.29942945768169" Connections="1517,1519,1527,1529" ForcefieldType="c4o" Charge="0.054" Components="C" Visible="0">
							<Properties Force="-387.512076554513,563.951493011146,-1712.84307034666" RelativeVelocity="0.0495670624715271,0.117795364808769,0.54725332547993"/>
						</Atom3d>
						<Bond ID="1517" Mapping="409" Parent="135" Connects="1515,1516" Visible="0"/>
						<Atom3d ID="1518" HasProperties="1" Mapping="409" Parent="135" UserID="588" DisplayStyle="Line" XYZ="2.3709334341227,-0.595308050224513,1.34693319924503" Connections="1519,1531" ForcefieldType="o2h" Charge="-0.57" Components="O" Visible="0">
							<Properties Force="419.548643521629,-575.539920257624,625.076197499223" RelativeVelocity="0.233283407740841,-0.0384470008861929,-0.011648976000267"/>
						</Atom3d>
						<Bond ID="1519" Mapping="409" Parent="135" Connects="1516,1518" Visible="0"/>
						<Atom3d ID="1520" HasProperties="1" Mapping="409" Parent="135" UserID="589" DisplayStyle="Line" Hidden="1" XYZ="2.35159296225313,-0.521111026178421,1.30019588461812" Connections="1521" ForcefieldType="h1" Charge="0.053" Components="H" Visible="0">
							<Properties Force="-17.7645569089544,423.880463572187,-151.52932852366" RelativeVelocity="0.105854746268722,0.133721315860574,0.47601096073042"/>
						</Atom3d>
						<Bond ID="1521" Mapping="409" Parent="135" Hidden="1" Connects="1515,1520" Visible="0"/>
						<Atom3d ID="1522" HasProperties="1" Mapping="409" Parent="135" UserID="590" DisplayStyle="Line" Hidden="1" XYZ="2.35550227393664,-0.544050524615248,1.2377360044596" Connections="1523" ForcefieldType="h1" Charge="0.053" Components="H" Visible="0">
							<Properties Force="224.6097875549,21.9486804005111,1059.54913657145" RelativeVelocity="0.659163835530812,-0.630159210570619,0.311205208812566"/>
						</Atom3d>
						<Bond ID="1523" Mapping="409" Parent="135" Hidden="1" Connects="1515,1522" Visible="0"/>
						<Atom3d ID="1524" HasProperties="1" Mapping="409" Parent="135" UserID="591" DisplayStyle="Line" Hidden="1" XYZ="2.40783090172127,-0.541856580230365,1.27631396563867" Connections="1525" ForcefieldType="h1" Charge="0.053" Components="H" Visible="0">
							<Properties Force="-253.56537688792,332.810305590944,-5.56540417377876" RelativeVelocity="-0.0188667624410822,-0.948599401821799,1.12845647112133"/>
						</Atom3d>
						<Bond ID="1525" Mapping="409" Parent="135" Hidden="1" Connects="1515,1524" Visible="0"/>
						<Atom3d ID="1526" HasProperties="1" Mapping="409" Parent="135" UserID="592" DisplayStyle="Line" Hidden="1" XYZ="2.38111463000544,-0.621979635138361,1.28072132230492" Connections="1527" ForcefieldType="h1" Charge="0.053" Components="H" Visible="0">
							<Properties Force="-388.468867986365,143.110697155093,-2.21446966836933" RelativeVelocity="-0.500094517702127,0.0980366075460167,-0.00323549516942889"/>
						</Atom3d>
						<Bond ID="1527" Mapping="409" Parent="135" Hidden="1" Connects="1516,1526" Visible="0"/>
						<Atom3d ID="1528" HasProperties="1" Mapping="409" Parent="135" UserID="593" DisplayStyle="Line" Hidden="1" XYZ="2.32039379868492,-0.599277122133032,1.2923134341638" Connections="1529" ForcefieldType="h1" Charge="0.053" Components="H" Visible="0">
							<Properties Force="409.374237801163,-439.949320262567,302.060415038494" RelativeVelocity="0.0670626936891019,-0.323529826241751,0.141359290078972"/>
						</Atom3d>
						<Bond ID="1529" Mapping="409" Parent="135" Hidden="1" Connects="1516,1528" Visible="0"/>
						<Atom3d ID="1530" HasProperties="1" Mapping="409" Parent="135" UserID="594" DisplayStyle="Line" Hidden="1" XYZ="2.37408203807386,-0.629444024852772,1.35414308482203" Connections="1531" ForcefieldType="h1o" Charge="0.41" Components="H" Visible="0">
							<Properties Force="-381.1874873868,764.5105652155,73.8509152638592" RelativeVelocity="-0.0171849266856903,0.951281965086764,-0.805212807454327"/>
						</Atom3d>
						<Bond ID="1531" Mapping="409" Parent="135" Hidden="1" Connects="1518,1530" Visible="0"/>
						<Molecule ID="135" Mapping="409" Parent="2" Children="ci(18):17+1515,4539" Name="Sketch 24" XYZ="0.189131116670641,0.113478669996464,0" Visible="0"/>
						<Atom3d ID="1532" HasProperties="1" Mapping="409" Parent="137" UserID="595" DisplayStyle="Line" XYZ="-0.335019288248082,0.767418902902611,2.0276763836652" Connections="1534,1538,1540,1542" ForcefieldType="c4" Charge="-0.159" Components="C" Visible="0">
							<Properties Force="189.439035311042,457.523352601641,-186.232454067359" RelativeVelocity="-0.106839478432959,0.255261403545523,0.123592923256309"/>
						</Atom3d>
						<Atom3d ID="1533" HasProperties="1" Mapping="409" Parent="137" UserID="596" DisplayStyle="Line" XYZ="-0.303765868654606,0.811114876993554,2.01722282966912" Connections="1534,1536,1544,1546" ForcefieldType="c4o" Charge="0.054" Components="C" Visible="0">
							<Properties Force="-1414.31471222932,-424.771163879881,365.497675505063" RelativeVelocity="-0.0233394907773058,0.214230142162726,0.0366288696490832"/>
						</Atom3d>
						<Bond ID="1534" Mapping="409" Parent="137" Connects="1532,1533" Visible="0"/>
						<Atom3d ID="1535" HasProperties="1" Mapping="409" Parent="137" UserID="597" DisplayStyle="Line" XYZ="-0.295577356235197,0.832231792987995,2.06144986526799" Connections="1536,1548" ForcefieldType="o2h" Charge="-0.57" Components="O" Visible="0">
							<Properties Force="-304.343702043171,148.808582251219,224.709472116912" RelativeVelocity="-0.322384820900119,-0.134573600389135,-0.0930214808379299"/>
						</Atom3d>
						<Bond ID="1536" Mapping="409" Parent="137" Connects="1533,1535" Visible="0"/>
						<Atom3d ID="1537" HasProperties="1" Mapping="409" Parent="137" UserID="598" DisplayStyle="Line" Hidden="1" XYZ="-0.368714643946918,0.775753806302912,2.04540020981445" Connections="1538" ForcefieldType="h1" Charge="0.053" Components="H" Visible="0">
							<Properties Force="206.77775748166,168.565114265821,110.284493441502" RelativeVelocity="0.0780463999521245,0.905222499383871,-0.468383432024955"/>
						</Atom3d>
						<Bond ID="1538" Mapping="409" Parent="137" Hidden="1" Connects="1532,1537" Visible="0"/>
						<Atom3d ID="1539" HasProperties="1" Mapping="409" Parent="137" UserID="599" DisplayStyle="Line" Hidden="1" XYZ="-0.31305083312592,0.745854482556417,2.05185816475122" Connections="1540" ForcefieldType="h1" Charge="0.053" Components="H" Visible="0">
							<Properties Force="-304.49589701085,-214.169425293002,-244.379219585376" RelativeVelocity="0.342390829088583,0.067963385995618,-0.277681079082121"/>
						</Atom3d>
						<Bond ID="1540" Mapping="409" Parent="137" Hidden="1" Connects="1532,1539" Visible="0"/>
						<Atom3d ID="1541" HasProperties="1" Mapping="409" Parent="137" UserID="600" DisplayStyle="Line" Hidden="1" XYZ="-0.345896758072318,0.750009188928215,1.99483522333846" Connections="1542" ForcefieldType="h1" Charge="0.053" Components="H" Visible="0">
							<Properties Force="262.895787338663,-252.686266130396,76.3901226252134" RelativeVelocity="0.0248502491069314,0.43620104139719,0.921933797190554"/>
						</Atom3d>
						<Bond ID="1542" Mapping="409" Parent="137" Hidden="1" Connects="1532,1541" Visible="0"/>
						<Atom3d ID="1543" HasProperties="1" Mapping="409" Parent="137" UserID="601" DisplayStyle="Line" Hidden="1" XYZ="-0.321311672793498,0.83712118117187,1.99439485607312" Connections="1544" ForcefieldType="h1" Charge="0.053" Components="H" Visible="0">
							<Properties Force="85.4290615427345,-165.104003518389,-123.821195958556" RelativeVelocity="-1.34119283742075,-0.613051823331179,-0.227634101558727"/>
						</Atom3d>
						<Bond ID="1544" Mapping="409" Parent="137" Hidden="1" Connects="1533,1543" Visible="0"/>
						<Atom3d ID="1545" HasProperties="1" Mapping="409" Parent="137" UserID="602" DisplayStyle="Line" Hidden="1" XYZ="-0.272749136458221,0.797823693365957,2.0002824198383" Connections="1546" ForcefieldType="h1" Charge="0.053" Components="H" Visible="0">
							<Properties Force="721.903001418167,84.3955882186453,-70.1440331528934" RelativeVelocity="0.288861102625961,-0.441698621565458,-0.653758195320336"/>
						</Atom3d>
						<Bond ID="1546" Mapping="409" Parent="137" Hidden="1" Connects="1533,1545" Visible="0"/>
						<Atom3d ID="1547" HasProperties="1" Mapping="409" Parent="137" UserID="603" DisplayStyle="Line" Hidden="1" XYZ="-0.328551047304014,0.835731805289677,2.07201448339053" Connections="1548" ForcefieldType="h1o" Charge="0.41" Components="H" Visible="0">
							<Properties Force="703.613648394469,63.0597137949511,54.2501639686679" RelativeVelocity="0.732217095933761,1.1764513821508,-0.10300721609543"/>
						</Atom3d>
						<Bond ID="1548" Mapping="409" Parent="137" Hidden="1" Connects="1535,1547" Visible="0"/>
						<Molecule ID="137" Mapping="409" Parent="2" Children="ci(18):17+1532,4540" Name="Sketch 24" XYZ="0.490279537211993,-0.0434578247812929,0" Visible="0"/>
						<Atom3d ID="1549" HasProperties="1" Mapping="409" Parent="139" UserID="604" DisplayStyle="Line" XYZ="2.5806325132736,0.708687162732628,0.134441470743651" Connections="1551,1555,1557,1559" ForcefieldType="c4" Charge="-0.159" Components="C" Visible="0">
							<Properties Force="-501.866122957307,-1055.24420833895,319.779487710969" RelativeVelocity="-0.0152303809152287,-0.00795100587995379,0.0443014058427609"/>
						</Atom3d>
						<Atom3d ID="1550" HasProperties="1" Mapping="409" Parent="139" UserID="605" DisplayStyle="Line" XYZ="2.60689137943286,0.716475236923722,0.179190191763903" Connections="1551,1553,1561,1563" ForcefieldType="c4o" Charge="0.054" Components="C" Visible="0">
							<Properties Force="-66.9717006237854,356.444729668026,1128.66196023392" RelativeVelocity="0.267096255800701,-0.0992845764993388,0.0890690988418134"/>
						</Atom3d>
						<Bond ID="1551" Mapping="409" Parent="139" Connects="1549,1550" Visible="0"/>
						<Atom3d ID="1552" HasProperties="1" Mapping="409" Parent="139" UserID="606" DisplayStyle="Line" XYZ="2.58664079317452,0.691394437188235,0.218158618728134" Connections="1553,1565" ForcefieldType="o2h" Charge="-0.57" Components="O" Visible="0">
							<Properties Force="-281.857266596783,-188.971100225436,-157.053438980973" RelativeVelocity="-0.214063065267706,0.0879134937919705,-0.0141955070241069"/>
						</Atom3d>
						<Bond ID="1553" Mapping="409" Parent="139" Connects="1550,1552" Visible="0"/>
						<Atom3d ID="1554" HasProperties="1" Mapping="409" Parent="139" UserID="607" DisplayStyle="Line" Hidden="1" XYZ="2.569633887632,0.670746934206904,0.137725885369833" Connections="1555" ForcefieldType="h1" Charge="0.053" Components="H" Visible="0">
							<Properties Force="287.490140834733,344.493365375944,-627.746491293548" RelativeVelocity="-0.38062432882885,0.0653396525740835,-0.823309298604646"/>
						</Atom3d>
						<Bond ID="1555" Mapping="409" Parent="139" Hidden="1" Connects="1549,1554" Visible="0"/>
						<Atom3d ID="1556" HasProperties="1" Mapping="409" Parent="139" UserID="608" DisplayStyle="Line" Hidden="1" XYZ="2.60021912464368,0.716962981768499,0.101844461400426" Connections="1557" ForcefieldType="h1" Charge="0.053" Components="H" Visible="0">
							<Properties Force="-208.623979417927,-82.3904683948794,104.299252272819" RelativeVelocity="-0.247432543463358,-0.298319181670054,1.00348544214322"/>
						</Atom3d>
						<Bond ID="1557" Mapping="409" Parent="139" Hidden="1" Connects="1549,1556" Visible="0"/>
						<Atom3d ID="1558" HasProperties="1" Mapping="409" Parent="139" UserID="609" DisplayStyle="Line" Hidden="1" XYZ="2.5473370525668,0.727866010229678,0.138184302411309" Connections="1559" ForcefieldType="h1" Charge="0.053" Components="H" Visible="0">
							<Properties Force="-76.4641599643703,211.096503480599,-338.467920983623" RelativeVelocity="0.0775481320166869,0.13100426142803,-0.359549426612363"/>
						</Atom3d>
						<Bond ID="1559" Mapping="409" Parent="139" Hidden="1" Connects="1549,1558" Visible="0"/>
						<Atom3d ID="1560" HasProperties="1" Mapping="409" Parent="139" UserID="610" DisplayStyle="Line" Hidden="1" XYZ="2.60289698046836,0.752581256330621,0.189476729972921" Connections="1561" ForcefieldType="h1" Charge="0.053" Components="H" Visible="0">
							<Properties Force="43.4935130766967,830.579362633633,-64.7554677311808" RelativeVelocity="0.20736557965426,0.465263506942973,1.17246943752949"/>
						</Atom3d>
						<Bond ID="1561" Mapping="409" Parent="139" Hidden="1" Connects="1550,1560" Visible="0"/>
						<Atom3d ID="1562" HasProperties="1" Mapping="409" Parent="139" UserID="611" DisplayStyle="Line" Hidden="1" XYZ="2.64406077010931,0.710754372353704,0.179991391126416" Connections="1563" ForcefieldType="h1" Charge="0.053" Components="H" Visible="0">
							<Properties Force="771.729981122485,-301.03275505861,-353.886616627033" RelativeVelocity="0.147872284246788,-0.171593943313251,-0.213661964517991"/>
						</Atom3d>
						<Bond ID="1563" Mapping="409" Parent="139" Hidden="1" Connects="1550,1562" Visible="0"/>
						<Atom3d ID="1564" HasProperties="1" Mapping="409" Parent="139" UserID="612" DisplayStyle="Line" Hidden="1" XYZ="2.59775115877794,0.70862921985453,0.245500087749219" Connections="1565" ForcefieldType="h1o" Charge="0.41" Components="H" Visible="0">
							<Properties Force="87.1490669985946,-225.466411512459,1.61299346887189" RelativeVelocity="-0.11178104983435,-0.177493196982453,0.196881077400159"/>
						</Atom3d>
						<Bond ID="1565" Mapping="409" Parent="139" Hidden="1" Connects="1552,1564" Visible="0"/>
						<Molecule ID="139" Mapping="409" Parent="2" Children="ci(18):17+1549,4541" Name="Sketch 24" XYZ="0.189131116670641,0.113478669996464,0" Visible="0"/>
						<Atom3d ID="1566" HasProperties="1" Mapping="409" Parent="141" UserID="613" DisplayStyle="Line" XYZ="1.26662116029757,0.957044618823721,0.590859466609795" Connections="1568,1572,1574,1576" ForcefieldType="c4" Charge="-0.159" Components="C" Visible="0">
							<Properties Force="242.6693724027,43.0335892359073,337.470359822034" RelativeVelocity="0.323090629802932,-0.0359697093825672,0.0838751280319472"/>
						</Atom3d>
						<Atom3d ID="1567" HasProperties="1" Mapping="409" Parent="141" UserID="614" DisplayStyle="Line" XYZ="1.27004961681417,0.904051560303365,0.598435675184573" Connections="1568,1570,1578,1580" ForcefieldType="c4o" Charge="0.054" Components="C" Visible="0">
							<Properties Force="694.539624261237,699.471254058835,-125.707427965293" RelativeVelocity="0.300203906253574,0.167497210130165,0.20371907647151"/>
						</Atom3d>
						<Bond ID="1568" Mapping="409" Parent="141" Connects="1566,1567" Visible="0"/>
						<Atom3d ID="1569" HasProperties="1" Mapping="409" Parent="141" UserID="615" DisplayStyle="Line" XYZ="1.2765637737774,0.885790679738899,0.644149539102432" Connections="1570,1582" ForcefieldType="o2h" Charge="-0.57" Components="O" Visible="0">
							<Properties Force="-462.125780392417,-505.461013139374,-260.627392902288" RelativeVelocity="0.144845567684448,0.158454947309038,-0.219308003818483"/>
						</Atom3d>
						<Bond ID="1570" Mapping="409" Parent="141" Connects="1567,1569" Visible="0"/>
						<Atom3d ID="1571" HasProperties="1" Mapping="409" Parent="141" UserID="616" DisplayStyle="Line" Hidden="1" XYZ="1.26488954237983,0.961822393563278,0.552711504377572" Connections="1572" ForcefieldType="h1" Charge="0.053" Components="H" Visible="0">
							<Properties Force="-550.711388709166,151.717767372441,-171.999603815072" RelativeVelocity="0.787108227436829,0.133980701637069,0.136438639217642"/>
						</Atom3d>
						<Bond ID="1572" Mapping="409" Parent="141" Hidden="1" Connects="1566,1571" Visible="0"/>
						<Atom3d ID="1573" HasProperties="1" Mapping="409" Parent="141" UserID="617" DisplayStyle="Line" Hidden="1" XYZ="1.29999221436218,0.973996783302308,0.597917428581" Connections="1574" ForcefieldType="h1" Charge="0.053" Components="H" Visible="0">
							<Properties Force="344.897995775381,195.401524052682,457.494235188273" RelativeVelocity="-0.995211305451532,0.646739045645429,0.722429043204681"/>
						</Atom3d>
						<Bond ID="1574" Mapping="409" Parent="141" Hidden="1" Connects="1566,1573" Visible="0"/>
						<Atom3d ID="1575" HasProperties="1" Mapping="409" Parent="141" UserID="618" DisplayStyle="Line" Hidden="1" XYZ="1.23911582013927,0.975324776772478,0.612016209358387" Connections="1576" ForcefieldType="h1" Charge="0.053" Components="H" Visible="0">
							<Properties Force="65.6277964084802,-182.70275401254,-354.723365059357" RelativeVelocity="0.408618093950768,0.179116439673701,-0.0486219519525052"/>
						</Atom3d>
						<Bond ID="1576" Mapping="409" Parent="141" Hidden="1" Connects="1566,1575" Visible="0"/>
						<Atom3d ID="1577" HasProperties="1" Mapping="409" Parent="141" UserID="619" DisplayStyle="Line" Hidden="1" XYZ="1.29925765449075,0.893487993318473,0.575350468761746" Connections="1578" ForcefieldType="h1" Charge="0.053" Components="H" Visible="0">
							<Properties Force="96.0831530171978,-282.277232109859,-52.4561941014642" RelativeVelocity="0.55323755874391,0.634757118571363,0.245431870752076"/>
						</Atom3d>
						<Bond ID="1578" Mapping="409" Parent="141" Hidden="1" Connects="1567,1577" Visible="0"/>
						<Atom3d ID="1579" HasProperties="1" Mapping="409" Parent="141" UserID="620" DisplayStyle="Line" Hidden="1" XYZ="1.23810631208827,0.891380260773945,0.584291314082937" Connections="1580" ForcefieldType="h1" Charge="0.053" Components="H" Visible="0">
							<Properties Force="-829.532439759416,-727.431528406094,-242.480562485917" RelativeVelocity="0.198780544369442,-0.337103297696089,0.498050418171103"/>
						</Atom3d>
						<Bond ID="1580" Mapping="409" Parent="141" Hidden="1" Connects="1567,1579" Visible="0"/>
						<Atom3d ID="1581" HasProperties="1" Mapping="409" Parent="141" UserID="621" DisplayStyle="Line" Hidden="1" XYZ="1.29348637411472,0.908258334033101,0.661282386752856" Connections="1582" ForcefieldType="h1o" Charge="0.41" Components="H" Visible="0">
							<Properties Force="440.336514820649,512.594222671823,551.5359800868" RelativeVelocity="-0.507331728784094,0.145340113441202,-0.384414449793473"/>
						</Atom3d>
						<Bond ID="1582" Mapping="409" Parent="141" Hidden="1" Connects="1569,1581" Visible="0"/>
						<Molecule ID="141" Mapping="409" Parent="2" Children="ci(18):17+1566,4542" Name="Sketch 24" XYZ="0.189131116670641,0.113478669996464,0" Visible="0"/>
						<Atom3d ID="1583" HasProperties="1" Mapping="409" Parent="143" UserID="622" DisplayStyle="Line" XYZ="0.956087589323486,1.86623156534711,0.722584175091725" Connections="1585,1589,1591,1593" ForcefieldType="c4" Charge="-0.159" Components="C" Visible="0">
							<Properties Force="428.078413748435,-19.1965384833463,17.8168393936436" RelativeVelocity="0.164850505727849,0.143435662406284,-0.245666666061713"/>
						</Atom3d>
						<Atom3d ID="1584" HasProperties="1" Mapping="409" Parent="143" UserID="623" DisplayStyle="Line" XYZ="0.941484874154199,1.90026024728919,0.683743696099373" Connections="1585,1587,1595,1597" ForcefieldType="c4o" Charge="0.054" Components="C" Visible="0">
							<Properties Force="776.033436457898,-270.71158293022,-130.92888071912" RelativeVelocity="-0.176644823560709,0.0228093723512919,-0.356088429251069"/>
						</Atom3d>
						<Bond ID="1585" Mapping="409" Parent="143" Connects="1583,1584" Visible="0"/>
						<Atom3d ID="1586" HasProperties="1" Mapping="409" Parent="143" UserID="624" DisplayStyle="Line" XYZ="0.947348384759286,1.94796363700602,0.698212728020722" Connections="1587,1599" ForcefieldType="o2h" Charge="-0.57" Components="O" Visible="0">
							<Properties Force="-17.4438782474429,-201.50896940108,364.633617229415" RelativeVelocity="-0.360889369019068,0.0652451319531806,-0.187718110565572"/>
						</Atom3d>
						<Bond ID="1587" Mapping="409" Parent="143" Connects="1584,1586" Visible="0"/>
						<Atom3d ID="1588" HasProperties="1" Mapping="409" Parent="143" UserID="625" DisplayStyle="Line" Hidden="1" XYZ="0.990946260144097,1.88109516048772,0.732425535139022" Connections="1589" ForcefieldType="h1" Charge="0.053" Components="H" Visible="0">
							<Properties Force="-178.886079867942,-271.47452608811,425.959347404187" RelativeVelocity="-0.97546126064363,0.295288257423574,0.994958431245967"/>
						</Atom3d>
						<Bond ID="1589" Mapping="409" Parent="143" Hidden="1" Connects="1583,1588" Visible="0"/>
						<Atom3d ID="1590" HasProperties="1" Mapping="409" Parent="143" UserID="626" DisplayStyle="Line" Hidden="1" XYZ="0.963703101399671,1.83087383211505,0.708359612337595" Connections="1591" ForcefieldType="h1" Charge="0.053" Components="H" Visible="0">
							<Properties Force="-84.6049898963571,0.703232518449675,-65.1864740829883" RelativeVelocity="-0.368074793839539,0.0990966735739054,0.444865535890945"/>
						</Atom3d>
						<Bond ID="1591" Mapping="409" Parent="143" Hidden="1" Connects="1583,1590" Visible="0"/>
						<Atom3d ID="1592" HasProperties="1" Mapping="409" Parent="143" UserID="627" DisplayStyle="Line" Hidden="1" XYZ="0.932564796921549,1.86035469029319,0.753647925224266" Connections="1593" ForcefieldType="h1" Charge="0.053" Components="H" Visible="0">
							<Properties Force="183.710659102351,360.353342735405,-307.227291375108" RelativeVelocity="0.649691734308611,0.502823193466149,0.883732316693233"/>
						</Atom3d>
						<Bond ID="1593" Mapping="409" Parent="143" Hidden="1" Connects="1583,1592" Visible="0"/>
						<Atom3d ID="1594" HasProperties="1" Mapping="409" Parent="143" UserID="628" DisplayStyle="Line" Hidden="1" XYZ="0.90649871158154,1.8938033984004,0.670665696423655" Connections="1595" ForcefieldType="h1" Charge="0.053" Components="H" Visible="0">
							<Properties Force="-486.424280405306,126.048800212292,-143.209658002725" RelativeVelocity="0.310613151978667,1.00695503379888,-0.835247639289445"/>
						</Atom3d>
						<Bond ID="1595" Mapping="409" Parent="143" Hidden="1" Connects="1584,1594" Visible="0"/>
						<Atom3d ID="1596" HasProperties="1" Mapping="409" Parent="143" UserID="629" DisplayStyle="Line" Hidden="1" XYZ="0.967077638324441,1.89330474301306,0.654062906561029" Connections="1597" ForcefieldType="h1" Charge="0.053" Components="H" Visible="0">
							<Properties Force="-356.414060099274,109.52505379162,225.399078442398" RelativeVelocity="0.159963725251177,-0.171082635510307,-0.638240927753544"/>
						</Atom3d>
						<Bond ID="1597" Mapping="409" Parent="143" Hidden="1" Connects="1584,1596" Visible="0"/>
						<Atom3d ID="1598" HasProperties="1" Mapping="409" Parent="143" UserID="630" DisplayStyle="Line" Hidden="1" XYZ="0.97403223894293,1.94673283957944,0.719668827909549" Connections="1599" ForcefieldType="h1o" Charge="0.41" Components="H" Visible="0">
							<Properties Force="-282.7074957792,114.639451698966,-254.977806273576" RelativeVelocity="0.607709014508078,0.612870371311094,-0.0564514507750742"/>
						</Atom3d>
						<Bond ID="1599" Mapping="409" Parent="143" Hidden="1" Connects="1586,1598" Visible="0"/>
						<Molecule ID="143" Mapping="409" Parent="2" Children="ci(18):17+1583,4543" Name="Sketch 24" XYZ="0.189131116670641,0.113478669996464,0" Visible="0"/>
						<Atom3d ID="1600" HasProperties="1" Mapping="409" Parent="145" UserID="631" DisplayStyle="Line" XYZ="1.39860285226132,2.36960034707452,-0.072758859259451" Connections="1602,1606,1608,1610" ForcefieldType="c4" Charge="-0.159" Components="C" Visible="0">
							<Properties Force="484.717485336223,504.954127586283,1007.51868827685" RelativeVelocity="0.0280582455776432,0.115112683243202,-0.109566577568471"/>
						</Atom3d>
						<Atom3d ID="1601" HasProperties="1" Mapping="409" Parent="145" UserID="632" DisplayStyle="Line" XYZ="1.3557032736766,2.33836786254411,-0.0719146572255533" Connections="1602,1604,1612,1614" ForcefieldType="c4o" Charge="0.054" Components="C" Visible="0">
							<Properties Force="-879.720165518917,-224.952953125863,-98.3675806723552" RelativeVelocity="0.0667895663864756,0.175755152385069,0.062492913998267"/>
						</Atom3d>
						<Bond ID="1602" Mapping="409" Parent="145" Connects="1600,1601" Visible="0"/>
						<Atom3d ID="1603" HasProperties="1" Mapping="409" Parent="145" UserID="633" DisplayStyle="Line" XYZ="1.35142705423086,2.3074459317191,-0.0320837124179785" Connections="1604,1616" ForcefieldType="o2h" Charge="-0.57" Components="O" Visible="0">
							<Properties Force="286.109712960125,-90.5436164573516,22.4237897247291" RelativeVelocity="-0.187091186520249,-0.225782723762772,-0.115388011802097"/>
						</Atom3d>
						<Bond ID="1604" Mapping="409" Parent="145" Connects="1601,1603" Visible="0"/>
						<Atom3d ID="1605" HasProperties="1" Mapping="409" Parent="145" UserID="634" DisplayStyle="Line" Hidden="1" XYZ="1.42963899296252,2.35156563745097,-0.0858647683327048" Connections="1606" ForcefieldType="h1" Charge="0.053" Components="H" Visible="0">
							<Properties Force="271.833297117265,-53.5317610683491,-235.526620301981" RelativeVelocity="0.0295086461703113,-0.487809377081091,-0.329328047381131"/>
						</Atom3d>
						<Bond ID="1606" Mapping="409" Parent="145" Hidden="1" Connects="1600,1605" Visible="0"/>
						<Atom3d ID="1607" HasProperties="1" Mapping="409" Parent="145" UserID="635" DisplayStyle="Line" Hidden="1" XYZ="1.40715739899829,2.37910958583216,-0.0348898691855454" Connections="1608" ForcefieldType="h1" Charge="0.053" Components="H" Visible="0">
							<Properties Force="-138.936562201479,-112.084117604682,-499.372892616088" RelativeVelocity="-0.829974290242083,0.54789237652556,-0.334731471669166"/>
						</Atom3d>
						<Bond ID="1608" Mapping="409" Parent="145" Hidden="1" Connects="1600,1607" Visible="0"/>
						<Atom3d ID="1609" HasProperties="1" Mapping="409" Parent="145" UserID="636" DisplayStyle="Line" Hidden="1" XYZ="1.39347494400166,2.4047971987989,-0.0908604048513241" Connections="1610" ForcefieldType="h1" Charge="0.053" Components="H" Visible="0">
							<Properties Force="45.0344805937363,-644.532068902659,50.490294569318" RelativeVelocity="-0.461637734569365,-0.0984936046166916,1.21039943265573"/>
						</Atom3d>
						<Bond ID="1610" Mapping="409" Parent="145" Hidden="1" Connects="1600,1609" Visible="0"/>
						<Atom3d ID="1611" HasProperties="1" Mapping="409" Parent="145" UserID="637" DisplayStyle="Line" Hidden="1" XYZ="1.35207287308354,2.31584748087841,-0.10394073776337" Connections="1612" ForcefieldType="h1" Charge="0.053" Components="H" Visible="0">
							<Properties Force="7.38713600338117,432.016698631233,66.3447605228829" RelativeVelocity="0.440038749649205,-0.822387381315422,0.389853503027437"/>
						</Atom3d>
						<Bond ID="1612" Mapping="409" Parent="145" Hidden="1" Connects="1601,1611" Visible="0"/>
						<Atom3d ID="1613" HasProperties="1" Mapping="409" Parent="145" UserID="638" DisplayStyle="Line" Hidden="1" XYZ="1.32717903098416,2.36475351459113,-0.0692024869437112" Connections="1614" ForcefieldType="h1" Charge="0.053" Components="H" Visible="0">
							<Properties Force="-297.515421805693,-295.355950493903,-181.039785632068" RelativeVelocity="-0.0839844084533915,-0.727790371489863,-0.153966282324781"/>
						</Atom3d>
						<Bond ID="1614" Mapping="409" Parent="145" Hidden="1" Connects="1601,1613" Visible="0"/>
						<Atom3d ID="1615" HasProperties="1" Mapping="409" Parent="145" UserID="639" DisplayStyle="Line" Hidden="1" XYZ="1.32396800974261,2.28728296349948,-0.0374310421127397" Connections="1616" ForcefieldType="h1o" Charge="0.41" Components="H" Visible="0">
							<Properties Force="163.384298759695,372.02018680177,39.2449615360027" RelativeVelocity="0.493342344443754,0.10264283084824,-0.64592426510271"/>
						</Atom3d>
						<Bond ID="1616" Mapping="409" Parent="145" Hidden="1" Connects="1603,1615" Visible="0"/>
						<Molecule ID="145" Mapping="409" Parent="2" Children="ci(18):17+1600,4544" Name="Sketch 24" XYZ="0.189131116670641,0.113478669996464,0" Visible="0"/>
						<Atom3d ID="1617" HasProperties="1" Mapping="409" Parent="147" UserID="640" DisplayStyle="Line" XYZ="0.634302955000181,0.854294809012042,0.390368224282087" Connections="1619,1623,1625,1627" ForcefieldType="c4" Charge="-0.159" Components="C">
							<Properties Force="654.105743292902,-202.898991237903,448.129056583825" RelativeVelocity="-0.276024196604697,0.269455127907365,-0.153095325328816"/>
						</Atom3d>
						<Atom3d ID="1618" HasProperties="1" Mapping="409" Parent="147" UserID="641" DisplayStyle="Line" XYZ="0.664016859492974,0.818763524454327,0.362835037413341" Connections="1619,1621,1629,1631" ForcefieldType="c4o" Charge="0.054" Components="C">
							<Properties Force="347.14478606805,20.1495341406974,-466.762461967473" RelativeVelocity="0.187999569680829,0.306561943107806,0.219722137647001"/>
						</Atom3d>
						<Bond ID="1619" Mapping="409" Parent="147" Connects="1617,1618"/>
						<Atom3d ID="1620" HasProperties="1" Mapping="409" Parent="147" UserID="642" DisplayStyle="Line" XYZ="0.667259606587398,0.775471496577948,0.38794462528032" Connections="1621,1633" ForcefieldType="o2h" Charge="-0.57" Components="O">
							<Properties Force="347.944460511143,-250.634658683166,73.002356681905" RelativeVelocity="0.0930689966660033,0.158442691307696,-0.405176178762903"/>
						</Atom3d>
						<Bond ID="1621" Mapping="409" Parent="147" Connects="1618,1620"/>
						<Atom3d ID="1622" HasProperties="1" Mapping="409" Parent="147" UserID="643" DisplayStyle="Line" Hidden="1" XYZ="0.632284631880219,0.888924410929985,0.374040730567647" Connections="1623" ForcefieldType="h1" Charge="0.053" Components="H">
							<Properties Force="-181.897129157824,58.5711322171991,-337.247135820541" RelativeVelocity="-0.759428505758311,0.515417688439635,-0.0274921949727106"/>
						</Atom3d>
						<Bond ID="1623" Mapping="409" Parent="147" Hidden="1" Connects="1617,1622"/>
						<Atom3d ID="1624" HasProperties="1" Mapping="409" Parent="147" UserID="644" DisplayStyle="Line" Hidden="1" XYZ="0.652009195262696,0.861967951888438,0.425561606949745" Connections="1625" ForcefieldType="h1" Charge="0.053" Components="H">
							<Properties Force="-421.423481686169,-373.576283772155,-442.500485617948" RelativeVelocity="0.296339656245805,-0.117649576847199,-0.278532652173178"/>
						</Atom3d>
						<Bond ID="1625" Mapping="409" Parent="147" Hidden="1" Connects="1617,1624"/>
						<Atom3d ID="1626" HasProperties="1" Mapping="409" Parent="147" UserID="645" DisplayStyle="Line" Hidden="1" XYZ="0.599755288248693,0.83783904555014,0.394572803270662" Connections="1627" ForcefieldType="h1" Charge="0.053" Components="H">
							<Properties Force="-166.114756159459,251.950061698141,242.656760508031" RelativeVelocity="-0.490120498896545,0.307353105375555,-0.681861423392204"/>
						</Atom3d>
						<Bond ID="1627" Mapping="409" Parent="147" Hidden="1" Connects="1617,1626"/>
						<Atom3d ID="1628" HasProperties="1" Mapping="409" Parent="147" UserID="646" DisplayStyle="Line" Hidden="1" XYZ="0.699981739731884,0.832683180198917,0.358010087238818" Connections="1629" ForcefieldType="h1" Charge="0.053" Components="H">
							<Properties Force="8.84749435410851,65.9539596906236,-8.25174512396688" RelativeVelocity="-0.577468267921602,0.106762377331113,-0.330701678349643"/>
						</Atom3d>
						<Bond ID="1629" Mapping="409" Parent="147" Hidden="1" Connects="1618,1628"/>
						<Atom3d ID="1630" HasProperties="1" Mapping="409" Parent="147" UserID="647" DisplayStyle="Line" Hidden="1" XYZ="0.651072495140469,0.810955235322592,0.325923820336333" Connections="1631" ForcefieldType="h1" Charge="0.053" Components="H">
							<Properties Force="14.8779582764426,233.294441261925,515.960214791956" RelativeVelocity="0.721646073171428,0.529177482908175,0.733609215517367"/>
						</Atom3d>
						<Bond ID="1631" Mapping="409" Parent="147" Hidden="1" Connects="1618,1630"/>
						<Atom3d ID="1632" HasProperties="1" Mapping="409" Parent="147" UserID="648" DisplayStyle="Line" Hidden="1" XYZ="0.70082135677729,0.76801240892617,0.391902787059824" Connections="1633" ForcefieldType="h1o" Charge="0.41" Components="H">
							<Properties Force="-431.369583011397,154.552560418604,-165.921056634753" RelativeVelocity="0.626924515030904,0.750545800983768,0.0676540564062443"/>
						</Atom3d>
						<Bond ID="1633" Mapping="409" Parent="147" Hidden="1" Connects="1620,1632"/>
						<Molecule ID="147" Mapping="409" Parent="2" Children="ci(18):17+1617,4545" Name="Sketch 24" XYZ="0.189131116670641,0.113478669996464,0"/>
						<Atom3d ID="1634" HasProperties="1" Mapping="409" Parent="149" UserID="649" DisplayStyle="Line" XYZ="-0.857194511866089,0.926052092677698,1.68395314837819" Connections="1636,1640,1642,1644" ForcefieldType="c4" Charge="-0.159" Components="C" Visible="0">
							<Properties Force="61.578505343729,-854.203665469607,-1133.78748969457" RelativeVelocity="-0.102251845871665,-0.116953343949155,0.0261536750301471"/>
						</Atom3d>
						<Atom3d ID="1635" HasProperties="1" Mapping="409" Parent="149" UserID="650" DisplayStyle="Line" XYZ="-0.906041044259699,0.911901761179949,1.70063897483247" Connections="1636,1638,1646,1648" ForcefieldType="c4o" Charge="0.054" Components="C" Visible="0">
							<Properties Force="254.066036914923,630.930501526291,1063.46859875334" RelativeVelocity="-0.100659243817872,-0.178582649696483,-0.0635239267028897"/>
						</Atom3d>
						<Bond ID="1636" Mapping="409" Parent="149" Connects="1634,1635" Visible="0"/>
						<Atom3d ID="1637" HasProperties="1" Mapping="409" Parent="149" UserID="651" DisplayStyle="Line" XYZ="-0.939267280505709,0.944377921516857,1.68385834893409" Connections="1638,1650" ForcefieldType="o2h" Charge="-0.57" Components="O" Visible="0">
							<Properties Force="-235.122110808804,-351.866019161114,-1732.52448377361" RelativeVelocity="-0.279859839291296,-0.12178795521761,0.0298804565196587"/>
						</Atom3d>
						<Bond ID="1638" Mapping="409" Parent="149" Connects="1635,1637" Visible="0"/>
						<Atom3d ID="1639" HasProperties="1" Mapping="409" Parent="149" UserID="652" DisplayStyle="Line" Hidden="1" XYZ="-0.830109277846279,0.898427599929331,1.69124925428495" Connections="1640" ForcefieldType="h1" Charge="0.053" Components="H" Visible="0">
							<Properties Force="-234.181658335464,158.32783996753,-31.9227515661815" RelativeVelocity="0.908511256631634,0.395431120257255,0.136070834236793"/>
						</Atom3d>
						<Bond ID="1640" Mapping="409" Parent="149" Hidden="1" Connects="1634,1639" Visible="0"/>
						<Atom3d ID="1641" HasProperties="1" Mapping="409" Parent="149" UserID="653" DisplayStyle="Line" Hidden="1" XYZ="-0.843046851926559,0.959192532091558,1.69708831423026" Connections="1642" ForcefieldType="h1" Charge="0.053" Components="H" Visible="0">
							<Properties Force="-177.110448700737,270.380379040445,117.020139440535" RelativeVelocity="0.592168396841059,0.0550510489869778,-0.225828877311868"/>
						</Atom3d>
						<Bond ID="1642" Mapping="409" Parent="149" Hidden="1" Connects="1634,1641" Visible="0"/>
						<Atom3d ID="1643" HasProperties="1" Mapping="409" Parent="149" UserID="654" DisplayStyle="Line" Hidden="1" XYZ="-0.861798036946229,0.92759950770805,1.64434010738835" Connections="1644" ForcefieldType="h1" Charge="0.053" Components="H" Visible="0">
							<Properties Force="400.65934537553,175.567124733702,489.285372389698" RelativeVelocity="0.573763570683328,0.0630935245221499,0.298706313299237"/>
						</Atom3d>
						<Bond ID="1644" Mapping="409" Parent="149" Hidden="1" Connects="1634,1643" Visible="0"/>
						<Atom3d ID="1645" HasProperties="1" Mapping="409" Parent="149" UserID="655" DisplayStyle="Line" Hidden="1" XYZ="-0.905247117356069,0.912605573420371,1.74010255751407" Connections="1646" ForcefieldType="h1" Charge="0.053" Components="H" Visible="0">
							<Properties Force="-220.164858235452,-450.253712674896,-364.874502409648" RelativeVelocity="-1.65252739944521,-0.0106395443699862,-0.243017982806158"/>
						</Atom3d>
						<Bond ID="1646" Mapping="409" Parent="149" Hidden="1" Connects="1635,1645" Visible="0"/>
						<Atom3d ID="1647" HasProperties="1" Mapping="409" Parent="149" UserID="656" DisplayStyle="Line" Hidden="1" XYZ="-0.917537400551349,0.878216963584579,1.68537984711414" Connections="1648" ForcefieldType="h1" Charge="0.053" Components="H" Visible="0">
							<Properties Force="203.981187950526,-172.090476886837,260.836919247357" RelativeVelocity="-0.501872596622226,0.11186994122504,0.114778508274749"/>
						</Atom3d>
						<Bond ID="1648" Mapping="409" Parent="149" Hidden="1" Connects="1635,1647" Visible="0"/>
						<Atom3d ID="1649" HasProperties="1" Mapping="409" Parent="149" UserID="657" DisplayStyle="Line" Hidden="1" XYZ="-0.950650006026339,0.96672604060783,1.70437198226018" Connections="1650" ForcefieldType="h1o" Charge="0.41" Components="H" Visible="0">
							<Properties Force="-73.7262255128925,557.542213470833,1262.5369255519" RelativeVelocity="0.10757874460775,-0.298897016952855,-0.534961015801743"/>
						</Atom3d>
						<Bond ID="1650" Mapping="409" Parent="149" Hidden="1" Connects="1637,1649" Visible="0"/>
						<Molecule ID="149" Mapping="409" Parent="2" Children="ci(18):17+1634,4546" Name="Sketch 24" XYZ="0.189131116670641,0.113478669996464,0" Visible="0"/>
						<Atom3d ID="1651" HasProperties="1" Mapping="409" Parent="151" UserID="658" DisplayStyle="Line" XYZ="1.11709604415263,0.0916492873835317,0.707711297180525" Connections="1653,1657,1659,1661" ForcefieldType="c4" Charge="-0.159" Components="C" Visible="0">
							<Properties Force="277.578838227115,-430.118667151807,179.265904808357" RelativeVelocity="-0.0175823117345497,0.0766358920645477,-0.0381218814268289"/>
						</Atom3d>
						<Atom3d ID="1652" HasProperties="1" Mapping="409" Parent="151" UserID="659" DisplayStyle="Line" XYZ="1.10015734923902,0.128380932091093,0.670630178839057" Connections="1653,1655,1663,1665" ForcefieldType="c4o" Charge="0.054" Components="C" Visible="0">
							<Properties Force="302.815032322529,-634.688675335471,239.649120366524" RelativeVelocity="-0.118046276404458,0.0236323769330967,0.0936060309777904"/>
						</Atom3d>
						<Bond ID="1653" Mapping="409" Parent="151" Connects="1651,1652" Visible="0"/>
						<Atom3d ID="1654" HasProperties="1" Mapping="409" Parent="151" UserID="660" DisplayStyle="Line" XYZ="1.0507968044325,0.12961285065754,0.673982135232235" Connections="1655,1667" ForcefieldType="o2h" Charge="-0.57" Components="O" Visible="0">
							<Properties Force="-270.09190906288,-720.581683517546,818.384423584927" RelativeVelocity="0.203795186021763,0.149316668670909,-0.131178755897653"/>
						</Atom3d>
						<Bond ID="1655" Mapping="409" Parent="151" Connects="1652,1654" Visible="0"/>
						<Atom3d ID="1656" HasProperties="1" Mapping="409" Parent="151" UserID="661" DisplayStyle="Line" Hidden="1" XYZ="1.09907863717283,0.0925052165859409,0.744435856667257" Connections="1657" ForcefieldType="h1" Charge="0.053" Components="H" Visible="0">
							<Properties Force="255.189844726593,71.0012236002998,-1069.35302129444" RelativeVelocity="0.685421638755595,-0.32649535811032,0.12758936611598"/>
						</Atom3d>
						<Bond ID="1657" Mapping="409" Parent="151" Hidden="1" Connects="1651,1656" Visible="0"/>
						<Atom3d ID="1658" HasProperties="1" Mapping="409" Parent="151" UserID="662" DisplayStyle="Line" Hidden="1" XYZ="1.1559476727918,0.0908933023475007,0.715017405957392" Connections="1659" ForcefieldType="h1" Charge="0.053" Components="H" Visible="0">
							<Properties Force="-317.364136005009,397.097677605554,-101.781904864241" RelativeVelocity="0.682910462164825,-0.070314354043379,0.172871136954878"/>
						</Atom3d>
						<Bond ID="1659" Mapping="409" Parent="151" Hidden="1" Connects="1651,1658" Visible="0"/>
						<Atom3d ID="1660" HasProperties="1" Mapping="409" Parent="151" UserID="663" DisplayStyle="Line" Hidden="1" XYZ="1.11363384336262,0.0564286725244589,0.690171231175845" Connections="1661" ForcefieldType="h1" Charge="0.053" Components="H" Visible="0">
							<Properties Force="-353.91829103325,147.226376983252,436.487201611525" RelativeVelocity="0.148196843499836,0.315528490684367,0.166873204072358"/>
						</Atom3d>
						<Bond ID="1661" Mapping="409" Parent="151" Hidden="1" Connects="1651,1660" Visible="0"/>
						<Atom3d ID="1662" HasProperties="1" Mapping="409" Parent="151" UserID="664" DisplayStyle="Line" Hidden="1" XYZ="1.10919607098663,0.112605501010816,0.635017996164216" Connections="1663" ForcefieldType="h1" Charge="0.053" Components="H" Visible="0">
							<Properties Force="191.807427441003,605.028426511968,401.610819957914" RelativeVelocity="-1.3778155910108,0.176202221112881,-0.0747588979047065"/>
						</Atom3d>
						<Bond ID="1663" Mapping="409" Parent="151" Hidden="1" Connects="1652,1662" Visible="0"/>
						<Atom3d ID="1664" HasProperties="1" Mapping="409" Parent="151" UserID="665" DisplayStyle="Line" Hidden="1" XYZ="1.11555452903661,0.16359011362604,0.677830443106011" Connections="1665" ForcefieldType="h1" Charge="0.053" Components="H" Visible="0">
							<Properties Force="-7.14558332157762,-171.114822121687,-173.783183069637" RelativeVelocity="-0.446199190036029,0.039916814043693,-0.0996598170705828"/>
						</Atom3d>
						<Bond ID="1665" Mapping="409" Parent="151" Hidden="1" Connects="1652,1664" Visible="0"/>
						<Atom3d ID="1666" HasProperties="1" Mapping="409" Parent="151" UserID="666" DisplayStyle="Line" Hidden="1" XYZ="1.03757378441372,0.153524600625388,0.65550099291609" Connections="1667" ForcefieldType="h1o" Charge="0.41" Components="H" Visible="0">
							<Properties Force="-90.4223952445623,690.675702768544,-612.758234365133" RelativeVelocity="-0.505010859222732,0.96233161656019,-0.309300003213931"/>
						</Atom3d>
						<Bond ID="1667" Mapping="409" Parent="151" Hidden="1" Connects="1654,1666" Visible="0"/>
						<Molecule ID="151" Mapping="409" Parent="2" Children="ci(18):17+1651,4547" Name="Sketch 24" XYZ="0.189131116670641,0.113478669996464,0" Visible="0"/>
						<Atom3d ID="1668" HasProperties="1" Mapping="409" Parent="153" UserID="667" DisplayStyle="Line" XYZ="1.03276496620942,-0.889954427624596,1.43097873168788" Connections="1670,1674,1676,1678" ForcefieldType="c4" Charge="-0.159" Components="C" Visible="0">
							<Properties Force="630.7890657524,-208.436414773702,-542.915790545994" RelativeVelocity="0.0535487640573512,-0.0332238267424401,-0.154737483078222"/>
						</Atom3d>
						<Atom3d ID="1669" HasProperties="1" Mapping="409" Parent="153" UserID="668" DisplayStyle="Line" XYZ="1.07815108304311,-0.920401972851296,1.4256584817001" Connections="1670,1672,1680,1682" ForcefieldType="c4o" Charge="0.054" Components="C" Visible="0">
							<Properties Force="414.390191713882,1078.14108993756,131.825198529167" RelativeVelocity="-0.0969129269551746,0.119697262664494,-0.177788166476238"/>
						</Atom3d>
						<Bond ID="1670" Mapping="409" Parent="153" Connects="1668,1669" Visible="0"/>
						<Atom3d ID="1671" HasProperties="1" Mapping="409" Parent="153" UserID="669" DisplayStyle="Line" XYZ="1.08889489279659,-0.921733516787076,1.37671538336093" Connections="1672,1684" ForcefieldType="o2h" Charge="-0.57" Components="O" Visible="0">
							<Properties Force="-597.053299750215,553.641172993458,105.84651504589" RelativeVelocity="-0.0923353366093812,0.109853437503762,-0.0183398331635613"/>
						</Atom3d>
						<Bond ID="1672" Mapping="409" Parent="153" Connects="1669,1671" Visible="0"/>
						<Atom3d ID="1673" HasProperties="1" Mapping="409" Parent="153" UserID="670" DisplayStyle="Line" Hidden="1" XYZ="1.01396278596536,-0.894828654096456,1.46430288196009" Connections="1674" ForcefieldType="h1" Charge="0.053" Components="H" Visible="0">
							<Properties Force="-135.872468842315,-57.4821324152375,-40.4206106993839" RelativeVelocity="0.0994571069098565,0.898536411835911,-0.301994200981905"/>
						</Atom3d>
						<Bond ID="1674" Mapping="409" Parent="153" Hidden="1" Connects="1668,1673" Visible="0"/>
						<Atom3d ID="1675" HasProperties="1" Mapping="409" Parent="153" UserID="671" DisplayStyle="Line" Hidden="1" XYZ="1.01075072565296,-0.897599634680846,1.39916725147543" Connections="1676" ForcefieldType="h1" Charge="0.053" Components="H" Visible="0">
							<Properties Force="-38.8258856901983,58.6416441173741,465.321294432593" RelativeVelocity="0.0589871224766572,0.706163523497861,0.262659709089589"/>
						</Atom3d>
						<Bond ID="1676" Mapping="409" Parent="153" Hidden="1" Connects="1668,1675" Visible="0"/>
						<Atom3d ID="1677" HasProperties="1" Mapping="409" Parent="153" UserID="672" DisplayStyle="Line" Hidden="1" XYZ="1.04375554327741,-0.852245018336832,1.42835431960746" Connections="1678" ForcefieldType="h1" Charge="0.053" Components="H" Visible="0">
							<Properties Force="-157.697122589551,-225.400414454886,25.7320297940916" RelativeVelocity="-0.356766332635098,-0.288476461324429,-0.587381363714635"/>
						</Atom3d>
						<Bond ID="1678" Mapping="409" Parent="153" Hidden="1" Connects="1668,1677" Visible="0"/>
						<Atom3d ID="1679" HasProperties="1" Mapping="409" Parent="153" UserID="673" DisplayStyle="Line" Hidden="1" XYZ="1.07896056235645,-0.955454760262626,1.44015532238714" Connections="1680" ForcefieldType="h1" Charge="0.053" Components="H" Visible="0">
							<Properties Force="-438.003719162326,-557.259357877066,181.458474007471" RelativeVelocity="0.291294667355148,1.32100278198437,0.361424914065749"/>
						</Atom3d>
						<Bond ID="1680" Mapping="409" Parent="153" Hidden="1" Connects="1669,1679" Visible="0"/>
						<Atom3d ID="1681" HasProperties="1" Mapping="409" Parent="153" UserID="674" DisplayStyle="Line" Hidden="1" XYZ="1.10734942751214,-0.902120873467276,1.4454473617952" Connections="1682" ForcefieldType="h1" Charge="0.053" Components="H" Visible="0">
							<Properties Force="-227.961023525676,-119.211580673899,-214.913908553438" RelativeVelocity="1.16201940577226,-0.365155503303267,0.392322698231965"/>
						</Atom3d>
						<Bond ID="1682" Mapping="409" Parent="153" Hidden="1" Connects="1669,1681" Visible="0"/>
						<Atom3d ID="1683" HasProperties="1" Mapping="409" Parent="153" UserID="675" DisplayStyle="Line" Hidden="1" XYZ="1.11478144445952,-0.941732671291176,1.37256498065094" Connections="1684" ForcefieldType="h1o" Charge="0.41" Components="H" Visible="0">
							<Properties Force="708.011473603146,-510.849694684245,-102.763257085804" RelativeVelocity="-0.668873147033782,-0.46367918044533,-0.603313367902303"/>
						</Atom3d>
						<Bond ID="1684" Mapping="409" Parent="153" Hidden="1" Connects="1671,1683" Visible="0"/>
						<Molecule ID="153" Mapping="409" Parent="2" Children="ci(18):17+1668,4548" Name="Sketch 24" XYZ="0.177543036846325,-0.266030957886387,0" Visible="0"/>
						<Atom3d ID="1685" HasProperties="1" Mapping="409" Parent="155" UserID="676" DisplayStyle="Line" XYZ="1.5492725311294,1.23210514808995,0.396675561805425" Connections="1687,1691,1693,1695" ForcefieldType="c4" Charge="-0.159" Components="C" Visible="0">
							<Properties Force="37.3928490181755,457.567454183962,-536.315892364366" RelativeVelocity="0.0322899652461361,-0.179926180915212,0.0252540910023102"/>
						</Atom3d>
						<Atom3d ID="1686" HasProperties="1" Mapping="409" Parent="155" UserID="677" DisplayStyle="Line" XYZ="1.59990089285457,1.22053720541423,0.409731757030315" Connections="1687,1689,1697,1699" ForcefieldType="c4o" Charge="0.054" Components="C" Visible="0">
							<Properties Force="-648.214505942543,-1428.71833951541,1192.59768269896" RelativeVelocity="0.16609935228361,-0.210874183225008,-0.00648179642502552"/>
						</Atom3d>
						<Bond ID="1687" Mapping="409" Parent="155" Connects="1685,1686" Visible="0"/>
						<Atom3d ID="1688" HasProperties="1" Mapping="409" Parent="155" UserID="678" DisplayStyle="Line" XYZ="1.62821051987847,1.25328425737329,0.388815822527354" Connections="1689,1701" ForcefieldType="o2h" Charge="-0.57" Components="O" Visible="0">
							<Properties Force="2399.06272700859,291.025026768074,-755.855736763547" RelativeVelocity="0.0224815989310995,0.104208771498493,-0.100947320551282"/>
						</Atom3d>
						<Bond ID="1689" Mapping="409" Parent="155" Connects="1686,1688" Visible="0"/>
						<Atom3d ID="1690" HasProperties="1" Mapping="409" Parent="155" UserID="679" DisplayStyle="Line" Hidden="1" XYZ="1.55288529265194,1.24054312391999,0.358280178959007" Connections="1691" ForcefieldType="h1" Charge="0.053" Components="H" Visible="0">
							<Properties Force="-425.238315218188,-21.4673134992593,297.542566164699" RelativeVelocity="0.0951244586599424,-0.661848641411276,0.621922484669961"/>
						</Atom3d>
						<Bond ID="1691" Mapping="409" Parent="155" Hidden="1" Connects="1685,1690" Visible="0"/>
						<Atom3d ID="1692" HasProperties="1" Mapping="409" Parent="155" UserID="680" DisplayStyle="Line" Hidden="1" XYZ="1.52860041166415,1.25947930099264,0.414612036527904" Connections="1693" ForcefieldType="h1" Charge="0.053" Components="H" Visible="0">
							<Properties Force="546.066944046222,432.479257745306,97.0566193776718" RelativeVelocity="-0.734923215471827,-0.0325705338045368,-0.580703960641609"/>
						</Atom3d>
						<Bond ID="1693" Mapping="409" Parent="155" Hidden="1" Connects="1685,1692" Visible="0"/>
						<Atom3d ID="1694" HasProperties="1" Mapping="409" Parent="155" UserID="681" DisplayStyle="Line" Hidden="1" XYZ="1.52438788301093,1.20392168234802,0.400963361541014" Connections="1695" ForcefieldType="h1" Charge="0.053" Components="H" Visible="0">
							<Properties Force="59.7286905155998,-835.419737581869,-134.453066430163" RelativeVelocity="-0.294755458734973,0.122926346740325,-1.10274959591273"/>
						</Atom3d>
						<Bond ID="1695" Mapping="409" Parent="155" Hidden="1" Connects="1685,1694" Visible="0"/>
						<Atom3d ID="1696" HasProperties="1" Mapping="409" Parent="155" UserID="682" DisplayStyle="Line" Hidden="1" XYZ="1.60625450637549,1.18374442807166,0.392805418306498" Connections="1697" ForcefieldType="h1" Charge="0.053" Components="H" Visible="0">
							<Properties Force="24.2563771339958,710.256375333128,645.063813101873" RelativeVelocity="0.424494909899341,-1.29801027392076,0.0755841701266548"/>
						</Atom3d>
						<Bond ID="1697" Mapping="409" Parent="155" Hidden="1" Connects="1686,1696" Visible="0"/>
						<Atom3d ID="1698" HasProperties="1" Mapping="409" Parent="155" UserID="683" DisplayStyle="Line" Hidden="1" XYZ="1.60925728972552,1.22161003737454,0.448977968154705" Connections="1699" ForcefieldType="h1" Charge="0.053" Components="H" Visible="0">
							<Properties Force="-422.722303111211,-444.564041126267,-633.805238753491" RelativeVelocity="-0.414518966037532,-0.0860004428812939,-0.207991448595148"/>
						</Atom3d>
						<Bond ID="1699" Mapping="409" Parent="155" Hidden="1" Connects="1686,1698" Visible="0"/>
						<Atom3d ID="1700" HasProperties="1" Mapping="409" Parent="155" UserID="684" DisplayStyle="Line" Hidden="1" XYZ="1.66126009736503,1.23785603493667,0.390445404360112" Connections="1701" ForcefieldType="h1o" Charge="0.41" Components="H" Visible="0">
							<Properties Force="-1388.2756602234,850.254520469272,31.61729388315" RelativeVelocity="0.487001051703678,-0.369879344635336,-0.280553873154414"/>
						</Atom3d>
						<Bond ID="1701" Mapping="409" Parent="155" Hidden="1" Connects="1688,1700" Visible="0"/>
						<Molecule ID="155" Mapping="409" Parent="2" Children="ci(18):17+1685,4549" Name="Sketch 24" XYZ="0.189131116670641,0.113478669996464,0" Visible="0"/>
						<Atom3d ID="1702" HasProperties="1" Mapping="409" Parent="157" UserID="685" DisplayStyle="Line" XYZ="0.827796691145478,1.78397098009555,0.344128782593851" Connections="1704,1708,1710,1712" ForcefieldType="c4" Charge="-0.159" Components="C" Visible="0">
							<Properties Force="-124.694573130886,-953.269157733784,1296.7783029458" RelativeVelocity="0.111075790391414,-0.0165522855650775,-0.0632084596841863"/>
						</Atom3d>
						<Atom3d ID="1703" HasProperties="1" Mapping="409" Parent="157" UserID="686" DisplayStyle="Line" XYZ="0.79028921164962,1.74691559580012,0.346882137844553" Connections="1704,1706,1714,1716" ForcefieldType="c4o" Charge="0.054" Components="C" Visible="0">
							<Properties Force="-1184.00875882999,1265.0896057388,-614.600112337965" RelativeVelocity="-0.194873519043008,-0.161937048594708,0.0881075826975903"/>
						</Atom3d>
						<Bond ID="1704" Mapping="409" Parent="157" Connects="1702,1703" Visible="0"/>
						<Atom3d ID="1705" HasProperties="1" Mapping="409" Parent="157" UserID="687" DisplayStyle="Line" XYZ="0.761115104046111,1.75304050853475,0.38741838075467" Connections="1706,1718" ForcefieldType="o2h" Charge="-0.57" Components="O" Visible="0">
							<Properties Force="575.044459460147,-651.322680747721,836.20086095596" RelativeVelocity="0.138208336693384,-0.151867008905995,-0.0661324453372046"/>
						</Atom3d>
						<Bond ID="1706" Mapping="409" Parent="157" Connects="1703,1705" Visible="0"/>
						<Atom3d ID="1707" HasProperties="1" Mapping="409" Parent="157" UserID="688" DisplayStyle="Line" Hidden="1" XYZ="0.847571258793005,1.78069119566003,0.312860265448091" Connections="1708" ForcefieldType="h1" Charge="0.053" Components="H" Visible="0">
							<Properties Force="640.340297576718,20.9865082587589,-737.850744251685" RelativeVelocity="-0.252557712270919,-0.643729850742435,0.208047758133376"/>
						</Atom3d>
						<Bond ID="1708" Mapping="409" Parent="157" Hidden="1" Connects="1702,1707" Visible="0"/>
						<Atom3d ID="1709" HasProperties="1" Mapping="409" Parent="157" UserID="689" DisplayStyle="Line" Hidden="1" XYZ="0.848194075056999,1.7783484225665,0.377029382785864" Connections="1710" ForcefieldType="h1" Charge="0.053" Components="H" Visible="0">
							<Properties Force="276.464774535165,231.308534393744,-318.796143966199" RelativeVelocity="-0.102083964776528,0.163653046228461,-0.184218368215493"/>
						</Atom3d>
						<Bond ID="1710" Mapping="409" Parent="157" Hidden="1" Connects="1702,1709" Visible="0"/>
						<Atom3d ID="1711" HasProperties="1" Mapping="409" Parent="157" UserID="690" DisplayStyle="Line" Hidden="1" XYZ="0.809306759244806,1.81547640942926,0.34679667785598" Connections="1712" ForcefieldType="h1" Charge="0.053" Components="H" Visible="0">
							<Properties Force="-362.356353194745,1387.63444199654,-18.6226250953767" RelativeVelocity="-0.0188303502410923,0.36402230041787,-0.49489841764389"/>
						</Atom3d>
						<Bond ID="1712" Mapping="409" Parent="157" Hidden="1" Connects="1702,1711" Visible="0"/>
						<Atom3d ID="1713" HasProperties="1" Mapping="409" Parent="157" UserID="691" DisplayStyle="Line" Hidden="1" XYZ="0.807834621846239,1.71498063368198,0.340082755384078" Connections="1714" ForcefieldType="h1" Charge="0.053" Components="H" Visible="0">
							<Properties Force="113.144822992691,-1417.57861820527,303.38437859603" RelativeVelocity="-0.0143605884739332,0.175655423624723,-0.589040081906014"/>
						</Atom3d>
						<Bond ID="1714" Mapping="409" Parent="157" Hidden="1" Connects="1703,1713" Visible="0"/>
						<Atom3d ID="1715" HasProperties="1" Mapping="409" Parent="157" UserID="692" DisplayStyle="Line" Hidden="1" XYZ="0.764281152211261,1.75220835225275,0.317625052702386" Connections="1716" ForcefieldType="h1" Charge="0.053" Components="H" Visible="0">
							<Properties Force="370.924286347729,-141.583363497706,136.502435536589" RelativeVelocity="-0.64928147513055,-0.981571988293025,-0.862018749264254"/>
						</Atom3d>
						<Bond ID="1716" Mapping="409" Parent="157" Hidden="1" Connects="1703,1715" Visible="0"/>
						<Atom3d ID="1717" HasProperties="1" Mapping="409" Parent="157" UserID="693" DisplayStyle="Line" Hidden="1" XYZ="0.779973691511911,1.74400989012787,0.416235945759317" Connections="1718" ForcefieldType="h1o" Charge="0.41" Components="H" Visible="0">
							<Properties Force="-354.328855355685,249.438902520729,-879.000527441666" RelativeVelocity="-0.508232920552691,-0.321646199957959,-0.145467217632628"/>
						</Atom3d>
						<Bond ID="1718" Mapping="409" Parent="157" Hidden="1" Connects="1705,1717" Visible="0"/>
						<Molecule ID="157" Mapping="409" Parent="2" Children="ci(18):17+1702,4550" Name="Sketch 24" XYZ="0.189131116670641,0.113478669996464,0" Visible="0"/>
						<Atom3d ID="1719" HasProperties="1" Mapping="409" Parent="159" UserID="694" DisplayStyle="Line" XYZ="0.395875192419269,1.15398406606082,1.89982930986181" Connections="1721,1725,1727,1729" ForcefieldType="c4" Charge="-0.159" Components="C" Visible="0">
							<Properties Force="-537.973656985123,-513.187545404843,-1122.06259310906" RelativeVelocity="0.108490223231322,-0.0891302042558377,0.00885119329172869"/>
						</Atom3d>
						<Atom3d ID="1720" HasProperties="1" Mapping="409" Parent="159" UserID="695" DisplayStyle="Line" XYZ="0.389028715031428,1.20204413108893,1.91962731470047" Connections="1721,1723,1731,1733" ForcefieldType="c4o" Charge="0.054" Components="C" Visible="0">
							<Properties Force="-415.962215935197,641.132228780239,-945.62111862702" RelativeVelocity="-0.000186178431488547,-0.120832463422767,0.147095785569267"/>
						</Atom3d>
						<Bond ID="1721" Mapping="409" Parent="159" Connects="1719,1720" Visible="0"/>
						<Atom3d ID="1722" HasProperties="1" Mapping="409" Parent="159" UserID="696" DisplayStyle="Line" XYZ="0.430699717954271,1.21209656948113,1.94457168221728" Connections="1723,1735" ForcefieldType="o2h" Charge="-0.57" Components="O" Visible="0">
							<Properties Force="-402.923649177999,178.844577778708,95.7095388897663" RelativeVelocity="-0.135342556192215,0.148889706557547,-0.121385210683654"/>
						</Atom3d>
						<Bond ID="1723" Mapping="409" Parent="159" Connects="1720,1722" Visible="0"/>
						<Atom3d ID="1724" HasProperties="1" Mapping="409" Parent="159" UserID="697" DisplayStyle="Line" Hidden="1" XYZ="0.390724006728876,1.12802406138168,1.92753208898242" Connections="1725" ForcefieldType="h1" Charge="0.053" Components="H" Visible="0">
							<Properties Force="-64.9803143325836,-281.327432483116,106.997565088756" RelativeVelocity="0.624352251056298,0.569498816463974,0.880438702171139"/>
						</Atom3d>
						<Bond ID="1725" Mapping="409" Parent="159" Hidden="1" Connects="1719,1724" Visible="0"/>
						<Atom3d ID="1726" HasProperties="1" Mapping="409" Parent="159" UserID="698" DisplayStyle="Line" Hidden="1" XYZ="0.430693546381316,1.14839663614812,1.88523244137326" Connections="1727" ForcefieldType="h1" Charge="0.053" Components="H" Visible="0">
							<Properties Force="429.941498813059,108.073216203078,-35.4367921371082" RelativeVelocity="0.531885348566991,-0.281896096165632,-0.275127989831358"/>
						</Atom3d>
						<Bond ID="1727" Mapping="409" Parent="159" Hidden="1" Connects="1719,1726" Visible="0"/>
						<Atom3d ID="1728" HasProperties="1" Mapping="409" Parent="159" UserID="699" DisplayStyle="Line" Hidden="1" XYZ="0.371681439252676,1.14612778637233,1.86893726471231" Connections="1729" ForcefieldType="h1" Charge="0.053" Components="H" Visible="0">
							<Properties Force="187.120276427366,54.080958988839,609.184311802613" RelativeVelocity="-0.571954420693504,-0.134641038966653,-0.210574750809489"/>
						</Atom3d>
						<Bond ID="1729" Mapping="409" Parent="159" Hidden="1" Connects="1719,1728" Visible="0"/>
						<Atom3d ID="1730" HasProperties="1" Mapping="409" Parent="159" UserID="700" DisplayStyle="Line" Hidden="1" XYZ="0.356820065559676,1.19987525424177,1.94093199591515" Connections="1731" ForcefieldType="h1" Charge="0.053" Components="H" Visible="0">
							<Properties Force="34.2890197521227,112.69613067391,452.070648775819" RelativeVelocity="0.00267396373469297,-1.30761271723252,-0.545885374318207"/>
						</Atom3d>
						<Bond ID="1731" Mapping="409" Parent="159" Hidden="1" Connects="1720,1730" Visible="0"/>
						<Atom3d ID="1732" HasProperties="1" Mapping="409" Parent="159" UserID="701" DisplayStyle="Line" Hidden="1" XYZ="0.37938062229713,1.2300746946149,1.89107994529468" Connections="1733" ForcefieldType="h1" Charge="0.053" Components="H" Visible="0">
							<Properties Force="580.410505997518,-629.2006963232,636.816489126315" RelativeVelocity="0.246186061641427,0.52549289279247,0.442572299828867"/>
						</Atom3d>
						<Bond ID="1733" Mapping="409" Parent="159" Hidden="1" Connects="1720,1732" Visible="0"/>
						<Atom3d ID="1734" HasProperties="1" Mapping="409" Parent="159" UserID="702" DisplayStyle="Line" Hidden="1" XYZ="0.421484011782821,1.23879770454292,1.9628044177481" Connections="1735" ForcefieldType="h1o" Charge="0.41" Components="H" Visible="0">
							<Properties Force="267.635451652725,205.970596307859,152.360394448176" RelativeVelocity="-0.366359663292508,0.417473685427241,1.05241656667424"/>
						</Atom3d>
						<Bond ID="1735" Mapping="409" Parent="159" Hidden="1" Connects="1722,1734" Visible="0"/>
						<Molecule ID="159" Mapping="409" Parent="2" Children="ci(18):17+1719,4551" Name="Sketch 24" XYZ="0.189131116670641,0.113478669996464,0" Visible="0"/>
						<Atom3d ID="1736" HasProperties="1" Mapping="409" Parent="161" UserID="703" DisplayStyle="Line" XYZ="1.28605903590707,0.333825508801836,1.52055348605468" Connections="1738,1742,1744,1746" ForcefieldType="c4" Charge="-0.159" Components="C" Visible="0">
							<Properties Force="-105.938481011004,-147.592745558797,-137.20006778022" RelativeVelocity="-0.0159173028931188,-0.168387871234816,-0.0449562015549063"/>
						</Atom3d>
						<Atom3d ID="1737" HasProperties="1" Mapping="409" Parent="161" UserID="704" DisplayStyle="Line" XYZ="1.2898256492401,0.297751834213173,1.48166498434669" Connections="1738,1740,1748,1750" ForcefieldType="c4o" Charge="0.054" Components="C" Visible="0">
							<Properties Force="-559.844337053195,502.889082128965,-33.4473979156691" RelativeVelocity="0.0479772435664684,-0.321306852838521,0.21537509949342"/>
						</Atom3d>
						<Bond ID="1738" Mapping="409" Parent="161" Connects="1736,1737" Visible="0"/>
						<Atom3d ID="1739" HasProperties="1" Mapping="409" Parent="161" UserID="705" DisplayStyle="Line" XYZ="1.26524618392109,0.256291827027405,1.49606452554875" Connections="1740,1752" ForcefieldType="o2h" Charge="-0.57" Components="O" Visible="0">
							<Properties Force="148.022073332988,311.976419218295,32.296800413729" RelativeVelocity="-0.107793697138575,-0.179192096019738,-0.119477604664594"/>
						</Atom3d>
						<Bond ID="1740" Mapping="409" Parent="161" Connects="1737,1739" Visible="0"/>
						<Atom3d ID="1741" HasProperties="1" Mapping="409" Parent="161" UserID="706" DisplayStyle="Line" Hidden="1" XYZ="1.28984250327681,0.317277518922674,1.55534127153966" Connections="1742" ForcefieldType="h1" Charge="0.053" Components="H" Visible="0">
							<Properties Force="543.35349216076,279.068754833512,7.22484327423822" RelativeVelocity="0.084158769308895,-0.311644051780377,-0.708124521524109"/>
						</Atom3d>
						<Bond ID="1742" Mapping="409" Parent="161" Hidden="1" Connects="1736,1741" Visible="0"/>
						<Atom3d ID="1743" HasProperties="1" Mapping="409" Parent="161" UserID="707" DisplayStyle="Line" Hidden="1" XYZ="1.25015268628272,0.344439788486737,1.52043529862485" Connections="1744" ForcefieldType="h1" Charge="0.053" Components="H" Visible="0">
							<Properties Force="-906.827545072379,401.929688809275,70.5391845930941" RelativeVelocity="-0.356592070914861,0.369154566668466,0.00826266213756001"/>
						</Atom3d>
						<Bond ID="1744" Mapping="409" Parent="161" Hidden="1" Connects="1736,1743" Visible="0"/>
						<Atom3d ID="1745" HasProperties="1" Mapping="409" Parent="161" UserID="708" DisplayStyle="Line" Hidden="1" XYZ="1.30600214192156,0.365768995646426,1.51100882715675" Connections="1746" ForcefieldType="h1" Charge="0.053" Components="H" Visible="0">
							<Properties Force="221.854630565998,-146.039656887772,431.502971672761" RelativeVelocity="0.191511566325224,0.681572005698258,0.401012012461002"/>
						</Atom3d>
						<Bond ID="1746" Mapping="409" Parent="161" Hidden="1" Connects="1736,1745" Visible="0"/>
						<Atom3d ID="1747" HasProperties="1" Mapping="409" Parent="161" UserID="709" DisplayStyle="Line" Hidden="1" XYZ="1.32795285691802,0.292847808299826,1.47738256188554" Connections="1748" ForcefieldType="h1" Charge="0.053" Components="H" Visible="0">
							<Properties Force="-96.9640108411151,-436.376151730785,-385.78440537925" RelativeVelocity="0.515368853278963,0.177033084953046,-0.403097207026034"/>
						</Atom3d>
						<Bond ID="1748" Mapping="409" Parent="161" Hidden="1" Connects="1737,1747" Visible="0"/>
						<Atom3d ID="1749" HasProperties="1" Mapping="409" Parent="161" UserID="710" DisplayStyle="Line" Hidden="1" XYZ="1.27081137665552,0.315742627306433,1.45101529903913" Connections="1750" ForcefieldType="h1" Charge="0.053" Components="H" Visible="0">
							<Properties Force="648.946353511112,-522.830522027511,235.789986638534" RelativeVelocity="-0.0462414237489432,0.0101774902083912,-0.142345477862255"/>
						</Atom3d>
						<Bond ID="1750" Mapping="409" Parent="161" Hidden="1" Connects="1737,1749" Visible="0"/>
						<Atom3d ID="1751" HasProperties="1" Mapping="409" Parent="161" UserID="711" DisplayStyle="Line" Hidden="1" XYZ="1.23895108634476,0.269617114427598,1.51308892283554" Connections="1752" ForcefieldType="h1o" Charge="0.41" Components="H" Visible="0">
							<Properties Force="109.897744392702,-58.0678682957534,-183.027004437613" RelativeVelocity="-0.238597405496593,-0.627587014541225,0.33632238519636"/>
						</Atom3d>
						<Bond ID="1752" Mapping="409" Parent="161" Hidden="1" Connects="1739,1751" Visible="0"/>
						<Molecule ID="161" Mapping="409" Parent="2" Children="ci(18):17+1736,4552" Name="Sketch 24" XYZ="0.611163058133522,0.0180443150640441,0" Visible="0"/>
						<Atom3d ID="1753" HasProperties="1" Mapping="409" Parent="163" UserID="712" DisplayStyle="Line" XYZ="1.26813908173418,-0.262367740448889,-0.341593004404268" Connections="1755,1759,1761,1763" ForcefieldType="c4" Charge="-0.159" Components="C" Visible="0">
							<Properties Force="-393.531497298508,-526.199323783813,820.572827740964" RelativeVelocity="-0.125621195128016,0.118082865683657,0.00225498858875073"/>
						</Atom3d>
						<Atom3d ID="1754" HasProperties="1" Mapping="409" Parent="163" UserID="713" DisplayStyle="Line" XYZ="1.30955959326493,-0.236152593673261,-0.362348586845213" Connections="1755,1757,1765,1767" ForcefieldType="c4o" Charge="0.054" Components="C" Visible="0">
							<Properties Force="778.358231842089,-258.686626148372,-492.146252287607" RelativeVelocity="-0.0511209236565969,-0.0809707605979569,-0.153481568670375"/>
						</Atom3d>
						<Bond ID="1755" Mapping="409" Parent="163" Connects="1753,1754" Visible="0"/>
						<Atom3d ID="1756" HasProperties="1" Mapping="409" Parent="163" UserID="714" DisplayStyle="Line" XYZ="1.32953892273411,-0.196710933663665,-0.33843716010393" Connections="1757,1769" ForcefieldType="o2h" Charge="-0.57" Components="O" Visible="0">
							<Properties Force="154.823564714113,-322.595433174156,333.127798005126" RelativeVelocity="0.16289636202278,-0.174816699955564,-0.074695828282356"/>
						</Atom3d>
						<Bond ID="1757" Mapping="409" Parent="163" Connects="1754,1756" Visible="0"/>
						<Atom3d ID="1758" HasProperties="1" Mapping="409" Parent="163" UserID="715" DisplayStyle="Line" Hidden="1" XYZ="1.27983740668598,-0.289357664646781,-0.314437011381656" Connections="1759" ForcefieldType="h1" Charge="0.053" Components="H" Visible="0">
							<Properties Force="-53.1913423814087,248.289476067861,-539.87194525116" RelativeVelocity="0.325969343842052,0.251005475239101,-0.772028477521582"/>
						</Atom3d>
						<Bond ID="1759" Mapping="409" Parent="163" Hidden="1" Connects="1753,1758" Visible="0"/>
						<Atom3d ID="1760" HasProperties="1" Mapping="409" Parent="163" UserID="716" DisplayStyle="Line" Hidden="1" XYZ="1.24671146684265,-0.280907936346935,-0.369275455436378" Connections="1761" ForcefieldType="h1" Charge="0.053" Components="H" Visible="0">
							<Properties Force="357.425206970751,292.527181490552,279.491566783846" RelativeVelocity="0.366468342013286,-0.787974449097858,-0.596268105577195"/>
						</Atom3d>
						<Bond ID="1761" Mapping="409" Parent="163" Hidden="1" Connects="1753,1760" Visible="0"/>
						<Atom3d ID="1762" HasProperties="1" Mapping="409" Parent="163" UserID="717" DisplayStyle="Line" Hidden="1" XYZ="1.24522160757541,-0.240119350057686,-0.320077879975717" Connections="1763" ForcefieldType="h1" Charge="0.053" Components="H" Visible="0">
							<Properties Force="-202.683791412522,277.215225951966,-211.505098694757" RelativeVelocity="0.0490034916569139,-0.286980069509797,0.602963284079054"/>
						</Atom3d>
						<Bond ID="1763" Mapping="409" Parent="163" Hidden="1" Connects="1753,1762" Visible="0"/>
						<Atom3d ID="1764" HasProperties="1" Mapping="409" Parent="163" UserID="718" DisplayStyle="Line" Hidden="1" XYZ="1.30298847629117,-0.227418202069922,-0.400111172801187" Connections="1765" ForcefieldType="h1" Charge="0.053" Components="H" Visible="0">
							<Properties Force="15.7802958977395,-12.4509433016717,212.35277381171" RelativeVelocity="0.429694915136472,0.333112245060867,0.124249842954517"/>
						</Atom3d>
						<Bond ID="1765" Mapping="409" Parent="163" Hidden="1" Connects="1754,1764" Visible="0"/>
						<Atom3d ID="1766" HasProperties="1" Mapping="409" Parent="163" UserID="719" DisplayStyle="Line" Hidden="1" XYZ="1.33844735463824,-0.26349260344111,-0.361738268623491" Connections="1767" ForcefieldType="h1" Charge="0.053" Components="H" Visible="0">
							<Properties Force="-258.188613984586,440.679120726276,-251.230800212673" RelativeVelocity="0.309136829376201,0.221245832601513,0.409083918933363"/>
						</Atom3d>
						<Bond ID="1767" Mapping="409" Parent="163" Hidden="1" Connects="1754,1766" Visible="0"/>
						<Atom3d ID="1768" HasProperties="1" Mapping="409" Parent="163" UserID="720" DisplayStyle="Line" Hidden="1" XYZ="1.31362040563659,-0.168250270935356,-0.34677762772527" Connections="1769" ForcefieldType="h1o" Charge="0.41" Components="H" Visible="0">
							<Properties Force="-430.259048448432,-7.47254610300056,-113.383942465468" RelativeVelocity="0.480253704199973,-0.0108757467269113,-0.0835724591132126"/>
						</Atom3d>
						<Bond ID="1769" Mapping="409" Parent="163" Hidden="1" Connects="1756,1768" Visible="0"/>
						<Molecule ID="163" Mapping="409" Parent="2" Children="ci(18):17+1753,4553" Name="Sketch 24" XYZ="0.189131116670641,0.113478669996464,0" Visible="0"/>
						<Atom3d ID="1770" HasProperties="1" Mapping="409" Parent="165" UserID="721" DisplayStyle="Line" XYZ="1.26215600906136,0.966211238675973,0.0856174470687645" Connections="1772,1776,1778,1780" ForcefieldType="c4" Charge="-0.159" Components="C" Visible="0">
							<Properties Force="-601.616651152637,-543.384488578839,101.56101472795" RelativeVelocity="-0.0201476289049162,0.143480807432868,0.0168855394172932"/>
						</Atom3d>
						<Atom3d ID="1771" HasProperties="1" Mapping="409" Parent="165" UserID="722" DisplayStyle="Line" XYZ="1.23793072563771,0.993985845269273,0.123784522943896" Connections="1772,1774,1782,1784" ForcefieldType="c4o" Charge="0.054" Components="C" Visible="0">
							<Properties Force="63.3816475195332,-199.894860884559,803.702657707884" RelativeVelocity="-0.0836831269137949,-0.192886818949352,-0.0769691877719202"/>
						</Atom3d>
						<Bond ID="1772" Mapping="409" Parent="165" Connects="1770,1771" Visible="0"/>
						<Atom3d ID="1773" HasProperties="1" Mapping="409" Parent="165" UserID="723" DisplayStyle="Line" XYZ="1.21385638377309,1.03143798824192,0.101641190786277" Connections="1774,1786" ForcefieldType="o2h" Charge="-0.57" Components="O" Visible="0">
							<Properties Force="-292.144537679585,226.937180354794,74.2592436058415" RelativeVelocity="0.0122240566732306,-0.106424260162042,0.0773518463690053"/>
						</Atom3d>
						<Bond ID="1774" Mapping="409" Parent="165" Connects="1771,1773" Visible="0"/>
						<Atom3d ID="1775" HasProperties="1" Mapping="409" Parent="165" UserID="724" DisplayStyle="Line" Hidden="1" XYZ="1.28796780990776,0.984718382804787,0.065932585289478" Connections="1776" ForcefieldType="h1" Charge="0.053" Components="H" Visible="0">
							<Properties Force="470.568845730215,735.418334518823,-312.687065984551" RelativeVelocity="0.186675802852815,0.326872482116599,0.0743759191254309"/>
						</Atom3d>
						<Bond ID="1776" Mapping="409" Parent="165" Hidden="1" Connects="1770,1775" Visible="0"/>
						<Atom3d ID="1777" HasProperties="1" Mapping="409" Parent="165" UserID="725" DisplayStyle="Line" Hidden="1" XYZ="1.23608582633115,0.953160837341186,0.0609835989336277" Connections="1778" ForcefieldType="h1" Charge="0.053" Components="H" Visible="0">
							<Properties Force="-344.029110159501,-5.17071832221701,-311.219678596067" RelativeVelocity="0.724720186913522,-0.832092407017801,0.86797053683706"/>
						</Atom3d>
						<Bond ID="1778" Mapping="409" Parent="165" Hidden="1" Connects="1770,1777" Visible="0"/>
						<Atom3d ID="1779" HasProperties="1" Mapping="409" Parent="165" UserID="726" DisplayStyle="Line" Hidden="1" XYZ="1.27910868141966,0.934879786309891,0.0982687007275235" Connections="1780" ForcefieldType="h1" Charge="0.053" Components="H" Visible="0">
							<Properties Force="276.311923477445,-379.380429905204,349.479904740804" RelativeVelocity="-0.857324136809202,-0.881811664903166,0.421199046875474"/>
						</Atom3d>
						<Bond ID="1780" Mapping="409" Parent="165" Hidden="1" Connects="1770,1779" Visible="0"/>
						<Atom3d ID="1781" HasProperties="1" Mapping="409" Parent="165" UserID="727" DisplayStyle="Line" Hidden="1" XYZ="1.26576124248454,1.00788718134278,0.149204064241195" Connections="1782" ForcefieldType="h1" Charge="0.053" Components="H" Visible="0">
							<Properties Force="-580.527519867872,-222.112397168656,-222.831159726981" RelativeVelocity="0.565997654573369,0.760350566799935,0.3929547486625"/>
						</Atom3d>
						<Bond ID="1782" Mapping="409" Parent="165" Hidden="1" Connects="1771,1781" Visible="0"/>
						<Atom3d ID="1783" HasProperties="1" Mapping="409" Parent="165" UserID="728" DisplayStyle="Line" Hidden="1" XYZ="1.211288324588,0.970189275693644,0.143667749742025" Connections="1784" ForcefieldType="h1" Charge="0.053" Components="H" Visible="0">
							<Properties Force="690.665364020731,510.301744368542,-354.561745732847" RelativeVelocity="0.0643756817597416,0.271966259319837,1.34721537234886"/>
						</Atom3d>
						<Bond ID="1784" Mapping="409" Parent="165" Hidden="1" Connects="1771,1783" Visible="0"/>
						<Atom3d ID="1785" HasProperties="1" Mapping="409" Parent="165" UserID="729" DisplayStyle="Line" Hidden="1" XYZ="1.19021286404289,1.04223480427319,0.12388199290494" Connections="1786" ForcefieldType="h1o" Charge="0.41" Components="H" Visible="0">
							<Properties Force="160.777673430255,-46.6790329009207,-99.9946800753332" RelativeVelocity="0.401831354647777,0.620600955998419,-0.00728494496150975"/>
						</Atom3d>
						<Bond ID="1786" Mapping="409" Parent="165" Hidden="1" Connects="1773,1785" Visible="0"/>
						<Molecule ID="165" Mapping="409" Parent="2" Children="ci(18):17+1770,4554" Name="Sketch 24" XYZ="0.189131116670641,0.113478669996464,0" Visible="0"/>
						<Atom3d ID="1787" HasProperties="1" Mapping="409" Parent="167" UserID="730" DisplayStyle="Line" XYZ="0.714664194636194,1.61631791827948,0.602139336777361" Connections="1789,1793,1795,1797" ForcefieldType="c4" Charge="-0.159" Components="C" Visible="0">
							<Properties Force="-805.235536323075,920.084439521898,-1504.44696328471" RelativeVelocity="-0.211020534116882,0.143606051910377,0.409828668498791"/>
						</Atom3d>
						<Atom3d ID="1788" HasProperties="1" Mapping="409" Parent="167" UserID="731" DisplayStyle="Line" XYZ="0.672768878906082,1.65259360397443,0.594878778626389" Connections="1789,1791,1799,1801" ForcefieldType="c4o" Charge="0.054" Components="C" Visible="0">
							<Properties Force="658.248629706333,-313.583489658262,-983.782522431693" RelativeVelocity="0.194207488661027,-0.0881282246316324,-0.16851451749295"/>
						</Atom3d>
						<Bond ID="1789" Mapping="409" Parent="167" Connects="1787,1788" Visible="0"/>
						<Atom3d ID="1790" HasProperties="1" Mapping="409" Parent="167" UserID="732" DisplayStyle="Line" XYZ="0.65744490954282,1.65298297689083,0.545119035114251" Connections="1791,1803" ForcefieldType="o2h" Charge="-0.57" Components="O" Visible="0">
							<Properties Force="238.199528329492,564.399806776491,1272.59114042692" RelativeVelocity="-0.0335193113827898,-0.117116073750493,0.0606370829210178"/>
						</Atom3d>
						<Bond ID="1791" Mapping="409" Parent="167" Connects="1788,1790" Visible="0"/>
						<Atom3d ID="1792" HasProperties="1" Mapping="409" Parent="167" UserID="733" DisplayStyle="Line" Hidden="1" XYZ="0.739471383958038,1.62103864379741,0.572409571246167" Connections="1793" ForcefieldType="h1" Charge="0.053" Components="H" Visible="0">
							<Properties Force="198.312290819716,295.728105158225,312.878131964319" RelativeVelocity="0.693039161995017,0.302485336552044,0.379108498375519"/>
						</Atom3d>
						<Bond ID="1793" Mapping="409" Parent="167" Hidden="1" Connects="1787,1792" Visible="0"/>
						<Atom3d ID="1794" HasProperties="1" Mapping="409" Parent="167" UserID="734" DisplayStyle="Line" Hidden="1" XYZ="0.703263009929972,1.58026201041562,0.595064713460768" Connections="1795" ForcefieldType="h1" Charge="0.053" Components="H" Visible="0">
							<Properties Force="-272.720590071063,-196.13351884703,379.007329519411" RelativeVelocity="-0.277593891442878,0.491842982505038,0.228114610212539"/>
						</Atom3d>
						<Bond ID="1795" Mapping="409" Parent="167" Hidden="1" Connects="1787,1794" Visible="0"/>
						<Atom3d ID="1796" HasProperties="1" Mapping="409" Parent="167" UserID="735" DisplayStyle="Line" Hidden="1" XYZ="0.729936008490443,1.62171823783932,0.635761124078865" Connections="1797" ForcefieldType="h1" Charge="0.053" Components="H" Visible="0">
							<Properties Force="516.79289390279,-125.474492517391,700.245708594425" RelativeVelocity="-0.0679183345282913,-0.14871965028432,-0.786601878029923"/>
						</Atom3d>
						<Bond ID="1797" Mapping="409" Parent="167" Hidden="1" Connects="1787,1796" Visible="0"/>
						<Atom3d ID="1798" HasProperties="1" Mapping="409" Parent="167" UserID="736" DisplayStyle="Line" Hidden="1" XYZ="0.681505212798237,1.69049860715571,0.602580029503984" Connections="1799" ForcefieldType="h1" Charge="0.053" Components="H" Visible="0">
							<Properties Force="72.1293375142377,-600.355333817263,5.22910879374592" RelativeVelocity="0.00355815706333228,0.0563692176009168,0.529387783209934"/>
						</Atom3d>
						<Bond ID="1799" Mapping="409" Parent="167" Hidden="1" Connects="1788,1798" Visible="0"/>
						<Atom3d ID="1800" HasProperties="1" Mapping="409" Parent="167" UserID="737" DisplayStyle="Line" Hidden="1" XYZ="0.645250202812084,1.64111021452776,0.619137376475901" Connections="1801" ForcefieldType="h1" Charge="0.053" Components="H" Visible="0">
							<Properties Force="-438.615770732479,99.106335829977,-34.8528243190171" RelativeVelocity="-0.607418915678693,-0.203482894672498,-0.528266133006701"/>
						</Atom3d>
						<Bond ID="1801" Mapping="409" Parent="167" Hidden="1" Connects="1788,1800" Visible="0"/>
						<Atom3d ID="1802" HasProperties="1" Mapping="409" Parent="167" UserID="738" DisplayStyle="Line" Hidden="1" XYZ="0.651875842095396,1.6208926167123,0.538493546323933" Connections="1803" ForcefieldType="h1o" Charge="0.41" Components="H" Visible="0">
							<Properties Force="-111.900476631427,-685.60547985296,-296.247918701065" RelativeVelocity="-0.106310241851781,-0.839213718491724,-0.262847495612031"/>
						</Atom3d>
						<Bond ID="1803" Mapping="409" Parent="167" Hidden="1" Connects="1790,1802" Visible="0"/>
						<Molecule ID="167" Mapping="409" Parent="2" Children="ci(18):17+1787,4555" Name="Sketch 24" XYZ="0.189131116670641,0.113478669996464,0" Visible="0"/>
						<Atom3d ID="1804" HasProperties="1" Mapping="409" Parent="169" UserID="739" DisplayStyle="Line" XYZ="0.0809688201094256,0.843816439036305,-0.955770352015772" Connections="1806,1810,1812,1814" ForcefieldType="c4" Charge="-0.159" Components="C" Visible="0">
							<Properties Force="757.221365490423,667.468950443565,520.155223559848" RelativeVelocity="0.0464976717995972,0.122601285329972,0.0368089413060474"/>
						</Atom3d>
						<Atom3d ID="1805" HasProperties="1" Mapping="409" Parent="169" UserID="740" DisplayStyle="Line" XYZ="0.0391975371294896,0.812217098507584,-0.94435034632139" Connections="1806,1808,1816,1818" ForcefieldType="c4o" Charge="0.054" Components="C" Visible="0">
							<Properties Force="213.956125736996,-39.7904914610264,-289.129310258142" RelativeVelocity="0.161439537228933,0.225054935768967,0.0305385527414774"/>
						</Atom3d>
						<Bond ID="1806" Mapping="409" Parent="169" Connects="1804,1805" Visible="0"/>
						<Atom3d ID="1807" HasProperties="1" Mapping="409" Parent="169" UserID="741" DisplayStyle="Line" XYZ="-0.00519524428610338,0.833717647780054,-0.948060961745789" Connections="1808,1820" ForcefieldType="o2h" Charge="-0.57" Components="O" Visible="0">
							<Properties Force="-485.705401504345,753.194231743877,53.0698471277504" RelativeVelocity="-0.0112091610330528,0.20054563876619,-0.00701540897984814"/>
						</Atom3d>
						<Bond ID="1808" Mapping="409" Parent="169" Connects="1805,1807" Visible="0"/>
						<Atom3d ID="1809" HasProperties="1" Mapping="409" Parent="169" UserID="742" DisplayStyle="Line" Hidden="1" XYZ="0.111946383471674,0.818607836642262,-0.961286292867015" Connections="1810" ForcefieldType="h1" Charge="0.053" Components="H" Visible="0">
							<Properties Force="-557.382927582125,845.474485891243,-207.721989535561" RelativeVelocity="-0.697938767762131,0.11196530326332,-0.289175307515586"/>
						</Atom3d>
						<Bond ID="1810" Mapping="409" Parent="169" Hidden="1" Connects="1804,1809" Visible="0"/>
						<Atom3d ID="1811" HasProperties="1" Mapping="409" Parent="169" UserID="743" DisplayStyle="Line" Hidden="1" XYZ="0.0931568616813034,0.870024581711355,-0.927854997537487" Connections="1812" ForcefieldType="h1" Charge="0.053" Components="H" Visible="0">
							<Properties Force="-300.859244931009,-701.56844241912,-79.5995548864729" RelativeVelocity="0.223728743792166,-0.52069024315439,1.16354515322306"/>
						</Atom3d>
						<Bond ID="1812" Mapping="409" Parent="169" Hidden="1" Connects="1804,1811" Visible="0"/>
						<Atom3d ID="1813" HasProperties="1" Mapping="409" Parent="169" UserID="744" DisplayStyle="Line" Hidden="1" XYZ="0.0726154003279946,0.870171326065219,-0.984144719917826" Connections="1814" ForcefieldType="h1" Charge="0.053" Components="H" Visible="0">
							<Properties Force="171.336668665899,-779.290204338871,-118.965139858773" RelativeVelocity="0.0443590737292374,0.66148346924783,0.0377725552897092"/>
						</Atom3d>
						<Bond ID="1814" Mapping="409" Parent="169" Hidden="1" Connects="1804,1813" Visible="0"/>
						<Atom3d ID="1815" HasProperties="1" Mapping="409" Parent="169" UserID="745" DisplayStyle="Line" Hidden="1" XYZ="0.0403379644138516,0.796211088151482,-0.909857164403167" Connections="1816" ForcefieldType="h1" Charge="0.053" Components="H" Visible="0">
							<Properties Force="324.617484922921,-218.685351747346,452.397246686193" RelativeVelocity="0.272026523026247,1.0700540322865,0.116345456530902"/>
						</Atom3d>
						<Bond ID="1816" Mapping="409" Parent="169" Hidden="1" Connects="1805,1815" Visible="0"/>
						<Atom3d ID="1817" HasProperties="1" Mapping="409" Parent="169" UserID="746" DisplayStyle="Line" Hidden="1" XYZ="0.0430491972423796,0.782452442240701,-0.969661284180967" Connections="1818" ForcefieldType="h1" Charge="0.053" Components="H" Visible="0">
							<Properties Force="-447.412655445332,166.370862837442,65.2675499456467" RelativeVelocity="0.761997387820155,-1.1456160134696,0.647719018842334"/>
						</Atom3d>
						<Bond ID="1818" Mapping="409" Parent="169" Hidden="1" Connects="1805,1817" Visible="0"/>
						<Atom3d ID="1819" HasProperties="1" Mapping="409" Parent="169" UserID="747" DisplayStyle="Line" Hidden="1" XYZ="-0.00781759267033136,0.854759878100813,-0.919910292644395" Connections="1820" ForcefieldType="h1o" Charge="0.41" Components="H" Visible="0">
							<Properties Force="155.936634130509,-689.643596330183,-506.496070239555" RelativeVelocity="-1.14084714173702,-0.173368643499744,-0.114969356349531"/>
						</Atom3d>
						<Bond ID="1820" Mapping="409" Parent="169" Hidden="1" Connects="1807,1819" Visible="0"/>
						<Molecule ID="169" Mapping="409" Parent="2" Children="ci(18):17+1804,4556" Name="Sketch 24" XYZ="0.189131116670641,0.113478669996464,0" Visible="0"/>
						<Atom3d ID="1821" HasProperties="1" Mapping="409" Parent="171" UserID="748" DisplayStyle="Line" XYZ="1.22046998646065,1.6295652968126,1.9309500385204" Connections="1823,1827,1829,1831" ForcefieldType="c4" Charge="-0.159" Components="C" Visible="0">
							<Properties Force="753.199418102037,192.289648886614,-2157.13023435823" RelativeVelocity="0.0132948001693129,-0.0275359513933576,-0.123751553130492"/>
						</Atom3d>
						<Atom3d ID="1822" HasProperties="1" Mapping="409" Parent="171" UserID="749" DisplayStyle="Line" XYZ="1.20781315973242,1.59784427586325,1.88843114110108" Connections="1823,1825,1833,1835" ForcefieldType="c4o" Charge="0.054" Components="C" Visible="0">
							<Properties Force="269.027718682369,175.731806920256,-358.684832932483" RelativeVelocity="-0.0905387004195342,-0.0868156954465945,-0.0950833631592083"/>
						</Atom3d>
						<Bond ID="1823" Mapping="409" Parent="171" Connects="1821,1822" Visible="0"/>
[truncated: 1,030,199 more chars]
