# Supplementary material for: Supramolecular dynamics-enhanced synergistic antifouling mechanisms for enhanced membrane antifouling and permeability
Source: Nat Commun. 2025 Jul 30;16:6956. doi: 10.1038/s41467-025-62231-w (PMC12311053; doi:10.1038/s41467-025-62231-w)
Supplement: Supplementary file 4 — Supplementary Data 1 [file 41467_2025_62231_MOESM4_ESM.zip › Supplementary date-Molecular simulation/Unassembled γ-CD_PDMS in Water.xsd]

<?xml version="1.0" encoding="latin1"?>
<!DOCTYPE XSD []>
<XSD Version="20.1" WrittenBy="Materials Studio 20.1">
	<AtomisticTreeRoot ID="1" NumProperties="62" HasProperties="1" NumChildren="1">
		<Property Name="AngleAxisType" DefinedOn="AngleBetweenPlanesBender" Type="Enumerated"/>
		<Property Name="AngleEnergy" DefinedOn="ClassicalEnergyHolder" Type="Double"/>
		<Property Name="BeadDocumentID" DefinedOn="MesoMoleculeSet" Type="String"/>
		<Property Name="BendBendEnergy" DefinedOn="ClassicalEnergyHolder" Type="Double"/>
		<Property Name="BendTorsionBendEnergy" DefinedOn="ClassicalEnergyHolder" Type="Double"/>
		<Property Name="BondEnergy" DefinedOn="ClassicalEnergyHolder" Type="Double"/>
		<Property Name="EFGAsymmetry" DefinedOn="Atom" Type="Double"/>
		<Property Name="EFGQuadrupolarCoupling" DefinedOn="Atom" Type="Double"/>
		<Property Name="ElectrostaticEnergy" DefinedOn="ClassicalEnergyHolder" Type="Double"/>
		<Property Name="FaceMillerIndex" DefinedOn="GrowthFace" Type="MillerIndex"/>
		<Property Name="FacetTransparency" DefinedOn="GrowthFace" Type="Float"/>
		<Property Name="FermiLevel" DefinedOn="ScalarFieldBase" Type="Double"/>
		<Property Name="Force" DefinedOn="Matter" Type="CoDirection"/>
		<Property Name="FrameFilter" DefinedOn="Trajectory" Type="String"/>
		<Property Name="HarmonicForceConstant" DefinedOn="HarmonicRestraint" Type="Double"/>
		<Property Name="HarmonicMinimum" DefinedOn="HarmonicRestraint" Type="Double"/>
		<Property Name="HydrogenBondEnergy" DefinedOn="ClassicalEnergyHolder" Type="Double"/>
		<Property Name="ImportOrder" DefinedOn="Bondable" Type="UnsignedInteger"/>
		<Property Name="InversionEnergy" DefinedOn="ClassicalEnergyHolder" Type="Double"/>
		<Property Name="IsBackboneAtom" DefinedOn="Atom" Type="Boolean"/>
		<Property Name="IsChiralCenter" DefinedOn="Atom" Type="Boolean"/>
		<Property Name="IsOutOfPlane" DefinedOn="Atom" Type="Boolean"/>
		<Property Name="IsRepeatArrowVisible" DefinedOn="ElectrodeWire" Type="Boolean"/>
		<Property Name="KineticEnergy" DefinedOn="ClassicalEnergyHolder" Type="Double"/>
		<Property Name="LineExtentPadding" DefinedOn="BestFitLineMonitor" Type="Double"/>
		<Property Name="LinkageGroupName" DefinedOn="Linkage" Type="String"/>
		<Property Name="ListIdentifier" DefinedOn="PropertyList" Type="String"/>
		<Property Name="NMRShielding" DefinedOn="Atom" Type="Double"/>
		<Property Name="NonBondEnergy" DefinedOn="ClassicalEnergyHolder" Type="Double"/>
		<Property Name="NormalMode" DefinedOn="Bondable" Type="Direction"/>
		<Property Name="NormalModeFrequency" DefinedOn="Bondable" Type="Double"/>
		<Property Name="NumScanSteps" DefinedOn="LinearScan" Type="UnsignedInteger"/>
		<Property Name="OrbitalCutoffRadius" DefinedOn="Bondable" Type="Double"/>
		<Property Name="PlaneExtentPadding" DefinedOn="BestFitPlaneMonitor" Type="Double"/>
		<Property Name="PotentialEnergy" DefinedOn="ClassicalEnergyHolder" Type="Double"/>
		<Property Name="QuantizationValue" DefinedOn="ScalarFieldBase" Type="Double"/>
		<Property Name="RelativeVelocity" DefinedOn="Matter" Type="Direction"/>
		<Property Name="RepeatArrowScale" DefinedOn="ElectrodeWire" Type="Float"/>
		<Property Name="RestraintEnergy" DefinedOn="ClassicalEnergyHolder" Type="Double"/>
		<Property Name="ScanEnd" DefinedOn="LinearScan" Type="Double"/>
		<Property Name="ScanStart" DefinedOn="LinearScan" Type="Double"/>
		<Property Name="SeparatedStretchStretchEnergy" DefinedOn="ClassicalEnergyHolder" Type="Double"/>
		<Property Name="ServerDipoleMoment" DefinedOn="MatterGroupProperties" Type="Direction"/>
		<Property Name="SimulationStep" DefinedOn="Trajectory" Type="Integer"/>
		<Property Name="SpinQuantizationDirection" DefinedOn="Atom" Type="Direction"/>
		<Property Name="Stiffness" DefinedOn="SymmetryMatterHessian" Type="Matrix6x6"/>
		<Property Name="StretchBendStretchEnergy" DefinedOn="ClassicalEnergyHolder" Type="Double"/>
		<Property Name="StretchStretchEnergy" DefinedOn="ClassicalEnergyHolder" Type="Double"/>
		<Property Name="StretchTorsionStretchEnergy" DefinedOn="ClassicalEnergyHolder" Type="Double"/>
		<Property Name="Temperature" DefinedOn="ClassicalEnergyHolder" Type="Double"/>
		<Property Name="ThreeBodyNonBondEnergy" DefinedOn="ClassicalEnergyHolder" Type="Double"/>
		<Property Name="TorsionBendBendEnergy" DefinedOn="ClassicalEnergyHolder" Type="Double"/>
		<Property Name="TorsionEnergy" DefinedOn="ClassicalEnergyHolder" Type="Double"/>
		<Property Name="TorsionStretchEnergy" DefinedOn="ClassicalEnergyHolder" Type="Double"/>
		<Property Name="TotalEnergy" DefinedOn="ClassicalEnergyHolder" Type="Double"/>
		<Property Name="Units" DefinedOn="ScalarFieldBase" Type="String"/>
		<Property Name="ValenceCrossTermEnergy" DefinedOn="ClassicalEnergyHolder" Type="Double"/>
		<Property Name="ValenceDiagonalEnergy" DefinedOn="ClassicalEnergyHolder" Type="Double"/>
		<Property Name="VanDerWaalsEnergy" DefinedOn="ClassicalEnergyHolder" Type="Double"/>
		<Property Name="_ServerAtomNames" DefinedOn="IndexProvider" Type="String"/>
		<Property Name="_Stress" DefinedOn="MatterSymmetrySystem" Type="Matrix"/>
		<Property Name="_TrajectoryStress" DefinedOn="MatterSymmetrySystem" Type="Matrix"/>
		<Properties TotalEnergy="-1601.57484268234" KineticEnergy="862.796361085546" PotentialEnergy="-2466.46914903841" ValenceDiagonalEnergy="546.352376575732" BondEnergy="324.75779583185" AngleEnergy="382.657871022879" TorsionEnergy="-161.063290278998" InversionEnergy="0" ValenceCrossTermEnergy="-68.5196592689747" StretchStretchEnergy="-0.897744464748779" StretchBendStretchEnergy="-22.4788345789552" StretchTorsionStretchEnergy="0.373874817791313" SeparatedStretchStretchEnergy="0" TorsionStretchEnergy="1.26888050084095" BendBendEnergy="-0.931844514783143" TorsionBendBendEnergy="-15.7008957778712" BendTorsionBendEnergy="-30.1530952512487" NonBondEnergy="-2944.30186634516" HydrogenBondEnergy="0" VanDerWaalsEnergy="374.393584818443" ElectrostaticEnergy="-3306.33338506379" RestraintEnergy="0" ThreeBodyNonBondEnergy="0" Temperature="314.962645638866"/>
		<SymmetrySystem ID="2" HasProperties="1" Mapping="3" Children="ci(403):403+4" Normalized="1" OverspecificationTolerance="0.01" HasSymmetryHistory="1">
			<Properties _Stress="-7.41883656543595e-005,-1.04715011757632e-005,8.35906185022047e-005,-1.04715011757632e-005,-7.51304549139756e-005,5.92805253474811e-006,8.35906185022047e-005,5.92805253474811e-006,-7.06370879237435e-005" _TrajectoryStress="-0.000464249085267799,3.84203832172709e-005,-0.000576506120964086,3.84203832172709e-005,-0.000392673178609803,-1.84859830881476e-005,-0.000576506120964086,-1.84859830881476e-005,-0.000459507097520037"/>
			<MappingSet ID="407" SymmetryDefinition="4" ActiveSystem="2" NumFamilies="1" OwnsTotalConstraintMapping="1" TotalConstraintMapping="3">
				<MappingFamily ID="408" NumImageMappings="199">
					<IdentityMapping ID="409" Element="1,0,0,0,0,1,0,0,0,0,1,0" Constraint="1,0,0,0,0,1,0,0,0,0,1,0" MappedObjects="ci(1864):5+410,5,5+415,7,5+420,9,5+425,11,5+430,13,5+435,15,5+440,17,5+445,19,5+450,21,5+455,23,5+460,25,5+465,27,5+470,29,5+475,31,5+480,33,5+485,35,5+490,37,5+495,39,5+500,41,5+505,43,5+510,45,5+515,47,5+520,49,5+525,51,5+530,53,5+535,55,5+540,57,5+545,59,5+550,61,5+555,63,5+560,65,5+565,67,5+570,69,5+575,71,5+580,73,5+585,75,5+590,77,5+595,79,5+600,81,5+605,83,5+610,85,5+615,87,5+620,89,5+625,91,5+630,93,5+635,95,5+640,97,5+645,99,5+650,101,5+655,103,5+660,105,5+665,107,5+670,109,5+675,111,5+680,113,5+685,115,5+690,117,5+695,119,5+700,121,5+705,123,5+710,125,5+715,127,5+720,129,5+725,131,5+730,133,5+735,135,5+740,137,5+745,139,5+750,141,5+755,143,5+760,145,5+765,147,5+770,149,5+775,151,5+780,153,5+785,155,5+790,157,5+795,159,5+800,161,5+805,163,5+810,165,5+815,167,5+820,169,5+825,171,5+830,173,5+835,175,5+840,177,5+845,179,5+850,181,5+855,183,5+860,185,5+865,187,5+870,189,5+875,191,5+880,193,5+885,195,5+890,197,5+895,199,5+900,201,5+905,203,5+910,205,5+915,207,5+920,209,5+925,211,5+930,213,5+935,215,5+940,217,5+945,219,5+950,221,5+955,223,5+960,225,5+965,227,5+970,229,5+975,231,5+980,233,5+985,235,5+990,237,5+995,239,5+1000,241,5+1005,243,5+1010,245,5+1015,247,5+1020,249,5+1025,251,5+1030,253,5+1035,255,5+1040,257,5+1045,259,5+1050,261,5+1055,263,5+1060,265,5+1065,267,5+1070,269,5+1075,271,5+1080,273,5+1085,275,5+1090,277,5+1095,279,5+1100,281,5+1105,283,5+1110,285,5+1115,287,5+1120,289,5+1125,291,5+1130,293,5+1135,295,5+1140,297,5+1145,299,5+1150,301,5+1155,303,5+1160,305,5+1165,307,5+1170,309,5+1175,311,5+1180,313,5+1185,315,5+1190,317,5+1195,319,5+1200,321,5+1205,323,5+1210,325,5+1215,327,5+1220,329,5+1225,331,5+1230,333,5+1235,335,5+1240,337,5+1245,339,5+1250,341,5+1255,343,5+1260,345,5+1265,347,5+1270,349,5+1275,351,5+1280,353,5+1285,355,5+1290,357,5+1295,359,5+1300,361,5+1305,363,5+1310,365,5+1315,367,5+1320,369,5+1325,371,5+1330,373,5+1335,375,5+1340,377,5+1345,379,5+1350,381,5+1355,383,5+1360,385,5+1365,387,5+1370,389,5+1375,391,5+1380,393,5+1385,395,5+1390,397,5+1395,399,5+1400,401,5+1405,403,663+1410,405" DefectObjects="ci(203):4,202+2073" NumImages="1864" NumDefects="203">
						<Atom3d ID="410" HasProperties="1" Mapping="409" Parent="5" UserID="1" DisplayStyle="Line" XYZ="-0.978955274732428,1.88298760897327,-1.745704934506" Connections="412,414" ForcefieldType="o2*" Charge="-0.82" Components="O" Visible="0">
							<Properties Force="331.111192119727,-154.627685451322,-152.863959620631" RelativeVelocity="-0.393741420354299,0.136810131041852,0.281682611892838"/>
						</Atom3d>
						<Atom3d ID="411" HasProperties="1" Mapping="409" Parent="5" UserID="2" DisplayStyle="Line" Hidden="1" XYZ="-0.946716736788688,1.85146532826464,-1.75944716494899" Connections="412" ForcefieldType="h1o" Charge="0.41" Components="H" Visible="0">
							<Properties Force="-198.228789361982,195.867368112759,89.6886913592809" RelativeVelocity="0.740710907963458,0.748640528234953,0.506533444512595"/>
						</Atom3d>
						<Bond ID="412" Mapping="409" Parent="5" Hidden="1" Connects="410,411" Visible="0"/>
						<Atom3d ID="413" HasProperties="1" Mapping="409" Parent="5" UserID="3" DisplayStyle="Line" Hidden="1" XYZ="-0.967283003809408,1.91877451307774,-1.77211271197797" Connections="414" ForcefieldType="h1o" Charge="0.41" Components="H" Visible="0">
							<Properties Force="-57.8239377701769,-96.112108442688,-58.289082492052" RelativeVelocity="0.615963197600417,0.844194519682472,0.0698781184139372"/>
						</Atom3d>
						<Bond ID="414" Mapping="409" Parent="5" Hidden="1" Connects="410,413" Visible="0"/>
						<Molecule ID="5" Mapping="409" Parent="2" Children="410,411,412,413,414,2074" Name="Sketch 23" XYZ="0.216927230094662,0.0867708920359872,-0.0433854460179939" Visible="0"/>
						<Atom3d ID="415" HasProperties="1" Mapping="409" Parent="7" UserID="4" DisplayStyle="Line" XYZ="1.17424721741552,2.60211421532581,2.17917994184381" Connections="417,419" ForcefieldType="o2*" Charge="-0.82" Components="O" Visible="0">
							<Properties Force="-357.787183277189,-420.598597028448,-261.643160441142" RelativeVelocity="0.38894334637344,0.029068370859078,-0.147765196459748"/>
						</Atom3d>
						<Atom3d ID="416" HasProperties="1" Mapping="409" Parent="7" UserID="5" DisplayStyle="Line" Hidden="1" XYZ="1.18998092561662,2.63127636488695,2.14749182951989" Connections="417" ForcefieldType="h1o" Charge="0.41" Components="H" Visible="0">
							<Properties Force="-33.8832107023078,3.61932743162249,-70.8302553436786" RelativeVelocity="-0.835825331842112,0.0266880432674152,0.910533898019173"/>
						</Atom3d>
						<Bond ID="417" Mapping="409" Parent="7" Hidden="1" Connects="415,416" Visible="0"/>
						<Atom3d ID="418" HasProperties="1" Mapping="409" Parent="7" UserID="6" DisplayStyle="Line" Hidden="1" XYZ="1.15497817737767,2.56903608092138,2.15176325582285" Connections="419" ForcefieldType="h1o" Charge="0.41" Components="H" Visible="0">
							<Properties Force="305.47944087864,381.659646739752,299.190345985371" RelativeVelocity="0.0547246395255954,0.0705731542187862,-1.32094252814437"/>
						</Atom3d>
						<Bond ID="419" Mapping="409" Parent="7" Hidden="1" Connects="415,418" Visible="0"/>
						<Molecule ID="7" Mapping="409" Parent="2" Children="415,416,417,418,419,2075" Name="Sketch 23" XYZ="0.216927230094662,0.0867708920359872,-0.0433854460179939" Visible="0"/>
						<Atom3d ID="420" HasProperties="1" Mapping="409" Parent="9" UserID="7" DisplayStyle="Line" XYZ="-1.09056861866709,1.6052680204907,1.35815473563568" Connections="422,424" ForcefieldType="o2*" Charge="-0.82" Components="O" Visible="0">
							<Properties Force="290.408439894117,198.221490170459,-541.518808266389" RelativeVelocity="0.235399362028087,-0.112773506475799,-0.125596145557885"/>
						</Atom3d>
						<Atom3d ID="421" HasProperties="1" Mapping="409" Parent="9" UserID="8" DisplayStyle="Line" Hidden="1" XYZ="-1.06958401116885,1.6323421431938,1.38833839332262" Connections="422" ForcefieldType="h1o" Charge="0.41" Components="H" Visible="0">
							<Properties Force="7.1384585988886,143.307229075009,195.363634391833" RelativeVelocity="2.22048503622276,0.453153053464879,-0.61490156344607"/>
						</Atom3d>
						<Bond ID="422" Mapping="409" Parent="9" Hidden="1" Connects="420,421" Visible="0"/>
						<Atom3d ID="423" HasProperties="1" Mapping="409" Parent="9" UserID="9" DisplayStyle="Line" Hidden="1" XYZ="-1.07486743037927,1.62723270755487,1.31998442389892" Connections="424" ForcefieldType="h1o" Charge="0.41" Components="H" Visible="0">
							<Properties Force="-294.807951449301,-308.616810741318,331.07800419888" RelativeVelocity="-0.683011261332778,0.18827626441722,0.284013330950914"/>
						</Atom3d>
						<Bond ID="424" Mapping="409" Parent="9" Hidden="1" Connects="420,423" Visible="0"/>
						<Molecule ID="9" Mapping="409" Parent="2" Children="420,421,422,423,424,2076" Name="Sketch 23" XYZ="0.216927230094662,0.0867708920359872,-0.0433854460179939" Visible="0"/>
						<Atom3d ID="425" HasProperties="1" Mapping="409" Parent="11" UserID="10" DisplayStyle="Line" XYZ="0.945421996273195,-0.271214994999533,0.220668425141468" Connections="427,429" ForcefieldType="o2*" Charge="-0.82" Components="O" Visible="0">
							<Properties Force="-160.147866498522,198.962455043171,178.772335375657" RelativeVelocity="-0.123184638646188,-0.248813139790662,0.26231046981203"/>
						</Atom3d>
						<Atom3d ID="426" HasProperties="1" Mapping="409" Parent="11" UserID="11" DisplayStyle="Line" Hidden="1" XYZ="0.974876997850242,-0.249134178596026,0.194066809530016" Connections="427" ForcefieldType="h1o" Charge="0.41" Components="H" Visible="0">
							<Properties Force="81.4137451799087,321.3619404126,-88.88734964608" RelativeVelocity="-0.956892439172178,-0.527115185384236,-0.838224428383888"/>
						</Atom3d>
						<Bond ID="427" Mapping="409" Parent="11" Hidden="1" Connects="425,426" Visible="0"/>
						<Atom3d ID="428" HasProperties="1" Mapping="409" Parent="11" UserID="12" DisplayStyle="Line" Hidden="1" XYZ="0.965355673502433,-0.310707695608272,0.213614248718193" Connections="429" ForcefieldType="h1o" Charge="0.41" Components="H" Visible="0">
							<Properties Force="146.334025426215,-512.072374035891,-10.7078298114399" RelativeVelocity="1.5714704121304,0.260526576550459,0.479378258703528"/>
						</Atom3d>
						<Bond ID="429" Mapping="409" Parent="11" Hidden="1" Connects="425,428" Visible="0"/>
						<Molecule ID="11" Mapping="409" Parent="2" Children="425,426,427,428,429,2077" Name="Sketch 23" XYZ="0.216927230094662,0.0867708920359872,-0.0433854460179939" Visible="0"/>
						<Atom3d ID="430" HasProperties="1" Mapping="409" Parent="13" UserID="13" DisplayStyle="Line" XYZ="3.02635504508765,-2.15359317228254,3.63235932700462" Connections="432,434" ForcefieldType="o2*" Charge="-0.82" Components="O" Visible="0">
							<Properties Force="85.4212289416272,-602.095648688282,-93.7491492024417" RelativeVelocity="0.0715852458104856,0.0671058105884538,-0.31058309104822"/>
						</Atom3d>
						<Atom3d ID="431" HasProperties="1" Mapping="409" Parent="13" UserID="14" DisplayStyle="Line" Hidden="1" XYZ="3.02144864513822,-2.19836026803787,3.61728066658608" Connections="432" ForcefieldType="h1o" Charge="0.41" Components="H" Visible="0">
							<Properties Force="226.253667641152,413.055719928845,178.426474357114" RelativeVelocity="-0.150922270031267,0.470372289003335,1.24673200854435"/>
						</Atom3d>
						<Bond ID="432" Mapping="409" Parent="13" Hidden="1" Connects="430,431" Visible="0"/>
						<Atom3d ID="433" HasProperties="1" Mapping="409" Parent="13" UserID="15" DisplayStyle="Line" Hidden="1" XYZ="2.98197124083901,-2.14498251255897,3.6346961609513" Connections="434" ForcefieldType="h1o" Charge="0.41" Components="H" Visible="0">
							<Properties Force="-255.805777886332,220.70360194862,-70.4806323365793" RelativeVelocity="0.206259200070197,0.0212039519890955,0.637278031390988"/>
						</Atom3d>
						<Bond ID="434" Mapping="409" Parent="13" Hidden="1" Connects="430,433" Visible="0"/>
						<Molecule ID="13" Mapping="409" Parent="2" Children="430,431,432,433,434,2078" Name="Sketch 23" XYZ="0.216927230094662,0.0867708920359872,-0.0433854460179939" Visible="0"/>
						<Atom3d ID="435" HasProperties="1" Mapping="409" Parent="15" UserID="16" DisplayStyle="Line" XYZ="2.33970841043782,2.65616458454594,-0.966986819609357" Connections="437,439" ForcefieldType="o2*" Charge="-0.82" Components="O" Visible="0">
							<Properties Force="-817.497215988322,-305.269318435702,73.6417724212221" RelativeVelocity="-0.163677282789657,0.0273876856242059,0.0968022861082348"/>
						</Atom3d>
						<Atom3d ID="436" HasProperties="1" Mapping="409" Parent="15" UserID="17" DisplayStyle="Line" Hidden="1" XYZ="2.37547954123723,2.66970103816512,-0.990172368126309" Connections="437" ForcefieldType="h1o" Charge="0.41" Components="H" Visible="0">
							<Properties Force="400.857150356168,17.4292933092337,-324.442975153978" RelativeVelocity="-1.10910686895008,-0.29678839346499,1.47850557357021"/>
						</Atom3d>
						<Bond ID="437" Mapping="409" Parent="15" Hidden="1" Connects="435,436" Visible="0"/>
						<Atom3d ID="438" HasProperties="1" Mapping="409" Parent="15" UserID="18" DisplayStyle="Line" Hidden="1" XYZ="2.31558009977735,2.6290158415745,-0.996783866140846" Connections="439" ForcefieldType="h1o" Charge="0.41" Components="H" Visible="0">
							<Properties Force="451.124066371831,285.166232965128,240.824029871581" RelativeVelocity="0.207712542790689,-1.72978566902803,0.465967717629318"/>
						</Atom3d>
						<Bond ID="439" Mapping="409" Parent="15" Hidden="1" Connects="435,438" Visible="0"/>
						<Molecule ID="15" Mapping="409" Parent="2" Children="435,436,437,438,439,2079" Name="Sketch 23" XYZ="0.216927230094662,0.0867708920359872,-0.0433854460179939" Visible="0"/>
						<Atom3d ID="440" HasProperties="1" Mapping="409" Parent="17" UserID="19" DisplayStyle="Line" XYZ="2.97237859363252,-1.83880200579419,-4.35064651194637" Connections="442,444" ForcefieldType="o2*" Charge="-0.82" Components="O" Visible="0">
							<Properties Force="-22.8957477266741,-355.172264206381,-513.609287566045" RelativeVelocity="0.496000404014632,-0.189007969850896,0.240233195061872"/>
						</Atom3d>
						<Atom3d ID="441" HasProperties="1" Mapping="409" Parent="17" UserID="20" DisplayStyle="Line" Hidden="1" XYZ="2.98360495480871,-1.85760088911424,-4.39374517098574" Connections="442" ForcefieldType="h1o" Charge="0.41" Components="H" Visible="0">
							<Properties Force="-202.84361479949,323.459957168094,681.736202134518" RelativeVelocity="-0.150696283820461,-0.208182868854804,-0.932011925587147"/>
						</Atom3d>
						<Bond ID="442" Mapping="409" Parent="17" Hidden="1" Connects="440,441" Visible="0"/>
						<Atom3d ID="443" HasProperties="1" Mapping="409" Parent="17" UserID="21" DisplayStyle="Line" Hidden="1" XYZ="2.93904440244283,-1.86860683205104,-4.33823872806451" Connections="444" ForcefieldType="h1o" Charge="0.41" Components="H" Visible="0">
							<Properties Force="170.640721654459,80.7742233358248,-144.022681916393" RelativeVelocity="0.855627537130969,0.843033040802128,-1.04841049548624"/>
						</Atom3d>
						<Bond ID="444" Mapping="409" Parent="17" Hidden="1" Connects="440,443" Visible="0"/>
						<Molecule ID="17" Mapping="409" Parent="2" Children="440,441,442,443,444,2080" Name="Sketch 23" XYZ="0.216927230094662,0.0867708920359872,-0.0433854460179939" Visible="0"/>
						<Atom3d ID="445" HasProperties="1" Mapping="409" Parent="19" UserID="22" DisplayStyle="Line" XYZ="2.79653809422097,-1.09451323435618,1.27704869655693" Connections="447,449" ForcefieldType="o2*" Charge="-0.82" Components="O" Visible="0">
							<Properties Force="-410.544315406354,238.133932125967,-26.136956591968" RelativeVelocity="0.00419626370411299,0.0709149990957719,0.0665009944354673"/>
						</Atom3d>
						<Atom3d ID="446" HasProperties="1" Mapping="409" Parent="19" UserID="23" DisplayStyle="Line" Hidden="1" XYZ="2.82947595714101,-1.06965909810253,1.25569976925969" Connections="447" ForcefieldType="h1o" Charge="0.41" Components="H" Visible="0">
							<Properties Force="-125.54628122154,27.6619817538299,96.3632565948028" RelativeVelocity="-1.41769254141129,-0.0434752618099059,0.198004215552098"/>
						</Atom3d>
						<Bond ID="447" Mapping="409" Parent="19" Hidden="1" Connects="445,446" Visible="0"/>
						<Atom3d ID="448" HasProperties="1" Mapping="409" Parent="19" UserID="24" DisplayStyle="Line" Hidden="1" XYZ="2.82023834768516,-1.13149632549116,1.28827405736413" Connections="449" ForcefieldType="h1o" Charge="0.41" Components="H" Visible="0">
							<Properties Force="394.030772296337,-267.146120033047,6.5342391651384" RelativeVelocity="0.738692242373516,0.641837232698222,0.0532447479858391"/>
						</Atom3d>
						<Bond ID="449" Mapping="409" Parent="19" Hidden="1" Connects="445,448" Visible="0"/>
						<Molecule ID="19" Mapping="409" Parent="2" Children="445,446,447,448,449,2081" Name="Sketch 23" XYZ="0.216927230094662,0.0867708920359872,-0.0433854460179939" Visible="0"/>
						<Atom3d ID="450" HasProperties="1" Mapping="409" Parent="21" UserID="25" DisplayStyle="Line" XYZ="3.08756348114986,-1.91311566321379,-0.067234560019371" Connections="452,454" ForcefieldType="o2*" Charge="-0.82" Components="O" Visible="0">
							<Properties Force="-668.868364071585,-465.872670471192,325.109069608803" RelativeVelocity="-0.0368954916116976,0.0692981756618063,0.227706136621496"/>
						</Atom3d>
						<Atom3d ID="451" HasProperties="1" Mapping="409" Parent="21" UserID="26" DisplayStyle="Line" Hidden="1" XYZ="3.07540212086296,-1.91124979178645,-0.110182469773111" Connections="452" ForcefieldType="h1o" Charge="0.41" Components="H" Visible="0">
							<Properties Force="-198.227838238711,-31.2315774618518,-468.957588325378" RelativeVelocity="0.090422246897971,-0.571771428669285,-0.502830788540314"/>
						</Atom3d>
						<Bond ID="452" Mapping="409" Parent="21" Hidden="1" Connects="450,451" Visible="0"/>
						<Atom3d ID="453" HasProperties="1" Mapping="409" Parent="21" UserID="27" DisplayStyle="Line" Hidden="1" XYZ="3.1236187027491,-1.88774603061612,-0.0695072860322636" Connections="454" ForcefieldType="h1o" Charge="0.41" Components="H" Visible="0">
							<Properties Force="777.777948895872,559.587013002796,126.495123463877" RelativeVelocity="1.70553411168555,-0.447527174675031,-0.658356721240739"/>
						</Atom3d>
						<Bond ID="454" Mapping="409" Parent="21" Hidden="1" Connects="450,453" Visible="0"/>
						<Molecule ID="21" Mapping="409" Parent="2" Children="450,451,452,453,454,2082" Name="Sketch 23" XYZ="-0.0609418847525944,-0.153206981379771,-0.0433854460179939" Visible="0"/>
						<Atom3d ID="455" HasProperties="1" Mapping="409" Parent="23" UserID="28" DisplayStyle="Line" XYZ="0.0163640059191096,-1.08545215570556,0.751501851056522" Connections="457,459" ForcefieldType="o2*" Charge="-0.82" Components="O" Visible="0">
							<Properties Force="-52.410037182801,49.705300496452,-11.2727309781204" RelativeVelocity="-0.100907478521092,0.0359033658051774,0.326400809525879"/>
						</Atom3d>
						<Atom3d ID="456" HasProperties="1" Mapping="409" Parent="23" UserID="29" DisplayStyle="Line" Hidden="1" XYZ="-0.0143035717865383,-1.07042695078414,0.721183489472277" Connections="457" ForcefieldType="h1o" Charge="0.41" Components="H" Visible="0">
							<Properties Force="-48.8233788710963,77.1016665326848,18.7191230135346" RelativeVelocity="-0.400300390250205,1.00084377082657,0.23240091300011"/>
						</Atom3d>
						<Bond ID="457" Mapping="409" Parent="23" Hidden="1" Connects="455,456" Visible="0"/>
						<Atom3d ID="458" HasProperties="1" Mapping="409" Parent="23" UserID="30" DisplayStyle="Line" Hidden="1" XYZ="0.0324640852116857,-1.12101891477976,0.727453339633125" Connections="459" ForcefieldType="h1o" Charge="0.41" Components="H" Visible="0">
							<Properties Force="113.01816436355,12.248577459336,36.0568452520912" RelativeVelocity="1.02195006919244,2.12109197219295,-0.161335873180552"/>
						</Atom3d>
						<Bond ID="459" Mapping="409" Parent="23" Hidden="1" Connects="455,458" Visible="0"/>
						<Molecule ID="23" Mapping="409" Parent="2" Children="455,456,457,458,459,2083" Name="Sketch 23" XYZ="0.216927230094662,0.0867708920359872,-0.0433854460179939" Visible="0"/>
						<Atom3d ID="460" HasProperties="1" Mapping="409" Parent="25" UserID="31" DisplayStyle="Line" XYZ="-2.09575611760799,2.94331911727689,3.63300213407619" Connections="462,464" ForcefieldType="o2*" Charge="-0.82" Components="O" Visible="0">
							<Properties Force="-156.314230674173,315.582842275793,997.423289901192" RelativeVelocity="0.028830926916679,0.223303709742023,-0.0999968190930587"/>
						</Atom3d>
						<Atom3d ID="461" HasProperties="1" Mapping="409" Parent="25" UserID="32" DisplayStyle="Line" Hidden="1" XYZ="-2.08820049377389,2.92385606440632,3.59404709580626" Connections="462" ForcefieldType="h1o" Charge="0.41" Components="H" Visible="0">
							<Properties Force="238.495100439954,-368.963471681843,-831.463964183723" RelativeVelocity="0.836129744491418,-0.34596041874562,0.122564399602866"/>
						</Atom3d>
						<Bond ID="462" Mapping="409" Parent="25" Hidden="1" Connects="460,461" Visible="0"/>
						<Atom3d ID="463" HasProperties="1" Mapping="409" Parent="25" UserID="33" DisplayStyle="Line" Hidden="1" XYZ="-2.12884702029247,2.9172014521942,3.65120242692088" Connections="464" ForcefieldType="h1o" Charge="0.41" Components="H" Visible="0">
							<Properties Force="18.3609950716674,-26.7381585590456,-3.34173554998152" RelativeVelocity="0.338257978085127,1.05107025039726,0.989978126688457"/>
						</Atom3d>
						<Bond ID="464" Mapping="409" Parent="25" Hidden="1" Connects="460,463" Visible="0"/>
						<Molecule ID="25" Mapping="409" Parent="2" Children="460,461,462,463,464,2084" Name="Sketch 23" XYZ="0.216927230094662,0.0867708920359872,-0.0433854460179939" Visible="0"/>
						<Atom3d ID="465" HasProperties="1" Mapping="409" Parent="27" UserID="34" DisplayStyle="Line" XYZ="-0.00862589008238634,0.191756137142871,2.31289237416792" Connections="467,469" ForcefieldType="o2*" Charge="-0.82" Components="O" Visible="0">
							<Properties Force="178.81840946012,-221.11717451446,-1195.40202627995" RelativeVelocity="0.0801291374562715,0.0230540498417389,0.0748644400643141"/>
						</Atom3d>
						<Atom3d ID="466" HasProperties="1" Mapping="409" Parent="27" UserID="35" DisplayStyle="Line" Hidden="1" XYZ="0.0157915228481327,0.212935049632996,2.27885508256098" Connections="467" ForcefieldType="h1o" Charge="0.41" Components="H" Visible="0">
							<Properties Force="-368.143771956985,-322.001388964253,354.378289819824" RelativeVelocity="-0.135858713174488,-0.813500152330231,-0.28022523342143"/>
						</Atom3d>
						<Bond ID="467" Mapping="409" Parent="27" Hidden="1" Connects="465,466" Visible="0"/>
						<Atom3d ID="468" HasProperties="1" Mapping="409" Parent="27" UserID="36" DisplayStyle="Line" Hidden="1" XYZ="-0.000255826041494316,0.218768564059854,2.3465056715108" Connections="469" ForcefieldType="h1o" Charge="0.41" Components="H" Visible="0">
							<Properties Force="104.727789447093,527.263991400742,891.50256842976" RelativeVelocity="-0.430352468729233,0.232868810994869,1.18715389212038"/>
						</Atom3d>
						<Bond ID="469" Mapping="409" Parent="27" Hidden="1" Connects="465,468" Visible="0"/>
						<Molecule ID="27" Mapping="409" Parent="2" Children="465,466,467,468,469,2085" Name="Sketch 23" XYZ="0.216927230094662,0.0867708920359872,-0.0433854460179939" Visible="0"/>
						<Atom3d ID="470" HasProperties="1" Mapping="409" Parent="29" UserID="37" DisplayStyle="Line" XYZ="-0.140727240925873,-0.908595500205106,-0.945167819801711" Connections="472,474" ForcefieldType="o2*" Charge="-0.82" Components="O" Visible="0">
							<Properties Force="-89.9841807099753,-527.626781225616,713.064892878222" RelativeVelocity="-0.325339480629317,0.0945154976528,0.105817641194311"/>
						</Atom3d>
						<Atom3d ID="471" HasProperties="1" Mapping="409" Parent="29" UserID="38" DisplayStyle="Line" Hidden="1" XYZ="-0.177923303722806,-0.882171465545744,-0.946711601426235" Connections="472" ForcefieldType="h1o" Charge="0.41" Components="H" Visible="0">
							<Properties Force="-227.354705000251,202.700596285545,-170.039238578152" RelativeVelocity="0.432930738946165,0.430483457846287,-0.486709624084249"/>
						</Atom3d>
						<Bond ID="472" Mapping="409" Parent="29" Hidden="1" Connects="470,471" Visible="0"/>
						<Atom3d ID="473" HasProperties="1" Mapping="409" Parent="29" UserID="39" DisplayStyle="Line" Hidden="1" XYZ="-0.158376527947616,-0.937909803024173,-0.91201581838354" Connections="474" ForcefieldType="h1o" Charge="0.41" Components="H" Visible="0">
							<Properties Force="315.486797127132,382.190210568714,-499.855474914231" RelativeVelocity="-0.0715767496943572,1.42400111600276,1.18816428920882"/>
						</Atom3d>
						<Bond ID="474" Mapping="409" Parent="29" Hidden="1" Connects="470,473" Visible="0"/>
						<Molecule ID="29" Mapping="409" Parent="2" Children="470,471,472,473,474,2086" Name="Sketch 23" XYZ="0.216927230094662,0.0867708920359872,-0.0433854460179939" Visible="0"/>
						<Atom3d ID="475" HasProperties="1" Mapping="409" Parent="31" UserID="40" DisplayStyle="Line" XYZ="-0.659667147712006,-1.56299623157699,0.0453787296515604" Connections="477,479" ForcefieldType="o2*" Charge="-0.82" Components="O" Visible="0">
							<Properties Force="663.026085834549,550.615266175648,-493.020873280878" RelativeVelocity="-0.0118640963694395,0.0581637908917462,0.254154182551522"/>
						</Atom3d>
						<Atom3d ID="476" HasProperties="1" Mapping="409" Parent="31" UserID="41" DisplayStyle="Line" Hidden="1" XYZ="-0.669117925672569,-1.53637121913618,0.0817246510939421" Connections="477" ForcefieldType="h1o" Charge="0.41" Components="H" Visible="0">
							<Properties Force="-30.0473388150218,82.8227911150028,-37.3230521866077" RelativeVelocity="0.333670920178491,-0.55366156423458,0.0505940704484774"/>
						</Atom3d>
						<Bond ID="477" Mapping="409" Parent="31" Hidden="1" Connects="475,476" Visible="0"/>
						<Atom3d ID="478" HasProperties="1" Mapping="409" Parent="31" UserID="42" DisplayStyle="Line" Hidden="1" XYZ="-0.62744518351888,-1.53507522625452,0.0224995044876895" Connections="479" ForcefieldType="h1o" Charge="0.41" Components="H" Visible="0">
							<Properties Force="-619.167692912068,-578.750507212827,514.948855962975" RelativeVelocity="1.07739495265773,-0.940679514552986,-1.15665023582857"/>
						</Atom3d>
						<Bond ID="479" Mapping="409" Parent="31" Hidden="1" Connects="475,478" Visible="0"/>
						<Molecule ID="31" Mapping="409" Parent="2" Children="475,476,477,478,479,2087" Name="Sketch 23" XYZ="0.215140928660606,0.433313374215807,-0.0433854460179939" Visible="0"/>
						<Atom3d ID="480" HasProperties="1" Mapping="409" Parent="33" UserID="43" DisplayStyle="Line" XYZ="3.36567343319425,-1.09700976887294,0.879926135923532" Connections="482,484" ForcefieldType="o2*" Charge="-0.82" Components="O" Visible="0">
							<Properties Force="275.420356366107,-193.593540282472,-344.057482105145" RelativeVelocity="-0.101618905130707,-0.263086639752847,0.41195730760255"/>
						</Atom3d>
						<Atom3d ID="481" HasProperties="1" Mapping="409" Parent="33" UserID="44" DisplayStyle="Line" Hidden="1" XYZ="3.38838381449432,-1.13025349874145,0.901318602455009" Connections="482" ForcefieldType="h1o" Charge="0.41" Components="H" Visible="0">
							<Properties Force="-48.4837560423402,-8.871151789565,410.925091882479" RelativeVelocity="-0.905086509496161,0.876588988806512,-0.378536215406047"/>
						</Atom3d>
						<Bond ID="482" Mapping="409" Parent="33" Hidden="1" Connects="480,481" Visible="0"/>
						<Atom3d ID="483" HasProperties="1" Mapping="409" Parent="33" UserID="45" DisplayStyle="Line" Hidden="1" XYZ="3.3857631707888,-1.10850497310339,0.839977020606369" Connections="484" ForcefieldType="h1o" Charge="0.41" Components="H" Visible="0">
							<Properties Force="-256.313804774102,173.001203736785,-249.745547114655" RelativeVelocity="-0.431132384828683,1.23658350919277,0.441767231489334"/>
						</Atom3d>
						<Bond ID="484" Mapping="409" Parent="33" Hidden="1" Connects="480,483" Visible="0"/>
						<Molecule ID="33" Mapping="409" Parent="2" Children="480,481,482,483,484,2088" Name="Sketch 23" XYZ="0.0112319113116287,-0.256054641415095,-0.0433854460179939" Visible="0"/>
						<Atom3d ID="485" HasProperties="1" Mapping="409" Parent="35" UserID="46" DisplayStyle="Line" XYZ="3.52254323856738,0.863365965044461,3.76323913487239" Connections="487,489" ForcefieldType="o2*" Charge="-0.82" Components="O" Visible="0">
							<Properties Force="-62.3134823760682,-774.229396999911,-229.80228941075" RelativeVelocity="0.0276722156822827,-0.0117223067085504,-0.0552343231796867"/>
						</Atom3d>
						<Atom3d ID="486" HasProperties="1" Mapping="409" Parent="35" UserID="47" DisplayStyle="Line" Hidden="1" XYZ="3.47804792372511,0.86067155242673,3.75080954404455" Connections="487" ForcefieldType="h1o" Charge="0.41" Components="H" Visible="0">
							<Properties Force="127.683064059387,91.6682918548651,70.5418581582026" RelativeVelocity="0.207165390945447,0.276466292138272,0.260036844290435"/>
						</Atom3d>
						<Bond ID="487" Mapping="409" Parent="35" Hidden="1" Connects="485,486" Visible="0"/>
						<Atom3d ID="488" HasProperties="1" Mapping="409" Parent="35" UserID="48" DisplayStyle="Line" Hidden="1" XYZ="3.52520249425514,0.9033485776216,3.78292023589691" Connections="489" ForcefieldType="h1o" Charge="0.41" Components="H" Visible="0">
							<Properties Force="-12.6637712210563,723.199957574285,173.408587727901" RelativeVelocity="-0.533059538044671,-0.0991347194107266,-0.433114355711785"/>
						</Atom3d>
						<Bond ID="489" Mapping="409" Parent="35" Hidden="1" Connects="485,488" Visible="0"/>
						<Molecule ID="35" Mapping="409" Parent="2" Children="485,486,487,488,489,2089" Name="Sketch 23" XYZ="0.700491663724951,-0.510467274134057,-0.0433854460179939" Visible="0"/>
						<Atom3d ID="490" HasProperties="1" Mapping="409" Parent="37" UserID="49" DisplayStyle="Line" XYZ="0.72178828876814,0.111590500130001,-0.660640683548649" Connections="492,494" ForcefieldType="o2*" Charge="-0.82" Components="O" Visible="0">
							<Properties Force="275.092117851043,377.733485964945,-606.848334778926" RelativeVelocity="0.037231906406711,0.322368621004653,0.0935418704262019"/>
						</Atom3d>
						<Atom3d ID="491" HasProperties="1" Mapping="409" Parent="37" UserID="50" DisplayStyle="Line" Hidden="1" XYZ="0.724297852849589,0.127724505230727,-0.705010098137713" Connections="492" ForcefieldType="h1o" Charge="0.41" Components="H" Visible="0">
							<Properties Force="-117.597522199878,-264.169393738396,534.894967967963" RelativeVelocity="0.237068499183989,-0.504141047521899,-0.159641944187714"/>
						</Atom3d>
						<Bond ID="492" Mapping="409" Parent="37" Hidden="1" Connects="490,491" Visible="0"/>
						<Atom3d ID="493" HasProperties="1" Mapping="409" Parent="37" UserID="51" DisplayStyle="Line" Hidden="1" XYZ="0.765556034957522,0.121401681994579,-0.647960534014808" Connections="494" ForcefieldType="h1o" Charge="0.41" Components="H" Visible="0">
							<Properties Force="-123.091175119089,-61.4901425980322,11.9185585622504" RelativeVelocity="-0.228318563984527,-0.679756921994323,-0.0494712975984526"/>
						</Atom3d>
						<Bond ID="494" Mapping="409" Parent="37" Hidden="1" Connects="490,493" Visible="0"/>
						<Molecule ID="37" Mapping="409" Parent="2" Children="490,491,492,493,494,2090" Name="Sketch 23" XYZ="0.400916277802373,0.0206777382181865,-0.0433854460179939" Visible="0"/>
						<Atom3d ID="495" HasProperties="1" Mapping="409" Parent="39" UserID="52" DisplayStyle="Line" XYZ="2.23939576626538,0.134680227651443,0.512518842634501" Connections="497,499" ForcefieldType="o2*" Charge="-0.82" Components="O" Visible="0">
							<Properties Force="696.486854207878,-653.376683098944,36.8769546323992" RelativeVelocity="0.22566925118635,-0.105473774506114,-0.173831545364597"/>
						</Atom3d>
						<Atom3d ID="496" HasProperties="1" Mapping="409" Parent="39" UserID="53" DisplayStyle="Line" Hidden="1" XYZ="2.20280426433283,0.146149985626847,0.534365244455599" Connections="497" ForcefieldType="h1o" Charge="0.41" Components="H" Visible="0">
							<Properties Force="-824.306200622832,178.320788199061,741.72463310992" RelativeVelocity="0.950024183053448,-0.00396133144297697,1.41555223528856"/>
						</Atom3d>
						<Bond ID="497" Mapping="409" Parent="39" Hidden="1" Connects="495,496" Visible="0"/>
						<Atom3d ID="498" HasProperties="1" Mapping="409" Parent="39" UserID="54" DisplayStyle="Line" Hidden="1" XYZ="2.23393789003439,0.163787308333303,0.478823531480313" Connections="499" ForcefieldType="h1o" Charge="0.41" Components="H" Visible="0">
							<Properties Force="263.304447411259,369.83746076094,-565.536430609156" RelativeVelocity="-1.00102663505749,1.34365746949951,-0.503574364931698"/>
						</Atom3d>
						<Bond ID="499" Mapping="409" Parent="39" Hidden="1" Connects="495,498" Visible="0"/>
						<Molecule ID="39" Mapping="409" Parent="2" Children="495,496,497,498,499,2091" Name="Sketch 23" XYZ="0.31075316497815,-0.180272155073277,-0.0433854460179939" Visible="0"/>
						<Atom3d ID="500" HasProperties="1" Mapping="409" Parent="41" UserID="55" DisplayStyle="Line" XYZ="2.54616773828265,0.989622916270456,-1.70546301600808" Connections="502,504" ForcefieldType="o2*" Charge="-0.82" Components="O" Visible="0">
							<Properties Force="-79.559353641475,976.505449866042,1370.5056890138" RelativeVelocity="-0.153803767515529,0.0290403641710302,0.213389782629132"/>
						</Atom3d>
						<Atom3d ID="501" HasProperties="1" Mapping="409" Parent="41" UserID="56" DisplayStyle="Line" Hidden="1" XYZ="2.51129917391985,0.975136384492522,-1.67826729746167" Connections="502" ForcefieldType="h1o" Charge="0.41" Components="H" Visible="0">
							<Properties Force="24.3438576504021,3.24445200189563,-195.879692387267" RelativeVelocity="-0.706196430926469,0.688292912619711,0.31169693246828"/>
						</Atom3d>
						<Bond ID="502" Mapping="409" Parent="41" Hidden="1" Connects="500,501" Visible="0"/>
						<Atom3d ID="503" HasProperties="1" Mapping="409" Parent="41" UserID="57" DisplayStyle="Line" Hidden="1" XYZ="2.54407992619757,0.961495483182398,-1.73793691231764" Connections="504" ForcefieldType="h1o" Charge="0.41" Components="H" Visible="0">
							<Properties Force="-82.9440995551437,-1069.4522613822,-1170.03772727277" RelativeVelocity="-0.10832862397606,-0.497530085174967,-0.238833690414798"/>
						</Atom3d>
						<Bond ID="504" Mapping="409" Parent="41" Hidden="1" Connects="500,503" Visible="0"/>
						<Molecule ID="41" Mapping="409" Parent="2" Children="500,501,502,503,504,2092" Name="Sketch 23" XYZ="0.216927230094662,0.0867708920359872,-0.0433854460179939" Visible="0"/>
						<Atom3d ID="505" HasProperties="1" Mapping="409" Parent="43" UserID="58" DisplayStyle="Line" XYZ="-0.106146277239564,-1.35175559301295,1.63416976800853" Connections="507,509" ForcefieldType="o2*" Charge="-0.82" Components="O" Visible="0">
							<Properties Force="9.24040408910746,-13.4827908812185,-445.176109424359" RelativeVelocity="-0.104886529569509,0.171645215827349,-0.130193310041367"/>
						</Atom3d>
						<Atom3d ID="506" HasProperties="1" Mapping="409" Parent="43" UserID="59" DisplayStyle="Line" Hidden="1" XYZ="-0.118821811536192,-1.36295117469157,1.5905059805259" Connections="507" ForcefieldType="h1o" Charge="0.41" Components="H" Visible="0">
							<Properties Force="126.637449930554,109.813165433435,389.345653029077" RelativeVelocity="0.248200768572187,0.772178318244376,-0.26399068624331"/>
						</Atom3d>
						<Bond ID="507" Mapping="409" Parent="43" Hidden="1" Connects="505,506" Visible="0"/>
						<Atom3d ID="508" HasProperties="1" Mapping="409" Parent="43" UserID="60" DisplayStyle="Line" Hidden="1" XYZ="-0.143778142915168,-1.36535883972198,1.65615111788341" Connections="509" ForcefieldType="h1o" Charge="0.41" Components="H" Visible="0">
							<Properties Force="-297.403968121869,-61.6178179220142,185.024336166925" RelativeVelocity="-0.241671708116139,0.157937593109657,-0.233457098446438"/>
						</Atom3d>
						<Bond ID="509" Mapping="409" Parent="43" Hidden="1" Connects="505,508" Visible="0"/>
						<Molecule ID="43" Mapping="409" Parent="2" Children="505,506,507,508,509,2093" Name="Sketch 23" XYZ="0.216927230094662,0.0867708920359872,-0.0433854460179939" Visible="0"/>
						<Atom3d ID="510" HasProperties="1" Mapping="409" Parent="45" UserID="61" DisplayStyle="Line" XYZ="-2.96210685963726,-0.729876005873297,0.684171546416592" Connections="512,514" ForcefieldType="o2*" Charge="-0.82" Components="O" Visible="0">
							<Properties Force="51.1476166773415,461.486836655379,-915.592683714104" RelativeVelocity="-0.195833605754301,0.17052686979889,-0.10846762914263"/>
						</Atom3d>
						<Atom3d ID="511" HasProperties="1" Mapping="409" Parent="45" UserID="62" DisplayStyle="Line" Hidden="1" XYZ="-2.98907334842512,-0.762870094986607,0.696665339055396" Connections="512" ForcefieldType="h1o" Charge="0.41" Components="H" Visible="0">
							<Properties Force="-404.892146878964,-692.843384841051,423.511906487461" RelativeVelocity="-0.80381604313179,-0.348304704603105,0.462986337865697"/>
						</Atom3d>
						<Bond ID="512" Mapping="409" Parent="45" Hidden="1" Connects="510,511" Visible="0"/>
						<Atom3d ID="513" HasProperties="1" Mapping="409" Parent="45" UserID="63" DisplayStyle="Line" Hidden="1" XYZ="-2.98052823528926,-0.728590565678494,0.640761849509345" Connections="514" ForcefieldType="h1o" Charge="0.41" Components="H" Visible="0">
							<Properties Force="342.251926477727,168.951057441799,393.539952779432" RelativeVelocity="-0.693197587310534,-0.680854806373646,0.670278787764948"/>
						</Atom3d>
						<Bond ID="514" Mapping="409" Parent="45" Hidden="1" Connects="510,513" Visible="0"/>
						<Molecule ID="45" Mapping="409" Parent="2" Children="510,511,512,513,514,2094" Name="Sketch 23" XYZ="0.0382970848357117,-0.102685323818559,-0.0433854460179939" Visible="0"/>
						<Atom3d ID="515" HasProperties="1" Mapping="409" Parent="47" UserID="64" DisplayStyle="Line" XYZ="0.0477718496560837,2.93832768265948,1.4016523456953" Connections="517,519" ForcefieldType="o2*" Charge="-0.82" Components="O" Visible="0">
							<Properties Force="-150.187980085436,-79.4325240468974,-453.745286509962" RelativeVelocity="-0.0319607571346592,0.0865525898294783,-0.375504468737527"/>
						</Atom3d>
						<Atom3d ID="516" HasProperties="1" Mapping="409" Parent="47" UserID="65" DisplayStyle="Line" Hidden="1" XYZ="0.0547883197883847,2.9414018202827,1.35577581330263" Connections="517" ForcefieldType="h1o" Charge="0.41" Components="H" Visible="0">
							<Properties Force="-74.6211767642735,19.8983921250593,364.554982828994" RelativeVelocity="1.16304247172712,0.734313321956656,0.40520755828898"/>
						</Atom3d>
						<Bond ID="517" Mapping="409" Parent="47" Hidden="1" Connects="515,516" Visible="0"/>
						<Atom3d ID="518" HasProperties="1" Mapping="409" Parent="47" UserID="66" DisplayStyle="Line" Hidden="1" XYZ="0.00401318662217365,2.95428833736229,1.4048639127154" Connections="519" ForcefieldType="h1o" Charge="0.41" Components="H" Visible="0">
							<Properties Force="303.495449445189,70.5578555633696,-62.6697765113714" RelativeVelocity="-0.0528320638657281,0.0867960305516999,1.04163319088465"/>
						</Atom3d>
						<Bond ID="519" Mapping="409" Parent="47" Hidden="1" Connects="515,518" Visible="0"/>
						<Molecule ID="47" Mapping="409" Parent="2" Children="515,516,517,518,519,2095" Name="Sketch 23" XYZ="0.216927230094662,0.0867708920359872,-0.0433854460179939" Visible="0"/>
						<Atom3d ID="520" HasProperties="1" Mapping="409" Parent="49" UserID="67" DisplayStyle="Line" XYZ="1.99795428191127,-0.275223818827704,0.616593205842098" Connections="522,524" ForcefieldType="o2*" Charge="-0.82" Components="O" Visible="0">
							<Properties Force="403.859847958549,-439.071137186389,-0.264574850338373" RelativeVelocity="-0.276840676388448,-0.21430621256177,0.0420122076317036"/>
						</Atom3d>
						<Atom3d ID="521" HasProperties="1" Mapping="409" Parent="49" UserID="68" DisplayStyle="Line" Hidden="1" XYZ="1.97216226699348,-0.29540497667744,0.648680712275059" Connections="522" ForcefieldType="h1o" Charge="0.41" Components="H" Visible="0">
							<Properties Force="-153.02112774507,-51.6593007966291,-26.1175684423764" RelativeVelocity="-0.479372047450808,0.115259261898751,-1.04238827893302"/>
						</Atom3d>
						<Bond ID="522" Mapping="409" Parent="49" Hidden="1" Connects="520,521" Visible="0"/>
						<Atom3d ID="523" HasProperties="1" Mapping="409" Parent="49" UserID="69" DisplayStyle="Line" Hidden="1" XYZ="2.02655366683942,-0.311872594871624,0.609015054293448" Connections="524" ForcefieldType="h1o" Charge="0.41" Components="H" Visible="0">
							<Properties Force="-297.590917212122,492.023718979531,-24.6424364746359" RelativeVelocity="0.715964000708458,0.634931058616412,-0.644174682126896"/>
						</Atom3d>
						<Bond ID="524" Mapping="409" Parent="49" Hidden="1" Connects="520,523" Visible="0"/>
						<Molecule ID="49" Mapping="409" Parent="2" Children="520,521,522,523,524,2096" Name="Sketch 23" XYZ="0.216927230094662,0.0867708920359872,-0.0433854460179939" Visible="0"/>
						<Atom3d ID="525" HasProperties="1" Mapping="409" Parent="51" UserID="70" DisplayStyle="Line" XYZ="0.960941035953054,0.071226741970761,1.28871397139461" Connections="527,529" ForcefieldType="o2*" Charge="-0.82" Components="O" Visible="0">
							<Properties Force="-415.298566100486,135.239923654506,-128.348435971358" RelativeVelocity="0.0699765646075476,-0.136503506805254,0.077335564445964"/>
						</Atom3d>
						<Atom3d ID="526" HasProperties="1" Mapping="409" Parent="51" UserID="71" DisplayStyle="Line" Hidden="1" XYZ="1.00449891492454,0.0647009325789601,1.30006893932965" Connections="527" ForcefieldType="h1o" Charge="0.41" Components="H" Visible="0">
							<Properties Force="210.404564340345,144.521754791082,7.80483455210276" RelativeVelocity="-0.643700065736572,0.397834402359635,-0.188604211107672"/>
						</Atom3d>
						<Bond ID="527" Mapping="409" Parent="51" Hidden="1" Connects="525,526" Visible="0"/>
						<Atom3d ID="528" HasProperties="1" Mapping="409" Parent="51" UserID="72" DisplayStyle="Line" Hidden="1" XYZ="0.957351941915279,0.117919013105942,1.29340583041384" Connections="529" ForcefieldType="h1o" Charge="0.41" Components="H" Visible="0">
							<Properties Force="200.958036549948,-339.64171691968,32.6563236357621" RelativeVelocity="1.37324580722441,0.120512326543723,-0.040425449350312"/>
						</Atom3d>
						<Bond ID="529" Mapping="409" Parent="51" Hidden="1" Connects="525,528" Visible="0"/>
						<Molecule ID="51" Mapping="409" Parent="2" Children="525,526,527,528,529,2097" Name="Sketch 23" XYZ="0.216927230094662,0.0867708920359872,-0.0433854460179939" Visible="0"/>
						<Atom3d ID="530" HasProperties="1" Mapping="409" Parent="53" UserID="73" DisplayStyle="Line" XYZ="-0.652127795178883,1.66427421674551,-0.176875059500224" Connections="532,534" ForcefieldType="o2*" Charge="-0.82" Components="O" Visible="0">
							<Properties Force="-955.642683753928,333.487380185129,-985.874418299183" RelativeVelocity="0.202932699326909,-0.0149392126604311,-0.0555349616544636"/>
						</Atom3d>
						<Atom3d ID="531" HasProperties="1" Mapping="409" Parent="53" UserID="74" DisplayStyle="Line" Hidden="1" XYZ="-0.622463623747832,1.65602293339491,-0.146268226789334" Connections="532" ForcefieldType="h1o" Charge="0.41" Components="H" Visible="0">
							<Properties Force="1101.80462168725,-452.813812408678,911.124074754506" RelativeVelocity="1.13266889666773,-0.345048510245101,-0.148627903243834"/>
						</Atom3d>
						<Bond ID="532" Mapping="409" Parent="53" Hidden="1" Connects="530,531" Visible="0"/>
						<Atom3d ID="533" HasProperties="1" Mapping="409" Parent="53" UserID="75" DisplayStyle="Line" Hidden="1" XYZ="-0.680701783358595,1.68857527977564,-0.15093374950148" Connections="534" ForcefieldType="h1o" Charge="0.41" Components="H" Visible="0">
							<Properties Force="-147.491155275112,110.549945993901,-48.3840046869698" RelativeVelocity="0.158528189403568,0.17493015967459,0.495279179000294"/>
						</Atom3d>
						<Bond ID="534" Mapping="409" Parent="53" Hidden="1" Connects="530,533" Visible="0"/>
						<Molecule ID="53" Mapping="409" Parent="2" Children="530,531,532,533,534,2098" Name="Sketch 23" XYZ="-0.357937078497616,-0.221772092628149,-0.0433854460179939" Visible="0"/>
						<Atom3d ID="535" HasProperties="1" Mapping="409" Parent="55" UserID="76" DisplayStyle="Line" XYZ="-2.12114621936889,4.26774746603854,1.39794091382327" Connections="537,539" ForcefieldType="o2*" Charge="-0.82" Components="O" Visible="0">
							<Properties Force="-65.919506912316,458.853061384755,191.919643558473" RelativeVelocity="0.0299690567947996,-0.175301001552388,0.0683713432566729"/>
						</Atom3d>
						<Atom3d ID="536" HasProperties="1" Mapping="409" Parent="55" UserID="77" DisplayStyle="Line" Hidden="1" XYZ="-2.16424196652375,4.28101113557992,1.41056739896706" Connections="537" ForcefieldType="h1o" Charge="0.41" Components="H" Visible="0">
							<Properties Force="348.111348948503,-158.951870561708,-101.154723612043" RelativeVelocity="-0.818825003557716,-0.725079425012704,-0.417573078077268"/>
						</Atom3d>
						<Bond ID="537" Mapping="409" Parent="55" Hidden="1" Connects="535,536" Visible="0"/>
						<Atom3d ID="538" HasProperties="1" Mapping="409" Parent="55" UserID="78" DisplayStyle="Line" Hidden="1" XYZ="-2.09699057247802,4.29774824412411,1.42389050223004" Connections="539" ForcefieldType="h1o" Charge="0.41" Components="H" Visible="0">
							<Properties Force="-88.6757656352909,-250.699719720532,-171.482145836662" RelativeVelocity="0.289765226793869,-0.400742594729831,-0.175404239890713"/>
						</Atom3d>
						<Bond ID="539" Mapping="409" Parent="55" Hidden="1" Connects="535,538" Visible="0"/>
						<Molecule ID="55" Mapping="409" Parent="2" Children="535,536,537,538,539,2099" Name="Sketch 23" XYZ="0.216927230094662,0.0867708920359872,-0.0433854460179939" Visible="0"/>
						<Atom3d ID="540" HasProperties="1" Mapping="409" Parent="57" UserID="79" DisplayStyle="Line" XYZ="0.691643534101747,0.903413324251145,0.385365206949757" Connections="542,544" ForcefieldType="o2*" Charge="-0.82" Components="O">
							<Properties Force="-425.113888674938,-53.4522418102215,377.599362022534" RelativeVelocity="-0.157485455689191,0.220246423894288,-0.155919129410969"/>
						</Atom3d>
						<Atom3d ID="541" HasProperties="1" Mapping="409" Parent="57" UserID="80" DisplayStyle="Line" Hidden="1" XYZ="0.71326190096496,0.918041776840836,0.348907911276558" Connections="542" ForcefieldType="h1o" Charge="0.41" Components="H">
							<Properties Force="335.124627307792,143.335694684945,-490.83478267986" RelativeVelocity="-0.664114855993823,0.169577089594804,-0.112789358064329"/>
						</Atom3d>
						<Bond ID="542" Mapping="409" Parent="57" Hidden="1" Connects="540,541"/>
						<Atom3d ID="543" HasProperties="1" Mapping="409" Parent="57" UserID="81" DisplayStyle="Line" Hidden="1" XYZ="0.66022632606554,0.936969352135125,0.389491004390292" Connections="544" ForcefieldType="h1o" Charge="0.41" Components="H">
							<Properties Force="31.5480571762637,-47.9950047356572,12.9042985656473" RelativeVelocity="0.0654697496140257,-0.204715063850018,-0.822080521102578"/>
						</Atom3d>
						<Bond ID="544" Mapping="409" Parent="57" Hidden="1" Connects="540,543"/>
						<Molecule ID="57" Mapping="409" Parent="2" Children="540,541,542,543,544,2100" Name="Sketch 23" XYZ="0.216927230094662,0.0867708920359872,-0.0433854460179939"/>
						<Atom3d ID="545" HasProperties="1" Mapping="409" Parent="59" UserID="82" DisplayStyle="Line" XYZ="0.792356269819671,-2.03656725960162,0.472328256487311" Connections="547,549" ForcefieldType="o2*" Charge="-0.82" Components="O" Visible="0">
							<Properties Force="134.529358035572,55.7682062151494,83.0637829120559" RelativeVelocity="-0.027292938106674,0.020607880367616,0.194177950780579"/>
						</Atom3d>
						<Atom3d ID="546" HasProperties="1" Mapping="409" Parent="59" UserID="83" DisplayStyle="Line" Hidden="1" XYZ="0.800383235143469,-2.07719095785412,0.451928173381893" Connections="547" ForcefieldType="h1o" Charge="0.41" Components="H" Visible="0">
							<Properties Force="120.589333540452,-23.9362745791673,-78.9141559199671" RelativeVelocity="-0.0444385260851243,-0.242789004994523,-0.147819105729264"/>
						</Atom3d>
						<Bond ID="547" Mapping="409" Parent="59" Hidden="1" Connects="545,546" Visible="0"/>
						<Atom3d ID="548" HasProperties="1" Mapping="409" Parent="59" UserID="84" DisplayStyle="Line" Hidden="1" XYZ="0.75586651724593,-2.02324420802268,0.448293682973061" Connections="549" ForcefieldType="h1o" Charge="0.41" Components="H" Visible="0">
							<Properties Force="-106.254621185695,41.6499629500223,42.8072136191468" RelativeVelocity="-0.243930602747613,0.885188050303121,0.712421922746452"/>
						</Atom3d>
						<Bond ID="549" Mapping="409" Parent="59" Hidden="1" Connects="545,548" Visible="0"/>
						<Molecule ID="59" Mapping="409" Parent="2" Children="545,546,547,548,549,2101" Name="Sketch 23" XYZ="0.216927230094662,0.0867708920359872,-0.0433854460179939" Visible="0"/>
						<Atom3d ID="550" HasProperties="1" Mapping="409" Parent="61" UserID="85" DisplayStyle="Line" XYZ="2.06552270420359,-0.0128360090287593,-2.48430961858882" Connections="552,554" ForcefieldType="o2*" Charge="-0.82" Components="O" Visible="0">
							<Properties Force="627.954805944399,1038.78561195938,266.506334119735" RelativeVelocity="-0.478491989945083,0.172539915392412,0.0670842203808279"/>
						</Atom3d>
						<Atom3d ID="551" HasProperties="1" Mapping="409" Parent="61" UserID="86" DisplayStyle="Line" Hidden="1" XYZ="2.07252052953664,-0.0302230993478958,-2.52496391628175" Connections="552" ForcefieldType="h1o" Charge="0.41" Components="H" Visible="0">
							<Properties Force="-32.004540779118,-236.721212947035,-626.188953591623" RelativeVelocity="0.215153445365998,0.415055582653275,0.105413472713988"/>
						</Atom3d>
						<Bond ID="552" Mapping="409" Parent="61" Hidden="1" Connects="550,551" Visible="0"/>
						<Atom3d ID="553" HasProperties="1" Mapping="409" Parent="61" UserID="87" DisplayStyle="Line" Hidden="1" XYZ="2.04137453660966,-0.0444977406030568,-2.46592651003645" Connections="554" ForcefieldType="h1o" Charge="0.41" Components="H" Visible="0">
							<Properties Force="-613.899685468944,-713.999846584944,383.376149532165" RelativeVelocity="-0.708255470264601,-0.34365743232489,-0.650740102736172"/>
						</Atom3d>
						<Bond ID="554" Mapping="409" Parent="61" Hidden="1" Connects="550,553" Visible="0"/>
						<Molecule ID="61" Mapping="409" Parent="2" Children="550,551,552,553,554,2102" Name="Sketch 23" XYZ="0.216927230094662,0.0867708920359872,-0.0433854460179939" Visible="0"/>
						<Atom3d ID="555" HasProperties="1" Mapping="409" Parent="63" UserID="88" DisplayStyle="Line" XYZ="-1.03853796537151,0.707569385875381,1.41417407735334" Connections="557,559" ForcefieldType="o2*" Charge="-0.82" Components="O" Visible="0">
							<Properties Force="248.310106097689,-601.432530882512,347.571913192145" RelativeVelocity="-0.100543231326358,-0.087824152574781,-0.128686217200097"/>
						</Atom3d>
						<Atom3d ID="556" HasProperties="1" Mapping="409" Parent="63" UserID="89" DisplayStyle="Line" Hidden="1" XYZ="-1.02184914806398,0.739724972364318,1.38713403998833" Connections="557" ForcefieldType="h1o" Charge="0.41" Components="H" Visible="0">
							<Properties Force="113.649790616128,478.734714223099,-365.59337338821" RelativeVelocity="0.628131813090745,0.516721872041021,0.0573176222137302"/>
						</Atom3d>
						<Bond ID="557" Mapping="409" Parent="63" Hidden="1" Connects="555,556" Visible="0"/>
						<Atom3d ID="558" HasProperties="1" Mapping="409" Parent="63" UserID="90" DisplayStyle="Line" Hidden="1" XYZ="-1.00529748565659,0.707862262450618,1.44587654387631" Connections="559" ForcefieldType="h1o" Charge="0.41" Components="H" Visible="0">
							<Properties Force="-78.5577508048925,-24.3785813595386,-28.3415806270017" RelativeVelocity="-0.336888051422563,0.588428981628922,0.649376758016361"/>
						</Atom3d>
						<Bond ID="559" Mapping="409" Parent="63" Hidden="1" Connects="555,558" Visible="0"/>
						<Molecule ID="63" Mapping="409" Parent="2" Children="555,556,557,558,559,2103" Name="Sketch 23" XYZ="0.216927230094662,0.0867708920359872,-0.0433854460179939" Visible="0"/>
						<Atom3d ID="560" HasProperties="1" Mapping="409" Parent="65" UserID="91" DisplayStyle="Line" XYZ="4.28255860064833,-3.07980214897578,-2.54834871502948" Connections="562,564" ForcefieldType="o2*" Charge="-0.82" Components="O" Visible="0">
							<Properties Force="240.835626843946,150.131328304458,40.3857708818449" RelativeVelocity="0.300341718817423,-0.0699198623444228,0.28768066519298"/>
						</Atom3d>
						<Atom3d ID="561" HasProperties="1" Mapping="409" Parent="65" UserID="92" DisplayStyle="Line" Hidden="1" XYZ="4.31510804923895,-3.04610047246156,-2.54609404439245" Connections="562" ForcefieldType="h1o" Charge="0.41" Components="H" Visible="0">
							<Properties Force="-239.052737443652,-364.074888806669,-58.2379500610364" RelativeVelocity="-0.980250076721386,0.339796687770705,-0.166035100951428"/>
						</Atom3d>
						<Bond ID="562" Mapping="409" Parent="65" Hidden="1" Connects="560,561" Visible="0"/>
						<Atom3d ID="563" HasProperties="1" Mapping="409" Parent="65" UserID="93" DisplayStyle="Line" Hidden="1" XYZ="4.24464770509326,-3.05533193828137,-2.5403629987149" Connections="564" ForcefieldType="h1o" Charge="0.41" Components="H" Visible="0">
							<Properties Force="-78.1025266623824,215.013194120616,21.5016670164385" RelativeVelocity="-0.466020055290634,-0.127339489239402,0.475078542948914"/>
						</Atom3d>
						<Bond ID="564" Mapping="409" Parent="65" Hidden="1" Connects="560,563" Visible="0"/>
						<Molecule ID="65" Mapping="409" Parent="2" Children="560,561,562,563,564,2104" Name="Sketch 23" XYZ="0.216927230094662,0.0867708920359872,-0.0433854460179939" Visible="0"/>
						<Atom3d ID="565" HasProperties="1" Mapping="409" Parent="67" UserID="94" DisplayStyle="Line" XYZ="-1.83740241726081,-1.79803360312924,-2.0557522039227" Connections="567,569" ForcefieldType="o2*" Charge="-0.82" Components="O" Visible="0">
							<Properties Force="638.344093371466,33.4891716206317,688.309714274453" RelativeVelocity="0.309677621113323,-0.156449522653072,0.18315877068139"/>
						</Atom3d>
						<Atom3d ID="566" HasProperties="1" Mapping="409" Parent="67" UserID="95" DisplayStyle="Line" Hidden="1" XYZ="-1.7922250889267,-1.78508258947275,-2.06710557472909" Connections="567" ForcefieldType="h1o" Charge="0.41" Components="H" Visible="0">
							<Properties Force="-700.937066822275,-141.400469302645,38.5686726084071" RelativeVelocity="-0.53245043742084,1.44263488458139,0.124308183893947"/>
						</Atom3d>
						<Bond ID="567" Mapping="409" Parent="67" Hidden="1" Connects="565,566" Visible="0"/>
						<Atom3d ID="568" HasProperties="1" Mapping="409" Parent="67" UserID="96" DisplayStyle="Line" Hidden="1" XYZ="-1.8318661909952,-1.80317038645669,-2.00894489521831" Connections="569" ForcefieldType="h1o" Charge="0.41" Components="H" Visible="0">
							<Properties Force="72.9813968041756,72.867139032246,-643.091218291916" RelativeVelocity="1.15124699120344,1.46977709179003,0.213810166989"/>
						</Atom3d>
						<Bond ID="569" Mapping="409" Parent="67" Hidden="1" Connects="565,568" Visible="0"/>
						<Molecule ID="67" Mapping="409" Parent="2" Children="565,566,567,568,569,2105" Name="Sketch 23" XYZ="0.216927230094662,0.0867708920359872,-0.0433854460179939" Visible="0"/>
						<Atom3d ID="570" HasProperties="1" Mapping="409" Parent="69" UserID="97" DisplayStyle="Line" XYZ="1.36130411574756,-0.538489124002251,-0.107128468906248" Connections="572,574" ForcefieldType="o2*" Charge="-0.82" Components="O" Visible="0">
							<Properties Force="370.264942628032,174.892887018046,295.400752815304" RelativeVelocity="-0.0976854366988924,0.0602921965393915,-0.0728782779241432"/>
						</Atom3d>
						<Atom3d ID="571" HasProperties="1" Mapping="409" Parent="69" UserID="98" DisplayStyle="Line" Hidden="1" XYZ="1.37163790001851,-0.542890009929393,-0.151550579166355" Connections="572" ForcefieldType="h1o" Charge="0.41" Components="H" Visible="0">
							<Properties Force="49.0015677734041,26.756554821254,23.2722138283795" RelativeVelocity="-0.351054400303782,0.487168227821472,-0.420705109524484"/>
						</Atom3d>
						<Bond ID="572" Mapping="409" Parent="69" Hidden="1" Connects="570,571" Visible="0"/>
						<Atom3d ID="573" HasProperties="1" Mapping="409" Parent="69" UserID="99" DisplayStyle="Line" Hidden="1" XYZ="1.40253828628208,-0.525127305966899,-0.0874197168408903" Connections="574" ForcefieldType="h1o" Charge="0.41" Components="H" Visible="0">
							<Properties Force="-460.125375361434,-155.90305881874,-272.585348874189" RelativeVelocity="-0.0507936654691293,-1.78918533375078,-0.497206624598347"/>
						</Atom3d>
						<Bond ID="574" Mapping="409" Parent="69" Hidden="1" Connects="570,573" Visible="0"/>
						<Molecule ID="69" Mapping="409" Parent="2" Children="570,571,572,573,574,2106" Name="Sketch 23" XYZ="0.216927230094662,0.0867708920359872,-0.0433854460179939" Visible="0"/>
						<Atom3d ID="575" HasProperties="1" Mapping="409" Parent="71" UserID="100" DisplayStyle="Line" XYZ="-0.260849772234043,2.03613087729969,-2.03289938470945" Connections="577,579" ForcefieldType="o2*" Charge="-0.82" Components="O" Visible="0">
							<Properties Force="123.299542124759,719.947788164427,-294.336150649088" RelativeVelocity="-0.100568312937432,0.00777736441421676,-0.200614501923044"/>
						</Atom3d>
						<Atom3d ID="576" HasProperties="1" Mapping="409" Parent="71" UserID="101" DisplayStyle="Line" Hidden="1" XYZ="-0.230025093986883,2.00302142200186,-2.03429927408537" Connections="577" ForcefieldType="h1o" Charge="0.41" Components="H" Visible="0">
							<Properties Force="-24.3856110454123,-394.002258504542,112.380255355792" RelativeVelocity="-0.372999669903091,0.253358766763234,-0.944847740331933"/>
						</Atom3d>
						<Bond ID="577" Mapping="409" Parent="71" Hidden="1" Connects="575,576" Visible="0"/>
						<Atom3d ID="578" HasProperties="1" Mapping="409" Parent="71" UserID="102" DisplayStyle="Line" Hidden="1" XYZ="-0.301972060491011,2.01906769610817,-2.02397503399442" Connections="579" ForcefieldType="h1o" Charge="0.41" Components="H" Visible="0">
							<Properties Force="-121.536961080546,-399.970546052275,196.176598528113" RelativeVelocity="-0.570813593019469,-0.879866835713097,0.375955573306404"/>
						</Atom3d>
						<Bond ID="579" Mapping="409" Parent="71" Hidden="1" Connects="575,578" Visible="0"/>
						<Molecule ID="71" Mapping="409" Parent="2" Children="575,576,577,578,579,2107" Name="Sketch 23" XYZ="0.216927230094662,0.0867708920359872,-0.0433854460179939" Visible="0"/>
						<Atom3d ID="580" HasProperties="1" Mapping="409" Parent="73" UserID="103" DisplayStyle="Line" XYZ="-2.76763891243829,-0.252746807667682,-0.415841411912124" Connections="582,584" ForcefieldType="o2*" Charge="-0.82" Components="O" Visible="0">
							<Properties Force="363.244224383877,11.2183234533187,-499.903857976767" RelativeVelocity="0.450194785714242,-0.120950714138888,-0.210708561357613"/>
						</Atom3d>
						<Atom3d ID="581" HasProperties="1" Mapping="409" Parent="73" UserID="104" DisplayStyle="Line" Hidden="1" XYZ="-2.78813800702779,-0.245995072380306,-0.377109527305173" Connections="582" ForcefieldType="h1o" Charge="0.41" Components="H" Visible="0">
							<Properties Force="-461.383216850381,262.403612986394,705.904057689891" RelativeVelocity="0.33650046004536,0.355082928264589,-0.00791961192260916"/>
						</Atom3d>
						<Bond ID="582" Mapping="409" Parent="73" Hidden="1" Connects="580,581" Visible="0"/>
						<Atom3d ID="583" HasProperties="1" Mapping="409" Parent="73" UserID="105" DisplayStyle="Line" Hidden="1" XYZ="-2.75407129884532,-0.295558934914617,-0.408119123286797" Connections="584" ForcefieldType="h1o" Charge="0.41" Components="H" Visible="0">
							<Properties Force="85.0448385076636,-249.890347422047,-159.790839048389" RelativeVelocity="-0.347541143652398,-0.743037220133151,-0.645951317730423"/>
						</Atom3d>
						<Bond ID="584" Mapping="409" Parent="73" Hidden="1" Connects="580,583" Visible="0"/>
						<Molecule ID="73" Mapping="409" Parent="2" Children="580,581,582,583,584,2108" Name="Sketch 23" XYZ="-0.13870916420395,-0.406897883426631,-0.0433854460179939" Visible="0"/>
						<Atom3d ID="585" HasProperties="1" Mapping="409" Parent="75" UserID="106" DisplayStyle="Line" XYZ="-0.732729306851554,1.25601902841779,1.89693491243794" Connections="587,589" ForcefieldType="o2*" Charge="-0.82" Components="O" Visible="0">
							<Properties Force="-181.633042909058,-726.37372487891,-347.272702840598" RelativeVelocity="-0.301201969825032,-0.368362692073023,0.438779937398221"/>
						</Atom3d>
						<Atom3d ID="586" HasProperties="1" Mapping="409" Parent="75" UserID="107" DisplayStyle="Line" Hidden="1" XYZ="-0.693858750967195,1.23110659465678,1.89656061550668" Connections="587" ForcefieldType="h1o" Charge="0.41" Components="H" Visible="0">
							<Properties Force="-71.7244035085888,-32.7126840458038,-5.95711675642958" RelativeVelocity="-0.139378639438252,0.850797562897633,-0.0767850197269623"/>
						</Atom3d>
						<Bond ID="587" Mapping="409" Parent="75" Hidden="1" Connects="585,586" Visible="0"/>
						<Atom3d ID="588" HasProperties="1" Mapping="409" Parent="75" UserID="108" DisplayStyle="Line" Hidden="1" XYZ="-0.717365000586049,1.29308027334168,1.91597379828527" Connections="589" ForcefieldType="h1o" Charge="0.41" Components="H" Visible="0">
							<Properties Force="306.340945228121,712.890155741929,429.240173159541" RelativeVelocity="-0.933412093029883,0.234557393824894,0.346383277102947"/>
						</Atom3d>
						<Bond ID="589" Mapping="409" Parent="75" Hidden="1" Connects="585,588" Visible="0"/>
						<Molecule ID="75" Mapping="409" Parent="2" Children="585,586,587,588,589,2109" Name="Sketch 23" XYZ="0.216927230094662,0.0867708920359872,-0.0433854460179939" Visible="0"/>
						<Atom3d ID="590" HasProperties="1" Mapping="409" Parent="77" UserID="109" DisplayStyle="Line" XYZ="-1.80143497798737,2.72457609134883,1.31022690883892" Connections="592,594" ForcefieldType="o2*" Charge="-0.82" Components="O" Visible="0">
							<Properties Force="-156.026319369463,-391.916177753036,-649.046300788874" RelativeVelocity="0.0956641818249335,0.118692318066221,-0.017240084985171"/>
						</Atom3d>
						<Atom3d ID="591" HasProperties="1" Mapping="409" Parent="77" UserID="110" DisplayStyle="Line" Hidden="1" XYZ="-1.80700082242343,2.67972492647411,1.29747629533945" Connections="592" ForcefieldType="h1o" Charge="0.41" Components="H" Visible="0">
							<Properties Force="-0.845504302305581,396.288501360076,194.160480393713" RelativeVelocity="-0.56004270444487,0.0944527910753078,-0.830291702240632"/>
						</Atom3d>
						<Bond ID="592" Mapping="409" Parent="77" Hidden="1" Connects="590,591" Visible="0"/>
						<Atom3d ID="593" HasProperties="1" Mapping="409" Parent="77" UserID="111" DisplayStyle="Line" Hidden="1" XYZ="-1.78524623736196,2.72023780897073,1.351593346721" Connections="594" ForcefieldType="h1o" Charge="0.41" Components="H" Visible="0">
							<Properties Force="207.557917227539,18.5044493312037,482.275412704074" RelativeVelocity="-0.544325753515836,-0.269447014967141,0.0578857647892274"/>
						</Atom3d>
						<Bond ID="594" Mapping="409" Parent="77" Hidden="1" Connects="590,593" Visible="0"/>
						<Molecule ID="77" Mapping="409" Parent="2" Children="590,591,592,593,594,2110" Name="Sketch 23" XYZ="-0.0152919680089983,0.0153188324295557,-0.0433854460179939" Visible="0"/>
						<Atom3d ID="595" HasProperties="1" Mapping="409" Parent="79" UserID="112" DisplayStyle="Line" XYZ="2.1337759709587,-1.36452921462189,-0.572927346418263" Connections="597,599" ForcefieldType="o2*" Charge="-0.82" Components="O" Visible="0">
							<Properties Force="-208.987320759196,-43.5120841431472,688.483632372089" RelativeVelocity="-0.105940127192818,-0.0374145375431707,0.0973058546584211"/>
						</Atom3d>
						<Atom3d ID="596" HasProperties="1" Mapping="409" Parent="79" UserID="113" DisplayStyle="Line" Hidden="1" XYZ="2.13638492820714,-1.37063411920342,-0.618037468852141" Connections="597" ForcefieldType="h1o" Charge="0.41" Components="H" Visible="0">
							<Properties Force="-221.520955418413,-129.834038375366,-176.75806902231" RelativeVelocity="0.414562233481839,0.584917958112691,-0.531642484918284"/>
						</Atom3d>
						<Bond ID="597" Mapping="409" Parent="79" Hidden="1" Connects="595,596" Visible="0"/>
						<Atom3d ID="598" HasProperties="1" Mapping="409" Parent="79" UserID="114" DisplayStyle="Line" Hidden="1" XYZ="2.09053374387768,-1.37544495834797,-0.558867968382311" Connections="599" ForcefieldType="h1o" Charge="0.41" Components="H" Visible="0">
							<Properties Force="408.755742138016,72.4796962399359,-396.613034530659" RelativeVelocity="-0.974960059487619,-1.31703272799351,0.832420929083253"/>
						</Atom3d>
						<Bond ID="599" Mapping="409" Parent="79" Hidden="1" Connects="595,598" Visible="0"/>
						<Molecule ID="79" Mapping="409" Parent="2" Children="595,596,597,598,599,2111" Name="Sketch 23" XYZ="0.216927230094662,0.0867708920359872,-0.0433854460179939" Visible="0"/>
						<Atom3d ID="600" HasProperties="1" Mapping="409" Parent="81" UserID="115" DisplayStyle="Line" XYZ="1.3312137539136,0.918837513831703,1.24505110395225" Connections="602,604" ForcefieldType="o2*" Charge="-0.82" Components="O" Visible="0">
							<Properties Force="-89.2750546583129,-675.247178088164,323.964495315474" RelativeVelocity="0.210444427085374,0.252230219101617,-0.00470962902255551"/>
						</Atom3d>
						<Atom3d ID="601" HasProperties="1" Mapping="409" Parent="81" UserID="116" DisplayStyle="Line" Hidden="1" XYZ="1.335478705536,0.933061182007614,1.2020770235135" Connections="602" ForcefieldType="h1o" Charge="0.41" Components="H" Visible="0">
							<Properties Force="65.8332630113807,-177.925690832594,-185.001362346442" RelativeVelocity="0.896805190842331,-0.122857723438937,-0.960952936739298"/>
						</Atom3d>
						<Bond ID="602" Mapping="409" Parent="81" Hidden="1" Connects="600,601" Visible="0"/>
						<Atom3d ID="603" HasProperties="1" Mapping="409" Parent="81" UserID="117" DisplayStyle="Line" Hidden="1" XYZ="1.33773153553885,0.87166480233096,1.24378618182738" Connections="604" ForcefieldType="h1o" Charge="0.41" Components="H" Visible="0">
							<Properties Force="3.6768789490423,866.960162350071,-178.683644601646" RelativeVelocity="0.348704735711149,1.45744291125287,-0.0400600859201713"/>
						</Atom3d>
						<Bond ID="604" Mapping="409" Parent="81" Hidden="1" Connects="600,603" Visible="0"/>
						<Molecule ID="81" Mapping="409" Parent="2" Children="600,601,602,603,604,2112" Name="Sketch 23" XYZ="0.216927230094662,0.0867708920359872,-0.0433854460179939" Visible="0"/>
						<Atom3d ID="605" HasProperties="1" Mapping="409" Parent="83" UserID="118" DisplayStyle="Line" XYZ="-0.149054399726393,1.24153354004809,-0.390320774407401" Connections="607,609" ForcefieldType="o2*" Charge="-0.82" Components="O" Visible="0">
							<Properties Force="375.616917793622,394.665235425218,617.472800205093" RelativeVelocity="0.140202288206895,0.191974110901693,0.325992664999442"/>
						</Atom3d>
						<Atom3d ID="606" HasProperties="1" Mapping="409" Parent="83" UserID="119" DisplayStyle="Line" Hidden="1" XYZ="-0.149826151601372,1.26728812385401,-0.349546796945997" Connections="607" ForcefieldType="h1o" Charge="0.41" Components="H" Visible="0">
							<Properties Force="-120.596362826817,-372.500134447447,-535.371775230132" RelativeVelocity="-0.503667683916113,0.331615844082975,-0.762147996169314"/>
						</Atom3d>
						<Bond ID="607" Mapping="409" Parent="83" Hidden="1" Connects="605,606" Visible="0"/>
						<Atom3d ID="608" HasProperties="1" Mapping="409" Parent="83" UserID="120" DisplayStyle="Line" Hidden="1" XYZ="-0.129628302199914,1.20564478848128,-0.368822220019433" Connections="609" ForcefieldType="h1o" Charge="0.41" Components="H" Visible="0">
							<Properties Force="-46.2143241780738,-96.1046529405356,-181.738720018949" RelativeVelocity="0.112601396917639,0.613559426173613,1.1864817274012"/>
						</Atom3d>
						<Bond ID="609" Mapping="409" Parent="83" Hidden="1" Connects="605,608" Visible="0"/>
						<Molecule ID="83" Mapping="409" Parent="2" Children="605,606,607,608,609,2113" Name="Sketch 23" XYZ="0.216927230094662,0.0867708920359872,-0.0433854460179939" Visible="0"/>
						<Atom3d ID="610" HasProperties="1" Mapping="409" Parent="85" UserID="121" DisplayStyle="Line" XYZ="-1.11933264812674,2.06432330676704,3.50515366341261" Connections="612,614" ForcefieldType="o2*" Charge="-0.82" Components="O" Visible="0">
							<Properties Force="60.9065474881116,343.067217093529,877.0713626964" RelativeVelocity="0.169894412880384,0.112793119453997,0.0757916673772251"/>
						</Atom3d>
						<Atom3d ID="611" HasProperties="1" Mapping="409" Parent="85" UserID="122" DisplayStyle="Line" Hidden="1" XYZ="-1.12684505388353,2.06885028758747,3.55306974295828" Connections="612" ForcefieldType="h1o" Charge="0.41" Components="H" Visible="0">
							<Properties Force="214.023227077347,-24.1199108188262,-927.760907732992" RelativeVelocity="0.0322010256606525,-0.4506122359849,-0.173422698619344"/>
						</Atom3d>
						<Bond ID="612" Mapping="409" Parent="85" Hidden="1" Connects="610,611" Visible="0"/>
						<Atom3d ID="613" HasProperties="1" Mapping="409" Parent="85" UserID="123" DisplayStyle="Line" Hidden="1" XYZ="-1.15480521450273,2.03928731535801,3.49408246468423" Connections="614" ForcefieldType="h1o" Charge="0.41" Components="H" Visible="0">
							<Properties Force="-488.915563731369,-320.259153433786,-13.836102213074" RelativeVelocity="0.631761345445672,0.702795245445904,0.39559563253164"/>
						</Atom3d>
						<Bond ID="614" Mapping="409" Parent="85" Hidden="1" Connects="610,613" Visible="0"/>
						<Molecule ID="85" Mapping="409" Parent="2" Children="610,611,612,613,614,2114" Name="Sketch 23" XYZ="0.216927230094662,0.0867708920359872,-0.0433854460179939" Visible="0"/>
						<Atom3d ID="615" HasProperties="1" Mapping="409" Parent="87" UserID="124" DisplayStyle="Line" XYZ="-0.214848659389472,0.0649019568543944,0.856406972350958" Connections="617,619" ForcefieldType="o2*" Charge="-0.82" Components="O" Visible="0">
							<Properties Force="-532.436609422531,-180.350474501534,-118.241948206858" RelativeVelocity="0.304778465857021,0.24032083672094,0.0915485458313094"/>
						</Atom3d>
						<Atom3d ID="616" HasProperties="1" Mapping="409" Parent="87" UserID="125" DisplayStyle="Line" Hidden="1" XYZ="-0.191551900656831,0.100825462902705,0.869077439351238" Connections="617" ForcefieldType="h1o" Charge="0.41" Components="H" Visible="0">
							<Properties Force="422.189641377816,429.124487443208,248.055016077026" RelativeVelocity="-2.1484076161839,-0.566073280002283,-1.78611914939288"/>
						</Atom3d>
						<Bond ID="617" Mapping="409" Parent="87" Hidden="1" Connects="615,616" Visible="0"/>
						<Atom3d ID="618" HasProperties="1" Mapping="409" Parent="87" UserID="126" DisplayStyle="Line" Hidden="1" XYZ="-0.247585008516603,0.068390069758195,0.889773960595958" Connections="619" ForcefieldType="h1o" Charge="0.41" Components="H" Visible="0">
							<Properties Force="198.169450284347,-213.498580284265,-147.039928395606" RelativeVelocity="0.651136324846338,0.447970217159538,1.00236613259121"/>
						</Atom3d>
						<Bond ID="619" Mapping="409" Parent="87" Hidden="1" Connects="615,618" Visible="0"/>
						<Molecule ID="87" Mapping="409" Parent="2" Children="615,616,617,618,619,2115" Name="Sketch 23" XYZ="0.216927230094662,0.0867708920359872,-0.0433854460179939" Visible="0"/>
						<Atom3d ID="620" HasProperties="1" Mapping="409" Parent="89" UserID="127" DisplayStyle="Line" XYZ="2.37703804134891,0.145931247549292,2.03073654456059" Connections="622,624" ForcefieldType="o2*" Charge="-0.82" Components="O" Visible="0">
							<Properties Force="-444.328996356743,385.576037962856,-196.98140538893" RelativeVelocity="0.133560999861545,0.142613544568885,0.139158801568098"/>
						</Atom3d>
						<Atom3d ID="621" HasProperties="1" Mapping="409" Parent="89" UserID="128" DisplayStyle="Line" Hidden="1" XYZ="2.40881643491995,0.154157793795497,2.0610368065572" Connections="622" ForcefieldType="h1o" Charge="0.41" Components="H" Visible="0">
							<Properties Force="351.791825937417,38.904070980767,320.930283307843" RelativeVelocity="0.2771304198846,0.058895864674908,0.490624902758738"/>
						</Atom3d>
						<Bond ID="622" Mapping="409" Parent="89" Hidden="1" Connects="620,621" Visible="0"/>
						<Atom3d ID="623" HasProperties="1" Mapping="409" Parent="89" UserID="129" DisplayStyle="Line" Hidden="1" XYZ="2.38549265436987,0.1030374603019,2.02039892964133" Connections="624" ForcefieldType="h1o" Charge="0.41" Components="H" Visible="0">
							<Properties Force="171.175450777968,-411.628732686256,-135.518597305602" RelativeVelocity="1.29412786594517,0.836740864087321,0.576762967326074"/>
						</Atom3d>
						<Bond ID="624" Mapping="409" Parent="89" Hidden="1" Connects="620,623" Visible="0"/>
						<Molecule ID="89" Mapping="409" Parent="2" Children="620,621,622,623,624,2116" Name="Sketch 23" XYZ="0.216927230094662,0.0867708920359872,-0.0433854460179939" Visible="0"/>
						<Atom3d ID="625" HasProperties="1" Mapping="409" Parent="91" UserID="130" DisplayStyle="Line" XYZ="2.15679547604804,0.266888459430758,-0.271462490396414" Connections="627,629" ForcefieldType="o2*" Charge="-0.82" Components="O" Visible="0">
							<Properties Force="-498.025558505754,-150.123724052783,-149.05396489528" RelativeVelocity="0.0419141831510415,-0.151011353602005,-0.0581459978713699"/>
						</Atom3d>
						<Atom3d ID="626" HasProperties="1" Mapping="409" Parent="91" UserID="131" DisplayStyle="Line" Hidden="1" XYZ="2.17268663841661,0.279762618895565,-0.311653169610003" Connections="627" ForcefieldType="h1o" Charge="0.41" Components="H" Visible="0">
							<Properties Force="465.156335871822,56.2721530081542,-246.943102709969" RelativeVelocity="0.941445551611228,0.125148368223093,-0.125120339868439"/>
						</Atom3d>
						<Bond ID="627" Mapping="409" Parent="91" Hidden="1" Connects="625,626" Visible="0"/>
						<Atom3d ID="628" HasProperties="1" Mapping="409" Parent="91" UserID="132" DisplayStyle="Line" Hidden="1" XYZ="2.11260331412087,0.26446582536446,-0.286232346746882" Connections="629" ForcefieldType="h1o" Charge="0.41" Components="H" Visible="0">
							<Properties Force="28.189059201503,-73.6512772988789,289.684375911154" RelativeVelocity="-1.19059241418742,0.395025089274886,0.251680934334105"/>
						</Atom3d>
						<Bond ID="629" Mapping="409" Parent="91" Hidden="1" Connects="625,628" Visible="0"/>
						<Molecule ID="91" Mapping="409" Parent="2" Children="625,626,627,628,629,2117" Name="Sketch 23" XYZ="0.216927230094662,0.0867708920359872,-0.0433854460179939" Visible="0"/>
						<Atom3d ID="630" HasProperties="1" Mapping="409" Parent="93" UserID="133" DisplayStyle="Line" XYZ="0.251062153888564,-0.800117962673567,3.40656627091092" Connections="632,634" ForcefieldType="o2*" Charge="-0.82" Components="O" Visible="0">
							<Properties Force="-1014.65523401072,7.22748999905723,280.477630848674" RelativeVelocity="-0.406936515351709,0.241494082060773,-0.27191798475953"/>
						</Atom3d>
						<Atom3d ID="631" HasProperties="1" Mapping="409" Parent="93" UserID="134" DisplayStyle="Line" Hidden="1" XYZ="0.210680790155331,-0.811152859526442,3.38652902839138" Connections="632" ForcefieldType="h1o" Charge="0.41" Components="H" Visible="0">
							<Properties Force="75.9406173328887,60.7328011279898,353.68755409409" RelativeVelocity="0.0374883987969434,0.170626101447615,0.584780975949355"/>
						</Atom3d>
						<Bond ID="632" Mapping="409" Parent="93" Hidden="1" Connects="630,631" Visible="0"/>
						<Atom3d ID="633" HasProperties="1" Mapping="409" Parent="93" UserID="135" DisplayStyle="Line" Hidden="1" XYZ="0.273593935775382,-0.805353126236983,3.36949477473662" Connections="634" ForcefieldType="h1o" Charge="0.41" Components="H" Visible="0">
							<Properties Force="859.246020219321,-69.4189297746732,-728.959729540904" RelativeVelocity="0.971026942377866,-0.0958697860577752,0.721235424866378"/>
						</Atom3d>
						<Bond ID="634" Mapping="409" Parent="93" Hidden="1" Connects="630,633" Visible="0"/>
						<Molecule ID="93" Mapping="409" Parent="2" Children="630,631,632,633,634,2118" Name="Sketch 23" XYZ="0.216927230094662,0.0867708920359872,-0.0433854460179939" Visible="0"/>
						<Atom3d ID="635" HasProperties="1" Mapping="409" Parent="95" UserID="136" DisplayStyle="Line" XYZ="1.68850828323704,-0.35127141057617,2.38111991849382" Connections="637,639" ForcefieldType="o2*" Charge="-0.82" Components="O" Visible="0">
							<Properties Force="450.284047560015,-162.484836882023,-183.486158470732" RelativeVelocity="0.0541967467939423,0.0709564071954587,-0.254048536600931"/>
						</Atom3d>
						<Atom3d ID="636" HasProperties="1" Mapping="409" Parent="95" UserID="137" DisplayStyle="Line" Hidden="1" XYZ="1.66313588928375,-0.323788388233769,2.35610457055921" Connections="637" ForcefieldType="h1o" Charge="0.41" Components="H" Visible="0">
							<Properties Force="-217.203037084004,283.955390063422,-103.576756680778" RelativeVelocity="-1.6213125171973,-1.30596335612219,-0.320531273012402"/>
						</Atom3d>
						<Bond ID="637" Mapping="409" Parent="95" Hidden="1" Connects="635,636" Visible="0"/>
						<Atom3d ID="638" HasProperties="1" Mapping="409" Parent="95" UserID="138" DisplayStyle="Line" Hidden="1" XYZ="1.72569758306751,-0.351675938013646,2.35232479051311" Connections="639" ForcefieldType="h1o" Charge="0.41" Components="H" Visible="0">
							<Properties Force="-201.987542461816,-38.9176879563483,329.776535718959" RelativeVelocity="0.45312923569196,0.646784838781113,1.31035084349831"/>
						</Atom3d>
						<Bond ID="639" Mapping="409" Parent="95" Hidden="1" Connects="635,638" Visible="0"/>
						<Molecule ID="95" Mapping="409" Parent="2" Children="635,636,637,638,639,2119" Name="Sketch 23" XYZ="0.216927230094662,0.0867708920359872,-0.0433854460179939" Visible="0"/>
						<Atom3d ID="640" HasProperties="1" Mapping="409" Parent="97" UserID="139" DisplayStyle="Line" XYZ="-1.83421559613713,0.667189576204529,2.06725125755676" Connections="642,644" ForcefieldType="o2*" Charge="-0.82" Components="O" Visible="0">
							<Properties Force="189.760456467798,610.366562815265,-810.011969945295" RelativeVelocity="0.128642861707438,0.225507227059182,-0.296535834418573"/>
						</Atom3d>
						<Atom3d ID="641" HasProperties="1" Mapping="409" Parent="97" UserID="140" DisplayStyle="Line" Hidden="1" XYZ="-1.80776745942999,0.704628073295134,2.05448927098244" Connections="642" ForcefieldType="h1o" Charge="0.41" Components="H" Visible="0">
							<Properties Force="-244.368406118968,-424.763354828409,292.257208058458" RelativeVelocity="-1.20343735262099,0.478771625183271,1.12851755756484"/>
						</Atom3d>
						<Bond ID="642" Mapping="409" Parent="97" Hidden="1" Connects="640,641" Visible="0"/>
						<Atom3d ID="643" HasProperties="1" Mapping="409" Parent="97" UserID="141" DisplayStyle="Line" Hidden="1" XYZ="-1.8653470999248,0.673240902020292,2.03228313549128" Connections="644" ForcefieldType="h1o" Charge="0.41" Components="H" Visible="0">
							<Properties Force="65.3164555633048,-97.8673257044586,441.703707227925" RelativeVelocity="-0.61364418428114,1.04473063189357,-0.133201257696975"/>
						</Atom3d>
						<Bond ID="644" Mapping="409" Parent="97" Hidden="1" Connects="640,643" Visible="0"/>
						<Molecule ID="97" Mapping="409" Parent="2" Children="640,641,642,643,644,2120" Name="Sketch 23" XYZ="-0.272050238240444,0.312314006148541,-0.0433854460179939" Visible="0"/>
						<Atom3d ID="645" HasProperties="1" Mapping="409" Parent="99" UserID="142" DisplayStyle="Line" XYZ="-1.00246640038174,-1.82032429793014,1.16546683469918" Connections="647,649" ForcefieldType="o2*" Charge="-0.82" Components="O" Visible="0">
							<Properties Force="443.135489778763,99.2714768136876,-54.343514946591" RelativeVelocity="-0.238868365325989,-0.0493297119448983,0.101514084145115"/>
						</Atom3d>
						<Atom3d ID="646" HasProperties="1" Mapping="409" Parent="99" UserID="143" DisplayStyle="Line" Hidden="1" XYZ="-1.04134749896333,-1.84284323836792,1.16504479417792" Connections="647" ForcefieldType="h1o" Charge="0.41" Components="H" Visible="0">
							<Properties Force="-311.556993876236,-134.173236225461,58.9206692303091" RelativeVelocity="-0.0402009735840506,-0.082504830300477,0.428839608433365"/>
						</Atom3d>
						<Bond ID="647" Mapping="409" Parent="99" Hidden="1" Connects="645,646" Visible="0"/>
						<Atom3d ID="648" HasProperties="1" Mapping="409" Parent="99" UserID="144" DisplayStyle="Line" Hidden="1" XYZ="-0.989352756754918,-1.82609718298383,1.12196615751828" Connections="649" ForcefieldType="h1o" Charge="0.41" Components="H" Visible="0">
							<Properties Force="-101.757837118248,46.4325995120273,-67.5971747881527" RelativeVelocity="-0.464200042285139,0.554805565621488,-0.950462763554847"/>
						</Atom3d>
						<Bond ID="649" Mapping="409" Parent="99" Hidden="1" Connects="645,648" Visible="0"/>
						<Molecule ID="99" Mapping="409" Parent="2" Children="645,646,647,648,649,2121" Name="Sketch 23" XYZ="0.216927230094662,0.0867708920359872,-0.0433854460179939" Visible="0"/>
						<Atom3d ID="650" HasProperties="1" Mapping="409" Parent="101" UserID="145" DisplayStyle="Line" XYZ="0.491871911628054,-3.34016857861243,0.726409991160479" Connections="652,654" ForcefieldType="o2*" Charge="-0.82" Components="O" Visible="0">
							<Properties Force="-271.352021211065,-215.967070375456,-189.947522235066" RelativeVelocity="-0.148951144320696,0.253003308667779,-0.122618522371735"/>
						</Atom3d>
						<Atom3d ID="651" HasProperties="1" Mapping="409" Parent="101" UserID="146" DisplayStyle="Line" Hidden="1" XYZ="0.474837211483806,-3.37367651877792,0.754029936894651" Connections="652" ForcefieldType="h1o" Charge="0.41" Components="H" Visible="0">
							<Properties Force="91.8560505344786,226.472140286456,-270.611090238933" RelativeVelocity="0.905195569856486,1.70048182319213,-0.306124716540459"/>
						</Atom3d>
						<Bond ID="652" Mapping="409" Parent="101" Hidden="1" Connects="650,651" Visible="0"/>
						<Atom3d ID="653" HasProperties="1" Mapping="409" Parent="101" UserID="147" DisplayStyle="Line" Hidden="1" XYZ="0.47361699138917,-3.34830457528261,0.684267734836698" Connections="654" ForcefieldType="h1o" Charge="0.41" Components="H" Visible="0">
							<Properties Force="17.8919715627,-29.7521331908507,422.724412875908" RelativeVelocity="0.177914909552791,-0.156906994928007,0.69087101896599"/>
						</Atom3d>
						<Bond ID="654" Mapping="409" Parent="101" Hidden="1" Connects="650,653" Visible="0"/>
						<Molecule ID="101" Mapping="409" Parent="2" Children="650,651,652,653,654,2122" Name="Sketch 23" XYZ="0.216927230094662,0.0867708920359872,-0.0433854460179939" Visible="0"/>
						<Atom3d ID="655" HasProperties="1" Mapping="409" Parent="103" UserID="148" DisplayStyle="Line" XYZ="-0.105244963733062,0.8339665052105,-2.90972861384321" Connections="657,659" ForcefieldType="o2*" Charge="-0.82" Components="O" Visible="0">
							<Properties Force="-431.260881875164,-659.374603737427,410.028471480605" RelativeVelocity="0.0696037096117895,-0.221306690257796,0.0891027269607949"/>
						</Atom3d>
						<Atom3d ID="656" HasProperties="1" Mapping="409" Parent="103" UserID="149" DisplayStyle="Line" Hidden="1" XYZ="-0.0911971626367134,0.87357489433909,-2.92381329773405" Connections="657" ForcefieldType="h1o" Charge="0.41" Components="H" Visible="0">
							<Properties Force="316.755413878446,780.652298861683,-180.00470876221" RelativeVelocity="-0.761141548780349,-1.59298245595556,0.468725080921108"/>
						</Atom3d>
						<Bond ID="657" Mapping="409" Parent="103" Hidden="1" Connects="655,656" Visible="0"/>
						<Atom3d ID="658" HasProperties="1" Mapping="409" Parent="103" UserID="150" DisplayStyle="Line" Hidden="1" XYZ="-0.0831677238416584,0.805132541332063,-2.93664609866763" Connections="659" ForcefieldType="h1o" Charge="0.41" Components="H" Visible="0">
							<Properties Force="109.018857149708,-47.5197224268482,-224.877822261409" RelativeVelocity="-0.410459655165329,-0.380534962148156,0.30437418997184"/>
						</Atom3d>
						<Bond ID="659" Mapping="409" Parent="103" Hidden="1" Connects="655,658" Visible="0"/>
						<Molecule ID="103" Mapping="409" Parent="2" Children="655,656,657,658,659,2123" Name="Sketch 23" XYZ="-0.0699636092606214,-0.180272155073277,-0.0433854460179939" Visible="0"/>
						<Atom3d ID="660" HasProperties="1" Mapping="409" Parent="105" UserID="151" DisplayStyle="Line" XYZ="-1.40638700393808,1.18335810229212,0.551252283259372" Connections="662,664" ForcefieldType="o2*" Charge="-0.82" Components="O" Visible="0">
							<Properties Force="422.002993911319,14.4935606468121,23.5645401602727" RelativeVelocity="-0.0714911638085838,-0.00586419066972719,0.139761921952431"/>
						</Atom3d>
						<Atom3d ID="661" HasProperties="1" Mapping="409" Parent="105" UserID="152" DisplayStyle="Line" Hidden="1" XYZ="-1.36331644775663,1.17530842024177,0.536816505463306" Connections="662" ForcefieldType="h1o" Charge="0.41" Components="H" Visible="0">
							<Properties Force="-22.5925715416398,-28.1661278933879,82.4543399894347" RelativeVelocity="-1.1086757303185,0.794559632226414,-0.829782086795197"/>
						</Atom3d>
						<Bond ID="662" Mapping="409" Parent="105" Hidden="1" Connects="660,661" Visible="0"/>
						<Atom3d ID="663" HasProperties="1" Mapping="409" Parent="105" UserID="153" DisplayStyle="Line" Hidden="1" XYZ="-1.42373601867225,1.1962122534302,0.511658957500653" Connections="664" ForcefieldType="h1o" Charge="0.41" Components="H" Visible="0">
							<Properties Force="-235.910772027794,48.085808103938,-129.39154457415" RelativeVelocity="0.285740228783589,-0.940318562533007,-0.0744689249513973"/>
						</Atom3d>
						<Bond ID="664" Mapping="409" Parent="105" Hidden="1" Connects="660,663" Visible="0"/>
						<Molecule ID="105" Mapping="409" Parent="2" Children="660,661,662,663,664,2124" Name="Sketch 23" XYZ="-0.0428984357365384,0.323140075625944,-0.0433854460179939" Visible="0"/>
						<Atom3d ID="665" HasProperties="1" Mapping="409" Parent="107" UserID="154" DisplayStyle="Line" XYZ="0.397124963719804,4.84785389910113,3.75984047780946" Connections="667,669" ForcefieldType="o2*" Charge="-0.82" Components="O" Visible="0">
							<Properties Force="411.655093382586,-202.087576453421,890.574762571279" RelativeVelocity="0.551690268713361,-0.136199091270752,-0.221686946843612"/>
						</Atom3d>
						<Atom3d ID="666" HasProperties="1" Mapping="409" Parent="107" UserID="155" DisplayStyle="Line" Hidden="1" XYZ="0.386781837800092,4.86285613633429,3.71855178220681" Connections="667" ForcefieldType="h1o" Charge="0.41" Components="H" Visible="0">
							<Properties Force="-299.275825071541,-75.1622396866219,-479.276751153489" RelativeVelocity="-0.132193580999958,-1.45381626253317,1.04899394003654"/>
						</Atom3d>
						<Bond ID="667" Mapping="409" Parent="107" Hidden="1" Connects="665,666" Visible="0"/>
						<Atom3d ID="668" HasProperties="1" Mapping="409" Parent="107" UserID="156" DisplayStyle="Line" Hidden="1" XYZ="0.389402996096217,4.8021097554205,3.75814553233835" Connections="669" ForcefieldType="h1o" Charge="0.41" Components="H" Visible="0">
							<Properties Force="-112.16909612943,248.188529242177,-297.742495911031" RelativeVelocity="-0.189186379501617,-0.63381529926618,-0.485706665183478"/>
						</Atom3d>
						<Bond ID="669" Mapping="409" Parent="107" Hidden="1" Connects="665,668" Visible="0"/>
						<Molecule ID="107" Mapping="409" Parent="2" Children="665,666,667,668,669,2125" Name="Sketch 23" XYZ="0.216927230094662,0.0867708920359872,-0.0433854460179939" Visible="0"/>
						<Atom3d ID="670" HasProperties="1" Mapping="409" Parent="109" UserID="157" DisplayStyle="Line" XYZ="3.32128286549855,0.0503247326179314,-1.66602717273935" Connections="672,674" ForcefieldType="o2*" Charge="-0.82" Components="O" Visible="0">
							<Properties Force="-337.842440550205,807.477204556277,702.860487408268" RelativeVelocity="0.415068333496214,0.0913070399436519,0.109381854710693"/>
						</Atom3d>
						<Atom3d ID="671" HasProperties="1" Mapping="409" Parent="109" UserID="158" DisplayStyle="Line" Hidden="1" XYZ="3.35877955909661,0.0402182049681871,-1.64319620055782" Connections="672" ForcefieldType="h1o" Charge="0.41" Components="H" Visible="0">
							<Properties Force="250.363769193803,-64.553849472764,147.010895816439" RelativeVelocity="-0.540961569339602,1.65670284869544,0.338082547462397"/>
						</Atom3d>
						<Bond ID="672" Mapping="409" Parent="109" Hidden="1" Connects="670,671" Visible="0"/>
						<Atom3d ID="673" HasProperties="1" Mapping="409" Parent="109" UserID="159" DisplayStyle="Line" Hidden="1" XYZ="3.32313991170774,0.0210475090768069,-1.69810720405115" Connections="674" ForcefieldType="h1o" Charge="0.41" Components="H" Visible="0">
							<Properties Force="94.6548619373566,-921.462521330897,-909.101248974063" RelativeVelocity="0.562331368648915,-0.581051780887559,1.79562641343912"/>
						</Atom3d>
						<Bond ID="674" Mapping="409" Parent="109" Hidden="1" Connects="670,673" Visible="0"/>
						<Molecule ID="109" Mapping="409" Parent="2" Children="670,671,672,673,674,2126" Name="Sketch 23" XYZ="0.216927230094662,0.0867708920359872,-0.0433854460179939" Visible="0"/>
						<Atom3d ID="675" HasProperties="1" Mapping="409" Parent="111" UserID="160" DisplayStyle="Line" XYZ="1.21380105493275,-1.04877852352516,0.0904674956245321" Connections="677,679" ForcefieldType="o2*" Charge="-0.82" Components="O" Visible="0">
							<Properties Force="1012.6188228363,337.842886050335,254.851252340343" RelativeVelocity="-0.0418688830266948,0.285432349725849,-0.137574722331857"/>
						</Atom3d>
						<Atom3d ID="676" HasProperties="1" Mapping="409" Parent="111" UserID="161" DisplayStyle="Line" Hidden="1" XYZ="1.25602694951182,-1.05669776374899,0.112287703870577" Connections="677" ForcefieldType="h1o" Charge="0.41" Components="H" Visible="0">
							<Properties Force="-631.786241969244,38.5094429174852,-339.752661100888" RelativeVelocity="0.591982655835063,0.0155415166170986,0.55514588384157"/>
						</Atom3d>
						<Bond ID="677" Mapping="409" Parent="111" Hidden="1" Connects="675,676" Visible="0"/>
						<Atom3d ID="678" HasProperties="1" Mapping="409" Parent="111" UserID="162" DisplayStyle="Line" Hidden="1" XYZ="1.23006107633295,-1.01175387639731,0.0655958904199551" Connections="679" ForcefieldType="h1o" Charge="0.41" Components="H" Visible="0">
							<Properties Force="-353.32254109992,-373.520938765846,142.796404376547" RelativeVelocity="0.550568302225808,0.389768282370688,0.10179643928467"/>
						</Atom3d>
						<Bond ID="679" Mapping="409" Parent="111" Hidden="1" Connects="675,678" Visible="0"/>
						<Molecule ID="111" Mapping="409" Parent="2" Children="675,676,677,678,679,2127" Name="Sketch 23" XYZ="0.216927230094662,0.0867708920359872,-0.0433854460179939" Visible="0"/>
						<Atom3d ID="680" HasProperties="1" Mapping="409" Parent="113" UserID="163" DisplayStyle="Line" XYZ="0.363683364017572,0.3272185142281,4.68176712714067" Connections="682,684" ForcefieldType="o2*" Charge="-0.82" Components="O" Visible="0">
							<Properties Force="466.073450356313,-420.534932822132,-311.327868122878" RelativeVelocity="0.0540013050631074,-0.10217500752665,-0.19125039300157"/>
						</Atom3d>
						<Atom3d ID="681" HasProperties="1" Mapping="409" Parent="113" UserID="164" DisplayStyle="Line" Hidden="1" XYZ="0.328307916507745,0.313694861397636,4.65547426420892" Connections="682" ForcefieldType="h1o" Charge="0.41" Components="H" Visible="0">
							<Properties Force="-102.799709598181,12.5672637235396,-5.7120674353719" RelativeVelocity="0.147199724064687,0.751828443365236,-0.611044727373405"/>
						</Atom3d>
						<Bond ID="682" Mapping="409" Parent="113" Hidden="1" Connects="680,681" Visible="0"/>
						<Atom3d ID="683" HasProperties="1" Mapping="409" Parent="113" UserID="165" DisplayStyle="Line" Hidden="1" XYZ="0.392689526259389,0.290721513818292,4.67125885508683" Connections="684" ForcefieldType="h1o" Charge="0.41" Components="H" Visible="0">
							<Properties Force="-457.393395298699,429.943218844899,225.331933529132" RelativeVelocity="0.367679780757984,-0.987929857159742,0.89257415556458"/>
						</Atom3d>
						<Bond ID="684" Mapping="409" Parent="113" Hidden="1" Connects="680,683" Visible="0"/>
						<Molecule ID="113" Mapping="409" Parent="2" Children="680,681,682,683,684,2128" Name="Sketch 23" XYZ="0.216927230094662,0.0867708920359872,-0.0433854460179939" Visible="0"/>
						<Atom3d ID="685" HasProperties="1" Mapping="409" Parent="115" UserID="166" DisplayStyle="Line" XYZ="1.07491884194938,2.03790437429613,-0.201328756356111" Connections="687,689" ForcefieldType="o2*" Charge="-0.82" Components="O" Visible="0">
							<Properties Force="631.01150351491,411.807202521457,548.237575013749" RelativeVelocity="0.0688911351667973,0.191238579205617,-0.0881725259931886"/>
						</Atom3d>
						<Atom3d ID="686" HasProperties="1" Mapping="409" Parent="115" UserID="167" DisplayStyle="Line" Hidden="1" XYZ="1.10985849106357,2.02480500693553,-0.171688253313342" Connections="687" ForcefieldType="h1o" Charge="0.41" Components="H" Visible="0">
							<Properties Force="-238.093377269232,201.264432729649,-396.41911688903" RelativeVelocity="0.530561012202027,-2.2265129286886,0.00745549324660767"/>
						</Atom3d>
						<Bond ID="687" Mapping="409" Parent="115" Hidden="1" Connects="685,686" Visible="0"/>
						<Atom3d ID="688" HasProperties="1" Mapping="409" Parent="115" UserID="168" DisplayStyle="Line" Hidden="1" XYZ="1.05496939871588,1.99836519591086,-0.203559679316924" Connections="689" ForcefieldType="h1o" Charge="0.41" Components="H" Visible="0">
							<Properties Force="-412.020574293942,-715.790050449886,-202.807480257228" RelativeVelocity="0.0712008807722311,-0.0486970515617952,0.101086354387326"/>
						</Atom3d>
						<Bond ID="689" Mapping="409" Parent="115" Hidden="1" Connects="685,688" Visible="0"/>
						<Molecule ID="115" Mapping="409" Parent="2" Children="685,686,687,688,689,2129" Name="Sketch 23" XYZ="0.216927230094662,0.0867708920359872,-0.0433854460179939" Visible="0"/>
						<Atom3d ID="690" HasProperties="1" Mapping="409" Parent="117" UserID="169" DisplayStyle="Line" XYZ="0.660086040341903,1.99810957983911,2.50878021887618" Connections="692,694" ForcefieldType="o2*" Charge="-0.82" Components="O" Visible="0">
							<Properties Force="509.861287288665,432.259546168166,-878.873551622355" RelativeVelocity="-0.111367003036108,0.0802226419777534,-0.167900079422284"/>
						</Atom3d>
						<Atom3d ID="691" HasProperties="1" Mapping="409" Parent="117" UserID="170" DisplayStyle="Line" Hidden="1" XYZ="0.644406937588232,2.0245510512797,2.47170227566499" Connections="692" ForcefieldType="h1o" Charge="0.41" Components="H" Visible="0">
							<Properties Force="19.9008850017809,-475.6371908491,751.850185167136" RelativeVelocity="-0.348770024535111,-2.25873407442878,-0.975453216303932"/>
						</Atom3d>
						<Bond ID="692" Mapping="409" Parent="117" Hidden="1" Connects="690,691" Visible="0"/>
						<Atom3d ID="693" HasProperties="1" Mapping="409" Parent="117" UserID="171" DisplayStyle="Line" Hidden="1" XYZ="0.624796826595575,1.99031152931654,2.53569309750557" Connections="694" ForcefieldType="h1o" Charge="0.41" Components="H" Visible="0">
							<Properties Force="-609.466660920273,38.3993831236556,99.5017389527933" RelativeVelocity="0.104483186542197,-1.01930097696976,1.31576700776926"/>
						</Atom3d>
						<Bond ID="694" Mapping="409" Parent="117" Hidden="1" Connects="690,693" Visible="0"/>
						<Molecule ID="117" Mapping="409" Parent="2" Children="690,691,692,693,694,2130" Name="Sketch 23" XYZ="0.216927230094662,0.0867708920359872,-0.0433854460179939" Visible="0"/>
						<Atom3d ID="695" HasProperties="1" Mapping="409" Parent="119" UserID="172" DisplayStyle="Line" XYZ="0.761088507310949,0.986265402016478,-2.40343163083074" Connections="697,699" ForcefieldType="o2*" Charge="-0.82" Components="O" Visible="0">
							<Properties Force="422.294191882434,-294.807763185131,-560.448143873459" RelativeVelocity="0.0608048810254283,-0.108617991785485,0.126448268792272"/>
						</Atom3d>
						<Atom3d ID="696" HasProperties="1" Mapping="409" Parent="119" UserID="173" DisplayStyle="Line" Hidden="1" XYZ="0.722666475743098,0.994123399048349,-2.42889276167309" Connections="697" ForcefieldType="h1o" Charge="0.41" Components="H" Visible="0">
							<Properties Force="289.263604538448,-62.5419381031873,5.01441378529863" RelativeVelocity="0.153218001340883,-0.0878201772506426,-0.463556783431917"/>
						</Atom3d>
						<Bond ID="697" Mapping="409" Parent="119" Hidden="1" Connects="695,696" Visible="0"/>
						<Atom3d ID="698" HasProperties="1" Mapping="409" Parent="119" UserID="174" DisplayStyle="Line" Hidden="1" XYZ="0.791941259016479,0.969862756389775,-2.43682224662732" Connections="699" ForcefieldType="h1o" Charge="0.41" Components="H" Visible="0">
							<Properties Force="-790.741751333939,413.538466397832,533.706612299885" RelativeVelocity="0.836761663738958,-0.127544823719317,-0.908093081605039"/>
						</Atom3d>
						<Bond ID="699" Mapping="409" Parent="119" Hidden="1" Connects="695,698" Visible="0"/>
						<Molecule ID="119" Mapping="409" Parent="2" Children="695,696,697,698,699,2131" Name="Sketch 23" XYZ="0.216927230094662,0.0867708920359872,-0.0433854460179939" Visible="0"/>
						<Atom3d ID="700" HasProperties="1" Mapping="409" Parent="121" UserID="175" DisplayStyle="Line" XYZ="0.467465488170824,2.35532445391304,-0.14549582073101" Connections="702,704" ForcefieldType="o2*" Charge="-0.82" Components="O" Visible="0">
							<Properties Force="544.010914873167,-929.756293089108,-619.455879384455" RelativeVelocity="-0.00539838622116782,0.00887805796823301,0.0274742940409169"/>
						</Atom3d>
						<Atom3d ID="701" HasProperties="1" Mapping="409" Parent="121" UserID="176" DisplayStyle="Line" Hidden="1" XYZ="0.487790319955339,2.32252148518428,-0.17785124920209" Connections="702" ForcefieldType="h1o" Charge="0.41" Components="H" Visible="0">
							<Properties Force="-588.790824930127,1017.4812188117,845.60868215879" RelativeVelocity="1.53890932799351,-0.0769549452538842,-0.00743697082563798"/>
						</Atom3d>
						<Bond ID="702" Mapping="409" Parent="121" Hidden="1" Connects="700,701" Visible="0"/>
						<Atom3d ID="703" HasProperties="1" Mapping="409" Parent="121" UserID="177" DisplayStyle="Line" Hidden="1" XYZ="0.424067585602902,2.35575350203777,-0.161011593105407" Connections="704" ForcefieldType="h1o" Charge="0.41" Components="H" Visible="0">
							<Properties Force="-102.691786785117,14.1071537473781,-143.049391669264" RelativeVelocity="-0.0560155845682459,-0.113817556386096,-0.184261204236855"/>
						</Atom3d>
						<Bond ID="704" Mapping="409" Parent="121" Hidden="1" Connects="700,703" Visible="0"/>
						<Molecule ID="121" Mapping="409" Parent="2" Children="700,701,702,703,704,2132" Name="Sketch 23" XYZ="0.216927230094662,0.0867708920359872,-0.0433854460179939" Visible="0"/>
						<Atom3d ID="705" HasProperties="1" Mapping="409" Parent="123" UserID="178" DisplayStyle="Line" XYZ="-2.21742212835139,2.12615899981994,-1.25886100561968" Connections="707,709" ForcefieldType="o2*" Charge="-0.82" Components="O" Visible="0">
							<Properties Force="631.363092158931,521.290337507281,-1066.83412778334" RelativeVelocity="-0.0634556442294078,-0.0238361816668364,0.116801393894938"/>
						</Atom3d>
						<Atom3d ID="706" HasProperties="1" Mapping="409" Parent="123" UserID="179" DisplayStyle="Line" Hidden="1" XYZ="-2.2048421074371,2.10749571847776,-1.22077841912019" Connections="707" ForcefieldType="h1o" Charge="0.41" Components="H" Visible="0">
							<Properties Force="-170.804952024239,-422.779126135302,721.513802523468" RelativeVelocity="-0.0730638167258152,0.445484574284639,-0.100798801519412"/>
						</Atom3d>
						<Bond ID="707" Mapping="409" Parent="123" Hidden="1" Connects="705,706" Visible="0"/>
						<Atom3d ID="708" HasProperties="1" Mapping="409" Parent="123" UserID="180" DisplayStyle="Line" Hidden="1" XYZ="-2.26218169810052,2.13471893775711,-1.25670039252229" Connections="709" ForcefieldType="h1o" Charge="0.41" Components="H" Visible="0">
							<Properties Force="-109.60191321931,-121.353953275717,308.216453392529" RelativeVelocity="0.69515912775348,0.270888052978531,-1.10872016287775"/>
						</Atom3d>
						<Bond ID="709" Mapping="409" Parent="123" Hidden="1" Connects="705,708" Visible="0"/>
						<Molecule ID="123" Mapping="409" Parent="2" Children="705,706,707,708,709,2133" Name="Sketch 23" XYZ="0.698687318823345,0.489139807612784,-0.0433854460179939" Visible="0"/>
						<Atom3d ID="710" HasProperties="1" Mapping="409" Parent="125" UserID="181" DisplayStyle="Line" XYZ="0.862634978899174,0.740218651494906,0.473338424162828" Connections="712,714" ForcefieldType="o2*" Charge="-0.82" Components="O">
							<Properties Force="-327.335537831846,-587.874485733663,513.214836457765" RelativeVelocity="0.0929366284886386,0.0380932241970511,0.105287820320205"/>
						</Atom3d>
						<Atom3d ID="711" HasProperties="1" Mapping="409" Parent="125" UserID="182" DisplayStyle="Line" Hidden="1" XYZ="0.896152533141656,0.713150533378449,0.456446438757049" Connections="712" ForcefieldType="h1o" Charge="0.41" Components="H">
							<Properties Force="86.9677764583642,375.471988476352,-240.770692328109" RelativeVelocity="0.46074196731506,0.0868495852604303,-0.829194321895527"/>
						</Atom3d>
						<Bond ID="712" Mapping="409" Parent="125" Hidden="1" Connects="710,711"/>
						<Atom3d ID="713" HasProperties="1" Mapping="409" Parent="125" UserID="183" DisplayStyle="Line" Hidden="1" XYZ="0.841320771070271,0.704263280227557,0.495069936133959" Connections="714" ForcefieldType="h1o" Charge="0.41" Components="H">
							<Properties Force="-141.751122341825,423.989207597713,-161.572516748388" RelativeVelocity="-0.764102229412572,0.309349678288123,-0.822934657722234"/>
						</Atom3d>
						<Bond ID="714" Mapping="409" Parent="125" Hidden="1" Connects="710,713"/>
						<Molecule ID="125" Mapping="409" Parent="2" Children="710,711,712,713,714,2134" Name="Sketch 23" XYZ="-0.272050238240444,0.312314006148541,-0.0433854460179939"/>
						<Atom3d ID="715" HasProperties="1" Mapping="409" Parent="127" UserID="184" DisplayStyle="Line" XYZ="-0.420249837539224,1.7443119682766,-2.26233196048253" Connections="717,719" ForcefieldType="o2*" Charge="-0.82" Components="O" Visible="0">
							<Properties Force="-29.1453857367121,38.4487791138256,-4.03024785795593" RelativeVelocity="0.0125709063204945,0.00917514550028504,0.354200190034259"/>
						</Atom3d>
						<Atom3d ID="716" HasProperties="1" Mapping="409" Parent="127" UserID="185" DisplayStyle="Line" Hidden="1" XYZ="-0.442296377422873,1.7842178914168,-2.25827504635673" Connections="717" ForcefieldType="h1o" Charge="0.41" Components="H" Visible="0">
							<Properties Force="45.4309941839093,256.997364556018,27.668689995197" RelativeVelocity="0.904681953822884,-0.0224597768344555,-0.977854529818575"/>
						</Atom3d>
						<Bond ID="717" Mapping="409" Parent="127" Hidden="1" Connects="715,716" Visible="0"/>
						<Atom3d ID="718" HasProperties="1" Mapping="409" Parent="127" UserID="186" DisplayStyle="Line" Hidden="1" XYZ="-0.458161948627206,1.71755430737844,-2.2631331654742" Connections="719" ForcefieldType="h1o" Charge="0.41" Components="H" Visible="0">
							<Properties Force="101.686598316183,-157.52470700442,13.3899433302628" RelativeVelocity="-0.497016996633978,0.570816494164224,-0.331453589541267"/>
						</Atom3d>
						<Bond ID="719" Mapping="409" Parent="127" Hidden="1" Connects="715,718" Visible="0"/>
						<Molecule ID="127" Mapping="409" Parent="2" Children="715,716,717,718,719,2135" Name="Sketch 23" XYZ="0.216927230094662,0.0867708920359872,-0.0433854460179939" Visible="0"/>
						<Atom3d ID="720" HasProperties="1" Mapping="409" Parent="129" UserID="187" DisplayStyle="Line" XYZ="-0.869110288949058,2.61983471874344,3.29835196231425" Connections="722,724" ForcefieldType="o2*" Charge="-0.82" Components="O" Visible="0">
							<Properties Force="-327.774700549257,51.4579276827986,-263.290936256808" RelativeVelocity="-0.109111436074,0.00323945044797057,0.218608265469523"/>
						</Atom3d>
						<Atom3d ID="721" HasProperties="1" Mapping="409" Parent="129" UserID="188" DisplayStyle="Line" Hidden="1" XYZ="-0.908172959583378,2.64305646925888,3.28703450308049" Connections="722" ForcefieldType="h1o" Charge="0.41" Components="H" Visible="0">
							<Properties Force="463.157614591637,-298.348348845904,-57.0654463177133" RelativeVelocity="0.495559915688562,-0.69605597395447,0.131621801845854"/>
						</Atom3d>
						<Bond ID="722" Mapping="409" Parent="129" Hidden="1" Connects="720,721" Visible="0"/>
						<Atom3d ID="723" HasProperties="1" Mapping="409" Parent="129" UserID="189" DisplayStyle="Line" Hidden="1" XYZ="-0.855349833865128,2.60112534790293,3.25729536220997" Connections="724" ForcefieldType="h1o" Charge="0.41" Components="H" Visible="0">
							<Properties Force="-143.982408134357,224.810541035353,260.700643503208" RelativeVelocity="-0.0699402173046012,-2.09472863113333,-0.880327017792326"/>
						</Atom3d>
						<Bond ID="724" Mapping="409" Parent="129" Hidden="1" Connects="720,723" Visible="0"/>
						<Molecule ID="129" Mapping="409" Parent="2" Children="720,721,722,723,724,2136" Name="Sketch 23" XYZ="0.216927230094662,0.0867708920359872,-0.0433854460179939" Visible="0"/>
						<Atom3d ID="725" HasProperties="1" Mapping="409" Parent="131" UserID="190" DisplayStyle="Line" XYZ="0.128330343771826,3.15779572055819,0.578546639552268" Connections="727,729" ForcefieldType="o2*" Charge="-0.82" Components="O" Visible="0">
							<Properties Force="195.699377254166,-94.7470927131375,66.5559815580858" RelativeVelocity="-0.143681856822508,0.0374695901840942,-0.145183517706794"/>
						</Atom3d>
						<Atom3d ID="726" HasProperties="1" Mapping="409" Parent="131" UserID="191" DisplayStyle="Line" Hidden="1" XYZ="0.109186460391482,3.14234776977943,0.617533567076923" Connections="727" ForcefieldType="h1o" Charge="0.41" Components="H" Visible="0">
							<Properties Force="83.7830623478285,-35.5168523315564,-101.261779384154" RelativeVelocity="1.00607820729207,-0.433786033967578,0.671444104481006"/>
						</Atom3d>
						<Bond ID="727" Mapping="409" Parent="131" Hidden="1" Connects="725,726" Visible="0"/>
						<Atom3d ID="728" HasProperties="1" Mapping="409" Parent="131" UserID="192" DisplayStyle="Line" Hidden="1" XYZ="0.0963730441951707,3.18465521139512,0.56160108519376" Connections="729" ForcefieldType="h1o" Charge="0.41" Components="H" Visible="0">
							<Properties Force="-203.793109372213,130.858228426368,-46.1924463264586" RelativeVelocity="-1.24091782994952,0.0735878347791026,-1.43465693177714"/>
						</Atom3d>
						<Bond ID="729" Mapping="409" Parent="131" Hidden="1" Connects="725,728" Visible="0"/>
						<Molecule ID="131" Mapping="409" Parent="2" Children="725,726,727,728,729,2137" Name="Sketch 23" XYZ="0.216927230094662,0.0867708920359872,-0.0433854460179939" Visible="0"/>
						<Atom3d ID="730" HasProperties="1" Mapping="409" Parent="133" UserID="193" DisplayStyle="Line" XYZ="-0.765441301037388,3.33553885848391,0.635924064263744" Connections="732,734" ForcefieldType="o2*" Charge="-0.82" Components="O" Visible="0">
							<Properties Force="720.52015448983,111.224671067904,603.88927906795" RelativeVelocity="0.0155647827740954,-0.235523038951511,-0.0370211691512077"/>
						</Atom3d>
						<Atom3d ID="731" HasProperties="1" Mapping="409" Parent="133" UserID="194" DisplayStyle="Line" Hidden="1" XYZ="-0.801565919653628,3.35409548068504,0.618791816726643" Connections="732" ForcefieldType="h1o" Charge="0.41" Components="H" Visible="0">
							<Properties Force="-679.659294217593,213.908785681353,-448.283108154223" RelativeVelocity="0.0185674750105451,0.368723294897417,0.550243455563903"/>
						</Atom3d>
						<Bond ID="732" Mapping="409" Parent="133" Hidden="1" Connects="730,731" Visible="0"/>
						<Atom3d ID="733" HasProperties="1" Mapping="409" Parent="133" UserID="195" DisplayStyle="Line" Hidden="1" XYZ="-0.752866522888452,3.37230686404142,0.661895229280659" Connections="734" ForcefieldType="h1o" Charge="0.41" Components="H" Visible="0">
							<Properties Force="-74.7613388830524,-351.115064590399,-160.134528682034" RelativeVelocity="-0.489456455461417,-0.628195396456168,-0.917251621273763"/>
						</Atom3d>
						<Bond ID="734" Mapping="409" Parent="133" Hidden="1" Connects="730,733" Visible="0"/>
						<Molecule ID="133" Mapping="409" Parent="2" Children="730,731,732,733,734,2138" Name="Sketch 23" XYZ="0.216927230094662,0.0867708920359872,-0.0433854460179939" Visible="0"/>
						<Atom3d ID="735" HasProperties="1" Mapping="409" Parent="135" UserID="196" DisplayStyle="Line" XYZ="0.316580095250891,0.519875813277686,0.768958895245988" Connections="737,739" ForcefieldType="o2*" Charge="-0.82" Components="O">
							<Properties Force="-504.895404537866,541.905326009213,-61.2655118836044" RelativeVelocity="0.0366909787428897,0.0290285412269874,0.337958807911678"/>
						</Atom3d>
						<Atom3d ID="736" HasProperties="1" Mapping="409" Parent="135" UserID="197" DisplayStyle="Line" Hidden="1" XYZ="0.268791894594095,0.523302581453567,0.772025922907782" Connections="737" ForcefieldType="h1o" Charge="0.41" Components="H">
							<Properties Force="774.483813539014,-171.415645287637,-4.09172463486401" RelativeVelocity="0.43560011170304,-0.7860633009498,-0.064368158499318"/>
						</Atom3d>
						<Bond ID="737" Mapping="409" Parent="135" Hidden="1" Connects="735,736"/>
						<Atom3d ID="738" HasProperties="1" Mapping="409" Parent="135" UserID="198" DisplayStyle="Line" Hidden="1" XYZ="0.326007762908812,0.565372112792847,0.772764464499228" Connections="739" ForcefieldType="h1o" Charge="0.41" Components="H">
							<Properties Force="16.1764725928867,-364.543510638853,87.2377312503233" RelativeVelocity="1.18032842593285,-1.14501452477571,1.20233797945258"/>
						</Atom3d>
						<Bond ID="739" Mapping="409" Parent="135" Hidden="1" Connects="735,738"/>
						<Molecule ID="135" Mapping="409" Parent="2" Children="735,736,737,738,739,2139" Name="Sketch 23" XYZ="0.216927230094662,0.0867708920359872,-0.0433854460179939"/>
						<Atom3d ID="740" HasProperties="1" Mapping="409" Parent="137" UserID="199" DisplayStyle="Line" XYZ="1.20133700111591,-0.932911942207443,-2.26502571857451" Connections="742,744" ForcefieldType="o2*" Charge="-0.82" Components="O" Visible="0">
							<Properties Force="8.18890011437922,177.415784536138,-858.420260739099" RelativeVelocity="-0.169659413771328,0.172680746392724,-0.228460306161603"/>
						</Atom3d>
						<Atom3d ID="741" HasProperties="1" Mapping="409" Parent="137" UserID="200" DisplayStyle="Line" Hidden="1" XYZ="1.17557787216382,-0.942378416743963,-2.22942565564054" Connections="742" ForcefieldType="h1o" Charge="0.41" Components="H" Visible="0">
							<Properties Force="-220.34545497845,-90.7448179178207,327.583674855628" RelativeVelocity="0.60121573912986,-0.199383841720253,-0.678480647837123"/>
						</Atom3d>
						<Bond ID="742" Mapping="409" Parent="137" Hidden="1" Connects="740,741" Visible="0"/>
						<Atom3d ID="743" HasProperties="1" Mapping="409" Parent="137" UserID="201" DisplayStyle="Line" Hidden="1" XYZ="1.16783412786422,-0.926712847736543,-2.29868589416248" Connections="744" ForcefieldType="h1o" Charge="0.41" Components="H" Visible="0">
							<Properties Force="410.717376278988,-106.560158666219,501.922355644498" RelativeVelocity="1.58940235515299,0.21770337814366,1.93716056385644"/>
						</Atom3d>
						<Bond ID="744" Mapping="409" Parent="137" Hidden="1" Connects="740,743" Visible="0"/>
						<Molecule ID="137" Mapping="409" Parent="2" Children="740,741,742,743,744,2140" Name="Sketch 23" XYZ="0.216927230094662,0.0867708920359872,-0.0433854460179939" Visible="0"/>
						<Atom3d ID="745" HasProperties="1" Mapping="409" Parent="139" UserID="202" DisplayStyle="Line" XYZ="2.67789163466566,0.190930344538114,2.91636985101054" Connections="747,749" ForcefieldType="o2*" Charge="-0.82" Components="O" Visible="0">
							<Properties Force="-143.150491628465,247.68626290286,-82.4796183689586" RelativeVelocity="0.0662032153687757,-0.175481068510684,-0.0625557760121624"/>
						</Atom3d>
						<Atom3d ID="746" HasProperties="1" Mapping="409" Parent="139" UserID="203" DisplayStyle="Line" Hidden="1" XYZ="2.63623117758146,0.211507143840295,2.90882397991748" Connections="747" ForcefieldType="h1o" Charge="0.41" Components="H" Visible="0">
							<Properties Force="349.949708323067,-171.811500653583,93.2540359941196" RelativeVelocity="-0.403011306258078,-1.41863560707856,0.851582684986433"/>
						</Atom3d>
						<Bond ID="747" Mapping="409" Parent="139" Hidden="1" Connects="745,746" Visible="0"/>
						<Atom3d ID="748" HasProperties="1" Mapping="409" Parent="139" UserID="204" DisplayStyle="Line" Hidden="1" XYZ="2.70324170441844,0.208226832724093,2.88173253348517" Connections="749" ForcefieldType="h1o" Charge="0.41" Components="H" Visible="0">
							<Properties Force="-178.604356905767,-3.23851846766629,150.143161768781" RelativeVelocity="0.172701989735074,-0.0777545645293996,1.41125823125964"/>
						</Atom3d>
						<Bond ID="749" Mapping="409" Parent="139" Hidden="1" Connects="745,748" Visible="0"/>
						<Molecule ID="139" Mapping="409" Parent="2" Children="745,746,747,748,749,2141" Name="Sketch 23" XYZ="0.216927230094662,0.0867708920359872,-0.0433854460179939" Visible="0"/>
						<Atom3d ID="750" HasProperties="1" Mapping="409" Parent="141" UserID="205" DisplayStyle="Line" XYZ="0.249270862457037,-1.85167355598155,0.182894811443971" Connections="752,754" ForcefieldType="o2*" Charge="-0.82" Components="O" Visible="0">
							<Properties Force="-323.515399443267,-278.663550166724,12.9806916307912" RelativeVelocity="-0.287231468316501,-0.142662681352813,0.224778347588544"/>
						</Atom3d>
						<Atom3d ID="751" HasProperties="1" Mapping="409" Parent="141" UserID="206" DisplayStyle="Line" Hidden="1" XYZ="0.255217429266548,-1.89196316668653,0.204839484822648" Connections="752" ForcefieldType="h1o" Charge="0.41" Components="H" Visible="0">
							<Properties Force="-100.515575341505,365.121707409417,-118.12235437821" RelativeVelocity="-0.907110690544205,-0.76443161466043,-0.367841546196231"/>
						</Atom3d>
						<Bond ID="752" Mapping="409" Parent="141" Hidden="1" Connects="750,751" Visible="0"/>
						<Atom3d ID="753" HasProperties="1" Mapping="409" Parent="141" UserID="207" DisplayStyle="Line" Hidden="1" XYZ="0.203353131306485,-1.84372604574058,0.188790727422059" Connections="754" ForcefieldType="h1o" Charge="0.41" Components="H" Visible="0">
							<Properties Force="312.248484853968,-53.9507014262508,97.1253405145352" RelativeVelocity="0.284046289143664,-0.261433043957564,-0.433778056790274"/>
						</Atom3d>
						<Bond ID="754" Mapping="409" Parent="141" Hidden="1" Connects="750,753" Visible="0"/>
						<Molecule ID="141" Mapping="409" Parent="2" Children="750,751,752,753,754,2142" Name="Sketch 23" XYZ="0.216927230094662,0.0867708920359872,-0.0433854460179939" Visible="0"/>
						<Atom3d ID="755" HasProperties="1" Mapping="409" Parent="143" UserID="208" DisplayStyle="Line" XYZ="0.746698207664731,0.143678418277486,0.0262242783248502" Connections="757,759" ForcefieldType="o2*" Charge="-0.82" Components="O">
							<Properties Force="-395.590012412228,849.128326745207,12.7711717943741" RelativeVelocity="-0.0247375560782176,0.301295086536307,0.454460946989155"/>
						</Atom3d>
						<Atom3d ID="756" HasProperties="1" Mapping="409" Parent="143" UserID="209" DisplayStyle="Line" Hidden="1" XYZ="0.722053215755434,0.178807343180127,0.00458087726494837" Connections="757" ForcefieldType="h1o" Charge="0.41" Components="H">
							<Properties Force="422.855299216158,-779.407219317821,155.55352606346" RelativeVelocity="-0.00787749689386799,-0.00967027300477297,0.124706306163887"/>
						</Atom3d>
						<Bond ID="757" Mapping="409" Parent="143" Hidden="1" Connects="755,756"/>
						<Atom3d ID="758" HasProperties="1" Mapping="409" Parent="143" UserID="210" DisplayStyle="Line" Hidden="1" XYZ="0.74664706053356,0.109880225988323,-0.00533268142380294" Connections="759" ForcefieldType="h1o" Charge="0.41" Components="H">
							<Properties Force="-123.355549134951,55.4985908492764,-10.0691336727091" RelativeVelocity="0.220507104327726,0.216924042975858,0.581584831198383"/>
						</Atom3d>
						<Bond ID="759" Mapping="409" Parent="143" Hidden="1" Connects="755,758"/>
						<Molecule ID="143" Mapping="409" Parent="2" Children="755,756,757,758,759,2143" Name="Sketch 23" XYZ="0.216927230094662,0.0867708920359872,-0.0433854460179939"/>
						<Atom3d ID="760" HasProperties="1" Mapping="409" Parent="145" UserID="211" DisplayStyle="Line" XYZ="-1.96959074368488,-1.03145729114697,0.983664480393826" Connections="762,764" ForcefieldType="o2*" Charge="-0.82" Components="O" Visible="0">
							<Properties Force="-43.9351068212967,170.637482875258,-666.427912334723" RelativeVelocity="0.145865244147508,0.0360341617819531,0.140782306350305"/>
						</Atom3d>
						<Atom3d ID="761" HasProperties="1" Mapping="409" Parent="145" UserID="212" DisplayStyle="Line" Hidden="1" XYZ="-1.98109290999016,-1.05398563900702,0.944251586534428" Connections="762" ForcefieldType="h1o" Charge="0.41" Components="H" Visible="0">
							<Properties Force="-13.0872691098625,164.769204274677,402.674075303673" RelativeVelocity="-1.31922977012731,0.742918441264661,0.325698808665795"/>
						</Atom3d>
						<Bond ID="762" Mapping="409" Parent="145" Hidden="1" Connects="760,761" Visible="0"/>
						<Atom3d ID="763" HasProperties="1" Mapping="409" Parent="145" UserID="213" DisplayStyle="Line" Hidden="1" XYZ="-1.96275462734958,-0.988693205026333,0.964882357600496" Connections="764" ForcefieldType="h1o" Charge="0.41" Components="H" Visible="0">
							<Properties Force="33.2604789788816,-315.502211067385,299.449853509634" RelativeVelocity="-0.443437265260989,-0.079476841808139,0.361161698454012"/>
						</Atom3d>
						<Bond ID="764" Mapping="409" Parent="145" Hidden="1" Connects="760,763" Visible="0"/>
						<Molecule ID="145" Mapping="409" Parent="2" Children="760,761,762,763,764,2144" Name="Sketch 23" XYZ="0.40530084533959,0.0624122353519765,-0.0433854460179939" Visible="0"/>
						<Atom3d ID="765" HasProperties="1" Mapping="409" Parent="147" UserID="214" DisplayStyle="Line" XYZ="1.83175108686741,-1.15433239008648,-1.29159103899373" Connections="767,769" ForcefieldType="o2*" Charge="-0.82" Components="O" Visible="0">
							<Properties Force="-164.622376376787,-352.826716847196,-536.325760269049" RelativeVelocity="-0.0366920467614976,0.0636273165303916,-0.0208523908688165"/>
						</Atom3d>
						<Atom3d ID="766" HasProperties="1" Mapping="409" Parent="147" UserID="215" DisplayStyle="Line" Hidden="1" XYZ="1.78754727636674,-1.16719479968502,-1.28924269892265" Connections="767" ForcefieldType="h1o" Charge="0.41" Components="H" Visible="0">
							<Properties Force="-84.1590910531459,152.972255675046,188.214912481798" RelativeVelocity="-0.437422456714529,-0.596401575424792,0.959080019221637"/>
						</Atom3d>
						<Bond ID="767" Mapping="409" Parent="147" Hidden="1" Connects="765,766" Visible="0"/>
						<Atom3d ID="768" HasProperties="1" Mapping="409" Parent="147" UserID="216" DisplayStyle="Line" Hidden="1" XYZ="1.84217853874038,-1.18051516427664,-1.32875994758238" Connections="769" ForcefieldType="h1o" Charge="0.41" Components="H" Visible="0">
							<Properties Force="129.219973888175,221.880620561736,136.251266655913" RelativeVelocity="0.119851434294039,-0.409128813782379,-0.0145889645259975"/>
						</Atom3d>
						<Bond ID="769" Mapping="409" Parent="147" Hidden="1" Connects="765,768" Visible="0"/>
						<Molecule ID="147" Mapping="409" Parent="2" Children="765,766,767,768,769,2145" Name="Sketch 23" XYZ="0.216927230094662,0.0867708920359872,-0.0433854460179939" Visible="0"/>
						<Atom3d ID="770" HasProperties="1" Mapping="409" Parent="149" UserID="217" DisplayStyle="Line" XYZ="1.17328575510959,0.535532017440726,2.036743954971" Connections="772,774" ForcefieldType="o2*" Charge="-0.82" Components="O" Visible="0">
							<Properties Force="-20.7934705450281,947.286307279693,-209.233767956244" RelativeVelocity="-0.118986722914985,0.251318961470647,-0.0769993230732233"/>
						</Atom3d>
						<Atom3d ID="771" HasProperties="1" Mapping="409" Parent="149" UserID="218" DisplayStyle="Line" Hidden="1" XYZ="1.13001094835999,0.53544868564955,2.01894461465021" Connections="772" ForcefieldType="h1o" Charge="0.41" Components="H" Visible="0">
							<Properties Force="203.232173236828,-74.9063421048954,136.32703876666" RelativeVelocity="-1.11221879144425,-1.07522592357472,-0.564697153574845"/>
						</Atom3d>
						<Bond ID="772" Mapping="409" Parent="149" Hidden="1" Connects="770,771" Visible="0"/>
						<Atom3d ID="773" HasProperties="1" Mapping="409" Parent="149" UserID="219" DisplayStyle="Line" Hidden="1" XYZ="1.18190083606643,0.582415203908325,2.03366816084354" Connections="774" ForcefieldType="h1o" Charge="0.41" Components="H" Visible="0">
							<Properties Force="-214.462123979075,-748.240290125135,115.124619698371" RelativeVelocity="0.678733343097788,0.627567854150243,-1.07180260769908"/>
						</Atom3d>
						<Bond ID="774" Mapping="409" Parent="149" Hidden="1" Connects="770,773" Visible="0"/>
						<Molecule ID="149" Mapping="409" Parent="2" Children="770,771,772,773,774,2146" Name="Sketch 23" XYZ="0.216927230094662,0.0867708920359872,-0.0433854460179939" Visible="0"/>
						<Atom3d ID="775" HasProperties="1" Mapping="409" Parent="151" UserID="220" DisplayStyle="Line" XYZ="-0.562320180124876,2.05495705010317,0.134495730234837" Connections="777,779" ForcefieldType="o2*" Charge="-0.82" Components="O" Visible="0">
							<Properties Force="408.802818287258,91.1403643565314,755.138137905045" RelativeVelocity="-0.216463326211798,0.0219937631992918,0.239491384625756"/>
						</Atom3d>
						<Atom3d ID="776" HasProperties="1" Mapping="409" Parent="151" UserID="221" DisplayStyle="Line" Hidden="1" XYZ="-0.520898117375307,2.03501603606356,0.125466487587268" Connections="777" ForcefieldType="h1o" Charge="0.41" Components="H" Visible="0">
							<Properties Force="-164.598707930101,120.770234734723,-112.968331607057" RelativeVelocity="-1.34534464194853,-0.375366765141674,-1.13243763921795"/>
						</Atom3d>
						<Bond ID="777" Mapping="409" Parent="151" Hidden="1" Connects="775,776" Visible="0"/>
						<Atom3d ID="778" HasProperties="1" Mapping="409" Parent="151" UserID="222" DisplayStyle="Line" Hidden="1" XYZ="-0.550468132438615,2.07417632087581,0.176151965369693" Connections="779" ForcefieldType="h1o" Charge="0.41" Components="H" Visible="0">
							<Properties Force="-237.660100237548,-252.294011441088,-662.618589169885" RelativeVelocity="-0.403600708125918,0.803116933149107,0.196094870573256"/>
						</Atom3d>
						<Bond ID="779" Mapping="409" Parent="151" Hidden="1" Connects="775,778" Visible="0"/>
						<Molecule ID="151" Mapping="409" Parent="2" Children="775,776,777,778,779,2147" Name="Sketch 23" XYZ="0.216927230094662,0.0867708920359872,-0.0433854460179939" Visible="0"/>
						<Atom3d ID="780" HasProperties="1" Mapping="409" Parent="153" UserID="223" DisplayStyle="Line" XYZ="-1.21698182396399,0.607452877712474,1.6935411308828" Connections="782,784" ForcefieldType="o2*" Charge="-0.82" Components="O" Visible="0">
							<Properties Force="-275.921987322411,740.748907591154,-223.765679574669" RelativeVelocity="0.167975255809782,0.0899420835624341,-0.36881526351585"/>
						</Atom3d>
						<Atom3d ID="781" HasProperties="1" Mapping="409" Parent="153" UserID="224" DisplayStyle="Line" Hidden="1" XYZ="-1.24408593577748,0.572774290416582,1.70155257154681" Connections="782" ForcefieldType="h1o" Charge="0.41" Components="H" Visible="0">
							<Properties Force="-135.516986897678,-666.512126743061,221.065959307946" RelativeVelocity="-1.63989369116401,0.146762543416099,0.0351664779167951"/>
						</Atom3d>
						<Bond ID="782" Mapping="409" Parent="153" Hidden="1" Connects="780,781" Visible="0"/>
						<Atom3d ID="783" HasProperties="1" Mapping="409" Parent="153" UserID="225" DisplayStyle="Line" Hidden="1" XYZ="-1.25231639954756,0.637485476161738,1.70070845631083" Connections="784" ForcefieldType="h1o" Charge="0.41" Components="H" Visible="0">
							<Properties Force="390.823446074459,20.6168170607747,-103.446369848689" RelativeVelocity="2.06202325382708,-0.889943029707931,1.10843013534983"/>
						</Atom3d>
						<Bond ID="784" Mapping="409" Parent="153" Hidden="1" Connects="780,783" Visible="0"/>
						<Molecule ID="153" Mapping="409" Parent="2" Children="780,781,782,783,784,2148" Name="Sketch 23" XYZ="0.216927230094662,0.0867708920359872,-0.0433854460179939" Visible="0"/>
						<Atom3d ID="785" HasProperties="1" Mapping="409" Parent="155" UserID="226" DisplayStyle="Line" XYZ="2.47879525003455,1.82735278932085,1.88658566665844" Connections="787,789" ForcefieldType="o2*" Charge="-0.82" Components="O" Visible="0">
							<Properties Force="130.966550403036,50.0352786071534,203.429559256352" RelativeVelocity="0.269553470602217,-0.161570945057008,0.0650826376573125"/>
						</Atom3d>
						<Atom3d ID="786" HasProperties="1" Mapping="409" Parent="155" UserID="227" DisplayStyle="Line" Hidden="1" XYZ="2.52433767164051,1.81889551107793,1.89503646992593" Connections="787" ForcefieldType="h1o" Charge="0.41" Components="H" Visible="0">
							<Properties Force="-326.219974514679,-84.8232186936928,112.843107730145" RelativeVelocity="0.673744000635679,-0.216887409728828,-0.764208731138055"/>
						</Atom3d>
						<Bond ID="787" Mapping="409" Parent="155" Hidden="1" Connects="785,786" Visible="0"/>
						<Atom3d ID="788" HasProperties="1" Mapping="409" Parent="155" UserID="228" DisplayStyle="Line" Hidden="1" XYZ="2.48702520330238,1.84389708142967,1.84509974158151" Connections="789" ForcefieldType="h1o" Charge="0.41" Components="H" Visible="0">
							<Properties Force="-85.1712624047361,39.8284172585476,-307.517923792639" RelativeVelocity="1.1300917417277,0.564345426460558,0.413274377040258"/>
						</Atom3d>
						<Bond ID="789" Mapping="409" Parent="155" Hidden="1" Connects="785,788" Visible="0"/>
						<Molecule ID="155" Mapping="409" Parent="2" Children="785,786,787,788,789,2149" Name="Sketch 23" XYZ="0.370296546731134,0.427792080574169,-0.0433854460179939" Visible="0"/>
						<Atom3d ID="790" HasProperties="1" Mapping="409" Parent="157" UserID="229" DisplayStyle="Line" XYZ="-3.43819520987167,-0.737474094885492,-2.0662997045484" Connections="792,794" ForcefieldType="o2*" Charge="-0.82" Components="O" Visible="0">
							<Properties Force="112.774790489015,710.455887827223,-157.430143323195" RelativeVelocity="0.201871587014846,0.154171129986521,-0.085559933905588"/>
						</Atom3d>
						<Atom3d ID="791" HasProperties="1" Mapping="409" Parent="157" UserID="230" DisplayStyle="Line" Hidden="1" XYZ="-3.4832847674174,-0.73697393142149,-2.05888436735778" Connections="792" ForcefieldType="h1o" Charge="0.41" Components="H" Visible="0">
							<Properties Force="-185.085033412559,-191.396890706171,167.764666639927" RelativeVelocity="0.899977109839867,1.32976760372608,-1.38206133371348"/>
						</Atom3d>
						<Bond ID="792" Mapping="409" Parent="157" Hidden="1" Connects="790,791" Visible="0"/>
						<Atom3d ID="793" HasProperties="1" Mapping="409" Parent="157" UserID="231" DisplayStyle="Line" Hidden="1" XYZ="-3.43446500773168,-0.690233904861893,-2.06488888183682" Connections="794" ForcefieldType="h1o" Charge="0.41" Components="H" Visible="0">
							<Properties Force="131.146543826509,-511.549282159972,80.0645846692007" RelativeVelocity="-0.196878259337603,-0.948108372634973,-0.143480514960596"/>
						</Atom3d>
						<Bond ID="794" Mapping="409" Parent="157" Hidden="1" Connects="790,793" Visible="0"/>
						<Molecule ID="157" Mapping="409" Parent="2" Children="790,791,792,793,794,2150" Name="Sketch 23" XYZ="0.216927230094662,0.0867708920359872,-0.0433854460179939" Visible="0"/>
						<Atom3d ID="795" HasProperties="1" Mapping="409" Parent="159" UserID="232" DisplayStyle="Line" XYZ="0.865776636330329,1.15321884883574,1.93833477621032" Connections="797,799" ForcefieldType="o2*" Charge="-0.82" Components="O" Visible="0">
							<Properties Force="202.710402317359,-3.74757932255428,-1325.04282760092" RelativeVelocity="-0.205048405885197,-0.127063063571546,0.0457920918502319"/>
						</Atom3d>
						<Atom3d ID="796" HasProperties="1" Mapping="409" Parent="159" UserID="233" DisplayStyle="Line" Hidden="1" XYZ="0.894077320868775,1.11867685187551,1.92414749150387" Connections="797" ForcefieldType="h1o" Charge="0.41" Components="H" Visible="0">
							<Properties Force="-217.505230101617,149.805557033392,177.725187877483" RelativeVelocity="0.431862083841512,1.08731595487371,0.525896491250068"/>
						</Atom3d>
						<Bond ID="797" Mapping="409" Parent="159" Hidden="1" Connects="795,796" Visible="0"/>
						<Atom3d ID="798" HasProperties="1" Mapping="409" Parent="159" UserID="234" DisplayStyle="Line" Hidden="1" XYZ="0.871479816437727,1.14957359809847,1.98180503622611" Connections="799" ForcefieldType="h1o" Charge="0.41" Components="H" Visible="0">
							<Properties Force="49.287293684791,-157.858997088383,1023.43442602166" RelativeVelocity="0.717476341607646,-0.428668619480508,-0.144699324502127"/>
						</Atom3d>
						<Bond ID="799" Mapping="409" Parent="159" Hidden="1" Connects="795,798" Visible="0"/>
						<Molecule ID="159" Mapping="409" Parent="2" Children="795,796,797,798,799,2151" Name="Sketch 23" XYZ="0.216927230094662,0.0867708920359872,-0.0433854460179939" Visible="0"/>
						<Atom3d ID="800" HasProperties="1" Mapping="409" Parent="161" UserID="235" DisplayStyle="Line" XYZ="1.62719480831588,-0.00742520157345141,-0.994661890473642" Connections="802,804" ForcefieldType="o2*" Charge="-0.82" Components="O" Visible="0">
							<Properties Force="-1236.41955710258,-795.361414192283,20.6649891644215" RelativeVelocity="0.0322086995964559,0.218493500271274,-0.208637243314552"/>
						</Atom3d>
						<Atom3d ID="801" HasProperties="1" Mapping="409" Parent="161" UserID="236" DisplayStyle="Line" Hidden="1" XYZ="1.59222783370579,-0.0418200803331588,-0.987315115071146" Connections="802" ForcefieldType="h1o" Charge="0.41" Components="H" Visible="0">
							<Properties Force="925.072327341734,751.324863630327,-84.0897110886031" RelativeVelocity="0.94757303292112,1.78813523429913,-0.285056848285662"/>
						</Atom3d>
						<Bond ID="802" Mapping="409" Parent="161" Hidden="1" Connects="800,801" Visible="0"/>
						<Atom3d ID="803" HasProperties="1" Mapping="409" Parent="161" UserID="237" DisplayStyle="Line" Hidden="1" XYZ="1.59810194474554,0.0182831040542733,-1.02167110467741" Connections="804" ForcefieldType="h1o" Charge="0.41" Components="H" Visible="0">
							<Properties Force="410.069559311022,70.457405558356,171.188910476621" RelativeVelocity="0.380509088334794,-0.96848854426574,0.0949156079135804"/>
						</Atom3d>
						<Bond ID="804" Mapping="409" Parent="161" Hidden="1" Connects="800,803" Visible="0"/>
						<Molecule ID="161" Mapping="409" Parent="2" Children="800,801,802,803,804,2152" Name="Sketch 23" XYZ="-0.325458868972628,-0.104850540544897,-0.0433854460179939" Visible="0"/>
						<Atom3d ID="805" HasProperties="1" Mapping="409" Parent="163" UserID="238" DisplayStyle="Line" XYZ="0.179368097529757,-0.637073395919336,1.7980999663282" Connections="807,809" ForcefieldType="o2*" Charge="-0.82" Components="O" Visible="0">
							<Properties Force="-128.485015966877,-748.829379569161,293.484233518754" RelativeVelocity="-0.103374716292242,-0.0565991751872408,0.0504144751683666"/>
						</Atom3d>
						<Atom3d ID="806" HasProperties="1" Mapping="409" Parent="163" UserID="239" DisplayStyle="Line" Hidden="1" XYZ="0.171446789519126,-0.651272239249663,1.84147573049574" Connections="807" ForcefieldType="h1o" Charge="0.41" Components="H" Visible="0">
							<Properties Force="28.7331220005378,108.139488357102,-42.9697792239547" RelativeVelocity="0.350482509123651,0.876410807522653,-0.266191702770963"/>
						</Atom3d>
						<Bond ID="807" Mapping="409" Parent="163" Hidden="1" Connects="805,806" Visible="0"/>
						<Atom3d ID="808" HasProperties="1" Mapping="409" Parent="163" UserID="240" DisplayStyle="Line" Hidden="1" XYZ="0.169433925729893,-0.680977157087121,1.77984384772089" Connections="809" ForcefieldType="h1o" Charge="0.41" Components="H" Visible="0">
							<Properties Force="209.003264156209,720.383781429799,60.574005940853" RelativeVelocity="-0.712406568511548,0.361119874360645,-0.100658920965239"/>
						</Atom3d>
						<Bond ID="809" Mapping="409" Parent="163" Hidden="1" Connects="805,808" Visible="0"/>
						<Molecule ID="163" Mapping="409" Parent="2" Children="805,806,807,808,809,2153" Name="Sketch 23" XYZ="-0.0699636092606214,-0.180272155073277,-0.0433854460179939" Visible="0"/>
						<Atom3d ID="810" HasProperties="1" Mapping="409" Parent="165" UserID="241" DisplayStyle="Line" XYZ="2.14421041763688,2.89273311050694,0.602537045196875" Connections="812,814" ForcefieldType="o2*" Charge="-0.82" Components="O" Visible="0">
							<Properties Force="-447.152310036827,-763.504620343772,-94.3924226909344" RelativeVelocity="-0.278292760837823,-0.114654507984897,-0.216644591248465"/>
						</Atom3d>
						<Atom3d ID="811" HasProperties="1" Mapping="409" Parent="165" UserID="242" DisplayStyle="Line" Hidden="1" XYZ="2.10195134013817,2.87360981257485,0.613635753514412" Connections="812" ForcefieldType="h1o" Charge="0.41" Components="H" Visible="0">
							<Properties Force="407.973204295208,350.767398525238,-113.359750420569" RelativeVelocity="0.409421651460404,-0.344132584911066,-0.359967306622044"/>
						</Atom3d>
						<Bond ID="812" Mapping="409" Parent="165" Hidden="1" Connects="810,811" Visible="0"/>
						<Atom3d ID="813" HasProperties="1" Mapping="409" Parent="165" UserID="243" DisplayStyle="Line" Hidden="1" XYZ="2.16354502439206,2.85506249861328,0.583326173659691" Connections="814" ForcefieldType="h1o" Charge="0.41" Components="H" Visible="0">
							<Properties Force="-111.799744876708,324.746721592845,98.0806835777129" RelativeVelocity="-0.335149003629636,1.17502637029608,-1.10510068377605"/>
						</Atom3d>
						<Bond ID="814" Mapping="409" Parent="165" Hidden="1" Connects="810,813" Visible="0"/>
						<Molecule ID="165" Mapping="409" Parent="2" Children="810,811,812,813,814,2154" Name="Sketch 23" XYZ="0.357666132419896,0.110227375903693,-0.0433854460179939" Visible="0"/>
						<Atom3d ID="815" HasProperties="1" Mapping="409" Parent="167" UserID="244" DisplayStyle="Line" XYZ="0.547446198966892,0.605333289944867,0.976633714237966" Connections="817,819" ForcefieldType="o2*" Charge="-0.82" Components="O">
							<Properties Force="149.584316953383,-176.952910191297,-361.983336657919" RelativeVelocity="0.00467517657526044,0.105279187877841,0.0275857292961929"/>
						</Atom3d>
						<Atom3d ID="816" HasProperties="1" Mapping="409" Parent="167" UserID="245" DisplayStyle="Line" Hidden="1" XYZ="0.566017728468633,0.628322699953139,1.01031687190464" Connections="817" ForcefieldType="h1o" Charge="0.41" Components="H">
							<Properties Force="38.1289697716958,294.390723519651,378.150776571442" RelativeVelocity="-0.392678974433342,1.10937209640013,-0.988566181982838"/>
						</Atom3d>
						<Bond ID="817" Mapping="409" Parent="167" Hidden="1" Connects="815,816"/>
						<Atom3d ID="818" HasProperties="1" Mapping="409" Parent="167" UserID="246" DisplayStyle="Line" Hidden="1" XYZ="0.586008447479981,0.59713364009945,0.952610803166401" Connections="819" ForcefieldType="h1o" Charge="0.41" Components="H">
							<Properties Force="-223.362208701963,-74.7113798904468,-39.332783559779" RelativeVelocity="-0.411864307818125,1.12092411106387,-0.252448979115077"/>
						</Atom3d>
						<Bond ID="819" Mapping="409" Parent="167" Hidden="1" Connects="815,818"/>
						<Molecule ID="167" Mapping="409" Parent="2" Children="815,816,817,818,819,2155" Name="Sketch 23" XYZ="0.216927230094662,0.0867708920359872,-0.0433854460179939"/>
						<Atom3d ID="820" HasProperties="1" Mapping="409" Parent="169" UserID="247" DisplayStyle="Line" XYZ="-0.452232028256998,-0.224126408753436,0.0311004528306792" Connections="822,824" ForcefieldType="o2*" Charge="-0.82" Components="O" Visible="0">
							<Properties Force="232.48839717425,-238.328177997531,482.050516709823" RelativeVelocity="-0.0757565692843999,0.247611598062811,0.0446498060620894"/>
						</Atom3d>
						<Atom3d ID="821" HasProperties="1" Mapping="409" Parent="169" UserID="248" DisplayStyle="Line" Hidden="1" XYZ="-0.481531871136147,-0.210362738689766,-0.000462510147332236" Connections="822" ForcefieldType="h1o" Charge="0.41" Components="H" Visible="0">
							<Properties Force="-253.219581811442,-154.278777777875,-35.2332042387131" RelativeVelocity="0.906530515028231,-0.214577983408955,0.647269865832392"/>
						</Atom3d>
						<Bond ID="822" Mapping="409" Parent="169" Hidden="1" Connects="820,821" Visible="0"/>
						<Atom3d ID="823" HasProperties="1" Mapping="409" Parent="169" UserID="249" DisplayStyle="Line" Hidden="1" XYZ="-0.476079552228863,-0.253109276729201,0.0599782244712011" Connections="824" ForcefieldType="h1o" Charge="0.41" Components="H" Visible="0">
							<Properties Force="129.30233673352,299.934956498524,-430.87491895602" RelativeVelocity="-1.19114427390425,1.46396559359278,2.12363831838332"/>
						</Atom3d>
						<Bond ID="824" Mapping="409" Parent="169" Hidden="1" Connects="820,823" Visible="0"/>
						<Molecule ID="169" Mapping="409" Parent="2" Children="820,821,822,823,824,2156" Name="Sketch 23" XYZ="0.216927230094662,0.0867708920359872,-0.0433854460179939" Visible="0"/>
						<Atom3d ID="825" HasProperties="1" Mapping="409" Parent="171" UserID="250" DisplayStyle="Line" XYZ="4.09762907911617,4.06713840450331,1.28201322475044" Connections="827,829" ForcefieldType="o2*" Charge="-0.82" Components="O" Visible="0">
							<Properties Force="-569.285197640902,70.9074984559438,28.5930983574086" RelativeVelocity="0.28880580291826,0.116704883822462,0.171805004250047"/>
						</Atom3d>
						<Atom3d ID="826" HasProperties="1" Mapping="409" Parent="171" UserID="251" DisplayStyle="Line" Hidden="1" XYZ="4.11611296807156,4.07658395617927,1.3227171146687" Connections="827" ForcefieldType="h1o" Charge="0.41" Components="H" Visible="0">
							<Properties Force="232.747648410842,77.9221509796473,140.512232675811" RelativeVelocity="-0.196942849041049,0.743447576348645,0.451649588006179"/>
						</Atom3d>
						<Bond ID="827" Mapping="409" Parent="171" Hidden="1" Connects="825,826" Visible="0"/>
						<Atom3d ID="828" HasProperties="1" Mapping="409" Parent="171" UserID="252" DisplayStyle="Line" Hidden="1" XYZ="4.12405146087635,4.0324381029366,1.26960622719262" Connections="829" ForcefieldType="h1o" Charge="0.41" Components="H" Visible="0">
							<Properties Force="264.410904640394,-248.710709005017,-127.82921523727" RelativeVelocity="1.17590158873892,-0.0782736290427633,-0.596299749453947"/>
						</Atom3d>
						<Bond ID="829" Mapping="409" Parent="171" Hidden="1" Connects="825,828" Visible="0"/>
						<Molecule ID="171" Mapping="409" Parent="2" Children="825,826,827,828,829,2157" Name="Sketch 23" XYZ="0.216927230094662,0.0867708920359872,-0.0433854460179939" Visible="0"/>
						<Atom3d ID="830" HasProperties="1" Mapping="409" Parent="173" UserID="253" DisplayStyle="Line" XYZ="-0.7803112879455,1.9147865154213,-0.30430972186729" Connections="832,834" ForcefieldType="o2*" Charge="-0.82" Components="O" Visible="0">
							<Properties Force="-179.096865160082,-511.602143863243,-397.034180045565" RelativeVelocity="0.0682991124654367,-0.261656403474403,0.213992359282734"/>
						</Atom3d>
						<Atom3d ID="831" HasProperties="1" Mapping="409" Parent="173" UserID="254" DisplayStyle="Line" Hidden="1" XYZ="-0.813648291753778,1.91123760290044,-0.338457205733068" Connections="832" ForcefieldType="h1o" Charge="0.41" Components="H" Visible="0">
							<Properties Force="453.133891757786,209.501255417865,441.255908263008" RelativeVelocity="-0.26969510545023,0.242187537406338,0.795965984252319"/>
						</Atom3d>
						<Bond ID="832" Mapping="409" Parent="173" Hidden="1" Connects="830,831" Visible="0"/>
						<Atom3d ID="833" HasProperties="1" Mapping="409" Parent="173" UserID="255" DisplayStyle="Line" Hidden="1" XYZ="-0.788421901200128,1.95569262953667,-0.287031185373667" Connections="834" ForcefieldType="h1o" Charge="0.41" Components="H" Visible="0">
							<Properties Force="-85.7964332846594,298.26362428407,65.1190194797093" RelativeVelocity="-1.04148908500583,-0.0753481204432419,0.305265523897122"/>
						</Atom3d>
						<Bond ID="834" Mapping="409" Parent="173" Hidden="1" Connects="830,833" Visible="0"/>
						<Molecule ID="173" Mapping="409" Parent="2" Children="830,831,832,833,834,2158" Name="Sketch 23" XYZ="0.216927230094662,0.0867708920359872,-0.0433854460179939" Visible="0"/>
						<Atom3d ID="835" HasProperties="1" Mapping="409" Parent="175" UserID="256" DisplayStyle="Line" XYZ="1.85002731188808,-0.758810280942756,3.72753923281617" Connections="837,839" ForcefieldType="o2*" Charge="-0.82" Components="O" Visible="0">
							<Properties Force="-431.459632351017,-291.926276694815,1292.69975062305" RelativeVelocity="-0.0146513264094644,0.00894386829139133,0.152496215207523"/>
						</Atom3d>
						<Atom3d ID="836" HasProperties="1" Mapping="409" Parent="175" UserID="257" DisplayStyle="Line" Hidden="1" XYZ="1.82368227385629,-0.798642428734988,3.73211999487581" Connections="837" ForcefieldType="h1o" Charge="0.41" Components="H" Visible="0">
							<Properties Force="347.172219278138,519.494925289246,-107.35540508922" RelativeVelocity="1.65661969107742,0.364986957918289,1.14396778869509"/>
						</Atom3d>
						<Bond ID="837" Mapping="409" Parent="175" Hidden="1" Connects="835,836" Visible="0"/>
						<Atom3d ID="838" HasProperties="1" Mapping="409" Parent="175" UserID="258" DisplayStyle="Line" Hidden="1" XYZ="1.85063230439625,-0.746431989565201,3.77502097431881" Connections="839" ForcefieldType="h1o" Charge="0.41" Components="H" Visible="0">
							<Properties Force="113.511165072717,-204.167834366103,-1025.17651581441" RelativeVelocity="-0.620751553356151,-0.205352107552289,0.712852967799829"/>
						</Atom3d>
						<Bond ID="839" Mapping="409" Parent="175" Hidden="1" Connects="835,838" Visible="0"/>
						<Molecule ID="175" Mapping="409" Parent="2" Children="835,836,837,838,839,2159" Name="Sketch 23" XYZ="0.216927230094662,0.0867708920359872,-0.0433854460179939" Visible="0"/>
						<Atom3d ID="840" HasProperties="1" Mapping="409" Parent="177" UserID="259" DisplayStyle="Line" XYZ="1.43120694022827,0.751773006036663,-0.442903741916415" Connections="842,844" ForcefieldType="o2*" Charge="-0.82" Components="O" Visible="0">
							<Properties Force="366.234691008851,268.37880197529,-336.015986032015" RelativeVelocity="0.137092816628123,-0.028146798895643,0.308727647437717"/>
						</Atom3d>
						<Atom3d ID="841" HasProperties="1" Mapping="409" Parent="177" UserID="260" DisplayStyle="Line" Hidden="1" XYZ="1.40056706956691,0.782052613553342,-0.429236391777323" Connections="842" ForcefieldType="h1o" Charge="0.41" Components="H" Visible="0">
							<Properties Force="-213.304633685764,200.145389441284,24.3872033457768" RelativeVelocity="-0.645703443912183,1.99921408253053,-0.0505043869832425"/>
						</Atom3d>
						<Bond ID="842" Mapping="409" Parent="177" Hidden="1" Connects="840,841" Visible="0"/>
						<Atom3d ID="843" HasProperties="1" Mapping="409" Parent="177" UserID="261" DisplayStyle="Line" Hidden="1" XYZ="1.41774295472317,0.71519337329478,-0.421306039001294" Connections="844" ForcefieldType="h1o" Charge="0.41" Components="H" Visible="0">
							<Properties Force="-212.382112176474,-570.012903451791,327.238905389089" RelativeVelocity="-0.574709854445735,-0.88523666641251,0.377041043803122"/>
						</Atom3d>
						<Bond ID="844" Mapping="409" Parent="177" Hidden="1" Connects="840,843" Visible="0"/>
						<Molecule ID="177" Mapping="409" Parent="2" Children="840,841,842,843,844,2160" Name="Sketch 23" XYZ="0.216927230094662,0.0867708920359872,-0.0433854460179939" Visible="0"/>
						<Atom3d ID="845" HasProperties="1" Mapping="409" Parent="179" UserID="262" DisplayStyle="Line" XYZ="4.04997833184072,0.543905030646352,-0.0169636255196636" Connections="847,849" ForcefieldType="o2*" Charge="-0.82" Components="O" Visible="0">
							<Properties Force="-174.898536674946,-193.803878502306,-394.890280532971" RelativeVelocity="-0.0743002541022318,0.251573254158679,0.450823226013829"/>
						</Atom3d>
						<Atom3d ID="846" HasProperties="1" Mapping="409" Parent="179" UserID="263" DisplayStyle="Line" Hidden="1" XYZ="4.05996401508642,0.505254247427696,-0.0420978461969103" Connections="847" ForcefieldType="h1o" Charge="0.41" Components="H" Visible="0">
							<Properties Force="-135.33540322132,420.196829570442,194.784082014857" RelativeVelocity="0.962317169416028,-0.0570213723893144,0.152938918219249"/>
						</Atom3d>
						<Bond ID="847" Mapping="409" Parent="179" Hidden="1" Connects="845,846" Visible="0"/>
						<Atom3d ID="848" HasProperties="1" Mapping="409" Parent="179" UserID="264" DisplayStyle="Line" Hidden="1" XYZ="4.00857061455769,0.557693058643632,-0.0346050297575007" Connections="849" ForcefieldType="h1o" Charge="0.41" Components="H" Visible="0">
							<Properties Force="487.368045245901,-280.265731886687,117.422453948631" RelativeVelocity="-0.920091754799354,-0.272506321653613,0.669088278393687"/>
						</Atom3d>
						<Bond ID="849" Mapping="409" Parent="179" Hidden="1" Connects="845,848" Visible="0"/>
						<Molecule ID="179" Mapping="409" Parent="2" Children="845,846,847,848,849,2161" Name="Sketch 23" XYZ="0.216927230094662,0.0867708920359872,-0.0433854460179939" Visible="0"/>
						<Atom3d ID="850" HasProperties="1" Mapping="409" Parent="181" UserID="265" DisplayStyle="Line" XYZ="2.94208380968431,-0.0798059402144818,3.51127443983184" Connections="852,854" ForcefieldType="o2*" Charge="-0.82" Components="O" Visible="0">
							<Properties Force="-272.118209284462,472.168618961435,-1202.62985125987" RelativeVelocity="-0.264912998710491,-0.0715206731780688,0.0867205057071809"/>
						</Atom3d>
						<Atom3d ID="851" HasProperties="1" Mapping="409" Parent="181" UserID="266" DisplayStyle="Line" Hidden="1" XYZ="2.94102455651164,-0.0575743013387678,3.46674088981368" Connections="852" ForcefieldType="h1o" Charge="0.41" Components="H" Visible="0">
							<Properties Force="88.1394838039274,-497.030820288636,1247.37236586834" RelativeVelocity="1.00897184414021,1.03533310997164,0.885521492753896"/>
						</Atom3d>
						<Bond ID="852" Mapping="409" Parent="181" Hidden="1" Connects="850,851" Visible="0"/>
						<Atom3d ID="853" HasProperties="1" Mapping="409" Parent="181" UserID="267" DisplayStyle="Line" Hidden="1" XYZ="2.90301725046504,-0.103741791448626,3.50755926810414" Connections="854" ForcefieldType="h1o" Charge="0.41" Components="H" Visible="0">
							<Properties Force="143.851598731087,-43.7822910169948,-70.7628021705654" RelativeVelocity="-1.81055957566438,-0.158361940143827,0.866680289866607"/>
						</Atom3d>
						<Bond ID="854" Mapping="409" Parent="181" Hidden="1" Connects="850,853" Visible="0"/>
						<Molecule ID="181" Mapping="409" Parent="2" Children="850,851,852,853,854,2162" Name="Sketch 23" XYZ="0.216927230094662,0.0867708920359872,-0.0433854460179939" Visible="0"/>
						<Atom3d ID="855" HasProperties="1" Mapping="409" Parent="183" UserID="268" DisplayStyle="Line" XYZ="0.488971694649758,4.08769331809216,-0.379669117539636" Connections="857,859" ForcefieldType="o2*" Charge="-0.82" Components="O" Visible="0">
							<Properties Force="-493.467923553262,-270.127795741909,34.178494153041" RelativeVelocity="0.111985318072624,0.104925072218381,0.182076113407167"/>
						</Atom3d>
						<Atom3d ID="856" HasProperties="1" Mapping="409" Parent="183" UserID="269" DisplayStyle="Line" Hidden="1" XYZ="0.462777140208683,4.1044350327649,-0.4140140791024" Connections="857" ForcefieldType="h1o" Charge="0.41" Components="H" Visible="0">
							<Properties Force="111.722948044768,-112.008585753213,182.549595922654" RelativeVelocity="0.730416480403765,-0.076828842774582,-0.0961588785513749"/>
						</Atom3d>
						<Bond ID="857" Mapping="409" Parent="183" Hidden="1" Connects="855,856" Visible="0"/>
						<Atom3d ID="858" HasProperties="1" Mapping="409" Parent="183" UserID="270" DisplayStyle="Line" Hidden="1" XYZ="0.464252574636751,4.04844372630967,-0.369303799407874" Connections="859" ForcefieldType="h1o" Charge="0.41" Components="H" Visible="0">
							<Properties Force="348.409370441078,469.576231786525,-163.35844190635" RelativeVelocity="0.363112213526503,0.0343581745068906,0.00730834157577428"/>
						</Atom3d>
						<Bond ID="859" Mapping="409" Parent="183" Hidden="1" Connects="855,858" Visible="0"/>
						<Molecule ID="183" Mapping="409" Parent="2" Children="855,856,857,858,859,2163" Name="Sketch 23" XYZ="0.758230700576329,0.371857388274256,-0.0433854460179939" Visible="0"/>
						<Atom3d ID="860" HasProperties="1" Mapping="409" Parent="185" UserID="271" DisplayStyle="Line" XYZ="1.33840567525078,1.96204737159498,-1.87704932083732" Connections="862,864" ForcefieldType="o2*" Charge="-0.82" Components="O" Visible="0">
							<Properties Force="-200.933992770537,-76.5597195650327,93.8627670725469" RelativeVelocity="0.101442781485259,-0.0256151336840132,-0.235757032460053"/>
						</Atom3d>
						<Atom3d ID="861" HasProperties="1" Mapping="409" Parent="185" UserID="272" DisplayStyle="Line" Hidden="1" XYZ="1.36480271021524,1.95826057162246,-1.91415251001176" Connections="862" ForcefieldType="h1o" Charge="0.41" Components="H" Visible="0">
							<Properties Force="91.2633495571408,-36.0386193497607,-127.078924105096" RelativeVelocity="-0.092220393377473,-0.386085316498636,0.483190118889564"/>
						</Atom3d>
						<Bond ID="862" Mapping="409" Parent="185" Hidden="1" Connects="860,861" Visible="0"/>
						<Atom3d ID="863" HasProperties="1" Mapping="409" Parent="185" UserID="273" DisplayStyle="Line" Hidden="1" XYZ="1.35693468032134,1.99966299097357,-1.85900718688218" Connections="864" ForcefieldType="h1o" Charge="0.41" Components="H" Visible="0">
							<Properties Force="177.015086061557,204.684474566148,-8.91644240372464" RelativeVelocity="-0.444294615244032,0.31872616274291,1.19845520559421"/>
						</Atom3d>
						<Bond ID="864" Mapping="409" Parent="185" Hidden="1" Connects="860,863" Visible="0"/>
						<Molecule ID="185" Mapping="409" Parent="2" Children="860,861,862,863,864,2164" Name="Sketch 23" XYZ="0.216927230094662,0.0867708920359872,-0.0433854460179939" Visible="0"/>
						<Atom3d ID="865" HasProperties="1" Mapping="409" Parent="187" UserID="274" DisplayStyle="Line" XYZ="-1.05427745723844,1.92420717743114,-0.122470083358576" Connections="867,869" ForcefieldType="o2*" Charge="-0.82" Components="O" Visible="0">
							<Properties Force="6.04599630026653,-316.183369124892,-158.930774669514" RelativeVelocity="0.300361734390198,-0.0994223102399035,0.15959104315931"/>
						</Atom3d>
						<Atom3d ID="866" HasProperties="1" Mapping="409" Parent="187" UserID="275" DisplayStyle="Line" Hidden="1" XYZ="-1.02060129381863,1.91363823990324,-0.152247129653701" Connections="867" ForcefieldType="h1o" Charge="0.41" Components="H" Visible="0">
							<Properties Force="-54.3166960427883,58.2731800455061,-10.2817541483167" RelativeVelocity="-1.01936072324068,1.20868630273739,-1.02423234519837"/>
						</Atom3d>
						<Bond ID="867" Mapping="409" Parent="187" Hidden="1" Connects="865,866" Visible="0"/>
						<Atom3d ID="868" HasProperties="1" Mapping="409" Parent="187" UserID="276" DisplayStyle="Line" Hidden="1" XYZ="-1.085374181786,1.89335630372828,-0.138893444465842" Connections="869" ForcefieldType="h1o" Charge="0.41" Components="H" Visible="0">
							<Properties Force="110.052101567476,234.971872245124,65.2235584302975" RelativeVelocity="-0.0244456850032178,1.43026891393165,-0.233210380688991"/>
						</Atom3d>
						<Bond ID="869" Mapping="409" Parent="187" Hidden="1" Connects="865,868" Visible="0"/>
						<Molecule ID="187" Mapping="409" Parent="2" Children="865,866,867,868,869,2165" Name="Sketch 23" XYZ="0.216927230094662,0.0867708920359872,-0.0433854460179939" Visible="0"/>
						<Atom3d ID="870" HasProperties="1" Mapping="409" Parent="189" UserID="277" DisplayStyle="Line" XYZ="2.61770128689283,2.07467468642644,-2.35780987332079" Connections="872,874" ForcefieldType="o2*" Charge="-0.82" Components="O" Visible="0">
							<Properties Force="380.639826020276,4.17353664557025,135.889790049969" RelativeVelocity="0.273094320914008,-0.102164047576963,0.00414365545850707"/>
						</Atom3d>
						<Atom3d ID="871" HasProperties="1" Mapping="409" Parent="189" UserID="278" DisplayStyle="Line" Hidden="1" XYZ="2.63380444207191,2.09322482619456,-2.39660168743656" Connections="872" ForcefieldType="h1o" Charge="0.41" Components="H" Visible="0">
							<Properties Force="-253.884141639149,-50.9990264627132,55.8457770459622" RelativeVelocity="-0.781095544869369,-1.85718025951014,1.39948150576122"/>
						</Atom3d>
						<Bond ID="872" Mapping="409" Parent="189" Hidden="1" Connects="870,871" Visible="0"/>
						<Atom3d ID="873" HasProperties="1" Mapping="409" Parent="189" UserID="279" DisplayStyle="Line" Hidden="1" XYZ="2.57301126129024,2.0684934604682,-2.36704609199935" Connections="874" ForcefieldType="h1o" Charge="0.41" Components="H" Visible="0">
							<Properties Force="-109.968225644858,117.216487859366,-146.111700643879" RelativeVelocity="-0.260518615219824,-1.12160046285283,-0.612199024788167"/>
						</Atom3d>
						<Bond ID="874" Mapping="409" Parent="189" Hidden="1" Connects="870,873" Visible="0"/>
						<Molecule ID="189" Mapping="409" Parent="2" Children="870,871,872,873,874,2166" Name="Sketch 23" XYZ="0.216927230094662,0.0867708920359872,-0.0433854460179939" Visible="0"/>
						<Atom3d ID="875" HasProperties="1" Mapping="409" Parent="191" UserID="280" DisplayStyle="Line" XYZ="0.675824373223994,2.98005716393282,2.70475197962598" Connections="877,879" ForcefieldType="o2*" Charge="-0.82" Components="O" Visible="0">
							<Properties Force="125.244517606692,-437.797712804746,688.821320558486" RelativeVelocity="0.0771705393849644,-0.0545090582536424,-0.1866419907911"/>
						</Atom3d>
						<Atom3d ID="876" HasProperties="1" Mapping="409" Parent="191" UserID="281" DisplayStyle="Line" Hidden="1" XYZ="0.715949587301049,2.99040773969653,2.68653100524608" Connections="877" ForcefieldType="h1o" Charge="0.41" Components="H" Visible="0">
							<Properties Force="186.651471235078,53.4030709715493,-302.537424282095" RelativeVelocity="-0.6988253069634,-0.725564548939035,-0.488999608784136"/>
						</Atom3d>
						<Bond ID="877" Mapping="409" Parent="191" Hidden="1" Connects="875,876" Visible="0"/>
						<Atom3d ID="878" HasProperties="1" Mapping="409" Parent="191" UserID="282" DisplayStyle="Line" Hidden="1" XYZ="0.646863890389936,3.00067160822921,2.67746964885862" Connections="879" ForcefieldType="h1o" Charge="0.41" Components="H" Visible="0">
							<Properties Force="-313.244913455253,383.878460904629,-421.420115025401" RelativeVelocity="0.824623725086688,0.763008128816623,0.0395130333205092"/>
						</Atom3d>
						<Bond ID="879" Mapping="409" Parent="191" Hidden="1" Connects="875,878" Visible="0"/>
						<Molecule ID="191" Mapping="409" Parent="2" Children="875,876,877,878,879,2167" Name="Sketch 23" XYZ="0.216927230094662,0.0867708920359872,-0.0433854460179939" Visible="0"/>
						<Atom3d ID="880" HasProperties="1" Mapping="409" Parent="193" UserID="283" DisplayStyle="Line" XYZ="0.118678836681063,-0.838255193723227,0.205741829824257" Connections="882,884" ForcefieldType="o2*" Charge="-0.82" Components="O" Visible="0">
							<Properties Force="31.2376524801893,62.6752128694461,-434.812091394365" RelativeVelocity="0.0853117458522023,0.0761633349585709,-0.233783638685994"/>
						</Atom3d>
						<Atom3d ID="881" HasProperties="1" Mapping="409" Parent="193" UserID="284" DisplayStyle="Line" Hidden="1" XYZ="0.100512564609739,-0.874043871509924,0.227475772837038" Connections="882" ForcefieldType="h1o" Charge="0.41" Components="H" Visible="0">
							<Properties Force="-21.4038586357638,-182.259357530357,243.362284756231" RelativeVelocity="0.048383168295638,-0.648786661205913,-0.754180945809913"/>
						</Atom3d>
						<Bond ID="882" Mapping="409" Parent="193" Hidden="1" Connects="880,881" Visible="0"/>
						<Atom3d ID="883" HasProperties="1" Mapping="409" Parent="193" UserID="285" DisplayStyle="Line" Hidden="1" XYZ="0.0798458875196837,-0.816634564022807,0.193831488655003" Connections="884" ForcefieldType="h1o" Charge="0.41" Components="H" Visible="0">
							<Properties Force="-23.5905826658933,-36.7402808310241,6.52160020966859" RelativeVelocity="0.164387773599182,0.724582982829381,-1.0481618221685"/>
						</Atom3d>
						<Bond ID="884" Mapping="409" Parent="193" Hidden="1" Connects="880,883" Visible="0"/>
						<Molecule ID="193" Mapping="409" Parent="2" Children="880,881,882,883,884,2168" Name="Sketch 23" XYZ="0.216927230094662,0.0867708920359872,-0.0433854460179939" Visible="0"/>
						<Atom3d ID="885" HasProperties="1" Mapping="409" Parent="195" UserID="286" DisplayStyle="Line" XYZ="3.58602819409247,0.886042476500849,-1.91451976868249" Connections="887,889" ForcefieldType="o2*" Charge="-0.82" Components="O" Visible="0">
							<Properties Force="1083.3680749525,-670.309692250923,599.951410947312" RelativeVelocity="-0.0380022039802477,0.336742933910805,-0.343809930028507"/>
						</Atom3d>
						<Atom3d ID="886" HasProperties="1" Mapping="409" Parent="195" UserID="287" DisplayStyle="Line" Hidden="1" XYZ="3.55563313857163,0.900551446114674,-1.94278489593873" Connections="887" ForcefieldType="h1o" Charge="0.41" Components="H" Visible="0">
							<Properties Force="-728.447482691673,235.829050785499,-611.371884726926" RelativeVelocity="-0.191730132546974,-0.719275716485124,-0.106207375747174"/>
						</Atom3d>
						<Bond ID="887" Mapping="409" Parent="195" Hidden="1" Connects="885,886" Visible="0"/>
						<Atom3d ID="888" HasProperties="1" Mapping="409" Parent="195" UserID="288" DisplayStyle="Line" Hidden="1" XYZ="3.59204655009829,0.841476280168734,-1.92745356658277" Connections="889" ForcefieldType="h1o" Charge="0.41" Components="H" Visible="0">
							<Properties Force="-223.712521584512,365.491150301748,51.0713093239731" RelativeVelocity="-0.718457631543169,-0.17964542868523,-1.15086685463029"/>
						</Atom3d>
						<Bond ID="889" Mapping="409" Parent="195" Hidden="1" Connects="885,888" Visible="0"/>
						<Molecule ID="195" Mapping="409" Parent="2" Children="885,886,887,888,889,2169" Name="Sketch 23" XYZ="0.216927230094662,0.0867708920359872,-0.0433854460179939" Visible="0"/>
						<Atom3d ID="890" HasProperties="1" Mapping="409" Parent="197" UserID="289" DisplayStyle="Line" XYZ="0.663990389291622,0.135545463106103,-3.25210730074803" Connections="892,894" ForcefieldType="o2*" Charge="-0.82" Components="O" Visible="0">
							<Properties Force="-454.343192013775,-79.0074887753093,-600.884158394319" RelativeVelocity="0.336627525086418,0.174228330263186,0.122741902868354"/>
						</Atom3d>
						<Atom3d ID="891" HasProperties="1" Mapping="409" Parent="197" UserID="290" DisplayStyle="Line" Hidden="1" XYZ="0.650310829600799,0.167321969780754,-3.28407957595861" Connections="892" ForcefieldType="h1o" Charge="0.41" Components="H" Visible="0">
							<Properties Force="-2.22284212034255,-223.571358675185,347.682947996994" RelativeVelocity="-0.959452682544323,-0.563944735481818,-0.80890926420255"/>
						</Atom3d>
						<Bond ID="892" Mapping="409" Parent="197" Hidden="1" Connects="890,891" Visible="0"/>
						<Atom3d ID="893" HasProperties="1" Mapping="409" Parent="197" UserID="291" DisplayStyle="Line" Hidden="1" XYZ="0.654026947119729,0.0970684564307784,-3.2776263221392" Connections="894" ForcefieldType="h1o" Charge="0.41" Components="H" Visible="0">
							<Properties Force="-3.06951175608128,344.250616467992,183.354829414109" RelativeVelocity="-0.279453544216764,0.170408198094239,0.920856536826057"/>
						</Atom3d>
						<Bond ID="894" Mapping="409" Parent="197" Hidden="1" Connects="890,893" Visible="0"/>
						<Molecule ID="197" Mapping="409" Parent="2" Children="890,891,892,893,894,2170" Name="Sketch 23" XYZ="0.216927230094662,0.0867708920359872,-0.0433854460179939" Visible="0"/>
						<Atom3d ID="895" HasProperties="1" Mapping="409" Parent="199" UserID="292" DisplayStyle="Line" XYZ="0.694260158242295,-0.147191893214319,0.223295777991403" Connections="897,899" ForcefieldType="o2*" Charge="-0.82" Components="O" Visible="0">
							<Properties Force="-1032.84561318485,-62.3607379440543,224.407402519085" RelativeVelocity="-0.0371755549956256,0.150199677357794,0.248169669539072"/>
						</Atom3d>
						<Atom3d ID="896" HasProperties="1" Mapping="409" Parent="199" UserID="293" DisplayStyle="Line" Hidden="1" XYZ="0.73088280535112,-0.131551185168704,0.242343243534551" Connections="897" ForcefieldType="h1o" Charge="0.41" Components="H" Visible="0">
							<Properties Force="733.932670176835,709.40301875454,600.481118903508" RelativeVelocity="-0.114714474649403,0.581317684922757,-0.643297653501677"/>
						</Atom3d>
						<Bond ID="897" Mapping="409" Parent="199" Hidden="1" Connects="895,896" Visible="0"/>
						<Atom3d ID="898" HasProperties="1" Mapping="409" Parent="199" UserID="294" DisplayStyle="Line" Hidden="1" XYZ="0.71764204876434,-0.17304313447395,0.195872584465244" Connections="899" ForcefieldType="h1o" Charge="0.41" Components="H" Visible="0">
							<Properties Force="258.841192847746,-621.677018411725,-819.033339597292" RelativeVelocity="0.666312882001318,0.190066787885591,-1.02946484023135"/>
						</Atom3d>
						<Bond ID="899" Mapping="409" Parent="199" Hidden="1" Connects="895,898" Visible="0"/>
						<Molecule ID="199" Mapping="409" Parent="2" Children="895,896,897,898,899,2171" Name="Sketch 23" XYZ="0.216927230094662,0.0867708920359872,-0.0433854460179939" Visible="0"/>
						<Atom3d ID="900" HasProperties="1" Mapping="409" Parent="201" UserID="295" DisplayStyle="Line" XYZ="1.55729304806893,0.96748623935901,2.58699199480963" Connections="902,904" ForcefieldType="o2*" Charge="-0.82" Components="O" Visible="0">
							<Properties Force="-248.440016479951,-482.253285358832,374.893123746212" RelativeVelocity="0.0661181344610849,0.102469999049274,-0.176550527380839"/>
						</Atom3d>
						<Atom3d ID="901" HasProperties="1" Mapping="409" Parent="201" UserID="296" DisplayStyle="Line" Hidden="1" XYZ="1.57590331400748,0.927723412311988,2.60374349531125" Connections="902" ForcefieldType="h1o" Charge="0.41" Components="H" Visible="0">
							<Properties Force="-39.2570754606282,293.827769941688,-175.353355694611" RelativeVelocity="-1.38349792347583,-0.289168172103953,-0.201969988471029"/>
						</Atom3d>
						<Bond ID="902" Mapping="409" Parent="201" Hidden="1" Connects="900,901" Visible="0"/>
						<Atom3d ID="903" HasProperties="1" Mapping="409" Parent="201" UserID="297" DisplayStyle="Line" Hidden="1" XYZ="1.51784630483175,0.967916601240879,2.61298184912286" Connections="904" ForcefieldType="h1o" Charge="0.41" Components="H" Visible="0">
							<Properties Force="373.132313133832,98.7449148564329,-312.232327084719" RelativeVelocity="-0.1320989620494,-0.0632281397447337,-0.24319228834292"/>
						</Atom3d>
						<Bond ID="904" Mapping="409" Parent="201" Hidden="1" Connects="900,903" Visible="0"/>
						<Molecule ID="201" Mapping="409" Parent="2" Children="900,901,902,903,904,2172" Name="Sketch 23" XYZ="0.216927230094662,0.0867708920359872,-0.0433854460179939" Visible="0"/>
						<Atom3d ID="905" HasProperties="1" Mapping="409" Parent="203" UserID="298" DisplayStyle="Line" XYZ="0.352224948240045,0.35601075231358,-1.19792173062936" Connections="907,909" ForcefieldType="o2*" Charge="-0.82" Components="O" Visible="0">
							<Properties Force="254.15352714027,5.89884959670567,-309.777748656056" RelativeVelocity="0.0755953518373025,0.0630481891715415,-0.142017544928343"/>
						</Atom3d>
						<Atom3d ID="906" HasProperties="1" Mapping="409" Parent="203" UserID="299" DisplayStyle="Line" Hidden="1" XYZ="0.308924382507397,0.352067159565683,-1.18662888894154" Connections="907" ForcefieldType="h1o" Charge="0.41" Components="H" Visible="0">
							<Properties Force="-383.254540971422,-57.8413021350851,160.856209737169" RelativeVelocity="-0.348090457913477,-0.717529278462891,0.259812011106726"/>
						</Atom3d>
						<Bond ID="907" Mapping="409" Parent="203" Hidden="1" Connects="905,906" Visible="0"/>
						<Atom3d ID="908" HasProperties="1" Mapping="409" Parent="203" UserID="300" DisplayStyle="Line" Hidden="1" XYZ="0.34942377442075,0.344711412652346,-1.24309001740042" Connections="909" ForcefieldType="h1o" Charge="0.41" Components="H" Visible="0">
							<Properties Force="131.001144953395,8.45146103319004,196.551128070934" RelativeVelocity="-0.0928717690110401,0.0782337323430498,0.513309524992626"/>
						</Atom3d>
						<Bond ID="909" Mapping="409" Parent="203" Hidden="1" Connects="905,908" Visible="0"/>
						<Molecule ID="203" Mapping="409" Parent="2" Children="905,906,907,908,909,2173" Name="Sketch 23" XYZ="0.700491663724951,-0.510467274134057,-0.0433854460179939" Visible="0"/>
						<Atom3d ID="910" HasProperties="1" Mapping="409" Parent="205" UserID="301" DisplayStyle="Line" XYZ="0.196736976742929,3.89113835607458,4.31360171249213" Connections="912,914" ForcefieldType="o2*" Charge="-0.82" Components="O" Visible="0">
							<Properties Force="-21.7963591641786,-123.638341609808,-534.144596287091" RelativeVelocity="-0.209907180870431,0.232028064745183,0.0799211513248333"/>
						</Atom3d>
						<Atom3d ID="911" HasProperties="1" Mapping="409" Parent="205" UserID="302" DisplayStyle="Line" Hidden="1" XYZ="0.237032203330344,3.8694465545551,4.31375215110271" Connections="912" ForcefieldType="h1o" Charge="0.41" Components="H" Visible="0">
							<Properties Force="98.7603838612077,-33.2972275385017,110.49507949602" RelativeVelocity="-0.333462578413551,0.0110919567094123,0.517850913626207"/>
						</Atom3d>
						<Bond ID="912" Mapping="409" Parent="205" Hidden="1" Connects="910,911" Visible="0"/>
						<Atom3d ID="913" HasProperties="1" Mapping="409" Parent="205" UserID="303" DisplayStyle="Line" Hidden="1" XYZ="0.189876807874827,3.89742610415264,4.35737970033044" Connections="914" ForcefieldType="h1o" Charge="0.41" Components="H" Visible="0">
							<Properties Force="-11.7388116099628,49.6730707363833,442.609698447744" RelativeVelocity="-0.724474227328406,0.686285064821432,0.836215483820363"/>
						</Atom3d>
						<Bond ID="914" Mapping="409" Parent="205" Hidden="1" Connects="910,913" Visible="0"/>
						<Molecule ID="205" Mapping="409" Parent="2" Children="910,911,912,913,914,2174" Name="Sketch 23" XYZ="0.216927230094662,0.0867708920359872,-0.0433854460179939" Visible="0"/>
						<Atom3d ID="915" HasProperties="1" Mapping="409" Parent="207" UserID="304" DisplayStyle="Line" XYZ="-2.51692261149189,2.14120194347909,0.758812945205223" Connections="917,919" ForcefieldType="o2*" Charge="-0.82" Components="O" Visible="0">
							<Properties Force="-513.584124547388,55.4272943468235,652.66967584805" RelativeVelocity="-0.0152629949392308,0.358397488518277,-0.0906036722122893"/>
						</Atom3d>
						<Atom3d ID="916" HasProperties="1" Mapping="409" Parent="207" UserID="305" DisplayStyle="Line" Hidden="1" XYZ="-2.55868197198049,2.12426341238205,0.773449437004741" Connections="917" ForcefieldType="h1o" Charge="0.41" Components="H" Visible="0">
							<Properties Force="513.826929756809,162.95032686123,-347.329648080516" RelativeVelocity="0.01284762735844,1.05557439447258,-0.529686598540039"/>
						</Atom3d>
						<Bond ID="917" Mapping="409" Parent="207" Hidden="1" Connects="915,916" Visible="0"/>
						<Atom3d ID="918" HasProperties="1" Mapping="409" Parent="207" UserID="306" DisplayStyle="Line" Hidden="1" XYZ="-2.51775079689441,2.13460018319924,0.714085721210412" Connections="919" ForcefieldType="h1o" Charge="0.41" Components="H" Visible="0">
							<Properties Force="-54.6434281930429,-123.824230352959,-344.302320970216" RelativeVelocity="0.189788929725476,-0.838704247923074,-0.728815842615911"/>
						</Atom3d>
						<Bond ID="919" Mapping="409" Parent="207" Hidden="1" Connects="915,918" Visible="0"/>
						<Molecule ID="207" Mapping="409" Parent="2" Children="915,916,917,918,919,2175" Name="Sketch 23" XYZ="-0.0428984357365384,0.323140075625944,-0.0433854460179939" Visible="0"/>
						<Atom3d ID="920" HasProperties="1" Mapping="409" Parent="209" UserID="307" DisplayStyle="Line" XYZ="-0.173123470923039,-0.0627094562564298,0.979394315526726" Connections="922,924" ForcefieldType="o2*" Charge="-0.82" Components="O" Visible="0">
							<Properties Force="382.376069615866,-33.1577467939126,1014.93149549446" RelativeVelocity="-0.143798219939142,0.18849107340608,0.0682968515270321"/>
						</Atom3d>
						<Atom3d ID="921" HasProperties="1" Mapping="409" Parent="209" UserID="308" DisplayStyle="Line" Hidden="1" XYZ="-0.185098066311544,-0.0666000644339428,1.02570052133304" Connections="922" ForcefieldType="h1o" Charge="0.41" Components="H" Visible="0">
							<Properties Force="-9.12707092630545,59.3218120972866,-747.123180988443" RelativeVelocity="0.481188864128816,0.921757365721403,1.45097528471621"/>
						</Atom3d>
						<Bond ID="922" Mapping="409" Parent="209" Hidden="1" Connects="920,921" Visible="0"/>
						<Atom3d ID="923" HasProperties="1" Mapping="409" Parent="209" UserID="309" DisplayStyle="Line" Hidden="1" XYZ="-0.127014945624274,-0.0569469196191788,0.986820107398096" Connections="924" ForcefieldType="h1o" Charge="0.41" Components="H" Visible="0">
							<Properties Force="-481.588944443364,-4.25990031318683,-215.770340280064" RelativeVelocity="-0.37312052806999,0.336762705893897,-0.658790670987495"/>
						</Atom3d>
						<Bond ID="924" Mapping="409" Parent="209" Hidden="1" Connects="920,923" Visible="0"/>
						<Molecule ID="209" Mapping="409" Parent="2" Children="920,921,922,923,924,2176" Name="Sketch 23" XYZ="0.216927230094662,0.0867708920359872,-0.0433854460179939" Visible="0"/>
						<Atom3d ID="925" HasProperties="1" Mapping="409" Parent="211" UserID="310" DisplayStyle="Line" XYZ="-0.770193127171383,0.884579902489635,-0.124064262161571" Connections="927,929" ForcefieldType="o2*" Charge="-0.82" Components="O" Visible="0">
							<Properties Force="-893.868148351963,-771.642420417381,519.383555543809" RelativeVelocity="-0.0749827437875369,0.285973327630238,-0.392163308131373"/>
						</Atom3d>
						<Atom3d ID="926" HasProperties="1" Mapping="409" Parent="211" UserID="311" DisplayStyle="Line" Hidden="1" XYZ="-0.726438016035887,0.878865177137536,-0.126822283993671" Connections="927" ForcefieldType="h1o" Charge="0.41" Components="H" Visible="0">
							<Properties Force="969.312518673868,159.156987176891,-153.757374559132" RelativeVelocity="-0.966134305066909,0.746103830555775,-0.191031602168166"/>
						</Atom3d>
						<Bond ID="927" Mapping="409" Parent="211" Hidden="1" Connects="925,926" Visible="0"/>
						<Atom3d ID="928" HasProperties="1" Mapping="409" Parent="211" UserID="312" DisplayStyle="Line" Hidden="1" XYZ="-0.777964415195725,0.843079344078695,-0.102501224146113" Connections="929" ForcefieldType="h1o" Charge="0.41" Components="H" Visible="0">
							<Properties Force="-71.8532948417042,610.601460199274,-285.060865422804" RelativeVelocity="-0.221763307677101,-0.922915976147268,0.642485444640811"/>
						</Atom3d>
						<Bond ID="929" Mapping="409" Parent="211" Hidden="1" Connects="925,928" Visible="0"/>
						<Molecule ID="211" Mapping="409" Parent="2" Children="925,926,927,928,929,2177" Name="Sketch 23" XYZ="0.216927230094662,0.0867708920359872,-0.0433854460179939" Visible="0"/>
						<Atom3d ID="930" HasProperties="1" Mapping="409" Parent="213" UserID="313" DisplayStyle="Line" XYZ="-0.171654406849003,1.85612366965642,-1.58239195060382" Connections="932,934" ForcefieldType="o2*" Charge="-0.82" Components="O" Visible="0">
							<Properties Force="-41.9187776735568,79.518038911611,268.23175235733" RelativeVelocity="0.185577337154396,-0.237515980509735,-0.0162906843179447"/>
						</Atom3d>
						<Atom3d ID="931" HasProperties="1" Mapping="409" Parent="213" UserID="314" DisplayStyle="Line" Hidden="1" XYZ="-0.198450210431271,1.84371657658389,-1.61639878708494" Connections="932" ForcefieldType="h1o" Charge="0.41" Components="H" Visible="0">
							<Properties Force="-123.833875444608,62.8813145917215,-377.620115953642" RelativeVelocity="-0.479136098054161,0.265225620532817,-0.209191503129314"/>
						</Atom3d>
						<Bond ID="932" Mapping="409" Parent="213" Hidden="1" Connects="930,931" Visible="0"/>
						<Atom3d ID="933" HasProperties="1" Mapping="409" Parent="213" UserID="315" DisplayStyle="Line" Hidden="1" XYZ="-0.173523122021804,1.81611890377203,-1.5603453473842" Connections="934" ForcefieldType="h1o" Charge="0.41" Components="H" Visible="0">
							<Properties Force="258.296706756816,-219.597963397539,238.459888131617" RelativeVelocity="-0.413839869456893,0.458460230601066,-0.822625543786969"/>
						</Atom3d>
						<Bond ID="934" Mapping="409" Parent="213" Hidden="1" Connects="930,933" Visible="0"/>
						<Molecule ID="213" Mapping="409" Parent="2" Children="930,931,932,933,934,2178" Name="Sketch 23" XYZ="0.424426893779301,0.209466346113216,-0.0433854460179939" Visible="0"/>
						<Atom3d ID="935" HasProperties="1" Mapping="409" Parent="215" UserID="316" DisplayStyle="Line" XYZ="2.99431691354632,2.14805947879842,1.03234778084991" Connections="937,939" ForcefieldType="o2*" Charge="-0.82" Components="O" Visible="0">
							<Properties Force="44.1050549154763,424.048129911076,109.937999599051" RelativeVelocity="0.16152793003706,-0.00447265394988223,-0.0876982217681491"/>
						</Atom3d>
						<Atom3d ID="936" HasProperties="1" Mapping="409" Parent="215" UserID="317" DisplayStyle="Line" Hidden="1" XYZ="2.97138481246219,2.10875532245828,1.0363932187133" Connections="937" ForcefieldType="h1o" Charge="0.41" Components="H" Visible="0">
							<Properties Force="83.0140163678037,-93.7501159131867,-83.0370964891984" RelativeVelocity="-0.889248250882108,-0.0350222146213967,-0.710675524465151"/>
						</Atom3d>
						<Bond ID="937" Mapping="409" Parent="215" Hidden="1" Connects="935,936" Visible="0"/>
						<Atom3d ID="938" HasProperties="1" Mapping="409" Parent="215" UserID="318" DisplayStyle="Line" Hidden="1" XYZ="3.03736326216851,2.13779417300573,1.021218777351" Connections="939" ForcefieldType="h1o" Charge="0.41" Components="H" Visible="0">
							<Properties Force="-36.5494394984796,-378.833268605921,-49.4174518092429" RelativeVelocity="-1.31183544455443,-1.8776277422431,-1.10894022074636"/>
						</Atom3d>
						<Bond ID="939" Mapping="409" Parent="215" Hidden="1" Connects="935,938" Visible="0"/>
						<Molecule ID="215" Mapping="409" Parent="2" Children="935,936,937,938,939,2179" Name="Sketch 23" XYZ="0.269015779417828,0.157669198840327,-0.0433854460179939" Visible="0"/>
						<Atom3d ID="940" HasProperties="1" Mapping="409" Parent="217" UserID="319" DisplayStyle="Line" XYZ="3.77400272910654,2.81277187101433,3.12999577380082" Connections="942,944" ForcefieldType="o2*" Charge="-0.82" Components="O" Visible="0">
							<Properties Force="-90.7363574630653,-1.73493892645655,-8.42990515027085" RelativeVelocity="0.254576622626755,-0.00595260169559457,0.208823413907274"/>
						</Atom3d>
						<Atom3d ID="941" HasProperties="1" Mapping="409" Parent="217" UserID="320" DisplayStyle="Line" Hidden="1" XYZ="3.76323199342856,2.80188470393078,3.08682548689908" Connections="942" ForcefieldType="h1o" Charge="0.41" Components="H" Visible="0">
							<Properties Force="-284.496446421674,-125.664060792337,-113.567588018592" RelativeVelocity="1.32873633016737,1.25357611633438,-0.251977101848722"/>
						</Atom3d>
						<Bond ID="942" Mapping="409" Parent="217" Hidden="1" Connects="940,941" Visible="0"/>
						<Atom3d ID="943" HasProperties="1" Mapping="409" Parent="217" UserID="321" DisplayStyle="Line" Hidden="1" XYZ="3.8181063118816,2.82155472139162,3.1214683647793" Connections="944" ForcefieldType="h1o" Charge="0.41" Components="H" Visible="0">
							<Properties Force="287.571712587194,44.4789148616098,147.65719685752" RelativeVelocity="-0.194397674084772,0.729691455482919,-1.27811487818553"/>
						</Atom3d>
						<Bond ID="944" Mapping="409" Parent="217" Hidden="1" Connects="940,943" Visible="0"/>
						<Molecule ID="217" Mapping="409" Parent="2" Children="940,941,942,943,944,2180" Name="Sketch 23" XYZ="0.357666132419896,0.110227375903693,-0.0433854460179939" Visible="0"/>
						<Atom3d ID="945" HasProperties="1" Mapping="409" Parent="219" UserID="322" DisplayStyle="Line" XYZ="-0.683633199909903,0.839705369837851,0.543288611789051" Connections="947,949" ForcefieldType="o2*" Charge="-0.82" Components="O" Visible="0">
							<Properties Force="713.362866221473,197.441207894456,352.008042269461" RelativeVelocity="-0.147856937135444,-0.176767401429883,0.307584596629552"/>
						</Atom3d>
						<Atom3d ID="946" HasProperties="1" Mapping="409" Parent="219" UserID="323" DisplayStyle="Line" Hidden="1" XYZ="-0.711669636023535,0.806460743082111,0.553985125829356" Connections="947" ForcefieldType="h1o" Charge="0.41" Components="H" Visible="0">
							<Properties Force="-522.515248693295,-449.526783274972,-6.24916309649232" RelativeVelocity="0.126269052828028,1.92490209358944,-0.895877522530691"/>
						</Atom3d>
						<Bond ID="947" Mapping="409" Parent="219" Hidden="1" Connects="945,946" Visible="0"/>
						<Atom3d ID="948" HasProperties="1" Mapping="409" Parent="219" UserID="324" DisplayStyle="Line" Hidden="1" XYZ="-0.706174641121025,0.865282078232683,0.51360741199109" Connections="949" ForcefieldType="h1o" Charge="0.41" Components="H" Visible="0">
							<Properties Force="-189.750224250952,141.253390055322,-287.883651702511" RelativeVelocity="-1.09307941595122,1.63322979283195,-0.982220447327357"/>
						</Atom3d>
						<Bond ID="949" Mapping="409" Parent="219" Hidden="1" Connects="945,948" Visible="0"/>
						<Molecule ID="219" Mapping="409" Parent="2" Children="945,946,947,948,949,2181" Name="Sketch 23" XYZ="0.216927230094662,0.0867708920359872,-0.0433854460179939" Visible="0"/>
						<Atom3d ID="950" HasProperties="1" Mapping="409" Parent="221" UserID="325" DisplayStyle="Line" XYZ="0.649303810326878,1.64821552238799,-4.30951293487149" Connections="952,954" ForcefieldType="o2*" Charge="-0.82" Components="O" Visible="0">
							<Properties Force="801.895229682196,-780.909432533829,-237.066903010463" RelativeVelocity="-0.0621893016517631,-0.23262236007405,-0.182435907556787"/>
						</Atom3d>
						<Atom3d ID="951" HasProperties="1" Mapping="409" Parent="221" UserID="326" DisplayStyle="Line" Hidden="1" XYZ="0.625247468937162,1.62926941476616,-4.34433702787674" Connections="952" ForcefieldType="h1o" Charge="0.41" Components="H" Visible="0">
							<Properties Force="-35.1388812634689,274.509418174536,37.8881527079433" RelativeVelocity="-0.356024797349209,0.426149217351243,0.106549389679529"/>
						</Atom3d>
						<Bond ID="952" Mapping="409" Parent="221" Hidden="1" Connects="950,951" Visible="0"/>
						<Atom3d ID="953" HasProperties="1" Mapping="409" Parent="221" UserID="327" DisplayStyle="Line" Hidden="1" XYZ="0.625409697574675,1.68300676054511,-4.29549101934933" Connections="954" ForcefieldType="h1o" Charge="0.41" Components="H" Visible="0">
							<Properties Force="-581.838405505959,530.540287991667,142.125619690603" RelativeVelocity="0.0196827933685022,-0.736831970894854,-1.10071214430805"/>
						</Atom3d>
						<Bond ID="954" Mapping="409" Parent="221" Hidden="1" Connects="950,953" Visible="0"/>
						<Molecule ID="221" Mapping="409" Parent="2" Children="950,951,952,953,954,2182" Name="Sketch 23" XYZ="0.216927230094662,0.0867708920359872,-0.0433854460179939" Visible="0"/>
						<Atom3d ID="955" HasProperties="1" Mapping="409" Parent="223" UserID="328" DisplayStyle="Line" XYZ="-0.446081090962651,0.774365048441555,-1.45969067642728" Connections="957,959" ForcefieldType="o2*" Charge="-0.82" Components="O" Visible="0">
							<Properties Force="403.492007298507,-955.018453619647,-842.874687160947" RelativeVelocity="0.379955246512217,-0.0210805034154064,0.175169837907644"/>
						</Atom3d>
						<Atom3d ID="956" HasProperties="1" Mapping="409" Parent="223" UserID="329" DisplayStyle="Line" Hidden="1" XYZ="-0.484834873620688,0.75279104671405,-1.4487118078799" Connections="957" ForcefieldType="h1o" Charge="0.41" Components="H" Visible="0">
							<Properties Force="-235.35414168391,-1.50909461882421,6.7565815750646" RelativeVelocity="-0.609659440852649,-0.419481193755714,0.473919409713867"/>
						</Atom3d>
						<Bond ID="957" Mapping="409" Parent="223" Hidden="1" Connects="955,956" Visible="0"/>
						<Atom3d ID="958" HasProperties="1" Mapping="409" Parent="223" UserID="330" DisplayStyle="Line" Hidden="1" XYZ="-0.449603325147342,0.810505074778922,-1.43564938986535" Connections="959" ForcefieldType="h1o" Charge="0.41" Components="H" Visible="0">
							<Properties Force="-36.4650913969902,986.846100236475,686.823639837553" RelativeVelocity="-0.797423272602878,-0.340684145368136,-1.4189879052224"/>
						</Atom3d>
						<Bond ID="959" Mapping="409" Parent="223" Hidden="1" Connects="955,958" Visible="0"/>
						<Molecule ID="223" Mapping="409" Parent="2" Children="955,956,957,958,959,2183" Name="Sketch 23" XYZ="0.424426893779301,0.209466346113216,-0.0433854460179939" Visible="0"/>
						<Atom3d ID="960" HasProperties="1" Mapping="409" Parent="225" UserID="331" DisplayStyle="Line" XYZ="1.27887178769675,1.74872230062614,-2.08750726505762" Connections="962,964" ForcefieldType="o2*" Charge="-0.82" Components="O" Visible="0">
							<Properties Force="-164.263586948706,-279.592685544246,178.405921890755" RelativeVelocity="-0.147711554215837,-0.302244200302741,-0.252335960132455"/>
						</Atom3d>
						<Atom3d ID="961" HasProperties="1" Mapping="409" Parent="225" UserID="332" DisplayStyle="Line" Hidden="1" XYZ="1.24451416628447,1.71797964810673,-2.09668203856438" Connections="962" ForcefieldType="h1o" Charge="0.41" Components="H" Visible="0">
							<Properties Force="192.363601652143,329.085553525255,141.499133031298" RelativeVelocity="-1.05102331843849,-0.117875632168331,-0.307072352232762"/>
						</Atom3d>
						<Bond ID="962" Mapping="409" Parent="225" Hidden="1" Connects="960,961" Visible="0"/>
						<Atom3d ID="963" HasProperties="1" Mapping="409" Parent="225" UserID="333" DisplayStyle="Line" Hidden="1" XYZ="1.26869159902102,1.76183889415192,-2.04344874841035" Connections="964" ForcefieldType="h1o" Charge="0.41" Components="H" Visible="0">
							<Properties Force="-111.332947472977,-88.6477174592753,-357.136572736009" RelativeVelocity="-0.284442123984843,0.258490413709649,-0.496801560769775"/>
						</Atom3d>
						<Bond ID="964" Mapping="409" Parent="225" Hidden="1" Connects="960,963" Visible="0"/>
						<Molecule ID="225" Mapping="409" Parent="2" Children="960,961,962,963,964,2184" Name="Sketch 23" XYZ="0.40530084533959,0.0624122353519765,-0.0433854460179939" Visible="0"/>
						<Atom3d ID="965" HasProperties="1" Mapping="409" Parent="227" UserID="334" DisplayStyle="Line" XYZ="1.2994724760538,0.808731413482035,-2.61969910481434" Connections="967,969" ForcefieldType="o2*" Charge="-0.82" Components="O" Visible="0">
							<Properties Force="-213.018775754088,457.11317967596,563.742101307466" RelativeVelocity="-0.173285336876982,-0.191436637818928,0.105021950442537"/>
						</Atom3d>
						<Atom3d ID="966" HasProperties="1" Mapping="409" Parent="227" UserID="335" DisplayStyle="Line" Hidden="1" XYZ="1.34444748138066,0.805022527809123,-2.62141161817052" Connections="967" ForcefieldType="h1o" Charge="0.41" Components="H" Visible="0">
							<Properties Force="353.774231278135,-4.72713814479804,-41.8706006089836" RelativeVelocity="-0.0998716644588997,0.0015695296873597,-0.614694258131792"/>
						</Atom3d>
						<Bond ID="967" Mapping="409" Parent="227" Hidden="1" Connects="965,966" Visible="0"/>
						<Atom3d ID="968" HasProperties="1" Mapping="409" Parent="227" UserID="336" DisplayStyle="Line" Hidden="1" XYZ="1.29766352964914,0.8386326064022,-2.58262976307294" Connections="969" ForcefieldType="h1o" Charge="0.41" Components="H" Visible="0">
							<Properties Force="-95.4703321249196,-309.38564164664,-591.406551283069" RelativeVelocity="-1.20714291350203,0.585344830309321,-0.884724606897327"/>
						</Atom3d>
						<Bond ID="969" Mapping="409" Parent="227" Hidden="1" Connects="965,968" Visible="0"/>
						<Molecule ID="227" Mapping="409" Parent="2" Children="965,966,967,968,969,2185" Name="Sketch 23" XYZ="0.216927230094662,0.0867708920359872,-0.0433854460179939" Visible="0"/>
						<Atom3d ID="970" HasProperties="1" Mapping="409" Parent="229" UserID="337" DisplayStyle="Line" XYZ="1.25737367537411,2.19346054376021,1.05798837407825" Connections="972,974" ForcefieldType="o2*" Charge="-0.82" Components="O" Visible="0">
							<Properties Force="-542.225594082288,-79.7864295230551,-10.0954572733312" RelativeVelocity="-0.110858125459148,-0.436618407329943,0.201448959193787"/>
						</Atom3d>
						<Atom3d ID="971" HasProperties="1" Mapping="409" Parent="229" UserID="338" DisplayStyle="Line" Hidden="1" XYZ="1.25688059088023,2.18745334833394,1.10337729548278" Connections="972" ForcefieldType="h1o" Charge="0.41" Components="H" Visible="0">
							<Properties Force="7.44880835151182,-24.9769360480879,149.372728605413" RelativeVelocity="0.4064935943511,-0.168422275666409,-0.0224607088523676"/>
						</Atom3d>
						<Bond ID="972" Mapping="409" Parent="229" Hidden="1" Connects="970,971" Visible="0"/>
						<Atom3d ID="973" HasProperties="1" Mapping="409" Parent="229" UserID="339" DisplayStyle="Line" Hidden="1" XYZ="1.3017238398539,2.19667859881372,1.05085947637211" Connections="974" ForcefieldType="h1o" Charge="0.41" Components="H" Visible="0">
							<Properties Force="446.387092674676,-28.8024084297486,-149.237753024687" RelativeVelocity="0.186252602871715,-0.572610131916834,0.495688741327077"/>
						</Atom3d>
						<Bond ID="974" Mapping="409" Parent="229" Hidden="1" Connects="970,973" Visible="0"/>
						<Molecule ID="229" Mapping="409" Parent="2" Children="970,971,972,973,974,2186" Name="Sketch 23" XYZ="0.216927230094662,0.0867708920359872,-0.0433854460179939" Visible="0"/>
						<Atom3d ID="975" HasProperties="1" Mapping="409" Parent="231" UserID="340" DisplayStyle="Line" XYZ="-2.50527656544819,-0.293072138460714,1.12498074230154" Connections="977,979" ForcefieldType="o2*" Charge="-0.82" Components="O" Visible="0">
							<Properties Force="7.42664350883875,65.6809413290186,985.485689895664" RelativeVelocity="-0.114787684926045,0.113007097592095,-0.0628089728857419"/>
						</Atom3d>
						<Atom3d ID="976" HasProperties="1" Mapping="409" Parent="231" UserID="341" DisplayStyle="Line" Hidden="1" XYZ="-2.49952048991006,-0.322339557765577,1.16217901257456" Connections="977" ForcefieldType="h1o" Charge="0.41" Components="H" Visible="0">
							<Properties Force="-119.231621173606,504.25582259604,-689.395812178649" RelativeVelocity="-1.33227248198521,0.00115997613028347,-0.189925332562789"/>
						</Atom3d>
						<Bond ID="977" Mapping="409" Parent="231" Hidden="1" Connects="975,976" Visible="0"/>
						<Atom3d ID="978" HasProperties="1" Mapping="409" Parent="231" UserID="342" DisplayStyle="Line" Hidden="1" XYZ="-2.51412886184947,-0.252637442344503,1.14766319076696" Connections="979" ForcefieldType="h1o" Charge="0.41" Components="H" Visible="0">
							<Properties Force="90.419167020217,-523.387933125375,-242.328585413943" RelativeVelocity="-1.02075630534155,0.500459929652185,-0.796858288852311"/>
						</Atom3d>
						<Bond ID="979" Mapping="409" Parent="231" Hidden="1" Connects="975,978" Visible="0"/>
						<Molecule ID="231" Mapping="409" Parent="2" Children="975,976,977,978,979,2187" Name="Sketch 23" XYZ="0.370296546731134,0.427792080574169,-0.0433854460179939" Visible="0"/>
						<Atom3d ID="980" HasProperties="1" Mapping="409" Parent="233" UserID="343" DisplayStyle="Line" XYZ="-1.64416501789405,-1.89703218128948,-2.19591176172116" Connections="982,984" ForcefieldType="o2*" Charge="-0.82" Components="O" Visible="0">
							<Properties Force="-268.264634452477,-723.122263564455,-337.997182749624" RelativeVelocity="0.297043029213125,0.0140872201744074,-0.0875825753114568"/>
						</Atom3d>
						<Atom3d ID="981" HasProperties="1" Mapping="409" Parent="233" UserID="344" DisplayStyle="Line" Hidden="1" XYZ="-1.67268528763399,-1.91905640199553,-2.16611438567517" Connections="982" ForcefieldType="h1o" Charge="0.41" Components="H" Visible="0">
							<Properties Force="324.95694106319,218.231980060127,-132.756508446373" RelativeVelocity="0.387785502683117,0.067076114180228,0.27425875463083"/>
						</Atom3d>
						<Bond ID="982" Mapping="409" Parent="233" Hidden="1" Connects="980,981" Visible="0"/>
						<Atom3d ID="983" HasProperties="1" Mapping="409" Parent="233" UserID="345" DisplayStyle="Line" Hidden="1" XYZ="-1.63871144944444,-1.85802791715321,-2.17432855035123" Connections="984" ForcefieldType="h1o" Charge="0.41" Components="H" Visible="0">
							<Properties Force="10.503489062704,411.31451568146,460.98974949675" RelativeVelocity="0.635741404657053,-0.00671999919699146,-1.13574002702059"/>
						</Atom3d>
						<Bond ID="984" Mapping="409" Parent="233" Hidden="1" Connects="980,983" Visible="0"/>
						<Molecule ID="233" Mapping="409" Parent="2" Children="980,981,982,983,984,2188" Name="Sketch 23" XYZ="0.216927230094662,0.0867708920359872,-0.0433854460179939" Visible="0"/>
						<Atom3d ID="985" HasProperties="1" Mapping="409" Parent="235" UserID="346" DisplayStyle="Line" XYZ="-0.0632451384500124,0.0530594446252195,1.90139279044896" Connections="987,989" ForcefieldType="o2*" Charge="-0.82" Components="O" Visible="0">
							<Properties Force="-459.908901569325,-132.073625912847,619.618771199089" RelativeVelocity="0.315077288146987,-0.00527564938492693,-0.441805367150732"/>
						</Atom3d>
						<Atom3d ID="986" HasProperties="1" Mapping="409" Parent="235" UserID="347" DisplayStyle="Line" Hidden="1" XYZ="-0.0851522037409294,0.0118375580306243,1.90158831792359" Connections="987" ForcefieldType="h1o" Charge="0.41" Components="H" Visible="0">
							<Properties Force="234.374556752216,229.654418102057,-23.5973326943098" RelativeVelocity="-0.900028141308185,-1.08460359244493,-0.142191601243337"/>
						</Atom3d>
						<Bond ID="987" Mapping="409" Parent="235" Hidden="1" Connects="985,986" Visible="0"/>
						<Atom3d ID="988" HasProperties="1" Mapping="409" Parent="235" UserID="348" DisplayStyle="Line" Hidden="1" XYZ="-0.0467830317547104,0.0543613067443328,1.86043121811287" Connections="989" ForcefieldType="h1o" Charge="0.41" Components="H" Visible="0">
							<Properties Force="271.191781708689,-59.1496058813686,-669.398406123502" RelativeVelocity="-0.528642125007748,-1.78728631594478,1.28225593065289"/>
						</Atom3d>
						<Bond ID="989" Mapping="409" Parent="235" Hidden="1" Connects="985,988" Visible="0"/>
						<Molecule ID="235" Mapping="409" Parent="2" Children="985,986,987,988,989,2189" Name="Sketch 23" XYZ="-0.00681153770442732,-0.120728772947563,-0.0433854460179939" Visible="0"/>
						<Atom3d ID="990" HasProperties="1" Mapping="409" Parent="237" UserID="349" DisplayStyle="Line" XYZ="0.39580854354997,3.619759125839,-3.38318262683585" Connections="992,994" ForcefieldType="o2*" Charge="-0.82" Components="O" Visible="0">
							<Properties Force="-292.603904698598,-449.240083705612,29.389826763081" RelativeVelocity="0.193618463720735,0.0666638927883878,-0.0659533353128608"/>
						</Atom3d>
						<Atom3d ID="991" HasProperties="1" Mapping="409" Parent="237" UserID="350" DisplayStyle="Line" Hidden="1" XYZ="0.351840226168564,3.61490162040113,-3.3983681499913" Connections="992" ForcefieldType="h1o" Charge="0.41" Components="H" Visible="0">
							<Properties Force="248.121767684586,265.212639368401,72.3138238583297" RelativeVelocity="0.175610296832634,0.940381724957311,-0.213300478308658"/>
						</Atom3d>
						<Bond ID="992" Mapping="409" Parent="237" Hidden="1" Connects="990,991" Visible="0"/>
						<Atom3d ID="993" HasProperties="1" Mapping="409" Parent="237" UserID="351" DisplayStyle="Line" Hidden="1" XYZ="0.400454588633043,3.57664533012261,-3.36708018402968" Connections="994" ForcefieldType="h1o" Charge="0.41" Components="H" Visible="0">
							<Properties Force="127.973141709748,213.623373063129,-72.4383975974709" RelativeVelocity="-0.586756579013145,-1.11986014361432,0.13952890061931"/>
						</Atom3d>
						<Bond ID="994" Mapping="409" Parent="237" Hidden="1" Connects="990,993" Visible="0"/>
						<Molecule ID="237" Mapping="409" Parent="2" Children="990,991,992,993,994,2190" Name="Sketch 23" XYZ="0.216927230094662,0.0867708920359872,-0.0433854460179939" Visible="0"/>
						<Atom3d ID="995" HasProperties="1" Mapping="409" Parent="239" UserID="352" DisplayStyle="Line" XYZ="-1.73316073684115,-1.38079488198422,1.60786596781535" Connections="997,999" ForcefieldType="o2*" Charge="-0.82" Components="O" Visible="0">
							<Properties Force="-310.314177354276,-426.703206157534,-604.189986834886" RelativeVelocity="0.0318509203366668,0.220308375464766,0.109148349112771"/>
						</Atom3d>
						<Atom3d ID="996" HasProperties="1" Mapping="409" Parent="239" UserID="353" DisplayStyle="Line" Hidden="1" XYZ="-1.76194639399426,-1.40170965865632,1.57649181474901" Connections="997" ForcefieldType="h1o" Charge="0.41" Components="H" Visible="0">
							<Properties Force="218.700074770297,497.135007830328,116.977707033339" RelativeVelocity="1.08608276725972,0.0871693244944346,0.736912225364732"/>
						</Atom3d>
						<Bond ID="997" Mapping="409" Parent="239" Hidden="1" Connects="995,996" Visible="0"/>
						<Atom3d ID="998" HasProperties="1" Mapping="409" Parent="239" UserID="354" DisplayStyle="Line" Hidden="1" XYZ="-1.74018526394348,-1.41500888055923,1.63688313235953" Connections="999" ForcefieldType="h1o" Charge="0.41" Components="H" Visible="0">
							<Properties Force="29.5540099602418,-47.6153829188773,443.052590754112" RelativeVelocity="1.23003111389458,0.781512343309519,0.364806895513408"/>
						</Atom3d>
						<Bond ID="999" Mapping="409" Parent="239" Hidden="1" Connects="995,998" Visible="0"/>
						<Molecule ID="239" Mapping="409" Parent="2" Children="995,996,997,998,999,2191" Name="Sketch 23" XYZ="0.216927230094662,0.0867708920359872,-0.0433854460179939" Visible="0"/>
						<Atom3d ID="1000" HasProperties="1" Mapping="409" Parent="241" UserID="355" DisplayStyle="Line" XYZ="0.447425491689561,1.97407217936363,0.65421405739844" Connections="1002,1004" ForcefieldType="o2*" Charge="-0.82" Components="O" Visible="0">
							<Properties Force="-109.908545258151,-116.585415860487,115.273445543341" RelativeVelocity="-0.081860109485899,0.0717243046165448,-0.149064615737098"/>
						</Atom3d>
						<Atom3d ID="1001" HasProperties="1" Mapping="409" Parent="241" UserID="356" DisplayStyle="Line" Hidden="1" XYZ="0.409295591849286,1.94908324801073,0.646456580343445" Connections="1002" ForcefieldType="h1o" Charge="0.41" Components="H" Visible="0">
							<Properties Force="11.3529120964586,-8.25495254638079,74.5911341165014" RelativeVelocity="-1.13206430890273,-0.329951251821025,1.22552863295349"/>
						</Atom3d>
						<Bond ID="1002" Mapping="409" Parent="241" Hidden="1" Connects="1000,1001" Visible="0"/>
						<Atom3d ID="1003" HasProperties="1" Mapping="409" Parent="241" UserID="357" DisplayStyle="Line" Hidden="1" XYZ="0.447904904089397,1.97473753920151,0.70019769925402" Connections="1004" ForcefieldType="h1o" Charge="0.41" Components="H" Visible="0">
							<Properties Force="30.3025606012805,12.5449064735187,-91.6123815687299" RelativeVelocity="-0.269642883538813,-0.802293124797353,-0.641740465625495"/>
						</Atom3d>
						<Bond ID="1004" Mapping="409" Parent="241" Hidden="1" Connects="1000,1003" Visible="0"/>
						<Molecule ID="241" Mapping="409" Parent="2" Children="1000,1001,1002,1003,1004,2192" Name="Sketch 23" XYZ="0.216927230094662,0.0867708920359872,-0.0433854460179939" Visible="0"/>
						<Atom3d ID="1005" HasProperties="1" Mapping="409" Parent="243" UserID="358" DisplayStyle="Line" XYZ="-2.16036228907789,4.14902241278471,2.39374934982503" Connections="1007,1009" ForcefieldType="o2*" Charge="-0.82" Components="O" Visible="0">
							<Properties Force="136.419910715466,-583.112866905468,290.191436306082" RelativeVelocity="0.0529502787014494,-0.0803625394088828,0.0199922137121713"/>
						</Atom3d>
						<Atom3d ID="1006" HasProperties="1" Mapping="409" Parent="243" UserID="359" DisplayStyle="Line" Hidden="1" XYZ="-2.12841483754431,4.13222825975231,2.42365544170662" Connections="1007" ForcefieldType="h1o" Charge="0.41" Components="H" Visible="0">
							<Properties Force="-338.031818413785,166.821558666109,-202.974502168371" RelativeVelocity="0.420185436876523,-1.19605865635264,0.511140932627801"/>
						</Atom3d>
						<Bond ID="1007" Mapping="409" Parent="243" Hidden="1" Connects="1005,1006" Visible="0"/>
						<Atom3d ID="1008" HasProperties="1" Mapping="409" Parent="243" UserID="360" DisplayStyle="Line" Hidden="1" XYZ="-2.13354394313199,4.17955246879516,2.3727702627108" Connections="1009" ForcefieldType="h1o" Charge="0.41" Components="H" Visible="0">
							<Properties Force="32.233124008282,303.097255248524,-19.229665431741" RelativeVelocity="-0.488151870129965,1.66547901471273,0.32159909747824"/>
						</Atom3d>
						<Bond ID="1009" Mapping="409" Parent="243" Hidden="1" Connects="1005,1008" Visible="0"/>
						<Molecule ID="243" Mapping="409" Parent="2" Children="1005,1006,1007,1008,1009,2193" Name="Sketch 23" XYZ="0.0382970848357117,-0.102685323818559,-0.0433854460179939" Visible="0"/>
						<Atom3d ID="1010" HasProperties="1" Mapping="409" Parent="245" UserID="361" DisplayStyle="Line" XYZ="1.79529860722598,0.0257436105045372,2.15462450414067" Connections="1012,1014" ForcefieldType="o2*" Charge="-0.82" Components="O" Visible="0">
							<Properties Force="-171.418062263055,196.441301141966,-293.469182739092" RelativeVelocity="-0.307190936621484,0.0729820302920183,0.282091384241602"/>
						</Atom3d>
						<Atom3d ID="1011" HasProperties="1" Mapping="409" Parent="245" UserID="362" DisplayStyle="Line" Hidden="1" XYZ="1.77178556112354,-0.010912094123783,2.13817311921786" Connections="1012" ForcefieldType="h1o" Charge="0.41" Components="H" Visible="0">
							<Properties Force="152.510679087493,117.112482554848,63.7708200328133" RelativeVelocity="-1.11510344365161,0.375376049266346,-0.467619854640492"/>
						</Atom3d>
						<Bond ID="1012" Mapping="409" Parent="245" Hidden="1" Connects="1010,1011" Visible="0"/>
						<Atom3d ID="1013" HasProperties="1" Mapping="409" Parent="245" UserID="363" DisplayStyle="Line" Hidden="1" XYZ="1.83785801384926,0.0100217662698198,2.15972350643677" Connections="1014" ForcefieldType="h1o" Charge="0.41" Components="H" Visible="0">
							<Properties Force="-28.6711613681104,-204.9737615714,254.060982761879" RelativeVelocity="0.105449370196368,-0.428036740905554,0.0148000993021423"/>
						</Atom3d>
						<Bond ID="1014" Mapping="409" Parent="245" Hidden="1" Connects="1010,1013" Visible="0"/>
						<Molecule ID="245" Mapping="409" Parent="2" Children="1010,1011,1012,1013,1014,2194" Name="Sketch 23" XYZ="0.216927230094662,0.0867708920359872,-0.0433854460179939" Visible="0"/>
						<Atom3d ID="1015" HasProperties="1" Mapping="409" Parent="247" UserID="364" DisplayStyle="Line" XYZ="-1.99798497288969,-1.89016608925105,-1.46175909527856" Connections="1017,1019" ForcefieldType="o2*" Charge="-0.82" Components="O" Visible="0">
							<Properties Force="172.250968521442,116.680700347951,34.2163024660015" RelativeVelocity="-0.178333595051776,0.133511638949479,0.13290721211215"/>
						</Atom3d>
						<Atom3d ID="1016" HasProperties="1" Mapping="409" Parent="247" UserID="365" DisplayStyle="Line" Hidden="1" XYZ="-2.02766856710944,-1.92512637606135,-1.46759806316326" Connections="1017" ForcefieldType="h1o" Charge="0.41" Components="H" Visible="0">
							<Properties Force="147.118901763145,57.9563047603708,-173.242524044218" RelativeVelocity="0.0509170643348785,-0.745640377968446,-0.114562973284958"/>
						</Atom3d>
						<Bond ID="1017" Mapping="409" Parent="247" Hidden="1" Connects="1015,1016" Visible="0"/>
						<Atom3d ID="1018" HasProperties="1" Mapping="409" Parent="247" UserID="366" DisplayStyle="Line" Hidden="1" XYZ="-1.95718589926485,-1.90729112534444,-1.47519823933348" Connections="1019" ForcefieldType="h1o" Charge="0.41" Components="H" Visible="0">
							<Properties Force="-264.078942719388,-187.485849156401,4.34685734310489" RelativeVelocity="1.18213346021211,-0.706938855995648,-0.54983991296974"/>
						</Atom3d>
						<Bond ID="1019" Mapping="409" Parent="247" Hidden="1" Connects="1015,1018" Visible="0"/>
						<Molecule ID="247" Mapping="409" Parent="2" Children="1015,1016,1017,1018,1019,2195" Name="Sketch 23" XYZ="0.216927230094662,0.0867708920359872,-0.0433854460179939" Visible="0"/>
						<Atom3d ID="1020" HasProperties="1" Mapping="409" Parent="249" UserID="367" DisplayStyle="Line" XYZ="-1.0629934964054,4.00870348926363,-2.59191224787752" Connections="1022,1024" ForcefieldType="o2*" Charge="-0.82" Components="O" Visible="0">
							<Properties Force="-213.994208094081,-365.350706400688,259.131981893393" RelativeVelocity="0.190505130539191,-0.310719440211951,0.22063054907563"/>
						</Atom3d>
						<Atom3d ID="1021" HasProperties="1" Mapping="409" Parent="249" UserID="368" DisplayStyle="Line" Hidden="1" XYZ="-1.08576668716283,4.0061380309202,-2.6306375343585" Connections="1022" ForcefieldType="h1o" Charge="0.41" Components="H" Visible="0">
							<Properties Force="14.6192163121639,50.3126444744682,-512.311930790668" RelativeVelocity="0.568983092237845,-0.0295355124631105,1.01303871676519"/>
						</Atom3d>
						<Bond ID="1022" Mapping="409" Parent="249" Hidden="1" Connects="1020,1021" Visible="0"/>
						<Atom3d ID="1023" HasProperties="1" Mapping="409" Parent="249" UserID="369" DisplayStyle="Line" Hidden="1" XYZ="-1.09825322160191,4.02479891717015,-2.56678039801279" Connections="1024" ForcefieldType="h1o" Charge="0.41" Components="H" Visible="0">
							<Properties Force="345.380703994026,135.174496020469,177.854761215655" RelativeVelocity="0.275509028053787,-0.603307283079043,2.0371501569374"/>
						</Atom3d>
						<Bond ID="1024" Mapping="409" Parent="249" Hidden="1" Connects="1020,1023" Visible="0"/>
						<Molecule ID="249" Mapping="409" Parent="2" Children="1020,1021,1022,1023,1024,2196" Name="Sketch 23" XYZ="0.216927230094662,0.0867708920359872,-0.0433854460179939" Visible="0"/>
						<Atom3d ID="1025" HasProperties="1" Mapping="409" Parent="251" UserID="370" DisplayStyle="Line" XYZ="3.43784066811287,-2.38341875114364,1.90879548277741" Connections="1027,1029" ForcefieldType="o2*" Charge="-0.82" Components="O" Visible="0">
							<Properties Force="679.877946290739,-148.487256663288,-127.642366446438" RelativeVelocity="0.137832821746086,0.184305489842001,-0.247779536493845"/>
						</Atom3d>
						<Atom3d ID="1026" HasProperties="1" Mapping="409" Parent="251" UserID="371" DisplayStyle="Line" Hidden="1" XYZ="3.48059477165194,-2.38392083873031,1.92945674794294" Connections="1027" ForcefieldType="h1o" Charge="0.41" Components="H" Visible="0">
							<Properties Force="-459.671485769024,127.469823291522,-81.3000215881367" RelativeVelocity="-1.06518677704632,0.536602613371812,0.94652100447655"/>
						</Atom3d>
						<Bond ID="1027" Mapping="409" Parent="251" Hidden="1" Connects="1025,1026" Visible="0"/>
						<Atom3d ID="1028" HasProperties="1" Mapping="409" Parent="251" UserID="372" DisplayStyle="Line" Hidden="1" XYZ="3.45122134952446,-2.4095738653301,1.87199378170033" Connections="1029" ForcefieldType="h1o" Charge="0.41" Components="H" Visible="0">
							<Properties Force="-234.061302283983,151.767203038259,171.573365080171" RelativeVelocity="-0.735781024296641,-0.605524716191049,0.583656025039784"/>
						</Atom3d>
						<Bond ID="1029" Mapping="409" Parent="251" Hidden="1" Connects="1025,1028" Visible="0"/>
						<Molecule ID="251" Mapping="409" Parent="2" Children="1025,1026,1027,1028,1029,2197" Name="Sketch 23" XYZ="0.216927230094662,0.0867708920359872,-0.0433854460179939" Visible="0"/>
						<Atom3d ID="1030" HasProperties="1" Mapping="409" Parent="253" UserID="373" DisplayStyle="Line" XYZ="-0.889039159848238,-2.5580145506425,-0.0839777769984634" Connections="1032,1034" ForcefieldType="o2*" Charge="-0.82" Components="O" Visible="0">
							<Properties Force="-118.944064804662,81.2968409057586,-114.003435332188" RelativeVelocity="-0.0242839424451019,-0.0171404248186114,-0.0638661870645947"/>
						</Atom3d>
						<Atom3d ID="1031" HasProperties="1" Mapping="409" Parent="253" UserID="374" DisplayStyle="Line" Hidden="1" XYZ="-0.896615616044298,-2.59014447012317,-0.115223347355099" Connections="1032" ForcefieldType="h1o" Charge="0.41" Components="H" Visible="0">
							<Properties Force="-80.7857371286689,-37.8377151624018,-296.096129184358" RelativeVelocity="0.703319393228346,0.799798711604954,-0.433707980754134"/>
						</Atom3d>
						<Bond ID="1032" Mapping="409" Parent="253" Hidden="1" Connects="1030,1031" Visible="0"/>
						<Atom3d ID="1033" HasProperties="1" Mapping="409" Parent="253" UserID="375" DisplayStyle="Line" Hidden="1" XYZ="-0.881438695166718,-2.58857698036289,-0.051556811013541" Connections="1034" ForcefieldType="h1o" Charge="0.41" Components="H" Visible="0">
							<Properties Force="132.384032047113,-52.8800827281617,399.758766977664" RelativeVelocity="-0.965025242943322,-0.0416887210101585,0.568835411201265"/>
						</Atom3d>
						<Bond ID="1034" Mapping="409" Parent="253" Hidden="1" Connects="1030,1033" Visible="0"/>
						<Molecule ID="253" Mapping="409" Parent="2" Children="1030,1031,1032,1033,1034,2198" Name="Sketch 23" XYZ="0.216927230094662,0.0867708920359872,-0.0433854460179939" Visible="0"/>
						<Atom3d ID="1035" HasProperties="1" Mapping="409" Parent="255" UserID="376" DisplayStyle="Line" XYZ="2.61632306220198,3.51114973466562,0.886249295691629" Connections="1037,1039" ForcefieldType="o2*" Charge="-0.82" Components="O" Visible="0">
							<Properties Force="386.731787344835,365.742346677171,953.998177998819" RelativeVelocity="0.0859100302876622,0.00489280903557178,0.0233754917023889"/>
						</Atom3d>
						<Atom3d ID="1036" HasProperties="1" Mapping="409" Parent="255" UserID="377" DisplayStyle="Line" Hidden="1" XYZ="2.62140869397373,3.50091965250615,0.843745039590616" Connections="1037" ForcefieldType="h1o" Charge="0.41" Components="H" Visible="0">
							<Properties Force="-8.43981041255097,-167.899371695619,-854.987218371391" RelativeVelocity="-0.0499450204155062,0.999044376973571,0.842809818409591"/>
						</Atom3d>
						<Bond ID="1037" Mapping="409" Parent="255" Hidden="1" Connects="1035,1036" Visible="0"/>
						<Atom3d ID="1038" HasProperties="1" Mapping="409" Parent="255" UserID="378" DisplayStyle="Line" Hidden="1" XYZ="2.65667351608065,3.53284514749342,0.894561740298564" Connections="1039" ForcefieldType="h1o" Charge="0.41" Components="H" Visible="0">
							<Properties Force="-356.489743630217,-197.101502395831,-65.6512713448528" RelativeVelocity="-0.726996898329172,-0.183293808452422,-0.236184550171727"/>
						</Atom3d>
						<Bond ID="1039" Mapping="409" Parent="255" Hidden="1" Connects="1035,1038" Visible="0"/>
						<Molecule ID="255" Mapping="409" Parent="2" Children="1035,1036,1037,1038,1039,2199" Name="Sketch 23" XYZ="0.417209514172879,0.285248832455035,-0.0433854460179939" Visible="0"/>
						<Atom3d ID="1040" HasProperties="1" Mapping="409" Parent="257" UserID="379" DisplayStyle="Line" XYZ="0.705617018726296,0.786691527253711,5.01436061185428" Connections="1042,1044" ForcefieldType="o2*" Charge="-0.82" Components="O" Visible="0">
							<Properties Force="-801.353729211063,31.1058265722459,-75.5718167141254" RelativeVelocity="-0.369063973060714,0.12045448593065,-0.1715450169005"/>
						</Atom3d>
						<Atom3d ID="1041" HasProperties="1" Mapping="409" Parent="257" UserID="380" DisplayStyle="Line" Hidden="1" XYZ="0.705512372084807,0.80912354684164,4.97302968494453" Connections="1042" ForcefieldType="h1o" Charge="0.41" Components="H" Visible="0">
							<Properties Force="-82.1031699695947,-283.646070447006,414.756781977074" RelativeVelocity="0.0551482448218393,-0.0746721767423057,1.12801037860026"/>
						</Atom3d>
						<Bond ID="1042" Mapping="409" Parent="257" Hidden="1" Connects="1040,1041" Visible="0"/>
						<Atom3d ID="1043" HasProperties="1" Mapping="409" Parent="257" UserID="381" DisplayStyle="Line" Hidden="1" XYZ="0.659511280403858,0.774452246209164,5.02180272913625" Connections="1044" ForcefieldType="h1o" Charge="0.41" Components="H" Visible="0">
							<Properties Force="939.294711903289,284.94885614173,-340.762366057129" RelativeVelocity="0.0603262458076799,-0.509692779787057,-0.649498941534949"/>
						</Atom3d>
						<Bond ID="1044" Mapping="409" Parent="257" Hidden="1" Connects="1040,1043" Visible="0"/>
						<Molecule ID="257" Mapping="409" Parent="2" Children="1040,1041,1042,1043,1044,2200" Name="Sketch 23" XYZ="0.216927230094662,0.0867708920359872,-0.0433854460179939" Visible="0"/>
						<Atom3d ID="1045" HasProperties="1" Mapping="409" Parent="259" UserID="382" DisplayStyle="Line" XYZ="-1.60804757636244,0.877403482108848,-1.9623116971487" Connections="1047,1049" ForcefieldType="o2*" Charge="-0.82" Components="O" Visible="0">
							<Properties Force="248.52395458103,539.792658572498,221.34137074192" RelativeVelocity="-0.309412932575738,0.0467945935915397,0.101469227124176"/>
						</Atom3d>
						<Atom3d ID="1046" HasProperties="1" Mapping="409" Parent="259" UserID="383" DisplayStyle="Line" Hidden="1" XYZ="-1.63150137890109,0.870620572981779,-1.92382858739675" Connections="1047" ForcefieldType="h1o" Charge="0.41" Components="H" Visible="0">
							<Properties Force="-88.3276776451439,-42.7677549701933,92.4460753026871" RelativeVelocity="0.512161954040245,-1.00020284605785,-0.0279082886651471"/>
						</Atom3d>
						<Bond ID="1047" Mapping="409" Parent="259" Hidden="1" Connects="1045,1046" Visible="0"/>
						<Atom3d ID="1048" HasProperties="1" Mapping="409" Parent="259" UserID="384" DisplayStyle="Line" Hidden="1" XYZ="-1.6162672302475,0.837762683657471,-1.98188505804599" Connections="1049" ForcefieldType="h1o" Charge="0.41" Components="H" Visible="0">
							<Properties Force="-38.6513596481124,-510.956111443294,-307.256281531536" RelativeVelocity="-0.0459118411530425,-0.326387710733985,-1.25652681003115"/>
						</Atom3d>
						<Bond ID="1049" Mapping="409" Parent="259" Hidden="1" Connects="1045,1048" Visible="0"/>
						<Molecule ID="259" Mapping="409" Parent="2" Children="1045,1046,1047,1048,1049,2201" Name="Sketch 23" XYZ="0.216927230094662,0.0867708920359872,-0.0433854460179939" Visible="0"/>
						<Atom3d ID="1050" HasProperties="1" Mapping="409" Parent="261" UserID="385" DisplayStyle="Line" XYZ="0.664057770862552,-0.297738524089582,-1.48040219074425" Connections="1052,1054" ForcefieldType="o2*" Charge="-0.82" Components="O" Visible="0">
							<Properties Force="-42.9889072355785,-76.6336794614711,-6.01384427703357" RelativeVelocity="0.285385738095369,0.114974114364641,-0.042842915457716"/>
						</Atom3d>
						<Atom3d ID="1051" HasProperties="1" Mapping="409" Parent="261" UserID="386" DisplayStyle="Line" Hidden="1" XYZ="0.655701422868223,-0.304845683910159,-1.52479601402044" Connections="1052" ForcefieldType="h1o" Charge="0.41" Components="H" Visible="0">
							<Properties Force="125.61134851356,-110.215355593547,-53.8673243830957" RelativeVelocity="-0.729197850725989,0.794662023072511,-0.115177031581223"/>
						</Atom3d>
						<Bond ID="1052" Mapping="409" Parent="261" Hidden="1" Connects="1050,1051" Visible="0"/>
						<Atom3d ID="1053" HasProperties="1" Mapping="409" Parent="261" UserID="387" DisplayStyle="Line" Hidden="1" XYZ="0.632684576903786,-0.265245753355452,-1.47121528963735" Connections="1054" ForcefieldType="h1o" Charge="0.41" Components="H" Visible="0">
							<Properties Force="-84.8576244241129,-47.5599790579806,31.5567272452385" RelativeVelocity="-1.35846762269353,1.098797872096,0.465009977836092"/>
						</Atom3d>
						<Bond ID="1054" Mapping="409" Parent="261" Hidden="1" Connects="1050,1053" Visible="0"/>
						<Molecule ID="261" Mapping="409" Parent="2" Children="1050,1051,1052,1053,1054,2202" Name="Sketch 23" XYZ="0.216927230094662,0.0867708920359872,-0.0433854460179939" Visible="0"/>
						<Atom3d ID="1055" HasProperties="1" Mapping="409" Parent="263" UserID="388" DisplayStyle="Line" XYZ="2.71655716547978,-1.22149906614363,-1.40020433103752" Connections="1057,1059" ForcefieldType="o2*" Charge="-0.82" Components="O" Visible="0">
							<Properties Force="106.709479849157,163.049510694999,387.753661324459" RelativeVelocity="-0.138657087485801,-0.323127173741568,-0.253120230290435"/>
						</Atom3d>
						<Atom3d ID="1056" HasProperties="1" Mapping="409" Parent="263" UserID="389" DisplayStyle="Line" Hidden="1" XYZ="2.70264650547268,-1.19136609160884,-1.43268756290453" Connections="1057" ForcefieldType="h1o" Charge="0.41" Components="H" Visible="0">
							<Properties Force="94.3968520997211,-237.846147417939,-95.1643290563073" RelativeVelocity="-0.0904001477347427,0.683575562440738,0.569848918091774"/>
						</Atom3d>
						<Bond ID="1057" Mapping="409" Parent="263" Hidden="1" Connects="1055,1056" Visible="0"/>
						<Atom3d ID="1058" HasProperties="1" Mapping="409" Parent="263" UserID="390" DisplayStyle="Line" Hidden="1" XYZ="2.71387089862101,-1.26023970979495,-1.4249066692265" Connections="1059" ForcefieldType="h1o" Charge="0.41" Components="H" Visible="0">
							<Properties Force="-100.400746245285,17.2681025368062,-96.2007400765248" RelativeVelocity="0.632025190183903,-0.486127271622966,-1.48803658169253"/>
						</Atom3d>
						<Bond ID="1059" Mapping="409" Parent="263" Hidden="1" Connects="1055,1058" Visible="0"/>
						<Molecule ID="263" Mapping="409" Parent="2" Children="1055,1056,1057,1058,1059,2203" Name="Sketch 23" XYZ="0.216927230094662,0.0867708920359872,-0.0433854460179939" Visible="0"/>
						<Atom3d ID="1060" HasProperties="1" Mapping="409" Parent="265" UserID="391" DisplayStyle="Line" XYZ="-0.399681656831877,-1.45739288995107,0.749387164740868" Connections="1062,1064" ForcefieldType="o2*" Charge="-0.82" Components="O" Visible="0">
							<Properties Force="89.3364315428426,-197.863298884682,564.890222729141" RelativeVelocity="-0.128190527510271,-0.108424323510611,0.334457902657098"/>
						</Atom3d>
						<Atom3d ID="1061" HasProperties="1" Mapping="409" Parent="265" UserID="392" DisplayStyle="Line" Hidden="1" XYZ="-0.413139882039078,-1.496617039676,0.731109994062117" Connections="1062" ForcefieldType="h1o" Charge="0.41" Components="H" Visible="0">
							<Properties Force="-14.6928013048325,-81.6245173732917,-385.917287594914" RelativeVelocity="1.08777264009188,-0.216771809207929,0.303998986486887"/>
						</Atom3d>
						<Bond ID="1062" Mapping="409" Parent="265" Hidden="1" Connects="1060,1061" Visible="0"/>
						<Atom3d ID="1063" HasProperties="1" Mapping="409" Parent="265" UserID="393" DisplayStyle="Line" Hidden="1" XYZ="-0.392036006170517,-1.42828309213475,0.71525951375912" Connections="1064" ForcefieldType="h1o" Charge="0.41" Components="H" Visible="0">
							<Properties Force="-40.6516973142799,70.9273148824297,-186.313114002602" RelativeVelocity="0.0908666890692515,0.310552290853916,1.44994916592749"/>
						</Atom3d>
						<Bond ID="1064" Mapping="409" Parent="265" Hidden="1" Connects="1060,1063" Visible="0"/>
						<Molecule ID="265" Mapping="409" Parent="2" Children="1060,1061,1062,1063,1064,2204" Name="Sketch 23" XYZ="0.545374471660182,0.122943497548405,-0.0433854460179939" Visible="0"/>
						<Atom3d ID="1065" HasProperties="1" Mapping="409" Parent="267" UserID="394" DisplayStyle="Line" XYZ="0.585248346410442,2.93831273563222,-0.104445957966782" Connections="1067,1069" ForcefieldType="o2*" Charge="-0.82" Components="O" Visible="0">
							<Properties Force="-533.11338155094,30.6862322033364,-27.9492906233033" RelativeVelocity="-0.169436938494513,-0.198124311215158,0.25307268846205"/>
						</Atom3d>
						<Atom3d ID="1066" HasProperties="1" Mapping="409" Parent="267" UserID="395" DisplayStyle="Line" Hidden="1" XYZ="0.60317695893448,2.90395383599565,-0.080168538624771" Connections="1067" ForcefieldType="h1o" Charge="0.41" Components="H" Visible="0">
							<Properties Force="217.254414567322,82.9070680157791,-138.301177010062" RelativeVelocity="0.289826009147746,0.645042153271298,-0.414070841898255"/>
						</Atom3d>
						<Bond ID="1067" Mapping="409" Parent="267" Hidden="1" Connects="1065,1066" Visible="0"/>
						<Atom3d ID="1068" HasProperties="1" Mapping="409" Parent="267" UserID="396" DisplayStyle="Line" Hidden="1" XYZ="0.61887685627474,2.95762254709072,-0.128016263911713" Connections="1069" ForcefieldType="h1o" Charge="0.41" Components="H" Visible="0">
							<Properties Force="388.264753677156,-121.246575020357,20.8005950655933" RelativeVelocity="0.869770445385933,0.707346565957091,-2.51730863982551"/>
						</Atom3d>
						<Bond ID="1069" Mapping="409" Parent="267" Hidden="1" Connects="1065,1068" Visible="0"/>
						<Molecule ID="267" Mapping="409" Parent="2" Children="1065,1066,1067,1068,1069,2205" Name="Sketch 23" XYZ="-0.0152919680089983,0.0153188324295557,-0.0433854460179939" Visible="0"/>
						<Atom3d ID="1070" HasProperties="1" Mapping="409" Parent="269" UserID="397" DisplayStyle="Line" XYZ="-1.43303968742904,-1.11878147506447,0.205613110732244" Connections="1072,1074" ForcefieldType="o2*" Charge="-0.82" Components="O" Visible="0">
							<Properties Force="170.692728941653,147.172082441263,362.268972110409" RelativeVelocity="-0.255844966209239,-0.28509725110154,0.0204150434627811"/>
						</Atom3d>
						<Atom3d ID="1071" HasProperties="1" Mapping="409" Parent="269" UserID="398" DisplayStyle="Line" Hidden="1" XYZ="-1.38679620369892,-1.12112604443868,0.213480085372517" Connections="1072" ForcefieldType="h1o" Charge="0.41" Components="H" Visible="0">
							<Properties Force="-293.077126917009,-13.1553999931348,-213.939316723374" RelativeVelocity="-1.13391519706739,-0.169726955988717,0.0555366862507681"/>
						</Atom3d>
						<Bond ID="1072" Mapping="409" Parent="269" Hidden="1" Connects="1070,1071" Visible="0"/>
						<Atom3d ID="1073" HasProperties="1" Mapping="409" Parent="269" UserID="399" DisplayStyle="Line" Hidden="1" XYZ="-1.43477018691151,-1.095814479169,0.165228557861211" Connections="1074" ForcefieldType="h1o" Charge="0.41" Components="H" Visible="0">
							<Properties Force="164.810982656006,-240.110226227696,46.7967365212931" RelativeVelocity="0.338844392862273,0.152747109156493,-0.00373975699987895"/>
						</Atom3d>
						<Bond ID="1074" Mapping="409" Parent="269" Hidden="1" Connects="1070,1073" Visible="0"/>
						<Molecule ID="269" Mapping="409" Parent="2" Children="1070,1071,1072,1073,1074,2206" Name="Sketch 23" XYZ="0.216927230094662,0.0867708920359872,-0.0433854460179939" Visible="0"/>
						<Atom3d ID="1075" HasProperties="1" Mapping="409" Parent="271" UserID="400" DisplayStyle="Line" XYZ="1.017248349093,4.22654829831974,0.458625343110812" Connections="1077,1079" ForcefieldType="o2*" Charge="-0.82" Components="O" Visible="0">
							<Properties Force="367.041475444974,-547.913876664993,-678.275648423787" RelativeVelocity="0.189857311894477,-0.401327147386038,0.05408811987242"/>
						</Atom3d>
						<Atom3d ID="1076" HasProperties="1" Mapping="409" Parent="271" UserID="401" DisplayStyle="Line" Hidden="1" XYZ="1.00760977058167,4.18632997691443,0.477251601988021" Connections="1077" ForcefieldType="h1o" Charge="0.41" Components="H" Visible="0">
							<Properties Force="-64.4588610810987,-168.502032774598,38.470696843818" RelativeVelocity="0.53625384737894,-1.58351727301643,1.17171940413579"/>
						</Atom3d>
						<Bond ID="1077" Mapping="409" Parent="271" Hidden="1" Connects="1075,1076" Visible="0"/>
						<Atom3d ID="1078" HasProperties="1" Mapping="409" Parent="271" UserID="402" DisplayStyle="Line" Hidden="1" XYZ="1.00160754592289,4.25395449837586,0.489323872499269" Connections="1079" ForcefieldType="h1o" Charge="0.41" Components="H" Visible="0">
							<Properties Force="-353.166389209917,630.864334780596,642.969120750985" RelativeVelocity="0.901147979887614,-0.390165869569265,-0.779509773737791"/>
						</Atom3d>
						<Bond ID="1079" Mapping="409" Parent="271" Hidden="1" Connects="1075,1078" Visible="0"/>
						<Molecule ID="271" Mapping="409" Parent="2" Children="1075,1076,1077,1078,1079,2207" Name="Sketch 23" XYZ="0.216927230094662,0.0867708920359872,-0.0433854460179939" Visible="0"/>
						<Atom3d ID="1080" HasProperties="1" Mapping="409" Parent="273" UserID="403" DisplayStyle="Line" XYZ="2.56728671559362,2.08904144785538,-1.04373713748691" Connections="1082,1084" ForcefieldType="o2*" Charge="-0.82" Components="O" Visible="0">
							<Properties Force="203.226480384346,572.495121916499,358.877267156401" RelativeVelocity="0.125547805028113,-0.499365631112432,0.069270695699249"/>
						</Atom3d>
						<Atom3d ID="1081" HasProperties="1" Mapping="409" Parent="273" UserID="404" DisplayStyle="Line" Hidden="1" XYZ="2.57316846627963,2.11016455024645,-1.08424512254397" Connections="1082" ForcefieldType="h1o" Charge="0.41" Components="H" Visible="0">
							<Properties Force="8.01387237931549,-84.8489913812632,-391.471450149922" RelativeVelocity="-1.67381415480822,0.574555619257652,0.428861207196455"/>
						</Atom3d>
						<Bond ID="1082" Mapping="409" Parent="273" Hidden="1" Connects="1080,1081" Visible="0"/>
						<Atom3d ID="1083" HasProperties="1" Mapping="409" Parent="273" UserID="405" DisplayStyle="Line" Hidden="1" XYZ="2.58799636113025,2.12419788493163,-1.02056594020881" Connections="1084" ForcefieldType="h1o" Charge="0.41" Components="H" Visible="0">
							<Properties Force="-166.869630664338,-404.181061763181,-17.6614926587791" RelativeVelocity="-0.565402104929242,-0.912707705812995,-0.510609449549019"/>
						</Atom3d>
						<Bond ID="1084" Mapping="409" Parent="273" Hidden="1" Connects="1080,1083" Visible="0"/>
						<Molecule ID="273" Mapping="409" Parent="2" Children="1080,1081,1082,1083,1084,2208" Name="Sketch 23" XYZ="0.216927230094662,0.0867708920359872,-0.0433854460179939" Visible="0"/>
						<Atom3d ID="1085" HasProperties="1" Mapping="409" Parent="275" UserID="406" DisplayStyle="Line" XYZ="-4.44594111267099,-0.234944014781086,-0.598291428476365" Connections="1087,1089" ForcefieldType="o2*" Charge="-0.82" Components="O" Visible="0">
							<Properties Force="-478.581707861162,103.261311796689,361.249289511772" RelativeVelocity="-0.117285470163745,-0.0657468703270137,0.412220158619607"/>
						</Atom3d>
						<Atom3d ID="1086" HasProperties="1" Mapping="409" Parent="275" UserID="407" DisplayStyle="Line" Hidden="1" XYZ="-4.4026240932117,-0.235387345095576,-0.611467807756728" Connections="1087" ForcefieldType="h1o" Charge="0.41" Components="H" Visible="0">
							<Properties Force="277.255330504931,-68.9191385114362,-195.05987415692" RelativeVelocity="0.584991060946295,1.17285522217764,1.32642256533934"/>
						</Atom3d>
						<Bond ID="1087" Mapping="409" Parent="275" Hidden="1" Connects="1085,1086" Visible="0"/>
						<Atom3d ID="1088" HasProperties="1" Mapping="409" Parent="275" UserID="408" DisplayStyle="Line" Hidden="1" XYZ="-4.44144040662187,-0.228669221718117,-0.552590718760811" Connections="1089" ForcefieldType="h1o" Charge="0.41" Components="H" Visible="0">
							<Properties Force="-21.1182006570739,-44.1596898950344,-109.992457338586" RelativeVelocity="-0.151609885305686,-0.081520064551047,1.41483733090955"/>
						</Atom3d>
						<Bond ID="1089" Mapping="409" Parent="275" Hidden="1" Connects="1085,1088" Visible="0"/>
						<Molecule ID="275" Mapping="409" Parent="2" Children="1085,1086,1087,1088,1089,2209" Name="Sketch 23" XYZ="0.216927230094662,0.0867708920359872,-0.0433854460179939" Visible="0"/>
						<Atom3d ID="1090" HasProperties="1" Mapping="409" Parent="277" UserID="409" DisplayStyle="Line" XYZ="1.30172658208451,0.546982657134034,1.1024205264214" Connections="1092,1094" ForcefieldType="o2*" Charge="-0.82" Components="O" Visible="0">
							<Properties Force="724.180618110369,990.88252566868,289.947513515928" RelativeVelocity="-0.0323190691330075,-0.305603500685758,0.0173685361068887"/>
						</Atom3d>
						<Atom3d ID="1091" HasProperties="1" Mapping="409" Parent="277" UserID="410" DisplayStyle="Line" Hidden="1" XYZ="1.31066444584352,0.594334928506008,1.10560154727364" Connections="1092" ForcefieldType="h1o" Charge="0.41" Components="H" Visible="0">
							<Properties Force="-116.145187293315,-999.6885054174,-122.87058433553" RelativeVelocity="-0.290435373461578,-0.477755947385046,-0.0684354859021797"/>
						</Atom3d>
						<Bond ID="1092" Mapping="409" Parent="277" Hidden="1" Connects="1090,1091" Visible="0"/>
						<Atom3d ID="1093" HasProperties="1" Mapping="409" Parent="277" UserID="411" DisplayStyle="Line" Hidden="1" XYZ="1.25996192716647,0.546610590510385,1.08695621703082" Connections="1094" ForcefieldType="h1o" Charge="0.41" Components="H" Visible="0">
							<Properties Force="-577.269417176328,-100.344267298206,-185.103359731154" RelativeVelocity="0.801140205860152,-0.938555450076414,0.959675880856355"/>
						</Atom3d>
						<Bond ID="1094" Mapping="409" Parent="277" Hidden="1" Connects="1090,1093" Visible="0"/>
						<Molecule ID="277" Mapping="409" Parent="2" Children="1090,1091,1092,1093,1094,2210" Name="Sketch 23" XYZ="0.417209514172879,0.285248832455035,-0.0433854460179939" Visible="0"/>
						<Atom3d ID="1095" HasProperties="1" Mapping="409" Parent="279" UserID="412" DisplayStyle="Line" XYZ="2.61703931732702,-1.95447385677025,3.38385174509131" Connections="1097,1099" ForcefieldType="o2*" Charge="-0.82" Components="O" Visible="0">
							<Properties Force="-91.7878846174379,-66.0337408002353,-178.166476203318" RelativeVelocity="0.137033330896941,0.0960736657668549,0.145914273097526"/>
						</Atom3d>
						<Atom3d ID="1096" HasProperties="1" Mapping="409" Parent="279" UserID="413" DisplayStyle="Line" Hidden="1" XYZ="2.64392204919015,-1.92762981626496,3.3564699076615" Connections="1097" ForcefieldType="h1o" Charge="0.41" Components="H" Visible="0">
							<Properties Force="-235.722487028975,-307.580791922108,111.220147605201" RelativeVelocity="0.677043948362643,-0.605055035489186,1.16415753371184"/>
						</Atom3d>
						<Bond ID="1097" Mapping="409" Parent="279" Hidden="1" Connects="1095,1096" Visible="0"/>
						<Atom3d ID="1098" HasProperties="1" Mapping="409" Parent="279" UserID="414" DisplayStyle="Line" Hidden="1" XYZ="2.58399885924944,-1.97182788855286,3.35461602864443" Connections="1099" ForcefieldType="h1o" Charge="0.41" Components="H" Visible="0">
							<Properties Force="484.463435003702,297.365452700259,134.988647551938" RelativeVelocity="-0.153136725490046,0.384712107233811,-0.358492629826088"/>
						</Atom3d>
						<Bond ID="1099" Mapping="409" Parent="279" Hidden="1" Connects="1095,1098" Visible="0"/>
						<Molecule ID="279" Mapping="409" Parent="2" Children="1095,1096,1097,1098,1099,2211" Name="Sketch 23" XYZ="-0.00681153770442732,-0.120728772947563,-0.0433854460179939" Visible="0"/>
						<Atom3d ID="1100" HasProperties="1" Mapping="409" Parent="281" UserID="415" DisplayStyle="Line" XYZ="-0.59550466255647,2.77065645779284,-0.0307177181738867" Connections="1102,1104" ForcefieldType="o2*" Charge="-0.82" Components="O" Visible="0">
							<Properties Force="-116.93773804693,-85.3182875624976,237.134064061751" RelativeVelocity="0.193723054145227,0.0813962545982747,0.0794500451548951"/>
						</Atom3d>
						<Atom3d ID="1101" HasProperties="1" Mapping="409" Parent="281" UserID="416" DisplayStyle="Line" Hidden="1" XYZ="-0.625476215651359,2.74525637256607,-0.0539639592160538" Connections="1102" ForcefieldType="h1o" Charge="0.41" Components="H" Visible="0">
							<Properties Force="-19.1452159885438,84.1402949802029,-116.889634989136" RelativeVelocity="-1.53437999874276,1.22797668633881,-0.386519455966793"/>
						</Atom3d>
						<Bond ID="1102" Mapping="409" Parent="281" Hidden="1" Connects="1100,1101" Visible="0"/>
						<Atom3d ID="1103" HasProperties="1" Mapping="409" Parent="281" UserID="417" DisplayStyle="Line" Hidden="1" XYZ="-0.570025125832378,2.78937028432174,-0.063853221986373" Connections="1104" ForcefieldType="h1o" Charge="0.41" Components="H" Visible="0">
							<Properties Force="100.760012052713,-49.4406824525023,-162.510225631425" RelativeVelocity="0.212100174019186,0.0342775375006475,-0.040061631143259"/>
						</Atom3d>
						<Bond ID="1104" Mapping="409" Parent="281" Hidden="1" Connects="1100,1103" Visible="0"/>
						<Molecule ID="281" Mapping="409" Parent="2" Children="1100,1101,1102,1103,1104,2212" Name="Sketch 23" XYZ="0.216927230094662,0.0867708920359872,-0.0433854460179939" Visible="0"/>
						<Atom3d ID="1105" HasProperties="1" Mapping="409" Parent="283" UserID="418" DisplayStyle="Line" XYZ="3.47346823203769,2.55053094208592,3.79997067227581" Connections="1107,1109" ForcefieldType="o2*" Charge="-0.82" Components="O" Visible="0">
							<Properties Force="-66.1412788902723,106.785906625227,7.40119444652575" RelativeVelocity="-0.199751857580317,-0.139734629961573,0.148860158035985"/>
						</Atom3d>
						<Atom3d ID="1106" HasProperties="1" Mapping="409" Parent="283" UserID="419" DisplayStyle="Line" Hidden="1" XYZ="3.45060020804983,2.52417092288176,3.77126793082" Connections="1107" ForcefieldType="h1o" Charge="0.41" Components="H" Visible="0">
							<Properties Force="-283.899151471267,-166.423288707916,-101.008382567352" RelativeVelocity="-0.746537342710083,-0.0732099690949251,0.746874645458524"/>
						</Atom3d>
						<Bond ID="1107" Mapping="409" Parent="283" Hidden="1" Connects="1105,1106" Visible="0"/>
						<Atom3d ID="1108" HasProperties="1" Mapping="409" Parent="283" UserID="420" DisplayStyle="Line" Hidden="1" XYZ="3.51566912292571,2.5406807888937,3.78613462219679" Connections="1109" ForcefieldType="h1o" Charge="0.41" Components="H" Visible="0">
							<Properties Force="317.808856534904,96.4400876283437,100.657551370103" RelativeVelocity="-0.661157172712726,0.588500620490503,-0.152848915633534"/>
						</Atom3d>
						<Bond ID="1109" Mapping="409" Parent="283" Hidden="1" Connects="1105,1108" Visible="0"/>
						<Molecule ID="283" Mapping="409" Parent="2" Children="1105,1106,1107,1108,1109,2213" Name="Sketch 23" XYZ="0.698687318823345,0.489139807612784,-0.0433854460179939" Visible="0"/>
						<Atom3d ID="1110" HasProperties="1" Mapping="409" Parent="285" UserID="421" DisplayStyle="Line" XYZ="1.88180792682491,-0.735083492658088,0.855769026370165" Connections="1112,1114" ForcefieldType="o2*" Charge="-0.82" Components="O" Visible="0">
							<Properties Force="251.377373370892,373.020797964594,-409.813632941309" RelativeVelocity="-0.120328939889083,-0.344375468088979,0.296485126355374"/>
						</Atom3d>
						<Atom3d ID="1111" HasProperties="1" Mapping="409" Parent="285" UserID="422" DisplayStyle="Line" Hidden="1" XYZ="1.92591917728919,-0.721794422565102,0.861320519338596" Connections="1112" ForcefieldType="h1o" Charge="0.41" Components="H" Visible="0">
							<Properties Force="-272.017749380772,-35.4135961239926,-6.56854584785468" RelativeVelocity="0.82861864832881,1.12451414182018,-0.685409158571057"/>
						</Atom3d>
						<Bond ID="1112" Mapping="409" Parent="285" Hidden="1" Connects="1110,1111" Visible="0"/>
						<Atom3d ID="1113" HasProperties="1" Mapping="409" Parent="285" UserID="423" DisplayStyle="Line" Hidden="1" XYZ="1.87874836691292,-0.763403100860582,0.890386465057736" Connections="1114" ForcefieldType="h1o" Charge="0.41" Components="H" Visible="0">
							<Properties Force="-86.0911469114985,-453.593236026287,495.846020888968" RelativeVelocity="-0.56235180721345,-0.553736722102766,0.708080428978557"/>
						</Atom3d>
						<Bond ID="1114" Mapping="409" Parent="285" Hidden="1" Connects="1110,1113" Visible="0"/>
						<Molecule ID="285" Mapping="409" Parent="2" Children="1110,1111,1112,1113,1114,2214" Name="Sketch 23" XYZ="0.216927230094662,0.0867708920359872,-0.0433854460179939" Visible="0"/>
						<Atom3d ID="1115" HasProperties="1" Mapping="409" Parent="287" UserID="424" DisplayStyle="Line" XYZ="-1.2556084899219,1.86793122743932,-0.0973146040929638" Connections="1117,1119" ForcefieldType="o2*" Charge="-0.82" Components="O" Visible="0">
							<Properties Force="244.398258538527,4.97971098202498,444.082391512745" RelativeVelocity="-0.393312358279829,-0.0658094550647505,-0.419356753048884"/>
						</Atom3d>
						<Atom3d ID="1116" HasProperties="1" Mapping="409" Parent="287" UserID="425" DisplayStyle="Line" Hidden="1" XYZ="-1.23029690068852,1.89542418383221,-0.0691812822409942" Connections="1117" ForcefieldType="h1o" Charge="0.41" Components="H" Visible="0">
							<Properties Force="-55.4356194689597,-238.466727933192,-128.008228591433" RelativeVelocity="0.408913739500455,-0.818778679294407,-0.81852010551145"/>
						</Atom3d>
						<Bond ID="1117" Mapping="409" Parent="287" Hidden="1" Connects="1115,1116" Visible="0"/>
						<Atom3d ID="1118" HasProperties="1" Mapping="409" Parent="287" UserID="426" DisplayStyle="Line" Hidden="1" XYZ="-1.26726852185756,1.89959170198954,-0.128085657320945" Connections="1119" ForcefieldType="h1o" Charge="0.41" Components="H" Visible="0">
							<Properties Force="-129.16217227126,138.090575930953,-233.544221384791" RelativeVelocity="0.231717704274927,-1.53915961527817,-1.08864051867614"/>
						</Atom3d>
						<Bond ID="1119" Mapping="409" Parent="287" Hidden="1" Connects="1115,1118" Visible="0"/>
						<Molecule ID="287" Mapping="409" Parent="2" Children="1115,1116,1117,1118,1119,2215" Name="Sketch 23" XYZ="0.216927230094662,0.0867708920359872,-0.0433854460179939" Visible="0"/>
						<Atom3d ID="1120" HasProperties="1" Mapping="409" Parent="289" UserID="427" DisplayStyle="Line" XYZ="-0.550353522502516,1.05433416070329,0.962053499926976" Connections="1122,1124" ForcefieldType="o2*" Charge="-0.82" Components="O" Visible="0">
							<Properties Force="494.060634569949,400.951822402262,-354.895194687461" RelativeVelocity="0.159665888763082,0.206507858636507,-0.205136525611187"/>
						</Atom3d>
						<Atom3d ID="1121" HasProperties="1" Mapping="409" Parent="289" UserID="428" DisplayStyle="Line" Hidden="1" XYZ="-0.519562327891327,1.02274049099138,0.973119419973446" Connections="1122" ForcefieldType="h1o" Charge="0.41" Components="H" Visible="0">
							<Properties Force="13.5961695947812,-233.040460736075,254.232911931879" RelativeVelocity="-1.06751144390595,0.448133422942352,1.28274644138666"/>
						</Atom3d>
						<Bond ID="1122" Mapping="409" Parent="289" Hidden="1" Connects="1120,1121" Visible="0"/>
						<Atom3d ID="1123" HasProperties="1" Mapping="409" Parent="289" UserID="429" DisplayStyle="Line" Hidden="1" XYZ="-0.516637835234272,1.08485992063327,0.947106688209401" Connections="1124" ForcefieldType="h1o" Charge="0.41" Components="H" Visible="0">
							<Properties Force="-549.562210728516,-306.671187956271,262.689783192505" RelativeVelocity="0.125417249413663,-0.675967871084522,0.193549132563329"/>
						</Atom3d>
						<Bond ID="1124" Mapping="409" Parent="289" Hidden="1" Connects="1120,1123" Visible="0"/>
						<Molecule ID="289" Mapping="409" Parent="2" Children="1120,1121,1122,1123,1124,2216" Name="Sketch 23" XYZ="0.216927230094662,0.0867708920359872,-0.0433854460179939" Visible="0"/>
						<Atom3d ID="1125" HasProperties="1" Mapping="409" Parent="291" UserID="430" DisplayStyle="Line" XYZ="0.315650180952776,2.77856839185218,-1.90391946543675" Connections="1127,1129" ForcefieldType="o2*" Charge="-0.82" Components="O" Visible="0">
							<Properties Force="282.679494737603,-539.906194372067,-381.315652632669" RelativeVelocity="0.0413311918683938,-0.106391134105064,-0.0287072760847388"/>
						</Atom3d>
						<Atom3d ID="1126" HasProperties="1" Mapping="409" Parent="291" UserID="431" DisplayStyle="Line" Hidden="1" XYZ="0.335273078814028,2.74006991923791,-1.92410830798294" Connections="1127" ForcefieldType="h1o" Charge="0.41" Components="H" Visible="0">
							<Properties Force="-348.766306605992,503.566004646463,243.982809213193" RelativeVelocity="-0.146163940518386,-0.672336249211073,-0.299891591321284"/>
						</Atom3d>
						<Bond ID="1127" Mapping="409" Parent="291" Hidden="1" Connects="1125,1126" Visible="0"/>
						<Atom3d ID="1128" HasProperties="1" Mapping="409" Parent="291" UserID="432" DisplayStyle="Line" Hidden="1" XYZ="0.335915306417767,2.77623278772107,-1.86315549726756" Connections="1129" ForcefieldType="h1o" Charge="0.41" Components="H" Visible="0">
							<Properties Force="59.6650266243037,30.3320142966742,274.22223271981" RelativeVelocity="0.106258334964897,-0.306398771533006,0.0798238658427868"/>
						</Atom3d>
						<Bond ID="1129" Mapping="409" Parent="291" Hidden="1" Connects="1125,1128" Visible="0"/>
						<Molecule ID="291" Mapping="409" Parent="2" Children="1125,1126,1127,1128,1129,2217" Name="Sketch 23" XYZ="0.216927230094662,0.0867708920359872,-0.0433854460179939" Visible="0"/>
						<Atom3d ID="1130" HasProperties="1" Mapping="409" Parent="293" UserID="433" DisplayStyle="Line" XYZ="-0.11351008204915,-0.0210905633428288,1.23064373403353" Connections="1132,1134" ForcefieldType="o2*" Charge="-0.82" Components="O" Visible="0">
							<Properties Force="381.500121058969,6.4479707663691,24.5730432548718" RelativeVelocity="-0.0246122793503892,0.230985369397294,0.204134586222557"/>
						</Atom3d>
						<Atom3d ID="1131" HasProperties="1" Mapping="409" Parent="293" UserID="434" DisplayStyle="Line" Hidden="1" XYZ="-0.0873283733436534,0.0125814173854586,1.25042144247032" Connections="1132" ForcefieldType="h1o" Charge="0.41" Components="H" Visible="0">
							<Properties Force="-101.268524103692,-233.589651494467,-171.812391737431" RelativeVelocity="-0.393772098604583,1.1196300548486,0.331846501980535"/>
						</Atom3d>
						<Bond ID="1132" Mapping="409" Parent="293" Hidden="1" Connects="1130,1131" Visible="0"/>
						<Atom3d ID="1133" HasProperties="1" Mapping="409" Parent="293" UserID="435" DisplayStyle="Line" Hidden="1" XYZ="-0.0825647417282314,-0.0521260755129278,1.21617119500995" Connections="1134" ForcefieldType="h1o" Charge="0.41" Components="H" Visible="0">
							<Properties Force="-9.7420711605717,237.481352930073,121.223782712061" RelativeVelocity="1.0167725493671,0.362999367383538,-0.567543399298954"/>
						</Atom3d>
						<Bond ID="1134" Mapping="409" Parent="293" Hidden="1" Connects="1130,1133" Visible="0"/>
						<Molecule ID="293" Mapping="409" Parent="2" Children="1130,1131,1132,1133,1134,2218" Name="Sketch 23" XYZ="0.216927230094662,0.0867708920359872,-0.0433854460179939" Visible="0"/>
						<Atom3d ID="1135" HasProperties="1" Mapping="409" Parent="295" UserID="436" DisplayStyle="Line" XYZ="3.11941449724305,1.06033704705592,2.0838436937255" Connections="1137,1139" ForcefieldType="o2*" Charge="-0.82" Components="O" Visible="0">
							<Properties Force="-37.6528198463993,203.454904528128,282.47605745841" RelativeVelocity="0.104236663191146,-0.299843436873003,0.0554102344485019"/>
						</Atom3d>
						<Atom3d ID="1136" HasProperties="1" Mapping="409" Parent="295" UserID="437" DisplayStyle="Line" Hidden="1" XYZ="3.15609381541602,1.04601998371513,2.05953853309874" Connections="1137" ForcefieldType="h1o" Charge="0.41" Components="H" Visible="0">
							<Properties Force="-86.6024959516194,208.035018701679,43.5448421713514" RelativeVelocity="0.511219611526402,-0.237750468990278,0.447194779742929"/>
						</Atom3d>
						<Bond ID="1137" Mapping="409" Parent="295" Hidden="1" Connects="1135,1136" Visible="0"/>
						<Atom3d ID="1138" HasProperties="1" Mapping="409" Parent="295" UserID="438" DisplayStyle="Line" Hidden="1" XYZ="3.13518423285038,1.09678029893974,2.10787242228286" Connections="1139" ForcefieldType="h1o" Charge="0.41" Components="H" Visible="0">
							<Properties Force="-14.4584176525642,-328.508945995857,-248.265375958673" RelativeVelocity="-0.338559536927137,0.519649890472453,-0.523660847472436"/>
						</Atom3d>
						<Bond ID="1139" Mapping="409" Parent="295" Hidden="1" Connects="1135,1138" Visible="0"/>
						<Molecule ID="295" Mapping="409" Parent="2" Children="1135,1136,1137,1138,1139,2219" Name="Sketch 23" XYZ="0.216927230094662,0.0867708920359872,-0.0433854460179939" Visible="0"/>
						<Atom3d ID="1140" HasProperties="1" Mapping="409" Parent="297" UserID="439" DisplayStyle="Line" XYZ="0.322632318919191,3.35582209485563,-0.0471076841416818" Connections="1142,1144" ForcefieldType="o2*" Charge="-0.82" Components="O" Visible="0">
							<Properties Force="-167.438897893174,-120.674412619628,-137.577352746895" RelativeVelocity="0.119791959043895,0.294871058402611,0.00142241185406541"/>
						</Atom3d>
						<Atom3d ID="1141" HasProperties="1" Mapping="409" Parent="297" UserID="440" DisplayStyle="Line" Hidden="1" XYZ="0.316279492896051,3.38079621077495,-0.00922013632561904" Connections="1142" ForcefieldType="h1o" Charge="0.41" Components="H" Visible="0">
							<Properties Force="78.4512837708888,5.33910565832049,343.451230777657" RelativeVelocity="-0.373767064819249,-0.0914429895418479,-0.45671584830981"/>
						</Atom3d>
						<Bond ID="1142" Mapping="409" Parent="297" Hidden="1" Connects="1140,1141" Visible="0"/>
						<Atom3d ID="1143" HasProperties="1" Mapping="409" Parent="297" UserID="441" DisplayStyle="Line" Hidden="1" XYZ="0.32276234521364,3.39153324548985,-0.0756802958390314" Connections="1144" ForcefieldType="h1o" Charge="0.41" Components="H" Visible="0">
							<Properties Force="172.581968588363,90.8412123856665,-178.551647920602" RelativeVelocity="-0.967630613209609,0.364142226390366,1.68462426932773"/>
						</Atom3d>
						<Bond ID="1144" Mapping="409" Parent="297" Hidden="1" Connects="1140,1143" Visible="0"/>
						<Molecule ID="297" Mapping="409" Parent="2" Children="1140,1141,1142,1143,1144,2220" Name="Sketch 23" XYZ="0.215140928660606,0.433313374215807,-0.0433854460179939" Visible="0"/>
						<Atom3d ID="1145" HasProperties="1" Mapping="409" Parent="299" UserID="442" DisplayStyle="Line" XYZ="-1.59154546306076,-1.0305693678445,2.47838866843421" Connections="1147,1149" ForcefieldType="o2*" Charge="-0.82" Components="O" Visible="0">
							<Properties Force="-142.453134010494,293.411760711202,119.290534668506" RelativeVelocity="0.308811451823408,0.371557989850359,-0.0580049080943109"/>
						</Atom3d>
						<Atom3d ID="1146" HasProperties="1" Mapping="409" Parent="299" UserID="443" DisplayStyle="Line" Hidden="1" XYZ="-1.58653752305852,-1.05475031511032,2.51634986225955" Connections="1147" ForcefieldType="h1o" Charge="0.41" Components="H" Visible="0">
							<Properties Force="93.8379717438133,-255.829831931559,59.8920927423653" RelativeVelocity="-0.802408603495933,-0.113138028923379,-0.710465371397302"/>
						</Atom3d>
						<Bond ID="1147" Mapping="409" Parent="299" Hidden="1" Connects="1145,1146" Visible="0"/>
						<Atom3d ID="1148" HasProperties="1" Mapping="409" Parent="299" UserID="444" DisplayStyle="Line" Hidden="1" XYZ="-1.6001024020099,-0.990169383488843,2.49899842903862" Connections="1149" ForcefieldType="h1o" Charge="0.41" Components="H" Visible="0">
							<Properties Force="18.1871216807434,129.81179416293,-74.0369416417189" RelativeVelocity="-0.630441567638629,-0.469924061945671,0.0126831673968659"/>
						</Atom3d>
						<Bond ID="1149" Mapping="409" Parent="299" Hidden="1" Connects="1145,1148" Visible="0"/>
						<Molecule ID="299" Mapping="409" Parent="2" Children="1145,1146,1147,1148,1149,2221" Name="Sketch 23" XYZ="0.357666132419896,0.110227375903693,-0.0433854460179939" Visible="0"/>
						<Atom3d ID="1150" HasProperties="1" Mapping="409" Parent="301" UserID="445" DisplayStyle="Line" XYZ="2.45799499957917,-0.495245017731702,1.97422318925574" Connections="1152,1154" ForcefieldType="o2*" Charge="-0.82" Components="O" Visible="0">
							<Properties Force="133.77897970928,-118.219915365521,189.710008677286" RelativeVelocity="0.251255662012726,0.132318218976668,0.126100029483152"/>
						</Atom3d>
						<Atom3d ID="1151" HasProperties="1" Mapping="409" Parent="301" UserID="446" DisplayStyle="Line" Hidden="1" XYZ="2.50140233641531,-0.495660861131493,1.99074947539461" Connections="1152" ForcefieldType="h1o" Charge="0.41" Components="H" Visible="0">
							<Properties Force="-293.768873026179,-34.2922804122386,-152.408648685149" RelativeVelocity="0.83566303858939,-1.26468898041042,1.75852456557149"/>
						</Atom3d>
						<Bond ID="1152" Mapping="409" Parent="301" Hidden="1" Connects="1150,1151" Visible="0"/>
						<Atom3d ID="1153" HasProperties="1" Mapping="409" Parent="301" UserID="447" DisplayStyle="Line" Hidden="1" XYZ="2.44795251643182,-0.451008470769741,1.97993588354002" Connections="1154" ForcefieldType="h1o" Charge="0.41" Components="H" Visible="0">
							<Properties Force="-4.02787583530325,45.5359773775726,-70.2848800441659" RelativeVelocity="0.28917260075719,0.644173221618744,0.224069000439015"/>
						</Atom3d>
						<Bond ID="1154" Mapping="409" Parent="301" Hidden="1" Connects="1150,1153" Visible="0"/>
						<Molecule ID="301" Mapping="409" Parent="2" Children="1150,1151,1152,1153,1154,2222" Name="Sketch 23" XYZ="0.700491663724951,-0.510467274134057,-0.0433854460179939" Visible="0"/>
						<Atom3d ID="1155" HasProperties="1" Mapping="409" Parent="303" UserID="448" DisplayStyle="Line" XYZ="-2.80378747104482,3.01468888595977,3.48229875993217" Connections="1157,1159" ForcefieldType="o2*" Charge="-0.82" Components="O" Visible="0">
							<Properties Force="181.976659683003,304.734789240057,601.561382337886" RelativeVelocity="-0.0715999879905443,0.00153200643736805,0.230319327578836"/>
						</Atom3d>
						<Atom3d ID="1156" HasProperties="1" Mapping="409" Parent="303" UserID="449" DisplayStyle="Line" Hidden="1" XYZ="-2.84373576095804,3.00154276980885,3.50218283842545" Connections="1157" ForcefieldType="h1o" Charge="0.41" Components="H" Visible="0">
							<Properties Force="154.30876314771,164.580239958248,-40.4502369297599" RelativeVelocity="-1.76419500290536,0.17588765155936,1.00761546345296"/>
						</Atom3d>
						<Bond ID="1157" Mapping="409" Parent="303" Hidden="1" Connects="1155,1156" Visible="0"/>
						<Atom3d ID="1158" HasProperties="1" Mapping="409" Parent="303" UserID="450" DisplayStyle="Line" Hidden="1" XYZ="-2.78896418126284,3.04893185384384,3.51275036063614" Connections="1159" ForcefieldType="h1o" Charge="0.41" Components="H" Visible="0">
							<Properties Force="-301.621572591574,-511.980465637832,-579.157661877556" RelativeVelocity="1.07936953216221,0.184575609193468,0.115112278784857"/>
						</Atom3d>
						<Bond ID="1159" Mapping="409" Parent="303" Hidden="1" Connects="1155,1158" Visible="0"/>
						<Molecule ID="303" Mapping="409" Parent="2" Children="1155,1156,1157,1158,1159,2223" Name="Sketch 23" XYZ="0.216927230094662,0.0867708920359872,-0.0433854460179939" Visible="0"/>
						<Atom3d ID="1160" HasProperties="1" Mapping="409" Parent="305" UserID="451" DisplayStyle="Line" XYZ="3.69705560671137,1.11634771761131,0.159931300598493" Connections="1162,1164" ForcefieldType="o2*" Charge="-0.82" Components="O" Visible="0">
							<Properties Force="-880.783098378818,837.400117863278,-711.578413991888" RelativeVelocity="0.00688986366884027,0.0851102838962118,0.11160145633072"/>
						</Atom3d>
						<Atom3d ID="1161" HasProperties="1" Mapping="409" Parent="305" UserID="452" DisplayStyle="Line" Hidden="1" XYZ="3.73113787623285,1.09090814661318,0.171231731335542" Connections="1162" ForcefieldType="h1o" Charge="0.41" Components="H" Visible="0">
							<Properties Force="834.203408347929,-572.410077054701,-46.8446004399981" RelativeVelocity="-1.40687653714856,-0.289881568113535,0.18764945758397"/>
						</Atom3d>
						<Bond ID="1162" Mapping="409" Parent="305" Hidden="1" Connects="1160,1161" Visible="0"/>
						<Atom3d ID="1163" HasProperties="1" Mapping="409" Parent="305" UserID="453" DisplayStyle="Line" Hidden="1" XYZ="3.70509203551707,1.13108561902971,0.115508988166795" Connections="1164" ForcefieldType="h1o" Charge="0.41" Components="H" Visible="0">
							<Properties Force="95.2716343549044,-357.371610083178,676.422632034338" RelativeVelocity="0.945499530610644,0.00501635264944097,-1.61319092363976"/>
						</Atom3d>
						<Bond ID="1164" Mapping="409" Parent="305" Hidden="1" Connects="1160,1163" Visible="0"/>
						<Molecule ID="305" Mapping="409" Parent="2" Children="1160,1161,1162,1163,1164,2224" Name="Sketch 23" XYZ="0.216927230094662,0.0867708920359872,-0.0433854460179939" Visible="0"/>
						<Atom3d ID="1165" HasProperties="1" Mapping="409" Parent="307" UserID="454" DisplayStyle="Line" XYZ="-1.78457569702067,-0.207123522263378,-1.9843451559932" Connections="1167,1169" ForcefieldType="o2*" Charge="-0.82" Components="O" Visible="0">
							<Properties Force="-65.6308093750307,169.421675440026,503.677848612909" RelativeVelocity="0.0156942139352095,0.102808133211311,0.172616689664372"/>
						</Atom3d>
						<Atom3d ID="1166" HasProperties="1" Mapping="409" Parent="307" UserID="455" DisplayStyle="Line" Hidden="1" XYZ="-1.76257718759934,-0.19891682301385,-1.9432528730012" Connections="1167" ForcefieldType="h1o" Charge="0.41" Components="H" Visible="0">
							<Properties Force="-59.3416698796008,-112.145487550384,-471.903917070241" RelativeVelocity="-0.800990562539979,0.054428468821633,0.32062865067693"/>
						</Atom3d>
						<Bond ID="1167" Mapping="409" Parent="307" Hidden="1" Connects="1165,1166" Visible="0"/>
						<Atom3d ID="1168" HasProperties="1" Mapping="409" Parent="307" UserID="456" DisplayStyle="Line" Hidden="1" XYZ="-1.81887081835407,-0.175496369936208,-1.98071110302098" Connections="1169" ForcefieldType="h1o" Charge="0.41" Components="H" Visible="0">
							<Properties Force="142.349827992459,-136.850396589389,-62.8995947537708" RelativeVelocity="-1.07300724845826,0.179527151521391,-0.827867971400113"/>
						</Atom3d>
						<Bond ID="1169" Mapping="409" Parent="307" Hidden="1" Connects="1165,1168" Visible="0"/>
						<Molecule ID="307" Mapping="409" Parent="2" Children="1165,1166,1167,1168,1169,2225" Name="Sketch 23" XYZ="0.698687318823345,0.489139807612784,-0.0433854460179939" Visible="0"/>
						<Atom3d ID="1170" HasProperties="1" Mapping="409" Parent="309" UserID="457" DisplayStyle="Line" XYZ="2.12074960545785,4.88344622115593,1.03563341230351" Connections="1172,1174" ForcefieldType="o2*" Charge="-0.82" Components="O" Visible="0">
							<Properties Force="515.340382431477,-93.3953764611161,770.847153733504" RelativeVelocity="-0.0909975522178368,-0.104858391174698,-0.0534629566826903"/>
						</Atom3d>
						<Atom3d ID="1171" HasProperties="1" Mapping="409" Parent="309" UserID="458" DisplayStyle="Line" Hidden="1" XYZ="2.14662967082467,4.90673015031224,1.06919204628611" Connections="1172" ForcefieldType="h1o" Charge="0.41" Components="H" Visible="0">
							<Properties Force="-387.642400081392,-192.324267311856,-726.123683214533" RelativeVelocity="-0.638500695263959,-1.49625965565139,0.336164286812289"/>
						</Atom3d>
						<Bond ID="1172" Mapping="409" Parent="309" Hidden="1" Connects="1170,1171" Visible="0"/>
						<Atom3d ID="1173" HasProperties="1" Mapping="409" Parent="309" UserID="459" DisplayStyle="Line" Hidden="1" XYZ="2.10216636847011,4.91758229902661,1.01193722589514" Connections="1174" ForcefieldType="h1o" Charge="0.41" Components="H" Visible="0">
							<Properties Force="-115.416785343132,245.041999065996,3.74040987652113" RelativeVelocity="2.01268081732626,-0.788016752226361,-0.960414595262808"/>
						</Atom3d>
						<Bond ID="1174" Mapping="409" Parent="309" Hidden="1" Connects="1170,1173" Visible="0"/>
						<Molecule ID="309" Mapping="409" Parent="2" Children="1170,1171,1172,1173,1174,2226" Name="Sketch 23" XYZ="0.216927230094662,0.0867708920359872,-0.0433854460179939" Visible="0"/>
						<Atom3d ID="1175" HasProperties="1" Mapping="409" Parent="311" UserID="460" DisplayStyle="Line" XYZ="-1.64797626995461,-0.26419491100077,0.700416786363179" Connections="1177,1179" ForcefieldType="o2*" Charge="-0.82" Components="O" Visible="0">
							<Properties Force="-186.471223939657,-364.447414264994,296.05140601858" RelativeVelocity="-0.102522948067074,-0.0254827884791429,-0.0932178079929352"/>
						</Atom3d>
						<Atom3d ID="1176" HasProperties="1" Mapping="409" Parent="311" UserID="461" DisplayStyle="Line" Hidden="1" XYZ="-1.64341632884269,-0.296228010379749,0.733614464550255" Connections="1177" ForcefieldType="h1o" Charge="0.41" Components="H" Visible="0">
							<Properties Force="165.601450419632,200.303640978943,-13.7019632652114" RelativeVelocity="0.0599831500389401,0.27304234344756,0.239534885937626"/>
						</Atom3d>
						<Bond ID="1177" Mapping="409" Parent="311" Hidden="1" Connects="1175,1176" Visible="0"/>
						<Atom3d ID="1178" HasProperties="1" Mapping="409" Parent="311" UserID="462" DisplayStyle="Line" Hidden="1" XYZ="-1.68463122886424,-0.282935654077304,0.680682329769134" Connections="1179" ForcefieldType="h1o" Charge="0.41" Components="H" Visible="0">
							<Properties Force="54.7821199016312,148.899377071611,-151.85343955283" RelativeVelocity="0.637688802205932,0.224668058048965,0.406569531361283"/>
						</Atom3d>
						<Bond ID="1179" Mapping="409" Parent="311" Hidden="1" Connects="1175,1178" Visible="0"/>
						<Molecule ID="311" Mapping="409" Parent="2" Children="1175,1176,1177,1178,1179,2227" Name="Sketch 23" XYZ="0.216927230094662,0.0867708920359872,-0.0433854460179939" Visible="0"/>
						<Atom3d ID="1180" HasProperties="1" Mapping="409" Parent="313" UserID="463" DisplayStyle="Line" XYZ="1.78375923926077,3.68033572163949,0.295656727924268" Connections="1182,1184" ForcefieldType="o2*" Charge="-0.82" Components="O" Visible="0">
							<Properties Force="-378.973537145203,-355.508520101032,382.498387621948" RelativeVelocity="-0.151491442064919,0.314960867172856,-0.225522706307489"/>
						</Atom3d>
						<Atom3d ID="1181" HasProperties="1" Mapping="409" Parent="313" UserID="464" DisplayStyle="Line" Hidden="1" XYZ="1.78369406233011,3.72477415068531,0.299648143137148" Connections="1182" ForcefieldType="h1o" Charge="0.41" Components="H" Visible="0">
							<Properties Force="16.1090020199681,486.052727223241,93.8779646781234" RelativeVelocity="-0.865350590515792,0.719483861615682,-0.0101346203582686"/>
						</Atom3d>
						<Bond ID="1182" Mapping="409" Parent="313" Hidden="1" Connects="1180,1181" Visible="0"/>
						<Atom3d ID="1183" HasProperties="1" Mapping="409" Parent="313" UserID="465" DisplayStyle="Line" Hidden="1" XYZ="1.80851348061585,3.67485150742097,0.259292811454276" Connections="1184" ForcefieldType="h1o" Charge="0.41" Components="H" Visible="0">
							<Properties Force="349.641207923072,-114.361297410094,-479.229518692371" RelativeVelocity="0.876349663482532,-0.76567131430531,-0.0861073431584329"/>
						</Atom3d>
						<Bond ID="1184" Mapping="409" Parent="313" Hidden="1" Connects="1180,1183" Visible="0"/>
						<Molecule ID="313" Mapping="409" Parent="2" Children="1180,1181,1182,1183,1184,2228" Name="Sketch 23" XYZ="0.216927230094662,0.0867708920359872,-0.0433854460179939" Visible="0"/>
						<Atom3d ID="1185" HasProperties="1" Mapping="409" Parent="315" UserID="466" DisplayStyle="Line" XYZ="-0.633017188237187,3.07475753570503,-0.449714179282555" Connections="1187,1189" ForcefieldType="o2*" Charge="-0.82" Components="O" Visible="0">
							<Properties Force="-865.596210154264,33.3082223705245,165.507811354958" RelativeVelocity="0.148915882160284,-0.0500271573211597,-0.00757924648211717"/>
						</Atom3d>
						<Atom3d ID="1186" HasProperties="1" Mapping="409" Parent="315" UserID="467" DisplayStyle="Line" Hidden="1" XYZ="-0.655727102972729,3.06345741811712,-0.409083942117456" Connections="1187" ForcefieldType="h1o" Charge="0.41" Components="H" Visible="0">
							<Properties Force="331.655221290022,255.409261664982,-496.267009783142" RelativeVelocity="-0.47938217555966,-0.492920169824546,0.696423914858143"/>
						</Atom3d>
						<Bond ID="1187" Mapping="409" Parent="315" Hidden="1" Connects="1185,1186" Visible="0"/>
						<Atom3d ID="1188" HasProperties="1" Mapping="409" Parent="315" UserID="468" DisplayStyle="Line" Hidden="1" XYZ="-0.668288016023606,3.09848872466557,-0.471581154463123" Connections="1189" ForcefieldType="h1o" Charge="0.41" Components="H" Visible="0">
							<Properties Force="466.152261537851,-271.856668507141,365.026621238114" RelativeVelocity="0.0978105292040321,-1.24897057106202,0.243213727151114"/>
						</Atom3d>
						<Bond ID="1189" Mapping="409" Parent="315" Hidden="1" Connects="1185,1188" Visible="0"/>
						<Molecule ID="315" Mapping="409" Parent="2" Children="1185,1186,1187,1188,1189,2229" Name="Sketch 23" XYZ="0.216927230094662,0.0867708920359872,-0.0433854460179939" Visible="0"/>
						<Atom3d ID="1190" HasProperties="1" Mapping="409" Parent="317" UserID="469" DisplayStyle="Line" XYZ="-0.48911090751339,-0.0709359451320658,0.00131796591853207" Connections="1192,1194" ForcefieldType="o2*" Charge="-0.82" Components="O" Visible="0">
							<Properties Force="-759.549840343557,-427.117978368535,525.489771936279" RelativeVelocity="-0.0775035450928741,0.0965740850330384,-0.241737632786885"/>
						</Atom3d>
						<Atom3d ID="1191" HasProperties="1" Mapping="409" Parent="317" UserID="470" DisplayStyle="Line" Hidden="1" XYZ="-0.494220794488735,-0.0731802826407588,-0.0436952650081359" Connections="1192" ForcefieldType="h1o" Charge="0.41" Components="H" Visible="0">
							<Properties Force="-54.4734448237521,-114.277331944493,-245.998651000542" RelativeVelocity="0.598464333432353,-1.17960445001745,-1.14440851559465"/>
						</Atom3d>
						<Bond ID="1192" Mapping="409" Parent="317" Hidden="1" Connects="1190,1191" Visible="0"/>
						<Atom3d ID="1193" HasProperties="1" Mapping="409" Parent="317" UserID="471" DisplayStyle="Line" Hidden="1" XYZ="-0.527092657006422,-0.0965464079285098,0.0179166650523385" Connections="1194" ForcefieldType="h1o" Charge="0.41" Components="H" Visible="0">
							<Properties Force="550.08316533555,565.676526389138,-418.888510534364" RelativeVelocity="0.395739944203247,0.141517995869566,0.342126330860397"/>
						</Atom3d>
						<Bond ID="1194" Mapping="409" Parent="317" Hidden="1" Connects="1190,1193" Visible="0"/>
						<Molecule ID="317" Mapping="409" Parent="2" Children="1190,1191,1192,1193,1194,2230" Name="Sketch 23" XYZ="0.216927230094662,0.0867708920359872,-0.0433854460179939" Visible="0"/>
						<Atom3d ID="1195" HasProperties="1" Mapping="409" Parent="319" UserID="472" DisplayStyle="Line" XYZ="-0.423631788957369,2.1361006259675,0.844147730686097" Connections="1197,1199" ForcefieldType="o2*" Charge="-0.82" Components="O" Visible="0">
							<Properties Force="344.284009080816,-43.9156108009741,-319.23269246878" RelativeVelocity="-0.104807033046134,0.105412011844914,-0.0880985653901147"/>
						</Atom3d>
						<Atom3d ID="1196" HasProperties="1" Mapping="409" Parent="319" UserID="473" DisplayStyle="Line" Hidden="1" XYZ="-0.458682673722682,2.14850591799053,0.817227512335642" Connections="1197" ForcefieldType="h1o" Charge="0.41" Components="H" Visible="0">
							<Properties Force="-48.9256681278223,-90.450079371331,-145.217136496342" RelativeVelocity="-0.125258199515393,-1.45767255199087,1.26313847031693"/>
						</Atom3d>
						<Bond ID="1197" Mapping="409" Parent="319" Hidden="1" Connects="1195,1196" Visible="0"/>
						<Atom3d ID="1198" HasProperties="1" Mapping="409" Parent="319" UserID="474" DisplayStyle="Line" Hidden="1" XYZ="-0.389515580121498,2.13190095957929,0.811679220470339" Connections="1199" ForcefieldType="h1o" Charge="0.41" Components="H" Visible="0">
							<Properties Force="-314.080777414032,89.5476145699844,323.699501945959" RelativeVelocity="-0.233233342113298,-0.237784484078861,-0.725839461236808"/>
						</Atom3d>
						<Bond ID="1199" Mapping="409" Parent="319" Hidden="1" Connects="1195,1198" Visible="0"/>
						<Molecule ID="319" Mapping="409" Parent="2" Children="1195,1196,1197,1198,1199,2231" Name="Sketch 23" XYZ="0.216927230094662,0.0867708920359872,-0.0433854460179939" Visible="0"/>
						<Atom3d ID="1200" HasProperties="1" Mapping="409" Parent="321" UserID="475" DisplayStyle="Line" XYZ="0.44123269495948,0.942855601948654,-2.63906564376189" Connections="1202,1204" ForcefieldType="o2*" Charge="-0.82" Components="O" Visible="0">
							<Properties Force="235.161258494777,-104.15535242637,-282.191463867332" RelativeVelocity="-0.33445448899007,-0.24806317832891,0.124235722212823"/>
						</Atom3d>
						<Atom3d ID="1201" HasProperties="1" Mapping="409" Parent="321" UserID="476" DisplayStyle="Line" Hidden="1" XYZ="0.437887488212723,0.959201732487224,-2.59676277573379" Connections="1202" ForcefieldType="h1o" Charge="0.41" Components="H" Visible="0">
							<Properties Force="-114.703705414284,83.8090932517445,321.757772983972" RelativeVelocity="-0.633855341411394,0.22010282848405,0.687435906559575"/>
						</Atom3d>
						<Bond ID="1202" Mapping="409" Parent="321" Hidden="1" Connects="1200,1201" Visible="0"/>
						<Atom3d ID="1203" HasProperties="1" Mapping="409" Parent="321" UserID="477" DisplayStyle="Line" Hidden="1" XYZ="0.436763736434858,0.898090567762798,-2.62934437883024" Connections="1204" ForcefieldType="h1o" Charge="0.41" Components="H" Visible="0">
							<Properties Force="-63.407694836514,7.25149597747841,-34.8829143678466" RelativeVelocity="-0.694176040326204,-0.191750847958145,-0.610657211148425"/>
						</Atom3d>
						<Bond ID="1204" Mapping="409" Parent="321" Hidden="1" Connects="1200,1203" Visible="0"/>
						<Molecule ID="321" Mapping="409" Parent="2" Children="1200,1201,1202,1203,1204,2232" Name="Sketch 23" XYZ="0.216927230094662,0.0867708920359872,-0.0433854460179939" Visible="0"/>
						<Atom3d ID="1205" HasProperties="1" Mapping="409" Parent="323" UserID="478" DisplayStyle="Line" XYZ="0.438137082356004,0.287209635384715,-0.0344138906312499" Connections="1207,1209" ForcefieldType="o2*" Charge="-0.82" Components="O" Visible="0">
							<Properties Force="218.987295900113,516.291886995681,-809.401099244344" RelativeVelocity="-0.155284678716236,0.07241350503168,0.149024323243836"/>
						</Atom3d>
						<Atom3d ID="1206" HasProperties="1" Mapping="409" Parent="323" UserID="479" DisplayStyle="Line" Hidden="1" XYZ="0.43707380104976,0.322267669382995,-0.0663376070160518" Connections="1207" ForcefieldType="h1o" Charge="0.41" Components="H" Visible="0">
							<Properties Force="183.162561291374,-555.889423847596,220.483122579514" RelativeVelocity="-1.13573168718109,0.165508557624654,1.58867581193154"/>
						</Atom3d>
						<Bond ID="1207" Mapping="409" Parent="323" Hidden="1" Connects="1205,1206" Visible="0"/>
						<Atom3d ID="1208" HasProperties="1" Mapping="409" Parent="323" UserID="480" DisplayStyle="Line" Hidden="1" XYZ="0.40678949668558,0.307254331903375,-0.00933989494625553" Connections="1209" ForcefieldType="h1o" Charge="0.41" Components="H" Visible="0">
							<Properties Force="-418.997566442759,-13.4769777110344,488.071922867984" RelativeVelocity="0.309542145249687,0.310250007841065,0.531980106372527"/>
						</Atom3d>
						<Bond ID="1209" Mapping="409" Parent="323" Hidden="1" Connects="1205,1208" Visible="0"/>
						<Molecule ID="323" Mapping="409" Parent="2" Children="1205,1206,1207,1208,1209,2233" Name="Sketch 23" XYZ="0.216927230094662,0.0867708920359872,-0.0433854460179939" Visible="0"/>
						<Atom3d ID="1210" HasProperties="1" Mapping="409" Parent="325" UserID="481" DisplayStyle="Line" XYZ="3.94794200597131,-0.0454192689514278,-0.915592378485947" Connections="1212,1214" ForcefieldType="o2*" Charge="-0.82" Components="O" Visible="0">
							<Properties Force="203.224722962505,-244.946619731184,-1057.99935631087" RelativeVelocity="-0.110149888018379,-0.490387544958473,-0.128435893321372"/>
						</Atom3d>
						<Atom3d ID="1211" HasProperties="1" Mapping="409" Parent="325" UserID="482" DisplayStyle="Line" Hidden="1" XYZ="3.97962247790792,-0.0427205578248538,-0.952728825816989" Connections="1212" ForcefieldType="h1o" Charge="0.41" Components="H" Visible="0">
							<Properties Force="-501.976958696706,76.3872255472611,844.63726485669" RelativeVelocity="0.735263759659868,0.971120557454126,-0.428121274729305"/>
						</Atom3d>
						<Bond ID="1212" Mapping="409" Parent="325" Hidden="1" Connects="1210,1211" Visible="0"/>
						<Atom3d ID="1213" HasProperties="1" Mapping="409" Parent="325" UserID="483" DisplayStyle="Line" Hidden="1" XYZ="3.96877402435178,-0.0223925968613428,-0.882238210944137" Connections="1214" ForcefieldType="h1o" Charge="0.41" Components="H" Visible="0">
							<Properties Force="271.557072978883,45.8592661255815,52.1720617977261" RelativeVelocity="0.932093042396117,0.128079877821801,0.16654695094064"/>
						</Atom3d>
						<Bond ID="1214" Mapping="409" Parent="325" Hidden="1" Connects="1210,1213" Visible="0"/>
						<Molecule ID="325" Mapping="409" Parent="2" Children="1210,1211,1212,1213,1214,2234" Name="Sketch 23" XYZ="0.31075316497815,-0.180272155073277,-0.0433854460179939" Visible="0"/>
						<Atom3d ID="1215" HasProperties="1" Mapping="409" Parent="327" UserID="484" DisplayStyle="Line" XYZ="3.70470687401566,1.95753855616991,-2.17413794450393" Connections="1217,1219" ForcefieldType="o2*" Charge="-0.82" Components="O" Visible="0">
							<Properties Force="-296.099841732682,259.934919980925,-377.431589992847" RelativeVelocity="-0.159880005055164,0.469874170844321,0.137515146637617"/>
						</Atom3d>
						<Atom3d ID="1216" HasProperties="1" Mapping="409" Parent="327" UserID="485" DisplayStyle="Line" Hidden="1" XYZ="3.68415588472455,1.96860318089026,-2.21507467756989" Connections="1217" ForcefieldType="h1o" Charge="0.41" Components="H" Visible="0">
							<Properties Force="103.500646518198,-268.87167393436,204.767646839473" RelativeVelocity="-0.497990374706918,0.495695593781763,0.299784082271746"/>
						</Atom3d>
						<Bond ID="1217" Mapping="409" Parent="327" Hidden="1" Connects="1215,1216" Visible="0"/>
						<Atom3d ID="1218" HasProperties="1" Mapping="409" Parent="327" UserID="486" DisplayStyle="Line" Hidden="1" XYZ="3.73607829761062,1.99086795506944,-2.1762442596213" Connections="1219" ForcefieldType="h1o" Charge="0.41" Components="H" Visible="0">
							<Properties Force="177.447181943228,88.3222416350287,180.604871841515" RelativeVelocity="0.794692514640564,-1.3352753472014,-0.378771499136705"/>
						</Atom3d>
						<Bond ID="1219" Mapping="409" Parent="327" Hidden="1" Connects="1215,1218" Visible="0"/>
						<Molecule ID="327" Mapping="409" Parent="2" Children="1215,1216,1217,1218,1219,2235" Name="Sketch 23" XYZ="0.251578572937223,0.49268661202079,-0.0433854460179939" Visible="0"/>
						<Atom3d ID="1220" HasProperties="1" Mapping="409" Parent="329" UserID="487" DisplayStyle="Line" XYZ="-1.81746123968506,-1.00112117931789,-0.147572168473118" Connections="1222,1224" ForcefieldType="o2*" Charge="-0.82" Components="O" Visible="0">
							<Properties Force="-629.142213413025,-557.492781521015,15.6929086527884" RelativeVelocity="0.0791962804237155,-0.0936949556629082,0.132376915709703"/>
						</Atom3d>
						<Atom3d ID="1221" HasProperties="1" Mapping="409" Parent="329" UserID="488" DisplayStyle="Line" Hidden="1" XYZ="-1.813919706174,-1.04556407370993,-0.132222523118696" Connections="1222" ForcefieldType="h1o" Charge="0.41" Components="H" Visible="0">
							<Properties Force="-10.2903186849774,224.4477127341,-250.996708903226" RelativeVelocity="0.84485005884668,0.824120984887187,0.519950696495426"/>
						</Atom3d>
						<Bond ID="1222" Mapping="409" Parent="329" Hidden="1" Connects="1220,1221" Visible="0"/>
						<Atom3d ID="1223" HasProperties="1" Mapping="409" Parent="329" UserID="489" DisplayStyle="Line" Hidden="1" XYZ="-1.77881959472015,-0.987417154993713,-0.130723596269144" Connections="1224" ForcefieldType="h1o" Charge="0.41" Components="H" Visible="0">
							<Properties Force="628.454564229809,330.66960185926,225.683475969612" RelativeVelocity="-0.250914646690999,-1.1741272365407,0.280598524113442"/>
						</Atom3d>
						<Bond ID="1224" Mapping="409" Parent="329" Hidden="1" Connects="1220,1223" Visible="0"/>
						<Molecule ID="329" Mapping="409" Parent="2" Children="1220,1221,1222,1223,1224,2236" Name="Sketch 23" XYZ="0.216927230094662,0.0867708920359872,-0.0433854460179939" Visible="0"/>
						<Atom3d ID="1225" HasProperties="1" Mapping="409" Parent="331" UserID="490" DisplayStyle="Line" XYZ="-1.40416655679429,-1.19495052387502,-3.10644043650636" Connections="1227,1229" ForcefieldType="o2*" Charge="-0.82" Components="O" Visible="0">
							<Properties Force="267.277456326965,929.577052194727,-677.169795684247" RelativeVelocity="0.0600185899887309,-0.0738144813398763,-0.00887445841016034"/>
						</Atom3d>
						<Atom3d ID="1226" HasProperties="1" Mapping="409" Parent="331" UserID="491" DisplayStyle="Line" Hidden="1" XYZ="-1.38508416681265,-1.17115762844575,-3.14293588248549" Connections="1227" ForcefieldType="h1o" Charge="0.41" Components="H" Visible="0">
							<Properties Force="-352.933116258532,-185.92057524003,519.878780714682" RelativeVelocity="0.490168648237851,0.574179075815731,-0.532115320404561"/>
						</Atom3d>
						<Bond ID="1227" Mapping="409" Parent="331" Hidden="1" Connects="1225,1226" Visible="0"/>
						<Atom3d ID="1228" HasProperties="1" Mapping="409" Parent="331" UserID="492" DisplayStyle="Line" Hidden="1" XYZ="-1.3776597925058,-1.23006963501386,-3.11290698707667" Connections="1229" ForcefieldType="h1o" Charge="0.41" Components="H" Visible="0">
							<Properties Force="470.127714085242,-806.658061839101,97.2776076325021" RelativeVelocity="-0.391928328063992,-0.344694928240059,-0.417384939884369"/>
						</Atom3d>
						<Bond ID="1229" Mapping="409" Parent="331" Hidden="1" Connects="1225,1228" Visible="0"/>
						<Molecule ID="331" Mapping="409" Parent="2" Children="1225,1226,1227,1228,1229,2237" Name="Sketch 23" XYZ="0.758230700576329,0.371857388274256,-0.0433854460179939" Visible="0"/>
						<Atom3d ID="1230" HasProperties="1" Mapping="409" Parent="333" UserID="493" DisplayStyle="Line" XYZ="2.33629660175803,2.02252308540458,0.914219789971989" Connections="1232,1234" ForcefieldType="o2*" Charge="-0.82" Components="O" Visible="0">
							<Properties Force="-50.5106290751994,-511.108785259883,-346.195122775782" RelativeVelocity="0.120572497822487,-0.120774664966597,0.177078484665072"/>
						</Atom3d>
						<Atom3d ID="1231" HasProperties="1" Mapping="409" Parent="333" UserID="494" DisplayStyle="Line" Hidden="1" XYZ="2.33951321202847,1.98426788000139,0.88572643768397" Connections="1232" ForcefieldType="h1o" Charge="0.41" Components="H" Visible="0">
							<Properties Force="34.9024008631733,419.738086309658,605.685905564512" RelativeVelocity="-1.12270298209776,-1.1911905762764,-0.283065557872337"/>
						</Atom3d>
						<Bond ID="1232" Mapping="409" Parent="333" Hidden="1" Connects="1230,1231" Visible="0"/>
						<Atom3d ID="1233" HasProperties="1" Mapping="409" Parent="333" UserID="495" DisplayStyle="Line" Hidden="1" XYZ="2.37626370820769,2.01887378674704,0.938260410341653" Connections="1234" ForcefieldType="h1o" Charge="0.41" Components="H" Visible="0">
							<Properties Force="-221.687283730728,132.745946929987,-208.886215325882" RelativeVelocity="1.13965333939718,0.963232872786528,-0.86182447143503"/>
						</Atom3d>
						<Bond ID="1234" Mapping="409" Parent="333" Hidden="1" Connects="1230,1233" Visible="0"/>
						<Molecule ID="333" Mapping="409" Parent="2" Children="1230,1231,1232,1233,1234,2238" Name="Sketch 23" XYZ="0.216927230094662,0.0867708920359872,-0.0433854460179939" Visible="0"/>
						<Atom3d ID="1235" HasProperties="1" Mapping="409" Parent="335" UserID="496" DisplayStyle="Line" XYZ="1.48968414561355,-1.20479562856952,2.26289802270093" Connections="1237,1239" ForcefieldType="o2*" Charge="-0.82" Components="O" Visible="0">
							<Properties Force="-89.8281906994357,110.954070584826,-633.139592153678" RelativeVelocity="-0.0771649038065048,0.0490763071167644,-0.0968932445205218"/>
						</Atom3d>
						<Atom3d ID="1236" HasProperties="1" Mapping="409" Parent="335" UserID="497" DisplayStyle="Line" Hidden="1" XYZ="1.52213767354321,-1.1764659920601,2.2447474554143" Connections="1237" ForcefieldType="h1o" Charge="0.41" Components="H" Visible="0">
							<Properties Force="-130.110551561012,-61.6068141366503,161.123397341701" RelativeVelocity="-0.0487719797294155,-0.0734192072995123,-0.4120028247135"/>
						</Atom3d>
						<Bond ID="1237" Mapping="409" Parent="335" Hidden="1" Connects="1235,1236" Visible="0"/>
						<Atom3d ID="1238" HasProperties="1" Mapping="409" Parent="335" UserID="498" DisplayStyle="Line" Hidden="1" XYZ="1.50712355228724,-1.21912730827423,2.30129396992971" Connections="1239" ForcefieldType="h1o" Charge="0.41" Components="H" Visible="0">
							<Properties Force="379.783668133492,-67.2253483730682,484.353746972753" RelativeVelocity="-0.527664415569892,-1.36221942572521,0.450088988196429"/>
						</Atom3d>
						<Bond ID="1239" Mapping="409" Parent="335" Hidden="1" Connects="1235,1238" Visible="0"/>
						<Molecule ID="335" Mapping="409" Parent="2" Children="1235,1236,1237,1238,1239,2239" Name="Sketch 23" XYZ="0.216927230094662,0.0867708920359872,-0.0433854460179939" Visible="0"/>
						<Atom3d ID="1240" HasProperties="1" Mapping="409" Parent="337" UserID="499" DisplayStyle="Line" XYZ="2.31482632684153,-0.927126831470653,-1.32305925618209" Connections="1242,1244" ForcefieldType="o2*" Charge="-0.82" Components="O" Visible="0">
							<Properties Force="-460.663021547253,109.408729650915,-196.331881621994" RelativeVelocity="-0.137587836635252,-0.13687649763275,-0.0740333985326686"/>
						</Atom3d>
						<Atom3d ID="1241" HasProperties="1" Mapping="409" Parent="337" UserID="500" DisplayStyle="Line" Hidden="1" XYZ="2.33165183130718,-0.928471187345603,-1.28117087147128" Connections="1242" ForcefieldType="h1o" Charge="0.41" Components="H" Visible="0">
							<Properties Force="315.08612129227,-5.5678120632693,364.55953567857" RelativeVelocity="-0.289165023527238,0.4704199636291,0.392710641510602"/>
						</Atom3d>
						<Bond ID="1242" Mapping="409" Parent="337" Hidden="1" Connects="1240,1241" Visible="0"/>
						<Atom3d ID="1243" HasProperties="1" Mapping="409" Parent="337" UserID="501" DisplayStyle="Line" Hidden="1" XYZ="2.27028602841597,-0.922600087947723,-1.30892232291083" Connections="1244" ForcefieldType="h1o" Charge="0.41" Components="H" Visible="0">
							<Properties Force="154.709495862287,-112.781107126294,-176.560707486432" RelativeVelocity="-0.115283323484876,-0.48583578938135,0.414782224078259"/>
						</Atom3d>
						<Bond ID="1244" Mapping="409" Parent="337" Hidden="1" Connects="1240,1243" Visible="0"/>
						<Molecule ID="337" Mapping="409" Parent="2" Children="1240,1241,1242,1243,1244,2240" Name="Sketch 23" XYZ="0.216927230094662,0.0867708920359872,-0.0433854460179939" Visible="0"/>
						<Atom3d ID="1245" HasProperties="1" Mapping="409" Parent="339" UserID="502" DisplayStyle="Line" XYZ="-1.29438678729703,0.140493937832233,-2.53555622093958" Connections="1247,1249" ForcefieldType="o2*" Charge="-0.82" Components="O" Visible="0">
							<Properties Force="-585.391686077421,293.962204835011,-374.891042220311" RelativeVelocity="-0.0149639477780853,-0.0832443323702206,0.146363782736331"/>
						</Atom3d>
						<Atom3d ID="1246" HasProperties="1" Mapping="409" Parent="339" UserID="503" DisplayStyle="Line" Hidden="1" XYZ="-1.3177239313915,0.141227116077208,-2.57655590826493" Connections="1247" ForcefieldType="h1o" Charge="0.41" Components="H" Visible="0">
							<Properties Force="275.794965343116,-95.6137978773466,484.522686918744" RelativeVelocity="-0.143004883284859,-0.703514669821993,0.27914105903859"/>
						</Atom3d>
						<Bond ID="1247" Mapping="409" Parent="339" Hidden="1" Connects="1245,1246" Visible="0"/>
						<Atom3d ID="1248" HasProperties="1" Mapping="409" Parent="339" UserID="504" DisplayStyle="Line" Hidden="1" XYZ="-1.25455987328985,0.126552161545603,-2.5515308533224" Connections="1249" ForcefieldType="h1o" Charge="0.41" Components="H" Visible="0">
							<Properties Force="310.445184796559,-95.7345333583326,-24.015291603598" RelativeVelocity="-0.171024934611221,-0.779922092775509,0.132779382787867"/>
						</Atom3d>
						<Bond ID="1249" Mapping="409" Parent="339" Hidden="1" Connects="1245,1248" Visible="0"/>
						<Molecule ID="339" Mapping="409" Parent="2" Children="1245,1246,1247,1248,1249,2241" Name="Sketch 23" XYZ="0.216927230094662,0.0867708920359872,-0.0433854460179939" Visible="0"/>
						<Atom3d ID="1250" HasProperties="1" Mapping="409" Parent="341" UserID="505" DisplayStyle="Line" XYZ="-0.204631353750972,2.64358751200636,-0.474786970695275" Connections="1252,1254" ForcefieldType="o2*" Charge="-0.82" Components="O" Visible="0">
							<Properties Force="-1009.32711218316,-477.413369080466,272.599890252784" RelativeVelocity="-0.197725461241474,0.027798858381609,-0.00505410113632407"/>
						</Atom3d>
						<Atom3d ID="1251" HasProperties="1" Mapping="409" Parent="341" UserID="506" DisplayStyle="Line" Hidden="1" XYZ="-0.246328788642146,2.647232376982,-0.450289517508059" Connections="1252" ForcefieldType="h1o" Charge="0.41" Components="H" Visible="0">
							<Properties Force="788.075829525206,131.238759952471,-406.437523995421" RelativeVelocity="0.267018273933651,-0.315938902154651,-0.0851094219826489"/>
						</Atom3d>
						<Bond ID="1252" Mapping="409" Parent="341" Hidden="1" Connects="1250,1251" Visible="0"/>
						<Atom3d ID="1253" HasProperties="1" Mapping="409" Parent="341" UserID="507" DisplayStyle="Line" Hidden="1" XYZ="-0.222944459634603,2.61140181843806,-0.503876665800505" Connections="1254" ForcefieldType="h1o" Charge="0.41" Components="H" Visible="0">
							<Properties Force="40.3967502137478,288.354114019984,62.2685219541003" RelativeVelocity="0.076987939526442,0.839877647543579,0.504024270324513"/>
						</Atom3d>
						<Bond ID="1254" Mapping="409" Parent="341" Hidden="1" Connects="1250,1253" Visible="0"/>
						<Molecule ID="341" Mapping="409" Parent="2" Children="1250,1251,1252,1253,1254,2242" Name="Sketch 23" XYZ="0.417209514172879,0.285248832455035,-0.0433854460179939" Visible="0"/>
						<Atom3d ID="1255" HasProperties="1" Mapping="409" Parent="343" UserID="508" DisplayStyle="Line" XYZ="0.232150857768928,-0.935593291397873,-1.98372152518234" Connections="1257,1259" ForcefieldType="o2*" Charge="-0.82" Components="O" Visible="0">
							<Properties Force="428.86432551059,-726.314879837027,-591.032102908359" RelativeVelocity="-0.0988501447975635,-0.0852776800513236,-0.00921601988947927"/>
						</Atom3d>
						<Atom3d ID="1256" HasProperties="1" Mapping="409" Parent="343" UserID="509" DisplayStyle="Line" Hidden="1" XYZ="0.245609702702364,-0.894740745404969,-1.96892223454239" Connections="1257" ForcefieldType="h1o" Charge="0.41" Components="H" Visible="0">
							<Properties Force="213.878422919421,265.713687889902,-113.555760638071" RelativeVelocity="-0.655644000781897,0.145565484612017,0.427073471833235"/>
						</Atom3d>
						<Bond ID="1257" Mapping="409" Parent="343" Hidden="1" Connects="1255,1256" Visible="0"/>
						<Atom3d ID="1258" HasProperties="1" Mapping="409" Parent="343" UserID="510" DisplayStyle="Line" Hidden="1" XYZ="0.262755857718782,-0.947021195308563,-2.01947289710039" Connections="1259" ForcefieldType="h1o" Charge="0.41" Components="H" Visible="0">
							<Properties Force="-512.625490569782,426.784321036321,719.422748059989" RelativeVelocity="-0.0761086256554874,0.392913999050849,-0.285117197148744"/>
						</Atom3d>
						<Bond ID="1259" Mapping="409" Parent="343" Hidden="1" Connects="1255,1258" Visible="0"/>
						<Molecule ID="343" Mapping="409" Parent="2" Children="1255,1256,1257,1258,1259,2243" Name="Sketch 23" XYZ="0.496179730632747,-0.0304283498242478,-0.0433854460179939" Visible="0"/>
						<Atom3d ID="1260" HasProperties="1" Mapping="409" Parent="345" UserID="511" DisplayStyle="Line" XYZ="3.89471434928485,3.80262349760559,-0.405317809698272" Connections="1262,1264" ForcefieldType="o2*" Charge="-0.82" Components="O" Visible="0">
							<Properties Force="622.342256626725,-63.0961124496592,576.725668444985" RelativeVelocity="0.177303004777027,0.264983778385521,-0.117204910741425"/>
						</Atom3d>
						<Atom3d ID="1261" HasProperties="1" Mapping="409" Parent="345" UserID="512" DisplayStyle="Line" Hidden="1" XYZ="3.93078928546554,3.77221588897901,-0.40088820204451" Connections="1262" ForcefieldType="h1o" Charge="0.41" Components="H" Visible="0">
							<Properties Force="-459.396037632847,302.762905668486,-171.598397318472" RelativeVelocity="-0.907595557893217,-0.289375150265791,-0.806483448042409"/>
						</Atom3d>
						<Bond ID="1262" Mapping="409" Parent="345" Hidden="1" Connects="1260,1261" Visible="0"/>
						<Atom3d ID="1263" HasProperties="1" Mapping="409" Parent="345" UserID="513" DisplayStyle="Line" Hidden="1" XYZ="3.86816454134992,3.78041480742843,-0.433855432020379" Connections="1264" ForcefieldType="h1o" Charge="0.41" Components="H" Visible="0">
							<Properties Force="-214.785504593816,-240.220861913564,-427.282864114176" RelativeVelocity="-0.691824950364344,-0.205896168408311,0.638693275452114"/>
						</Atom3d>
						<Bond ID="1264" Mapping="409" Parent="345" Hidden="1" Connects="1260,1263" Visible="0"/>
						<Molecule ID="345" Mapping="409" Parent="2" Children="1260,1261,1262,1263,1264,2244" Name="Sketch 23" XYZ="0.216927230094662,0.0867708920359872,-0.0433854460179939" Visible="0"/>
						<Atom3d ID="1265" HasProperties="1" Mapping="409" Parent="347" UserID="514" DisplayStyle="Line" XYZ="-1.90110965200285,2.06244461344893,-3.33163903001669" Connections="1267,1269" ForcefieldType="o2*" Charge="-0.82" Components="O" Visible="0">
							<Properties Force="-674.236938695129,-199.209269341324,50.155491435173" RelativeVelocity="-0.0688233068481396,0.116938602730842,-0.133587110190041"/>
						</Atom3d>
						<Atom3d ID="1266" HasProperties="1" Mapping="409" Parent="347" UserID="515" DisplayStyle="Line" Hidden="1" XYZ="-1.92540978115109,2.06224150310183,-3.29176403433167" Connections="1267" ForcefieldType="h1o" Charge="0.41" Components="H" Visible="0">
							<Properties Force="236.648142239332,44.0141644042609,-138.67042307318" RelativeVelocity="-0.524445410321847,-0.361796759775372,0.267523042626351"/>
						</Atom3d>
						<Bond ID="1267" Mapping="409" Parent="347" Hidden="1" Connects="1265,1266" Visible="0"/>
						<Atom3d ID="1268" HasProperties="1" Mapping="409" Parent="347" UserID="516" DisplayStyle="Line" Hidden="1" XYZ="-1.92966496241266,2.03630103863174,-3.35733826309857" Connections="1269" ForcefieldType="h1o" Charge="0.41" Components="H" Visible="0">
							<Properties Force="314.031654739071,178.96359815502,64.913608599148" RelativeVelocity="0.959131595994957,0.76360338533781,0.922664258296789"/>
						</Atom3d>
						<Bond ID="1269" Mapping="409" Parent="347" Hidden="1" Connects="1265,1268" Visible="0"/>
						<Molecule ID="347" Mapping="409" Parent="2" Children="1265,1266,1267,1268,1269,2245" Name="Sketch 23" XYZ="0.216927230094662,0.0867708920359872,-0.0433854460179939" Visible="0"/>
						<Atom3d ID="1270" HasProperties="1" Mapping="409" Parent="349" UserID="517" DisplayStyle="Line" XYZ="-1.30097432786266,1.78988900363972,1.7281521671287" Connections="1272,1274" ForcefieldType="o2*" Charge="-0.82" Components="O" Visible="0">
							<Properties Force="684.822666745406,-65.9452445161801,-509.604992593225" RelativeVelocity="-0.0783570932380689,-0.133657440047304,0.0747810092272894"/>
						</Atom3d>
						<Atom3d ID="1271" HasProperties="1" Mapping="409" Parent="349" UserID="518" DisplayStyle="Line" Hidden="1" XYZ="-1.29330815887104,1.7736927264409,1.68450689736608" Connections="1272" ForcefieldType="h1o" Charge="0.41" Components="H" Visible="0">
							<Properties Force="-91.3820342910782,206.484999488204,336.041385421781" RelativeVelocity="0.552703688640502,0.339777532885834,0.793206092257073"/>
						</Atom3d>
						<Bond ID="1272" Mapping="409" Parent="349" Hidden="1" Connects="1270,1271" Visible="0"/>
						<Atom3d ID="1273" HasProperties="1" Mapping="409" Parent="349" UserID="519" DisplayStyle="Line" Hidden="1" XYZ="-1.33951452969758,1.76801423912194,1.73675983184958" Connections="1274" ForcefieldType="h1o" Charge="0.41" Components="H" Visible="0">
							<Properties Force="-536.374117892186,-139.532751592057,65.5533571967426" RelativeVelocity="0.570250046792648,-0.0860408608361143,0.297006485336154"/>
						</Atom3d>
						<Bond ID="1274" Mapping="409" Parent="349" Hidden="1" Connects="1270,1273" Visible="0"/>
						<Molecule ID="349" Mapping="409" Parent="2" Children="1270,1271,1272,1273,1274,2246" Name="Sketch 23" XYZ="0.216927230094662,0.0867708920359872,-0.0433854460179939" Visible="0"/>
						<Atom3d ID="1275" HasProperties="1" Mapping="409" Parent="351" UserID="520" DisplayStyle="Line" XYZ="3.27458746512482,2.54819585200452,3.92660877404605" Connections="1277,1279" ForcefieldType="o2*" Charge="-0.82" Components="O" Visible="0">
							<Properties Force="20.9473455205258,-24.3580514785883,-112.561930118997" RelativeVelocity="0.0303630888004873,0.143004761152756,-0.222680749540311"/>
						</Atom3d>
						<Atom3d ID="1276" HasProperties="1" Mapping="409" Parent="351" UserID="521" DisplayStyle="Line" Hidden="1" XYZ="3.30226084179241,2.51528624596477,3.90736874418976" Connections="1277" ForcefieldType="h1o" Charge="0.41" Components="H" Visible="0">
							<Properties Force="-170.888765076439,248.046721483274,218.905286116781" RelativeVelocity="0.0203565736520341,1.12673233380377,-0.626382985175919"/>
						</Atom3d>
						<Bond ID="1277" Mapping="409" Parent="351" Hidden="1" Connects="1275,1276" Visible="0"/>
						<Atom3d ID="1278" HasProperties="1" Mapping="409" Parent="351" UserID="522" DisplayStyle="Line" Hidden="1" XYZ="3.2499536403744,2.52363006858267,3.9564431916675" Connections="1279" ForcefieldType="h1o" Charge="0.41" Components="H" Visible="0">
							<Properties Force="62.1821928715921,-62.7922395443209,-15.0129865693482" RelativeVelocity="-0.0975713952707492,-0.740466781264554,0.156244773457882"/>
						</Atom3d>
						<Bond ID="1279" Mapping="409" Parent="351" Hidden="1" Connects="1275,1278" Visible="0"/>
						<Molecule ID="351" Mapping="409" Parent="2" Children="1275,1276,1277,1278,1279,2247" Name="Sketch 23" XYZ="0.216927230094662,0.0867708920359872,-0.0433854460179939" Visible="0"/>
						<Atom3d ID="1280" HasProperties="1" Mapping="409" Parent="353" UserID="523" DisplayStyle="Line" XYZ="2.73378870833486,2.93250783767945,3.09577053147041" Connections="1282,1284" ForcefieldType="o2*" Charge="-0.82" Components="O" Visible="0">
							<Properties Force="408.86386035325,451.773931059081,-150.65736168655" RelativeVelocity="0.239191303460154,0.0593409138665479,-0.152178219158696"/>
						</Atom3d>
						<Atom3d ID="1281" HasProperties="1" Mapping="409" Parent="353" UserID="524" DisplayStyle="Line" Hidden="1" XYZ="2.69255261188742,2.93407780684033,3.07774012349101" Connections="1282" ForcefieldType="h1o" Charge="0.41" Components="H" Visible="0">
							<Properties Force="-361.530866135907,12.2922547154985,-154.249668083617" RelativeVelocity="1.56037151020252,-0.271598015611475,1.50366942177981"/>
						</Atom3d>
						<Bond ID="1282" Mapping="409" Parent="353" Hidden="1" Connects="1280,1281" Visible="0"/>
						<Atom3d ID="1283" HasProperties="1" Mapping="409" Parent="353" UserID="525" DisplayStyle="Line" Hidden="1" XYZ="2.73221980723778,2.89465136129244,3.11972767878206" Connections="1284" ForcefieldType="h1o" Charge="0.41" Components="H" Visible="0">
							<Properties Force="-27.6966969009467,-482.711833434981,239.968643981731" RelativeVelocity="-0.695560817745165,0.595740579364124,-0.0482192942796445"/>
						</Atom3d>
						<Bond ID="1284" Mapping="409" Parent="353" Hidden="1" Connects="1280,1283" Visible="0"/>
						<Molecule ID="353" Mapping="409" Parent="2" Children="1280,1281,1282,1283,1284,2248" Name="Sketch 23" XYZ="0.14385125866344,-0.3370697342658,-0.0433854460179939" Visible="0"/>
						<Atom3d ID="1285" HasProperties="1" Mapping="409" Parent="355" UserID="526" DisplayStyle="Line" XYZ="-0.375584528150827,-1.13071801692358,3.63421902172735" Connections="1287,1289" ForcefieldType="o2*" Charge="-0.82" Components="O" Visible="0">
							<Properties Force="145.669076832374,93.7794193554983,237.987355917062" RelativeVelocity="0.160047117775601,-0.0317973144770033,0.349959384184663"/>
						</Atom3d>
						<Atom3d ID="1286" HasProperties="1" Mapping="409" Parent="355" UserID="527" DisplayStyle="Line" Hidden="1" XYZ="-0.336317732551466,-1.15476144233745,3.62908893391156" Connections="1287" ForcefieldType="h1o" Charge="0.41" Components="H" Visible="0">
							<Properties Force="-257.993658502903,92.134065223449,116.29523299515" RelativeVelocity="-1.7969887896288,-0.148386397412304,0.778869431816696"/>
						</Atom3d>
						<Bond ID="1287" Mapping="409" Parent="355" Hidden="1" Connects="1285,1286" Visible="0"/>
						<Atom3d ID="1288" HasProperties="1" Mapping="409" Parent="355" UserID="528" DisplayStyle="Line" Hidden="1" XYZ="-0.368497847793734,-1.11132957638978,3.67603750892085" Connections="1289" ForcefieldType="h1o" Charge="0.41" Components="H" Visible="0">
							<Properties Force="11.9701598859979,-154.610637381333,-275.864435629933" RelativeVelocity="0.451443855805606,-0.671542761401571,-0.495019748606555"/>
						</Atom3d>
						<Bond ID="1289" Mapping="409" Parent="355" Hidden="1" Connects="1285,1288" Visible="0"/>
						<Molecule ID="355" Mapping="409" Parent="2" Children="1285,1286,1287,1288,1289,2249" Name="Sketch 23" XYZ="0.216927230094662,0.0867708920359872,-0.0433854460179939" Visible="0"/>
						<Atom3d ID="1290" HasProperties="1" Mapping="409" Parent="357" UserID="529" DisplayStyle="Line" XYZ="1.70360041742681,-0.155871811782209,-2.50121877451765" Connections="1292,1294" ForcefieldType="o2*" Charge="-0.82" Components="O" Visible="0">
							<Properties Force="13.9827802503032,-285.454044841515,313.652805705296" RelativeVelocity="-0.0482512685265788,-0.266490277304596,0.268385019791529"/>
						</Atom3d>
						<Atom3d ID="1291" HasProperties="1" Mapping="409" Parent="357" UserID="530" DisplayStyle="Line" Hidden="1" XYZ="1.7294037094766,-0.12357797346599,-2.48289950502749" Connections="1292" ForcefieldType="h1o" Charge="0.41" Components="H" Visible="0">
							<Properties Force="65.9384848135495,231.037307666771,-21.2779139737892" RelativeVelocity="-1.02323150751591,-0.744451702501653,2.01386166028494"/>
						</Atom3d>
						<Bond ID="1292" Mapping="409" Parent="357" Hidden="1" Connects="1290,1291" Visible="0"/>
						<Atom3d ID="1293" HasProperties="1" Mapping="409" Parent="357" UserID="531" DisplayStyle="Line" Hidden="1" XYZ="1.68897624049016,-0.136012942885053,-2.53881264030138" Connections="1294" ForcefieldType="h1o" Charge="0.41" Components="H" Visible="0">
							<Properties Force="-89.6695878975221,273.084238114019,-384.030407649835" RelativeVelocity="-0.249228096276201,-1.02494852382969,0.900001299171574"/>
						</Atom3d>
						<Bond ID="1294" Mapping="409" Parent="357" Hidden="1" Connects="1290,1293" Visible="0"/>
						<Molecule ID="357" Mapping="409" Parent="2" Children="1290,1291,1292,1293,1294,2250" Name="Sketch 23" XYZ="0.216927230094662,0.0867708920359872,-0.0433854460179939" Visible="0"/>
						<Atom3d ID="1295" HasProperties="1" Mapping="409" Parent="359" UserID="532" DisplayStyle="Line" XYZ="1.7124171030293,-1.24652192419488,-1.14816249948615" Connections="1297,1299" ForcefieldType="o2*" Charge="-0.82" Components="O" Visible="0">
							<Properties Force="-635.985742586405,-836.621017792812,-132.993038777399" RelativeVelocity="-0.0208320646357535,0.0683976645060054,-0.183152246681993"/>
						</Atom3d>
						<Atom3d ID="1296" HasProperties="1" Mapping="409" Parent="359" UserID="533" DisplayStyle="Line" Hidden="1" XYZ="1.71393009857567,-1.23968328399373,-1.19304159549087" Connections="1297" ForcefieldType="h1o" Charge="0.41" Components="H" Visible="0">
							<Properties Force="46.0927701636828,102.896883383685,-179.130928501415" RelativeVelocity="1.21831168911061,-0.0612879909232453,-1.16871642617979"/>
						</Atom3d>
						<Bond ID="1297" Mapping="409" Parent="359" Hidden="1" Connects="1295,1296" Visible="0"/>
						<Atom3d ID="1298" HasProperties="1" Mapping="409" Parent="359" UserID="534" DisplayStyle="Line" Hidden="1" XYZ="1.73962226544006,-1.21542649533235,-1.1329375485785" Connections="1299" ForcefieldType="h1o" Charge="0.41" Components="H" Visible="0">
							<Properties Force="529.318885281982,772.115971095796,356.60530762921" RelativeVelocity="0.244543481945159,0.319659886230921,0.366035053107766"/>
						</Atom3d>
						<Bond ID="1299" Mapping="409" Parent="359" Hidden="1" Connects="1295,1298" Visible="0"/>
						<Molecule ID="359" Mapping="409" Parent="2" Children="1295,1296,1297,1298,1299,2251" Name="Sketch 23" XYZ="0.216927230094662,0.0867708920359872,-0.0433854460179939" Visible="0"/>
						<Atom3d ID="1300" HasProperties="1" Mapping="409" Parent="361" UserID="535" DisplayStyle="Line" XYZ="-3.12519698976219,1.81162812867443,-1.70090292380744" Connections="1302,1304" ForcefieldType="o2*" Charge="-0.82" Components="O" Visible="0">
							<Properties Force="887.350807406264,-549.421006207641,531.203575482037" RelativeVelocity="0.0636923638510627,-0.19937409915533,-0.233761577381627"/>
						</Atom3d>
						<Atom3d ID="1301" HasProperties="1" Mapping="409" Parent="361" UserID="536" DisplayStyle="Line" Hidden="1" XYZ="-3.09841105388434,1.81438709347643,-1.66147808586892" Connections="1302" ForcefieldType="h1o" Charge="0.41" Components="H" Visible="0">
							<Properties Force="-477.304167717551,115.188658644081,-479.578069176335" RelativeVelocity="0.702954731742473,2.08810849123883,-0.765178966949218"/>
						</Atom3d>
						<Bond ID="1302" Mapping="409" Parent="361" Hidden="1" Connects="1300,1301" Visible="0"/>
						<Atom3d ID="1303" HasProperties="1" Mapping="409" Parent="361" UserID="537" DisplayStyle="Line" Hidden="1" XYZ="-3.09641297628881,1.77992802930717,-1.72145330437897" Connections="1304" ForcefieldType="h1o" Charge="0.41" Components="H" Visible="0">
							<Properties Force="-415.058245117499,319.351721723009,-106.025528155339" RelativeVelocity="-0.225645140831474,-1.93553961591184,0.0605764274722249"/>
						</Atom3d>
						<Bond ID="1304" Mapping="409" Parent="361" Hidden="1" Connects="1300,1303" Visible="0"/>
						<Molecule ID="361" Mapping="409" Parent="2" Children="1300,1301,1302,1303,1304,2252" Name="Sketch 23" XYZ="0.216927230094662,0.0867708920359872,-0.0433854460179939" Visible="0"/>
						<Atom3d ID="1305" HasProperties="1" Mapping="409" Parent="363" UserID="538" DisplayStyle="Line" XYZ="-0.803427744262378,-1.92362015430361,-0.64021412631342" Connections="1307,1309" ForcefieldType="o2*" Charge="-0.82" Components="O" Visible="0">
							<Properties Force="427.777147018618,-191.346453141064,-103.062828119356" RelativeVelocity="-0.229981565189024,0.207175653415328,-0.123759929172126"/>
						</Atom3d>
						<Atom3d ID="1306" HasProperties="1" Mapping="409" Parent="363" UserID="539" DisplayStyle="Line" Hidden="1" XYZ="-0.785983182278828,-1.93325272839853,-0.599259867698362" Connections="1307" ForcefieldType="h1o" Charge="0.41" Components="H" Visible="0">
							<Properties Force="-324.17900997248,57.0926134354372,476.918539927439" RelativeVelocity="-0.621816476038121,-0.00528443151197651,0.205493974974754"/>
						</Atom3d>
						<Bond ID="1307" Mapping="409" Parent="363" Hidden="1" Connects="1305,1306" Visible="0"/>
						<Atom3d ID="1308" HasProperties="1" Mapping="409" Parent="363" UserID="540" DisplayStyle="Line" Hidden="1" XYZ="-0.765510251152376,-1.94185801132214,-0.659611197207539" Connections="1309" ForcefieldType="h1o" Charge="0.41" Components="H" Visible="0">
							<Properties Force="-119.241098250483,188.296799912644,-278.442628633063" RelativeVelocity="0.312064718488877,-0.198889572831615,-0.0424196719982446"/>
						</Atom3d>
						<Bond ID="1309" Mapping="409" Parent="363" Hidden="1" Connects="1305,1308" Visible="0"/>
						<Molecule ID="363" Mapping="409" Parent="2" Children="1305,1306,1307,1308,1309,2253" Name="Sketch 23" XYZ="0.0382970848357117,-0.102685323818559,-0.0433854460179939" Visible="0"/>
						<Atom3d ID="1310" HasProperties="1" Mapping="409" Parent="365" UserID="541" DisplayStyle="Line" XYZ="0.542490643855354,-2.60563834786053,-1.04820515713621" Connections="1312,1314" ForcefieldType="o2*" Charge="-0.82" Components="O" Visible="0">
							<Properties Force="286.03368198319,713.414562493357,-762.955401067469" RelativeVelocity="0.0632756742945123,0.0616321641468879,-0.0168603789392508"/>
						</Atom3d>
						<Atom3d ID="1311" HasProperties="1" Mapping="409" Parent="365" UserID="542" DisplayStyle="Line" Hidden="1" XYZ="0.502304336117062,-2.61080983901622,-1.07175940066422" Connections="1312" ForcefieldType="h1o" Charge="0.41" Components="H" Visible="0">
							<Properties Force="426.046920653492,141.642511577788,81.8165201810822" RelativeVelocity="-0.327303961599873,-0.368100968342745,-0.129741398860665"/>
						</Atom3d>
						<Bond ID="1312" Mapping="409" Parent="365" Hidden="1" Connects="1310,1311" Visible="0"/>
						<Atom3d ID="1313" HasProperties="1" Mapping="409" Parent="365" UserID="543" DisplayStyle="Line" Hidden="1" XYZ="0.562720635018628,-2.56769622463387,-1.07069406029358" Connections="1314" ForcefieldType="h1o" Charge="0.41" Components="H" Visible="0">
							<Properties Force="-492.028463777571,-798.656346814116,457.00486341063" RelativeVelocity="-0.23394706522521,0.546249243102908,-1.07178978546242"/>
						</Atom3d>
						<Bond ID="1314" Mapping="409" Parent="365" Hidden="1" Connects="1310,1313" Visible="0"/>
						<Molecule ID="365" Mapping="409" Parent="2" Children="1310,1311,1312,1313,1314,2254" Name="Sketch 23" XYZ="0.216927230094662,0.0867708920359872,-0.0433854460179939" Visible="0"/>
						<Atom3d ID="1315" HasProperties="1" Mapping="409" Parent="367" UserID="544" DisplayStyle="Line" XYZ="3.03806136939257,0.987032659308664,4.16611175697294" Connections="1317,1319" ForcefieldType="o2*" Charge="-0.82" Components="O" Visible="0">
							<Properties Force="-132.273058153761,-179.975738131088,606.855138989376" RelativeVelocity="-0.165855295398616,0.189028346100157,-0.348865747040209"/>
						</Atom3d>
						<Atom3d ID="1316" HasProperties="1" Mapping="409" Parent="367" UserID="545" DisplayStyle="Line" Hidden="1" XYZ="3.05919531969503,1.00967501843951,4.13267935754079" Connections="1317" ForcefieldType="h1o" Charge="0.41" Components="H" Visible="0">
							<Properties Force="321.642476727635,187.920834513732,-24.080171713455" RelativeVelocity="0.533830509454603,0.00170705755620413,0.212911472452864"/>
						</Atom3d>
						<Bond ID="1317" Mapping="409" Parent="367" Hidden="1" Connects="1315,1316" Visible="0"/>
						<Atom3d ID="1318" HasProperties="1" Mapping="409" Parent="367" UserID="546" DisplayStyle="Line" Hidden="1" XYZ="3.06351722171551,0.995717368657808,4.20466537350695" Connections="1319" ForcefieldType="h1o" Charge="0.41" Components="H" Visible="0">
							<Properties Force="-62.1617593768042,120.462175003262,-603.186424223864" RelativeVelocity="1.12663737590322,-0.405936262905169,0.347287796825962"/>
						</Atom3d>
						<Bond ID="1319" Mapping="409" Parent="367" Hidden="1" Connects="1315,1318" Visible="0"/>
						<Molecule ID="367" Mapping="409" Parent="2" Children="1315,1316,1317,1318,1319,2255" Name="Sketch 23" XYZ="-0.0428984357365384,0.323140075625944,-0.0433854460179939" Visible="0"/>
						<Atom3d ID="1320" HasProperties="1" Mapping="409" Parent="369" UserID="547" DisplayStyle="Line" XYZ="1.49781732744572,-3.01482669181341,-1.18915777976907" Connections="1322,1324" ForcefieldType="o2*" Charge="-0.82" Components="O" Visible="0">
							<Properties Force="369.771958321991,-173.002398812085,-46.0644531871336" RelativeVelocity="0.209233785284537,-0.0613243115942473,0.154936328196262"/>
						</Atom3d>
						<Atom3d ID="1321" HasProperties="1" Mapping="409" Parent="369" UserID="548" DisplayStyle="Line" Hidden="1" XYZ="1.52735352519553,-3.00346650657844,-1.15495423398762" Connections="1322" ForcefieldType="h1o" Charge="0.41" Components="H" Visible="0">
							<Properties Force="-261.265420070432,-90.8365060843141,-235.856953147544" RelativeVelocity="-0.605458169714056,0.934040164146931,-0.412055996849718"/>
						</Atom3d>
						<Bond ID="1322" Mapping="409" Parent="369" Hidden="1" Connects="1320,1321" Visible="0"/>
						<Atom3d ID="1323" HasProperties="1" Mapping="409" Parent="369" UserID="549" DisplayStyle="Line" Hidden="1" XYZ="1.45737627454648,-3.00354736188444,-1.17331597808386" Connections="1324" ForcefieldType="h1o" Charge="0.41" Components="H" Visible="0">
							<Properties Force="-209.594847071571,205.18892426029,213.678604850022" RelativeVelocity="-0.397287070280153,0.591687261400611,0.343196582124228"/>
						</Atom3d>
						<Bond ID="1324" Mapping="409" Parent="369" Hidden="1" Connects="1320,1323" Visible="0"/>
						<Molecule ID="369" Mapping="409" Parent="2" Children="1320,1321,1322,1323,1324,2256" Name="Sketch 23" XYZ="-0.0609418847525944,-0.153206981379771,-0.0433854460179939" Visible="0"/>
						<Atom3d ID="1325" HasProperties="1" Mapping="409" Parent="371" UserID="550" DisplayStyle="Line" XYZ="-0.623772840602874,2.18577350760579,0.89626548636877" Connections="1327,1329" ForcefieldType="o2*" Charge="-0.82" Components="O" Visible="0">
							<Properties Force="458.480004133381,452.814064948245,-366.621541336972" RelativeVelocity="-0.262992543440682,-0.153753611296439,0.601841022830302"/>
						</Atom3d>
						<Atom3d ID="1326" HasProperties="1" Mapping="409" Parent="371" UserID="551" DisplayStyle="Line" Hidden="1" XYZ="-0.590984942744694,2.21698686171964,0.882068585667502" Connections="1327" ForcefieldType="h1o" Charge="0.41" Components="H" Visible="0">
							<Properties Force="-428.941017273173,-476.33256381671,481.718154699397" RelativeVelocity="0.770340599716386,-1.0314464570433,-0.295815725591248"/>
						</Atom3d>
						<Bond ID="1327" Mapping="409" Parent="371" Hidden="1" Connects="1325,1326" Visible="0"/>
						<Atom3d ID="1328" HasProperties="1" Mapping="409" Parent="371" UserID="552" DisplayStyle="Line" Hidden="1" XYZ="-0.608603315926319,2.17224773876166,0.937892936277822" Connections="1329" ForcefieldType="h1o" Charge="0.41" Components="H" Visible="0">
							<Properties Force="-48.9256801142137,139.59657679021,-70.2489439896998" RelativeVelocity="0.0908933263621668,-0.0350144779334606,0.00468617141938112"/>
						</Atom3d>
						<Bond ID="1329" Mapping="409" Parent="371" Hidden="1" Connects="1325,1328" Visible="0"/>
						<Molecule ID="371" Mapping="409" Parent="2" Children="1325,1326,1327,1328,1329,2257" Name="Sketch 23" XYZ="0.216927230094662,0.0867708920359872,-0.0433854460179939" Visible="0"/>
						<Atom3d ID="1330" HasProperties="1" Mapping="409" Parent="373" UserID="553" DisplayStyle="Line" XYZ="1.99213358341882,-0.759391323650709,2.93664766098576" Connections="1332,1334" ForcefieldType="o2*" Charge="-0.82" Components="O" Visible="0">
							<Properties Force="142.045742344899,-432.532483322636,-162.026146265987" RelativeVelocity="0.019084240019927,0.0375441290108154,-0.351057323640273"/>
						</Atom3d>
						<Atom3d ID="1331" HasProperties="1" Mapping="409" Parent="373" UserID="554" DisplayStyle="Line" Hidden="1" XYZ="1.99961520620048,-0.777894435147228,2.9784294241544" Connections="1332" ForcefieldType="h1o" Charge="0.41" Components="H" Visible="0">
							<Properties Force="-135.675102323612,116.604337992005,-10.5517818197268" RelativeVelocity="-1.5169578927069,0.477877139407589,0.589234406350496"/>
						</Atom3d>
						<Bond ID="1332" Mapping="409" Parent="373" Hidden="1" Connects="1330,1331" Visible="0"/>
						<Atom3d ID="1333" HasProperties="1" Mapping="409" Parent="373" UserID="555" DisplayStyle="Line" Hidden="1" XYZ="1.9879531578835,-0.799459557234863,2.91362880662469" Connections="1334" ForcefieldType="h1o" Charge="0.41" Components="H" Visible="0">
							<Properties Force="-4.32690075115658,296.02173131958,128.682047274092" RelativeVelocity="0.965109571299143,-0.0751519253904346,1.20958263064188"/>
						</Atom3d>
						<Bond ID="1334" Mapping="409" Parent="373" Hidden="1" Connects="1330,1333" Visible="0"/>
						<Molecule ID="373" Mapping="409" Parent="2" Children="1330,1331,1332,1333,1334,2258" Name="Sketch 23" XYZ="0.216927230094662,0.0867708920359872,-0.0433854460179939" Visible="0"/>
						<Atom3d ID="1335" HasProperties="1" Mapping="409" Parent="375" UserID="556" DisplayStyle="Line" XYZ="1.38331480349194,1.46081733149788,0.682981415596778" Connections="1337,1339" ForcefieldType="o2*" Charge="-0.82" Components="O" Visible="0">
							<Properties Force="268.926894370074,347.725682307264,-280.83178648692" RelativeVelocity="-0.0157757903759117,-0.218140667600577,-0.120922651087766"/>
						</Atom3d>
						<Atom3d ID="1336" HasProperties="1" Mapping="409" Parent="375" UserID="557" DisplayStyle="Line" Hidden="1" XYZ="1.3493133101413,1.46497342913696,0.712684338357339" Connections="1337" ForcefieldType="h1o" Charge="0.41" Components="H" Visible="0">
							<Properties Force="-258.575270845034,481.542979487691,290.787792666428" RelativeVelocity="1.21590711565731,-0.0647781250940742,-0.951353721777353"/>
						</Atom3d>
						<Bond ID="1337" Mapping="409" Parent="375" Hidden="1" Connects="1335,1336" Visible="0"/>
						<Atom3d ID="1338" HasProperties="1" Mapping="409" Parent="375" UserID="558" DisplayStyle="Line" Hidden="1" XYZ="1.38430820223262,1.41645138389598,0.68591447659228" Connections="1339" ForcefieldType="h1o" Charge="0.41" Components="H" Visible="0">
							<Properties Force="144.73884503286,-845.961994221962,-135.512755707651" RelativeVelocity="-0.429079869685674,-0.416603371022207,0.56579783856496"/>
						</Atom3d>
						<Bond ID="1339" Mapping="409" Parent="375" Hidden="1" Connects="1335,1338" Visible="0"/>
						<Molecule ID="375" Mapping="409" Parent="2" Children="1335,1336,1337,1338,1339,2259" Name="Sketch 23" XYZ="0.216927230094662,0.0867708920359872,-0.0433854460179939" Visible="0"/>
						<Atom3d ID="1340" HasProperties="1" Mapping="409" Parent="377" UserID="559" DisplayStyle="Line" XYZ="3.34837497940576,-1.11246354373951,5.6555543643999" Connections="1342,1344" ForcefieldType="o2*" Charge="-0.82" Components="O" Visible="0">
							<Properties Force="883.665331587773,75.8646254990192,-550.984715956627" RelativeVelocity="0.249334722117207,-0.0425174705573989,0.00692190032998866"/>
						</Atom3d>
						<Atom3d ID="1341" HasProperties="1" Mapping="409" Parent="377" UserID="560" DisplayStyle="Line" Hidden="1" XYZ="3.33634088432669,-1.1284665282914,5.61414774960864" Connections="1342" ForcefieldType="h1o" Charge="0.41" Components="H" Visible="0">
							<Properties Force="166.993943625285,-52.2831006704183,-184.590838876522" RelativeVelocity="-1.97201559529893,-1.0639585873865,-1.04925155195968"/>
						</Atom3d>
						<Bond ID="1342" Mapping="409" Parent="377" Hidden="1" Connects="1340,1341" Visible="0"/>
						<Atom3d ID="1343" HasProperties="1" Mapping="409" Parent="377" UserID="561" DisplayStyle="Line" Hidden="1" XYZ="3.30759637131031,-1.1120564736345,5.67174886068483" Connections="1344" ForcefieldType="h1o" Charge="0.41" Components="H" Visible="0">
							<Properties Force="-1092.47339965092,177.396068540363,613.689643188316" RelativeVelocity="0.567123028549645,0.652699246333557,-0.664208208288596"/>
						</Atom3d>
						<Bond ID="1344" Mapping="409" Parent="377" Hidden="1" Connects="1340,1343" Visible="0"/>
						<Molecule ID="377" Mapping="409" Parent="2" Children="1340,1341,1342,1343,1344,2260" Name="Sketch 23" XYZ="0.216927230094662,0.0867708920359872,-0.0433854460179939" Visible="0"/>
						<Atom3d ID="1345" HasProperties="1" Mapping="409" Parent="379" UserID="562" DisplayStyle="Line" XYZ="2.12102782300459,-0.204977303250629,-1.75513437698034" Connections="1347,1349" ForcefieldType="o2*" Charge="-0.82" Components="O" Visible="0">
							<Properties Force="547.325371263973,437.335497682093,373.192836839228" RelativeVelocity="0.0785810724997914,0.0933927172887864,0.0494721462546971"/>
						</Atom3d>
						<Atom3d ID="1346" HasProperties="1" Mapping="409" Parent="379" UserID="563" DisplayStyle="Line" Hidden="1" XYZ="2.14162894009736,-0.242599395711432,-1.73652750593914" Connections="1347" ForcefieldType="h1o" Charge="0.41" Components="H" Visible="0">
							<Properties Force="-141.505993061994,175.087743040962,-119.836551685505" RelativeVelocity="-1.1231913631928,0.530373115813354,0.142320525861537"/>
						</Atom3d>
						<Bond ID="1347" Mapping="409" Parent="379" Hidden="1" Connects="1345,1346" Visible="0"/>
						<Atom3d ID="1348" HasProperties="1" Mapping="409" Parent="379" UserID="564" DisplayStyle="Line" Hidden="1" XYZ="2.15191995264897,-0.174072958605908,-1.73649921498789" Connections="1349" ForcefieldType="h1o" Charge="0.41" Components="H" Visible="0">
							<Properties Force="-445.227147928275,-339.078559493816,-239.075377053335" RelativeVelocity="1.90464897959574,0.531008940387848,0.241871706915657"/>
						</Atom3d>
						<Bond ID="1349" Mapping="409" Parent="379" Hidden="1" Connects="1345,1348" Visible="0"/>
						<Molecule ID="379" Mapping="409" Parent="2" Children="1345,1346,1347,1348,1349,2261" Name="Sketch 23" XYZ="0.442644277161715,-4.33611938164061e-005,-0.0433854460179939" Visible="0"/>
						<Atom3d ID="1350" HasProperties="1" Mapping="409" Parent="381" UserID="565" DisplayStyle="Line" XYZ="-0.336063379299218,1.77607497163789,2.34325547030104" Connections="1352,1354" ForcefieldType="o2*" Charge="-0.82" Components="O" Visible="0">
							<Properties Force="48.1153163403766,761.824718640908,530.998733390289" RelativeVelocity="0.380861932269516,-0.298755337381226,-0.0762502386615529"/>
						</Atom3d>
						<Atom3d ID="1351" HasProperties="1" Mapping="409" Parent="381" UserID="566" DisplayStyle="Line" Hidden="1" XYZ="-0.333894098257649,1.79821617634213,2.30308619830666" Connections="1352" ForcefieldType="h1o" Charge="0.41" Components="H" Visible="0">
							<Properties Force="15.2491950496463,-21.9635020524055,-60.3623568117555" RelativeVelocity="0.0200267299612226,0.919625533576762,0.126101937633334"/>
						</Atom3d>
						<Bond ID="1352" Mapping="409" Parent="381" Hidden="1" Connects="1350,1351" Visible="0"/>
						<Atom3d ID="1353" HasProperties="1" Mapping="409" Parent="381" UserID="567" DisplayStyle="Line" Hidden="1" XYZ="-0.331464160338467,1.81349850970483,2.37307568223791" Connections="1354" ForcefieldType="h1o" Charge="0.41" Components="H" Visible="0">
							<Properties Force="45.5166405312304,-574.970217246246,-584.919056267316" RelativeVelocity="-1.37284399086518,0.678379230331113,-0.00117154117323684"/>
						</Atom3d>
						<Bond ID="1354" Mapping="409" Parent="381" Hidden="1" Connects="1350,1353" Visible="0"/>
						<Molecule ID="381" Mapping="409" Parent="2" Children="1350,1351,1352,1353,1354,2262" Name="Sketch 23" XYZ="0.216927230094662,0.0867708920359872,-0.0433854460179939" Visible="0"/>
						<Atom3d ID="1355" HasProperties="1" Mapping="409" Parent="383" UserID="568" DisplayStyle="Line" XYZ="0.105035709275117,0.309344205973945,-1.0928864959579" Connections="1357,1359" ForcefieldType="o2*" Charge="-0.82" Components="O" Visible="0">
							<Properties Force="-467.965908852577,-282.027288527661,191.885554983292" RelativeVelocity="0.128789771130956,0.305654395196165,-0.0977472088056064"/>
						</Atom3d>
						<Atom3d ID="1356" HasProperties="1" Mapping="409" Parent="383" UserID="569" DisplayStyle="Line" Hidden="1" XYZ="0.0629470450843297,0.288349736476124,-1.09111410866378" Connections="1357" ForcefieldType="h1o" Charge="0.41" Components="H" Visible="0">
							<Properties Force="236.847803170546,319.532809803821,-92.9450533523946" RelativeVelocity="0.227555834702589,0.687229803281274,-0.971510726859336"/>
						</Atom3d>
						<Bond ID="1357" Mapping="409" Parent="383" Hidden="1" Connects="1355,1356" Visible="0"/>
						<Atom3d ID="1358" HasProperties="1" Mapping="409" Parent="383" UserID="570" DisplayStyle="Line" Hidden="1" XYZ="0.125945210228536,0.27434408700021,-1.07059248120943" Connections="1359" ForcefieldType="h1o" Charge="0.41" Components="H" Visible="0">
							<Properties Force="220.691243473701,83.6862896759933,-181.804957877531" RelativeVelocity="-1.45451978381333,-0.304040660883281,-0.986377511225666"/>
						</Atom3d>
						<Bond ID="1359" Mapping="409" Parent="383" Hidden="1" Connects="1355,1358" Visible="0"/>
						<Molecule ID="383" Mapping="409" Parent="2" Children="1355,1356,1357,1358,1359,2263" Name="Sketch 23" XYZ="0.216927230094662,0.0867708920359872,-0.0433854460179939" Visible="0"/>
						<Atom3d ID="1360" HasProperties="1" Mapping="409" Parent="385" UserID="571" DisplayStyle="Line" XYZ="0.00624477478835667,0.809404425522811,-2.64552035479683" Connections="1362,1364" ForcefieldType="o2*" Charge="-0.82" Components="O" Visible="0">
							<Properties Force="608.700692216304,868.725011020802,27.5058571402198" RelativeVelocity="-0.0231491630732753,0.188200562474749,-0.0722389021182583"/>
						</Atom3d>
						<Atom3d ID="1361" HasProperties="1" Mapping="409" Parent="385" UserID="572" DisplayStyle="Line" Hidden="1" XYZ="0.00402846479899666,0.832152089277984,-2.68841551073061" Connections="1362" ForcefieldType="h1o" Charge="0.41" Components="H" Visible="0">
							<Properties Force="160.320720144354,-287.162725601454,821.089622015483" RelativeVelocity="-0.484193094663656,-0.512520680688555,0.945920392465047"/>
						</Atom3d>
						<Bond ID="1362" Mapping="409" Parent="385" Hidden="1" Connects="1360,1361" Visible="0"/>
						<Atom3d ID="1363" HasProperties="1" Mapping="409" Parent="385" UserID="573" DisplayStyle="Line" Hidden="1" XYZ="0.0385878150069817,0.837369497981906,-2.62097922234014" Connections="1364" ForcefieldType="h1o" Charge="0.41" Components="H" Visible="0">
							<Properties Force="-848.945040051502,-593.560216101166,-733.285108199336" RelativeVelocity="0.0724110281156708,-0.303871999843038,-0.11027680496475"/>
						</Atom3d>
						<Bond ID="1364" Mapping="409" Parent="385" Hidden="1" Connects="1360,1363" Visible="0"/>
						<Molecule ID="385" Mapping="409" Parent="2" Children="1360,1361,1362,1363,1364,2264" Name="Sketch 23" XYZ="0.251578572937223,0.49268661202079,-0.0433854460179939" Visible="0"/>
						<Atom3d ID="1365" HasProperties="1" Mapping="409" Parent="387" UserID="574" DisplayStyle="Line" XYZ="-0.435301087686947,-0.977494289884553,3.11502216316671" Connections="1367,1369" ForcefieldType="o2*" Charge="-0.82" Components="O" Visible="0">
							<Properties Force="-80.9564959900866,270.739889144955,1288.1731214959" RelativeVelocity="-0.0626820798767616,-0.0978864706435409,-0.0814346925329888"/>
						</Atom3d>
						<Atom3d ID="1366" HasProperties="1" Mapping="409" Parent="387" UserID="575" DisplayStyle="Line" Hidden="1" XYZ="-0.403120400420957,-0.968156803008453,3.14781670029235" Connections="1367" ForcefieldType="h1o" Charge="0.41" Components="H" Visible="0">
							<Properties Force="-473.569648583461,-25.4055027240938,-168.601528431902" RelativeVelocity="-0.678503513898927,-1.31618298083482,-0.745906297345169"/>
						</Atom3d>
						<Bond ID="1367" Mapping="409" Parent="387" Hidden="1" Connects="1365,1366" Visible="0"/>
						<Atom3d ID="1368" HasProperties="1" Mapping="409" Parent="387" UserID="576" DisplayStyle="Line" Hidden="1" XYZ="-0.405673495700755,-0.980253338088563,3.08258165707598" Connections="1369" ForcefieldType="h1o" Charge="0.41" Components="H" Visible="0">
							<Properties Force="506.324695739544,-123.282990346975,-998.080551398808" RelativeVelocity="-0.408380207500299,-0.223119864574646,0.132236614692801"/>
						</Atom3d>
						<Bond ID="1369" Mapping="409" Parent="387" Hidden="1" Connects="1365,1368" Visible="0"/>
						<Molecule ID="387" Mapping="409" Parent="2" Children="1365,1366,1367,1368,1369,2265" Name="Sketch 23" XYZ="0.400916277802373,0.0206777382181865,-0.0433854460179939" Visible="0"/>
						<Atom3d ID="1370" HasProperties="1" Mapping="409" Parent="389" UserID="577" DisplayStyle="Line" XYZ="-3.41169761266141,1.58504533359,1.60273718139809" Connections="1372,1374" ForcefieldType="o2*" Charge="-0.82" Components="O" Visible="0">
							<Properties Force="625.372628911149,425.307815444519,65.417152572729" RelativeVelocity="-0.0503769731575201,0.352052689569291,0.0815694941440697"/>
						</Atom3d>
						<Atom3d ID="1371" HasProperties="1" Mapping="409" Parent="389" UserID="578" DisplayStyle="Line" Hidden="1" XYZ="-3.45197460652545,1.56435401279362,1.60383436425595" Connections="1372" ForcefieldType="h1o" Charge="0.41" Components="H" Visible="0">
							<Properties Force="-178.719417984137,-196.804871536781,-358.722359134545" RelativeVelocity="-0.00888618117215918,-0.942420034365074,0.0954242446947018"/>
						</Atom3d>
						<Bond ID="1372" Mapping="409" Parent="389" Hidden="1" Connects="1370,1371" Visible="0"/>
						<Atom3d ID="1373" HasProperties="1" Mapping="409" Parent="389" UserID="579" DisplayStyle="Line" Hidden="1" XYZ="-3.39521568646286,1.58912041406835,1.55933381449668" Connections="1374" ForcefieldType="h1o" Charge="0.41" Components="H" Visible="0">
							<Properties Force="-454.424157233011,-162.379916516166,346.71400266452" RelativeVelocity="-0.8434526413363,0.0901308588021584,0.296726164947914"/>
						</Atom3d>
						<Bond ID="1374" Mapping="409" Parent="389" Hidden="1" Connects="1370,1373" Visible="0"/>
						<Molecule ID="389" Mapping="409" Parent="2" Children="1370,1371,1372,1373,1374,2266" Name="Sketch 23" XYZ="0.216927230094662,0.0867708920359872,-0.0433854460179939" Visible="0"/>
						<Atom3d ID="1375" HasProperties="1" Mapping="409" Parent="391" UserID="580" DisplayStyle="Line" XYZ="5.03162126450309,-0.200637224943179,0.105554590943333" Connections="1377,1379" ForcefieldType="o2*" Charge="-0.82" Components="O" Visible="0">
							<Properties Force="64.5822563214276,-630.707648617485,-102.350632715622" RelativeVelocity="0.264157686123082,-0.0847877174088177,-0.0351759159233341"/>
						</Atom3d>
						<Atom3d ID="1376" HasProperties="1" Mapping="409" Parent="391" UserID="581" DisplayStyle="Line" Hidden="1" XYZ="4.99545580277366,-0.175182131200664,0.113014334619656" Connections="1377" ForcefieldType="h1o" Charge="0.41" Components="H" Visible="0">
							<Properties Force="-144.658346207332,469.73119643881,79.8344878369402" RelativeVelocity="-0.11512589901621,-0.646121160545572,-0.241098019865216"/>
						</Atom3d>
						<Bond ID="1377" Mapping="409" Parent="391" Hidden="1" Connects="1375,1376" Visible="0"/>
						<Atom3d ID="1378" HasProperties="1" Mapping="409" Parent="391" UserID="582" DisplayStyle="Line" Hidden="1" XYZ="5.06668623699147,-0.173726272114535,0.0955677171647031" Connections="1379" ForcefieldType="h1o" Charge="0.41" Components="H" Visible="0">
							<Properties Force="38.4183361295618,407.927809493864,-5.31577975211628" RelativeVelocity="0.597831500131427,0.427443224137129,0.564770351889982"/>
						</Atom3d>
						<Bond ID="1379" Mapping="409" Parent="391" Hidden="1" Connects="1375,1378" Visible="0"/>
						<Molecule ID="391" Mapping="409" Parent="2" Children="1375,1376,1377,1378,1379,2267" Name="Sketch 23" XYZ="0.216927230094662,0.0867708920359872,-0.0433854460179939" Visible="0"/>
						<Atom3d ID="1380" HasProperties="1" Mapping="409" Parent="393" UserID="583" DisplayStyle="Line" XYZ="2.15426618522215,0.970636299324076,0.225781877474256" Connections="1382,1384" ForcefieldType="o2*" Charge="-0.82" Components="O" Visible="0">
							<Properties Force="-133.039958851092,270.23239085549,-743.931757936641" RelativeVelocity="-0.0575242937040295,-0.130844579586549,0.0333021042339401"/>
						</Atom3d>
						<Atom3d ID="1381" HasProperties="1" Mapping="409" Parent="393" UserID="584" DisplayStyle="Line" Hidden="1" XYZ="2.1725142489239,0.956875625327203,0.185632001276471" Connections="1382" ForcefieldType="h1o" Charge="0.41" Components="H" Visible="0">
							<Properties Force="-183.199208825803,211.572078166629,-25.8639730239637" RelativeVelocity="0.408711280413934,1.07540197130943,-0.510058468785561"/>
						</Atom3d>
						<Bond ID="1382" Mapping="409" Parent="393" Hidden="1" Connects="1380,1381" Visible="0"/>
						<Atom3d ID="1383" HasProperties="1" Mapping="409" Parent="393" UserID="585" DisplayStyle="Line" Hidden="1" XYZ="2.17813165240218,0.942734334101436,0.251038554388731" Connections="1384" ForcefieldType="h1o" Charge="0.41" Components="H" Visible="0">
							<Properties Force="314.757382628367,-475.763360563603,750.294838774127" RelativeVelocity="0.229026402652553,0.0828137308519259,-0.257139051543066"/>
						</Atom3d>
						<Bond ID="1384" Mapping="409" Parent="393" Hidden="1" Connects="1380,1383" Visible="0"/>
						<Molecule ID="393" Mapping="409" Parent="2" Children="1380,1381,1382,1383,1384,2268" Name="Sketch 23" XYZ="0.216927230094662,0.0867708920359872,-0.0433854460179939" Visible="0"/>
						<Atom3d ID="1385" HasProperties="1" Mapping="409" Parent="395" UserID="586" DisplayStyle="Line" XYZ="0.355944066996978,2.19779241855876,1.6752981206627" Connections="1387,1389" ForcefieldType="o2*" Charge="-0.82" Components="O" Visible="0">
							<Properties Force="-382.787461022902,365.748942958568,708.391069628229" RelativeVelocity="0.037847523740524,0.00585256695899696,0.158771990896834"/>
						</Atom3d>
						<Atom3d ID="1386" HasProperties="1" Mapping="409" Parent="395" UserID="587" DisplayStyle="Line" Hidden="1" XYZ="0.340115259383454,2.1579641553636,1.66037664149238" Connections="1387" ForcefieldType="h1o" Charge="0.41" Components="H" Visible="0">
							<Properties Force="-14.8040706500294,-267.943666865672,-133.533399936389" RelativeVelocity="-0.0127345578815335,-0.0723543444661254,-0.127841656396067"/>
						</Atom3d>
						<Bond ID="1387" Mapping="409" Parent="395" Hidden="1" Connects="1385,1386" Visible="0"/>
						<Atom3d ID="1388" HasProperties="1" Mapping="409" Parent="395" UserID="588" DisplayStyle="Line" Hidden="1" XYZ="0.327787688890093,2.20340156852188,1.7129104518047" Connections="1389" ForcefieldType="h1o" Charge="0.41" Components="H" Visible="0">
							<Properties Force="437.114285017277,-75.8292118623329,-580.969208718785" RelativeVelocity="-0.26357633849835,0.317620450462397,1.11454417101838"/>
						</Atom3d>
						<Bond ID="1389" Mapping="409" Parent="395" Hidden="1" Connects="1385,1388" Visible="0"/>
						<Molecule ID="395" Mapping="409" Parent="2" Children="1385,1386,1387,1388,1389,2269" Name="Sketch 23" XYZ="0.216927230094662,0.0867708920359872,-0.0433854460179939" Visible="0"/>
						<Atom3d ID="1390" HasProperties="1" Mapping="409" Parent="397" UserID="589" DisplayStyle="Line" XYZ="0.374948119961195,-4.21547291569111,3.2223484067793" Connections="1392,1394" ForcefieldType="o2*" Charge="-0.82" Components="O" Visible="0">
							<Properties Force="61.4689493383999,56.3963253299033,-156.25712533768" RelativeVelocity="-0.08194802112606,0.444869633699586,0.00796435604853235"/>
						</Atom3d>
						<Atom3d ID="1391" HasProperties="1" Mapping="409" Parent="397" UserID="590" DisplayStyle="Line" Hidden="1" XYZ="0.353573937755893,-4.22424266188863,3.26132485773255" Connections="1392" ForcefieldType="h1o" Charge="0.41" Components="H" Visible="0">
							<Properties Force="-51.9116793214883,-85.3003816656684,137.626705361405" RelativeVelocity="0.397730117514171,-0.228122462725507,-0.78268879343566"/>
						</Atom3d>
						<Bond ID="1392" Mapping="409" Parent="397" Hidden="1" Connects="1390,1391" Visible="0"/>
						<Atom3d ID="1393" HasProperties="1" Mapping="409" Parent="397" UserID="591" DisplayStyle="Line" Hidden="1" XYZ="0.419480668188331,-4.21371691051936,3.23684140747623" Connections="1394" ForcefieldType="h1o" Charge="0.41" Components="H" Visible="0">
							<Properties Force="-242.103478565246,52.8985128251106,-63.2621350353832" RelativeVelocity="0.0387034218295949,0.300380069993632,-1.91054611743395"/>
						</Atom3d>
						<Bond ID="1394" Mapping="409" Parent="397" Hidden="1" Connects="1390,1393" Visible="0"/>
						<Molecule ID="397" Mapping="409" Parent="2" Children="1390,1391,1392,1393,1394,2270" Name="Sketch 23" XYZ="0.216927230094662,0.0867708920359872,-0.0433854460179939" Visible="0"/>
						<Atom3d ID="1395" HasProperties="1" Mapping="409" Parent="399" UserID="592" DisplayStyle="Line" XYZ="1.05517158941079,-1.31505348436038,-0.839207145487338" Connections="1397,1399" ForcefieldType="o2*" Charge="-0.82" Components="O" Visible="0">
							<Properties Force="-141.172365669835,-11.8000084872463,-333.287398496219" RelativeVelocity="-0.345721867743911,-0.0981433565073953,0.226388071151845"/>
						</Atom3d>
						<Atom3d ID="1396" HasProperties="1" Mapping="409" Parent="399" UserID="593" DisplayStyle="Line" Hidden="1" XYZ="1.09677552878735,-1.3325024680529,-0.845375013302964" Connections="1397" ForcefieldType="h1o" Charge="0.41" Components="H" Visible="0">
							<Properties Force="87.5172059420525,-19.391277332954,35.0607953211705" RelativeVelocity="0.12942859969852,1.25171171157805,0.132308454082022"/>
						</Atom3d>
						<Bond ID="1397" Mapping="409" Parent="399" Hidden="1" Connects="1395,1396" Visible="0"/>
						<Atom3d ID="1398" HasProperties="1" Mapping="409" Parent="399" UserID="594" DisplayStyle="Line" Hidden="1" XYZ="1.05111207672446,-1.29147717899676,-0.879408665333261" Connections="1399" ForcefieldType="h1o" Charge="0.41" Components="H" Visible="0">
							<Properties Force="2.76101438552388,-87.6207647455781,425.108147423915" RelativeVelocity="1.19402334693222,0.856975636239691,0.999763300294198"/>
						</Atom3d>
						<Bond ID="1399" Mapping="409" Parent="399" Hidden="1" Connects="1395,1398" Visible="0"/>
						<Molecule ID="399" Mapping="409" Parent="2" Children="1395,1396,1397,1398,1399,2271" Name="Sketch 23" XYZ="0.216927230094662,0.0867708920359872,-0.0433854460179939" Visible="0"/>
						<Atom3d ID="1400" HasProperties="1" Mapping="409" Parent="401" UserID="595" DisplayStyle="Line" XYZ="-2.56859672691199,-1.18702738737293,0.40864564168659" Connections="1402,1404" ForcefieldType="o2*" Charge="-0.82" Components="O" Visible="0">
							<Properties Force="-215.787899974952,-411.366932040537,146.571088802852" RelativeVelocity="0.144423005885396,-0.164666840400585,0.0180883878108451"/>
						</Atom3d>
						<Atom3d ID="1401" HasProperties="1" Mapping="409" Parent="401" UserID="596" DisplayStyle="Line" Hidden="1" XYZ="-2.57896440538074,-1.22140383337055,0.437653393098086" Connections="1402" ForcefieldType="h1o" Charge="0.41" Components="H" Visible="0">
							<Properties Force="-171.961246682553,270.167783805194,62.9582788365232" RelativeVelocity="-0.261667368412185,0.362888272368229,1.06678442946811"/>
						</Atom3d>
						<Bond ID="1402" Mapping="409" Parent="401" Hidden="1" Connects="1400,1401" Visible="0"/>
						<Atom3d ID="1403" HasProperties="1" Mapping="409" Parent="401" UserID="597" DisplayStyle="Line" Hidden="1" XYZ="-2.52636961286537,-1.2024119455753,0.401825449678661" Connections="1404" ForcefieldType="h1o" Charge="0.41" Components="H" Visible="0">
							<Properties Force="412.692414652117,117.808036967116,-195.506352143079" RelativeVelocity="0.392248761564199,0.193629107461258,-0.593328331505326"/>
						</Atom3d>
						<Bond ID="1404" Mapping="409" Parent="401" Hidden="1" Connects="1400,1403" Visible="0"/>
						<Molecule ID="401" Mapping="409" Parent="2" Children="1400,1401,1402,1403,1404,2272" Name="Sketch 23" XYZ="0.216927230094662,0.0867708920359872,-0.0433854460179939" Visible="0"/>
						<Atom3d ID="1405" HasProperties="1" Mapping="409" Parent="403" UserID="598" DisplayStyle="Line" XYZ="-0.117879145686287,2.06525193005542,5.62966891381822" Connections="1407,1409" ForcefieldType="o2*" Charge="-0.82" Components="O" Visible="0">
							<Properties Force="808.600073172911,129.806480014614,-281.521733760115" RelativeVelocity="0.354233284876156,0.0822810824861072,0.0260013772711358"/>
						</Atom3d>
						<Atom3d ID="1406" HasProperties="1" Mapping="409" Parent="403" UserID="599" DisplayStyle="Line" Hidden="1" XYZ="-0.157311729495562,2.06812364161192,5.64977719410316" Connections="1407" ForcefieldType="h1o" Charge="0.41" Components="H" Visible="0">
							<Properties Force="-661.858457408382,-155.554252250931,392.09159323812" RelativeVelocity="0.178755876228694,-0.234333170058335,-0.131030669063044"/>
						</Atom3d>
						<Bond ID="1407" Mapping="409" Parent="403" Hidden="1" Connects="1405,1406" Visible="0"/>
						<Atom3d ID="1408" HasProperties="1" Mapping="409" Parent="403" UserID="600" DisplayStyle="Line" Hidden="1" XYZ="-0.104877842509422,2.02062834655704,5.63341377855915" Connections="1409" ForcefieldType="h1o" Charge="0.41" Components="H" Visible="0">
							<Properties Force="-223.611394083408,132.413984387521,92.8329119355257" RelativeVelocity="-0.870044823905347,0.346882255709574,-0.144523754119161"/>
						</Atom3d>
						<Bond ID="1409" Mapping="409" Parent="403" Hidden="1" Connects="1405,1408" Visible="0"/>
						<Molecule ID="403" Mapping="409" Parent="2" Children="1405,1406,1407,1408,1409,2273" Name="Sketch 23" XYZ="0.216927230094662,0.0867708920359872,-0.0433854460179939" Visible="0"/>
						<Atom3d ID="1410" HasProperties="1" Mapping="409" Parent="405" UserID="601" DisplayStyle="Ball and Stick" XYZ="0.582868521013707,0.309354924559874,0.743949976704738" Connections="1420,1421,1547,1595" ForcefieldType="c43o" Charge="0.107" Components="C">
							<Properties Force="326.385739600941,714.317059048253,-373.358495150456" RelativeVelocity="-0.324704131875615,0.0125910352767546,-0.147617536654379"/>
						</Atom3d>
						<Atom3d ID="1411" HasProperties="1" Mapping="409" Parent="405" UserID="602" DisplayStyle="Ball and Stick" XYZ="0.59458686244529,0.382332146306389,0.753346369599837" Connections="1416,1420,1463,1597" ForcefieldType="c43o" Charge="0.267" Components="C">
							<Properties Force="-846.639871497296,-374.283849949653,-85.5088270574322" RelativeVelocity="0.0914725695925524,-0.0503109863042617,-0.123041874530499"/>
						</Atom3d>
						<Atom3d ID="1412" HasProperties="1" Mapping="409" Parent="405" UserID="603" DisplayStyle="Ball and Stick" XYZ="0.587066299393756,0.421976188645014,0.699680517742495" Connections="1416,1417" ForcefieldType="o2e" Charge="-0.32" Components="O">
							<Properties Force="198.852805902398,-159.583734528583,-222.938951758462" RelativeVelocity="0.168981163377467,-0.132729284945944,0.291636472273814"/>
						</Atom3d>
						<Atom3d ID="1413" HasProperties="1" Mapping="409" Parent="405" UserID="604" DisplayStyle="Ball and Stick" XYZ="0.552551685250948,0.39162519893243,0.650641293597127" Connections="1417,1418,1429,1599" ForcefieldType="c43o" Charge="0.107" Components="C">
							<Properties Force="-412.621758129068,1008.13717434971,-250.9641654699" RelativeVelocity="-0.315155598065748,0.0116441674105559,-0.256642861350592"/>
						</Atom3d>
						<Atom3d ID="1414" HasProperties="1" Mapping="409" Parent="405" UserID="605" DisplayStyle="Ball and Stick" XYZ="0.578802911293731,0.330322263380946,0.625916655108487" Connections="1418,1419,1428,1601" ForcefieldType="c43o" Charge="0.107" Components="C">
							<Properties Force="-477.657294559714,-88.927016372239,-703.820853145519" RelativeVelocity="0.045959633082366,0.167953173017002,-0.0153718191535438"/>
						</Atom3d>
						<Atom3d ID="1415" HasProperties="1" Mapping="409" Parent="405" UserID="606" DisplayStyle="Ball and Stick" XYZ="0.603879649988573,0.289314481416875,0.678042201331227" Connections="1419,1421,1545,1603" ForcefieldType="c43o" Charge="0.107" Components="C">
							<Properties Force="-209.871094113134,-420.591526378732,859.631908929243" RelativeVelocity="0.209841877955559,-0.0144124852124434,-0.233702906635954"/>
						</Atom3d>
						<Bond ID="1416" Mapping="409" Parent="405" Connects="1412,1411"/>
						<Bond ID="1417" Mapping="409" Parent="405" Connects="1413,1412"/>
						<Bond ID="1418" Mapping="409" Parent="405" Connects="1414,1413"/>
						<Bond ID="1419" Mapping="409" Parent="405" Connects="1415,1414"/>
						<Bond ID="1420" Mapping="409" Parent="405" Connects="1410,1411"/>
						<Bond ID="1421" Mapping="409" Parent="405" Connects="1410,1415"/>
						<Atom3d ID="1422" HasProperties="1" Mapping="409" Parent="405" UserID="607" DisplayStyle="Ball and Stick" XYZ="0.61956987056312,0.34359702142322,0.571548303572834" Connections="1426,1428" ForcefieldType="o2e" Charge="-0.32" Components="O">
							<Properties Force="184.646224296581,-544.344601315238,159.073690086637" RelativeVelocity="0.0229894753708797,0.210294356338413,-0.298466400550201"/>
						</Atom3d>
						<Atom3d ID="1423" HasProperties="1" Mapping="409" Parent="405" UserID="608" DisplayStyle="Ball and Stick" XYZ="0.683647337574141,0.367364004520198,0.583771145615893" Connections="1426,1427,1438,1605" ForcefieldType="c43o" Charge="0.267" Components="C">
							<Properties Force="-1085.42897110036,-211.631837252537,-852.256533112519" RelativeVelocity="0.00507076911636969,0.0441595853314664,-0.272798791132146"/>
						</Atom3d>
						<Atom3d ID="1424" HasProperties="1" Mapping="409" Parent="405" UserID="609" DisplayStyle="Ball and Stick" XYZ="0.689503689167636,0.429353585642408,0.560125274885101" Connections="1427,1437" ForcefieldType="o2e" Charge="-0.32" Components="O">
							<Properties Force="393.269127133612,559.425424436195,187.142928826663" RelativeVelocity="-0.253686285228475,0.0134061262636737,-0.173223962247149"/>
						</Atom3d>
						<Atom3d ID="1425" HasProperties="1" Mapping="409" Parent="405" UserID="610" DisplayStyle="Ball and Stick" XYZ="0.544274547391923,0.44365918496712,0.600916329410957" Connections="1429,1585,1607,1609" ForcefieldType="c4o" Charge="0.054" Components="C">
							<Properties Force="-73.4988622265327,597.795778878017,318.44705623027" RelativeVelocity="-0.134925115555412,0.123667948559028,0.290831112000487"/>
						</Atom3d>
						<Bond ID="1426" Mapping="409" Parent="405" Connects="1423,1422"/>
						<Bond ID="1427" Mapping="409" Parent="405" Connects="1424,1423"/>
						<Bond ID="1428" Mapping="409" Parent="405" Connects="1414,1422"/>
						<Bond ID="1429" Mapping="409" Parent="405" Connects="1413,1425"/>
						<Atom3d ID="1430" HasProperties="1" Mapping="409" Parent="405" UserID="611" DisplayStyle="Ball and Stick" XYZ="0.685184529850114,0.430234723582526,0.492470217898879" Connections="1434,1437,1446,1611" ForcefieldType="c43o" Charge="0.107" Components="C">
							<Properties Force="-272.046428061802,656.067591486966,592.589391786294" RelativeVelocity="0.458508750006672,-0.273944734417669,0.36088894369754"/>
						</Atom3d>
						<Atom3d ID="1431" HasProperties="1" Mapping="409" Parent="405" UserID="612" DisplayStyle="Ball and Stick" XYZ="0.734098811984435,0.391822291522375,0.463679140825239" Connections="1434,1435,1445,1613" ForcefieldType="c43o" Charge="0.107" Components="C">
							<Properties Force="2.3741854473765,-605.566283313965,-992.992458436025" RelativeVelocity="-0.0174531097950346,0.153986332892042,0.246556906067519"/>
						</Atom3d>
						<Atom3d ID="1432" HasProperties="1" Mapping="409" Parent="405" UserID="613" DisplayStyle="Ball and Stick" XYZ="0.727605779910832,0.324411768172975,0.487641211824811" Connections="1435,1436,1551,1615" ForcefieldType="c43o" Charge="0.107" Components="C">
							<Properties Force="839.177539414718,585.830061605465,130.900095575152" RelativeVelocity="-0.221414999910702,-0.11296810722251,-0.214282359396257"/>
						</Atom3d>
						<Atom3d ID="1433" HasProperties="1" Mapping="409" Parent="405" UserID="614" DisplayStyle="Ball and Stick" XYZ="0.735630908631709,0.326866225386785,0.559096596121251" Connections="1436,1438,1549,1617" ForcefieldType="c43o" Charge="0.107" Components="C">
							<Properties Force="274.872962297684,-48.2508855899262,262.757829765341" RelativeVelocity="-0.000303765324891148,-0.245873740608017,-0.0113064682977849"/>
						</Atom3d>
						<Bond ID="1434" Mapping="409" Parent="405" Connects="1431,1430"/>
						<Bond ID="1435" Mapping="409" Parent="405" Connects="1432,1431"/>
						<Bond ID="1436" Mapping="409" Parent="405" Connects="1433,1432"/>
						<Bond ID="1437" Mapping="409" Parent="405" Connects="1424,1430"/>
						<Bond ID="1438" Mapping="409" Parent="405" Connects="1423,1433"/>
						<Atom3d ID="1439" HasProperties="1" Mapping="409" Parent="405" UserID="615" DisplayStyle="Ball and Stick" XYZ="0.793559484007568,0.417537089800629,0.479311275269363" Connections="1443,1445" ForcefieldType="o2e" Charge="-0.32" Components="O">
							<Properties Force="646.258010820695,22.3631453846622,-213.804557849671" RelativeVelocity="-0.0944977151146722,-0.258016830764363,0.132247788304781"/>
						</Atom3d>
						<Atom3d ID="1440" HasProperties="1" Mapping="409" Parent="405" UserID="616" DisplayStyle="Ball and Stick" XYZ="0.854233634298613,0.412220413656413,0.444892130011716" Connections="1443,1444,1455,1619" ForcefieldType="c43o" Charge="0.267" Components="C">
							<Properties Force="-290.496061187411,-22.9675941777897,176.73888454124" RelativeVelocity="-0.0584333290387856,-0.213071958192999,-0.0866600538020034"/>
						</Atom3d>
						<Atom3d ID="1441" HasProperties="1" Mapping="409" Parent="405" UserID="617" DisplayStyle="Ball and Stick" XYZ="0.904082075560614,0.375187242114181,0.473102725303023" Connections="1444,1454" ForcefieldType="o2e" Charge="-0.32" Components="O">
							<Properties Force="-17.9375030658393,-93.0336396384494,4.67652100810665" RelativeVelocity="0.0809705870287801,-0.0878021534306911,0.354652775907448"/>
						</Atom3d>
						<Atom3d ID="1442" HasProperties="1" Mapping="409" Parent="405" UserID="618" DisplayStyle="Ball and Stick" XYZ="0.677090247479392,0.499223330319595,0.472738060762223" Connections="1446,1587,1621,1623" ForcefieldType="c4o" Charge="0.054" Components="C">
							<Properties Force="-1380.63649049011,-449.474310408789,-155.643540962911" RelativeVelocity="0.0715908168475781,-0.0558868621263888,0.0478008092590279"/>
						</Atom3d>
						<Bond ID="1443" Mapping="409" Parent="405" Connects="1440,1439"/>
						<Bond ID="1444" Mapping="409" Parent="405" Connects="1441,1440"/>
						<Bond ID="1445" Mapping="409" Parent="405" Connects="1431,1439"/>
						<Bond ID="1446" Mapping="409" Parent="405" Connects="1430,1442"/>
						<Atom3d ID="1447" HasProperties="1" Mapping="409" Parent="405" UserID="619" DisplayStyle="Ball and Stick" XYZ="0.914026369451789,0.39534116431581,0.536988316146689" Connections="1451,1454,1497,1625" ForcefieldType="c43o" Charge="0.107" Components="C">
							<Properties Force="-13.8543761864824,499.835609563714,106.77401297304" RelativeVelocity="0.285232185660241,-0.292761875519587,-0.25631351343227"/>
						</Atom3d>
						<Atom3d ID="1448" HasProperties="1" Mapping="409" Parent="405" UserID="620" DisplayStyle="Ball and Stick" XYZ="0.937053972819337,0.464698473934908,0.539807350021875" Connections="1451,1452,1496,1627" ForcefieldType="c43o" Charge="0.107" Components="C">
							<Properties Force="-1311.0212471827,-181.058728484637,448.089611278395" RelativeVelocity="-0.248711936812471,-0.0815318091814394,-0.134884588602934"/>
						</Atom3d>
						<Atom3d ID="1449" HasProperties="1" Mapping="409" Parent="405" UserID="621" DisplayStyle="Ball and Stick" XYZ="0.889260275353953,0.505590989245674,0.505086944218466" Connections="1452,1453,1555,1629" ForcefieldType="c43o" Charge="0.107" Components="C">
							<Properties Force="-575.701892591866,-464.16542827396,107.479263849548" RelativeVelocity="0.191951598897659,-0.0608791749877309,-0.252102383029231"/>
						</Atom3d>
						<Atom3d ID="1450" HasProperties="1" Mapping="409" Parent="405" UserID="622" DisplayStyle="Ball and Stick" XYZ="0.874409362476785,0.478768176525332,0.440209255839461" Connections="1453,1455,1553,1631" ForcefieldType="c43o" Charge="0.107" Components="C">
							<Properties Force="1192.4835223421,1363.68817559087,-130.030933143996" RelativeVelocity="-0.0947966844967766,-0.294816356705946,-0.136343442597663"/>
						</Atom3d>
						<Bond ID="1451" Mapping="409" Parent="405" Connects="1448,1447"/>
						<Bond ID="1452" Mapping="409" Parent="405" Connects="1449,1448"/>
						<Bond ID="1453" Mapping="409" Parent="405" Connects="1450,1449"/>
						<Bond ID="1454" Mapping="409" Parent="405" Connects="1441,1447"/>
						<Bond ID="1455" Mapping="409" Parent="405" Connects="1440,1450"/>
						<Atom3d ID="1456" HasProperties="1" Mapping="409" Parent="405" UserID="623" DisplayStyle="Ball and Stick" XYZ="0.736842866778134,0.335709731375426,0.867797859352642" Connections="1460,1577,1633,1635" ForcefieldType="c4o" Charge="0.054" Components="C">
							<Properties Force="-645.092669185465,-532.403040610058,-675.195349700961" RelativeVelocity="0.205563364001767,0.0714745023453591,-0.515226966933528"/>
						</Atom3d>
						<Atom3d ID="1457" HasProperties="1" Mapping="409" Parent="405" UserID="624" DisplayStyle="Ball and Stick" XYZ="0.753589620610247,0.393025073959409,0.825856482422027" Connections="1460,1461,1472,1637" ForcefieldType="c43o" Charge="0.107" Components="C">
							<Properties Force="-881.030630604962,-486.557042780255,577.710169363987" RelativeVelocity="-0.120366083976637,0.0297418403385186,0.0515141665341344"/>
						</Atom3d>
						<Atom3d ID="1458" HasProperties="1" Mapping="409" Parent="405" UserID="625" DisplayStyle="Ball and Stick" XYZ="0.714358849990429,0.396086884949954,0.767440893376233" Connections="1461,1462,1471,1639" ForcefieldType="c43o" Charge="0.107" Components="C">
							<Properties Force="-789.88519956207,880.801109936622,-287.261417248819" RelativeVelocity="-0.204362468159227,-0.0455890302491358,-0.0246202330772749"/>
						</Atom3d>
						<Atom3d ID="1459" HasProperties="1" Mapping="409" Parent="405" UserID="626" DisplayStyle="Ball and Stick" XYZ="0.648935363454349,0.399325450742477,0.788845418685792" Connections="1462,1463" ForcefieldType="o2e" Charge="-0.32" Components="O">
							<Properties Force="350.581917129469,5.50811419431584,276.803875846471" RelativeVelocity="-0.22480937027746,0.054362291002889,0.119215383656929"/>
						</Atom3d>
						<Bond ID="1460" Mapping="409" Parent="405" Connects="1457,1456"/>
						<Bond ID="1461" Mapping="409" Parent="405" Connects="1458,1457"/>
						<Bond ID="1462" Mapping="409" Parent="405" Connects="1459,1458"/>
						<Bond ID="1463" Mapping="409" Parent="405" Connects="1411,1459"/>
						<Atom3d ID="1464" HasProperties="1" Mapping="409" Parent="405" UserID="627" DisplayStyle="Ball and Stick" XYZ="0.735383540569317,0.450210577198437,0.723027939920132" Connections="1468,1471,1575,1641" ForcefieldType="c43o" Charge="0.107" Components="C">
							<Properties Force="421.372616925561,-640.109035529841,745.166006262201" RelativeVelocity="-0.104283743026733,-0.195108121907873,0.251322321736526"/>
						</Atom3d>
						<Atom3d ID="1465" HasProperties="1" Mapping="409" Parent="405" UserID="628" DisplayStyle="Ball and Stick" XYZ="0.805280109634108,0.435916217103932,0.708703558716546" Connections="1468,1469,1573,1643" ForcefieldType="c43o" Charge="0.107" Components="C">
							<Properties Force="349.202281245952,-84.6011086287243,-554.980251339683" RelativeVelocity="0.0832939705151424,-0.126217805093191,-0.20564718030733"/>
						</Atom3d>
						<Atom3d ID="1466" HasProperties="1" Mapping="409" Parent="405" UserID="629" DisplayStyle="Ball and Stick" XYZ="0.845688504891508,0.430646566145424,0.769249326341316" Connections="1469,1470,1480,1645" ForcefieldType="c43o" Charge="0.267" Components="C">
							<Properties Force="-40.8032677369859,-172.276801772674,21.051343465477" RelativeVelocity="-0.250274225210535,-0.360508761909903,-0.392462072709549"/>
						</Atom3d>
						<Atom3d ID="1467" HasProperties="1" Mapping="409" Parent="405" UserID="630" DisplayStyle="Ball and Stick" XYZ="0.815931747784813,0.386107769440058,0.808164529064783" Connections="1470,1472" ForcefieldType="o2e" Charge="-0.32" Components="O">
							<Properties Force="961.003766341393,-820.255768219218,286.354326461491" RelativeVelocity="0.0365257516961413,-0.399587220144398,-0.285985939448173"/>
						</Atom3d>
						<Bond ID="1468" Mapping="409" Parent="405" Connects="1465,1464"/>
						<Bond ID="1469" Mapping="409" Parent="405" Connects="1466,1465"/>
						<Bond ID="1470" Mapping="409" Parent="405" Connects="1467,1466"/>
						<Bond ID="1471" Mapping="409" Parent="405" Connects="1458,1464"/>
						<Bond ID="1472" Mapping="409" Parent="405" Connects="1457,1467"/>
						<Atom3d ID="1473" HasProperties="1" Mapping="409" Parent="405" UserID="631" DisplayStyle="Ball and Stick" XYZ="0.957496826717449,0.550328807026037,0.745275019445814" Connections="1477,1579,1647,1649" ForcefieldType="c4o" Charge="0.054" Components="C">
							<Properties Force="31.0209089025287,-521.491411994555,-440.609326872771" RelativeVelocity="-0.116798587647825,0.113690408928893,0.259877907911116"/>
						</Atom3d>
						<Atom3d ID="1474" HasProperties="1" Mapping="409" Parent="405" UserID="632" DisplayStyle="Ball and Stick" XYZ="0.928713711253813,0.566757128038698,0.806999361794392" Connections="1477,1478,1489,1651" ForcefieldType="c43o" Charge="0.107" Components="C">
							<Properties Force="-316.872306413243,13.8118960395273,252.523052641578" RelativeVelocity="-0.774239544823733,-0.100509875208696,-0.122819966900159"/>
						</Atom3d>
						<Atom3d ID="1475" HasProperties="1" Mapping="409" Parent="405" UserID="633" DisplayStyle="Ball and Stick" XYZ="0.89804492610442,0.509244006282399,0.841398999448687" Connections="1478,1479,1488,1653" ForcefieldType="c43o" Charge="0.107" Components="C">
							<Properties Force="202.885475803001,599.340269299508,-486.827692796177" RelativeVelocity="0.0415886024536481,0.331541274205239,-0.0018446752620254"/>
						</Atom3d>
						<Atom3d ID="1476" HasProperties="1" Mapping="409" Parent="405" UserID="634" DisplayStyle="Ball and Stick" XYZ="0.845534686519577,0.486422599555555,0.804688348070854" Connections="1479,1480" ForcefieldType="o2e" Charge="-0.32" Components="O">
							<Properties Force="-114.149312725829,935.314119522449,153.020244656405" RelativeVelocity="-0.257339303724165,-0.0269854729341076,-0.323999137886359"/>
						</Atom3d>
						<Bond ID="1477" Mapping="409" Parent="405" Connects="1474,1473"/>
						<Bond ID="1478" Mapping="409" Parent="405" Connects="1475,1474"/>
						<Bond ID="1479" Mapping="409" Parent="405" Connects="1476,1475"/>
						<Bond ID="1480" Mapping="409" Parent="405" Connects="1466,1476"/>
						<Atom3d ID="1481" HasProperties="1" Mapping="409" Parent="405" UserID="635" DisplayStyle="Ball and Stick" XYZ="0.875538419566186,0.530917423737698,0.905482853283347" Connections="1485,1488,1571,1655" ForcefieldType="c43o" Charge="0.107" Components="C">
							<Properties Force="-800.749790212274,1155.26683849447,-969.544718247756" RelativeVelocity="0.0395182031446467,-0.167096166291052,-0.0851382511276105"/>
						</Atom3d>
						<Atom3d ID="1482" HasProperties="1" Mapping="409" Parent="405" UserID="636" DisplayStyle="Ball and Stick" XYZ="0.826991701300975,0.586819927737492,0.890322204157363" Connections="1485,1486,1569,1657" ForcefieldType="c43o" Charge="0.107" Components="C">
							<Properties Force="974.093354052608,613.480466845484,1015.31524301778" RelativeVelocity="-0.260670163198482,-0.0191843097013901,0.15485233464124"/>
						</Atom3d>
						<Atom3d ID="1483" HasProperties="1" Mapping="409" Parent="405" UserID="637" DisplayStyle="Ball and Stick" XYZ="0.860559106709375,0.640479466608825,0.855107625889047" Connections="1486,1487,1514,1659" ForcefieldType="c43o" Charge="0.267" Components="C">
							<Properties Force="864.072241717608,-484.101542816383,959.049084179084" RelativeVelocity="-0.280997767684318,0.312884168313061,0.130367752145833"/>
						</Atom3d>
						<Atom3d ID="1484" HasProperties="1" Mapping="409" Parent="405" UserID="638" DisplayStyle="Ball and Stick" XYZ="0.883944007094093,0.6176128179007,0.796879490362829" Connections="1487,1489" ForcefieldType="o2e" Charge="-0.32" Components="O">
							<Properties Force="335.358607918174,-134.840185419836,-293.008110189625" RelativeVelocity="-0.0272811689926097,0.0347467581395361,0.109461344394452"/>
						</Atom3d>
						<Bond ID="1485" Mapping="409" Parent="405" Connects="1482,1481"/>
						<Bond ID="1486" Mapping="409" Parent="405" Connects="1483,1482"/>
						<Bond ID="1487" Mapping="409" Parent="405" Connects="1484,1483"/>
						<Bond ID="1488" Mapping="409" Parent="405" Connects="1475,1481"/>
						<Bond ID="1489" Mapping="409" Parent="405" Connects="1474,1484"/>
						<Atom3d ID="1490" HasProperties="1" Mapping="409" Parent="405" UserID="639" DisplayStyle="Ball and Stick" XYZ="0.99613984856306,0.467002293929738,0.513109818149638" Connections="1494,1496" ForcefieldType="o2e" Charge="-0.32" Components="O">
							<Properties Force="742.560213201747,172.434015376501,-423.688463235186" RelativeVelocity="-0.0253526399497909,-0.0108103403515683,0.304038007968215"/>
						</Atom3d>
						<Atom3d ID="1491" HasProperties="1" Mapping="409" Parent="405" UserID="640" DisplayStyle="Ball and Stick" XYZ="1.04376586775643,0.49718656468017,0.549051167376063" Connections="1494,1495,1506,1661" ForcefieldType="c43o" Charge="0.267" Components="C">
							<Properties Force="1121.55011696836,-32.6544208165179,-796.374250071107" RelativeVelocity="-0.232236353150309,-0.208611616419968,-0.323359348252134"/>
						</Atom3d>
						<Atom3d ID="1492" HasProperties="1" Mapping="409" Parent="405" UserID="641" DisplayStyle="Ball and Stick" XYZ="1.05129584948862,0.46985569296311,0.610645648523499" Connections="1495,1505" ForcefieldType="o2e" Charge="-0.32" Components="O">
							<Properties Force="-225.437054936111,30.8722976294469,-539.116675844508" RelativeVelocity="0.111067907599602,0.0489258322081368,0.00364636032758338"/>
						</Atom3d>
						<Atom3d ID="1493" HasProperties="1" Mapping="409" Parent="405" UserID="642" DisplayStyle="Ball and Stick" XYZ="0.960985650906356,0.353407639985936,0.571668341258808" Connections="1497,1589,1663,1665" ForcefieldType="c4o" Charge="0.054" Components="C">
							<Properties Force="213.892807373398,-445.353794479069,836.134272089056" RelativeVelocity="-0.089695878839038,-0.0364034192673708,0.150377581829303"/>
						</Atom3d>
						<Bond ID="1494" Mapping="409" Parent="405" Connects="1491,1490"/>
						<Bond ID="1495" Mapping="409" Parent="405" Connects="1492,1491"/>
						<Bond ID="1496" Mapping="409" Parent="405" Connects="1448,1490"/>
						<Bond ID="1497" Mapping="409" Parent="405" Connects="1447,1493"/>
						<Atom3d ID="1498" HasProperties="1" Mapping="409" Parent="405" UserID="643" DisplayStyle="Ball and Stick" XYZ="1.11341042094144,0.484173900247232,0.628606431348592" Connections="1502,1505,1591,1667" ForcefieldType="c43o" Charge="0.107" Components="C">
							<Properties Force="555.031885975136,-503.451487695733,1056.71374299207" RelativeVelocity="-0.119299768693615,-0.00536228828061728,-0.112292062590771"/>
						</Atom3d>
						<Atom3d ID="1499" HasProperties="1" Mapping="409" Parent="405" UserID="644" DisplayStyle="Ball and Stick" XYZ="1.11442899586202,0.552799356687256,0.647818626478903" Connections="1502,1503,1543,1669" ForcefieldType="c43o" Charge="0.107" Components="C">
							<Properties Force="201.983241460723,263.837101368255,-1277.91207236873" RelativeVelocity="0.293007712566412,0.067688297284629,0.0333132894192746"/>
						</Atom3d>
						<Atom3d ID="1500" HasProperties="1" Mapping="409" Parent="405" UserID="645" DisplayStyle="Ball and Stick" XYZ="1.10236590497943,0.591462550902277,0.586317034777453" Connections="1503,1504,1559,1671" ForcefieldType="c43o" Charge="0.107" Components="C">
							<Properties Force="-422.663388478229,173.481184679486,278.62260742716" RelativeVelocity="0.448880777268052,-0.120028974593656,-0.0295993575693466"/>
						</Atom3d>
						<Atom3d ID="1501" HasProperties="1" Mapping="409" Parent="405" UserID="646" DisplayStyle="Ball and Stick" XYZ="1.04012946334906,0.570541275691521,0.557109781167706" Connections="1504,1506,1557,1673" ForcefieldType="c43o" Charge="0.107" Components="C">
							<Properties Force="-359.095578534736,-989.494378905849,1395.28343091414" RelativeVelocity="0.130789928985876,-0.0820924597566098,-0.350313472424541"/>
						</Atom3d>
						<Bond ID="1502" Mapping="409" Parent="405" Connects="1499,1498"/>
						<Bond ID="1503" Mapping="409" Parent="405" Connects="1500,1499"/>
						<Bond ID="1504" Mapping="409" Parent="405" Connects="1501,1500"/>
						<Bond ID="1505" Mapping="409" Parent="405" Connects="1492,1498"/>
						<Bond ID="1506" Mapping="409" Parent="405" Connects="1491,1501"/>
						<Atom3d ID="1507" HasProperties="1" Mapping="409" Parent="405" UserID="647" DisplayStyle="Ball and Stick" XYZ="0.933464837166358,0.782420341105906,0.788368853281936" Connections="1511,1581,1675,1677" ForcefieldType="c4o" Charge="0.054" Components="C">
							<Properties Force="-447.397441467548,-1018.96405579156,626.344818958961" RelativeVelocity="0.120019807315449,0.0345201085619212,0.164408393842617"/>
						</Atom3d>
						<Atom3d ID="1508" HasProperties="1" Mapping="409" Parent="405" UserID="648" DisplayStyle="Ball and Stick" XYZ="0.964669549563419,0.751599239470981,0.844166045189559" Connections="1511,1512,1523,1679" ForcefieldType="c43o" Charge="0.107" Components="C">
							<Properties Force="-121.463613608701,87.0638946844798,-289.885430405546" RelativeVelocity="0.29550722611716,0.226342120789874,-0.105747365313135"/>
						</Atom3d>
						<Atom3d ID="1509" HasProperties="1" Mapping="409" Parent="405" UserID="649" DisplayStyle="Ball and Stick" XYZ="0.922569805767038,0.732103832578364,0.900198053777256" Connections="1512,1513,1522,1681" ForcefieldType="c43o" Charge="0.107" Components="C">
							<Properties Force="-257.087865730895,-77.5361296521595,275.666385572945" RelativeVelocity="-0.508090261968687,0.0483278567604831,0.188292334348453"/>
						</Atom3d>
						<Atom3d ID="1510" HasProperties="1" Mapping="409" Parent="405" UserID="650" DisplayStyle="Ball and Stick" XYZ="0.909102678739755,0.664688557502436,0.900728702100182" Connections="1513,1514" ForcefieldType="o2e" Charge="-0.32" Components="O">
							<Properties Force="-56.3601289317842,-72.1986453724931,-415.458638993866" RelativeVelocity="-0.199048882802137,0.131281920240581,-0.0134644113203423"/>
						</Atom3d>
						<Bond ID="1511" Mapping="409" Parent="405" Connects="1508,1507"/>
						<Bond ID="1512" Mapping="409" Parent="405" Connects="1509,1508"/>
						<Bond ID="1513" Mapping="409" Parent="405" Connects="1510,1509"/>
						<Bond ID="1514" Mapping="409" Parent="405" Connects="1483,1510"/>
						<Atom3d ID="1515" HasProperties="1" Mapping="409" Parent="405" UserID="651" DisplayStyle="Ball and Stick" XYZ="0.956429519745043,0.745742408846742,0.962409305653956" Connections="1519,1522,1567,1683" ForcefieldType="c43o" Charge="0.107" Components="C">
							<Properties Force="-310.716961185858,503.541997279479,-404.812752368892" RelativeVelocity="-0.167729762937597,-0.0839306550386052,-0.00582662286896601"/>
						</Atom3d>
						<Atom3d ID="1516" HasProperties="1" Mapping="409" Parent="405" UserID="652" DisplayStyle="Ball and Stick" XYZ="1.02145969815067,0.72052502215224,0.95575838912848" Connections="1519,1520,1565,1685" ForcefieldType="c43o" Charge="0.107" Components="C">
							<Properties Force="298.927833495269,33.8111220858547,1080.52868522483" RelativeVelocity="0.324153325577927,-0.227409310440118,0.0390882208629259"/>
						</Atom3d>
						<Atom3d ID="1517" HasProperties="1" Mapping="409" Parent="405" UserID="653" DisplayStyle="Ball and Stick" XYZ="1.05734549572783,0.75671110754011,0.907430093952085" Connections="1520,1521,1531,1687" ForcefieldType="c43o" Charge="0.267" Components="C">
							<Properties Force="366.53500844644,441.406153796981,-1707.82175051977" RelativeVelocity="-0.102535193371127,-0.204775065345836,0.311526159754406"/>
						</Atom3d>
						<Atom3d ID="1518" HasProperties="1" Mapping="409" Parent="405" UserID="654" DisplayStyle="Ball and Stick" XYZ="1.01786142556857,0.78898083707048,0.85641999686626" Connections="1521,1523" ForcefieldType="o2e" Charge="-0.32" Components="O">
							<Properties Force="832.955873687001,-120.72280551645,1402.35019822316" RelativeVelocity="-0.0321864126801667,0.0846922852462259,-0.00509348717176957"/>
						</Atom3d>
						<Bond ID="1519" Mapping="409" Parent="405" Connects="1516,1515"/>
						<Bond ID="1520" Mapping="409" Parent="405" Connects="1517,1516"/>
						<Bond ID="1521" Mapping="409" Parent="405" Connects="1518,1517"/>
						<Bond ID="1522" Mapping="409" Parent="405" Connects="1509,1515"/>
						<Bond ID="1523" Mapping="409" Parent="405" Connects="1508,1518"/>
						<Atom3d ID="1524" HasProperties="1" Mapping="409" Parent="405" UserID="655" DisplayStyle="Ball and Stick" XYZ="1.18032179724658,0.753922301335228,0.761107493342799" Connections="1528,1583,1689,1691" ForcefieldType="c4o" Charge="0.054" Components="C">
							<Properties Force="-1206.07974423805,342.584426900991,478.156377783237" RelativeVelocity="-0.106976286330186,0.311155671712005,0.26509884277639"/>
						</Atom3d>
						<Atom3d ID="1525" HasProperties="1" Mapping="409" Parent="405" UserID="656" DisplayStyle="Ball and Stick" XYZ="1.12043842162691,0.709476861114107,0.766889067627844" Connections="1528,1529,1540,1693" ForcefieldType="c43o" Charge="0.107" Components="C">
							<Properties Force="1278.84413768672,334.01919758426,-62.0456549925821" RelativeVelocity="0.263794943630412,-0.0795648234832934,-0.393052172278636"/>
						</Atom3d>
						<Atom3d ID="1526" HasProperties="1" Mapping="409" Parent="405" UserID="657" DisplayStyle="Ball and Stick" XYZ="1.10744366091739,0.676570726236047,0.831232224369192" Connections="1529,1530,1539,1695" ForcefieldType="c43o" Charge="0.107" Components="C">
							<Properties Force="267.891419552348,1329.14575884872,-144.619027024228" RelativeVelocity="0.0710336570230503,0.0956978123837377,0.392752085878225"/>
						</Atom3d>
						<Atom3d ID="1527" HasProperties="1" Mapping="409" Parent="405" UserID="658" DisplayStyle="Ball and Stick" XYZ="1.11256839338408,0.723866853277022,0.881422835550687" Connections="1530,1531" ForcefieldType="o2e" Charge="-0.32" Components="O">
							<Properties Force="-686.540160112467,-153.195869961935,-9.85183229927058" RelativeVelocity="0.195575773790423,-0.170817437744293,-0.214706726529123"/>
						</Atom3d>
						<Bond ID="1528" Mapping="409" Parent="405" Connects="1525,1524"/>
						<Bond ID="1529" Mapping="409" Parent="405" Connects="1526,1525"/>
						<Bond ID="1530" Mapping="409" Parent="405" Connects="1527,1526"/>
						<Bond ID="1531" Mapping="409" Parent="405" Connects="1517,1527"/>
						<Atom3d ID="1532" HasProperties="1" Mapping="409" Parent="405" UserID="659" DisplayStyle="Ball and Stick" XYZ="1.14895093368681,0.623039655936793,0.847299071537675" Connections="1536,1539,1563,1697" ForcefieldType="c43o" Charge="0.107" Components="C">
							<Properties Force="156.635136693512,-556.952300607044,-1272.18034418286" RelativeVelocity="-0.00170684760754533,-0.0684740097785154,0.140527803376198"/>
						</Atom3d>
						<Atom3d ID="1533" HasProperties="1" Mapping="409" Parent="405" UserID="660" DisplayStyle="Ball and Stick" XYZ="1.15450797128154,0.5786429468297,0.788796044940991" Connections="1536,1537,1561,1699" ForcefieldType="c43o" Charge="0.107" Components="C">
							<Properties Force="721.584754824622,-317.138802337331,151.249291714808" RelativeVelocity="0.00181694390622819,-0.156159911901606,0.113482221840261"/>
						</Atom3d>
						<Atom3d ID="1534" HasProperties="1" Mapping="409" Parent="405" UserID="661" DisplayStyle="Ball and Stick" XYZ="1.16631584039006,0.614006424775523,0.725285978399125" Connections="1537,1538,1542,1701" ForcefieldType="c43o" Charge="0.267" Components="C">
							<Properties Force="-178.153304094892,308.366668216597,1066.19301739947" RelativeVelocity="-0.0613310869261391,0.0510287785646622,0.0532034944292201"/>
						</Atom3d>
						<Atom3d ID="1535" HasProperties="1" Mapping="409" Parent="405" UserID="662" DisplayStyle="Ball and Stick" XYZ="1.12061116247949,0.662966592452667,0.71880653008349" Connections="1538,1540" ForcefieldType="o2e" Charge="-0.32" Components="O">
							<Properties Force="-576.198575402485,-99.2323491772467,-568.185694781895" RelativeVelocity="0.186848098168777,0.184383157074248,-0.334734239295025"/>
						</Atom3d>
						<Bond ID="1536" Mapping="409" Parent="405" Connects="1533,1532"/>
						<Bond ID="1537" Mapping="409" Parent="405" Connects="1534,1533"/>
						<Bond ID="1538" Mapping="409" Parent="405" Connects="1535,1534"/>
						<Bond ID="1539" Mapping="409" Parent="405" Connects="1526,1532"/>
						<Bond ID="1540" Mapping="409" Parent="405" Connects="1525,1535"/>
						<Atom3d ID="1541" HasProperties="1" Mapping="409" Parent="405" UserID="663" DisplayStyle="Ball and Stick" XYZ="1.17213887491875,0.572228563247844,0.67472342957732" Connections="1542,1543" ForcefieldType="o2e" Charge="-0.32" Components="O">
							<Properties Force="386.87070627155,-457.309249046921,-272.063879269709" RelativeVelocity="0.203943027209862,0.0812213083436222,-0.00680998277122689"/>
						</Atom3d>
						<Bond ID="1542" Mapping="409" Parent="405" Connects="1534,1541"/>
						<Bond ID="1543" Mapping="409" Parent="405" Connects="1499,1541"/>
						<Atom3d ID="1544" HasProperties="1" Mapping="409" Parent="405" UserID="664" DisplayStyle="Ball and Stick" XYZ="0.590725759834421,0.222787503625214,0.675925816845824" Connections="1545,1703" ForcefieldType="o2h" Charge="-0.57" Components="O">
							<Properties Force="78.382420270113,30.5003985529183,-520.63040957241" RelativeVelocity="-0.170587821333609,-0.336557877030457,-0.0319026523609984"/>
						</Atom3d>
						<Bond ID="1545" Mapping="409" Parent="405" Connects="1415,1544"/>
						<Atom3d ID="1546" HasProperties="1" Mapping="409" Parent="405" UserID="665" DisplayStyle="Ball and Stick" XYZ="0.518860830977953,0.292654820290654,0.758570430262599" Connections="1547,1705" ForcefieldType="o2h" Charge="-0.57" Components="O">
							<Properties Force="-333.191771756782,-131.374500662016,109.277589604025" RelativeVelocity="-0.201084148667037,-0.071138255917708,0.0871167061828236"/>
						</Atom3d>
						<Bond ID="1547" Mapping="409" Parent="405" Connects="1410,1546"/>
						<Atom3d ID="1548" HasProperties="1" Mapping="409" Parent="405" UserID="666" DisplayStyle="Ball and Stick" XYZ="0.7352795646177,0.267029223900125,0.589695889726281" Connections="1549,1707" ForcefieldType="o2h" Charge="-0.57" Components="O">
							<Properties Force="-466.264879506521,-122.88683611917,78.3258866286242" RelativeVelocity="-0.150681425680951,0.0357185772037306,-0.0979464759259921"/>
						</Atom3d>
						<Bond ID="1549" Mapping="409" Parent="405" Connects="1433,1548"/>
						<Atom3d ID="1550" HasProperties="1" Mapping="409" Parent="405" UserID="667" DisplayStyle="Ball and Stick" XYZ="0.773066149015693,0.288330329339149,0.454155424415873" Connections="1551,1709" ForcefieldType="o2h" Charge="-0.57" Components="O">
							<Properties Force="-2.57996226694299,-646.683308047501,-67.0482159119541" RelativeVelocity="0.00179445205805636,0.10377600238086,-0.128222276628196"/>
						</Atom3d>
						<Bond ID="1551" Mapping="409" Parent="405" Connects="1432,1550"/>
						<Atom3d ID="1552" HasProperties="1" Mapping="409" Parent="405" UserID="668" DisplayStyle="Ball and Stick" XYZ="0.831990075646455,0.52190353382157,0.407949840116009" Connections="1553,1711" ForcefieldType="o2h" Charge="-0.57" Components="O">
							<Properties Force="94.7562934525775,-129.906492414609,-175.018593317041" RelativeVelocity="0.000960494646501453,0.424604193719164,0.0510129423580255"/>
						</Atom3d>
						<Bond ID="1553" Mapping="409" Parent="405" Connects="1450,1552"/>
						<Atom3d ID="1554" HasProperties="1" Mapping="409" Parent="405" UserID="669" DisplayStyle="Ball and Stick" XYZ="0.897613831814842,0.572835261770462,0.507916622308295" Connections="1555,1713" ForcefieldType="o2h" Charge="-0.57" Components="O">
							<Properties Force="-144.234442160239,17.8672742908603,-9.51811461286824" RelativeVelocity="-0.265525241240839,0.277318042115201,-0.212790385564215"/>
						</Atom3d>
						<Bond ID="1555" Mapping="409" Parent="405" Connects="1449,1554"/>
						<Atom3d ID="1556" HasProperties="1" Mapping="409" Parent="405" UserID="670" DisplayStyle="Ball and Stick" XYZ="1.01942458192572,0.607267427349545,0.508148083529962" Connections="1557,1715" ForcefieldType="o2h" Charge="-0.57" Components="O">
							<Properties Force="594.888407199442,839.099875972038,-1096.51783649826" RelativeVelocity="-0.149753777380429,0.387915861970124,-0.299927349385105"/>
						</Atom3d>
						<Bond ID="1557" Mapping="409" Parent="405" Connects="1501,1556"/>
						<Atom3d ID="1558" HasProperties="1" Mapping="409" Parent="405" UserID="671" DisplayStyle="Ball and Stick" XYZ="1.15492260951149,0.57814459633813,0.54515548644347" Connections="1559,1717" ForcefieldType="o2h" Charge="-0.57" Components="O">
							<Properties Force="509.030419498857,-140.147774782295,81.5219306021567" RelativeVelocity="-0.260453295905174,0.156660157594233,0.359580291068052"/>
						</Atom3d>
						<Bond ID="1559" Mapping="409" Parent="405" Connects="1500,1558"/>
						<Atom3d ID="1560" HasProperties="1" Mapping="409" Parent="405" UserID="672" DisplayStyle="Ball and Stick" XYZ="1.20263062708261,0.52692762274062,0.797118899375285" Connections="1561,1719" ForcefieldType="o2h" Charge="-0.57" Components="O">
							<Properties Force="-900.719931198555,687.604342085294,-24.8491255663556" RelativeVelocity="-0.133519580508458,0.511097948155227,0.124615966812905"/>
						</Atom3d>
						<Bond ID="1561" Mapping="409" Parent="405" Connects="1533,1560"/>
						<Atom3d ID="1562" HasProperties="1" Mapping="409" Parent="405" UserID="673" DisplayStyle="Ball and Stick" XYZ="1.20622706197744,0.647494571195478,0.870715329947353" Connections="1563,1721" ForcefieldType="o2h" Charge="-0.57" Components="O">
							<Properties Force="412.054697235252,620.016342278991,-86.3724975647679" RelativeVelocity="-0.200354102653473,-0.203474617654248,-0.399200122334224"/>
						</Atom3d>
						<Bond ID="1563" Mapping="409" Parent="405" Connects="1532,1562"/>
						<Atom3d ID="1564" HasProperties="1" Mapping="409" Parent="405" UserID="674" DisplayStyle="Ball and Stick" XYZ="1.05507154965445,0.722005363786927,1.01498112737194" Connections="1565,1723" ForcefieldType="o2h" Charge="-0.57" Components="O">
							<Properties Force="-42.9464094320318,404.788711959176,494.488730408235" RelativeVelocity="0.146467808454754,0.0746971357677417,0.0216172331101187"/>
						</Atom3d>
						<Bond ID="1565" Mapping="409" Parent="405" Connects="1516,1564"/>
						<Atom3d ID="1566" HasProperties="1" Mapping="409" Parent="405" UserID="675" DisplayStyle="Ball and Stick" XYZ="0.957096114766502,0.813778139699724,0.975307456619866" Connections="1567,1725" ForcefieldType="o2h" Charge="-0.57" Components="O">
							<Properties Force="-197.531687550703,-399.877855764747,-454.746613895039" RelativeVelocity="0.338845563439743,-0.150430781252851,-0.204002490892068"/>
						</Atom3d>
						<Bond ID="1567" Mapping="409" Parent="405" Connects="1515,1566"/>
						<Atom3d ID="1568" HasProperties="1" Mapping="409" Parent="405" UserID="676" DisplayStyle="Ball and Stick" XYZ="0.767935552140783,0.568760549910084,0.868572781213733" Connections="1569,1727" ForcefieldType="o2h" Charge="-0.57" Components="O">
							<Properties Force="-619.214712391873,-1081.72558207397,-1385.37251845629" RelativeVelocity="-0.481109955916855,0.0354627992054916,0.0203914144327223"/>
						</Atom3d>
						<Bond ID="1569" Mapping="409" Parent="405" Connects="1482,1568"/>
						<Atom3d ID="1570" HasProperties="1" Mapping="409" Parent="405" UserID="677" DisplayStyle="Ball and Stick" XYZ="0.929747024530605,0.550975500195405,0.938621068315498" Connections="1571,1729" ForcefieldType="o2h" Charge="-0.57" Components="O">
							<Properties Force="-84.5283053190677,-77.5529247713634,1079.12208571561" RelativeVelocity="-0.0396864126788555,-0.219443100700468,0.0977154882730841"/>
						</Atom3d>
						<Bond ID="1571" Mapping="409" Parent="405" Connects="1481,1570"/>
						<Atom3d ID="1572" HasProperties="1" Mapping="409" Parent="405" UserID="678" DisplayStyle="Ball and Stick" XYZ="0.830976465221988,0.475050292067377,0.659341424032081" Connections="1573,1731" ForcefieldType="o2h" Charge="-0.57" Components="O">
							<Properties Force="110.396250768267,-238.158085086258,56.8610835872128" RelativeVelocity="0.199057824322075,0.119040918399029,0.398954345558853"/>
						</Atom3d>
						<Bond ID="1573" Mapping="409" Parent="405" Connects="1465,1572"/>
						<Atom3d ID="1574" HasProperties="1" Mapping="409" Parent="405" UserID="679" DisplayStyle="Ball and Stick" XYZ="0.729097885282136,0.511716709364373,0.750208149521265" Connections="1575,1733" ForcefieldType="o2h" Charge="-0.57" Components="O">
							<Properties Force="-413.793691055456,261.618719806575,-2.99597134881587" RelativeVelocity="0.110506621646181,-0.00166294975012466,-0.0526839221360821"/>
						</Atom3d>
						<Bond ID="1575" Mapping="409" Parent="405" Connects="1464,1574"/>
						<Atom3d ID="1576" HasProperties="1" Mapping="409" Parent="405" UserID="680" DisplayStyle="Ball and Stick" XYZ="0.753256387853459,0.273849926848872,0.841064685866733" Connections="1577,1735" ForcefieldType="o2h" Charge="-0.57" Components="O">
							<Properties Force="-118.760499131083,654.743782770562,282.457456437536" RelativeVelocity="0.293993706229288,0.197255703582397,-0.085048476566159"/>
						</Atom3d>
						<Bond ID="1577" Mapping="409" Parent="405" Connects="1456,1576"/>
						<Atom3d ID="1578" HasProperties="1" Mapping="409" Parent="405" UserID="681" DisplayStyle="Ball and Stick" XYZ="0.981074927081803,0.6006548921105,0.70722913135844" Connections="1579,1737" ForcefieldType="o2h" Charge="-0.57" Components="O">
							<Properties Force="-322.926570819726,212.736962198193,161.029462041983" RelativeVelocity="0.104781565411833,-0.180840039033079,-0.101734648115994"/>
						</Atom3d>
						<Bond ID="1579" Mapping="409" Parent="405" Connects="1473,1578"/>
						<Atom3d ID="1580" HasProperties="1" Mapping="409" Parent="405" UserID="682" DisplayStyle="Ball and Stick" XYZ="0.895810920271931,0.832653041756616,0.809642723231543" Connections="1581,1739" ForcefieldType="o2h" Charge="-0.57" Components="O">
							<Properties Force="43.6471070704055,297.857449998126,50.4405919813073" RelativeVelocity="-0.422286571016197,-0.145865156313712,0.226663397921809"/>
						</Atom3d>
						<Bond ID="1581" Mapping="409" Parent="405" Connects="1507,1580"/>
						<Atom3d ID="1582" HasProperties="1" Mapping="409" Parent="405" UserID="683" DisplayStyle="Ball and Stick" XYZ="1.18619714628557,0.787891443977877,0.701289169486556" Connections="1583,1741" ForcefieldType="o2h" Charge="-0.57" Components="O">
							<Properties Force="-15.7207836614988,-174.204805111867,532.031866933333" RelativeVelocity="0.316987893465264,0.0237849174928161,-0.284280782783442"/>
						</Atom3d>
						<Bond ID="1583" Mapping="409" Parent="405" Connects="1524,1582"/>
						<Atom3d ID="1584" HasProperties="1" Mapping="409" Parent="405" UserID="684" DisplayStyle="Ball and Stick" XYZ="0.495236678562453,0.492651031173144,0.62037957988692" Connections="1585,1743" ForcefieldType="o2h" Charge="-0.57" Components="O">
							<Properties Force="766.80942054183,-865.348266434991,-441.641344060427" RelativeVelocity="-0.0972005902442551,0.390227516299388,-0.183728490066216"/>
						</Atom3d>
						<Bond ID="1585" Mapping="409" Parent="405" Connects="1425,1584"/>
						<Atom3d ID="1586" HasProperties="1" Mapping="409" Parent="405" UserID="685" DisplayStyle="Ball and Stick" XYZ="0.726735148037894,0.540412402167874,0.47894230199342" Connections="1587,1745" ForcefieldType="o2h" Charge="-0.57" Components="O">
							<Properties Force="1004.75279008667,511.923712203442,110.68428641933" RelativeVelocity="0.516129614717495,-0.204796217647534,0.189161905291754"/>
						</Atom3d>
						<Bond ID="1587" Mapping="409" Parent="405" Connects="1442,1586"/>
						<Atom3d ID="1588" HasProperties="1" Mapping="409" Parent="405" UserID="686" DisplayStyle="Ball and Stick" XYZ="0.964440130825999,0.285702087117095,0.561012714964886" Connections="1589,1747" ForcefieldType="o2h" Charge="-0.57" Components="O">
							<Properties Force="-534.798456743495,156.206298180603,93.1266888954757" RelativeVelocity="0.4374224414812,0.0505593183345949,0.12985158561673"/>
						</Atom3d>
						<Bond ID="1589" Mapping="409" Parent="405" Connects="1493,1588"/>
						<Atom3d ID="1590" HasProperties="1" Mapping="409" Parent="405" UserID="687" DisplayStyle="Ball and Stick" XYZ="1.12412285716778,0.440603915644669,0.686866743266401" Connections="1591,1593,1749,1751" ForcefieldType="c4o" Charge="0.054" Components="C">
							<Properties Force="194.262740118068,830.648446588294,283.9564761791" RelativeVelocity="-0.0938739429040027,0.180521396522705,-0.196733702288839"/>
						</Atom3d>
						<Bond ID="1591" Mapping="409" Parent="405" Connects="1498,1590"/>
						<Atom3d ID="1592" HasProperties="1" Mapping="409" Parent="405" UserID="688" DisplayStyle="Ball and Stick" XYZ="1.19030348403792,0.434453138545586,0.701858787133871" Connections="1593,1753" ForcefieldType="o2h" Charge="-0.57" Components="O">
							<Properties Force="50.1527353582438,216.301814508375,-63.8458772475176" RelativeVelocity="-0.00144488241793319,0.0230496010560719,0.0421762705683401"/>
						</Atom3d>
						<Bond ID="1593" Mapping="409" Parent="405" Connects="1590,1592"/>
						<Atom3d ID="1594" HasProperties="1" Mapping="409" Parent="405" UserID="689" DisplayStyle="Ball and Stick" Hidden="1" XYZ="0.397004018360388,0.203975953192355,0.824011808082107" Connections="1595" ForcefieldType="h1" Charge="0.053" Components="H">
							<Properties Force="118.770182893333,-379.34375857337,85.7020249128969" RelativeVelocity="0.712202765283471,-1.0585108040474,0.293775200966529"/>
						</Atom3d>
						<Bond ID="1595" Mapping="409" Parent="405" Hidden="1" Connects="1410,1594"/>
						<Atom3d ID="1596" HasProperties="1" Mapping="409" Parent="405" UserID="690" DisplayStyle="Ball and Stick" Hidden="1" XYZ="0.33575985327046,0.307307203846191,0.826898217808526" Connections="1597" ForcefieldType="h1" Charge="0.053" Components="H">
							<Properties Force="425.194015575374,140.918643924469,124.70718447677" RelativeVelocity="-0.0542592061616528,-0.664857531583042,-0.330890618112398"/>
						</Atom3d>
						<Bond ID="1597" Mapping="409" Parent="405" Hidden="1" Connects="1411,1596"/>
						<Atom3d ID="1598" HasProperties="1" Mapping="409" Parent="405" UserID="691" DisplayStyle="Ball and Stick" Hidden="1" XYZ="0.285701961236774,0.300626297084631,0.707532650586476" Connections="1599" ForcefieldType="h1" Charge="0.053" Components="H">
							<Properties Force="-76.1794127710065,-350.32496582009,288.142166605288" RelativeVelocity="0.232665220912018,-0.225201869732175,-0.833896828522886"/>
						</Atom3d>
						<Bond ID="1599" Mapping="409" Parent="405" Hidden="1" Connects="1413,1598"/>
						<Atom3d ID="1600" HasProperties="1" Mapping="409" Parent="405" UserID="692" DisplayStyle="Ball and Stick" Hidden="1" XYZ="0.320095095578194,0.217282267386729,0.646535973016903" Connections="1601" ForcefieldType="h1" Charge="0.053" Components="H">
							<Properties Force="485.314627423282,290.064979367903,239.8346299498" RelativeVelocity="-0.375675032188226,0.432890315696219,-0.339704037949851"/>
						</Atom3d>
						<Bond ID="1601" Mapping="409" Parent="405" Hidden="1" Connects="1414,1600"/>
						<Atom3d ID="1602" HasProperties="1" Mapping="409" Parent="405" UserID="693" DisplayStyle="Ball and Stick" Hidden="1" XYZ="0.436780904706894,0.209825284940305,0.725089475989973" Connections="1603" ForcefieldType="h1" Charge="0.053" Components="H">
							<Properties Force="605.24289215192,-66.6381700649219,-155.840486096777" RelativeVelocity="-0.0474484246102429,1.16625358890119,0.378590832367529"/>
						</Atom3d>
						<Bond ID="1603" Mapping="409" Parent="405" Hidden="1" Connects="1415,1602"/>
						<Atom3d ID="1604" HasProperties="1" Mapping="409" Parent="405" UserID="694" DisplayStyle="Ball and Stick" Hidden="1" XYZ="0.469363734227414,0.283685618408628,0.675958641574506" Connections="1605" ForcefieldType="h1" Charge="0.053" Components="H">
							<Properties Force="326.227886037438,150.508801849177,976.013626680437" RelativeVelocity="-0.950736080601535,0.576860116111834,0.611281384572483"/>
						</Atom3d>
						<Bond ID="1605" Mapping="409" Parent="405" Hidden="1" Connects="1423,1604"/>
						<Atom3d ID="1606" HasProperties="1" Mapping="409" Parent="405" UserID="695" DisplayStyle="Ball and Stick" Hidden="1" XYZ="0.318973168059289,0.338207604815804,0.596544742876673" Connections="1607" ForcefieldType="h1" Charge="0.053" Components="H">
							<Properties Force="-312.771207058359,44.3032298939072,-54.6761505066422" RelativeVelocity="1.06668661044951,1.16519903381178,0.787201122397202"/>
						</Atom3d>
						<Bond ID="1607" Mapping="409" Parent="405" Hidden="1" Connects="1425,1606"/>
						<Atom3d ID="1608" HasProperties="1" Mapping="409" Parent="405" UserID="696" DisplayStyle="Ball and Stick" Hidden="1" XYZ="0.372661148529212,0.383638901514149,0.638143020610387" Connections="1609" ForcefieldType="h1" Charge="0.053" Components="H">
							<Properties Force="-311.113074678774,-172.449800855887,194.524755762905" RelativeVelocity="0.780623270259744,0.173332016966132,1.00084483457643"/>
						</Atom3d>
						<Bond ID="1609" Mapping="409" Parent="405" Hidden="1" Connects="1425,1608"/>
						<Atom3d ID="1610" HasProperties="1" Mapping="409" Parent="405" UserID="697" DisplayStyle="Ball and Stick" Hidden="1" XYZ="0.423978569221114,0.320364809247611,0.527516867780912" Connections="1611" ForcefieldType="h1" Charge="0.053" Components="H">
							<Properties Force="-522.018027686022,-78.3311522121249,-445.889171113706" RelativeVelocity="0.145703687342073,-1.13612328989262,1.33497017070256"/>
						</Atom3d>
						<Bond ID="1611" Mapping="409" Parent="405" Hidden="1" Connects="1430,1610"/>
						<Atom3d ID="1612" HasProperties="1" Mapping="409" Parent="405" UserID="698" DisplayStyle="Ball and Stick" Hidden="1" XYZ="0.5067190860401,0.307420377882078,0.454213846445262" Connections="1613" ForcefieldType="h1" Charge="0.053" Components="H">
							<Properties Force="230.584427475806,-148.69925127992,387.955265625481" RelativeVelocity="-0.529384511941478,-0.589635594170504,-1.1971768657724"/>
						</Atom3d>
						<Bond ID="1613" Mapping="409" Parent="405" Hidden="1" Connects="1431,1612"/>
						<Atom3d ID="1614" HasProperties="1" Mapping="409" Parent="405" UserID="699" DisplayStyle="Ball and Stick" Hidden="1" XYZ="0.464355790637178,0.219917972324706,0.51954551812806" Connections="1615" ForcefieldType="h1" Charge="0.053" Components="H">
							<Properties Force="-467.836147606858,-170.663711990618,-50.2157905865665" RelativeVelocity="0.13651733560518,-0.636089965567457,-0.217242501813374"/>
						</Atom3d>
						<Bond ID="1615" Mapping="409" Parent="405" Hidden="1" Connects="1432,1614"/>
						<Atom3d ID="1616" HasProperties="1" Mapping="409" Parent="405" UserID="700" DisplayStyle="Ball and Stick" Hidden="1" XYZ="0.561580949924825,0.26679320655145,0.621750407492872" Connections="1617" ForcefieldType="h1" Charge="0.053" Components="H">
							<Properties Force="-214.40713736851,-229.755171239501,-555.518831919561" RelativeVelocity="-1.64894939622711,-1.45978968314683,-1.84891129970692"/>
						</Atom3d>
						<Bond ID="1617" Mapping="409" Parent="405" Hidden="1" Connects="1433,1616"/>
						<Atom3d ID="1618" HasProperties="1" Mapping="409" Parent="405" UserID="701" DisplayStyle="Ball and Stick" Hidden="1" XYZ="0.635953967509024,0.308660636509126,0.439387434404841" Connections="1619" ForcefieldType="h1" Charge="0.053" Components="H">
							<Properties Force="-432.180045128853,-157.896412524078,-25.9310203988959" RelativeVelocity="-0.138711218109506,0.763167048442932,-0.147828394477024"/>
						</Atom3d>
						<Bond ID="1619" Mapping="409" Parent="405" Hidden="1" Connects="1440,1618"/>
						<Atom3d ID="1620" HasProperties="1" Mapping="409" Parent="405" UserID="702" DisplayStyle="Ball and Stick" Hidden="1" XYZ="0.419762932175538,0.429731233906827,0.545174040158202" Connections="1621" ForcefieldType="h1" Charge="0.053" Components="H">
							<Properties Force="303.123322131571,-9.36242310968453,255.824357860067" RelativeVelocity="0.656063864202764,0.592272586239761,-0.0824953643960851"/>
						</Atom3d>
						<Bond ID="1621" Mapping="409" Parent="405" Hidden="1" Connects="1442,1620"/>
						<Atom3d ID="1622" HasProperties="1" Mapping="409" Parent="405" UserID="703" DisplayStyle="Ball and Stick" Hidden="1" XYZ="0.435233628759505,0.421456606796357,0.47037833192836" Connections="1623" ForcefieldType="h1" Charge="0.053" Components="H">
							<Properties Force="305.253678119745,-331.557829303551,-151.395220344175" RelativeVelocity="0.095795687324905,-0.41009268178004,-0.451769864536121"/>
						</Atom3d>
						<Bond ID="1623" Mapping="409" Parent="405" Hidden="1" Connects="1442,1622"/>
						<Atom3d ID="1624" HasProperties="1" Mapping="409" Parent="405" UserID="704" DisplayStyle="Ball and Stick" Hidden="1" XYZ="0.649633372812416,0.308766605200463,0.602734544950981" Connections="1625" ForcefieldType="h1" Charge="0.053" Components="H">
							<Properties Force="175.001298262802,-159.991919000823,226.615104793601" RelativeVelocity="-0.201237104191384,0.362008177553855,0.396191016743427"/>
						</Atom3d>
						<Bond ID="1625" Mapping="409" Parent="405" Hidden="1" Connects="1447,1624"/>
						<Atom3d ID="1626" HasProperties="1" Mapping="409" Parent="405" UserID="705" DisplayStyle="Ball and Stick" Hidden="1" XYZ="0.718928762851325,0.393911642954229,0.633262881307936" Connections="1627" ForcefieldType="h1" Charge="0.053" Components="H">
							<Properties Force="103.679279678032,-111.120208432038,-50.0579754138619" RelativeVelocity="-1.51874002261544,-0.383640931875862,0.171471511797821"/>
						</Atom3d>
						<Bond ID="1627" Mapping="409" Parent="405" Hidden="1" Connects="1448,1626"/>
						<Atom3d ID="1628" HasProperties="1" Mapping="409" Parent="405" UserID="706" DisplayStyle="Ball and Stick" Hidden="1" XYZ="0.626575764451623,0.411670179324259,0.573459190051395" Connections="1629" ForcefieldType="h1" Charge="0.053" Components="H">
							<Properties Force="130.640626556753,2.13924628823625,193.988379481261" RelativeVelocity="-1.19745893658153,0.0252968196999316,1.13992128524553"/>
						</Atom3d>
						<Bond ID="1629" Mapping="409" Parent="405" Hidden="1" Connects="1449,1628"/>
						<Atom3d ID="1630" HasProperties="1" Mapping="409" Parent="405" UserID="707" DisplayStyle="Ball and Stick" Hidden="1" XYZ="0.705181052365447,0.396299428525621,0.458745824915988" Connections="1631" ForcefieldType="h1" Charge="0.053" Components="H">
							<Properties Force="-458.538958582958,-254.572936825242,-3.57168190163298" RelativeVelocity="0.585822764608381,-0.576737215478815,0.0414071413600458"/>
						</Atom3d>
						<Bond ID="1631" Mapping="409" Parent="405" Hidden="1" Connects="1450,1630"/>
						<Atom3d ID="1632" HasProperties="1" Mapping="409" Parent="405" UserID="708" DisplayStyle="Ball and Stick" Hidden="1" XYZ="0.467001990641758,0.245519602909926,0.920529740019383" Connections="1633" ForcefieldType="h1" Charge="0.053" Components="H">
							<Properties Force="480.151786437337,146.615517132293,-120.160883698135" RelativeVelocity="1.23792095400625,1.49970066842048,0.492353578426056"/>
						</Atom3d>
						<Bond ID="1633" Mapping="409" Parent="405" Hidden="1" Connects="1456,1632"/>
						<Atom3d ID="1634" HasProperties="1" Mapping="409" Parent="405" UserID="709" DisplayStyle="Ball and Stick" Hidden="1" XYZ="0.54127067575395,0.251002168869584,0.957654337522302" Connections="1635" ForcefieldType="h1" Charge="0.053" Components="H">
							<Properties Force="207.865758554674,165.307586256771,290.28647054686" RelativeVelocity="0.302116742182919,0.709743497537016,0.00548758377525162"/>
						</Atom3d>
						<Bond ID="1635" Mapping="409" Parent="405" Hidden="1" Connects="1456,1634"/>
						<Atom3d ID="1636" HasProperties="1" Mapping="409" Parent="405" UserID="710" DisplayStyle="Ball and Stick" Hidden="1" XYZ="0.523474326584083,0.345388335806066,0.900730334804339" Connections="1637" ForcefieldType="h1" Charge="0.053" Components="H">
							<Properties Force="220.661572192954,384.339335949281,-100.5017145697" RelativeVelocity="0.468424970980691,0.238217163564222,1.32799761825973"/>
						</Atom3d>
						<Bond ID="1637" Mapping="409" Parent="405" Hidden="1" Connects="1457,1636"/>
						<Atom3d ID="1638" HasProperties="1" Mapping="409" Parent="405" UserID="711" DisplayStyle="Ball and Stick" Hidden="1" XYZ="0.507090031463803,0.269363001323427,0.781879493206209" Connections="1639" ForcefieldType="h1" Charge="0.053" Components="H">
							<Properties Force="-20.0401817491762,-754.05068725907,-185.520451412001" RelativeVelocity="1.02963111271396,-0.261850129983419,-0.332564653943065"/>
						</Atom3d>
						<Bond ID="1639" Mapping="409" Parent="405" Hidden="1" Connects="1458,1638"/>
						<Atom3d ID="1640" HasProperties="1" Mapping="409" Parent="405" UserID="712" DisplayStyle="Ball and Stick" Hidden="1" XYZ="0.493473766124957,0.358257264407552,0.721837311956872" Connections="1641" ForcefieldType="h1" Charge="0.053" Components="H">
							<Properties Force="-220.805429588059,285.728009463469,-166.50581456195" RelativeVelocity="1.74919091201099,0.766039193207825,0.114364017102435"/>
						</Atom3d>
						<Bond ID="1641" Mapping="409" Parent="405" Hidden="1" Connects="1464,1640"/>
						<Atom3d ID="1642" HasProperties="1" Mapping="409" Parent="405" UserID="713" DisplayStyle="Ball and Stick" Hidden="1" XYZ="0.592017009294327,0.301876395641761,0.726877027717431" Connections="1643" ForcefieldType="h1" Charge="0.053" Components="H">
							<Properties Force="-188.659693824589,236.459809450704,442.803626608626" RelativeVelocity="-0.223614279338375,-0.731637410193064,0.247662491016268"/>
						</Atom3d>
						<Bond ID="1643" Mapping="409" Parent="405" Hidden="1" Connects="1465,1642"/>
						<Atom3d ID="1644" HasProperties="1" Mapping="409" Parent="405" UserID="714" DisplayStyle="Ball and Stick" Hidden="1" XYZ="0.678953731980998,0.327013135178093,0.806787083757401" Connections="1645" ForcefieldType="h1" Charge="0.053" Components="H">
							<Properties Force="-423.847932472871,-34.6943918175996,-238.513985177693" RelativeVelocity="0.0967804759957706,0.434614175627881,0.42034653592232"/>
						</Atom3d>
						<Bond ID="1645" Mapping="409" Parent="405" Hidden="1" Connects="1466,1644"/>
						<Atom3d ID="1646" HasProperties="1" Mapping="409" Parent="405" UserID="715" DisplayStyle="Ball and Stick" Hidden="1" XYZ="0.708997069222906,0.431985211494217,0.762628252376864" Connections="1647" ForcefieldType="h1" Charge="0.053" Components="H">
							<Properties Force="-335.153613957773,178.990231218444,-312.957855443887" RelativeVelocity="0.598764499296676,-1.31777164160774,0.496402014616567"/>
						</Atom3d>
						<Bond ID="1647" Mapping="409" Parent="405" Hidden="1" Connects="1473,1646"/>
						<Atom3d ID="1648" HasProperties="1" Mapping="409" Parent="405" UserID="716" DisplayStyle="Ball and Stick" Hidden="1" XYZ="0.779660117298614,0.429989194777848,0.791383056342316" Connections="1649" ForcefieldType="h1" Charge="0.053" Components="H">
							<Properties Force="273.035951649704,46.4521781661115,348.63671005898" RelativeVelocity="0.335057093782894,-0.0585909997328309,0.835254631718394"/>
						</Atom3d>
						<Bond ID="1649" Mapping="409" Parent="405" Hidden="1" Connects="1473,1648"/>
						<Atom3d ID="1650" HasProperties="1" Mapping="409" Parent="405" UserID="717" DisplayStyle="Ball and Stick" Hidden="1" XYZ="0.752081579121221,0.498172633238667,0.87726573998779" Connections="1651" ForcefieldType="h1" Charge="0.053" Components="H">
							<Properties Force="45.0349104990298,68.0483434178033,302.870158956016" RelativeVelocity="-1.49230273080072,-0.744781696851192,-0.151388631453534"/>
						</Atom3d>
						<Bond ID="1651" Mapping="409" Parent="405" Hidden="1" Connects="1474,1650"/>
						<Atom3d ID="1652" HasProperties="1" Mapping="409" Parent="405" UserID="718" DisplayStyle="Ball and Stick" Hidden="1" XYZ="0.71914109074972,0.38952453570512,0.890121090183795" Connections="1653" ForcefieldType="h1" Charge="0.053" Components="H">
							<Properties Force="234.283055657815,-539.649866997538,57.1021410971758" RelativeVelocity="1.123772347686,-1.38911220165488,-1.17087246615027"/>
						</Atom3d>
						<Bond ID="1653" Mapping="409" Parent="405" Hidden="1" Connects="1475,1652"/>
						<Atom3d ID="1654" HasProperties="1" Mapping="409" Parent="405" UserID="719" DisplayStyle="Ball and Stick" Hidden="1" XYZ="0.62900153325863,0.411533442567283,0.973420128819736" Connections="1655" ForcefieldType="h1" Charge="0.053" Components="H">
							<Properties Force="-42.0609328467582,-676.198869156935,334.799312226313" RelativeVelocity="0.526491397187129,-1.19415700261729,0.274705483697335"/>
						</Atom3d>
						<Bond ID="1655" Mapping="409" Parent="405" Hidden="1" Connects="1481,1654"/>
						<Atom3d ID="1656" HasProperties="1" Mapping="409" Parent="405" UserID="720" DisplayStyle="Ball and Stick" Hidden="1" XYZ="0.596703851916025,0.522012772877962,0.980027734234453" Connections="1657" ForcefieldType="h1" Charge="0.053" Components="H">
							<Properties Force="255.029071508938,-88.7618356407828,-150.727330612769" RelativeVelocity="0.0238236005960299,0.909821251071889,0.024228085052443"/>
						</Atom3d>
						<Bond ID="1657" Mapping="409" Parent="405" Hidden="1" Connects="1482,1656"/>
						<Atom3d ID="1658" HasProperties="1" Mapping="409" Parent="405" UserID="721" DisplayStyle="Ball and Stick" Hidden="1" XYZ="0.614178029961303,0.592720258240291,0.888615338453444" Connections="1659" ForcefieldType="h1" Charge="0.053" Components="H">
							<Properties Force="-619.643737132474,397.910501380178,-283.191480529073" RelativeVelocity="-0.389300261325076,1.02544346955101,0.632063451120261"/>
						</Atom3d>
						<Bond ID="1659" Mapping="409" Parent="405" Hidden="1" Connects="1483,1658"/>
						<Atom3d ID="1660" HasProperties="1" Mapping="409" Parent="405" UserID="722" DisplayStyle="Ball and Stick" Hidden="1" XYZ="0.873158355094773,0.397029687187568,0.559631113833873" Connections="1661" ForcefieldType="h1" Charge="0.053" Components="H">
							<Properties Force="-960.04133773207,360.46939336369,743.699253781568" RelativeVelocity="-0.644258314231657,-0.497196669742063,0.607206444043575"/>
						</Atom3d>
						<Bond ID="1661" Mapping="409" Parent="405" Hidden="1" Connects="1491,1660"/>
						<Atom3d ID="1662" HasProperties="1" Mapping="409" Parent="405" UserID="723" DisplayStyle="Ball and Stick" Hidden="1" XYZ="0.739545530079163,0.271250536204262,0.66808271547414" Connections="1663" ForcefieldType="h1" Charge="0.053" Components="H">
							<Properties Force="-362.795844974585,133.946411745343,-275.528557802515" RelativeVelocity="0.60624665087766,0.320938930087561,-0.43420935667638"/>
						</Atom3d>
						<Bond ID="1663" Mapping="409" Parent="405" Hidden="1" Connects="1493,1662"/>
						<Atom3d ID="1664" HasProperties="1" Mapping="409" Parent="405" UserID="724" DisplayStyle="Ball and Stick" Hidden="1" XYZ="0.793150935616249,0.283548079812014,0.614470450381439" Connections="1665" ForcefieldType="h1" Charge="0.053" Components="H">
							<Properties Force="68.7446723753285,16.5890931148524,-468.545845316253" RelativeVelocity="-1.00966028551877,-0.715359725156983,0.211058756710035"/>
						</Atom3d>
						<Bond ID="1665" Mapping="409" Parent="405" Hidden="1" Connects="1493,1664"/>
						<Atom3d ID="1666" HasProperties="1" Mapping="409" Parent="405" UserID="725" DisplayStyle="Ball and Stick" Hidden="1" XYZ="0.932028893086717,0.385446784265621,0.634239980271477" Connections="1667" ForcefieldType="h1" Charge="0.053" Components="H">
							<Properties Force="-87.6710658143448,4.70212606215896,279.154685050962" RelativeVelocity="-0.881823580040613,-1.35477963596848,0.199459523654115"/>
						</Atom3d>
						<Bond ID="1667" Mapping="409" Parent="405" Hidden="1" Connects="1498,1666"/>
						<Atom3d ID="1668" HasProperties="1" Mapping="409" Parent="405" UserID="726" DisplayStyle="Ball and Stick" Hidden="1" XYZ="0.859890328367436,0.468744856976107,0.724835780343306" Connections="1669" ForcefieldType="h1" Charge="0.053" Components="H">
							<Properties Force="-428.631784348828,189.193858356012,241.964458901112" RelativeVelocity="-1.66381896174811,-0.376281757117878,0.448568055694451"/>
						</Atom3d>
						<Bond ID="1669" Mapping="409" Parent="405" Hidden="1" Connects="1499,1668"/>
						<Atom3d ID="1670" HasProperties="1" Mapping="409" Parent="405" UserID="727" DisplayStyle="Ball and Stick" Hidden="1" XYZ="0.883329983018839,0.556427425065186,0.643160671859236" Connections="1671" ForcefieldType="h1" Charge="0.053" Components="H">
							<Properties Force="107.072065961757,-310.20087908157,-196.156321488101" RelativeVelocity="0.211511070533406,0.435018097517424,-1.55584697814033"/>
						</Atom3d>
						<Bond ID="1671" Mapping="409" Parent="405" Hidden="1" Connects="1500,1670"/>
[truncated: 315,921 more chars]
