# Supplementary material for: Supramolecular dynamics-enhanced synergistic antifouling mechanisms for enhanced membrane antifouling and permeability
Source: Nat Commun. 2025 Jul 30;16:6956. doi: 10.1038/s41467-025-62231-w (PMC12311053; doi:10.1038/s41467-025-62231-w)
Supplement: Supplementary file 7 — Source Data [file 41467_2025_62231_MOESM7_ESM.xlsx]

## Sheet: Fig. 3c
Step	Energy change (kcal/mol)
	β-CD/PDMS	γ-CD/PDMS
0	1.05114	0.04811
1	1.15649	0.0646
2	2.17168	0.10131
3	4.04943	0.10494
4	7.9705	0.16497
5	16.1008	0.3775
6	32.0277	1.01849
7	16.8613	2.76232
8	10.1232	1.09212
9	5.96972	0.4963
10	3.709	0.26318
11	2.36145	0.17932
12	1.76101	0.13949
13	2.32019	0.0896
14	4.82856	0.04382
15	11.2376	0.12325
16	30.1396	0.46388
17	12.7955	1.46274
18	6.24608	0.37581
19	3.02476	0.06098
20	1.19443	0.0207
21	0	0
22	1.2671	0.07595
23	3.17761	0.04149
24	6.23483	0.41469
25	12.7652	1.49119
26	29.9327	0.4747
27	11.5108	0.12411
28	4.484	0.08078
29	2.42603	0.10527
30	1.82785	0.09969
31	2.21033	0.13785
32	3.85609	0.26766
33	6.09167	0.49581
34	9.95485	1.14419
35	16.8408	2.75568
36	32.0313	0.98671
37	16.14	0.38435
38	8.13035	0.12889
39	4.34817	0.08716
40	2.19566	0.06007
41	1.49166	0.04976
42	1.10407	0.05104

## Sheet: Fig. 4
	Percentage of β-CD/PDMS				Percentage of γ-CD/PDMS
The diffusion coefficient D (m2s-1)	0.13	0.27	0.4	0.53	0.13	0.27	0.4	0.53	0.67
9.14498e-10	0	0	0	0	0	0	0	0	0
7.89668e-10	0	0	0	0	0	0	0	0	0
6.81877e-10	0	0	0	0	0	0	0	0	0
5.888e-10	0	0	0	0	0	0	0	0	0
5.08428e-10	0	0	0	0	0	0	0	0	0
4.39027e-10	0	0	0	0	0	0	0	0	0
3.79099e-10	0	0	0	0	0	0	0	0	0
3.27352e-10	0	0	0	0	0	0	0	0	0
2.82668e-10	0	0	0	0	0	0	0	0	0
2.44083e-10	0	0	0	0	0	0	0	0	0
2.10766e-10	0	0	0	0	0	0	0	0	0
1.81996e-10	0	0	0	0	0	0	0	0	0
1.57153e-10	0	0	0	0	0	0	0	0	0.00452
1.35702e-10	0	0	0.0029	0	0	0	0	0.00223	0.02057
1.17178e-10	0	0.00584	0.01694	0	0	0	0.00607	0.01776	0.04714
1.01183e-10	0.00283	0.0206	0.0404	0	0	0.00658	0.02219	0.04548	0.07902
8.73716e-11	0.01839	0.04074	0.06575	0	0.00837	0.02107	0.04529	0.0782	0.10388
7.54453e-11	0.04426	0.05644	0.07827	0	0.02843	0.03971	0.06498	0.0974	0.10872
6.51469e-11	0.06894	0.05712	0.06902	0.01314	0.05489	0.05272	0.06834	0.08984	0.09061
5.62543e-11	0.07464	0.04214	0.04486	0.04128	0.07162	0.05104	0.05265	0.06095	0.05964
4.85755e-11	0.05643	0.02198	0.02034	0.07899	0.06514	0.03579	0.02909	0.0292	0.02989
4.19449e-11	0.02894	0.00665	0.00459	0.10574	0.04086	0.01738	0.01018	0.00793	0.0096
3.62194e-11	0.00834	0	0	0.10127	0.01648	0.00439	0.00011	0	0
3.12754e-11	0	0	0	0.06906	0.00226	0	0	0	0
2.70063e-11	0	0	0	0.03237	0	0	0	0	0
2.33199e-11	0	0	0	0.00835	0	0	0	0	0
2.01367e-11	0	0	0	0	0	0	0	0	0
1.7388e-11	0	0	0	0	0.00412	0	0	0	0
1.50145e-11	0	0	0	0	0.00948	0.00675	0	0	0
1.2965e-11	0	0	0	0	0.01177	0.01775	0	0	0
1.11953e-11	0	0	0	0	0.00916	0.02882	0.00289	0	0
9.66711e-12	0.00135	0	0	0	0.00373	0.03319	0.01183	0.00034	0
8.34754e-12	0.00457	0.00105	0	0	0	0.02764	0.0225	0.00603	0
7.20809e-12	0.00367	0.00954	0	0	0	0.01621	0.02943	0.01172	0
6.22417e-12	0	0.01732	0	0	0	0.00553	0.02797	0.01427	0
5.37457e-12	0	0.01681	0.00619	0	0	0	0.01912	0.012	0
4.64093e-12	0	0.00851	0.01577	0	0	0	0.00853	0.00644	0
4.00744e-12	0	0.00037	0.01777	0.00072	0	0	0.00083	0.00067	0
3.46042e-12	0	0	0.00972	0.00684	0	0	0	0	0
2.98807e-12	0	0	0.00052	0.00892	0	0	0	0	0
2.58019e-12	0	0	0	0.00449	0	0	0	0	0
2.22799e-12	0	0	0	0	0	0	0	0	0
1.92387e-12	0	0	0	0	0	0	0	0	0.00302
1.66126e-12	0	0	0	0	0	0	0	0	0.01
1.4345e-12	0	0	0	0	0	0	0	0	0.01949
1.23869e-12	0	0	0	0	0	0	0	0	0.03089
1.0696e-12	0	0	0	0	0	0	0	0	0.04257
9.23601e-13	0	0	0	0	0	0	0	0.00218	0.05231
7.97528e-13	0	0	0	0	0	0	0	0.00946	0.0578
6.88665e-13	0	0	0	0.00273	0	0	0	0.02028	0.05491
5.94661e-13	0	0	0	0.01029	0	0	0	0.03419	0.04793
5.13489e-13	0	0	0	0.02136	0	0	0	0.04922	0.03923
4.43397e-13	0	0	0	0.03542	0	0	0.00073	0.06229	0.03038
3.82873e-13	0	0	0.00604	0.05032	0	0	0.00731	0.07011	0.0224
3.3061e-13	0	0	0.01687	0.06284	0	0	0.0184	0.06676	0.01568
2.85482e-13	0	0	0.03282	0.06981	0	0	0.03423	0.05788	0.01028
2.46513e-13	0	0	0.0524	0.06343	0	0	0.05307	0.04663	0.0061
2.12864e-13	0.00206	0.00414	0.07184	0.05316	0.00039	0.0047	0.07074	0.03539	0.0029
1.83808e-13	0.01043	0.0124	0.08555	0.04263	0.00723	0.01283	0.0821	0.02562	0.00051
1.58718e-13	0.02433	0.02497	0.08401	0.03303	0.01937	0.02491	0.07896	0.01759	0
1.37053e-13	0.04374	0.04164	0.07354	0.02505	0.03758	0.0405	0.06796	0.01135	0
1.18345e-13	0.06622	0.06042	0.05901	0.01879	0.06019	0.05759	0.05387	0.00665	0
1.0219e-13	0.08644	0.07762	0.04431	0.01383	0.08219	0.0726	0.04001	0.00322	0
8.82414e-14	0.0985	0.08886	0.03155	0.00998	0.09702	0.08185	0.02818	0.00071	0
7.61963e-14	0.09294	0.08651	0.02142	0.00701	0.0941	0.07857	0.01893	0	0
6.57954e-14	0.07863	0.0767	0.01375	0.00468	0.08109	0.0688	0.012	0	0
5.68143e-14	0.06136	0.06344	0.00818	0.00285	0.06398	0.05638	0.00702	0	0
4.90591e-14	0.04502	0.04951	0.00422	0.00139	0.04725	0.04356	0.00349	0	0
4.23624e-14	0.03141	0.03707	0.00144	0.00021	0.03311	0.03234	0.00101	0	0
3.65799e-14	0.02088	0.02664	0	0	0.02214	0.02312	0	0	0
3.15867e-14	0.01316	0.01849	0	0	0.01404	0.01591	0	0	0
2.72751e-14	0.00765	0.01236	0	0	0.00829	0.01045	0	0	0
2.3552e-14	0.00377	0.00774	0	0	0.00426	0.00644	0	0	0
2.03371e-14	0.00108	0.00436	0	0	0.00149	0.00352	0	0	0
1.75611e-14	0	0.00191	0	0	0	0.00138	0	0	0
1.5164e-14	0	0.00014	0	0	0	0	0	0	0
1.30941e-14	0	0	0	0	0	0	0	0	0
1.13067e-14	0	0	0	0	0	0	0	0	0
9.76334e-15	0	0	0	0	0	0	0	0	0

## Sheet: Fig. 5b
Drafting duration of γ-CD/PDMS PPR (h)	relative intensity of fluorescence
1	0.376
2	0.581
4	1
6	0.779
8	0.291
16	0.283

## Sheet: Fig. 5f
Binding energy (eV)	Peak intensity
600	116501
599	117136
598	113999
597	115084
596	116302
595	117432
594	115123
593	114953
592	115363
591	114425
590	115140
589	116525
588	115475
587	116219
586	119473
585	118290
584	118302
583	116466
582	118291
581	117166
580	118231
579	118470
578	118843
577	119105
576	118456
575	118284
574	118673
573	116999
572	118943
571	117910
570	119424
569	117830
568	117296
567	117465
566	117230
565	117397
564	117262
563	119289
562	120655
561	121588
560	122920
559	123360
558	125141
557	127943
556	128081
555	127671
554	127556
553	125312
552	123303
551	122024
550	118382
549	115492
548	111597
547	109541
546	108039
545	103298
544	98934
543	96486
542	96886
541	96077
540	97735
539	97161
538	96472
537	93032
536	93732
535	124976
534	213919
533	342003
532	427875
531	323552
530	159888
529	92273
528	80514
527	79302
526	78618
525	77626
524	75675
523	75811
522	78179
521	79037
520	76929
519	76060
518	77503
517	78296
516	78538
515	78414
514	77206
513	77442
512	76917
511	77710
510	78060
509	79462
508	79210
507	78699
506	77908
505	78076
504	77997
503	78114
502	78505
501	79789
500	80501
499	80223
498	81090
497	80389
496	80742
495	80960
494	80934
493	79044
492	77475
491	80223
490	79093
489	78895
488	78394
487	78234
486	79490
485	80724
484	82291
483	80210
482	78652
481	80633
480	81475
479	80974
478	80942
477	81362
476	82461
475	82087
474	80913
473	80474
472	82581
471	83223
470	80799
469	81451
468	81546
467	83244
466	82381
465	81501
464	81628
463	81838
462	82187
461	83900
460	85967
459	84330
458	83759
457	84644
456	83272
455	83314
454	83854
453	83129
452	85004
451	84625
450	84167
449	85076
448	84571
447	85826
446	85296
445	85350
444	85012
443	85691
442	86416
441	87154
440	85466
439	86036
438	86236
437	86719
436	87958
435	85226
434	84370
433	85808
432	87833
431	88350
430	87702
429	86231
428	86978
427	87418
426	88230
425	86316
424	86290
423	89338
422	88806
421	89021
420	89060
419	88248
418	88873
417	88963
416	89329
415	89506
414	89140
413	88656
412	88966
411	88833
410	87223
409	87328
408	89555
407	89867
406	89816
405	88802
404	87238
403	88304
402	90338
401	90492
400	92862
399	92447
398	90400
397	91763
396	90808
395	89447
394	89810
393	90812
392	91298
391	91368
390	91258
389	90021
388	91644
387	91407
386	89819
385	89949
384	91570
383	91392
382	91897
381	92100
380	92571
379	92182
378	92458
377	92522
376	93018
375	93832
374	92711
373	92180
372	92202
371	94086
370	94958
369	93276
368	91419
367	92426
366	94143
365	93682
364	94598
363	94664
362	94487
361	94494
360	93492
359	93662
358	95414
357	97584
356	98028
355	98324
354	95943
353	96736
352	97180
351	97457
350	99306
349	99836
348	102595
347	102139
346	99449
345	98332
344	98547
343	98769
342	98568
341	97081
340	98367
339	98673
338	98184
337	97870
336	98581
335	99293
334	99849
333	99014
332	99549
331	100025
330	100717
329	100999
328	100726
327	99822
326	99383
325	102691
324	100355
323	97814
322	100744
321	101003
320	100581
319	101363
318	101079
317	102321
316	103067
315	103080
314	103181
313	102540
312	104514
311	104058
310	105870
309	106455
308	105628
307	106383
306	104324
305	100927
304	96780
303	93574
302	90326
301	85146
300	79132
299	76369
298	73202
297	69361
296	66867
295	66341
294	67465
293	70140
292	71055
291	69148
290	66431
289	62333
288	76470
287	122420
286	224724
285	292720
284	199387
283	80324
282	42389
281	32875
280	30224
279	28144
278	25656
277	24386
276	24916
275	23636
274	23710
273	23942
272	24323
271	23234
270	23923
269	23901
268	24381
267	24614
266	23446
265	23407
264	24531
263	22655
262	23452
261	23739
260	24616
259	25098
258	25142
257	25447
256	25357
255	25023
254	23664
253	25317
252	24104
251	24379
250	23194
249	22598
248	23463
247	22542
246	21395
245	21757
244	19904
243	21221
242	21367
241	20486
240	21357
239	19861
238	20729
237	21001
236	21821
235	21688
234	24170
233	30737
232	35144
231	30217
230	24599
229	21593
228	21030
227	19079
226	19627
225	18646
224	17758
223	17788
222	17520
221	17850
220	18085
219	18117
218	16856
217	16230
216	16707
215	17079
214	17869
213	17123
212	17261
211	17574
210	17608
209	15790
208	16912
207	16459
206	17857
205	18634
204	18106
203	18374
202	17636
201	17485
200	17042
199	18239
198	19173
197	18031
196	18293
195	17668
194	18659
193	17469
192	18215
191	18459
190	19049
189	17408
188	17184
187	18715
186	18600
185	16755
184	15548
183	14889
182	14494
181	13800
180	12790
179	11958
178	11780
177	11682
176	12256
175	11046
174	11659
173	12999
172	11621
171	12516
170	19623
169	31717
168	36788
167	25648
166	12952
165	10071
164	9181
163	8685
162	7650
161	7687
160	7929
159	7415
158	7956
157	7819
156	9356
155	10247
154	14341
153	18846
152	15487
151	12592
150	8831
149	8349
148	8093
147	6933
146	8492
145	7004
144	7201
143	7398
142	7000
141	8008
140	7682
139	7048
138	8095
137	7632
136	7303
135	7628
134	6610
133	6807
132	7279
131	7040
130	8455
129	8339
128	8205
127	7543
126	8239
125	8093
124	7416
123	8352
122	8705
121	9243
120	7274
119	7668
118	8467
117	7359
116	8077
115	7886
114	8161
113	8049
112	6964
111	7536
110	8243
109	7031
108	7634
107	6829
106	7031
105	7972
104	8236
103	15693
102	20070
101	16525
100	10800
99	6449
98	7455
97	7692
96	7035
95	7151
94	7118
93	6614
92	7298
91	7697
90	7553
89	6328
88	7116
87	7450
86	7515
85	7666
84	7096
83	7009
82	7699
81	7283
80	6395
79	6311
78	7059
77	7580
76	6667
75	7490
74	7599
73	7986
72	8137
71	7563
70	7647
69	6512
68	7557
67	6819
66	7000
65	7597
64	7288
63	7271
62	6979
61	7693
60	8125
59	7051
58	7173
57	8525
56	7814
55	7355
54	7577
53	7693
52	7137
51	7918
50	8288
49	8322
48	8481
47	9152
46	7862
45	8223
44	8622
43	8631
42	7420
41	8355
40	8955
39	7226
38	6800
37	7713
36	7636
35	7058
34	6890
33	7691
32	7761
31	7843
30	7686
29	9823
28	10925
27	12197
26	12371
25	11000
24	10918
23	9146
22	6810
21	7032
20	8331
19	9313
18	9838
17	10203
16	8503
15	8502
14	8939
13	6636
12	6628
11	7403
10	7456
9	5872
8	4113
7	4003
6	3941
5	1766
4	2228
3	949
2	252
1	-339
0	1097

## Sheet: Fig.5g
rCD:PDMS of CD/PDMS PRRs	Membrane surface molecular coverage (wt%)
	PES	PGMA	PDMS	β-CD
0	52.19	3.1	44.71	0
0.13	53.6	3.43	16.3	26.68
0.27	44.95	2.39	10.05	42.62
0.4	42.35	2.42	8.12	47.12
0.53	40.86	2.61	6.8	49.74

## Sheet: Fig.5h
rCD:PDMS of CD/PDMS PRRs	Membrane surface molecular coverage (wt%)
	PES	PGMA	PDMS	γ-CD
0	52.19	3.1	44.71	0
0.13	53.28	2.9	13.97	29.86
0.27	46.51	2.32	10.03	41.14
0.4	49.54	2.57	6.77	41.12
0.53	42.75	2.15	5.73	49.38
0.67	34.55	2.17	4.98	58.3

## Sheet: Fig. 6a
The advancing contact angles of β-CD/PDMS @Ms (º)
rCD:PDMS	T1	T2	T3	T4	T5	AVE	STD
0	99.71	119.09	106.46	101.5	100.54	105.46	7.21
0.13	82	85.62	86	78.28	77.98	81.98	3.44
0.27	63.14	71.6	59.02	58.86	73.28	65.18	6.15
0.4	58.43	51.44	55.31	58.9	65.58	57.93	4.66
0.53	62.41	57.16	38.75	55.18	47.89	52.28	8.21
The advancing contact angles of γ-CD/PDMS @Ms (º)
rCD:PDMS	T1	T2	T3	T4	T5	AVE	STD
0	99.71	119.09	106.46	101.5	100.54	105.46	7.21
0.13	87.03	75.25	86.42	77.65	66.34	78.54	7.68
0.27	53.8	45.87	59.55	49.65	64.43	54.66	6.67
0.4	55.21	41.53	47.27	64.34	52.79	52.23	7.68
0.53	42.3	59.98	64.32	41.29	38.94	49.37	10.58
0.67	37.66	43.26	40.27	67.35	49.85	47.68	10.64
The advancing contact angles of BM (º)
	T1	T2	T3	T4	T5	AVE	STD
	72.53	60.11	68.26	69.56	61.3	66.35	4.83

## Sheet: Fig. 6b
The receding contact angles of β-CD/PDMS@Ms (º)
rCD:PDMS	T1	T2	T3	T4	T5	AVE	STD
0	98.06	101.11	99.93	101.07	88.86	97.81	4.61
0.13	69.33	76.81	80.13	73.62	69.87	73.95	4.11
0.27	49.09	54.88	46.49	41.71	55.41	49.52	5.17
0.4	32.41	20.2	46.89	31.91	29.51	32.18	8.57
0.53	18.82	19.82	20.09	24.7	27.04	22.09	3.2
The receding contact angles of γ-CD/PDMS@Ms (º)
rCD:PDMS	T1	T2	T3	T4	T5	AVE	STD
0	98.06	101.11	99.93	101.07	88.86	97.81	4.61
0.13	69.43	73.36	60.95	74.2	52.88	66.16	8.13
0.27	33.44	27.88	36.19	27.94	41.68	33.43	5.23
0.4	23.03	33.46	25.83	17.8	15.17	23.06	6.41
0.53	18.54	10.73	15.73	26.5	21.98	18.7	5.37
0.67	16.66	20.86	5.18	9.24	26.88	15.76	7.81
The receding contact angles of BM (º)
	T1	T2	T3	T4	T5	AVE	STD
	61.88	65.65	60.24	59.62	69.25	63.33	3.63

## Sheet: Fig. 6d
rCD:PDMS	Flux of β-CD/PDMS@Ms(Lm-2h-1)				Flux of γ-CD/PDMS@Ms(Lm-2h-1)						Flux of γ-CD/PDMS@Ms(Lm-2h-1)
	T1	T2	T3	AVE	STD	T1	T2	T3	AVE	STD	T1	T2	T3	AVE	STD
0	103.547	95.796	83.9627	94.4353	8.05309	103.547	95.796	83.9627	94.4353	8.05309	395.66	423.95	433.01	417.54	15.9075
0.13	217.227	194.451	213.528	208.402	9.98001	280.451	317.875	274.817	291.048	19.1087
0.27	279.001	303.469	277.399	286.623	11.9299	365.036	316.457	338.832	340.108	19.8527
0.4	372.142	365.009	400.246	379.132	15.2111	417.019	467.282	420.701	435	22.8759
0.53	423.604	366.663	409.068	399.778	24.1565	460.005	443.465	411.719	438.396	20.0356
0.67						479.174	426.744	431.31	445.743	23.7129

## Sheet: Fig. 6e
rCD:PDMS	Flux of β-CD/PDMS@Ms(Lm-2h-1)					Flux of γ-CD/PDMS@Ms(Lm-2h-1)					Flux of γ-CD/PDMS@Ms(Lm-2h-1)
	T1	T2	T3	AVE	STD	T1	T2	T3	AVE	STD	T1	T2	T3	AVE	STD
0	142.005	130.589	108.127	126.907	14.0733	142.005	130.589	108.127	126.907	14.0733	473.53	515.88	479.61	489.673	18.6964
0.13	314.111	294.163	259.043	289.106	22.7638	359.704	423.565	432.307	405.192	32.3621
0.27	387.623	423.835	415.119	408.859	15.4317	499.687	510.671	467.679	492.679	18.2376
0.4	463.553	463.053	516.939	481.182	25.2851	525.364	579.153	534.053	546.19	23.577
0.53	445.377	462.877	514.179	474.144	29.1964	524.819	560.943	480.093	521.952	33.0688
0.67						511.269	517.087	492.125	506.827	10.664

[truncated: 38 more sheets: Fig. 6f, Fig. 6g, Fig. 6h, Fig. 6i, Fig.7a, Fig. 7b, Fig. 7c, Fig. 7d, Fig. 7e, Fig. 7f, Fig.7g, Fig. 7h, Fig. 7i, Fig.8a, Fig.8b, Fib.8c, Fig.8d, Fib.8e, Fig.8f, Fig.8g …]
